# Supplementary material for: Ecological dynamics of influenza A viruses: cross-species transmission and global migration
Source: Sci Rep. 2016 Nov 9;6:36839. doi: 10.1038/srep36839 (PMC5101809; doi:10.1038/srep36839)
Supplement: Supplementary File 1 [file srep36839-s2.zip › genomes.txt]

>1014928|Swine	H1N1	Thailand	20110200	A/swine/Chachoengsao/NIAH107037-22/2011_H1N1
PB2	BAM62998	gb|AB704820:1-2280
PB1	BAM62999	gb|AB704821:1-2274
PA	BAM63000	gb|AB704822:1-2151
HA	BAM63001	gb|AB704823:1-1701
NP	BAM63002	gb|AB704824:1-1497
NA	BAM63003	gb|AB704825:1-1410
M1	BAM63005	gb|AB704826:1-759
M2	BAM63004	(gb|AB704826:<1-26, 715-982)
NS1	BAM63007	gb|AB704827:1-660
NS2	BAM63006	(gb|AB704827:<1-30, 503-838)
>1019349|Human	H1N1	Finland	20130219	A/Helsinki/806/2013_H1N1
PB2	AGV74768	gb|KF560069:16-2295
PB1	AGV74767	gb|KF560068:13-2286
PA	AGV74765	gb|KF560067:5-2155
HA	AGV74758	gb|KF560062:21-1721
NP	AGV74762	gb|KF560065:34-1530
NA	AGV74761	gb|KF560064:9-1418
M1	AGV74759	gb|KF560063:13-771
M2	AGV74760	(gb|KF560063:13-38, 727-994)
NS1	AGV74763	gb|KF560066:15-674
NS2	AGV74764	(gb|KF560066:15-44, 517-852)
>1019348|Human	H1N1	Finland	20130220	A/Helsinki/809/2013_H1N1
PB2	AGV74757	gb|KF560077:16-2295
PB1	AGV74756	gb|KF560076:13-2286
PA	AGV74754	gb|KF560075:5-2155
HA	AGV74747	gb|KF560070:21-1721
NP	AGV74751	gb|KF560073:34-1530
NA	AGV74750	gb|KF560072:9-1418
M1	AGV74748	gb|KF560071:13-771
M2	AGV74749	(gb|KF560071:13-38, 727-994)
NS1	AGV74752	gb|KF560074:15-674
NS2	AGV74753	(gb|KF560074:15-44, 517-852)
>1021432|Human	H7N9	China	20130407	A/Wuxi/3/2013_H7N9
PB2	AGR84985	gb|KF007065:1-2280
PB1	AGR84986	gb|KF007066:1-2274
PA	AGR84988	gb|KF007067:1-2151
HA	AGR84990	gb|KF007068:1-1683
NP	AGR84991	gb|KF007069:1-1497
NA	AGR84992	gb|KF007070:1-1398
M1	AGR84993	gb|KF007071:1-759
M2	AGR84994	(gb|KF007071:1-26, 715-982)
NS1	AGR84995	gb|KF007072:1-654
NS2	AGR84996	(gb|KF007072:1-30, 503-838)
>1005363|Human	H1N1	USA	20090614	A/California/VRDL4/2009_H1N1
PB2	ADB89260	gb|CY054714:2-2281
PB1	ADB89259	gb|CY054713:5-2278
PA	ADB89258	gb|CY054712:7-2157
HA	ADB89251	gb|CY054707:14-1714
NP	ADB89255	gb|CY054710:26-1522
NA	ADB89254	gb|CY054709:3-1412
M1	ADB89252	gb|CY054708:6-764
M2	ADB89253	(gb|CY054708:6-31, 720-987)
NS1	ADB89256	gb|CY054711:7-666
NS2	ADB89257	(gb|CY054711:7-36, 509-844)
>1019343|Human	H1N1	Finland	20130224	A/Helsinki/848/2013_H1N1
PB2	AGV74702	gb|KF560117:16-2295
PB1	AGV74701	gb|KF560116:13-2286
PA	AGV74699	gb|KF560115:5-2155
HA	AGV74692	gb|KF560110:21-1721
NP	AGV74696	gb|KF560113:34-1530
NA	AGV74695	gb|KF560112:9-1418
M1	AGV74693	gb|KF560111:13-771
M2	AGV74694	(gb|KF560111:13-38, 727-994)
NS1	AGV74697	gb|KF560114:15-674
NS2	AGV74698	(gb|KF560114:15-44, 517-852)
>1019342|Human	H1N1	Finland	20130222	A/Helsinki/859/2013_H1N1
PB2	AGV74691	gb|KF560125:16-2295
PB1	AGV74690	gb|KF560124:13-2286
PA	AGV74688	gb|KF560123:5-2155
HA	AGV74681	gb|KF560118:21-1721
NP	AGV74685	gb|KF560121:34-1530
NA	AGV74684	gb|KF560120:9-1418
M1	AGV74682	gb|KF560119:13-771
M2	AGV74683	(gb|KF560119:13-38, 727-994)
NS1	AGV74686	gb|KF560122:15-674
NS2	AGV74687	(gb|KF560122:15-44, 517-852)
>1019341|Human	H1N1	Finland	20130225	A/Helsinki/870/2013_H1N1
PB2	AGV74680	gb|KF560133:16-2295
PB1	AGV74679	gb|KF560132:13-2286
PA	AGV74677	gb|KF560131:5-2155
HA	AGV74670	gb|KF560126:21-1721
NP	AGV74674	gb|KF560129:34-1530
NA	AGV74673	gb|KF560128:9-1418
M1	AGV74671	gb|KF560127:13-771
M2	AGV74672	(gb|KF560127:13-38, 727-994)
NS1	AGV74675	gb|KF560130:15-674
NS2	AGV74676	(gb|KF560130:15-44, 517-852)
>1019340|Human	H1N1	Finland	20130222	A/Helsinki/875/2013_H1N1
PB2	AGV74669	gb|KF560141:16-2295
PB1	AGV74668	gb|KF560140:13-2286
PA	AGV74666	gb|KF560139:5-2155
HA	AGV74659	gb|KF560134:21-1721
NP	AGV74663	gb|KF560137:34-1530
NA	AGV74662	gb|KF560136:9-1418
M1	AGV74660	gb|KF560135:13-771
M2	AGV74661	(gb|KF560135:13-38, 727-994)
NS1	AGV74664	gb|KF560138:15-674
NS2	AGV74665	(gb|KF560138:15-44, 517-852)
>1019347|Human	H1N1	Finland	20130221	A/Helsinki/819/2013_H1N1
PB2	AGV74746	gb|KF560085:16-2295
PB1	AGV74745	gb|KF560084:13-2286
PA	AGV74743	gb|KF560083:5-2155
HA	AGV74736	gb|KF560078:21-1721
NP	AGV74740	gb|KF560081:34-1530
NA	AGV74739	gb|KF560080:9-1418
M1	AGV74737	gb|KF560079:13-771
M2	AGV74738	(gb|KF560079:13-38, 727-994)
NS1	AGV74741	gb|KF560082:15-674
NS2	AGV74742	(gb|KF560082:15-44, 517-852)
>1014926|Swine	H3N2	Thailand	20110200	A/swine/Chonburi/NIAH106952-028/2011_H3N2
PB2	BAM62978	gb|AB704804:1-2280
PB1	BAM62979	gb|AB704805:1-2274
PA	BAM62980	gb|AB704806:1-2151
HA	BAM62981	gb|AB704807:1-1701
NP	BAM62982	gb|AB704808:1-1497
NA	BAM62983	gb|AB704809:1-1410
M1	BAM62985	gb|AB704810:1-759
M2	BAM62984	(gb|AB704810:<1-26, 715-982)
NS1	BAM62987	gb|AB704811:1-660
NS2	BAM62986	(gb|AB704811:<1-30, 503-838)
>1018696|Human	H3N2	Mexico	20081101	A/Mexico/24010/2008_H3N2
PB2	AGR49923	gb|CY147642:3-2282
PB1	AGR49921	gb|CY147641:1-2274
PA	AGR49919	gb|CY147640:2-2152
HA	AGR49912	gb|CY147635:13-1713
NP	AGR49916	gb|CY147638:34-1530
NA	AGR49915	gb|CY147637:5-1414
M1	AGR49913	gb|CY147636:14-772
M2	AGR49914	(gb|CY147636:14-39, 728-995)
NS1	AGR49917	gb|CY147639:12-704
NS2	AGR49918	(gb|CY147639:12-41, 514-849)
>1018697|Human	H3N2	Mexico	20081101	A/Mexico/24011/2008_H3N2
PB2	AGR49935	gb|CY147650:3-2282
PB1	AGR49933	gb|CY147649:2-2275
PA	AGR49931	gb|CY147648:2-2152
HA	AGR49924	gb|CY147643:13-1713
NP	AGR49928	gb|CY147646:34-1530
NA	AGR49927	gb|CY147645:1-1410
M1	AGR49925	gb|CY147644:14-772
M2	AGR49926	(gb|CY147644:14-39, 728-995)
NS1	AGR49929	gb|CY147647:12-704
NS2	AGR49930	(gb|CY147647:12-41, 514-849)
>1018694|Human	H3N2	Mexico	20090401	A/Mexico/24008/2009_H3N2
PB2	AGR49899	gb|CY147626:1-2280
PB1	AGR49897	gb|CY147625:8-2281
PA	AGR49895	gb|CY147624:11-2161
HA	AGR49888	gb|CY147619:15-1715
NP	AGR49892	gb|CY147622:31-1527
NA	AGR49891	gb|CY147621:1-1410
M1	AGR49889	gb|CY147620:11-769
M2	AGR49890	(gb|CY147620:11-36, 725-992)
NS1	AGR49893	gb|CY147623:12-704
NS2	AGR49894	(gb|CY147623:12-41, 514-849)
>1018695|Human	H3N2	Mexico	20081101	A/Mexico/24009/2008_H3N2
PB2	AGR49911	gb|CY147634:3-2282
PB1	AGR49909	gb|CY147633:8-2281
PA	AGR49907	gb|CY147632:2-2152
HA	AGR49900	gb|CY147627:15-1715
NP	AGR49904	gb|CY147630:34-1530
NA	AGR49903	gb|CY147629:1-1410
M1	AGR49901	gb|CY147628:14-772
M2	AGR49902	(gb|CY147628:14-39, 728-995)
NS1	AGR49905	gb|CY147631:12-704
NS2	AGR49906	(gb|CY147631:12-41, 514-849)
>1005186|Avian	H12N3	Mongolia	20050806	A/bar headed goose/Mongolia/143/2005_H12N3
PB2	ACV86819	gb|GQ907293:16-2295
PB1	ACV86818	gb|GQ907292:13-2289
PA	ACV86817	gb|GQ907291:14-2164
HA	ACV86810	gb|GQ907286:8-1702
NP	ACV86814	gb|GQ907289:34-1530
NA	ACV86813	gb|GQ907288:7-1416
M1	ACV86811	gb|GQ907287:5-763
M2	ACV86812	(gb|GQ907287:5-30, 719-986)
NS1	ACV86815	gb|GQ907290:15-707
NS2	ACV86816	(gb|GQ907290:15-44, 517-852)
>1018698|Human	H3N2	Mexico	20081202	A/Mexico/24012/2008_H3N2
PB2	AGR49947	gb|CY147658:3-2282
PB1	AGR49945	gb|CY147657:1-2274
PA	AGR49943	gb|CY147656:2-2152
HA	AGR49936	gb|CY147651:13-1713
NP	AGR49940	gb|CY147654:19-1515
NA	AGR49939	gb|CY147653:1-1410
M1	AGR49937	gb|CY147652:14-772
M2	AGR49938	(gb|CY147652:14-39, 728-995)
NS1	AGR49941	gb|CY147655:1-693
NS2	AGR49942	(gb|CY147655:1-30, 503-838)
>1018699|Human	H3N2	Mexico	20081201	A/Mexico/24013/2008_H3N2
PB2	AGR49959	gb|CY147666:1-2280
PB1	AGR49957	gb|CY147665:8-2281
PA	AGR49955	gb|CY147664:2-2152
HA	AGR49948	gb|CY147659:1-1701
NP	AGR49952	gb|CY147662:1-1497
NA	AGR49951	gb|CY147661:1-1410
M1	AGR49949	gb|CY147660:14-772
M2	AGR49950	(gb|CY147660:14-39, 728-995)
NS1	AGR49953	gb|CY147663:12-704
NS2	AGR49954	(gb|CY147663:12-41, 514-849)
>1024345|Avian	H11N9	Sweden	20081121	A/mallard/Sweden/80253/2008_H11N9
PB2	AHZ38606	gb|CY184332:16-2295
PB1	AHZ38604	gb|CY184331:10-2283
PA	AHZ38602	gb|CY184330:13-2163
HA	AHZ38595	gb|CY184325:19-1716
NP	AHZ38599	gb|CY184328:31-1527
NA	AHZ38598	gb|CY184327:4-1416
M1	AHZ38596	gb|CY184326:10-768
M2	AHZ38597	(gb|CY184326:10-35, 724-991)
NS1	AHZ38600	gb|CY184329:15-707
NS2	AHZ38601	(gb|CY184329:15-44, 517-852)
>1025038|Swine	H3N2	China	20120510	A/swine/Guangdong/1599/2012_H3N2
PB2	AIE49212	gb|KM027940:1-2280
PB1	AIE49213	gb|KM027941:1-2274
PA	AIE49214	gb|KM027942:1-2151
HA	AIE49216	gb|KM027943:1-1701
NP	AIE49217	gb|KM027944:1-1497
NA	AIE49218	gb|KM027945:1-1410
M1	AIE49219	gb|KM027946:1-759
M2	AIE49220	(gb|KM027946:1-26, 715-982)
NS1	AIE49221	gb|KM027947:1-660
NS2	AIE49222	(gb|KM027947:1-30, 503-838)
>1009966|Swine	H1N1	Hong Kong	19770429	A/swine/Hong Kong/66/1977_H1N1
PB2	ADY70285	gb|CY084782:7-2286
PB1	ADY70286	gb|CY084783:3-2276
PA	ADY70288	gb|CY084784:22-2172
HA	ADY70289	gb|CY084785:1-1701
NP	ADY70290	gb|CY084786:33-1529
NA	ADY70291	gb|CY084787:1-1410
M1	ADY70292	gb|CY084788:1-759
M2	ADY70293	(gb|CY084788:1-26, 715-982)
NS1	ADY70294	gb|CY084789:13-672
NS2	ADY70295	(gb|CY084789:13-42, 515-850)
>22261|Avian	H4N1	Canada	19770828	A/mallard duck/Alberta/291/1977_H4N1
PB2	ABB87710	gb|CY004967:28-2307
PB1	ABB87708	gb|CY004966:25-2298
PA	ABB87707	gb|CY004965:25-2175
HA	ABB87700	gb|CY005968:20-1714
NP	ABB87704	gb|CY004963:46-1542
NA	ABB87703	gb|CY004962:21-1430
M1	ABB87701	gb|CY004961:26-784
M2	ABB87702	(gb|CY004961:26-51, 740-1007)
NS1	ABB87705	gb|CY004964:27-719
NS2	ABB87706	(gb|CY004964:27-56, 529-864)
>22263|Avian	H5N7	USA	20040517	A/shorebird/DE/75/2004_H5N7
PB2	ABB87721	gb|CY004983:28-2307
PB1	ABB87719	gb|CY004982:25-2298
PA	ABB87718	gb|CY004981:25-2175
HA	ABB87711	gb|CY005969:28-1722
NP	ABB87715	gb|CY004979:46-1542
NA	ABB87714	gb|CY004978:23-1435
M1	ABB87712	gb|CY004977:26-784
M2	ABB87713	(gb|CY004977:26-51, 740-1007)
NS1	ABB87716	gb|CY004980:27-719
NS2	ABB87717	(gb|CY004980:27-56, 529-864)
>1024091|Human	H3N2	Nicaragua	20120919	A/Nicaragua/AGA2-03/2012_H3N2
PB2	AHZ35607	gb|CY181608:13-2292
PB1	AHZ35605	gb|CY181607:10-2283
PA	AHZ35603	gb|CY181606:11-2161
HA	AHZ35596	gb|CY181601:12-1712
NP	AHZ35600	gb|CY181604:31-1527
NA	AHZ35599	gb|CY181603:8-1417
M1	AHZ35597	gb|CY181602:11-769
M2	AHZ35598	(gb|CY181602:11-36, 725-992)
NS1	AHZ35601	gb|CY181605:15-707
NS2	AHZ35602	(gb|CY181605:15-44, 517-852)
>22265|Avian	H8N4	Canada	19790807	A/pintail duck/Alberta/114/1979_H8N4
PB2	ABB87739	gb|CY004994:28-2307
PB1	ABB87737	gb|CY004993:25-2298
PA	ABB87736	gb|CY004992:25-2175
HA	ABB87729	gb|CY005971:20-1720
NP	ABB87733	gb|CY004990:46-1542
NA	ABB87732	gb|CY004989:22-1434
M1	ABB87730	gb|CY004988:26-784
M2	ABB87731	(gb|CY004988:26-51, 740-1007)
NS1	ABB87734	gb|CY004991:27-719
NS2	ABB87735	(gb|CY004991:27-56, 529-864)
>22267|Avian	H8N4	Canada	19870804	A/mallard/Alberta/7/1987_H8N4
PB2	ABI84430	gb|CY014585:28-2307
PB1	ABB19918	gb|CY005001:25-2298
PA	ABB19917	gb|CY005000:25-2175
HA	ABI84428	gb|CY014583:20-1720
NP	ABI84429	gb|CY014584:46-1542
NA	ABB19914	gb|CY004998:22-1434
M1	ABB19912	gb|CY004997:26-784
M2	ABB19913	(gb|CY004997:26-51, 740-1007)
NS1	ABB19915	gb|CY004999:27-719
NS2	ABB19916	(gb|CY004999:27-56, 529-864)
>22269|Avian	H8N4	Canada	19921201	A/mallard/Alberta/194/1992_H8N4
PB2	ABB87750	gb|CY005008:28-2307
PB1	ABB87748	gb|CY005007:25-2298
PA	ABB87747	gb|CY005006:25-2175
HA	ABB87740	gb|CY005972:20-1720
NP	ABB87744	gb|CY005004:46-1542
NA	ABB87743	gb|CY005003:22-1434
M1	ABB87741	gb|CY005002:26-784
M2	ABB87742	(gb|CY005002:26-51, 740-1007)
NS1	ABB87745	gb|CY005005:27-719
NS2	ABB87746	(gb|CY005005:27-56, 529-864)
>24535|Avian	H1N1	USA	19931015	A/black duck/Ohio/95/1993_H1N1
PB2	ABI92191	gb|CY015450:1-2280
PB1	ABI92189	gb|CY015449:11-2284
PA	ABI92188	gb|CY015448:8-2158
HA	ABI92181	gb|CY015443:19-1719
NP	ABI92185	gb|CY015446:31-1527
NA	ABI92184	gb|CY015445:7-1416
M1	ABI92182	gb|CY015444:1-759
M2	ABI92183	(gb|CY015444:1-26, 715-982)
NS1	ABI92186	gb|CY015447:12-704
NS2	ABI92187	(gb|CY015447:12-41, 514-849)
>24943|Human	H3N2	Australia	20000000	A/South Australia/76/2000_H3N2
PB2	ABK40085	gb|CY017178:13-2292
PB1	ABK40083	gb|CY017177:8-2281
PA	ABK40082	gb|CY017176:3-2153
HA	ABK40075	gb|CY017171:7-1707
NP	ABK40079	gb|CY017174:23-1519
NA	ABK40078	gb|CY017173:5-1414
M1	ABK40076	gb|CY017172:14-772
M2	ABK40077	(gb|CY017172:14-39, 728-995)
NS1	ABK40080	gb|CY017175:6-698
NS2	ABK40081	(gb|CY017175:6-35, 508-843)
>1015149|Avian	H11N2	USA	19990524	A/shorebird/Delaware Bay/182/1999_H11N2
PB2	AFX85633	gb|CY127524:13-2292
PB1	AFX85631	gb|CY127523:13-2286
PA	AFX85630	gb|CY127522:13-2163
HA	AFX85623	gb|CY127517:21-1718
NP	AFX85627	gb|CY127520:34-1530
NA	AFX85626	gb|CY127519:8-1417
M1	AFX85624	gb|CY127518:14-772
M2	AFX85625	(gb|CY127518:14-39, 728-995)
NS1	AFX85628	gb|CY127521:15-707
NS2	AFX85629	(gb|CY127521:15-44, 517-852)
>1019346|Human	H1N1	Finland	20130222	A/Helsinki/827/2013_H1N1
PB2	AGV74735	gb|KF560093:16-2295
PB1	AGV74734	gb|KF560092:13-2286
PA	AGV74732	gb|KF560091:5-2155
HA	AGV74725	gb|KF560086:21-1721
NP	AGV74729	gb|KF560089:34-1530
NA	AGV74728	gb|KF560088:9-1418
M1	AGV74726	gb|KF560087:13-771
M2	AGV74727	(gb|KF560087:13-38, 727-994)
NS1	AGV74730	gb|KF560090:15-674
NS2	AGV74731	(gb|KF560090:15-44, 517-852)
>1008325|Avian	H5N2	USA	20070000	A/duck/New York/504371/2007_H5N2
PB2	ACV90542	gb|GQ923564:16-2295
PB1	ACV90541	gb|GQ923563:13-2286
PA	ACV90540	gb|GQ923562:13-2163
HA	ACV90533	gb|GQ923557:17-1711
NP	ACV90537	gb|GQ923560:34-1530
NA	ACV90536	gb|GQ923559:8-1417
M1	ACV90534	gb|GQ923558:14-772
M2	ACV90535	(gb|GQ923558:14-39, 728-995)
NS1	ACV90538	gb|GQ923561:15-707
NS2	ACV90539	(gb|GQ923561:15-44, 517-852)
>1019345|Human	H1N1	Finland	20130221	A/Helsinki/828/2013_H1N1
PB2	AGV74724	gb|KF560101:16-2295
PB1	AGV74723	gb|KF560100:13-2286
PA	AGV74721	gb|KF560099:5-2155
HA	AGV74714	gb|KF560094:21-1721
NP	AGV74718	gb|KF560097:34-1530
NA	AGV74717	gb|KF560096:9-1418
M1	AGV74715	gb|KF560095:13-771
M2	AGV74716	(gb|KF560095:13-38, 727-994)
NS1	AGV74719	gb|KF560098:15-674
NS2	AGV74720	(gb|KF560098:15-44, 517-852)
>1019344|Human	H1N1	Finland	20130224	A/Helsinki/844/2013_H1N1
PB2	AGV74713	gb|KF560109:16-2295
PB1	AGV74712	gb|KF560108:13-2286
PA	AGV74710	gb|KF560107:5-2155
HA	AGV74703	gb|KF560102:21-1721
NP	AGV74707	gb|KF560105:34-1530
NA	AGV74706	gb|KF560104:9-1418
M1	AGV74704	gb|KF560103:13-771
M2	AGV74705	(gb|KF560103:13-38, 727-994)
NS1	AGV74708	gb|KF560106:15-674
NS2	AGV74709	(gb|KF560106:15-44, 517-852)
>1023052|Human	H3N2	USA	20130103	A/Boston/YGA_01132/2013_H3N2
PB2	AHL97504	gb|CY169478:13-2292
PB1	AHL97502	gb|CY169477:8-2281
PA	AHL97500	gb|CY169476:11-2161
HA	AHL97493	gb|CY169471:18-1718
NP	AHL97497	gb|CY169474:30-1526
NA	AHL97496	gb|CY169473:1-1410
M1	AHL97494	gb|CY169472:11-769
M2	AHL97495	(gb|CY169472:11-36, 725-992)
NS1	AHL97498	gb|CY169475:15-707
NS2	AHL97499	(gb|CY169475:15-44, 517-852)
>1015529|Human	H1N1	Denmark	20110125	A/Aarhus/INS609/2011_H1N1
PB2	AGB13569	gb|CY129917:2-2281
PB1	AGB13568	gb|CY129916:13-2286
PA	AGB13567	gb|CY129915:7-2157
HA	AGB13560	gb|CY129910:21-1721
NP	AGB13564	gb|CY129913:34-1530
NA	AGB13563	gb|CY129912:10-1419
M1	AGB13561	gb|CY129911:15-773
M2	AGB13562	(gb|CY129911:15-40, 729-996)
NS1	AGB13565	gb|CY129914:15-674
NS2	AGB13566	(gb|CY129914:15-44, 517-852)
>1015528|Human	H1N1	Germany	20110215	A/Cologne/INS607/2011_H1N1
PB2	AGB13559	gb|CY129909:2-2281
PB1	AGB13558	gb|CY129908:13-2286
PA	AGB13557	gb|CY129907:7-2157
HA	AGB13550	gb|CY129902:21-1721
NP	AGB13554	gb|CY129905:34-1530
NA	AGB13553	gb|CY129904:10-1419
M1	AGB13551	gb|CY129903:15-773
M2	AGB13552	(gb|CY129903:15-40, 729-996)
NS1	AGB13555	gb|CY129906:15-674
NS2	AGB13556	(gb|CY129906:15-44, 517-852)
>1015523|Human	H1N1	Australia	20100915	A/Cairns North/INS597/2010_H1N1
PB2	AGB13509	gb|CY129861:2-2281
PB1	AGB13508	gb|CY129860:13-2286
PA	AGB13507	gb|CY129859:7-2157
HA	AGB13500	gb|CY129854:21-1721
NP	AGB13504	gb|CY129857:34-1530
NA	AGB13503	gb|CY129856:10-1419
M1	AGB13501	gb|CY129855:15-773
M2	AGB13502	(gb|CY129855:15-40, 729-996)
NS1	AGB13505	gb|CY129858:15-674
NS2	AGB13506	(gb|CY129858:15-44, 517-852)
>1015522|Human	H1N1	United Kingdom	20110122	A/Headington/INS595/2011_H1N1
PB2	AGB13499	gb|CY129853:2-2281
PB1	AGB13498	gb|CY129852:13-2286
PA	AGB13497	gb|CY129851:7-2157
HA	AGB13490	gb|CY129846:21-1721
NP	AGB13494	gb|CY129849:34-1530
NA	AGB13493	gb|CY129848:10-1419
M1	AGB13491	gb|CY129847:15-773
M2	AGB13492	(gb|CY129847:15-40, 729-996)
NS1	AGB13495	gb|CY129850:15-674
NS2	AGB13496	(gb|CY129850:15-44, 517-852)
>1015521|Human	H1N1	United Kingdom	20110110	A/Headington/INS593/2011_H1N1
PB2	AGB13489	gb|CY129845:2-2281
PB1	AGB13488	gb|CY129844:13-2286
PA	AGB13487	gb|CY129843:7-2157
HA	AGB13480	gb|CY129838:21-1721
NP	AGB13484	gb|CY129841:34-1530
NA	AGB13483	gb|CY129840:10-1419
M1	AGB13481	gb|CY129839:15-773
M2	AGB13482	(gb|CY129839:15-40, 729-996)
NS1	AGB13485	gb|CY129842:15-674
NS2	AGB13486	(gb|CY129842:15-44, 517-852)
>1015520|Human	H1N1	United Kingdom	20110105	A/Headington/INS590/2011_H1N1
PB2	AGB13479	gb|CY129837:2-2281
PB1	AGB13478	gb|CY129836:13-2286
PA	AGB13477	gb|CY129835:7-2157
HA	AGB13470	gb|CY129830:21-1721
NP	AGB13474	gb|CY129833:34-1530
NA	AGB13473	gb|CY129832:10-1419
M1	AGB13471	gb|CY129831:15-773
M2	AGB13472	(gb|CY129831:15-40, 729-996)
NS1	AGB13475	gb|CY129834:15-674
NS2	AGB13476	(gb|CY129834:15-44, 517-852)
>1015527|Human	H1N1	Belgium	20110221	A/Tessenderlo/INS604/2011_H1N1
PB2	AGB13549	gb|CY129893:2-2281
PB1	AGB13548	gb|CY129892:13-2286
PA	AGB13547	gb|CY129891:7-2157
HA	AGB13540	gb|CY129886:21-1721
NP	AGB13544	gb|CY129889:34-1530
NA	AGB13543	gb|CY129888:10-1419
M1	AGB13541	gb|CY129887:15-773
M2	AGB13542	(gb|CY129887:15-40, 729-996)
NS1	AGB13545	gb|CY129890:15-674
NS2	AGB13546	(gb|CY129890:15-44, 517-852)
>1015526|Human	H1N1	USA	20110113	A/District of Columbia/INS601/2011_H1N1
PB2	AGB13539	gb|CY129885:2-2281
PB1	AGB13538	gb|CY129884:13-2286
PA	AGB13537	gb|CY129883:7-2157
HA	AGB13530	gb|CY129878:21-1721
NP	AGB13534	gb|CY129881:34-1530
NA	AGB13533	gb|CY129880:10-1419
M1	AGB13531	gb|CY129879:15-773
M2	AGB13532	(gb|CY129879:15-40, 729-996)
NS1	AGB13535	gb|CY129882:15-674
NS2	AGB13536	(gb|CY129882:15-44, 517-852)
>1015525|Human	H1N1	USA	20110110	A/District of Columbia/INS600/2011_H1N1
PB2	AGB13529	gb|CY129877:2-2281
PB1	AGB13528	gb|CY129876:13-2286
PA	AGB13527	gb|CY129875:7-2157
HA	AGB13520	gb|CY129870:21-1721
NP	AGB13524	gb|CY129873:34-1530
NA	AGB13523	gb|CY129872:10-1419
M1	AGB13521	gb|CY129871:15-773
M2	AGB13522	(gb|CY129871:15-40, 729-996)
NS1	AGB13525	gb|CY129874:15-674
NS2	AGB13526	(gb|CY129874:15-44, 517-852)
>1015524|Human	H1N1	USA	20110216	A/Springfield/INS598/2011_H1N1
PB2	AGB13519	gb|CY129869:2-2281
PB1	AGB13518	gb|CY129868:13-2286
PA	AGB13517	gb|CY129867:7-2157
HA	AGB13510	gb|CY129862:21-1721
NP	AGB13514	gb|CY129865:34-1530
NA	AGB13513	gb|CY129864:10-1419
M1	AGB13511	gb|CY129863:15-773
M2	AGB13512	(gb|CY129863:15-40, 729-996)
NS1	AGB13515	gb|CY129866:15-674
NS2	AGB13516	(gb|CY129866:15-44, 517-852)
>1004718|Human	H1N1	USA	20090604	A/Wisconsin/629-S0173/2009_H1N1
PB2	ACZ16639	gb|CY051294:2-2281
PB1	ACZ16638	gb|CY051293:5-2278
PA	ACZ16637	gb|CY051292:7-2157
HA	ACZ16630	gb|CY051287:14-1714
NP	ACZ16634	gb|CY051290:26-1522
NA	ACZ16633	gb|CY051289:3-1412
M1	ACZ16631	gb|CY051288:6-764
M2	ACZ16632	(gb|CY051288:6-31, 720-987)
NS1	ACZ16635	gb|CY051291:7-666
NS2	ACZ16636	(gb|CY051291:7-36, 509-844)
>1004719|Human	H1N1	USA	20090608	A/Wisconsin/629-S0197/2009_H1N1
PB2	ACZ16659	gb|CY051310:2-2281
PB1	ACZ16658	gb|CY051309:5-2278
PA	ACZ16657	gb|CY051308:7-2157
HA	ACZ16650	gb|CY051303:14-1714
NP	ACZ16654	gb|CY051306:26-1522
NA	ACZ16653	gb|CY051305:3-1412
M1	ACZ16651	gb|CY051304:6-764
M2	ACZ16652	(gb|CY051304:6-31, 720-987)
NS1	ACZ16655	gb|CY051307:7-666
NS2	ACZ16656	(gb|CY051307:7-36, 509-844)
>1004712|Human	H1N1	USA	20090608	A/Wisconsin/629-S0186/2009_H1N1
PB2	ACZ16649	gb|CY051302:2-2281
PB1	ACZ16648	gb|CY051301:5-2278
PA	ACZ16647	gb|CY051300:7-2157
HA	ACZ16640	gb|CY051295:14-1714
NP	ACZ16644	gb|CY051298:26-1522
NA	ACZ16643	gb|CY051297:3-1412
M1	ACZ16641	gb|CY051296:6-764
M2	ACZ16642	(gb|CY051296:6-31, 720-987)
NS1	ACZ16645	gb|CY051299:7-666
NS2	ACZ16646	(gb|CY051299:7-36, 509-844)
>1004245|Avian	H5N1	China	19970000	A/goose/Guangdong/3/1997_H5N1
PB2	AAK72397	gb|AY038798:5-2284
PB1	AAK64188	gb|AY035888:24-2297
PA	AAK55426	gb|AF380163:22-2172
HA	AAK38298	gb|AF364334:20-1726
NP	AAK60145	gb|AF370122:10-1506
NA	AAK38299	gb|AF364335:4-1413
M1	AAK26664	gb|AF359560:4-762
M2	AAK26663	(gb|AF359560:4-29, 718-985)
NS1	AAK38762	gb|AY028445:23-715
NS2	AAK38763	(gb|AY028445:23-52, 528-860)
>1004711|Human	H1N1	USA	20090602	A/Wisconsin/629-S0148/2009_H1N1
PB2	ACZ16612	gb|CY051286:2-2281
PB1	ACZ16611	gb|CY051285:5-2278
PA	ACZ16610	gb|CY051284:7-2157
HA	ACZ16603	gb|CY051279:14-1714
NP	ACZ16607	gb|CY051282:26-1522
NA	ACZ16606	gb|CY051281:3-1412
M1	ACZ16604	gb|CY051280:6-764
M2	ACZ16605	(gb|CY051280:6-31, 720-987)
NS1	ACZ16608	gb|CY051283:7-666
NS2	ACZ16609	(gb|CY051283:7-36, 509-844)
>1004716|Human	H1N1	USA	20090621	A/Wisconsin/629-D02220/2009_H1N1
PB2	ACZ16469	gb|CY051190:2-2281
PB1	ACZ16468	gb|CY051189:5-2278
PA	ACZ16467	gb|CY051188:7-2157
HA	ACZ16460	gb|CY051183:14-1714
NP	ACZ16464	gb|CY051186:26-1522
NA	ACZ16463	gb|CY051185:3-1412
M1	ACZ16461	gb|CY051184:6-764
M2	ACZ16462	(gb|CY051184:6-31, 720-987)
NS1	ACZ16465	gb|CY051187:7-666
NS2	ACZ16466	(gb|CY051187:7-36, 509-844)
>1004241|Human	H1N1	China	20090907	A/Zhejiang/DTID-ZJU02/2009_H1N1
PB2	ACX85424	gb|GU112097:6-2285
PB1	ACX85423	gb|GU112096:1-2274
PA	ACX85422	gb|GU112095:1-2151
HA	ACX85415	gb|GU112090:31-1731
NP	ACX85419	gb|GU112093:37-1533
NA	ACX85418	gb|GU112092:1-1410
M1	ACX85416	gb|GU112091:17-775
M2	ACX85417	(gb|GU112091:17-42, 731-998)
NS1	ACX85420	gb|GU112094:24-683
NS2	ACX85421	(gb|GU112094:24-53, 526-861)
>1004714|Human	H1N1	USA	20090616	A/Wisconsin/629-D00541/2009_H1N1
PB2	ACZ16439	gb|CY051166:2-2281
PB1	ACZ16438	gb|CY051165:5-2278
PA	ACZ16437	gb|CY051164:7-2157
HA	ACZ16430	gb|CY051159:14-1714
NP	ACZ16434	gb|CY051162:26-1522
NA	ACZ16433	gb|CY051161:3-1412
M1	ACZ16431	gb|CY051160:6-764
M2	ACZ16432	(gb|CY051160:6-31, 720-987)
NS1	ACZ16435	gb|CY051163:7-666
NS2	ACZ16436	(gb|CY051163:7-36, 509-844)
>1004715|Human	H1N1	USA	20090618	A/Wisconsin/629-D02063/2009_H1N1
PB2	ACZ16449	gb|CY051174:2-2281
PB1	ACZ16448	gb|CY051173:5-2278
PA	ACZ16447	gb|CY051172:7-2157
HA	ACZ16440	gb|CY051167:14-1714
NP	ACZ16444	gb|CY051170:26-1522
NA	ACZ16443	gb|CY051169:3-1412
M1	ACZ16441	gb|CY051168:6-764
M2	ACZ16442	(gb|CY051168:6-31, 720-987)
NS1	ACZ16445	gb|CY051171:7-666
NS2	ACZ16446	(gb|CY051171:7-36, 509-844)
>1005048|Human	H1N1	USA	20090909	A/Texas/45091402/2009_H1N1
PB2	ACZ96288	gb|CY052726:2-2281
PB1	ACZ96287	gb|CY052725:5-2278
PA	ACZ96286	gb|CY052724:7-2157
HA	ACZ96279	gb|CY052719:14-1714
NP	ACZ96283	gb|CY052722:26-1522
NA	ACZ96282	gb|CY052721:3-1412
M1	ACZ96280	gb|CY052720:6-764
M2	ACZ96281	(gb|CY052720:6-31, 720-987)
NS1	ACZ96284	gb|CY052723:7-666
NS2	ACZ96285	(gb|CY052723:7-36, 509-844)
>1005599|Human	H1N1	Australia	20090803	A/Australia/61/2009_H1N1
PB2	ADD22861	gb|CY055851:2-2281
PB1	ADD22860	gb|CY055850:5-2278
PA	ADD22859	gb|CY055849:7-2157
HA	ADD22852	gb|CY055844:14-1714
NP	ADD22856	gb|CY055847:26-1522
NA	ADD22855	gb|CY055846:3-1412
M1	ADD22853	gb|CY055845:6-764
M2	ADD22854	(gb|CY055845:6-31, 720-987)
NS1	ADD22857	gb|CY055848:7-666
NS2	ADD22858	(gb|CY055848:7-36, 509-844)
>1005598|Human	H1N1	Australia	20090802	A/Australia/59/2009_H1N1
PB2	ADD22841	gb|CY055835:1-2280
PB1	ADD22840	gb|CY055834:1-2274
PA	ADD22839	gb|CY055833:1-2151
HA	ADD22832	gb|CY055828:1-1701
NP	ADD22836	gb|CY055831:19-1515
NA	ADD22835	gb|CY055830:1-1410
M1	ADD22833	gb|CY055829:1-759
M2	ADD22834	(gb|CY055829:1-26, 715-982)
NS1	ADD22837	gb|CY055832:1-660
NS2	ADD22838	(gb|CY055832:1-30, 503-838)
>1013257|Human	H3N2	Australia	19920406	A/South Austalia/27/1992_H3N2
PB2	AFG99986	gb|CY113900:15-2294
PB1	AFG99984	gb|CY113899:10-2283
PA	AFG99983	gb|CY113898:11-2161
HA	AFG99976	gb|CY113893:15-1715
NP	AFG99980	gb|CY113896:31-1527
NA	AFG99979	gb|CY113895:4-1413
M1	AFG99977	gb|CY113894:11-769
M2	AFG99978	(gb|CY113894:11-36, 725-992)
NS1	AFG99981	gb|CY113897:12-704
NS2	AFG99982	(gb|CY113897:12-41, 514-849)
>1013256|Human	H3N2	Australia	19920331	A/South Austalia/23/1992_H3N2
PB2	AFG99975	gb|CY113892:13-2292
PB1	AFG99973	gb|CY113891:10-2283
PA	AFG99972	gb|CY113890:11-2161
HA	AFG99965	gb|CY113885:15-1715
NP	AFG99969	gb|CY113888:31-1527
NA	AFG99968	gb|CY113887:4-1413
M1	AFG99966	gb|CY113886:11-769
M2	AFG99967	(gb|CY113886:11-36, 725-992)
NS1	AFG99970	gb|CY113889:12-704
NS2	AFG99971	(gb|CY113889:12-41, 514-849)
>1013255|Human	H3N2	France	19920101	A/Paris/614/1992_H3N2
PB2	AFG99964	gb|CY113884:13-2292
PB1	AFG99962	gb|CY113883:10-2283
PA	AFG99961	gb|CY113882:11-2161
HA	AFG99954	gb|CY113877:15-1715
NP	AFG99958	gb|CY113880:31-1527
NA	AFG99957	gb|CY113879:4-1413
M1	AFG99955	gb|CY113878:11-769
M2	AFG99956	(gb|CY113878:11-36, 725-992)
NS1	AFG99959	gb|CY113881:12-704
NS2	AFG99960	(gb|CY113881:12-41, 514-849)
>1013254|Human	H3N2	France	19911201	A/Paris/597/1991_H3N2
PB2	AFG99953	gb|CY113876:13-2292
PB1	AFG99951	gb|CY113875:10-2283
PA	AFG99950	gb|CY113874:11-2161
HA	AFG99943	gb|CY113869:15-1715
NP	AFG99947	gb|CY113872:31-1527
NA	AFG99946	gb|CY113871:4-1413
M1	AFG99944	gb|CY113870:11-769
M2	AFG99945	(gb|CY113870:11-36, 725-992)
NS1	AFG99948	gb|CY113873:12-704
NS2	AFG99949	(gb|CY113873:12-41, 514-849)
>1005041|Human	H1N1	USA	20090912	A/Texas/45121004/2009_H1N1
PB2	ACZ96578	gb|CY052934:2-2281
PB1	ACZ96577	gb|CY052933:5-2278
PA	ACZ96576	gb|CY052932:7-2157
HA	ACZ96569	gb|CY052927:14-1714
NP	ACZ96573	gb|CY052930:26-1522
NA	ACZ96572	gb|CY052929:3-1412
M1	ACZ96570	gb|CY052928:6-764
M2	ACZ96571	(gb|CY052928:6-31, 720-987)
NS1	ACZ96574	gb|CY052931:7-666
NS2	ACZ96575	(gb|CY052931:7-36, 509-844)
>1005040|Human	H1N1	USA	20090911	A/Texas/45113911/2009_H1N1
PB2	ACZ96558	gb|CY052918:2-2281
PB1	ACZ96557	gb|CY052917:5-2278
PA	ACZ96556	gb|CY052916:7-2157
HA	ACZ96549	gb|CY052911:14-1714
NP	ACZ96553	gb|CY052914:26-1522
NA	ACZ96552	gb|CY052913:3-1412
M1	ACZ96550	gb|CY052912:6-764
M2	ACZ96551	(gb|CY052912:6-31, 720-987)
NS1	ACZ96554	gb|CY052915:7-666
NS2	ACZ96555	(gb|CY052915:7-36, 509-844)
>1005043|Human	H1N1	USA	20090903	A/Texas/45033774/2009_H1N1
PB2	ACZ96128	gb|CY052598:2-2281
PB1	ACZ96127	gb|CY052597:5-2278
PA	ACZ96126	gb|CY052596:7-2157
HA	ACZ96119	gb|CY052591:14-1714
NP	ACZ96123	gb|CY052594:26-1522
NA	ACZ96122	gb|CY052593:3-1412
M1	ACZ96120	gb|CY052592:6-764
M2	ACZ96121	(gb|CY052592:6-31, 720-987)
NS1	ACZ96124	gb|CY052595:7-666
NS2	ACZ96125	(gb|CY052595:7-36, 509-844)
>1005042|Human	H1N1	USA	20090519	A/Houston/5H/2009_H1N1
PB2	ACZ96678	gb|CY053014:2-2281
PB1	ACZ96677	gb|CY053013:5-2278
PA	ACZ96676	gb|CY053012:7-2157
HA	ACZ96669	gb|CY053007:14-1714
NP	ACZ96673	gb|CY053010:26-1522
NA	ACZ96672	gb|CY053009:3-1412
M1	ACZ96670	gb|CY053008:6-764
M2	ACZ96671	(gb|CY053008:6-31, 720-987)
NS1	ACZ96674	gb|CY053011:7-666
NS2	ACZ96675	(gb|CY053011:7-36, 509-844)
>1005045|Human	H1N1	USA	20090906	A/Texas/45062584/2009_H1N1
PB2	ACZ96188	gb|CY052646:2-2281
PB1	ACZ96187	gb|CY052645:5-2278
PA	ACZ96186	gb|CY052644:7-2157
HA	ACZ96179	gb|CY052639:14-1714
NP	ACZ96183	gb|CY052642:26-1522
NA	ACZ96182	gb|CY052641:3-1412
M1	ACZ96180	gb|CY052640:6-764
M2	ACZ96181	(gb|CY052640:6-31, 720-987)
NS1	ACZ96184	gb|CY052643:7-666
NS2	ACZ96185	(gb|CY052643:7-36, 509-844)
>1005044|Human	H1N1	USA	20090903	A/Texas/45033567/2009_H1N1
PB2	ACZ96138	gb|CY052606:2-2281
PB1	ACZ96137	gb|CY052605:5-2278
PA	ACZ96136	gb|CY052604:7-2157
HA	ACZ96129	gb|CY052599:14-1714
NP	ACZ96133	gb|CY052602:26-1522
NA	ACZ96132	gb|CY052601:3-1412
M1	ACZ96130	gb|CY052600:6-764
M2	ACZ96131	(gb|CY052600:6-31, 720-987)
NS1	ACZ96134	gb|CY052603:7-666
NS2	ACZ96135	(gb|CY052603:7-36, 509-844)
>1005047|Human	H1N1	USA	20090909	A/Texas/45093214/2009_H1N1
PB2	ACZ96268	gb|CY052710:2-2281
PB1	ACZ96267	gb|CY052709:5-2278
PA	ACZ96266	gb|CY052708:7-2157
HA	ACZ96259	gb|CY052703:14-1714
NP	ACZ96263	gb|CY052706:19-1515
NA	ACZ96262	gb|CY052705:3-1412
M1	ACZ96260	gb|CY052704:6-764
M2	ACZ96261	(gb|CY052704:6-31, 720-987)
NS1	ACZ96264	gb|CY052707:7-666
NS2	ACZ96265	(gb|CY052707:7-36, 509-844)
>1005046|Human	H1N1	USA	20090910	A/Texas/45103259/2009_H1N1
PB2	ACZ96198	gb|CY052654:2-2281
PB1	ACZ96197	gb|CY052653:5-2278
PA	ACZ96196	gb|CY052652:7-2157
HA	ACZ96189	gb|CY052647:14-1714
NP	ACZ96193	gb|CY052650:26-1522
NA	ACZ96192	gb|CY052649:3-1412
M1	ACZ96190	gb|CY052648:6-764
M2	ACZ96191	(gb|CY052648:6-31, 720-987)
NS1	ACZ96194	gb|CY052651:7-666
NS2	ACZ96195	(gb|CY052651:7-36, 509-844)
>1018658|Avian	H7N9	China	20130403	A/chicken/Shanghai/S1055/2013_H7N9
PB2	AGR49418	gb|CY146961:1-2280
PB1	AGR49419	gb|CY146962:1-2274
PA	AGR49421	gb|CY146963:1-2151
HA	AGR49423	gb|CY146964:1-1683
NP	AGR49424	gb|CY146965:1-1497
NA	AGR49425	gb|CY146966:1-1398
M1	AGR49426	gb|CY146967:1-759
M2	AGR49427	(gb|CY146967:1-26, 715-982)
NS1	AGR49428	gb|CY146968:1-654
NS2	AGR49429	(gb|CY146968:1-30, 503-838)
>1015028|Avian	H5N1	Egypt	20100303	A/chicken/Menofia/CAI39/2010_H5N1
PB2	AFW18456	gb|CY126271:16-2295
PB1	AFW18454	gb|CY126270:11-2284
PA	AFW18453	gb|CY126269:3-2153
HA	AFW18446	gb|CY126264:12-1718
NP	AFW18450	gb|CY126267:1-1497
NA	AFW18449	gb|CY126266:9-1358
M1	AFW18447	gb|CY126265:14-772
M2	AFW18448	(gb|CY126265:14-39, 728-995)
NS1	AFW18451	gb|CY126268:15-692
NS2	AFW18452	(gb|CY126268:15-44, 502-837)
>22667|Human	H3N2	USA	19760000	A/Memphis/103/1976_H3N2
PB2	ABC40554	gb|CY006890:16-2295
PB1	ABC40552	gb|CY006889:13-2286
PA	ABC40551	gb|CY006888:3-2153
HA	ABC40544	gb|CY006883:9-1709
NP	ABC40548	gb|CY006886:23-1519
NA	ABC40547	gb|CY006885:8-1417
M1	ABC40545	gb|CY006884:14-772
M2	ABC40546	(gb|CY006884:14-39, 728-995)
NS1	ABC40549	gb|CY006887:15-728
NS2	ABC40550	(gb|CY006887:15-44, 517-852)
>1004289|Avian	H1N1	France	19830000	A/mallard/Marquenterre/Z237/1983_H1N1
PB2	ABG88888	gb|DQ864507:28-2307
PB1	ABG88887	gb|DQ864506:25-2298
PA	ABG88889	gb|DQ864508:25-2175
HA	ACX55868	gb|GU066779:33-1733
NP	ABG88890	gb|DQ864509:46-1542
NA	ACX55869	gb|GU066780:21-1430
M1	ACX55870	gb|GU066781:26-784
M2	ACX55871	(gb|GU066781:26-51, 740-1007)
NS1	ACX55872	gb|GU066782:27-719
NS2	ACX55873	(gb|GU066782:27-56, 529-864)
>24061|Human	H3N2	New Zealand	20000121	A/Dunedin/1/2000 _H3N2
PB2	ABG80204	gb|CY012623:2-2281
PB1	ABG80202	gb|CY012622:13-2286
PA	ABG80201	gb|CY012621:9-2159
HA	ABG80194	gb|CY012616:5-1705
NP	ABG80198	gb|CY012619:26-1522
NA	ABG80197	gb|CY012618:1-1410
M1	ABG80195	gb|CY012617:14-772
M2	ABG80196	(gb|CY012617:14-39, 728-995)
NS1	ABG80199	gb|CY012620:14-706
NS2	ABG80200	(gb|CY012620:14-43, 516-851)
>1003006|Swine	H1N2	China	20070324	A/swine/Shanghai/1/2007_H1N2
PB2	ACI48761	gb|FJ374512:1-2280
PB1	ACI48762	gb|FJ374513:1-2274
PA	ACI48768	gb|FJ374517:1-2151
HA	ACI48760	gb|FJ374511:1-1701
NP	ACI48765	gb|FJ374515:19-1515
NA	ACI48764	gb|FJ374514:1-1413
M1	ACI48769	gb|FJ374518:1-759
M2	ACI48770	(gb|FJ374518:1-26, 715-982)
NS1	ACI48766	gb|FJ374516:1-660
NS2	ACI48767	(gb|FJ374516:1-30, 503-838)
>1023958|Avian	H9N2	Bangladesh	20121115	A/chicken/Bangladesh/18408/2012_H9N2
PB2	AHX37913	gb|KJ643781:1-2280
PB1	AHX37914	gb|KJ643782:1-2274
PA	AHX37916	gb|KJ643783:1-2151
HA	AHX37918	gb|KJ643784:1-1683
NP	AHX37919	gb|KJ643785:1-1497
NA	AHX37920	gb|KJ643786:1-1410
M1	AHX37921	gb|KJ643787:1-759
M2	AHX37922	(gb|KJ643787:1-26, 715-982)
NS1	AHX37923	gb|KJ643788:1-693
NS2	AHX37924	(gb|KJ643788:1-30, 503-838)
>28191|Swine	H3N2	USA	20101116	A/swine/Iowa/A01049034/2010_H3N2
PB2	AEO52531	gb|JN656959:1-2280
PB1	AEO52532	gb|JN656960:1-2277
PA	AEO52534	gb|JN656961:1-2151
HA	AEC23327	gb|JF812276:1-1701
NP	AEO52535	gb|JN656962:19-1515
NA	AEC23304	gb|JF812299:1-1410
M1	AEC23264	gb|JF812322:1-759
M2	AEC23263	(gb|JF812322:1-26, 715-979)
NS1	AEO52536	gb|JN656963:1-660
NS2	AEO52537	(gb|JN656963:1-30, 503-838)
>26395|Avian	H2N1	USA	19860000	A/mallard/Ohio/37/1986_H2N1
PB2	ABO52389	gb|CY021132:13-2292
PB1	ABO52387	gb|CY021131:11-2284
PA	ABO52386	gb|CY021130:8-2158
HA	ABO52379	gb|CY021125:29-1717
NP	ABO52383	gb|CY021128:33-1529
NA	ABO52382	gb|CY021127:4-1413
M1	ABO52380	gb|CY021126:10-768
M2	ABO52381	(gb|CY021126:10-35, 724-991)
NS1	ABO52384	gb|CY021129:12-704
NS2	ABO52385	(gb|CY021129:12-41, 514-849)
>1026125|Human	H1N1	Finland	20130311	A/Helsinki/1198/2013_H1N1
PB2	AIP92999	gb|KM366406:16-2295
PB1	AIP92998	gb|KM366405:13-2286
PA	AIP92996	gb|KM366404:5-2155
HA	AIP92989	gb|KM366399:21-1721
NP	AIP92993	gb|KM366402:34-1530
NA	AIP92992	gb|KM366401:9-1418
M1	AIP92990	gb|KM366400:13-771
M2	AIP92991	(gb|KM366400:13-38, 727-994)
NS1	AIP92994	gb|KM366403:15-674
NS2	AIP92995	(gb|KM366403:15-44, 517-852)
>26397|Avian	H11N9	USA	19870000	A/mallard/Ohio/399/1987_H11N9
PB2	ABO52400	gb|CY021140:13-2292
PB1	ABO52398	gb|CY021139:12-2285
PA	ABO52397	gb|CY021138:11-2161
HA	ABO52390	gb|CY021133:19-1716
NP	ABO52394	gb|CY021136:31-1527
NA	ABO52393	gb|CY021135:2-1414
M1	ABO52391	gb|CY021134:9-767
M2	ABO52392	(gb|CY021134:9-34, 723-990)
NS1	ABO52395	gb|CY021137:12-704
NS2	ABO52396	(gb|CY021137:12-41, 514-849)
>26391|Human	H3N2	USA	19680000	A/Albany/17/1968_H3N2
PB2	ABO52367	gb|CY021116:13-2292
PB1	ABO52365	gb|CY021115:7-2280
PA	ABO52364	gb|CY021114:3-2153
HA	ABO52357	gb|CY021109:9-1709
NP	ABO52361	gb|CY021112:32-1528
NA	ABO52360	gb|CY021111:5-1414
M1	ABO52358	gb|CY021110:2-760
M2	ABO52359	(gb|CY021110:2-27, 716-983)
NS1	ABO52362	gb|CY021113:6-719
NS2	ABO52363	(gb|CY021113:6-35, 508-843)
>23535|Human	H1N1	New Zealand	20010718	A/Canterbury/79/2001_H1N1
PB2	ABE11855	gb|CY010475:16-2295
PB1	ABE11853	gb|CY010474:14-2287
PA	ABE11852	gb|CY010473:14-2164
HA	ABE11845	gb|CY010468:22-1719
NP	ABE11849	gb|CY010471:33-1529
NA	ABE11848	gb|CY010470:10-1422
M1	ABE11846	gb|CY010469:15-773
M2	ABE11847	(gb|CY010469:15-40, 729-996)
NS1	ABE11850	gb|CY010472:14-706
NS2	ABE11851	(gb|CY010472:14-43, 516-851)
>26393|Human	H3N2	USA	19700000	A/Albany/6/1970_H3N2
PB2	ABO52378	gb|CY021124:13-2292
PB1	ABO52376	gb|CY021123:7-2280
PA	ABO52375	gb|CY021122:3-2153
HA	ABO52368	gb|CY021117:9-1709
NP	ABO52372	gb|CY021120:32-1528
NA	ABO52371	gb|CY021119:5-1414
M1	ABO52369	gb|CY021118:14-772
M2	ABO52370	(gb|CY021118:14-39, 728-995)
NS1	ABO52373	gb|CY021121:6-719
NS2	ABO52374	(gb|CY021121:6-35, 508-843)
>1026124|Human	H1N1	Finland	20130311	A/Helsinki/1215/2013_H1N1
PB2	AIP92988	gb|KM366414:16-2295
PB1	AIP92987	gb|KM366413:13-2286
PA	AIP92985	gb|KM366412:5-2155
HA	AIP92978	gb|KM366407:21-1721
NP	AIP92982	gb|KM366410:34-1530
NA	AIP92981	gb|KM366409:9-1418
M1	AIP92979	gb|KM366408:13-771
M2	AIP92980	(gb|KM366408:13-38, 727-994)
NS1	AIP92983	gb|KM366411:15-674
NS2	AIP92984	(gb|KM366411:15-44, 517-852)
>1005068|Human	H1N1	USA	20090909	A/Texas/45093670/2009_H1N1
PB2	ACZ96218	gb|CY052670:2-2281
PB1	ACZ96217	gb|CY052669:5-2278
PA	ACZ96216	gb|CY052668:7-2157
HA	ACZ96209	gb|CY052663:14-1714
NP	ACZ96213	gb|CY052666:26-1522
NA	ACZ96212	gb|CY052665:3-1412
M1	ACZ96210	gb|CY052664:6-764
M2	ACZ96211	(gb|CY052664:6-31, 720-987)
NS1	ACZ96214	gb|CY052667:7-666
NS2	ACZ96215	(gb|CY052667:7-36, 509-844)
>26399|Avian	H11N3	USA	20050000	A/mallard/Missouri/MO130/2005_H11N3
PB2	ABO52411	gb|CY021148:13-2292
PB1	ABO52409	gb|CY021147:11-2284
PA	ABO52408	gb|CY021146:6-2156
HA	ABO52401	gb|CY021141:19-1716
NP	ABO52405	gb|CY021144:31-1527
NA	ABO52404	gb|CY021143:1-1410
M1	ABO52402	gb|CY021142:9-767
M2	ABO52403	(gb|CY021142:9-34, 723-990)
NS1	ABO52406	gb|CY021145:12-704
NS2	ABO52407	(gb|CY021145:12-41, 514-849)
>1026127|Human	H1N1	Finland	20140228	A/Helsinki/1151/2014_H1N1
PB2	AIP93021	gb|KM366390:16-2295
PB1	AIP93020	gb|KM366389:13-2286
PA	AIP93018	gb|KM366388:5-2155
HA	AIP93011	gb|KM366383:21-1721
NP	AIP93015	gb|KM366386:34-1530
NA	AIP93014	gb|KM366385:9-1418
M1	AIP93012	gb|KM366384:13-771
M2	AIP93013	(gb|KM366384:13-38, 727-994)
NS1	AIP93016	gb|KM366387:15-674
NS2	AIP93017	(gb|KM366387:15-44, 517-852)
>1017625|Avian	H7N3	USA	20100000	A/mallard/Interior Alaska/10BM07066R0/2010_H7N3
PB2	AGL52744	gb|CY141538:1-2280
PB1	AGL52742	gb|CY141537:1-2274
PA	AGL52740	gb|CY141536:13-2163
HA	AGL52733	gb|CY141531:10-1692
NP	AGL52737	gb|CY141534:34-1530
NA	AGL52736	gb|CY141533:7-1416
M1	AGL52734	gb|CY141532:14-772
M2	AGL52735	(gb|CY141532:14-39, 728-995)
NS1	AGL52738	gb|CY141535:15-707
NS2	AGL52739	(gb|CY141535:15-44, 517-852)
>1017623|Avian	H3N8	USA	20100814	A/mallard/Interior Alaska/10BM12582R0/2010_H3N8
PB2	AGL52720	gb|CY141522:16-2295
PB1	AGL52718	gb|CY141521:11-2284
PA	AGL52716	gb|CY141520:13-2163
HA	AGL52709	gb|CY141515:18-1718
NP	AGL52713	gb|CY141518:34-1530
NA	AGL52712	gb|CY141517:1-1413
M1	AGL52710	gb|CY141516:14-772
M2	AGL52711	(gb|CY141516:14-39, 728-995)
NS1	AGL52714	gb|CY141519:14-706
NS2	AGL52715	(gb|CY141519:14-43, 516-851)
>24883|Avian	H5N1	Nigeria	20060000	A/chicken/Nigeria/1047-62/2006_H5N1
PB2	ABJ16894	gb|CY016938:12-2291
PB1	ABJ16892	gb|CY016937:6-2279
PA	ABJ16891	gb|CY016936:4-2154
HA	ABJ16884	gb|CY016931:3-1709
NP	ABJ16888	gb|CY016934:27-1523
NA	ABJ16887	gb|CY016933:2-1351
M1	ABJ16885	gb|CY016932:11-769
M2	ABJ16886	(gb|CY016932:11-36, 725-992)
NS1	ABJ16889	gb|CY016935:4-681
NS2	ABJ16890	(gb|CY016935:4-33, 491-826)
>24881|Avian	H5N1	Nigeria	20060000	A/chicken/Nigeria/1047-54/2006_H5N1
PB2	ABJ16883	gb|CY016930:12-2291
PB1	ABJ16881	gb|CY016929:7-2280
PA	ABJ16880	gb|CY016928:7-2157
HA	ABJ16873	gb|CY016923:3-1709
NP	ABJ16877	gb|CY016926:27-1523
NA	ABJ16876	gb|CY016925:2-1351
M1	ABJ16874	gb|CY016924:11-769
M2	ABJ16875	(gb|CY016924:11-36, 725-992)
NS1	ABJ16878	gb|CY016927:9-686
NS2	ABJ16879	(gb|CY016927:9-38, 496-831)
>21619|Human	H3N2	USA	20050117	A/New York/359/2005_H3N2
PB2	AAZ38516	gb|CY002007:27-2306
PB1	AAZ38514	gb|CY002006:25-2298
PA	AAZ38513	gb|CY002005:24-2174
HA	AAZ38506	gb|CY002000:30-1730
NP	AAZ38510	gb|CY002003:46-1542
NA	AAZ38509	gb|CY002002:18-1427
M1	AAZ38507	gb|CY002001:25-783
M2	AAZ38508	(gb|CY002001:25-50, 739-1006)
NS1	AAZ38511	gb|CY002004:27-719
NS2	AAZ38512	(gb|CY002004:27-56, 529-864)
>1017620|Avian	mixed	USA	20100810	A/mallard/Interior Alaska/10BM10834R0/2010_mixed
PB2	AGL52685	gb|CY141498:1-2280
PB1	AGL52683	gb|CY141497:13-2286
PA	AGL52679	gb|CY141495:13-2163
HA	AGL52667	gb|CY141486:16-1716
NP	AGL52673	gb|CY141491:34-1530
NA	AGL52671	gb|CY141489:1-1413
M1	AGL52669	gb|CY141488:14-772
M2	AGL52670	(gb|CY141488:14-39, 728-995)
NS1	AGL52675	gb|CY141493:15-707
NS2	AGL52676	(gb|CY141493:15-44, 517-852)
>24885|Avian	H5N1	Nigeria	20060000	A/chicken/Nigeria/1047-30/2006_H5N1
PB2	ABJ16905	gb|CY016946:7-2286
PB1	ABJ16903	gb|CY016945:1-2274
PA	ABJ16902	gb|CY016944:4-2154
HA	ABJ16895	gb|CY016939:4-1710
NP	ABJ16899	gb|CY016942:26-1522
NA	ABJ16898	gb|CY016941:2-1351
M1	ABJ16896	gb|CY016940:11-769
M2	ABJ16897	(gb|CY016940:11-36, 725-992)
NS1	ABJ16900	gb|CY016943:4-681
NS2	ABJ16901	(gb|CY016943:4-33, 491-826)
>21615|Human	H3N2	USA	19990128	A/New York/331/1999_H3N2
PB2	AAZ38494	gb|CY001991:27-2306
PB1	AAZ38492	gb|CY001990:21-2294
PA	AAZ38491	gb|CY001989:24-2174
HA	AAZ38484	gb|CY001984:30-1730
NP	AAZ38488	gb|CY001987:46-1542
NA	AAZ38487	gb|CY001986:20-1429
M1	AAZ38485	gb|CY001985:25-783
M2	AAZ38486	(gb|CY001985:25-50, 739-1006)
NS1	AAZ38489	gb|CY001988:27-719
NS2	AAZ38490	(gb|CY001988:27-56, 529-864)
>26579|Human	H1N1	USA	19510000	A/Albany/12/1951_H1N1
PB2	ABP49491	gb|CY021828:7-2286
PB1	ABP49489	gb|CY021827:8-2281
PA	ABP49488	gb|CY021826:8-2158
HA	ABP49481	gb|CY021821:17-1717
NP	ABP49485	gb|CY021824:24-1520
NA	ABP49484	gb|CY021823:1-1413
M1	ABP49482	gb|CY021822:2-760
M2	ABP49483	(gb|CY021822:2-27, 716-983)
NS1	ABP49486	gb|CY021825:4-717
NS2	ABP49487	(gb|CY021825:4-33, 506-841)
>21617|Human	H3N2	USA	19990217	A/New York/332/1999_H3N2
PB2	AAZ38505	gb|CY001999:28-2307
PB1	AAZ38503	gb|CY001998:21-2294
PA	AAZ38502	gb|CY001997:24-2174
HA	AAZ38495	gb|CY001992:29-1729
NP	AAZ38499	gb|CY001995:44-1540
NA	AAZ38498	gb|CY001994:17-1426
M1	AAZ38496	gb|CY001993:24-782
M2	AAZ38497	(gb|CY001993:24-49, 738-1005)
NS1	AAZ38500	gb|CY001996:25-717
NS2	AAZ38501	(gb|CY001996:25-54, 527-862)
>1017621|Avian	H4N6	USA	20100813	A/northern pintail/Interior Alaska/10BM12221R0/2010_H4N6
PB2	AGL52697	gb|CY141506:16-2295
PB1	AGL52695	gb|CY141505:11-2284
PA	AGL52693	gb|CY141504:13-2163
HA	AGL52686	gb|CY141499:6-1700
NP	AGL52690	gb|CY141502:34-1530
NA	AGL52689	gb|CY141501:7-1419
M1	AGL52687	gb|CY141500:14-772
M2	AGL52688	(gb|CY141500:14-39, 728-995)
NS1	AGL52691	gb|CY141503:15-674
NS2	AGL52692	(gb|CY141503:15-44, 517-852)
>21611|Human	H3N2	USA	19990204	A/New York/278/1999_H3N2
PB2	AAZ38472	gb|CY001975:4-2283
PB1	AAZ38470	gb|CY001974:21-2294
PA	AAZ38469	gb|CY001973:25-2175
HA	AAZ38462	gb|CY001968:30-1730
NP	AAZ38466	gb|CY001971:46-1542
NA	AAZ38465	gb|CY001970:17-1426
M1	AAZ38463	gb|CY001969:24-782
M2	AAZ38464	(gb|CY001969:24-49, 738-1005)
NS1	AAZ38467	gb|CY001972:27-719
NS2	AAZ38468	(gb|CY001972:27-56, 529-864)
>21613|Human	H3N2	USA	19990126	A/New York/324/1999_H3N2
PB2	AAZ38483	gb|CY001983:28-2307
PB1	AAZ38481	gb|CY001982:7-2280
PA	AAZ38480	gb|CY001981:23-2173
HA	AAZ38473	gb|CY001976:30-1730
NP	AAZ38477	gb|CY001979:46-1542
NA	AAZ38476	gb|CY001978:20-1429
M1	AAZ38474	gb|CY001977:25-783
M2	AAZ38475	(gb|CY001977:25-50, 739-1006)
NS1	AAZ38478	gb|CY001980:27-719
NS2	AAZ38479	(gb|CY001980:27-56, 529-864)
>1000347|Human	H3N2	Taiwan	20020000	A/TW/872/02_H3N2
PB2	ABD59808	gb|DQ415286:1-2280
PB1	ABD59822	gb|DQ415297:1-2274
PA	ABD59839	gb|DQ415308:1-2151
HA	ABD59850	gb|DQ415319:1-1701
NP	ABD59861	gb|DQ415330:1-1497
NA	ABD59872	gb|DQ415341:1-1410
M1	ABD59887	gb|DQ415352:1-759
M2	ABD59886	(gb|DQ415352:1-26, 715-982)
NS1	ABD59909	gb|DQ415363:1-693
NS2	ABD59908	(gb|DQ415363:1-30, 503-838)
>1023519|Avian	H5N2	USA	19830000	A/blue-winged teal/Wisconsin/568/1983_H5N2
PB2	AHM99792	gb|CY178101:16-2295
PB1	AHM99790	gb|CY178100:13-2286
PA	AHM99788	gb|CY178099:13-2163
HA	AHM99781	gb|CY178094:17-1711
NP	AHM99785	gb|CY178097:34-1530
NA	AHM99784	gb|CY178096:8-1417
M1	AHM99782	gb|CY178095:14-772
M2	AHM99783	(gb|CY178095:14-39, 728-995)
NS1	AHM99786	gb|CY178098:15-707
NS2	AHM99787	(gb|CY178098:15-44, 517-852)
>1023518|Avian	H5N2	USA	19830000	A/widgeon/Wisconsin/493/1983_H5N2
PB2	AHM99780	gb|CY178093:16-2295
PB1	AHM99778	gb|CY178092:13-2286
PA	AHM99776	gb|CY178091:13-2163
HA	AHM99769	gb|CY178086:17-1711
NP	AHM99773	gb|CY178089:34-1530
NA	AHM99772	gb|CY178088:8-1417
M1	AHM99770	gb|CY178087:14-772
M2	AHM99771	(gb|CY178087:14-39, 728-995)
NS1	AHM99774	gb|CY178090:15-707
NS2	AHM99775	(gb|CY178090:15-44, 517-852)
>1023517|Avian	H5N2	USA	19820000	A/mallard/Wisconsin/99/1982_H5N2
PB2	AHM99768	gb|CY178085:2-2281
PB1	AHM99766	gb|CY178084:13-2286
PA	AHM99764	gb|CY178083:13-2163
HA	AHM99757	gb|CY178078:17-1711
NP	AHM99761	gb|CY178081:34-1530
NA	AHM99760	gb|CY178080:8-1417
M1	AHM99758	gb|CY178079:14-772
M2	AHM99759	(gb|CY178079:14-39, 728-995)
NS1	AHM99762	gb|CY178082:15-707
NS2	AHM99763	(gb|CY178082:15-44, 517-852)
>1023516|Avian	H5N2	USA	19820000	A/mallard/Wisconsin/996/1982_H5N2
PB2	AHM99756	gb|CY178077:2-2281
PB1	AHM99754	gb|CY178076:13-2286
PA	AHM99752	gb|CY178075:13-2163
HA	AHM99745	gb|CY178070:17-1711
NP	AHM99749	gb|CY178073:34-1530
NA	AHM99748	gb|CY178072:8-1417
M1	AHM99746	gb|CY178071:14-772
M2	AHM99747	(gb|CY178071:14-39, 728-995)
NS1	AHM99750	gb|CY178074:15-707
NS2	AHM99751	(gb|CY178074:15-44, 517-852)
>1023515|Avian	H5N2	USA	19820000	A/mallard/Wisconsin/994/1982_H5N2
PB2	AHM99744	gb|CY178069:2-2281
PB1	AHM99742	gb|CY178068:1-2274
PA	AHM99740	gb|CY178067:1-2151
HA	AHM99733	gb|CY178062:17-1711
NP	AHM99737	gb|CY178065:34-1530
NA	AHM99736	gb|CY178064:8-1417
M1	AHM99734	gb|CY178063:14-772
M2	AHM99735	(gb|CY178063:14-39, 728-995)
NS1	AHM99738	gb|CY178066:15-707
NS2	AHM99739	(gb|CY178066:15-44, 517-852)
>1023514|Avian	H4N6	USA	19840000	A/mallard/Wisconsin/2322/1984_H4N6
PB2	AHM99732	gb|CY178061:16-2295
PB1	AHM99730	gb|CY178060:13-2286
PA	AHM99728	gb|CY178059:13-2163
HA	AHM99721	gb|CY178054:8-1702
NP	AHM99725	gb|CY178057:33-1529
NA	AHM99724	gb|CY178056:7-1419
M1	AHM99722	gb|CY178055:14-772
M2	AHM99723	(gb|CY178055:14-39, 728-995)
NS1	AHM99726	gb|CY178058:15-707
NS2	AHM99727	(gb|CY178058:15-44, 517-852)
>1023513|Avian	H4N6	USA	19840000	A/mallard/Wisconsin/2304/1984_H4N6
PB2	AHM99720	gb|CY178053:16-2295
PB1	AHM99718	gb|CY178052:13-2286
PA	AHM99716	gb|CY178051:8-2158
HA	AHM99709	gb|CY178046:8-1702
NP	AHM99713	gb|CY178049:33-1529
NA	AHM99712	gb|CY178048:7-1419
M1	AHM99710	gb|CY178047:14-772
M2	AHM99711	(gb|CY178047:14-39, 728-995)
NS1	AHM99714	gb|CY178050:15-707
NS2	AHM99715	(gb|CY178050:15-44, 517-852)
>1023512|Avian	H3N2	USA	19840000	A/mallard/Wisconsin/2272/1984_H3N2
PB2	AHM99708	gb|CY178045:16-2295
PB1	AHM99706	gb|CY178044:11-2284
PA	AHM99704	gb|CY178043:13-2163
HA	AHM99697	gb|CY178038:18-1718
NP	AHM99701	gb|CY178041:34-1530
NA	AHM99700	gb|CY178040:8-1417
M1	AHM99698	gb|CY178039:14-772
M2	AHM99699	(gb|CY178039:14-39, 728-995)
NS1	AHM99702	gb|CY178042:15-707
NS2	AHM99703	(gb|CY178042:15-44, 517-852)
>1023511|Avian	H3N2	USA	19840000	A/mallard/Wisconsin/2263/1984_H3N2
PB2	AHM99696	gb|CY178037:16-2295
PB1	AHM99694	gb|CY178036:11-2284
PA	AHM99692	gb|CY178035:13-2163
HA	AHM99685	gb|CY178030:18-1718
NP	AHM99689	gb|CY178033:34-1530
NA	AHM99688	gb|CY178032:8-1417
M1	AHM99686	gb|CY178031:14-772
M2	AHM99687	(gb|CY178031:14-39, 728-995)
NS1	AHM99690	gb|CY178034:15-707
NS2	AHM99691	(gb|CY178034:15-44, 517-852)
>1023510|Avian	H3N8	USA	19840000	A/mallard/Wisconsin/2221/1984_H3N8
PB2	AHM99684	gb|CY178029:16-2295
PB1	AHM99682	gb|CY178028:13-2286
PA	AHM99680	gb|CY178027:13-2163
HA	AHM99673	gb|CY178022:18-1718
NP	AHM99677	gb|CY178025:34-1530
NA	AHM99676	gb|CY178024:9-1421
M1	AHM99674	gb|CY178023:14-772
M2	AHM99675	(gb|CY178023:14-39, 728-995)
NS1	AHM99678	gb|CY178026:15-707
NS2	AHM99679	(gb|CY178026:15-44, 517-852)
>26575|Human	H2N2	USA	19570000	A/Albany/22/1957_H2N2
PB2	ABP49469	gb|CY021812:14-2293
PB1	ABP49467	gb|CY021811:4-2277
PA	ABP49466	gb|CY021810:3-2153
HA	ABP49459	gb|CY021805:31-1719
NP	ABP49463	gb|CY021808:24-1520
NA	ABP49462	gb|CY021807:1-1410
M1	ABP49460	gb|CY021806:11-769
M2	ABP49461	(gb|CY021806:11-36, 725-992)
NS1	ABP49464	gb|CY021809:14-727
NS2	ABP49465	(gb|CY021809:14-43, 516-851)
>1024158|Human	H1N1	Nicaragua	20111227	A/Nicaragua/AGA2-83/2011_H1N1
PB2	AHZ36372	gb|CY182144:2-2281
PB1	AHZ36371	gb|CY182143:13-2286
PA	AHZ36369	gb|CY182142:10-2160
HA	AHZ36362	gb|CY182137:21-1721
NP	AHZ36366	gb|CY182140:34-1530
NA	AHZ36365	gb|CY182139:10-1419
M1	AHZ36363	gb|CY182138:15-773
M2	AHZ36364	(gb|CY182138:15-40, 729-996)
NS1	AHZ36367	gb|CY182141:15-674
NS2	AHZ36368	(gb|CY182141:15-44, 517-852)
>1024159|Human	H3N2	Nicaragua	20120818	A/Nicaragua/AGA2-84/2012_H3N2
PB2	AHZ36384	gb|CY182152:13-2292
PB1	AHZ36382	gb|CY182151:13-2286
PA	AHZ36380	gb|CY182150:11-2161
HA	AHZ36373	gb|CY182145:12-1712
NP	AHZ36377	gb|CY182148:31-1527
NA	AHZ36376	gb|CY182147:8-1417
M1	AHZ36374	gb|CY182146:11-769
M2	AHZ36375	(gb|CY182146:11-36, 725-992)
NS1	AHZ36378	gb|CY182149:15-707
NS2	AHZ36379	(gb|CY182149:15-44, 517-852)
>1024152|Human	H3N2	Nicaragua	20120726	A/Nicaragua/AGA2-76/2012_H3N2
PB2	AHZ36305	gb|CY182096:13-2292
PB1	AHZ36303	gb|CY182095:13-2286
PA	AHZ36301	gb|CY182094:11-2161
HA	AHZ36294	gb|CY182089:12-1712
NP	AHZ36298	gb|CY182092:31-1527
NA	AHZ36297	gb|CY182091:8-1417
M1	AHZ36295	gb|CY182090:11-769
M2	AHZ36296	(gb|CY182090:11-36, 725-992)
NS1	AHZ36299	gb|CY182093:15-707
NS2	AHZ36300	(gb|CY182093:15-44, 517-852)
>1024153|Human	H1N1	Nicaragua	20111129	A/Nicaragua/AGA2-77/2011_H1N1
PB2	AHZ36316	gb|CY182104:16-2295
PB1	AHZ36315	gb|CY182103:13-2286
PA	AHZ36313	gb|CY182102:7-2157
HA	AHZ36306	gb|CY182097:21-1721
NP	AHZ36310	gb|CY182100:34-1530
NA	AHZ36309	gb|CY182099:10-1419
M1	AHZ36307	gb|CY182098:15-773
M2	AHZ36308	(gb|CY182098:15-40, 729-996)
NS1	AHZ36311	gb|CY182101:15-674
NS2	AHZ36312	(gb|CY182101:15-44, 517-852)
>1024150|Human	H3N2	Nicaragua	20120709	A/Nicaragua/AGA2-72/2012_H3N2
PB2	AHZ36282	gb|CY182080:13-2292
PB1	AHZ36280	gb|CY182079:10-2283
PA	AHZ36278	gb|CY182078:11-2161
HA	AHZ36271	gb|CY182073:12-1712
NP	AHZ36275	gb|CY182076:31-1527
NA	AHZ36274	gb|CY182075:8-1417
M1	AHZ36272	gb|CY182074:11-769
M2	AHZ36273	(gb|CY182074:11-36, 725-992)
NS1	AHZ36276	gb|CY182077:15-707
NS2	AHZ36277	(gb|CY182077:15-44, 517-852)
>1024151|Human	H1N1	Nicaragua	20111118	A/Nicaragua/AGA2-73/2011_H1N1
PB2	AHZ36293	gb|CY182088:16-2295
PB1	AHZ36292	gb|CY182087:13-2286
PA	AHZ36290	gb|CY182086:10-2160
HA	AHZ36283	gb|CY182081:21-1721
NP	AHZ36287	gb|CY182084:34-1530
NA	AHZ36286	gb|CY182083:10-1419
M1	AHZ36284	gb|CY182082:15-773
M2	AHZ36285	(gb|CY182082:15-40, 729-996)
NS1	AHZ36288	gb|CY182085:15-674
NS2	AHZ36289	(gb|CY182085:15-44, 517-852)
>1024156|Human	H1N1	Nicaragua	20111215	A/Nicaragua/AGA2-80/2011_H1N1
PB2	AHZ36349	gb|CY182128:16-2295
PB1	AHZ36348	gb|CY182127:13-2286
PA	AHZ36346	gb|CY182126:10-2160
HA	AHZ36339	gb|CY182121:21-1721
NP	AHZ36343	gb|CY182124:34-1530
NA	AHZ36342	gb|CY182123:10-1419
M1	AHZ36340	gb|CY182122:15-773
M2	AHZ36341	(gb|CY182122:15-40, 729-996)
NS1	AHZ36344	gb|CY182125:15-674
NS2	AHZ36345	(gb|CY182125:15-44, 517-852)
>1024157|Human	H3N2	Nicaragua	20120810	A/Nicaragua/AGA2-81/2012_H3N2
PB2	AHZ36361	gb|CY182136:13-2292
PB1	AHZ36359	gb|CY182135:10-2283
PA	AHZ36357	gb|CY182134:11-2161
HA	AHZ36350	gb|CY182129:12-1712
NP	AHZ36354	gb|CY182132:31-1527
NA	AHZ36353	gb|CY182131:8-1417
M1	AHZ36351	gb|CY182130:11-769
M2	AHZ36352	(gb|CY182130:11-36, 725-992)
NS1	AHZ36355	gb|CY182133:15-707
NS2	AHZ36356	(gb|CY182133:15-44, 517-852)
>1024154|Human	H1N1	Nicaragua	20111128	A/Nicaragua/AGA2-78/2011_H1N1
PB2	AHZ36327	gb|CY182112:16-2295
PB1	AHZ36326	gb|CY182111:13-2286
PA	AHZ36324	gb|CY182110:7-2157
HA	AHZ36317	gb|CY182105:1-1701
NP	AHZ36321	gb|CY182108:34-1530
NA	AHZ36320	gb|CY182107:10-1419
M1	AHZ36318	gb|CY182106:15-773
M2	AHZ36319	(gb|CY182106:15-40, 729-996)
NS1	AHZ36322	gb|CY182109:15-674
NS2	AHZ36323	(gb|CY182109:15-44, 517-852)
>1024155|Human	H1N1	Nicaragua	20111202	A/Nicaragua/AGA2-79/2011_H1N1
PB2	AHZ36338	gb|CY182120:2-2281
PB1	AHZ36337	gb|CY182119:13-2286
PA	AHZ36335	gb|CY182118:10-2160
HA	AHZ36328	gb|CY182113:21-1721
NP	AHZ36332	gb|CY182116:34-1530
NA	AHZ36331	gb|CY182115:10-1419
M1	AHZ36329	gb|CY182114:15-773
M2	AHZ36330	(gb|CY182114:15-40, 729-996)
NS1	AHZ36333	gb|CY182117:15-674
NS2	AHZ36334	(gb|CY182117:15-44, 517-852)
>1006246|Human	H1N1	USA	20091104	A/New York/6018/2009_H1N1
PB2	ADD74667	gb|CY056634:2-2281
PB1	ADD74666	gb|CY056633:5-2278
PA	ADD74665	gb|CY056632:7-2157
HA	ADD74658	gb|CY056627:14-1714
NP	ADD74662	gb|CY056630:26-1522
NA	ADD74661	gb|CY056629:3-1412
M1	ADD74659	gb|CY056628:6-764
M2	ADD74660	(gb|CY056628:6-31, 720-987)
NS1	ADD74663	gb|CY056631:7-666
NS2	ADD74664	(gb|CY056631:7-36, 509-844)
>1006247|Human	H1N1	USA	20091109	A/New York/6019/2009_H1N1
PB2	ADD74677	gb|CY056642:2-2281
PB1	ADD74676	gb|CY056641:5-2278
PA	ADD74675	gb|CY056640:7-2157
HA	ADD74668	gb|CY056635:14-1714
NP	ADD74672	gb|CY056638:26-1522
NA	ADD74671	gb|CY056637:3-1412
M1	ADD74669	gb|CY056636:6-764
M2	ADD74670	(gb|CY056636:6-31, 720-987)
NS1	ADD74673	gb|CY056639:7-666
NS2	ADD74674	(gb|CY056639:7-36, 509-844)
>1006245|Human	H1N1	USA	20091102	A/New York/5988/2009_H1N1
PB2	ADD74657	gb|CY056626:2-2281
PB1	ADD74656	gb|CY056625:5-2278
PA	ADD74655	gb|CY056624:7-2157
HA	ADD74648	gb|CY056619:14-1714
NP	ADD74652	gb|CY056622:26-1522
NA	ADD74651	gb|CY056621:3-1412
M1	ADD74649	gb|CY056620:6-764
M2	ADD74650	(gb|CY056620:6-31, 720-987)
NS1	ADD74653	gb|CY056623:7-666
NS2	ADD74654	(gb|CY056623:7-36, 509-844)
>1006242|Human	H1N1	USA	20091016	A/New York/6079/2009_H1N1
PB2	ADD74687	gb|CY056650:2-2281
PB1	ADD74686	gb|CY056649:5-2278
PA	ADD74685	gb|CY056648:7-2157
HA	ADD74678	gb|CY056643:14-1714
NP	ADD74682	gb|CY056646:26-1522
NA	ADD74681	gb|CY056645:3-1412
M1	ADD74679	gb|CY056644:6-764
M2	ADD74680	(gb|CY056644:6-31, 720-987)
NS1	ADD74683	gb|CY056647:7-666
NS2	ADD74684	(gb|CY056647:7-36, 509-844)
>1006243|Human	H1N1	USA	20091109	A/New York/5976/2009_H1N1
PB2	ADD74647	gb|CY056618:2-2281
PB1	ADD74646	gb|CY056617:5-2278
PA	ADD74645	gb|CY056616:7-2157
HA	ADD74638	gb|CY056611:14-1714
NP	ADD74642	gb|CY056614:26-1522
NA	ADD74641	gb|CY056613:3-1412
M1	ADD74639	gb|CY056612:6-764
M2	ADD74640	(gb|CY056612:6-31, 720-987)
NS1	ADD74643	gb|CY056615:7-666
NS2	ADD74644	(gb|CY056615:7-36, 509-844)
>1006240|Human	H1N1	USA	20091001	A/New York/5755/2009_H1N1
PB2	ADD74597	gb|CY056578:2-2281
PB1	ADD74596	gb|CY056577:5-2278
PA	ADD74595	gb|CY056576:7-2157
HA	ADD74588	gb|CY056571:14-1714
NP	ADD74592	gb|CY056574:26-1522
NA	ADD74591	gb|CY056573:3-1412
M1	ADD74589	gb|CY056572:6-764
M2	ADD74590	(gb|CY056572:6-31, 720-987)
NS1	ADD74593	gb|CY056575:7-666
NS2	ADD74594	(gb|CY056575:7-36, 509-844)
>1006241|Human	H1N1	USA	20091103	A/New York/5782/2009_H1N1
PB2	ADD74607	gb|CY056586:2-2281
PB1	ADD74606	gb|CY056585:5-2278
PA	ADD74605	gb|CY056584:7-2157
HA	ADD74598	gb|CY056579:19-1719
NP	ADD74602	gb|CY056582:26-1522
NA	ADD74601	gb|CY056581:3-1412
M1	ADD74599	gb|CY056580:6-764
M2	ADD74600	(gb|CY056580:6-31, 720-987)
NS1	ADD74603	gb|CY056583:7-666
NS2	ADD74604	(gb|CY056583:7-36, 509-844)
>1022190|Avian	H7N3	USA	20130907	A/blue-winged teal/Ohio/13OS1770/2013_H7N3
PB2	AHN19625	gb|KJ527611:2-2281
PB1	AHN19626	gb|KJ527612:1-2274
PA	AHN19628	gb|KJ527613:3-2153
HA	AHN19630	gb|KJ527614:10-1692
NP	AHN19631	gb|KJ527615:46-1542
NA	AHN19632	gb|KJ527616:7-1416
M1	AHN19633	gb|KJ527617:14-772
M2	AHN19634	(gb|KJ527617:14-39, 728-995)
NS1	AHN19635	gb|KJ527618:27-719
NS2	AHN19636	(gb|KJ527618:27-56, 529-864)
>1025200|Swine	H1N2	Hong Kong	20120112	A/swine/Hong Kong/263/2012_H1N2
PB2	AIE51064	gb|KM029236:1-2280
PB1	AIE51065	gb|KM029237:1-2274
PA	AIE51066	gb|KM029238:1-2151
HA	AIE51068	gb|KM029239:1-1701
NP	AIE51069	gb|KM029240:1-1497
NA	AIE51070	gb|KM029241:1-1413
M1	AIE51071	gb|KM029242:1-759
M2	AIE51072	(gb|KM029242:1-26, 715-979)
NS1	AIE51073	gb|KM029243:1-660
NS2	AIE51074	(gb|KM029243:1-30, 503-838)
>1025203|Swine	H3N2	Hong Kong	20120202	A/swine/Hong Kong/NS392/2012_H3N2
PB2	AIE51098	gb|KM029260:1-2280
PB1	AIE51099	gb|KM029261:1-2274
PA	AIE51100	gb|KM029262:1-2151
HA	AIE51102	gb|KM029263:1-1701
NP	AIE51103	gb|KM029264:1-1497
NA	AIE51104	gb|KM029265:1-1413
M1	AIE51105	gb|KM029266:1-759
M2	AIE51106	(gb|KM029266:1-26, 715-982)
NS1	AIE51107	gb|KM029267:1-660
NS2	AIE51108	(gb|KM029267:1-30, 503-838)
>1025202|Swine	H3N2	Hong Kong	20120202	A/swine/Hong Kong/NS370/2012_H3N2
PB2	AIE51087	gb|KM029252:1-2280
PB1	AIE51088	gb|KM029253:1-2274
PA	AIE51089	gb|KM029254:1-2151
HA	AIE51091	gb|KM029255:1-1701
NP	AIE51092	gb|KM029256:1-1497
NA	AIE51093	gb|KM029257:1-1413
M1	AIE51094	gb|KM029258:1-759
M2	AIE51095	(gb|KM029258:1-26, 715-982)
NS1	AIE51096	gb|KM029259:1-660
NS2	AIE51097	(gb|KM029259:1-30, 503-838)
>1025205|Swine	H3N2	Hong Kong	20120216	A/swine/Hong Kong/NS549/2012_H3N2
PB2	AIE51120	gb|KM029276:1-2280
PB1	AIE51121	gb|KM029277:1-2274
PA	AIE51122	gb|KM029278:1-2151
HA	AIE51124	gb|KM029279:1-1701
NP	AIE51125	gb|KM029280:1-1497
NA	AIE51126	gb|KM029281:1-1413
M1	AIE51127	gb|KM029282:1-759
M2	AIE51128	(gb|KM029282:1-26, 715-982)
NS1	AIE51129	gb|KM029283:1-660
NS2	AIE51130	(gb|KM029283:1-30, 503-838)
>1025204|Swine	H3N2	Hong Kong	20120202	A/swine/Hong Kong/459/2012_H3N2
PB2	AIE51109	gb|KM029268:1-2280
PB1	AIE51110	gb|KM029269:1-2274
PA	AIE51111	gb|KM029270:1-2151
HA	AIE51113	gb|KM029271:1-1701
NP	AIE51114	gb|KM029272:1-1497
NA	AIE51115	gb|KM029273:1-1413
M1	AIE51116	gb|KM029274:1-759
M2	AIE51117	(gb|KM029274:1-26, 715-982)
NS1	AIE51118	gb|KM029275:1-660
NS2	AIE51119	(gb|KM029275:1-30, 503-838)
>1006248|Human	H1N1	USA	20091117	A/New York/6300/2009_H1N1
PB2	ADD74767	gb|CY056714:2-2281
PB1	ADD74766	gb|CY056713:5-2278
PA	ADD74765	gb|CY056712:7-2157
HA	ADD74758	gb|CY056707:14-1714
NP	ADD74762	gb|CY056710:26-1522
NA	ADD74761	gb|CY056709:3-1412
M1	ADD74759	gb|CY056708:6-764
M2	ADD74760	(gb|CY056708:6-31, 720-987)
NS1	ADD74763	gb|CY056711:7-666
NS2	ADD74764	(gb|CY056711:7-36, 509-844)
>22875|Human	H3N2	New Zealand	20020625	A/Canterbury/56/2002_H3N2
PB2	ABC50320	gb|CY007738:16-2295
PB1	ABC50318	gb|CY007737:13-2286
PA	ABC50317	gb|CY007736:4-2154
HA	ABC50310	gb|CY007731:9-1709
NP	ABC50314	gb|CY007734:23-1519
NA	ABC50313	gb|CY007733:8-1417
M1	ABC50311	gb|CY007732:14-772
M2	ABC50312	(gb|CY007732:14-39, 728-995)
NS1	ABC50315	gb|CY007735:15-707
NS2	ABC50316	(gb|CY007735:15-44, 517-852)
>24089|Human	H3N2	USA	19930405	A/New York/767/1993_H3N2
PB2	ABG80358	gb|CY012735:13-2292
PB1	ABG80356	gb|CY012734:7-2280
PA	ABG80355	gb|CY012733:3-2153
HA	ABG80348	gb|CY012728:12-1712
NP	ABG80352	gb|CY012731:27-1523
NA	ABG80351	gb|CY012730:5-1414
M1	ABG80349	gb|CY012729:3-761
M2	ABG80350	(gb|CY012729:3-28, 717-984)
NS1	ABG80353	gb|CY012732:6-698
NS2	ABG80354	(gb|CY012732:6-35, 508-843)
>22877|Human	H3N2	New Zealand	20020702	A/Canterbury/59/2002_H3N2
PB2	ABC50331	gb|CY007746:16-2295
PB1	ABC50329	gb|CY007745:7-2280
PA	ABC50328	gb|CY007744:13-2163
HA	ABC50321	gb|CY007739:9-1709
NP	ABC50325	gb|CY007742:23-1519
NA	ABC50324	gb|CY007741:8-1417
M1	ABC50322	gb|CY007740:14-772
M2	ABC50323	(gb|CY007740:14-39, 728-995)
NS1	ABC50326	gb|CY007743:6-698
NS2	ABC50327	(gb|CY007743:6-35, 508-843)
>22871|Human	H3N2	New Zealand	20020611	A/Canterbury/50/2002_H3N2
PB2	ABC50298	gb|CY007722:16-2295
PB1	ABC50296	gb|CY007721:13-2286
PA	ABC50295	gb|CY007720:6-2156
HA	ABC50288	gb|CY007715:9-1709
NP	ABC50292	gb|CY007718:23-1519
NA	ABC50291	gb|CY007717:8-1417
M1	ABC50289	gb|CY007716:14-772
M2	ABC50290	(gb|CY007716:14-39, 728-995)
NS1	ABC50293	gb|CY007719:15-707
NS2	ABC50294	(gb|CY007719:15-44, 517-852)
>22873|Human	H3N2	New Zealand	20020610	A/Canterbury/53/2002_H3N2
PB2	ABC50309	gb|CY007730:16-2295
PB1	ABC50307	gb|CY007729:13-2286
PA	ABC50306	gb|CY007728:9-2159
HA	ABC50299	gb|CY007723:9-1709
NP	ABC50303	gb|CY007726:23-1519
NA	ABC50302	gb|CY007725:8-1417
M1	ABC50300	gb|CY007724:14-772
M2	ABC50301	(gb|CY007724:14-39, 728-995)
NS1	ABC50304	gb|CY007727:6-698
NS2	ABC50305	(gb|CY007727:6-35, 508-843)
>24083|Human	H3N2	New Zealand	20040905	A/Waikato/21/2004_H3N2
PB2	ABG80325	gb|CY012711:13-2292
PB1	ABG80323	gb|CY012710:7-2280
PA	ABG80322	gb|CY012709:3-2153
HA	ABG80315	gb|CY012704:12-1712
NP	ABG80319	gb|CY012707:32-1528
NA	ABG80318	gb|CY012706:5-1414
M1	ABG80316	gb|CY012705:5-763
M2	ABG80317	(gb|CY012705:5-30, 719-986)
NS1	ABG80320	gb|CY012708:6-698
NS2	ABG80321	(gb|CY012708:6-35, 508-843)
>24081|Human	H3N2	New Zealand	20040914	A/Wellington/31/2004_H3N2
PB2	ABG80314	gb|CY012703:13-2292
PB1	ABG80312	gb|CY012702:7-2280
PA	ABG80311	gb|CY012701:3-2153
HA	ABG80304	gb|CY012696:9-1709
NP	ABG80308	gb|CY012699:32-1528
NA	ABG80307	gb|CY012698:5-1414
M1	ABG80305	gb|CY012697:3-761
M2	ABG80306	(gb|CY012697:3-28, 717-984)
NS1	ABG80309	gb|CY012700:6-698
NS2	ABG80310	(gb|CY012700:6-35, 508-843)
>24087|Human	H3N2	New Zealand	20040921	A/Waikato/40/2004_H3N2
PB2	ABG80347	gb|CY012727:13-2292
PB1	ABG80345	gb|CY012726:7-2280
PA	ABG80344	gb|CY012725:1-2151
HA	ABG80337	gb|CY012720:1-1701
NP	ABG80341	gb|CY012723:26-1522
NA	ABG80340	gb|CY012722:5-1414
M1	ABG80338	gb|CY012721:1-759
M2	ABG80339	(gb|CY012721:1-26, 715-982)
NS1	ABG80342	gb|CY012724:6-698
NS2	ABG80343	(gb|CY012724:6-35, 508-843)
>22879|Human	H3N2	New Zealand	20020705	A/Canterbury/68/2002_H3N2
PB2	ABC50342	gb|CY007754:16-2295
PB1	ABC50340	gb|CY007753:13-2286
PA	ABC50339	gb|CY007752:13-2163
HA	ABC50332	gb|CY007747:9-1709
NP	ABC50336	gb|CY007750:23-1519
NA	ABC50335	gb|CY007749:8-1417
M1	ABC50333	gb|CY007748:14-772
M2	ABC50334	(gb|CY007748:14-39, 728-995)
NS1	ABC50337	gb|CY007751:15-707
NS2	ABC50338	(gb|CY007751:15-44, 517-852)
>24085|Human	H3N2	New Zealand	20040923	A/Wellington/52/2004_H3N2
PB2	ABG80336	gb|CY012719:13-2292
PB1	ABG80334	gb|CY012718:7-2280
PA	ABG80333	gb|CY012717:13-2163
HA	ABG80326	gb|CY012712:4-1704
NP	ABG80330	gb|CY012715:26-1522
NA	ABG80329	gb|CY012714:5-1414
M1	ABG80327	gb|CY012713:2-760
M2	ABG80328	(gb|CY012713:2-27, 716-983)
NS1	ABG80331	gb|CY012716:8-700
NS2	ABG80332	(gb|CY012716:8-37, 510-845)
>1012441|Human	H3N2	Viet Nam	20040000	A/HaNoi/BM544/2004_H3N2
PB2	AEX35438	gb|CY105349:13-2292
PB1	AEX35436	gb|CY105348:10-2283
PA	AEX35435	gb|CY105347:11-2161
HA	AEX35428	gb|CY105342:15-1715
NP	AEX35432	gb|CY105345:31-1527
NA	AEX35431	gb|CY105344:5-1414
M1	AEX35429	gb|CY105343:11-769
M2	AEX35430	(gb|CY105343:11-36, 725-992)
NS1	AEX35433	gb|CY105346:12-704
NS2	AEX35434	(gb|CY105346:12-41, 514-849)
>24827|Human	H3N2	Australia	20000000	A/South Australia/59/2000_H3N2
PB2	ABJ16707	gb|CY016714:13-2292
PB1	ABJ16705	gb|CY016713:7-2280
PA	ABJ16704	gb|CY016712:3-2153
HA	ABJ16697	gb|CY016707:12-1712
NP	ABJ16701	gb|CY016710:32-1528
NA	ABJ16700	gb|CY016709:5-1414
M1	ABJ16698	gb|CY016708:1-759
M2	ABJ16699	(gb|CY016708:1-26, 715-982)
NS1	ABJ16702	gb|CY016711:6-698
NS2	ABJ16703	(gb|CY016711:6-35, 508-843)
>1001900|Human	H2N2	Russia	19590000	A/Krasnodar/101/1959_H2N2
PB2	ACD85219	gb|CY032260:3-2282
PB1	ACD85217	gb|CY032259:5-2278
PA	ACD85216	gb|CY032258:1-2151
HA	ACD85209	gb|CY032253:12-1700
NP	ACD85213	gb|CY032256:23-1519
NA	ACD85212	gb|CY032255:1-1410
M1	ACD85210	gb|CY032254:2-760
M2	ACD85211	(gb|CY032254:2-27, 716-983)
NS1	ACD85214	gb|CY032257:3-716
NS2	ACD85215	(gb|CY032257:3-32, 505-840)
>1001902|Swine	H2N3	USA	20060000	A/swine/Missouri/2124514/2006_H2N3
PB2	ABY40436	gb|EU258942:11-2290
PB1	ABY40435	gb|EU258941:5-2278
PA	ABY40434	gb|EU258940:6-2156
HA	ABY40433	gb|EU258939:59-1747
NP	ABY40429	gb|EU258936:27-1523
NA	ABY40430	gb|EU258937:5-1414
M1	ABY40431	gb|EU258938:7-765
M2	ABY40432	(gb|EU258938:7-32, 721-988)
NS1	ABY40427	gb|EU258935:13-672
NS2	ABY40428	(gb|EU258935:13-42, 515-850)
>1001903|Swine	H2N3	USA	20060000	A/swine/Missouri/4296424/2006_H2N3
PB2	ABY40446	gb|EU258950:11-2290
PB1	ABY40445	gb|EU258949:3-2276
PA	ABY40444	gb|EU258948:10-2160
HA	ABY40437	gb|EU258943:59-1747
NP	ABY40441	gb|EU258946:31-1527
NA	ABY40440	gb|EU258945:3-1412
M1	ABY40438	gb|EU258944:9-767
M2	ABY40439	(gb|EU258944:9-34, 723-990)
NS1	ABY40442	gb|EU258947:11-670
NS2	ABY40443	(gb|EU258947:11-40, 513-848)
>1001907|Avian	H7N2	USA	20050323	A/chicken/New York/30732-10/2005_H7N2
PB2	ACF22561	gb|CY033256:13-2292
PB1	ACF22559	gb|CY033255:11-2284
PA	ACF22558	gb|CY033254:7-2157
HA	ACF22551	gb|CY033249:5-1663
NP	ACF22555	gb|CY033252:31-1527
NA	ACF22554	gb|CY033251:8-1369
M1	ACF22552	gb|CY033250:7-765
M2	ACF22553	(gb|CY033250:7-32, 721-988)
NS1	ACF22556	gb|CY033253:12-704
NS2	ACF22557	(gb|CY033253:12-41, 514-849)
>1005625|Human	H1N1	USA	20091027	A/District of Columbia/INS31/2009_H1N1
PB2	ADD23374	gb|CY056123:2-2281
PB1	ADD23373	gb|CY056122:5-2278
PA	ADD23372	gb|CY056121:7-2157
HA	ADD23365	gb|CY056116:14-1714
NP	ADD23369	gb|CY056119:26-1522
NA	ADD23368	gb|CY056118:3-1412
M1	ADD23366	gb|CY056117:6-764
M2	ADD23367	(gb|CY056117:6-31, 720-987)
NS1	ADD23370	gb|CY056120:7-666
NS2	ADD23371	(gb|CY056120:7-36, 509-844)
>1005624|Human	H1N1	USA	20091015	A/District of Columbia/INS24/2009_H1N1
PB2	ADD23309	gb|CY056083:3-2282
PB1	ADD23308	gb|CY056082:1-2274
PA	ADD23307	gb|CY056081:4-2154
HA	ADD23300	gb|CY056076:13-1713
NP	ADD23304	gb|CY056079:26-1522
NA	ADD23303	gb|CY056078:3-1412
M1	ADD23301	gb|CY056077:6-764
M2	ADD23302	(gb|CY056077:6-31, 720-987)
NS1	ADD23305	gb|CY056080:1-660
NS2	ADD23306	(gb|CY056080:1-30, 503-838)
>1005627|Human	H1N1	USA	20091027	A/District of Columbia/INS19/2009_H1N1
PB2	ADD23279	gb|CY056059:2-2281
PB1	ADD23278	gb|CY056058:5-2278
PA	ADD23277	gb|CY056057:7-2157
HA	ADD23270	gb|CY056052:14-1714
NP	ADD23274	gb|CY056055:26-1522
NA	ADD23273	gb|CY056054:3-1412
M1	ADD23271	gb|CY056053:6-764
M2	ADD23272	(gb|CY056053:6-31, 720-987)
NS1	ADD23275	gb|CY056056:7-666
NS2	ADD23276	(gb|CY056056:7-36, 509-844)
>1005626|Human	H1N1	USA	20091026	A/District of Columbia/INS33/2009_H1N1
PB2	ADD23384	gb|CY056131:2-2281
PB1	ADD23383	gb|CY056130:3-2276
PA	ADD23382	gb|CY056129:7-2157
HA	ADD23375	gb|CY056124:14-1714
NP	ADD23379	gb|CY056127:26-1522
NA	ADD23378	gb|CY056126:3-1412
M1	ADD23376	gb|CY056125:6-764
M2	ADD23377	(gb|CY056125:6-31, 720-987)
NS1	ADD23380	gb|CY056128:7-666
NS2	ADD23381	(gb|CY056128:7-36, 509-844)
>1005621|Human	H1N1	USA	20091013	A/San Diego/INS09/2009_H1N1
PB2	ADD23201	gb|CY056003:2-2281
PB1	ADD23200	gb|CY056002:4-2277
PA	ADD23199	gb|CY056001:1-2151
HA	ADD23192	gb|CY055996:14-1714
NP	ADD23196	gb|CY055999:26-1522
NA	ADD23195	gb|CY055998:3-1412
M1	ADD23193	gb|CY055997:6-764
M2	ADD23194	(gb|CY055997:6-31, 720-987)
NS1	ADD23197	gb|CY056000:7-666
NS2	ADD23198	(gb|CY056000:7-36, 509-844)
>1005620|Human	H1N1	USA	20091012	A/San Diego/INS06/2009_H1N1
PB2	ADD23191	gb|CY055995:2-2281
PB1	ADD23190	gb|CY055994:5-2278
PA	ADD23189	gb|CY055993:7-2157
HA	ADD23182	gb|CY055988:1-1701
NP	ADD23186	gb|CY055991:26-1522
NA	ADD23185	gb|CY055990:3-1412
M1	ADD23183	gb|CY055989:6-764
M2	ADD23184	(gb|CY055989:6-31, 720-987)
NS1	ADD23187	gb|CY055992:7-666
NS2	ADD23188	(gb|CY055992:7-36, 509-844)
>1005628|Human	H1N1	USA	20091019	A/District of Columbia/INS20/2009_H1N1
PB2	ADD23289	gb|CY056067:2-2281
PB1	ADD23288	gb|CY056066:5-2278
PA	ADD23287	gb|CY056065:7-2157
HA	ADD23280	gb|CY056060:14-1714
NP	ADD23284	gb|CY056063:26-1522
NA	ADD23283	gb|CY056062:3-1412
M1	ADD23281	gb|CY056061:6-764
M2	ADD23282	(gb|CY056061:6-31, 720-987)
NS1	ADD23285	gb|CY056064:7-666
NS2	ADD23286	(gb|CY056064:7-36, 509-844)
>1003502|Avian	H2N3	USA	20030000	A/mallard/Maryland/333/2003_H2N3
PB2	ACS68274	gb|GQ257518:16-2295
PB1	ACS68272	gb|GQ257517:13-2286
PA	ACS68271	gb|GQ257516:13-2163
HA	ACS68264	gb|GQ257511:31-1719
NP	ACS68268	gb|GQ257514:34-1530
NA	ACS68267	gb|GQ257513:7-1416
M1	ACS68265	gb|GQ257512:14-772
M2	ACS68266	(gb|GQ257512:14-39, 728-995)
NS1	ACS68269	gb|GQ257515:15-707
NS2	ACS68270	(gb|GQ257515:15-44, 517-852)
>1003051|Human	H3N2	Hong Kong	20040210	A/Hong Kong/HKU1/2004_H3N2
PB2	ACP44246	gb|CY039494:4-2283
PB1	ACP44244	gb|CY039493:1-2274
PA	ACP44243	gb|CY039492:1-2151
HA	ACP44236	gb|CY039487:1-1701
NP	ACP44240	gb|CY039490:6-1502
NA	ACP44239	gb|CY039489:1-1410
M1	ACP44237	gb|CY039488:2-760
M2	ACP44238	(gb|CY039488:2-27, 716-983)
NS1	ACP44241	gb|CY039491:4-696
NS2	ACP44242	(gb|CY039491:4-33, 506-841)
>1003500|Avian	H10N7	USA	20010000	A/mallard/Maryland/190/2001_H10N7
PB2	ACS68351	gb|GQ257462:16-2295
PB1	ACS68349	gb|GQ257461:13-2286
PA	ACS68348	gb|GQ257460:13-2163
HA	ACS68341	gb|GQ257455:8-1693
NP	ACS68345	gb|GQ257458:34-1530
NA	ACS68344	gb|GQ257457:11-1423
M1	ACS68342	gb|GQ257456:14-772
M2	ACS68343	(gb|GQ257456:14-39, 728-995)
NS1	ACS68346	gb|GQ257459:15-707
NS2	ACS68347	(gb|GQ257459:15-44, 517-852)
>1003053|Human	H3N2	Hong Kong	20040721	A/Hong Kong/HKU29/2004_H3N2
PB2	ACO36539	gb|CY038638:1-2280
PB1	ACO36537	gb|CY038637:1-2274
PA	ACO36536	gb|CY038636:1-2151
HA	ACO36529	gb|CY038631:1-1701
NP	ACO36533	gb|CY038634:1-1497
NA	ACO36532	gb|CY038633:1-1410
M1	ACO36530	gb|CY038632:1-759
M2	ACO36531	(gb|CY038632:1-26, 715-982)
NS1	ACO36534	gb|CY038635:1-693
NS2	ACO36535	(gb|CY038635:1-30, 503-838)
>1003054|Human	H3N2	Hong Kong	20040730	A/Hong Kong/HKU31/2004_H3N2
PB2	ACO36550	gb|CY038646:1-2280
PB1	ACO36548	gb|CY038645:1-2274
PA	ACO36547	gb|CY038644:1-2151
HA	ACO36540	gb|CY038639:1-1701
NP	ACO36544	gb|CY038642:1-1497
NA	ACO36543	gb|CY038641:1-1410
M1	ACO36541	gb|CY038640:1-759
M2	ACO36542	(gb|CY038640:1-26, 715-982)
NS1	ACO36545	gb|CY038643:1-693
NS2	ACO36546	(gb|CY038643:1-30, 503-838)
>1003507|Avian	H2N3	USA	20030000	A/mallard/Maryland/320/2003_H2N3
PB2	ACS68285	gb|GQ257510:16-2295
PB1	ACS68283	gb|GQ257509:13-2286
PA	ACS68282	gb|GQ257508:13-2163
HA	ACS68275	gb|GQ257503:31-1719
NP	ACS68279	gb|GQ257506:34-1530
NA	ACS68278	gb|GQ257505:7-1416
M1	ACS68276	gb|GQ257504:14-772
M2	ACS68277	(gb|GQ257504:14-39, 728-995)
NS1	ACS68280	gb|GQ257507:15-707
NS2	ACS68281	(gb|GQ257507:15-44, 517-852)
>1003056|Human	H3N2	Hong Kong	20050411	A/Hong Kong/HKU50/2005_H3N2
PB2	ACP44268	gb|CY039510:1-2280
PB1	ACP44266	gb|CY039509:1-2274
PA	ACP44265	gb|CY039508:2-2152
HA	ACP44258	gb|CY039503:1-1701
NP	ACP44262	gb|CY039506:1-1497
NA	ACP44261	gb|CY039505:1-1410
M1	ACP44259	gb|CY039504:1-759
M2	ACP44260	(gb|CY039504:1-26, 715-982)
NS1	ACP44263	gb|CY039507:1-693
NS2	ACP44264	(gb|CY039507:1-30, 503-838)
>1008777|Avian	H10N7	USA	20070128	A/gadwall/California/44287-543/2007_H10N7
PB2	ADP07602	gb|CY076460:3-2282
PB1	ADP07600	gb|CY076459:13-2286
PA	ADP07599	gb|CY076458:8-2158
HA	ADP07592	gb|CY076453:8-1693
NP	ADP07596	gb|CY076456:31-1527
NA	ADP07595	gb|CY076455:11-1423
M1	ADP07593	gb|CY076454:14-772
M2	ADP07594	(gb|CY076454:14-39, 728-995)
NS1	ADP07597	gb|CY076457:15-707
NS2	ADP07598	(gb|CY076457:15-44, 517-852)
>1003058|Human	H3N2	Hong Kong	20050513	A/Hong Kong/HKU62/2005_H3N2
PB2	ACO36616	gb|CY038702:1-2280
PB1	ACO36614	gb|CY038701:1-2274
PA	ACO36613	gb|CY038700:1-2151
HA	ACO36606	gb|CY038695:1-1701
NP	ACO36610	gb|CY038698:1-1497
NA	ACO36609	gb|CY038697:1-1410
M1	ACO36607	gb|CY038696:1-759
M2	ACO36608	(gb|CY038696:1-26, 715-982)
NS1	ACO36611	gb|CY038699:1-693
NS2	ACO36612	(gb|CY038699:1-30, 503-838)
>1003059|Human	H3N2	Hong Kong	20050517	A/Hong Kong/HKU65/2005_H3N2
PB2	ACO36627	gb|CY038710:11-2290
PB1	ACO36625	gb|CY038709:1-2274
PA	ACO36624	gb|CY038708:2-2152
HA	ACO36617	gb|CY038703:3-1703
NP	ACO36621	gb|CY038706:27-1523
NA	ACO36620	gb|CY038705:1-1410
M1	ACO36618	gb|CY038704:2-760
M2	ACO36619	(gb|CY038704:2-27, 716-983)
NS1	ACO36622	gb|CY038707:3-695
NS2	ACO36623	(gb|CY038707:3-32, 505-840)
>1003508|Avian	H2N3	USA	20030000	A/mallard/Maryland/338/2003_H2N3
PB2	ACS68263	gb|GQ257526:16-2295
PB1	ACS68261	gb|GQ257525:13-2286
PA	ACS68260	gb|GQ257524:13-2163
HA	ACS68253	gb|GQ257519:31-1719
NP	ACS68257	gb|GQ257522:34-1530
NA	ACS68256	gb|GQ257521:7-1416
M1	ACS68254	gb|GQ257520:14-772
M2	ACS68255	(gb|GQ257520:14-39, 728-995)
NS1	ACS68258	gb|GQ257523:15-707
NS2	ACS68259	(gb|GQ257523:15-44, 517-852)
>1003509|Avian	H7N7	USA	20060000	A/ruddy turnstone/Delaware/752/2006_H7N7
PB2	ACS68434	gb|GQ257403:16-2295
PB1	ACS68432	gb|GQ257402:13-2286
PA	ACS68431	gb|GQ257401:13-2163
HA	ACS68424	gb|GQ257396:10-1692
NP	ACS68428	gb|GQ257399:34-1530
NA	ACS68427	gb|GQ257398:11-1423
M1	ACS68425	gb|GQ257397:14-772
M2	ACS68426	(gb|GQ257397:14-39, 728-995)
NS1	ACS68429	gb|GQ257400:15-707
NS2	ACS68430	(gb|GQ257400:15-44, 517-852)
>1002407|Human	H3N2	USA	20080123	A/Pennsylvania/PIT22/2008_H3N2
PB2	ACI26383	gb|CY035069:13-2292
PB1	ACI26381	gb|CY035068:1-2274
PA	ACI26380	gb|CY035067:2-2152
HA	ACI26373	gb|CY035062:2-1702
NP	ACI26377	gb|CY035065:23-1519
NA	ACI26376	gb|CY035064:1-1410
M1	ACI26374	gb|CY035063:2-760
M2	ACI26375	(gb|CY035063:2-27, 716-983)
NS1	ACI26378	gb|CY035066:2-694
NS2	ACI26379	(gb|CY035066:2-31, 504-839)
>1022123|Avian	H6N1	USA	20110924	A/mallard/Wisconsin/11OS3170/2011_H6N1
PB2	AHL82524	gb|CY166879:16-2295
PB1	AHL82522	gb|CY166878:13-2286
PA	AHL82520	gb|CY166877:13-2163
HA	AHL82513	gb|CY166872:6-1706
NP	AHL82517	gb|CY166875:34-1530
NA	AHL82516	gb|CY166874:9-1418
M1	AHL82514	gb|CY166873:14-772
M2	AHL82515	(gb|CY166873:14-39, 728-995)
NS1	AHL82518	gb|CY166876:15-707
NS2	AHL82519	(gb|CY166876:15-44, 517-852)
>22097|Avian	H6N9	Canada	19790822	A/mallard duck/ALB/1151/1979_H6N9
PB2	ABB19093	gb|CY004136:28-2307
PB1	ABB19091	gb|CY004135:25-2298
PA	ABB19090	gb|CY004134:25-2175
HA	ABB19083	gb|CY004129:18-1718
NP	ABB19087	gb|CY004132:46-1542
NA	ABB19086	gb|CY004131:19-1431
M1	ABB19084	gb|CY004130:26-784
M2	ABB19085	(gb|CY004130:26-51, 740-1007)
NS1	ABB19088	gb|CY004133:27-719
NS2	ABB19089	(gb|CY004133:27-56, 529-864)
>1017316|Avian	H5N5	USA	20000000	A/mallard/Minnesota/355811/2000_H5N5
PB2	AGK41572	gb|CY139844:16-2295
PB1	AGK41570	gb|CY139843:13-2286
PA	AGK41568	gb|CY139842:13-2163
HA	AGK41561	gb|CY139837:1-1695
NP	AGK41565	gb|CY139840:34-1530
NA	AGK41564	gb|CY139839:9-1430
M1	AGK41562	gb|CY139838:14-772
M2	AGK41563	(gb|CY139838:14-39, 728-995)
NS1	AGK41566	gb|CY139841:15-707
NS2	AGK41567	(gb|CY139841:15-44, 517-852)
>1017317|Avian	H6N7	USA	20000000	A/mallard/Minnesota/346268/2000_H6N7
PB2	AGK41584	gb|CY139852:16-2295
PB1	AGK41582	gb|CY139851:13-2286
PA	AGK41580	gb|CY139850:13-2163
HA	AGK41573	gb|CY139845:4-1704
NP	AGK41577	gb|CY139848:34-1530
NA	AGK41576	gb|CY139847:11-1423
M1	AGK41574	gb|CY139846:14-772
M2	AGK41575	(gb|CY139846:14-39, 728-995)
NS1	AGK41578	gb|CY139849:15-707
NS2	AGK41579	(gb|CY139849:15-44, 517-852)
>1017314|Avian	H11N9	USA	20000000	A/mallard/Minnesota/346245/2000_H11N9
PB2	AGK41548	gb|CY139828:16-2295
PB1	AGK41546	gb|CY139827:13-2286
PA	AGK41544	gb|CY139826:13-2163
HA	AGK41537	gb|CY139821:21-1718
NP	AGK41541	gb|CY139824:34-1530
NA	AGK41540	gb|CY139823:7-1419
M1	AGK41538	gb|CY139822:14-772
M2	AGK41539	(gb|CY139822:14-39, 728-995)
NS1	AGK41542	gb|CY139825:15-707
NS2	AGK41543	(gb|CY139825:15-44, 517-852)
>1017315|Avian	H11N9	USA	20000000	A/mallard/Minnesota/346251/2000_H11N9
PB2	AGK41560	gb|CY139836:16-2295
PB1	AGK41558	gb|CY139835:13-2286
PA	AGK41556	gb|CY139834:1-2151
HA	AGK41549	gb|CY139829:21-1718
NP	AGK41553	gb|CY139832:34-1530
NA	AGK41552	gb|CY139831:7-1419
M1	AGK41550	gb|CY139830:14-772
M2	AGK41551	(gb|CY139830:14-39, 728-995)
NS1	AGK41554	gb|CY139833:15-707
NS2	AGK41555	(gb|CY139833:15-44, 517-852)
>1017313|Avian	H11N2	USA	20000000	A/mallard/Minnesota/355785/2000_H11N2
PB2	AGK41536	gb|CY139820:16-2295
PB1	AGK41534	gb|CY139819:13-2286
PA	AGK41532	gb|CY139818:8-2158
HA	AGK41525	gb|CY139813:21-1718
NP	AGK41529	gb|CY139816:34-1530
NA	AGK41528	gb|CY139815:8-1417
M1	AGK41526	gb|CY139814:14-772
M2	AGK41527	(gb|CY139814:14-39, 728-995)
NS1	AGK41530	gb|CY139817:15-707
NS2	AGK41531	(gb|CY139817:15-44, 517-852)
>1017311|Avian	mixed	USA	19980901	A/mallard/Minnesota/182748/1998_mixed
PB2	AGK41512	gb|CY139804:16-2295
PB1	AGK41510	gb|CY139803:13-2286
PA	AGK41508	gb|CY139802:13-2163
HA	AGK41500	gb|CY139796:4-1704
NP	AGK41505	gb|CY139800:24-1520
NA	AGK41503	gb|CY139798:7-1419
M1	AGK41501	gb|CY139797:14-772
M2	AGK41502	(gb|CY139797:14-39, 728-995)
NS1	AGK41506	gb|CY139801:15-707
NS2	AGK41507	(gb|CY139801:15-44, 517-852)
>1017318|Avian	H6N2	USA	20000000	A/mallard/Minnesota/355777/2000_H6N2
PB2	AGK41596	gb|CY139860:16-2295
PB1	AGK41594	gb|CY139859:13-2289
PA	AGK41592	gb|CY139858:13-2163
HA	AGK41585	gb|CY139853:4-1704
NP	AGK41589	gb|CY139856:19-1515
NA	AGK41588	gb|CY139855:8-1417
M1	AGK41586	gb|CY139854:14-772
M2	AGK41587	(gb|CY139854:14-39, 728-995)
NS1	AGK41590	gb|CY139857:15-707
NS2	AGK41591	(gb|CY139857:15-44, 517-852)
>1017319|Avian	H1N9	USA	20000000	A/mallard/Minnesota/346229/2000_H1N9
PB2	AGK41608	gb|CY139868:16-2295
PB1	AGK41606	gb|CY139867:13-2286
PA	AGK41604	gb|CY139866:13-2163
HA	AGK41597	gb|CY139861:21-1718
NP	AGK41601	gb|CY139864:34-1530
NA	AGK41600	gb|CY139863:7-1419
M1	AGK41598	gb|CY139862:14-772
M2	AGK41599	(gb|CY139862:14-39, 728-995)
[truncated: 187,651 more rows]
