# Supplementary material for: Ecological dynamics of influenza A viruses: cross-species transmission and global migration
Source: Sci Rep. 2016 Nov 9;6:36839. doi: 10.1038/srep36839 (PMC5101809; doi:10.1038/srep36839)
Supplement: Supplementary File 2 [file srep36839-s3.xls]

## Sheet: Sheet1
Supplementary Table 1. Country classifications at sub-continent level
Country	Continent	Region
Afghanistan	Asia	West Asia
Algeria	Africa	North Africa
Argentina	South America	Southern South America
Australia	Oceania	Oceania
Austria	Europe	Central Europe
Azerbaijan	Asia	West Asia
Bahrain	Asia	West Asia
Bangladesh	Asia	South Asia
Barbados	North America	The Caribbean
Belgium	Europe	Western Europe
Benin	Africa	West Africa
Bhutan	Asia	South Asia
Bolivia	South America	Midwest South American
Bosnia and Herzegovina	Europe	Southern Europe
BosniaandHerzegovina	Europe	Southern Europe
Brazil	South America	Eastern South America
Bulgaria	Europe	Southern Europe
Burkina Faso	Africa	West Africa
BurkinaFaso	Africa	West Africa
Cambodia	Asia	Southeast Asia
Cameroon	Africa	Middle Africa
Canada	North America	North America
Chile	South America	Southern South America
China	Asia	East Asia
Colombia	South America	Northern South America
Costa Rica	North America	Middle America
CostaRica	North America	Middle America
Cote dIvoire	Africa	West Africa
CotedIvoire	Africa	West Africa
Croatia	Europe	Southern Europe
Cuba	North America	The Caribbean
Cyprus	Asia	West Asia
Czech Republic	Europe	Central Europe
Czecho slovakia	Europe	Central Europe
Czechoslovakia	Europe	Central Europe
CzechRepublic	Europe	Central Europe
Denmark	Europe	Northern Europe
Djibouti	Africa	East Africa
Dominican Republic	North America	The Caribbean
DominicanRepublic	North America	The Caribbean
Ecuador	South America	Midwest South American
Egypt	Africa	North Africa
El Salvador	North America	Middle America
ElSalvador	North America	Middle America
Estonia	Europe	Eastern Europe
Ethiopia	Africa	East Africa
Fiji	Oceania	Oceania
Finland	Europe	Northern Europe
France	Europe	Western Europe
Gaza Strip	Asia	West Asia
GazaStrip	Asia	West Asia
Georgia	Asia	West Asia
Germany	Europe	Central Europe
Ghana	Africa	West Africa
Greece	Europe	Southern Europe
Guam	Oceania	Oceania
Guatemala	North America	Middle America
Haiti	North America	The Caribbean
Hong Kong	Asia	East Asia
HongKong	Asia	East Asia
Hungary	Europe	Central Europe
Iceland	Europe	Northern Europe
India	Asia	South Asia
Indonesia	Asia	Southeast Asia
Iran	Asia	West Asia
Iraq	Asia	West Asia
Ireland	Europe	Western Europe
Israel	Asia	West Asia
Italy	Europe	Southern Europe
Japan	Asia	East Asia
Jordan	Asia	West Asia
Kazakhstan	Asia	Central Asia
Kenya	Africa	East Africa
Korea	Asia	East Asia
Kuwait	Asia	West Asia
Kyrgyzstan	Asia	Central Asia
Laos	Asia	Southeast Asia
Latvia	Europe	Eastern Europe
Lebanon	Asia	West Asia
Libya	Africa	North Africa
Luxembourg	Europe	Western Europe
Malaysia	Asia	Southeast Asia
Mali	Africa	West Africa
Mexico	North America	North America
Middle East	Asia	West Asia
MiddleEast	Asia	West Asia
Mongolia	Asia	East Asia
Myanmar	Asia	Southeast Asia
Nepal	Asia	South Asia
Netherlands	Europe	Western Europe
New Caledonia	Oceania	Oceania
New Zealand	Oceania	Oceania
NewCaledonia	Oceania	Oceania
NewZealand	Oceania	Oceania
Nicaragua	North America	Middle America
Niger	Africa	West Africa
Nigeria	Africa	West Africa
North Korea	Asia	East Asia
NorthKorea	Asia	East Asia
Norway	Europe	Northern Europe
Oman	Asia	West Asia
Pakistan	Asia	South Asia
Panama	North America	Middle America
Paraguay	South America	Southern South America
Peru	South America	Midwest South American
Philippines	Asia	Southeast Asia
Poland	Europe	Central Europe
Portugal	Europe	Southern Europe
Puerto Rico	North America	The Caribbean
PuertoRico	North America	The Caribbean
Qatar	Asia	West Asia
Romania	Europe	Southern Europe
Russia	Europe	Eastern Europe
Saudi Arabia	Asia	West Asia
SaudiArabia	Asia	West Asia
Senegal	Africa	West Africa
Serbia	Europe	Southern Europe
Singapore	Asia	Southeast Asia
Slovakia	Europe	Central Europe
Slovenia	Europe	Southern Europe
Solomon Islands	Oceania	Oceania
SolomonIslands	Oceania	Oceania
South Africa	Africa	South Africa
South Korea	Asia	East Asia
SouthAfrica	Africa	South Africa
SouthKorea	Asia	East Asia
Spain	Europe	Southern Europe
Sri Lanka	Asia	South Asia
SriLanka	Asia	South Asia
Sudan	Africa	North Africa
Sweden	Europe	Northern Europe
Switzerland	Europe	Central Europe
Taiwan	Asia	East Asia
Thailand	Asia	Southeast Asia
Togo	Africa	West Africa
Tonga	Oceania	Oceania
Trinidad and Tobago	North America	The Caribbean
TrinidadandTobago	North America	The Caribbean
Tunisia	Africa	North Africa
Turkey	Asia	West Asia
Turkmenistan	Asia	Central Asia
Uganda	Africa	East Africa
Ukraine	Europe	Eastern Europe
United Arab Emirates	Asia	West Asia
United Kingdom	Europe	Western Europe
UnitedArabEmirates	Asia	West Asia
UnitedKingdom	Europe	Western Europe
Uruguay	South America	Southern South America
USA	North America	North America
USSR	Europe	Eastern Europe
Uzbekistan	Asia	Central Asia
Venezuela	South America	Northern South America
Viet Nam	Asia	Southeast Asia
VietNam	Asia	Southeast Asia
Zambia	Africa	South Africa
Zimbabwe	Africa	South Africa
