# Supplementary material for: Ecological dynamics of influenza A viruses: cross-species transmission and global migration
Source: Sci Rep. 2016 Nov 9;6:36839. doi: 10.1038/srep36839 (PMC5101809; doi:10.1038/srep36839)
Supplement: Supplementary File 3 [file srep36839-s4.xls]

## Sheet: Sheet1
Supplementary Table 2. Genomes sampled from avian and detailed avian classifications.
genomeID	strainName	bird	genus	family	order	species	Migratory
15617	A/goose/Guangdong/1/1996_H5N1	goose		ducks, geese and swans	anseriformes	waterfowl	N
16763	A/Chicken/Shanghai/F/98_H9N2	chicken	gallus	pheasants and allies	galliformes	domestic birds	N
16766	A/chicken/Beijing/8/98_H9N2	chicken	gallus	pheasants and allies	galliformes	domestic birds	N
16768	A/chicken/Guangdong/10/00_H9N2	chicken	gallus	pheasants and allies	galliformes	domestic birds	N
16770	A/chicken/Shandong/6/96_H9N2	chicken	gallus	pheasants and allies	galliformes	domestic birds	N
16771	A/chicken/Shenzhen/9/97_H9N2	chicken	gallus	pheasants and allies	galliformes	domestic birds	N
16773	A/duck/Nanjing/1/97_H9N2	duck	anas	ducks, geese and swans	anseriformes	waterfowl	N
16783	A/chicken/Henan/01/2004_H5N1	chicken	gallus	pheasants and allies	galliformes	domestic birds	N
16784	A/duck/Potsdam/2216-4/1984_H5N6	duck	anas	ducks, geese and swans	anseriformes	waterfowl	N
17503	A/mallard/Postdam/178-4/1983_H2N2	mallard	anas	ducks, geese and swans	anseriformes	waterfowl	Y
17507	A/mallard/Alberta/24/01_H7N3	mallard	anas	ducks, geese and swans	anseriformes	waterfowl	Y
17511	A/duck/Hong Kong/7/1975_H3N2	duck	anas	ducks, geese and swans	anseriformes	waterfowl	N
17513	A/ruddy turnstone/New Jersey/47/1985_H4N6	ruddy turnstone	arenaria	sandpipers, snipes	charadriiformes	shorebirds	Y
17515	A/mallard/Alberta/52/1997_H12N5	mallard	anas	ducks, geese and swans	anseriformes	waterfowl	Y
22045	A/mallard/Alberta/77/1977_H2N3	mallard	anas	ducks, geese and swans	anseriformes	waterfowl	Y
22047	A/pintail/Alberta/293/1977_H2N9	pintail	anas	ducks, geese and swans	anseriformes	waterfowl	N
22049	A/laughing gull/New Jersey/75/1985_H2N9	laughing gull	leucophaeus	gulls, terns and skimmers	charadriiformes	shorebirds	N
22051	A/mallard/Alberta/884/1984_H2N5	mallard	anas	ducks, geese and swans	anseriformes	waterfowl	Y
22055	A/sanderling/New Jersey/766/1986_H2N7	sanderling	calidris	sandpipers, snipes	charadriiformes	shorebirds	Y
22057	A/herring gull/DE/475/1986_H13N2	herring gull		gulls, terns and skimmers	charadriiformes	shorebirds	N
22059	A/herring gull/DE/703/1988_H2N8	herring gull		gulls, terns and skimmers	charadriiformes	shorebirds	N
22063	A/mallard/Alberta/323/1988_H2N1	mallard	anas	ducks, geese and swans	anseriformes	waterfowl	Y
22067	A/mallard/Alberta/201/1996_H2N3	mallard	anas	ducks, geese and swans	anseriformes	waterfowl	Y
22071	A/blue-winged teal/Alberta/16/1997_H2N9	blue-winged teal	anas	ducks, geese and swans	anseriformes	waterfowl	N
22073	A/mallard/Alberta/205/1998_H2N3	mallard	anas	ducks, geese and swans	anseriformes	waterfowl	Y
22075	A/mallard/Alberta/226/98_H2N3	mallard	anas	ducks, geese and swans	anseriformes	waterfowl	Y
22079	A/mallard/Alberta/79/2003_H2N3	mallard	anas	ducks, geese and swans	anseriformes	waterfowl	Y
22081	A/mallard duck/ALB/250/1978_H6N2	mallard duck	anas	ducks, geese and swans	anseriformes	waterfowl	N
22083	A/blue-winged teal/ALB/48/1978_H6N5	blue-winged teal	anas	ducks, geese and swans	anseriformes	waterfowl	N
22085	A/mallard duck/ALB/280/1978_H6N2	mallard duck	anas	ducks, geese and swans	anseriformes	waterfowl	N
22087	A/mallard duck/ALB/290/1978_H6N2	mallard duck	anas	ducks, geese and swans	anseriformes	waterfowl	N
22091	A/mallard duck/ALB/564/1979_H3N8	mallard duck	anas	ducks, geese and swans	anseriformes	waterfowl	N
22093	A/pintail duck/ALB/628/1979_H6N8	pintail duck		ducks, geese and swans	anseriformes	waterfowl	N
22095	A/mallard duck/ALB/676/1979_H3N6	mallard duck	anas	ducks, geese and swans	anseriformes	waterfowl	N
22097	A/mallard duck/ALB/1151/1979_H6N9	mallard duck	anas	ducks, geese and swans	anseriformes	waterfowl	N
22099	A/pintail/Alberta/189/82_H6N6	pintail	anas	ducks, geese and swans	anseriformes	waterfowl	N
22101	A/widgeon/ALB/256/1982_H6N6	widgeon	anas	ducks, geese and swans	anseriformes	waterfowl	N
22103	A/blue-winged teal/ALB/266/1982_H6N6	blue-winged teal	anas	ducks, geese and swans	anseriformes	waterfowl	N
22105	A/mallard/Alberta/289/82_H6N6	mallard	anas	ducks, geese and swans	anseriformes	waterfowl	Y
22107	A/blue-winged teal/ALB/685/1982_H6N4	blue-winged teal	anas	ducks, geese and swans	anseriformes	waterfowl	N
22109	A/mallard duck/ALB/10/1985_H6N2	mallard duck	anas	ducks, geese and swans	anseriformes	waterfowl	N
22111	A/blue-winged teal/ALB/69/1985_H6N2	blue-winged teal	anas	ducks, geese and swans	anseriformes	waterfowl	N
22113	A/mallard duck/ALB/76/1985_H6N3	mallard duck	anas	ducks, geese and swans	anseriformes	waterfowl	N
22115	A/pintail duck/ALB/111/1985_H6N2	pintail duck		ducks, geese and swans	anseriformes	waterfowl	N
22117	A/shoveler/ALB/114/1985_H6N2	shoveler	anas	ducks, geese and swans	anseriformes	waterfowl	N
22119	A/mallard duck/ALB/155/1990_H6N3	mallard duck	anas	ducks, geese and swans	anseriformes	waterfowl	N
22121	A/mallard duck/ALB/191/1990_H6N3	mallard duck	anas	ducks, geese and swans	anseriformes	waterfowl	N
22123	A/mallard duck/ALB/253/1990_H6N3	mallard duck	anas	ducks, geese and swans	anseriformes	waterfowl	N
22125	A/mallard/ALB/199/1992_H6N5	mallard	anas	ducks, geese and swans	anseriformes	waterfowl	Y
22127	A/pintail/ALB/179/1993_H6N1	pintail	anas	ducks, geese and swans	anseriformes	waterfowl	N
22131	A/mallard/Alberta/154/2003_H6N5	mallard	anas	ducks, geese and swans	anseriformes	waterfowl	Y
22133	A/shorebird/DE/12/2004_H6N8	shorebird		plovers	charadriiformes	shorebirds	N
22135	A/mallard duck/ALB/57/1976_H5N2	mallard duck	anas	ducks, geese and swans	anseriformes	waterfowl	N
22137	A/mallard duck/ALB/396/1983_H9N1	mallard duck	anas	ducks, geese and swans	anseriformes	waterfowl	N
22139	A/pintail duck/Alberta/49/2003_H12N5	pintail duck		ducks, geese and swans	anseriformes	waterfowl	N
22141	A/pintail duck/ALB/303/1977_H10N7	pintail duck		ducks, geese and swans	anseriformes	waterfowl	N
22143	A/mallard/Alberta/209/2003_H10N7	mallard	anas	ducks, geese and swans	anseriformes	waterfowl	Y
22145	A/mallard/Alberta/294/1977_H11N9	mallard	anas	ducks, geese and swans	anseriformes	waterfowl	Y
22149	A/shorebird/DE/101/2004_H5N7	shorebird		plovers	charadriiformes	shorebirds	N
22153	A/knot/DE/2552/1987_H9N5	knot	calidris	sandpipers, snipes	charadriiformes	shorebirds	N
22157	A/shorebird/DE/68/2004_H13N9	shorebird		plovers	charadriiformes	shorebirds	N
22159	A/herring gull/NJ/782/1986_H13N2	herring gull		gulls, terns and skimmers	charadriiformes	shorebirds	N
22161	A/mallard/Alberta/42/1977_H1N6	mallard	anas	ducks, geese and swans	anseriformes	waterfowl	Y
22163	A/mallard/Alberta/46/1977_H1N1	mallard	anas	ducks, geese and swans	anseriformes	waterfowl	Y
22165	A/pintail duck/ALB/219/1977_H1N1	pintail duck		ducks, geese and swans	anseriformes	waterfowl	N
22167	A/pintail duck/ALB/238/1979_H1N1	pintail duck		ducks, geese and swans	anseriformes	waterfowl	N
22169	A/mallard/Alberta/965/1979_H1N1	mallard	anas	ducks, geese and swans	anseriformes	waterfowl	Y
22175	A/mallard duck/ALB/294/1987_H6N2	mallard duck	anas	ducks, geese and swans	anseriformes	waterfowl	N
22177	A/mallard/Alberta/322/1988_H1N1	mallard	anas	ducks, geese and swans	anseriformes	waterfowl	Y
22179	A/blue-winged teal/Alberta/141/1992_H1N1	blue-winged teal	anas	ducks, geese and swans	anseriformes	waterfowl	N
22183	A/herring gull/DE/692/1988_H2N8	herring gull		gulls, terns and skimmers	charadriiformes	shorebirds	N
22187	A/ruddy turnstone/DE/773/1988_H9N6	ruddy turnstone	arenaria	sandpipers, snipes	charadriiformes	shorebirds	Y
22189	A/pintail duck/ALB/86/1976_H3N2	pintail duck		ducks, geese and swans	anseriformes	waterfowl	N
22191	A/mallard/Alberta/127/1977_H1N1	mallard	anas	ducks, geese and swans	anseriformes	waterfowl	Y
22193	A/mallard duck/ALB/712/1978_H3N3	mallard duck	anas	ducks, geese and swans	anseriformes	waterfowl	N
22195	A/green-winged teal/ALB/438/1979_H3N8	green-winged teal	anas	ducks, geese and swans	anseriformes	waterfowl	N
22197	A/pintail duck/ALB/462/1979_H3N6	pintail duck		ducks, geese and swans	anseriformes	waterfowl	N
22199	A/blue-winged teal/ALB/452/1983_H3N1	blue-winged teal	anas	ducks, geese and swans	anseriformes	waterfowl	N
22201	A/mallard duck/ALB/506/1983_H9N1	mallard duck	anas	ducks, geese and swans	anseriformes	waterfowl	N
22203	A/mallard/Alberta/635/1983_H3N5	mallard	anas	ducks, geese and swans	anseriformes	waterfowl	Y
22205	A/mallard duck/ALB/525/1985_H3N8	mallard duck	anas	ducks, geese and swans	anseriformes	waterfowl	N
22207	A/blue-winged teal/ALB/569/1985_H3N8	blue-winged teal	anas	ducks, geese and swans	anseriformes	waterfowl	N
22209	A/mallard/ALB/394/1988_H3N3	mallard	anas	ducks, geese and swans	anseriformes	waterfowl	Y
22211	A/mallard/Alberta/118/1995_H3N5	mallard	anas	ducks, geese and swans	anseriformes	waterfowl	Y
22213	A/mallard/Alberta/156/2001_H3N8	mallard	anas	ducks, geese and swans	anseriformes	waterfowl	Y
22215	A/mallard duck/ALB/26/1976_H3N1	mallard duck	anas	ducks, geese and swans	anseriformes	waterfowl	N
22217	A/canvasback duck/ALB/274/1977_H4N6	canvasback duck		ducks, geese and swans	anseriformes	waterfowl	N
22219	A/gadwall duck/ALB/53/1977_H4N6	gadwall duck		ducks, geese and swans	anseriformes	waterfowl	N
22221	A/redhead duck/ALB/74/1977_H4N6	redhead duck		ducks, geese and swans	anseriformes	waterfowl	N
22223	A/blue-winged teal/ALB/243/1977_H4N6	blue-winged teal	anas	ducks, geese and swans	anseriformes	waterfowl	N
22225	A/mallard/Alberta/300/1977_H4N3	mallard	anas	ducks, geese and swans	anseriformes	waterfowl	Y
22227	A/mallard duck/ALB/210/1977_H4N8	mallard duck	anas	ducks, geese and swans	anseriformes	waterfowl	N
22229	A/mallard duck/ALB/161/1977_H4N6	mallard duck	anas	ducks, geese and swans	anseriformes	waterfowl	N
22231	A/pintail duck/ALB/220/1977_H4N8	pintail duck		ducks, geese and swans	anseriformes	waterfowl	N
22233	A/mallard duck/Alberta/354/1978_H4N2	mallard duck	anas	ducks, geese and swans	anseriformes	waterfowl	N
22237	A/blue-winged teal/Alberta/580/1979_H4N2	blue-winged teal	anas	ducks, geese and swans	anseriformes	waterfowl	N
22239	A/pintail duck/ALB/599/1979_H4N2	pintail duck		ducks, geese and swans	anseriformes	waterfowl	N
22241	A/mallard duck/Alberta/630/1984_H4N2	mallard duck	anas	ducks, geese and swans	anseriformes	waterfowl	N
22243	A/pintail duck/ALB/623/1985_H4N6	pintail duck		ducks, geese and swans	anseriformes	waterfowl	N
22245	A/ruddy turnstone/DE/512/1988_H4N6	ruddy turnstone	arenaria	sandpipers, snipes	charadriiformes	shorebirds	Y
22247	A/blue-winged teal/ALB/136/1990_H4N3	blue-winged teal	anas	ducks, geese and swans	anseriformes	waterfowl	N
22249	A/blue-winged teal/ALB/293/1994_H4N6	blue-winged teal	anas	ducks, geese and swans	anseriformes	waterfowl	N
22251	A/mallard/ALB/49/1995_H4N6	mallard	anas	ducks, geese and swans	anseriformes	waterfowl	Y
22253	A/mallard/Alberta/47/98_H4N1	mallard	anas	ducks, geese and swans	anseriformes	waterfowl	Y
22255	A/mallard/Alberta/30/2001_H4N8	mallard	anas	ducks, geese and swans	anseriformes	waterfowl	Y
22257	A/pintail/Alberta/269/2001_H4N6	pintail	anas	ducks, geese and swans	anseriformes	waterfowl	N
22259	A/blue-winged teal/Alberta/293/2003_H4N6	blue-winged teal	anas	ducks, geese and swans	anseriformes	waterfowl	N
22261	A/mallard duck/Alberta/291/1977_H4N1	mallard duck	anas	ducks, geese and swans	anseriformes	waterfowl	N
22263	A/shorebird/DE/75/2004_H5N7	shorebird		plovers	charadriiformes	shorebirds	N
22265	A/pintail duck/Alberta/114/1979_H8N4	pintail duck		ducks, geese and swans	anseriformes	waterfowl	N
22267	A/mallard/Alberta/7/1987_H8N4	mallard	anas	ducks, geese and swans	anseriformes	waterfowl	Y
22269	A/mallard/Alberta/194/1992_H8N4	mallard	anas	ducks, geese and swans	anseriformes	waterfowl	Y
22271	A/mallard duck/ALB/224/1977_H7N5	mallard duck	anas	ducks, geese and swans	anseriformes	waterfowl	N
22273	A/blue-winged teal/ALB/295/1977_H7N3	blue-winged teal	anas	ducks, geese and swans	anseriformes	waterfowl	N
22275	A/widgeon/Alberta/284/1977_H7N3	widgeon	anas	ducks, geese and swans	anseriformes	waterfowl	N
22277	A/pintail duck/Alberta/169/1980_H3N8	pintail duck		ducks, geese and swans	anseriformes	waterfowl	N
22279	A/green-winged teal/Alberta/228/1985_H7N3	green-winged teal	anas	ducks, geese and swans	anseriformes	waterfowl	N
22281	A/mallard duck/Alberta/435/1985_H7N3	mallard duck	anas	ducks, geese and swans	anseriformes	waterfowl	N
22285	A/ruddy turnstone/DE/2378/1988_H7N7	ruddy turnstone	arenaria	sandpipers, snipes	charadriiformes	shorebirds	Y
22287	A/red knot/NJ/325/1989_H7N7	red knot	calidris	sandpipers, snipes	charadriiformes	shorebirds	Y
22289	A/pintail/Alberta/129/1993_H10N7	pintail	anas	ducks, geese and swans	anseriformes	waterfowl	N
22291	A/mallard/Alberta/34/2001_H7N1	mallard	anas	ducks, geese and swans	anseriformes	waterfowl	Y
22293	A/mallard duck/Alberta/743/1983_H9N1	mallard duck	anas	ducks, geese and swans	anseriformes	waterfowl	N
22295	A/mallard duck/ALB/98/1985_H6N2	mallard duck	anas	ducks, geese and swans	anseriformes	waterfowl	N
22297	A/ruddy turnstone/DE/2576/1987_H9N5	ruddy turnstone	arenaria	sandpipers, snipes	charadriiformes	shorebirds	Y
22301	A/ruddy turnstone/DE/2731/1987_H9N1	ruddy turnstone	arenaria	sandpipers, snipes	charadriiformes	shorebirds	Y
22303	A/ruddy turnstone/DE/510/1988_H9N6	ruddy turnstone	arenaria	sandpipers, snipes	charadriiformes	shorebirds	Y
22305	A/mallard duck/Alberta/321/1988_H9N2	mallard duck	anas	ducks, geese and swans	anseriformes	waterfowl	N
22307	A/mallard/Alberta/11/1991_H9N2	mallard	anas	ducks, geese and swans	anseriformes	waterfowl	Y
22309	A/mallard/Alberta/17/1991_H9N2	mallard	anas	ducks, geese and swans	anseriformes	waterfowl	Y
22311	A/mallard duck/ALB/302/1977_H10N7	mallard duck	anas	ducks, geese and swans	anseriformes	waterfowl	N
22313	A/blue-winged teal/ALB/778/1978_H10N3	blue-winged teal	anas	ducks, geese and swans	anseriformes	waterfowl	N
22315	A/mallard duck/ALB/40/1984_H10N6	mallard duck	anas	ducks, geese and swans	anseriformes	waterfowl	N
22317	A/pintail duck/ALB/584/1984_H10N6	pintail duck		ducks, geese and swans	anseriformes	waterfowl	N
22319	A/mallard/ALB/5/1995_H10N1	mallard	anas	ducks, geese and swans	anseriformes	waterfowl	Y
22321	A/mallard/ALB/196/1996_H10N7	mallard	anas	ducks, geese and swans	anseriformes	waterfowl	Y
22323	A/pintail/Alberta/202/2000_H10N7	pintail	anas	ducks, geese and swans	anseriformes	waterfowl	N
22325	A/mallard/Alberta/208/2000_H10N7	mallard	anas	ducks, geese and swans	anseriformes	waterfowl	Y
22327	A/shorebird/DE/122/2004_H10N7	shorebird		plovers	charadriiformes	shorebirds	N
22329	A/redhead duck/Alberta/357/1983_H11N9	redhead duck		ducks, geese and swans	anseriformes	waterfowl	N
22331	A/mallard duck/ALB/797/1983_H11N3	mallard duck	anas	ducks, geese and swans	anseriformes	waterfowl	N
22333	A/mallard/ALB/124/1991_H11N2	mallard	anas	ducks, geese and swans	anseriformes	waterfowl	Y
22335	A/pintail/Alberta/84/2000_H11N9	pintail	anas	ducks, geese and swans	anseriformes	waterfowl	N
22337	A/shorebird/DE/236/2003_H11N9	shorebird		plovers	charadriiformes	shorebirds	N
22339	A/mallard duck/Alberta/342/1983_H12N1	mallard duck	anas	ducks, geese and swans	anseriformes	waterfowl	N
22341	A/green-winged teal/ALB/199/1991_H12N5	green-winged teal	anas	ducks, geese and swans	anseriformes	waterfowl	N
22343	A/ruddy turnstone/Delaware/94/2000_H12N4	ruddy turnstone	arenaria	sandpipers, snipes	charadriiformes	shorebirds	Y
22345	A/ruddy turnstone/Delaware/97/2000_H12N5	ruddy turnstone	arenaria	sandpipers, snipes	charadriiformes	shorebirds	Y
22347	A/herring gull/Delaware/471/1986_H2N7	herring gull		gulls, terns and skimmers	charadriiformes	shorebirds	N
22349	A/wedge-tailed shearwater/Western Australia/2576/1979_H15N9	wedge-tailed shearwater	puffinus	petrels, shearwaters	procellariiformes	land birds	N
22351	A/semi-palmated sandpiper/Brazil/43/1990_H2N1	semi-palmated sandpiper	calidris	sandpipers, snipes	charadriiformes	shorebirds	N
22353	A/sanderling/Delaware/1258/1986_H6N6	sanderling	calidris	sandpipers, snipes	charadriiformes	shorebirds	Y
22355	A/duck/Nanchang/2-0486/2000_H2N9	duck	anas	ducks, geese and swans	anseriformes	waterfowl	N
22357	A/duck/Nanchang/4-184/2000_H2N9	duck	anas	ducks, geese and swans	anseriformes	waterfowl	N
22361	A/quail/Nanchang/7-026/2000_H3N6	quail	coturnix	pheasants and allies	galliformes	domestic birds	N
22363	A/duck/Nanchang/1681/1992_H3N8	duck	anas	ducks, geese and swans	anseriformes	waterfowl	N
22369	A/quail/Nanchang/2-0460/2000_H9N2	quail	coturnix	pheasants and allies	galliformes	domestic birds	N
22371	A/pigeon/Nanchang/2-0461/2000_H9N2	pigeon		pigeons, doves	columbiformes	land birds	N
22375	A/chicken/Nanchang/4-301/2001_H9N2	chicken	gallus	pheasants and allies	galliformes	domestic birds	N
22377	A/duck/Hong Kong/319/1978_H2N2	duck	anas	ducks, geese and swans	anseriformes	waterfowl	N
22379	A/duck/Hong Kong/278/1978_H2N9	duck	anas	ducks, geese and swans	anseriformes	waterfowl	N
22383	A/duck/Hong Kong/342/78_H5N2	duck	anas	ducks, geese and swans	anseriformes	waterfowl	N
22385	A/goose/Hong Kong/23/1978_H5N3	goose		ducks, geese and swans	anseriformes	waterfowl	N
22387	A/duck/Hong Kong/205/1977_H5N3	duck	anas	ducks, geese and swans	anseriformes	waterfowl	N
22389	A/duck/Hong Kong/d73/1976_H6N1	duck	anas	ducks, geese and swans	anseriformes	waterfowl	N
22391	A/chicken/Hong Kong/17/1977_H6N1	chicken	gallus	pheasants and allies	galliformes	domestic birds	N
22393	A/duck/Hong Kong/d134/1977_H6N2	duck	anas	ducks, geese and swans	anseriformes	waterfowl	N
22395	A/duck/Hong Kong/24/1976_H4N2	duck	anas	ducks, geese and swans	anseriformes	waterfowl	N
22397	A/duck/Hong Kong/784/1979_H9N2	duck	anas	ducks, geese and swans	anseriformes	waterfowl	N
22403	A/black duck/AUS/751/1978_H3N8	black duck		ducks, geese and swans	anseriformes	waterfowl	N
22405	A/shearwater/Australia/405/1978_H3N8	shearwater	puffinus	petrels, shearwaters	procellariiformes	shorebirds	N
22407	A/gray teal/Australia/1/1979_H6N1	gray teal	anas	ducks, geese and swans	anseriformes	waterfowl	N
22409	A/gray teal/Australia/3/1979_H4N6	gray teal	anas	ducks, geese and swans	anseriformes	waterfowl	N
22411	A/duck/Australia/749/1980_H1N1	duck	anas	ducks, geese and swans	anseriformes	waterfowl	N
22413	A/black duck/AUS/4045/1980_H6N5	black duck		ducks, geese and swans	anseriformes	waterfowl	N
22415	A/red-necked stint/Australia/4189/1980_H4N8	red-necked stint	calidris	sandpipers, snipes	charadriiformes	shorebirds	N
22421	A/sooty tern/Western Australia/2190/1983_H15N9	sooty tern	onychoprion	gulls, terns and skimmers	charadriiformes	shorebirds	Y
22425	A/duck/NZL/41/1984_H1N2	duck	anas	ducks, geese and swans	anseriformes	waterfowl	N
22429	A/turkey/Italy/4169/1999_H7N1	turkey	meleagris	pheasants and allies	galliformes	domestic birds	N
22431	A/quail/Italy/1117/1965_H10N8	quail	coturnix	pheasants and allies	galliformes	domestic birds	N
22447	A/shoveler/Netherlands/19/1999_H11N9	shoveler	anas	ducks, geese and swans	anseriformes	waterfowl	N
22449	A/gull/Minnesota/945/1980_H13N6	gull		gulls, terns and skimmers	charadriiformes	shorebirds	N
22451	A/pigeon/MN/1407/1981_H1N1	pigeon		pigeons, doves	columbiformes	land birds	N
22453	A/goose/MN/5733-1/1980_H9N2	goose		ducks, geese and swans	anseriformes	waterfowl	N
22455	A/blue-winged teal/MN/993/1980_H6N6	blue-winged teal	anas	ducks, geese and swans	anseriformes	waterfowl	N
22457	A/pheasant/Minnesota/917/1980_H7N3	pheasant		pheasants and allies	galliformes	domestic birds	N
22461	A/turkey/Minnesota/833/1980_H4N2	turkey	meleagris	pheasants and allies	galliformes	domestic birds	N
23671	A/blue-winged teal/Ohio/926/2002_H3N8	blue-winged teal	anas	ducks, geese and swans	anseriformes	waterfowl	N
23673	A/mallard/Ohio/657/2002_H4N6	mallard	anas	ducks, geese and swans	anseriformes	waterfowl	Y
23677	A/blue-winged teal/Ohio/908/2002_H3N2	blue-winged teal	anas	ducks, geese and swans	anseriformes	waterfowl	N
23679	A/mallard/Ohio/275/1987_H4N2	mallard	anas	ducks, geese and swans	anseriformes	waterfowl	Y
23689	A/mallard/Maryland/881/2002_H6N2	mallard	anas	ducks, geese and swans	anseriformes	waterfowl	Y
23721	A/wigeon/Ohio/379/1988_H5N2	wigeon	anas	ducks, geese and swans	anseriformes	waterfowl	N
24107	A/mallard/Ohio/171/1990_H1N1	mallard	anas	ducks, geese and swans	anseriformes	waterfowl	Y
24111	A/mallard/Ohio/97/1989_H4N2	mallard	anas	ducks, geese and swans	anseriformes	waterfowl	Y
24113	A/mallard/Ohio/56/1999_H1N1	mallard	anas	ducks, geese and swans	anseriformes	waterfowl	Y
24115	A/pintail/Ohio/294/1988_H6N2	pintail	anas	ducks, geese and swans	anseriformes	waterfowl	N
24117	A/pintail duck/Alaska/20/2005_H12N5	pintail duck		ducks, geese and swans	anseriformes	waterfowl	N
24219	A/mallard/Ohio/338/1986_H4N8	mallard	anas	ducks, geese and swans	anseriformes	waterfowl	Y
24223	A/pintail/Alaska/53/2005_H3N6	pintail	anas	ducks, geese and swans	anseriformes	waterfowl	N
24373	A/green-winged teal/Ohio/178/1999_H6N2	green-winged teal	anas	ducks, geese and swans	anseriformes	waterfowl	N
24455	A/mallard duck/Alberta/331/1985_H3N6	mallard duck	anas	ducks, geese and swans	anseriformes	waterfowl	N
24459	A/chicken/Germany/N/1949_H10N7	chicken	gallus	pheasants and allies	galliformes	domestic birds	N
24471	A/turkey/Minnesota/957/1980_H6N6	turkey	meleagris	pheasants and allies	galliformes	domestic birds	N
24475	A/turkey/Minnesota/1/1988_H7N9	turkey	meleagris	pheasants and allies	galliformes	domestic birds	N
24481	A/chicken/New York/13828-3/1995_H2N2	chicken	gallus	pheasants and allies	galliformes	domestic birds	N
24483	A/guinea fowl/New York/20221-11/1995_H2N2	guinea fowl		guineafowl	galliformes	domestic birds	N
24485	A/mallard/New York/189/1982_H5N2	mallard	anas	ducks, geese and swans	anseriformes	waterfowl	Y
24487	A/mallard duck/New York/180/1986_H4N9	mallard duck	anas	ducks, geese and swans	anseriformes	waterfowl	N
24489	A/black duck/New York/184/1988_H5N2	black duck		ducks, geese and swans	anseriformes	waterfowl	N
24493	A/duck/New York/16873/1999_H6N2	duck	anas	ducks, geese and swans	anseriformes	waterfowl	N
24495	A/mallard duck/New York/170/1982_H1N2	mallard duck	anas	ducks, geese and swans	anseriformes	waterfowl	N
24497	A/chicken/New York/28263/1989_H6N3	chicken	gallus	pheasants and allies	galliformes	domestic birds	N
24511	A/tern/South Africa/1961_H5N3	tern	thalasseus	gulls, terns and skimmers	charadriiformes	shorebirds	N
24517	A/goose/Leipzig/187-7/1979_H7N7	goose		ducks, geese and swans	anseriformes	waterfowl	N
24521	A/chicken/Pennsylvania/1/1983_H5N2	chicken	gallus	pheasants and allies	galliformes	domestic birds	N
24523	A/chicken/Scotland/1959_H5N1	chicken	gallus	pheasants and allies	galliformes	domestic birds	N
24525	A/turkey/Ireland/1378/1983_H5N8	turkey	meleagris	pheasants and allies	galliformes	domestic birds	N
24531	A/ruddy turnstone/Delaware/105/1998_H6N8	ruddy turnstone	arenaria	sandpipers, snipes	charadriiformes	shorebirds	Y
24533	A/ruddy turnstone/Delaware/34/1993_H2N1	ruddy turnstone	arenaria	sandpipers, snipes	charadriiformes	shorebirds	Y
24535	A/black duck/Ohio/95/1993_H1N1	black duck		ducks, geese and swans	anseriformes	waterfowl	N
24537	A/mallard/Ohio/344/1987_H6N2	mallard	anas	ducks, geese and swans	anseriformes	waterfowl	Y
24539	A/green-winged teal/Ohio/344/1986_H4N2	green-winged teal	anas	ducks, geese and swans	anseriformes	waterfowl	N
24541	A/mallard/Ohio/83/1986_H4N6	mallard	anas	ducks, geese and swans	anseriformes	waterfowl	Y
24543	A/mallard/Ohio/249/1998_H6N1	mallard	anas	ducks, geese and swans	anseriformes	waterfowl	Y
24545	A/mallard/Ohio/170/1999_H6N5	mallard	anas	ducks, geese and swans	anseriformes	waterfowl	Y
24547	A/mallard/Alaska/256/2005_H3N8	mallard	anas	ducks, geese and swans	anseriformes	waterfowl	Y
24549	A/pintail/Alaska/279/2005_H3N8	pintail	anas	ducks, geese and swans	anseriformes	waterfowl	N
24707	A/pintail/Ohio/351/1987_H6N2	pintail	anas	ducks, geese and swans	anseriformes	waterfowl	N
24709	A/pintail/Ohio/454/1987_H3N8	pintail	anas	ducks, geese and swans	anseriformes	waterfowl	N
24711	A/mallard/Ohio/94/1989_H4N2	mallard	anas	ducks, geese and swans	anseriformes	waterfowl	Y
24713	A/gadwall/Ohio/37/1999_H6N2	gadwall	anas	ducks, geese and swans	anseriformes	waterfowl	Y
24715	A/green-winged teal/Ohio/86/1986_H6N2	green-winged teal	anas	ducks, geese and swans	anseriformes	waterfowl	N
24741	A/chicken/Nigeria/641/2006_H5N1	chicken	gallus	pheasants and allies	galliformes	domestic birds	N
24743	A/chicken/Nigeria/957-20/2006_H5N1	chicken	gallus	pheasants and allies	galliformes	domestic birds	N
24745	A/chicken/Sudan/1784-7/2006_H5N1	chicken	gallus	pheasants and allies	galliformes	domestic birds	N
24747	A/chicken/Sudan/1784-10/2006_H5N1	chicken	gallus	pheasants and allies	galliformes	domestic birds	N
24749	A/mallard/Ohio/264/1986_H3N8	mallard	anas	ducks, geese and swans	anseriformes	waterfowl	Y
24753	A/mallard/Alaska/715/2005_H3N8	mallard	anas	ducks, geese and swans	anseriformes	waterfowl	Y
24755	A/mallard/Ohio/409/1988_H12N5	mallard	anas	ducks, geese and swans	anseriformes	waterfowl	Y
24803	A/mallard/Maryland/789/2002_H5N2	mallard	anas	ducks, geese and swans	anseriformes	waterfowl	Y
24845	A/Cygnus cygnus/Iran/754/2006_H5N1	cygnus cygnus	cygnus	ducks, geese and swans	anseriformes	waterfowl	Y
24847	A/chicken/Afghanistan/1207/2006_H5N1	chicken	gallus	pheasants and allies	galliformes	domestic birds	N
24849	A/mallard/Italy/835/2006_H5N1	mallard	anas	ducks, geese and swans	anseriformes	waterfowl	Y
24851	A/duck/Cote d'Ivoire/1787-18/2006_H5N1	duck	anas	ducks, geese and swans	anseriformes	waterfowl	N
24855	A/cygnus olor/Croatia/1/2005_H5N1	cygnus olor	cygnus	ducks, geese and swans	anseriformes	waterfowl	Y
24857	A/duck/Vietnam/1/2005_H5N1	duck	anas	ducks, geese and swans	anseriformes	waterfowl	N
24859	A/chicken/Viet Nam/2/2005_H5N1	chicken	gallus	pheasants and allies	galliformes	domestic birds	N
24861	A/chicken/Viet Nam/6/2005_H5N1	chicken	gallus	pheasants and allies	galliformes	domestic birds	N
24863	A/chicken/Viet Nam/8/2005_H5N1	chicken	gallus	pheasants and allies	galliformes	domestic birds	N
24865	A/chicken/Viet Nam/9/2005_H5N1	chicken	gallus	pheasants and allies	galliformes	domestic birds	N
24867	A/chicken/Viet Nam/10/2005_H5N1	chicken	gallus	pheasants and allies	galliformes	domestic birds	N
24869	A/chicken/Viet Nam/11/2005_H5N1	chicken	gallus	pheasants and allies	galliformes	domestic birds	N
24871	A/duck/Viet Nam/12/2005_H5N1	duck	anas	ducks, geese and swans	anseriformes	waterfowl	N
24873	A/duck/Viet Nam/20/2005_H5N1	duck	anas	ducks, geese and swans	anseriformes	waterfowl	N
24875	A/duck/Egypt/2253-3/2006_H5N1	duck	anas	ducks, geese and swans	anseriformes	waterfowl	N
24879	A/ostrich/Nigeria/1047-25/2006_H5N1	ostrich		ostriches	struthioniformes	land birds	N
24881	A/chicken/Nigeria/1047-54/2006_H5N1	chicken	gallus	pheasants and allies	galliformes	domestic birds	N
24883	A/chicken/Nigeria/1047-62/2006_H5N1	chicken	gallus	pheasants and allies	galliformes	domestic birds	N
24885	A/chicken/Nigeria/1047-30/2006_H5N1	chicken	gallus	pheasants and allies	galliformes	domestic birds	N
24887	A/chicken/Nigeria/1047-34/2006_H5N1	chicken	gallus	pheasants and allies	galliformes	domestic birds	N
24889	A/mallard/Ohio/66/1999_H1N1	mallard	anas	ducks, geese and swans	anseriformes	waterfowl	Y
24907	A/duck/Niger/914/2006_H5N1	duck	anas	ducks, geese and swans	anseriformes	waterfowl	N
24911	A/swan/Slovenia/760/2006_H5N1	swan	cygnus	ducks, geese and swans	anseriformes	waterfowl	N
24913	A/quail/Viet Nam/15/2005_H5N1	quail	coturnix	pheasants and allies	galliformes	domestic birds	N
24915	A/chicken/Viet Nam/17/2005_H5N1	chicken	gallus	pheasants and allies	galliformes	domestic birds	N
24917	A/duck/Viet Nam/18/2005_H5N1	duck	anas	ducks, geese and swans	anseriformes	waterfowl	N
24919	A/bufflehead/Ohio/246/1986_H11N2	bufflehead	bucephala	ducks, geese and swans	anseriformes	waterfowl	N
24945	A/guinea fowl/Nigeria/957-12/2006_H5N1	guinea fowl		guineafowl	galliformes	domestic birds	N
24947	A/duck/Viet Nam/19/2005_H5N1	duck	anas	ducks, geese and swans	anseriformes	waterfowl	N
24969	A/mallard/Ohio/265/1987_H1N9	mallard	anas	ducks, geese and swans	anseriformes	waterfowl	Y
25003	A/mallard/Ohio/424/1988_H3N2	mallard	anas	ducks, geese and swans	anseriformes	waterfowl	Y
25073	A/mallard/Ohio/30/1986_H2N1	mallard	anas	ducks, geese and swans	anseriformes	waterfowl	Y
25075	A/mallard/Ohio/324/1988_H4N6	mallard	anas	ducks, geese and swans	anseriformes	waterfowl	Y
25077	A/mallard/Ohio/156/1990_H3N6	mallard	anas	ducks, geese and swans	anseriformes	waterfowl	Y
25079	A/green-winged teal/Ohio/72/1999_H1N1	green-winged teal	anas	ducks, geese and swans	anseriformes	waterfowl	N
25081	A/pintail/Ohio/25/1999_H1N1	pintail	anas	ducks, geese and swans	anseriformes	waterfowl	N
25083	A/pintail duck/Alaska/102/2005_H12N5	pintail duck		ducks, geese and swans	anseriformes	waterfowl	N
25085	A/pintail/Alaska/310/2005_H4N6	pintail	anas	ducks, geese and swans	anseriformes	waterfowl	N
25087	A/mallard/Alaska/708/2005_H8N4	mallard	anas	ducks, geese and swans	anseriformes	waterfowl	Y
25091	A/Black Duck/Ohio/194/1986_H11N1	black duck		ducks, geese and swans	anseriformes	waterfowl	N
25093	A/longtail duck/Maryland/291/2005_H3N8	longtail duck		ducks, geese and swans	anseriformes	waterfowl	N
25095	A/mallard/Ohio/99/1989_H10N7	mallard	anas	ducks, geese and swans	anseriformes	waterfowl	Y
25097	A/snow goose/Maryland/410/2005_H6N1	snow goose	chen	ducks, geese and swans	anseriformes	waterfowl	N
25111	A/green-winged teal/Ohio/81/1999_H11N2	green-winged teal	anas	ducks, geese and swans	anseriformes	waterfowl	N
25113	A/mallard/Ohio/407/1987_H12N5	mallard	anas	ducks, geese and swans	anseriformes	waterfowl	Y
25115	A/northern shoveler/Ohio/454/1987_H3N8	northern shoveler	anas	ducks, geese and swans	anseriformes	waterfowl	Y
25151	A/blue-winged teal/Ohio/31/1999_H3N2	blue-winged teal	anas	ducks, geese and swans	anseriformes	waterfowl	N
25153	A/green-winged teal/Ohio/203/1998_H6N2	green-winged teal	anas	ducks, geese and swans	anseriformes	waterfowl	N
25155	A/mallard/Ohio/102/1986_H11N3	mallard	anas	ducks, geese and swans	anseriformes	waterfowl	Y
25377	A/green-winged teal/Ohio/175/1986_H2N1	green-winged teal	anas	ducks, geese and swans	anseriformes	waterfowl	N
25379	A/mallard/Ohio/118/1993_H1N1	mallard	anas	ducks, geese and swans	anseriformes	waterfowl	Y
25383	A/blue-winged teal/Ohio/658/2004_H7N3	blue-winged teal	anas	ducks, geese and swans	anseriformes	waterfowl	N
25385	A/snow goose/Maryland/353/2005_H6N1	snow goose	chen	ducks, geese and swans	anseriformes	waterfowl	N
25395	A/poultry/Italy/382/1997_H5N2	poultry				domestic birds	N
25511	A/pintail/Ohio/339/1987_H3N8	pintail	anas	ducks, geese and swans	anseriformes	waterfowl	N
26119	A/poultry/Italy/373/1997_H5N2	poultry				domestic birds	N
26261	A/turkey/Italy/4479/2004_H7N3	turkey	meleagris	pheasants and allies	galliformes	domestic birds	N
26263	A/turkey/Italy/251/2003_H7N3	turkey	meleagris	pheasants and allies	galliformes	domestic birds	N
26265	A/turkey/Italy/3807/2004_H7N3	turkey	meleagris	pheasants and allies	galliformes	domestic birds	N
26267	A/turkey/Italy/8912/2002_H7N3	turkey	meleagris	pheasants and allies	galliformes	domestic birds	N
26271	A/chicken/Afghanistan/1573-47/2006_H5N1	chicken	gallus	pheasants and allies	galliformes	domestic birds	N
26273	A/chicken/Afghanistan/1573-65/2006_H5N1	chicken	gallus	pheasants and allies	galliformes	domestic birds	N
26275	A/chicken/Afghanistan/1573-92/2006_H5N1	chicken	gallus	pheasants and allies	galliformes	domestic birds	N
26277	A/chicken/Egypt/2253-1/2006_H5N1	chicken	gallus	pheasants and allies	galliformes	domestic birds	N
26279	A/turkey/Egypt/2253-2/2006_H5N1	turkey	meleagris	pheasants and allies	galliformes	domestic birds	N
26281	A/chicken/Sudan/1784-8/2006_H5N1	chicken	gallus	pheasants and allies	galliformes	domestic birds	N
26283	A/chicken/Sudan/2115-9/2006_H5N1	chicken	gallus	pheasants and allies	galliformes	domestic birds	N
26285	A/chicken/Sudan/2115-12/2006_H5N1	chicken	gallus	pheasants and allies	galliformes	domestic birds	N
26287	A/ostrich/Italy/1038/2000_H7N1	ostrich		ostriches	struthioniformes	land birds	N
26289	A/turkey/Ivory Coast/4372-2/2006_H5N1	turkey	meleagris	pheasants and allies	galliformes	domestic birds	N
26291	A/turkey/Ivory Coast/4372-3/2006_H5N1	turkey	meleagris	pheasants and allies	galliformes	domestic birds	N
26293	A/turkey/Ivory Coast/4372-4/2006_H5N1	turkey	meleagris	pheasants and allies	galliformes	domestic birds	N
26295	A/mallard/Ohio/48/1986_H3N2	mallard	anas	ducks, geese and swans	anseriformes	waterfowl	Y
26297	A/mallard/Ohio/667/2002_H4N6	mallard	anas	ducks, geese and swans	anseriformes	waterfowl	Y
26301	A/mallard/Ohio/654/2002_H3N8	mallard	anas	ducks, geese and swans	anseriformes	waterfowl	Y
26303	A/blue-winged teal/Ohio/989/2002_H4N6	blue-winged teal	anas	ducks, geese and swans	anseriformes	waterfowl	N
26305	A/mallard/Ohio/649/2002_H3N8	mallard	anas	ducks, geese and swans	anseriformes	waterfowl	Y
26307	A/black duck/Maryland/834/2002_H4N8	black duck		ducks, geese and swans	anseriformes	waterfowl	N
26309	A/mallard/Ohio/655/2002_H4N6	mallard	anas	ducks, geese and swans	anseriformes	waterfowl	Y
26311	A/mallard/Ohio/666/2002_H6N2	mallard	anas	ducks, geese and swans	anseriformes	waterfowl	Y
26313	A/mallard/Ohio/668/2002_H4N6	mallard	anas	ducks, geese and swans	anseriformes	waterfowl	Y
26319	A/mallard/Maryland/470/2002_H6N2	mallard	anas	ducks, geese and swans	anseriformes	waterfowl	Y
26321	A/mallard/Maryland/172/2002_H6N2	mallard	anas	ducks, geese and swans	anseriformes	waterfowl	Y
26323	A/mallard/Ohio/648/2002_H6N2	mallard	anas	ducks, geese and swans	anseriformes	waterfowl	Y
26325	A/mallard/Ohio/653/2002_H6N2	mallard	anas	ducks, geese and swans	anseriformes	waterfowl	Y
26327	A/pintail/Ohio/73/1989_H6N2	pintail	anas	ducks, geese and swans	anseriformes	waterfowl	N
26329	A/mallard/Ohio/664/2002_H6N6	mallard	anas	ducks, geese and swans	anseriformes	waterfowl	Y
26331	A/blue-winged teal/Ohio/907/2002_H1N6	blue-winged teal	anas	ducks, geese and swans	anseriformes	waterfowl	N
26335	A/pintail/Alaska/49/2005_H3N8	pintail	anas	ducks, geese and swans	anseriformes	waterfowl	N
26337	A/black duck/Maryland/415/2001_H7N3	black duck		ducks, geese and swans	anseriformes	waterfowl	N
26341	A/longtail duck/Maryland/295/2005_H10N8	longtail duck		ducks, geese and swans	anseriformes	waterfowl	N
26343	A/common scoter/Maryland/297/2005_H10N8	common scoter	melanitta	ducks, geese and swans	anseriformes	waterfowl	Y
26347	A/mallard/Ohio/122/1989_H10N7	mallard	anas	ducks, geese and swans	anseriformes	waterfowl	Y
26349	A/northern shoveler/Ohio/35/1986_H3N8	northern shoveler	anas	ducks, geese and swans	anseriformes	waterfowl	Y
26351	A/mallard/Ohio/568/1987_H11N9	mallard	anas	ducks, geese and swans	anseriformes	waterfowl	Y
26353	A/mallard/Ohio/209/1998_H11N9	mallard	anas	ducks, geese and swans	anseriformes	waterfowl	Y
26357	A/blue-winged teal/Ohio/101/1993_H11N9	blue-winged teal	anas	ducks, geese and swans	anseriformes	waterfowl	N
26363	A/mallard/Ohio/81/1986_H6N2	mallard	anas	ducks, geese and swans	anseriformes	waterfowl	Y
26395	A/mallard/Ohio/37/1986_H2N1	mallard	anas	ducks, geese and swans	anseriformes	waterfowl	Y
26397	A/mallard/Ohio/399/1987_H11N9	mallard	anas	ducks, geese and swans	anseriformes	waterfowl	Y
26399	A/mallard/Missouri/MO130/2005_H11N3	mallard	anas	ducks, geese and swans	anseriformes	waterfowl	Y
26405	A/green-winged teal/Ohio/1747/2005_H11N2	green-winged teal	anas	ducks, geese and swans	anseriformes	waterfowl	N
26407	A/green-winged teal/Ohio/1844/2005_H11N9	green-winged teal	anas	ducks, geese and swans	anseriformes	waterfowl	N
26409	A/mallard/Ohio/1851/2005_H11N1	mallard	anas	ducks, geese and swans	anseriformes	waterfowl	Y
26411	A/green-winged teal/Ohio/80/1993_H6N8	green-winged teal	anas	ducks, geese and swans	anseriformes	waterfowl	N
26413	A/mallard/Ohio/123/1989_H6N8	mallard	anas	ducks, geese and swans	anseriformes	waterfowl	Y
26415	A/mallard/Ohio/178/1990_H4N6	mallard	anas	ducks, geese and swans	anseriformes	waterfowl	Y
26417	A/blue-winged teal/Ohio/1339/2005_H4N6	blue-winged teal	anas	ducks, geese and swans	anseriformes	waterfowl	N
26421	A/green-winged teal/Ohio/1324/2005_H4N6	green-winged teal	anas	ducks, geese and swans	anseriformes	waterfowl	N
26423	A/american black duck/Ohio/1823/2005_H11N9	american black duck	anas	ducks, geese and swans	anseriformes	waterfowl	N
26425	A/mallard/Ohio/94/1993_H11N3	mallard	anas	ducks, geese and swans	anseriformes	waterfowl	Y
26427	A/mallard/Maryland/681/2005_H3N2	mallard	anas	ducks, geese and swans	anseriformes	waterfowl	Y
26429	A/mallard/Maryland/691/2005_H3N2	mallard	anas	ducks, geese and swans	anseriformes	waterfowl	Y
26431	A/mallard/Maryland/631/2005_H3N2	mallard	anas	ducks, geese and swans	anseriformes	waterfowl	Y
26435	A/mallard/Maryland/1135/2005_H12N5	mallard	anas	ducks, geese and swans	anseriformes	waterfowl	Y
26437	A/mallard/Maryland/1153/2005_H12N5	mallard	anas	ducks, geese and swans	anseriformes	waterfowl	Y
26441	A/green-winged teal/Ohio/1289/2005_H3N8	green-winged teal	anas	ducks, geese and swans	anseriformes	waterfowl	N
26459	A/mallard/Maryland/1241/2005_H4N6	mallard	anas	ducks, geese and swans	anseriformes	waterfowl	Y
26463	A/green-winged teal/Ohio/1292/2005_H4N6	green-winged teal	anas	ducks, geese and swans	anseriformes	waterfowl	N
26467	A/turkey/Italy/1010/2003_H7N3	turkey	meleagris	pheasants and allies	galliformes	domestic birds	N
26469	A/chicken/Afghanistan/1573-7/2006_H5N1	chicken	gallus	pheasants and allies	galliformes	domestic birds	N
26471	A/turkey/Italy/1980_H5N2	turkey	meleagris	pheasants and allies	galliformes	domestic birds	N
26473	A/chicken/Sudan/2115-10/2006_H5N1	chicken	gallus	pheasants and allies	galliformes	domestic birds	N
26475	A/mallard/Italy/3401/2005_H5N1	mallard	anas	ducks, geese and swans	anseriformes	waterfowl	Y
26477	A/turkey/Italy/4580/1999_H7N1	turkey	meleagris	pheasants and allies	galliformes	domestic birds	N
26479	A/turkey/Italy/3675/1999_H7N1	turkey	meleagris	pheasants and allies	galliformes	domestic birds	N
26481	A/turkey/Italy/1351/2001_H7N1	turkey	meleagris	pheasants and allies	galliformes	domestic birds	N
26483	A/mallard/Ohio/181/1986_H3N1	mallard	anas	ducks, geese and swans	anseriformes	waterfowl	Y
26487	A/blue-winged teal/Ohio/96/1993_H11N9	blue-winged teal	anas	ducks, geese and swans	anseriformes	waterfowl	N
26489	A/mallard/Maryland/615/2005_H3N2	mallard	anas	ducks, geese and swans	anseriformes	waterfowl	Y
26491	A/mallard/Maryland/710/2005_H3N2	mallard	anas	ducks, geese and swans	anseriformes	waterfowl	Y
26493	A/mallard/Maryland/1124/2005_H11N9	mallard	anas	ducks, geese and swans	anseriformes	waterfowl	Y
26495	A/mallard/Maryland/2022/2005_H6N8	mallard	anas	ducks, geese and swans	anseriformes	waterfowl	Y
26499	A/turkey/Italy/2987/2003_H7N3	turkey	meleagris	pheasants and allies	galliformes	domestic birds	N
26501	A/turkey/Italy/3337/2004_H7N3	turkey	meleagris	pheasants and allies	galliformes	domestic birds	N
26503	A/quail/Italy/4610/2003_H7N2	quail	coturnix	pheasants and allies	galliformes	domestic birds	N
26505	A/chicken/Ivory Coast/1787-35/2006_H5N1	chicken	gallus	pheasants and allies	galliformes	domestic birds	N
26507	A/turkey/Italy/1258/2005_H5N2	turkey	meleagris	pheasants and allies	galliformes	domestic birds	N
26511	A/turkey/Italy/4426/2000_H7N1	turkey	meleagris	pheasants and allies	galliformes	domestic birds	N
26513	A/chicken/Italy/322/2001_H7N1	chicken	gallus	pheasants and allies	galliformes	domestic birds	N
26515	A/duck/Italy/551/2000_H7N1	duck	anas	ducks, geese and swans	anseriformes	waterfowl	N
26519	A/mallard/Ohio/81/1986_mixed	mallard	anas	ducks, geese and swans	anseriformes	waterfowl	Y
26521	A/mallard/Ohio/656/2002_mixed	mallard	anas	ducks, geese and swans	anseriformes	waterfowl	Y
26523	A/mallard/Maryland/899/2002_mixed	mallard	anas	ducks, geese and swans	anseriformes	waterfowl	Y
26527	A/Black Duck/Ohio/239/1986_H11N9	black duck		ducks, geese and swans	anseriformes	waterfowl	N
26529	A/mallard/Ohio/421/1987_H7N8	mallard	anas	ducks, geese and swans	anseriformes	waterfowl	Y
26533	A/mallard/Delaware/418/2005_H7N3	mallard	anas	ducks, geese and swans	anseriformes	waterfowl	Y
26535	A/green-winged teal/Ohio/397/1986_H11N9	green-winged teal	anas	ducks, geese and swans	anseriformes	waterfowl	N
26537	A/black duck/Ohio/161/1999_H11N9	black duck		ducks, geese and swans	anseriformes	waterfowl	N
26539	A/mallard/Ohio/173/1990_H11N9	mallard	anas	ducks, geese and swans	anseriformes	waterfowl	Y
26541	A/green-winged teal/Ohio/496/1987_H11N9	green-winged teal	anas	ducks, geese and swans	anseriformes	waterfowl	N
26543	A/Canada goose/Ohio/127/1989_H6N8	canada goose	branta	ducks, geese and swans	anseriformes	waterfowl	N
26545	A/mallard/Missouri/MO32/2005_H11N9	mallard	anas	ducks, geese and swans	anseriformes	waterfowl	Y
26589	A/blue-winged teal/Ohio/1387/2005_H6N2	blue-winged teal	anas	ducks, geese and swans	anseriformes	waterfowl	N
26591	A/green-winged teal/Ohio/340/1987_H11N9	green-winged teal	anas	ducks, geese and swans	anseriformes	waterfowl	N
26593	A/mallard/Maryland/1131/2005_H12N5	mallard	anas	ducks, geese and swans	anseriformes	waterfowl	Y
26597	A/white-winged scoter/Maryland/301/2005_H4N6	white-winged scoter	melanitta	ducks, geese and swans	anseriformes	waterfowl	N
26653	A/poultry/Italy/367/1997_H5N2	poultry				domestic birds	N
26699	A/poultry/Italy/365/1997_H5N2	poultry				domestic birds	N
26799	A/turkey/Italy/2043/2003_H7N3	turkey	meleagris	pheasants and allies	galliformes	domestic birds	N
26801	A/chicken/Italy/22A/1998_H5N9	chicken	gallus	pheasants and allies	galliformes	domestic birds	N
26803	A/turkey/Italy/1325/2005_H5N2	turkey	meleagris	pheasants and allies	galliformes	domestic birds	N
26805	A/teal/Italy/3931-38/2005_H5N2	teal	anas	ducks, geese and swans	anseriformes	waterfowl	N
26815	A/chicken/Italy/1082/99_H7N1	chicken	gallus	pheasants and allies	galliformes	domestic birds	N
26817	A/chicken/Queensland/1994_H7N3	chicken	gallus	pheasants and allies	galliformes	domestic birds	N
26819	A/chicken/New South Wales/2/1997_H7N4	chicken	gallus	pheasants and allies	galliformes	domestic birds	N
26821	A/chicken/New South Wales/327/1997_H7N4	chicken	gallus	pheasants and allies	galliformes	domestic birds	N
26823	A/emu/New South Wales/775/1997_H7N4	emu	dromaius	emu	casuariiformes	land birds	N
26825	A/mallard/Ohio/1717/2005_H3N6	mallard	anas	ducks, geese and swans	anseriformes	waterfowl	Y
26831	A/mallard/Maryland/712/2005_H3N2	mallard	anas	ducks, geese and swans	anseriformes	waterfowl	Y
26837	A/chukar/New York/11653-1/2005_H7N2	chukar	alectoris	pheasants and allies	galliformes	domestic birds	N
26849	A/chicken/New York/16326-5/2005_H7N2	chicken	gallus	pheasants and allies	galliformes	domestic birds	N
26851	A/chicken/New York/16330/2005_H7N2	chicken	gallus	pheasants and allies	galliformes	domestic birds	N
26855	A/duck/New York/21211-6/2005_H7N2	duck	anas	ducks, geese and swans	anseriformes	waterfowl	N
26895	A/turkey/Italy/8000/2002_H7N3	turkey	meleagris	pheasants and allies	galliformes	domestic birds	N
26897	A/duck/Italy/775/2004_H5N3	duck	anas	ducks, geese and swans	anseriformes	waterfowl	N
26899	A/turkey/Italy/977/1999_H7N1	turkey	meleagris	pheasants and allies	galliformes	domestic birds	N
26901	A/chicken/Italy/2335/2000_H7N1	chicken	gallus	pheasants and allies	galliformes	domestic birds	N
26903	A/turkey/Italy/1084/2000_H7N1	turkey	meleagris	pheasants and allies	galliformes	domestic birds	N
26905	A/starling/Victoria/1985_H7N7	starling		starlings, rhabdornis	passeriformes	land birds	N
26907	A/chicken/Victoria/1976_H7N7	chicken	gallus	pheasants and allies	galliformes	domestic birds	N
26909	A/mallard/Maryland/1983/2005_H6N8	mallard	anas	ducks, geese and swans	anseriformes	waterfowl	Y
26913	A/mallard/Maryland/708/2005_H3N2	mallard	anas	ducks, geese and swans	anseriformes	waterfowl	Y
26915	A/blue-winged teal/Ohio/566/2006_H7N9	blue-winged teal	anas	ducks, geese and swans	anseriformes	waterfowl	N
26919	A/chicken/New York/21211-1/2005_H7N2	chicken	gallus	pheasants and allies	galliformes	domestic birds	N
26921	A/chukar/New York/21211-7/2005_H7N2	chukar	alectoris	pheasants and allies	galliformes	domestic birds	N
26925	A/turkey/Italy/4708/1999_H7N1	turkey	meleagris	pheasants and allies	galliformes	domestic birds	N
26931	A/turkey/Italy/3185/1999_H7N1	turkey	meleagris	pheasants and allies	galliformes	domestic birds	N
26933	A/turkey/Italy/3488/1999_H7N1	turkey	meleagris	pheasants and allies	galliformes	domestic birds	N
26935	A/pekin duck/Italy/1848/2000_H7N1	pekin duck		ducks, geese and swans	anseriformes	waterfowl	N
27735	A/grebe/Novosibirsk/29/2005_H5N1	grebe	podiceps	grebes	podicipediformes	land birds	N
27736	A/duck/Novosibirsk/56/2005_H5N1	duck	anas	ducks, geese and swans	anseriformes	waterfowl	N
27748	A/open-billed stork/Suphanburi/TSD0912F/2004_H5N1	open-billed stork		storks	ciconiiformes	land birds	N
27769	A/Duck/Hong Kong/380.5/2001_H5N1	duck	anas	ducks, geese and swans	anseriformes	waterfowl	N
27988	A/duck/Egypt/D2br10/2007_H5N1	duck	anas	ducks, geese and swans	anseriformes	waterfowl	N
28005	A/pintail/Alaska/315/2005_H3N8	pintail	anas	ducks, geese and swans	anseriformes	waterfowl	N
28006	A/Muscovy duck/Fujian/FZ01/2008_H6N6	muscovy duck	cairina	ducks, geese and swans	anseriformes	waterfowl	N
28098	A/mallard/Ohio/669/2002_mixed	mallard	anas	ducks, geese and swans	anseriformes	waterfowl	Y
28105	A/American green-winged teal/Illinois/2975/2009_mixed	american green-winged teal	anas	ducks, geese and swans	anseriformes	waterfowl	N
28106	A/northern shoveler/Illinois/3767/2009_mixed	northern shoveler	anas	ducks, geese and swans	anseriformes	waterfowl	Y
28107	A/American green-winged teal/Illinois/3443/2009_mixed	american green-winged teal	anas	ducks, geese and swans	anseriformes	waterfowl	N
28108	A/mallard/Iowa/3195/2009_mixed	mallard	anas	ducks, geese and swans	anseriformes	waterfowl	Y
28109	A/mallard/Iowa/3205/2009_mixed	mallard	anas	ducks, geese and swans	anseriformes	waterfowl	Y
28110	A/mallard/Ohio/2039/2009_mixed	mallard	anas	ducks, geese and swans	anseriformes	waterfowl	Y
28111	A/mallard/Illinois/2956/2009_mixed	mallard	anas	ducks, geese and swans	anseriformes	waterfowl	Y
28112	A/American green-winged teal/Illinois/3053/2009_mixed	american green-winged teal	anas	ducks, geese and swans	anseriformes	waterfowl	N
28113	A/mallard/Wisconsin/4236/2009_mixed	mallard	anas	ducks, geese and swans	anseriformes	waterfowl	Y
28114	A/blue-winged teal/Wisconsin/3061/2009_mixed	blue-winged teal	anas	ducks, geese and swans	anseriformes	waterfowl	N
28115	A/American green-winged teal/Mississippi/404/2010_mixed	american green-winged teal	anas	ducks, geese and swans	anseriformes	waterfowl	N
28116	A/mallard/Mississippi/407/2010_mixed	mallard	anas	ducks, geese and swans	anseriformes	waterfowl	Y
28208	A/chicken/Fujian/G9/2009_H9N2	chicken	gallus	pheasants and allies	galliformes	domestic birds	N
28210	A/chicken/Zhejiang/Q1D4/2010_H9N2	chicken	gallus	pheasants and allies	galliformes	domestic birds	N
28212	A/mallard/Alberta/107/1991_mixed	mallard	anas	ducks, geese and swans	anseriformes	waterfowl	Y
28213	A/mallard/Alberta/112/2007_mixed	mallard	anas	ducks, geese and swans	anseriformes	waterfowl	Y
28214	A/mallard/Alberta/113/1991_mixed	mallard	anas	ducks, geese and swans	anseriformes	waterfowl	Y
28215	A/mallard/Alberta/12/1993_mixed	mallard	anas	ducks, geese and swans	anseriformes	waterfowl	Y
28216	A/blue-winged teal/Alberta/340/2007_mixed	blue-winged teal	anas	ducks, geese and swans	anseriformes	waterfowl	N
28217	A/blue-winged teal/Alberta/378/2007_mixed	blue-winged teal	anas	ducks, geese and swans	anseriformes	waterfowl	N
28218	A/blue-winged teal/Alberta/380/2007_mixed	blue-winged teal	anas	ducks, geese and swans	anseriformes	waterfowl	N
28219	A/blue-winged teal/Alberta/387/2007_H3N8	blue-winged teal	anas	ducks, geese and swans	anseriformes	waterfowl	N
28220	A/mallard/Alberta/106/2007_mixed	mallard	anas	ducks, geese and swans	anseriformes	waterfowl	Y
28221	A/shorebird/Delaware Bay/205/1999_mixed	shorebird		plovers	charadriiformes	shorebirds	N
28222	A/mallard/Alberta/108/2007_mixed	mallard	anas	ducks, geese and swans	anseriformes	waterfowl	Y
28223	A/mallard/Alberta/115/2007_mixed	mallard	anas	ducks, geese and swans	anseriformes	waterfowl	Y
28224	A/mallard/Alberta/127/2000_mixed	mallard	anas	ducks, geese and swans	anseriformes	waterfowl	Y
28225	A/mallard/Alberta/134/2007_H3N8	mallard	anas	ducks, geese and swans	anseriformes	waterfowl	Y
28226	A/mallard/Alberta/144/1987_mixed	mallard	anas	ducks, geese and swans	anseriformes	waterfowl	Y
28227	A/mallard/Alberta/156/2007_mixed	mallard	anas	ducks, geese and swans	anseriformes	waterfowl	Y
28228	A/mallard/Alberta/190/2006_mixed	mallard	anas	ducks, geese and swans	anseriformes	waterfowl	Y
28229	A/mallard/Alberta/193/1994_H3N8	mallard	anas	ducks, geese and swans	anseriformes	waterfowl	Y
28230	A/mallard/Alberta/196/1992_mixed	mallard	anas	ducks, geese and swans	anseriformes	waterfowl	Y
28231	A/mallard/Alberta/220/2006_mixed	mallard	anas	ducks, geese and swans	anseriformes	waterfowl	Y
28232	A/mallard/Alberta/256/2006_mixed	mallard	anas	ducks, geese and swans	anseriformes	waterfowl	Y
28233	A/mallard/Alberta/284/2007_mixed	mallard	anas	ducks, geese and swans	anseriformes	waterfowl	Y
28234	A/mallard/Alberta/38/2001_H4N6	mallard	anas	ducks, geese and swans	anseriformes	waterfowl	Y
28235	A/mallard/Alberta/49/1995_mixed	mallard	anas	ducks, geese and swans	anseriformes	waterfowl	Y
28236	A/red knot/Delaware Bay/227/1994_mixed	red knot	calidris	sandpipers, snipes	charadriiformes	shorebirds	Y
28237	A/red knot/Delaware/546/1988_H4N6	red knot	calidris	sandpipers, snipes	charadriiformes	shorebirds	Y
28238	A/redhead/Alberta/337/2007_mixed	redhead	aythya	ducks, geese and swans	anseriformes	waterfowl	N
28239	A/ruddy turnstone/Delaware Bay/125/1994_H3N8	ruddy turnstone	arenaria	sandpipers, snipes	charadriiformes	shorebirds	Y
28240	A/ruddy turnstone/Delaware Bay/143/1994_mixed	ruddy turnstone	arenaria	sandpipers, snipes	charadriiformes	shorebirds	Y
28241	A/ruddy turnstone/Delaware Bay/144/1994_mixed	ruddy turnstone	arenaria	sandpipers, snipes	charadriiformes	shorebirds	Y
28242	A/ruddy turnstone/Delaware Bay/144/1999_mixed	ruddy turnstone	arenaria	sandpipers, snipes	charadriiformes	shorebirds	Y
28243	A/ruddy turnstone/Delaware Bay/147/1999_mixed	ruddy turnstone	arenaria	sandpipers, snipes	charadriiformes	shorebirds	Y
28244	A/ruddy turnstone/Delaware Bay/168/1994_mixed	ruddy turnstone	arenaria	sandpipers, snipes	charadriiformes	shorebirds	Y
28245	A/ruddy turnstone/Delaware Bay/184/1994_mixed	ruddy turnstone	arenaria	sandpipers, snipes	charadriiformes	shorebirds	Y
28246	A/ruddy turnstone/Delaware Bay/185/1994_mixed	ruddy turnstone	arenaria	sandpipers, snipes	charadriiformes	shorebirds	Y
28247	A/ruddy turnstone/Delaware Bay/209/1994_mixed	ruddy turnstone	arenaria	sandpipers, snipes	charadriiformes	shorebirds	Y
28248	A/ruddy turnstone/Delaware Bay/215/1996_mixed	ruddy turnstone	arenaria	sandpipers, snipes	charadriiformes	shorebirds	Y
28249	A/ruddy turnstone/Delaware Bay/78/1994_mixed	ruddy turnstone	arenaria	sandpipers, snipes	charadriiformes	shorebirds	Y
28250	A/ruddy turnstone/Delaware Bay/88/1994_H3N8	ruddy turnstone	arenaria	sandpipers, snipes	charadriiformes	shorebirds	Y
28251	A/ruddy turnstone/Delaware/24/1990_mixed	ruddy turnstone	arenaria	sandpipers, snipes	charadriiformes	shorebirds	Y
28252	A/ruddy turnstone/New Jersey/138/1990_H3N6	ruddy turnstone	arenaria	sandpipers, snipes	charadriiformes	shorebirds	Y
28253	A/sanderling/Delaware Bay/65/1999_mixed	sanderling	calidris	sandpipers, snipes	charadriiformes	shorebirds	Y
28254	A/sanderling/Delaware Bay/70/1999_H3N8	sanderling	calidris	sandpipers, snipes	charadriiformes	shorebirds	Y
28255	A/shorebird/Delaware Bay/113/2001_mixed	shorebird		plovers	charadriiformes	shorebirds	N
28256	A/shorebird/Delaware Bay/117/2005_mixed	shorebird		plovers	charadriiformes	shorebirds	N
28257	A/shorebird/Delaware Bay/198/1999_mixed	shorebird		plovers	charadriiformes	shorebirds	N
28258	A/shorebird/Delaware Bay/201/2005_mixed	shorebird		plovers	charadriiformes	shorebirds	N
28259	A/shorebird/Delaware Bay/204/1999_mixed	shorebird		plovers	charadriiformes	shorebirds	N
28260	A/shorebird/Delaware Bay/267/1999_mixed	shorebird		plovers	charadriiformes	shorebirds	N
28261	A/shorebird/Delaware Bay/268/1999_H3N8	shorebird		plovers	charadriiformes	shorebirds	N
28262	A/shorebird/Delaware Bay/275/1994_mixed	shorebird		plovers	charadriiformes	shorebirds	N
28263	A/shorebird/Delaware Bay/275/2009_mixed	shorebird		plovers	charadriiformes	shorebirds	N
28265	A/pintail/Alberta/207/1999_mixed	pintail	anas	ducks, geese and swans	anseriformes	waterfowl	N
28266	A/shorebird/Delaware Bay/287/1999_H6N2	shorebird		plovers	charadriiformes	shorebirds	N
28267	A/shorebird/Delaware Bay/443/2005_mixed	shorebird		plovers	charadriiformes	shorebirds	N
28272	A/whistling swan/Shimane/580/2002_H5N3	whistling swan	cygnus	ducks, geese and swans	anseriformes	waterfowl	N
28303	A/duck/Hubei/5/2010_H6N6	duck	anas	ducks, geese and swans	anseriformes	waterfowl	N
28346	A/turkey/France/09010-2/2009_H6N1	turkey	meleagris	pheasants and allies	galliformes	domestic birds	N
28348	A/mallard/Alberta/838/1979_mixed	mallard	anas	ducks, geese and swans	anseriformes	waterfowl	Y
28350	A/mallard/Berlin/453-4/1980_mixed	mallard	anas	ducks, geese and swans	anseriformes	waterfowl	Y
28351	A/mallard/Rugen/27-6/1980_mixed	mallard	anas	ducks, geese and swans	anseriformes	waterfowl	Y
28353	A/shorebird/Delaware Bay/282/1994_mixed	shorebird		plovers	charadriiformes	shorebirds	N
28356	A/chicken/Shandong/1/2008_H9N2	chicken	gallus	pheasants and allies	galliformes	domestic birds	N
28389	A/northern shoveler/California/3185/2010_mixed	northern shoveler	anas	ducks, geese and swans	anseriformes	waterfowl	Y
28414	A/chicken/Korea/01310/2001_H9N2	chicken	gallus	pheasants and allies	galliformes	domestic birds	N
28415	A/mallard/Sweden/60/2005_mixed	mallard	anas	ducks, geese and swans	anseriformes	waterfowl	Y
28416	A/mallard/Sweden/88/2005_mixed	mallard	anas	ducks, geese and swans	anseriformes	waterfowl	Y
28417	A/mallard/Sweden/58/2005_mixed	mallard	anas	ducks, geese and swans	anseriformes	waterfowl	Y
28432	A/Baikal teal/Hongze/14/2005_H11N9	baikal teal	anas	ducks, geese and swans	anseriformes	waterfowl	N
28433	A/ruddy turnstone/Delaware/892/2006_H7N7	ruddy turnstone	arenaria	sandpipers, snipes	charadriiformes	shorebirds	Y
28434	A/guinea fowl/New York/26410-17/1995_H11N9	guinea fowl		guineafowl	galliformes	domestic birds	N
28435	A/chicken/New Jersey/4236-18/1993_H11N3	chicken	gallus	pheasants and allies	galliformes	domestic birds	N
28436	A/chicken/Taiwan/1209/2003_H5N2	chicken	gallus	pheasants and allies	galliformes	domestic birds	N
28443	A/duck/Tripura/103597/2008_H5N1	duck	anas	ducks, geese and swans	anseriformes	waterfowl	N
28505	A/turkey/Ontario/FAV110/2009_H1N1	turkey	meleagris	pheasants and allies	galliformes	domestic birds	N
28508	A/blue-winged teal/Prince Edward Island/03922/2009_mixed	blue-winged teal	anas	ducks, geese and swans	anseriformes	waterfowl	N
28509	A/green-winged teal/New Brunswick/02526/2007_mixed	green-winged teal	anas	ducks, geese and swans	anseriformes	waterfowl	N
28510	A/green-winged teal/New Brunswick/02600/2007_H4N6	green-winged teal	anas	ducks, geese and swans	anseriformes	waterfowl	N
28511	A/green-winged teal/New Brunswick/02601/2007_H4N6	green-winged teal	anas	ducks, geese and swans	anseriformes	waterfowl	N
28512	A/green-winged teal/Prince Edward Island/03846/2009_mixed	green-winged teal	anas	ducks, geese and swans	anseriformes	waterfowl	N
28517	A/chicken/Egypt/S4456B/2011_H9N2	chicken	gallus	pheasants and allies	galliformes	domestic birds	N
28540	A/chicken/Jalisco/CPA1/2012_H7N3	chicken	gallus	pheasants and allies	galliformes	domestic birds	N
28542	A/American green-winged teal/Interior Alaska/10BM16586R0/2010_mixed	american green-winged teal	anas	ducks, geese and swans	anseriformes	waterfowl	N
28555	A/chicken/Miyazaki/M6/2011_H5N1	chicken	gallus	pheasants and allies	galliformes	domestic birds	N
28557	A/chicken/Mie/1/2011_H5N1	chicken	gallus	pheasants and allies	galliformes	domestic birds	N
28593	A/shorebird/Delaware Bay/173/1999_mixed	shorebird		plovers	charadriiformes	shorebirds	N
28595	A/mallard/Alberta/215/1999_mixed	mallard	anas	ducks, geese and swans	anseriformes	waterfowl	Y
28596	A/mallard/Alberta/413/2009_mixed	mallard	anas	ducks, geese and swans	anseriformes	waterfowl	Y
28597	A/northern pintail/Alberta/3/2009_mixed	northern pintail	anas	ducks, geese and swans	anseriformes	waterfowl	Y
28598	A/ruddy turnstone/Delaware Bay/118/2007_mixed	ruddy turnstone	arenaria	sandpipers, snipes	charadriiformes	shorebirds	Y
28599	A/ruddy turnstone/Delaware Bay/120/1995_mixed	ruddy turnstone	arenaria	sandpipers, snipes	charadriiformes	shorebirds	Y
28600	A/ruddy turnstone/Delaware Bay/125/1998_mixed	ruddy turnstone	arenaria	sandpipers, snipes	charadriiformes	shorebirds	Y
28601	A/ruddy turnstone/Delaware Bay/190/2002_mixed	ruddy turnstone	arenaria	sandpipers, snipes	charadriiformes	shorebirds	Y
28602	A/ruddy turnstone/Delaware Bay/201/1996_mixed	ruddy turnstone	arenaria	sandpipers, snipes	charadriiformes	shorebirds	Y
28603	A/shorebird/Delaware Bay/188/1999_mixed	shorebird		plovers	charadriiformes	shorebirds	N
28604	A/shorebird/Delaware Bay/26/1995_mixed	shorebird		plovers	charadriiformes	shorebirds	N
28605	A/shorebird/Delaware Bay/288/1999_mixed	shorebird		plovers	charadriiformes	shorebirds	N
28606	A/shorebird/Delaware Bay/331/2008_mixed	shorebird		plovers	charadriiformes	shorebirds	N
28607	A/shorebird/Delaware Bay/399/2008_mixed	shorebird		plovers	charadriiformes	shorebirds	N
28608	A/shorebird/Delaware Bay/437/2008_mixed	shorebird		plovers	charadriiformes	shorebirds	N
28609	A/shorebird/Delaware Bay/606/2008_mixed	shorebird		plovers	charadriiformes	shorebirds	N
28610	A/shorebird/Delaware Bay/91/1999_mixed	shorebird		plovers	charadriiformes	shorebirds	N
28613	A/shorebird/Delaware Bay/731/1988_mixed	shorebird		plovers	charadriiformes	shorebirds	N
28626	A/mallard/Nova Scotia/02445/2007_mixed	mallard	anas	ducks, geese and swans	anseriformes	waterfowl	Y
28627	A/American black duck/Nova Scotia/02333/2007_mixed	american black duck	anas	ducks, geese and swans	anseriformes	waterfowl	N
28628	A/American black duck/New Brunswick/02718/2007_mixed	american black duck	anas	ducks, geese and swans	anseriformes	waterfowl	N
28629	A/American black duck/New Brunswick/02482/2007_mixed	american black duck	anas	ducks, geese and swans	anseriformes	waterfowl	N
28630	A/American black duck/New Brunswick/02566/2007_mixed	american black duck	anas	ducks, geese and swans	anseriformes	waterfowl	N
28632	A/American black duck/New Brunswick/02654/2007_mixed	american black duck	anas	ducks, geese and swans	anseriformes	waterfowl	N
28634	A/American black duck/New Brunswick/02715/2007_mixed	american black duck	anas	ducks, geese and swans	anseriformes	waterfowl	N
28635	A/American black duck/New Brunswick/02481/2007_mixed	american black duck	anas	ducks, geese and swans	anseriformes	waterfowl	N
28636	A/American black duck/New Brunswick/02658/2007_mixed	american black duck	anas	ducks, geese and swans	anseriformes	waterfowl	N
28638	A/mallard/New Brunswick/02743/2007_mixed	mallard	anas	ducks, geese and swans	anseriformes	waterfowl	Y
28640	A/mallard-black duck hybrid/New Brunswick/03039/2009_mixed	mallard-black duck hybrid		ducks, geese and swans	anseriformes	waterfowl	N
28641	A/mallard-black duck hybrid/New Brunswick/02721/2007_mixed	mallard-black duck hybrid		ducks, geese and swans	anseriformes	waterfowl	N
28643	A/shorebird/Delaware Bay/196/1999_mixed	shorebird		plovers	charadriiformes	shorebirds	N
28644	A/American black duck/New Brunswick/02723/2007_mixed	american black duck	anas	ducks, geese and swans	anseriformes	waterfowl	N
28645	A/American black duck/New Brunswick/02518/2007_mixed	american black duck	anas	ducks, geese and swans	anseriformes	waterfowl	N
28646	A/American black duck/New Brunswick/02399/2007_mixed	american black duck	anas	ducks, geese and swans	anseriformes	waterfowl	N
28650	A/chicken/Pyigyitagon/204/2006_H5N1	chicken	gallus	pheasants and allies	galliformes	domestic birds	N
28651	A/chicken/Hmawbi/517/2007_H5N1	chicken	gallus	pheasants and allies	galliformes	domestic birds	N
28672	A/northern pintail/Interior Alaska/10BM02549R0/2010_mixed	northern pintail	anas	ducks, geese and swans	anseriformes	waterfowl	Y
28680	A/mallard/Ohio/10OS1475/2010_mixed	mallard	anas	ducks, geese and swans	anseriformes	waterfowl	Y
28681	A/mallard/Ohio/11OS2045/2011_mixed	mallard	anas	ducks, geese and swans	anseriformes	waterfowl	Y
28682	A/mallard/Ohio/11OS2138/2011_mixed	mallard	anas	ducks, geese and swans	anseriformes	waterfowl	Y
28683	A/mallard/Ohio/11OS2146/2011_mixed	mallard	anas	ducks, geese and swans	anseriformes	waterfowl	Y
28684	A/mallard/Ohio/11OS2203/2011_mixed	mallard	anas	ducks, geese and swans	anseriformes	waterfowl	Y
28685	A/mallard/Ohio/11OS2097/2011_mixed	mallard	anas	ducks, geese and swans	anseriformes	waterfowl	Y
28686	A/mallard/Ohio/11OS2072/2011_mixed	mallard	anas	ducks, geese and swans	anseriformes	waterfowl	Y
28687	A/mallard/Ohio/11OS1982/2011_mixed	mallard	anas	ducks, geese and swans	anseriformes	waterfowl	Y
28688	A/mallard/Ohio/11OS2201/2011_mixed	mallard	anas	ducks, geese and swans	anseriformes	waterfowl	Y
28689	A/mallard/Ohio/11OS2208/2011_mixed	mallard	anas	ducks, geese and swans	anseriformes	waterfowl	Y
28690	A/mallard/Ohio/11OS2237/2011_mixed	mallard	anas	ducks, geese and swans	anseriformes	waterfowl	Y
28694	A/mallard/Ohio/11OS2200/2011_mixed	mallard	anas	ducks, geese and swans	anseriformes	waterfowl	Y
28695	A/wood duck/Ohio/11OS2099/2011_mixed	wood duck	aix	ducks, geese and swans	anseriformes	waterfowl	N
28696	A/chicken/Huadong/4/2008_H5N1	chicken	gallus	pheasants and allies	galliformes	domestic birds	N
28698	A/wild duck/Korea/SNU50-5/2009_H5N1	wild duck	anas	ducks, geese and swans	anseriformes	waterfowl	N
28704	A/greater white-fronted goose/California/3778/2010_mixed	greater white-fronted goose		ducks, geese and swans	anseriformes	waterfowl	Y
28705	A/American green-winged teal/Iowa/10OS2467/2010_mixed	american green-winged teal	anas	ducks, geese and swans	anseriformes	waterfowl	N
28706	A/American green-winged teal/Mississippi/11OS247/2011_mixed	american green-winged teal	anas	ducks, geese and swans	anseriformes	waterfowl	N
28707	A/American green-winged teal/Mississippi/11OS259/2011_mixed	american green-winged teal	anas	ducks, geese and swans	anseriformes	waterfowl	N
28708	A/American green-winged teal/Mississippi/11OS98/2011_mixed	american green-winged teal	anas	ducks, geese and swans	anseriformes	waterfowl	N
28709	A/American green-winged teal/Wisconsin/10OS3093/2010_mixed	american green-winged teal	anas	ducks, geese and swans	anseriformes	waterfowl	N
28710	A/American wigeon/Missouri/10MO0530/2010_mixed	american wigeon	anas	ducks, geese and swans	anseriformes	waterfowl	N
28712	A/mallard/Illinois/10OS3243/2010_mixed	mallard	anas	ducks, geese and swans	anseriformes	waterfowl	Y
28713	A/mallard/Illinois/10OS3248/2010_mixed	mallard	anas	ducks, geese and swans	anseriformes	waterfowl	Y
28714	A/mallard/Missouri/10MO0334/2010_mixed	mallard	anas	ducks, geese and swans	anseriformes	waterfowl	Y
28715	A/mallard/Wisconsin/10OS2945/2010_mixed	mallard	anas	ducks, geese and swans	anseriformes	waterfowl	Y
28716	A/mallard/Wisconsin/10OS3166/2010_mixed	mallard	anas	ducks, geese and swans	anseriformes	waterfowl	Y
28717	A/mallard/Wisconsin/10OS3232/2010_mixed	mallard	anas	ducks, geese and swans	anseriformes	waterfowl	Y
28718	A/mallard/Wisconsin/10OS3868/2010_mixed	mallard	anas	ducks, geese and swans	anseriformes	waterfowl	Y
28719	A/northern pintail/Illinois/10OS3257/2010_mixed	northern pintail	anas	ducks, geese and swans	anseriformes	waterfowl	Y
28720	A/northern pintail/Mississippi/10OS4521/2010_mixed	northern pintail	anas	ducks, geese and swans	anseriformes	waterfowl	Y
28721	A/northern shoveler/Arkansas/11OS171/2011_mixed	northern shoveler	anas	ducks, geese and swans	anseriformes	waterfowl	Y
28722	A/northern shoveler/Illinois/10OS3632/2010_mixed	northern shoveler	anas	ducks, geese and swans	anseriformes	waterfowl	Y
28723	A/northern shoveler/Illinois/10OS4360/2010_mixed	northern shoveler	anas	ducks, geese and swans	anseriformes	waterfowl	Y
28724	A/mallard/California/2525V/2011_mixed	mallard	anas	ducks, geese and swans	anseriformes	waterfowl	Y
28725	A/mallard/California/2571V/2011_mixed	mallard	anas	ducks, geese and swans	anseriformes	waterfowl	Y
28726	A/mallard/California/2578V/2011_mixed	mallard	anas	ducks, geese and swans	anseriformes	waterfowl	Y
28728	A/bufflehead/Wisconsin/10OS3214/2010_mixed	bufflehead	bucephala	ducks, geese and swans	anseriformes	waterfowl	N
28729	A/mallard/Wisconsin/10OS3881/2010_mixed	mallard	anas	ducks, geese and swans	anseriformes	waterfowl	Y
28730	A/northern shoveler/Missouri/10OS4700/2010_mixed	northern shoveler	anas	ducks, geese and swans	anseriformes	waterfowl	Y
28731	A/northern shoveler/Arkansas/11OS333/2011_mixed	northern shoveler	anas	ducks, geese and swans	anseriformes	waterfowl	Y
28741	A/chicken/New York/12273-11/1999_H7N3	chicken	gallus	pheasants and allies	galliformes	domestic birds	N
28742	A/chicken/MD/MinhMa/2004_H7N2	chicken	gallus	pheasants and allies	galliformes	domestic birds	N
28754	A/mallard/Interior Alaska/9BM12748R0/2009_mixed	mallard	anas	ducks, geese and swans	anseriformes	waterfowl	Y
28755	A/northern pintail/Interior Alaska/9BM8583R0/2009_mixed	northern pintail	anas	ducks, geese and swans	anseriformes	waterfowl	Y
28756	A/mallard/Interior Alaska/9BM8470R0/2009_mixed	mallard	anas	ducks, geese and swans	anseriformes	waterfowl	Y
28757	A/northern pintail/Interior Alaska/9BM11661R0/2009_mixed	northern pintail	anas	ducks, geese and swans	anseriformes	waterfowl	Y
28758	A/northern pintail/Interior Alaska/9BM9419R0/2009_mixed	northern pintail	anas	ducks, geese and swans	anseriformes	waterfowl	Y
28759	A/American green-winged teal/Interior Alaska/10BM05436R0/2010_mixed	american green-winged teal	anas	ducks, geese and swans	anseriformes	waterfowl	N
28760	A/American wigeon/Interior Alaska/10BM05310R0/2010_mixed	american wigeon	anas	ducks, geese and swans	anseriformes	waterfowl	N
28761	A/mallard/Alberta/104/2004_mixed	mallard	anas	ducks, geese and swans	anseriformes	waterfowl	Y
28762	A/mallard/Alberta/110/1990_mixed	mallard	anas	ducks, geese and swans	anseriformes	waterfowl	Y
28763	A/mallard/Alberta/267/1996_mixed	mallard	anas	ducks, geese and swans	anseriformes	waterfowl	Y
28764	A/mallard/Alberta/294/1987_mixed	mallard	anas	ducks, geese and swans	anseriformes	waterfowl	Y
28766	A/mallard/Alberta/7/1995_mixed	mallard	anas	ducks, geese and swans	anseriformes	waterfowl	Y
28767	A/mallard/Interior Alaska/10BM05235R1/2010_mixed	mallard	anas	ducks, geese and swans	anseriformes	waterfowl	Y
28769	A/ruddy turnstone/Delaware Bay/116/1996_mixed	ruddy turnstone	arenaria	sandpipers, snipes	charadriiformes	shorebirds	Y
28770	A/ruddy turnstone/Delaware Bay/124/1994_mixed	ruddy turnstone	arenaria	sandpipers, snipes	charadriiformes	shorebirds	Y
28771	A/ruddy turnstone/Delaware Bay/161/1994_mixed	ruddy turnstone	arenaria	sandpipers, snipes	charadriiformes	shorebirds	Y
28773	A/ruddy turnstone/Delaware Bay/213/1996_mixed	ruddy turnstone	arenaria	sandpipers, snipes	charadriiformes	shorebirds	Y
28774	A/ruddy turnstone/Delaware Bay/2813/1987_mixed	ruddy turnstone	arenaria	sandpipers, snipes	charadriiformes	shorebirds	Y
28775	A/ruddy turnstone/Delaware Bay/79/1994_mixed	ruddy turnstone	arenaria	sandpipers, snipes	charadriiformes	shorebirds	Y
28778	A/shorebird/Delaware Bay/124/2002_mixed	shorebird		plovers	charadriiformes	shorebirds	N
28779	A/shorebird/Delaware Bay/130/2002_mixed	shorebird		plovers	charadriiformes	shorebirds	N
28780	A/shorebird/Delaware Bay/202/2000_mixed	shorebird		plovers	charadriiformes	shorebirds	N
28781	A/shorebird/Delaware Bay/215/1994_mixed	shorebird		plovers	charadriiformes	shorebirds	N
28782	A/shorebird/Delaware Bay/216/2001_mixed	shorebird		plovers	charadriiformes	shorebirds	N
28783	A/shorebird/Delaware Bay/289/2009_mixed	shorebird		plovers	charadriiformes	shorebirds	N
28784	A/shorebird/Delaware Bay/293/2001_mixed	shorebird		plovers	charadriiformes	shorebirds	N
28785	A/shorebird/Delaware Bay/318/2009_mixed	shorebird		plovers	charadriiformes	shorebirds	N
28786	A/shorebird/Delaware Bay/321/2009_mixed	shorebird		plovers	charadriiformes	shorebirds	N
28787	A/shorebird/Delaware Bay/353/2008_mixed	shorebird		plovers	charadriiformes	shorebirds	N
28788	A/shorebird/Delaware Bay/360/2009_mixed	shorebird		plovers	charadriiformes	shorebirds	N
28789	A/shorebird/Delaware Bay/46/2002_mixed	shorebird		plovers	charadriiformes	shorebirds	N
28790	A/shorebird/Delaware Bay/64/2002_mixed	shorebird		plovers	charadriiformes	shorebirds	N
28791	A/shorebird/Delaware Bay/71/2002_mixed	shorebird		plovers	charadriiformes	shorebirds	N
28792	A/shorebird/Delaware Bay/4/2002_mixed	shorebird		plovers	charadriiformes	shorebirds	N
28793	A/mallard/Interior Alaska/9BM8469R0/2009_mixed	mallard	anas	ducks, geese and swans	anseriformes	waterfowl	Y
28794	A/mallard/Interior Alaska/9BM8472R0/2009_mixed	mallard	anas	ducks, geese and swans	anseriformes	waterfowl	Y
28795	A/American green-winged teal/Interior Alaska/10BM05438R0/2010_mixed	american green-winged teal	anas	ducks, geese and swans	anseriformes	waterfowl	N
28796	A/American green-winged teal/Interior Alaska/10BM05441R0/2010_mixed	american green-winged teal	anas	ducks, geese and swans	anseriformes	waterfowl	N
28798	A/mallard/Interior Alaska/10BM06397R0/2010_mixed	mallard	anas	ducks, geese and swans	anseriformes	waterfowl	Y
28799	A/mallard/Interior Alaska/10BM06447R0/2010_mixed	mallard	anas	ducks, geese and swans	anseriformes	waterfowl	Y
28800	A/mallard/Interior Alaska/10BM06458R0/2010_mixed	mallard	anas	ducks, geese and swans	anseriformes	waterfowl	Y
28801	A/northern pintail/Interior Alaska/10BM06901R0/2010_mixed	northern pintail	anas	ducks, geese and swans	anseriformes	waterfowl	Y
28802	A/northern shoveler/Interior Alaska/10BM05646R0/2010_mixed	northern shoveler	anas	ducks, geese and swans	anseriformes	waterfowl	Y
28803	A/ruddy turnstone/Delaware Bay/99/2002_mixed	ruddy turnstone	arenaria	sandpipers, snipes	charadriiformes	shorebirds	Y
28804	A/American green-winged teal/Interior Alaska/10BM05434R0/2010_mixed	american green-winged teal	anas	ducks, geese and swans	anseriformes	waterfowl	N
28805	A/American green-winged teal/Interior Alaska/10BM05439R0/2010_mixed	american green-winged teal	anas	ducks, geese and swans	anseriformes	waterfowl	N
28806	A/American green-winged teal/Interior Alaska/10BM05440R0/2010_mixed	american green-winged teal	anas	ducks, geese and swans	anseriformes	waterfowl	N
28826	A/American black duck/New Brunswick/00476/2010_mixed	american black duck	anas	ducks, geese and swans	anseriformes	waterfowl	N
28827	A/American black duck/New Brunswick/00486/2010_mixed	american black duck	anas	ducks, geese and swans	anseriformes	waterfowl	N
28828	A/American black duck/New Brunswick/00488/2010_mixed	american black duck	anas	ducks, geese and swans	anseriformes	waterfowl	N
28829	A/American black duck/New Brunswick/00502/2010_mixed	american black duck	anas	ducks, geese and swans	anseriformes	waterfowl	N
28830	A/American black duck/New Brunswick/00610/2010_mixed	american black duck	anas	ducks, geese and swans	anseriformes	waterfowl	N
28831	A/American black duck/New Brunswick/00617/2010_mixed	american black duck	anas	ducks, geese and swans	anseriformes	waterfowl	N
28832	A/American black duck/New Brunswick/00621/2010_mixed	american black duck	anas	ducks, geese and swans	anseriformes	waterfowl	N
28833	A/American black duck/New Brunswick/00876/2010_mixed	american black duck	anas	ducks, geese and swans	anseriformes	waterfowl	N
28834	A/American black duck/New Brunswick/00880/2010_mixed	american black duck	anas	ducks, geese and swans	anseriformes	waterfowl	N
28835	A/American black duck/New Brunswick/00914/2010_mixed	american black duck	anas	ducks, geese and swans	anseriformes	waterfowl	N
28836	A/American black duck/New Brunswick/00946/2010_mixed	american black duck	anas	ducks, geese and swans	anseriformes	waterfowl	N
28837	A/American black duck/New Brunswick/00951/2010_mixed	american black duck	anas	ducks, geese and swans	anseriformes	waterfowl	N
28838	A/American black duck/New Brunswick/00952/2010_mixed	american black duck	anas	ducks, geese and swans	anseriformes	waterfowl	N
28839	A/American black duck/New Brunswick/00954/2010_mixed	american black duck	anas	ducks, geese and swans	anseriformes	waterfowl	N
28840	A/American black duck/New Brunswick/00987/2010_mixed	american black duck	anas	ducks, geese and swans	anseriformes	waterfowl	N
28841	A/American black duck/New Brunswick/00988/2010_mixed	american black duck	anas	ducks, geese and swans	anseriformes	waterfowl	N
28842	A/blue-winged teal/Nova Scotia/00067/2010_mixed	blue-winged teal	anas	ducks, geese and swans	anseriformes	waterfowl	N
28843	A/blue-winged teal/Nova Scotia/00070/2010_mixed	blue-winged teal	anas	ducks, geese and swans	anseriformes	waterfowl	N
28844	A/blue-winged teal/Nova Scotia/00296/2010_mixed	blue-winged teal	anas	ducks, geese and swans	anseriformes	waterfowl	N
28845	A/green-winged teal/New Brunswick/00331/2010_mixed	green-winged teal	anas	ducks, geese and swans	anseriformes	waterfowl	N
28846	A/mallard/New Brunswick/00330/2010_mixed	mallard	anas	ducks, geese and swans	anseriformes	waterfowl	Y
28847	A/mallard/New Brunswick/00388/2010_mixed	mallard	anas	ducks, geese and swans	anseriformes	waterfowl	Y
28848	A/mallard/New Brunswick/00492/2010_mixed	mallard	anas	ducks, geese and swans	anseriformes	waterfowl	Y
28849	A/mallard/New Brunswick/00494/2010_mixed	mallard	anas	ducks, geese and swans	anseriformes	waterfowl	Y
28850	A/mallard/New Brunswick/00913/2010_mixed	mallard	anas	ducks, geese and swans	anseriformes	waterfowl	Y
28851	A/mallard/New Brunswick/00960/2010_mixed	mallard	anas	ducks, geese and swans	anseriformes	waterfowl	Y
28852	A/mallard/New Brunswick/00992/2010_mixed	mallard	anas	ducks, geese and swans	anseriformes	waterfowl	Y
28853	A/mallard/Nova Scotia/01017/2010_mixed	mallard	anas	ducks, geese and swans	anseriformes	waterfowl	Y
28949	A/mallard/Tennessee/11464/1985_H1N1	mallard	anas	ducks, geese and swans	anseriformes	waterfowl	Y
29107	A/tree sparrow/Shanghai/01/2013_H7N9	tree sparrow	passer	old world sparrows, snowfinches	passeriformes	land birds	N
1000005	A/Teal/Hong Kong/W312/97_H6N1	teal	anas	ducks, geese and swans	anseriformes	waterfowl	N
1000013	A/chicken/Taiwan/na3/98_H6N1	chicken	gallus	pheasants and allies	galliformes	domestic birds	N
1000042	A/chicken/California/431/2000_H6N2	chicken	gallus	pheasants and allies	galliformes	domestic birds	N
1000079	A/duck/China/E319-2/03_H5N1	duck	anas	ducks, geese and swans	anseriformes	waterfowl	N
1000110	A/chicken/Jilin/9/2004_H5N1	chicken	gallus	pheasants and allies	galliformes	domestic birds	N
1000111	A/chicken/British Columbia/GSC_human_B/04_H7N3	chicken	gallus	pheasants and allies	galliformes	domestic birds	N
1000114	A/chicken/Oita/8/2004_H5N1	chicken	gallus	pheasants and allies	galliformes	domestic birds	N
1000125	A/chicken/Henan/12/2004_H5N1	chicken	gallus	pheasants and allies	galliformes	domestic birds	N
1000128	A/chicken/Guangdong/21/02_H9N2	chicken	gallus	pheasants and allies	galliformes	domestic birds	N
1000129	A/chicken/Guangdong/6/97_H9N2	chicken	gallus	pheasants and allies	galliformes	domestic birds	N
1000130	A/chicken/Guangxi/9/99_H9N2	chicken	gallus	pheasants and allies	galliformes	domestic birds	N
1000131	A/chicken/Jilin/53/01_H9N2	chicken	gallus	pheasants and allies	galliformes	domestic birds	N
1000156	A/Cygnus olor/Astrakhan/Ast05-2-7/2005_H5N1	cygnus olor	cygnus	ducks, geese and swans	anseriformes	waterfowl	Y
1000157	A/chicken/Taiwan/0705/99_H6N1	chicken	gallus	pheasants and allies	galliformes	domestic birds	N
1000158	A/chicken/Taiwan/165/99_H6N1	chicken	gallus	pheasants and allies	galliformes	domestic birds	N
1000159	A/chicken/Taiwan/0329/01_H6N1	chicken	gallus	pheasants and allies	galliformes	domestic birds	N
1000160	A/chicken/Taiwan/PF1/02_H6N1	chicken	gallus	pheasants and allies	galliformes	domestic birds	N
1000161	A/chicken/Taiwan/0107/02_H6N1	chicken	gallus	pheasants and allies	galliformes	domestic birds	N
1000162	A/chicken/Taiwan/0408/02_H6N1	chicken	gallus	pheasants and allies	galliformes	domestic birds	N
1000163	A/chicken/Taiwan/ch1006/04_H6N1	chicken	gallus	pheasants and allies	galliformes	domestic birds	N
1000170	A/green-winged teal/LA/9GW/1987_H11N9	green-winged teal	anas	ducks, geese and swans	anseriformes	waterfowl	N
1000172	A/chicken/Yokohama/aq134/2002_H9N2	chicken	gallus	pheasants and allies	galliformes	domestic birds	N
1000173	A/chicken/Yokohama/aq144/2001_H9N2	chicken	gallus	pheasants and allies	galliformes	domestic birds	N
1000186	A/chicken/Taiwan/ns2/99_H6N1	chicken	gallus	pheasants and allies	galliformes	domestic birds	N
1000294	A/GSC_chicken_B/British Columbia/04_H7N3	gsc_chicken_b	gallus	pheasants and allies	galliformes	domestic birds	N
1000295	A/chicken/Hubei/327/2004_H5N1	chicken	gallus	pheasants and allies	galliformes	domestic birds	N
1000298	A/chicken/Kyoto/3/2004_H5N1	chicken	gallus	pheasants and allies	galliformes	domestic birds	N
1000308	A/chicken/Guangdong/4/00_H9N2	chicken	gallus	pheasants and allies	galliformes	domestic birds	N
1000309	A/chicken/Guangdong/47/01_H9N2	chicken	gallus	pheasants and allies	galliformes	domestic birds	N
1000310	A/chicken/Guangdong/5/97_H9N2	chicken	gallus	pheasants and allies	galliformes	domestic birds	N
1000311	A/chicken/Guangdong/56/01_H9N2	chicken	gallus	pheasants and allies	galliformes	domestic birds	N
1000312	A/chicken/Shandong/7/96_H9N2	chicken	gallus	pheasants and allies	galliformes	domestic birds	N
1000313	A/chicken/Shanghai/10/01_H9N2	chicken	gallus	pheasants and allies	galliformes	domestic birds	N
1000314	A/chicken/Shijiazhuang/2/98_H9N2	chicken	gallus	pheasants and allies	galliformes	domestic birds	N
1000324	A/bar-headed goose/Mongolia/1/05_H5N1	bar-headed goose		ducks, geese and swans	anseriformes	waterfowl	N
1000325	A/whooper swan/Mongolia/3/05_H5N1	whooper swan	cygnus	ducks, geese and swans	anseriformes	waterfowl	Y
1000329	A/mallard duck/ALB/761/1978_H6N8	mallard duck	anas	ducks, geese and swans	anseriformes	waterfowl	N
1000337	A/duck/Taiwan/0526/72_H6N1	duck	anas	ducks, geese and swans	anseriformes	waterfowl	N
1000338	A/chicken/Taiwan/G2/87_H6N1	chicken	gallus	pheasants and allies	galliformes	domestic birds	N
1000339	A/chicken/Taiwan/G23/87_H6N1	chicken	gallus	pheasants and allies	galliformes	domestic birds	N
1000340	A/chicken/Taiwan/PF2/02_H6N1	chicken	gallus	pheasants and allies	galliformes	domestic birds	N
1000341	A/chicken/Taiwan/PF3/02_H6N1	chicken	gallus	pheasants and allies	galliformes	domestic birds	N
1000342	A/chicken/Taiwan/0320/02_H6N1	chicken	gallus	pheasants and allies	galliformes	domestic birds	N
1000343	A/chicken/Taiwan/A37/02_H6N1	chicken	gallus	pheasants and allies	galliformes	domestic birds	N
1000344	A/duck/Kingmen/E322/04_H6N2	duck	anas	ducks, geese and swans	anseriformes	waterfowl	N
1000345	A/chicken/Taiwan/A342/05_H6N1	chicken	gallus	pheasants and allies	galliformes	domestic birds	N
1000361	A/turkey/Italy/1265/1999_H7N1	turkey	meleagris	pheasants and allies	galliformes	domestic birds	N
1000449	A/chicken/Hebei/1/2002_H7N2	chicken	gallus	pheasants and allies	galliformes	domestic birds	N
1000454	A/duck/Guangdong/173/04_H5N1	duck	anas	ducks, geese and swans	anseriformes	waterfowl	N
1000456	A/chicken/Henan/13/2004_H5N1	chicken	gallus	pheasants and allies	galliformes	domestic birds	N
1000457	A/chicken/Fujian/25/00_H9N2	chicken	gallus	pheasants and allies	galliformes	domestic birds	N
1000458	A/chicken/Guangxi/10/99_H9N2	chicken	gallus	pheasants and allies	galliformes	domestic birds	N
1000459	A/chicken/Hebei/31/00_H9N2	chicken	gallus	pheasants and allies	galliformes	domestic birds	N
1000460	A/chicken/Henan/5/98_H9N2	chicken	gallus	pheasants and allies	galliformes	domestic birds	N
1000461	A/chicken/Jiangsu/1/00_H9N2	chicken	gallus	pheasants and allies	galliformes	domestic birds	N
1000462	A/chicken/Ningxia/4/99_H9N2	chicken	gallus	pheasants and allies	galliformes	domestic birds	N
1000480	A/chicken/Kurgan/3/2005_H5N1	chicken	gallus	pheasants and allies	galliformes	domestic birds	N
1000481	A/sharp-tailed sandpiper/Australia/6/2004_H11N9	sharp-tailed sandpiper	calidris	sandpipers, snipes	charadriiformes	shorebirds	N
1000484	A/chicken/Taiwan/0824/97_H6N1	chicken	gallus	pheasants and allies	galliformes	domestic birds	N
1000485	A/partridge/Taiwan/LU1/99_H6N1	partridge	perdix	pheasants and allies	galliformes	domestic birds	N
1000486	A/duck/Taiwan/WB29/99_H6N1	duck	anas	ducks, geese and swans	anseriformes	waterfowl	N
1000487	A/chicken/Taiwan/1215/01_H6N1	chicken	gallus	pheasants and allies	galliformes	domestic birds	N
1000488	A/chicken/Taiwan/0222/02_H6N1	chicken	gallus	pheasants and allies	galliformes	domestic birds	N
1000489	A/chicken/Taiwan/0208/02_H6N1	chicken	gallus	pheasants and allies	galliformes	domestic birds	N
1000490	A/duck/Taiwan/WB239/03_H6N1	duck	anas	ducks, geese and swans	anseriformes	waterfowl	N
1000491	A/chicken/Taiwan/0305/04_H6N1	chicken	gallus	pheasants and allies	galliformes	domestic birds	N
1000492	A/chicken/Taiwan/0204/05_H6N1	chicken	gallus	pheasants and allies	galliformes	domestic birds	N
1000498	A/chicken/Kobe/aq26/2001_H9N2	chicken	gallus	pheasants and allies	galliformes	domestic birds	N
1000499	A/chicken/Yokohama/aq120/2001_H9N2	chicken	gallus	pheasants and allies	galliformes	domestic birds	N
1000500	A/chicken/Yokohama/aq135/2001_H9N2	chicken	gallus	pheasants and allies	galliformes	domestic birds	N
1000531	A/parakeet/Chiba/1/97_H9N2	parakeet		parrots	psittaciformes	land birds	N
1000532	A/parakeet/Narita/92A/98_H9N2	parakeet		parrots	psittaciformes	land birds	N
1000602	A/chicken/British Columbia/04_H7N3	chicken	gallus	pheasants and allies	galliformes	domestic birds	N
1000621	A/crow/Kyoto/53/2004_H5N1	crow	corvus	crows, jays	passeriformes	land birds	N
1000622	A/crow/Osaka/102/2004_H5N1	crow	corvus	crows, jays	passeriformes	land birds	N
1000624	A/chicken/Hubei/489/2004_H5N1	chicken	gallus	pheasants and allies	galliformes	domestic birds	N
1000626	A/chicken/Guangdong/191/04_H5N1	chicken	gallus	pheasants and allies	galliformes	domestic birds	N
1000627	A/chicken/Guangdong/178/04_H5N1	chicken	gallus	pheasants and allies	galliformes	domestic birds	N
1000628	A/chicken/Henan/16/2004_H5N1	chicken	gallus	pheasants and allies	galliformes	domestic birds	N
1000630	A/swan/Guangxi/307/2004_H5N1	swan	cygnus	ducks, geese and swans	anseriformes	waterfowl	N
1000631	A/duck/Yokohama/aq10/2003_H5N1	duck	anas	ducks, geese and swans	anseriformes	waterfowl	N
1000632	A/chicken/Heilongjiang/35/00_H9N2	chicken	gallus	pheasants and allies	galliformes	domestic birds	N
1000633	A/chicken/Heilongjiang/48/01_H9N2	chicken	gallus	pheasants and allies	galliformes	domestic birds	N
1000635	A/chicken/Henan/43/02_H9N2	chicken	gallus	pheasants and allies	galliformes	domestic birds	N
1000643	A/herring gull/DE/698/1988_H2N1	herring gull		gulls, terns and skimmers	charadriiformes	shorebirds	N
1000645	A/Cygnus olor/Astrakhan/Ast05-2-6/2005_H5N1	cygnus olor	cygnus	ducks, geese and swans	anseriformes	waterfowl	Y
1000646	A/Cygnus olor/Astrakhan/Ast05-2-5/2005_H5N1	cygnus olor	cygnus	ducks, geese and swans	anseriformes	waterfowl	Y
1000650	A/Cygnus olor/Astrakhan/Ast05-2-4/2005_H5N1	cygnus olor	cygnus	ducks, geese and swans	anseriformes	waterfowl	Y
1000651	A/chicken/Taiwan/SP1/00_H6N1	chicken	gallus	pheasants and allies	galliformes	domestic birds	N
1000652	A/duck/Taiwan/29-3/00_H6N1	duck	anas	ducks, geese and swans	anseriformes	waterfowl	N
1000653	A/chicken/Taiwan/1205/01_H6N1	chicken	gallus	pheasants and allies	galliformes	domestic birds	N
1000654	A/chicken/Taiwan/1212/01_H6N1	chicken	gallus	pheasants and allies	galliformes	domestic birds	N
1000655	A/chicken/Taiwan/0706/03_H6N1	chicken	gallus	pheasants and allies	galliformes	domestic birds	N
1000656	A/chicken/Taiwan/1203/03_H6N1	chicken	gallus	pheasants and allies	galliformes	domestic birds	N
1000657	A/duck/Taiwan/A68/03_H6N1	duck	anas	ducks, geese and swans	anseriformes	waterfowl	N
1000658	A/chicken/Taiwan/0114/04_H6N1	chicken	gallus	pheasants and allies	galliformes	domestic birds	N
1000659	A/duck/Taiwan/WB459/04_H6N5	duck	anas	ducks, geese and swans	anseriformes	waterfowl	N
1000666	A/duck/Hubei/W1/2004_H9N2	duck	anas	ducks, geese and swans	anseriformes	waterfowl	N
1000667	A/chicken/Yokohama/aq45/2002_H9N2	chicken	gallus	pheasants and allies	galliformes	domestic birds	N
1000668	A/chicken/Yokohama/aq55/2001_H9N2	chicken	gallus	pheasants and allies	galliformes	domestic birds	N
1000680	A/chicken/Ibaraki/1/2005_H5N2	chicken	gallus	pheasants and allies	galliformes	domestic birds	N
1000683	A/grebe/Tyva/Tyv06-8/2006_H5N1	grebe	podiceps	grebes	podicipediformes	land birds	N
1000707	A/duck/Guangxi/xa/2001_H5N1	duck	anas	ducks, geese and swans	anseriformes	waterfowl	N
1000749	A/chicken/Moscow/2/2007_H5N1	chicken	gallus	pheasants and allies	galliformes	domestic birds	N
1000759	A/goose/Krasnoozerskoye/627/2005_H5N1	goose		ducks, geese and swans	anseriformes	waterfowl	N
1000771	A/mallard/SanJiang/151/2006_H6N2	mallard	anas	ducks, geese and swans	anseriformes	waterfowl	Y
1000778	A/Guinea fowl/New York/143646-3/2005_H7N2	guinea fowl		guineafowl	galliformes	domestic birds	N
1000780	A/Guinea fowl/New York/8391-1/2006_H7N2	guinea fowl		guineafowl	galliformes	domestic birds	N
1000781	A/chicken/New York/8391-2/2006_H7N2	chicken	gallus	pheasants and allies	galliformes	domestic birds	N
1000782	A/Guinea fowl/New York/19501-4/2006_H7N2	guinea fowl		guineafowl	galliformes	domestic birds	N
1000785	A/eurasian coot/Western Australia/2727/1979_H6N2	eurasian coot	fulica	rails, crakes and coots	gruiformes	land birds	N
1000792	A/turkey/Kansas/4880/1980 _H1N1	turkey	meleagris	pheasants and allies	galliformes	domestic birds	N
1000800	A/mallard/Maryland/403/2002_H1N1	mallard	anas	ducks, geese and swans	anseriformes	waterfowl	Y
1000801	A/mallard/Maryland/406/2002_H1N1	mallard	anas	ducks, geese and swans	anseriformes	waterfowl	Y
1000802	A/shorebird/Delaware/168/06_H16N3	shorebird		plovers	charadriiformes	shorebirds	N
1000803	A/avian/Israel/584/2005_H9N2	avian	unknown	unknown	unknown	unknown	NULL
1000805	A/chicken/Israel/282/2005_H9N2	chicken	gallus	pheasants and allies	galliformes	domestic birds	N
1000875	A/chicken/Hubei/wj/1997_H5N1	chicken	gallus	pheasants and allies	galliformes	domestic birds	N
1000877	A/chicken/Jiangsu/cz1/2002_H5N1	chicken	gallus	pheasants and allies	galliformes	domestic birds	N
1000883	A/duck/Zhejiang/bj/2002_H5N1	duck	anas	ducks, geese and swans	anseriformes	waterfowl	N
1000887	A/duck/Yangzhou/02/2005_H8N4	duck	anas	ducks, geese and swans	anseriformes	waterfowl	N
1000893	A/open-billed stork/Nakhonsawan/BBD0404F/2004_H5N1	open-billed stork		storks	ciconiiformes	land birds	N
1000894	A/open-billed stork/Nakhonsawan/BBD2616F/2005_H5N1	open-billed stork		storks	ciconiiformes	land birds	N
1000941	A/chicken/Victoria/224/1992_H7N3	chicken	gallus	pheasants and allies	galliformes	domestic birds	N
1000949	A/chicken/India/NIV33487/06_H5N1	chicken	gallus	pheasants and allies	galliformes	domestic birds	N
1000964	A/pheasant/New York/143646-4/2005_H7N2	pheasant		pheasants and allies	galliformes	domestic birds	N
1000967	A/chicken/Italy/4789/1999_H7N1	chicken	gallus	pheasants and allies	galliformes	domestic birds	N
1000969	A/turkey/Italy/2732/1999_H7N1	turkey	meleagris	pheasants and allies	galliformes	domestic birds	N
1000972	A/red-necked stint/Australia/2/2004_H4N8	red-necked stint	calidris	sandpipers, snipes	charadriiformes	shorebirds	N
1000983	A/duck/NY/13152-13/1994_H1N1	duck	anas	ducks, geese and swans	anseriformes	waterfowl	N
1000984	A/mallard/Maryland/369/2002_H1N1	mallard	anas	ducks, geese and swans	anseriformes	waterfowl	Y
1000985	A/mallard/Maryland/390/2002_H1N1	mallard	anas	ducks, geese and swans	anseriformes	waterfowl	Y
1000987	A/chicken/Israel/909/2005_H9N2	chicken	gallus	pheasants and allies	galliformes	domestic birds	N
1000988	A/turkey/Israel/884/2005_H9N2	turkey	meleagris	pheasants and allies	galliformes	domestic birds	N
1001074	A/gull/Maryland/19/1977_H2N9	gull		gulls, terns and skimmers	charadriiformes	shorebirds	N
1001081	A/duck/Shanghai/xj/2002_H5N1	duck	anas	ducks, geese and swans	anseriformes	waterfowl	N
1001082	A/chicken/Shanxi/2/2006_H5N1	chicken	gallus	pheasants and allies	galliformes	domestic birds	N
1001085	A/common goldeneye/Mongolia/12/2006_H5N1	common goldeneye	bucephala	ducks, geese and swans	anseriformes	waterfowl	Y
1001089	A/open-billed stork/Nakhonsawan/BBD1521J/2005_H5N1	open-billed stork		storks	ciconiiformes	land birds	N
1001138	A/chicken/India/NIV33491/06_H5N1	chicken	gallus	pheasants and allies	galliformes	domestic birds	N
1001153	A/duck/New York/143646-5/2005_H7N2	duck	anas	ducks, geese and swans	anseriformes	waterfowl	N
1001159	A/chicken/New York/29047-4/2006_H7N2	chicken	gallus	pheasants and allies	galliformes	domestic birds	N
1001161	A/quail/Italy/4992/1999_H7N1	quail	coturnix	pheasants and allies	galliformes	domestic birds	N
1001162	A/turkey/Italy/4294/1999_H7N1	turkey	meleagris	pheasants and allies	galliformes	domestic birds	N
1001163	A/mallard/Hei Longjiang/131/2006_H6N2	mallard	anas	ducks, geese and swans	anseriformes	waterfowl	Y
1001166	A/red-necked stint/Western Australia/4094/1984_H4N8	red-necked stint	calidris	sandpipers, snipes	charadriiformes	shorebirds	N
1001167	A/duck/Victoria/5384/2002_H4N8	duck	anas	ducks, geese and swans	anseriformes	waterfowl	N
1001168	A/duck/Victoria/1992_H3N8	duck	anas	ducks, geese and swans	anseriformes	waterfowl	N
1001177	A/duck/NJ/7717-70/1995_H1N1	duck	anas	ducks, geese and swans	anseriformes	waterfowl	N
1001178	A/mallard/Maryland/161/2002_H1N1	mallard	anas	ducks, geese and swans	anseriformes	waterfowl	Y
1001179	A/mallard/Maryland/382/2002_H1N1	mallard	anas	ducks, geese and swans	anseriformes	waterfowl	Y
1001222	A/chicken/Osaka/aq19/2001_H9N2	chicken	gallus	pheasants and allies	galliformes	domestic birds	N
1001223	A/chicken/Osaka/aq48/97_H9N2	chicken	gallus	pheasants and allies	galliformes	domestic birds	N
1001224	A/chicken/Osaka/aq58/2001_H9N2	chicken	gallus	pheasants and allies	galliformes	domestic birds	N
1001225	A/chicken/Osaka/aq69/2001_H9N2	chicken	gallus	pheasants and allies	galliformes	domestic birds	N
1001230	A/turkey/Ontario/31232/2005_H3N2	turkey	meleagris	pheasants and allies	galliformes	domestic birds	N
1001238	A/chicken/Victoria/1/1985_H7N7	chicken	gallus	pheasants and allies	galliformes	domestic birds	N
1001241	A/duck/Hokkaido/9/99_H9N2	duck	anas	ducks, geese and swans	anseriformes	waterfowl	N
1001243	A/grebe/Tyva/Tyv06-2/06_H5N1	grebe	podiceps	grebes	podicipediformes	land birds	N
1001257	A/chicken/Jilin/hd/2002_H5N1	chicken	gallus	pheasants and allies	galliformes	domestic birds	N
1001265	A/goose/Fujian/bb/2003_H5N1	goose		ducks, geese and swans	anseriformes	waterfowl	N
1001266	A/goose/Guangdong/xb/2001_H5N1	goose		ducks, geese and swans	anseriformes	waterfowl	N
1001267	A/goose/Jilin/hb/2003_H5N1	goose		ducks, geese and swans	anseriformes	waterfowl	N
1001268	A/mallard/Guangxi/wt/2004_H5N1	mallard	anas	ducks, geese and swans	anseriformes	waterfowl	Y
1001276	A/duck/Siberia/272PF/1998_H13N6	duck	anas	ducks, geese and swans	anseriformes	waterfowl	N
1001280	A/open-billed stork/Nakhonsawan/BBA3011M/2005_H5N1	open-billed stork		storks	ciconiiformes	land birds	N
1001281	A/open-billed stork/Nakhonsawan/BBD0104F/2004_H5N1	open-billed stork		storks	ciconiiformes	land birds	N
1001324	A/chicken/New York/16326-4/2005_H7N2	chicken	gallus	pheasants and allies	galliformes	domestic birds	N
1001326	A/mallard/Maryland/182/2006_H5N2	mallard	anas	ducks, geese and swans	anseriformes	waterfowl	Y
1001337	A/duck/Shiga/8/2004_H4N6	duck	anas	ducks, geese and swans	anseriformes	waterfowl	N
1001339	A/chicken/New York/3181-5/2006_H7N2	chicken	gallus	pheasants and allies	galliformes	domestic birds	N
1001341	A/turkey/Italy/4644/1999_H7N1	turkey	meleagris	pheasants and allies	galliformes	domestic birds	N
1001342	A/turkey/Italy/3489/1999_H7N1	turkey	meleagris	pheasants and allies	galliformes	domestic birds	N
1001343	A/turkey/Italy/3560/1999_H7N1	turkey	meleagris	pheasants and allies	galliformes	domestic birds	N
1001344	A/turkey/Italy/2715/1999_H7N1	turkey	meleagris	pheasants and allies	galliformes	domestic birds	N
1001345	A/garganey/SanJiang/160/2006_H5N2	garganey	anas	ducks, geese and swans	anseriformes	waterfowl	Y
1001347	A/red-necked stint/Australia/3/2004_H4N8	red-necked stint	calidris	sandpipers, snipes	charadriiformes	shorebirds	N
1001348	A/black duck/Perth/699/1978_H3N8	black duck		ducks, geese and swans	anseriformes	waterfowl	N
1001349	A/black duck/Western Australia/4954/1983_H3N8	black duck		ducks, geese and swans	anseriformes	waterfowl	N
1001350	A/red-necked stint/Bunbury/4500/1980_H3N8	red-necked stint	calidris	sandpipers, snipes	charadriiformes	shorebirds	N
1001351	A/red-necked stint/Western Australia/4923/1983_H3N8	red-necked stint	calidris	sandpipers, snipes	charadriiformes	shorebirds	N
1001352	A/red-necked stint/Western Australia/4915/1984_H3N8	red-necked stint	calidris	sandpipers, snipes	charadriiformes	shorebirds	N
1001353	A/chicken/Taiwan/2838N/00_H6N1	chicken	gallus	pheasants and allies	galliformes	domestic birds	N
1001354	A/chicken/Taiwan/2838V/00_H6N1	chicken	gallus	pheasants and allies	galliformes	domestic birds	N
1001359	A/mallard/Maryland/168/2002_H1N1	mallard	anas	ducks, geese and swans	anseriformes	waterfowl	Y
1001360	A/mallard/Maryland/170/2002_H1N1	mallard	anas	ducks, geese and swans	anseriformes	waterfowl	Y
1001362	A/laughing gull/Delaware Bay/42/2006_H7N3	laughing gull	leucophaeus	gulls, terns and skimmers	charadriiformes	shorebirds	N
1001363	A/turkey/Israel/425/2005_H9N2	turkey	meleagris	pheasants and allies	galliformes	domestic birds	N
1001364	A/turkey/Israel/747/2005_H9N2	turkey	meleagris	pheasants and allies	galliformes	domestic birds	N
1001524	A/chicken/Guangxi/37/2005_H9N2	chicken	gallus	pheasants and allies	galliformes	domestic birds	N
1001525	A/chicken/Guangxi/6/2000_H9N2	chicken	gallus	pheasants and allies	galliformes	domestic birds	N
1001542	A/chicken/Krasnodar/300/07_H5N1	chicken	gallus	pheasants and allies	galliformes	domestic birds	N
1001543	A/turkey/Minnesota/3397-3/1992_H5N2	turkey	meleagris	pheasants and allies	galliformes	domestic birds	N
1001554	A/mallard/Missouri/209/2006_H11N9	mallard	anas	ducks, geese and swans	anseriformes	waterfowl	Y
1001562	A/chicken/Vietnam/10/2004_H5N1	chicken	gallus	pheasants and allies	galliformes	domestic birds	N
1001563	A/chicken/Vietnam/921/2004_H5N1	chicken	gallus	pheasants and allies	galliformes	domestic birds	N
1001564	A/chicken/Vietnam/933/2004_H5N1	chicken	gallus	pheasants and allies	galliformes	domestic birds	N
1001565	A/chicken/Vietnam/NCVD09/2005_H5N1	chicken	gallus	pheasants and allies	galliformes	domestic birds	N
1001566	A/duck/Vietnam/367/2005_H5N1	duck	anas	ducks, geese and swans	anseriformes	waterfowl	N
1001567	A/duck/Vietnam/NCVD06/2005_H5N1	duck	anas	ducks, geese and swans	anseriformes	waterfowl	N
1001690	A/bird/Guangxi/62/2005_H9N2	bird	unknown	unknown	unknown	unknown	NULL
1001691	A/bird/Guangxi/H1/2006_H9N2	bird	unknown	unknown	unknown	unknown	NULL
1001692	A/chicken/Guangxi/55/2005_H9N2	chicken	gallus	pheasants and allies	galliformes	domestic birds	N
1001707	A/chicken/CA/S0403106/2004_H6N2	chicken	gallus	pheasants and allies	galliformes	domestic birds	N
1001729	A/chicken/Vietnam/925/2004_H5N1	chicken	gallus	pheasants and allies	galliformes	domestic birds	N
1001730	A/chicken/Vietnam/NCVD12/2005_H5N1	chicken	gallus	pheasants and allies	galliformes	domestic birds	N
1001731	A/duck/Vietnam/177/2005_H5N1	duck	anas	ducks, geese and swans	anseriformes	waterfowl	N
1001732	A/duck/Vietnam/942B/2004_H5N1	duck	anas	ducks, geese and swans	anseriformes	waterfowl	N
1001743	A/duck/Guangxi/27/2003_H5N1	duck	anas	ducks, geese and swans	anseriformes	waterfowl	N
1001837	A/mallard/SanJiang/113/2006_H6N2	mallard	anas	ducks, geese and swans	anseriformes	waterfowl	Y
1001839	A/duck/Guangxi/51/2005_H9N2	duck	anas	ducks, geese and swans	anseriformes	waterfowl	N
1001840	A/quail/Guangxi/B1/2006_H9N2	quail	coturnix	pheasants and allies	galliformes	domestic birds	N
1001852	A/gull/Moscow/3100/2006_H6N2	gull		gulls, terns and skimmers	charadriiformes	shorebirds	N
1001853	A/Japanese quail/CA/K0401010/2004_H6N2	japanese quail	coturnix	pheasants and allies	galliformes	domestic birds	N
1001866	A/wedge-tailed shearwater/Western Australia/405/1977_H3N8	wedge-tailed shearwater	puffinus	petrels, shearwaters	procellariiformes	land birds	N
1001867	A/duck/Italy/4609/2003_H7N2	duck	anas	ducks, geese and swans	anseriformes	waterfowl	N
1001869	A/turkey/Italy/3829/2004_H7N3	turkey	meleagris	pheasants and allies	galliformes	domestic birds	N
1001870	A/turkey/Italy/3477/2004_H7N3	turkey	meleagris	pheasants and allies	galliformes	domestic birds	N
1001871	A/chicken/Italy/682/2003_H7N3	chicken	gallus	pheasants and allies	galliformes	domestic birds	N
1001872	A/mallard/Italy/4223-2/2006_H5N2	mallard	anas	ducks, geese and swans	anseriformes	waterfowl	Y
1001883	A/chicken/Vietnam/830/2004_H5N1	chicken	gallus	pheasants and allies	galliformes	domestic birds	N
1001892	A/Cygnus cygnus/Krasnodar/329/07_H5N1	cygnus cygnus	cygnus	ducks, geese and swans	anseriformes	waterfowl	Y
1001907	A/chicken/New York/30732-10/2005_H7N2	chicken	gallus	pheasants and allies	galliformes	domestic birds	N
1001917	A/quail/New York/30732-12/2005_H7N2	quail	coturnix	pheasants and allies	galliformes	domestic birds	N
1001918	A/muscovy duck/Vietnam/NCVD02/2005_H5N1	muscovy duck	cairina	ducks, geese and swans	anseriformes	waterfowl	N
1001930	A/duck/Guangxi/12/2003_H5N1	duck	anas	ducks, geese and swans	anseriformes	waterfowl	N
1001936	A/wild duck/Hunan/021/2005_H5N1	wild duck	anas	ducks, geese and swans	anseriformes	waterfowl	N
1001945	A/chicken/New York/10196-5/2005_H7N2	chicken	gallus	pheasants and allies	galliformes	domestic birds	N
1001947	A/chicken/New York/22067-8/2005_H7N2	chicken	gallus	pheasants and allies	galliformes	domestic birds	N
1001949	A/chicken/New York/23165-11/2005_H7N2	chicken	gallus	pheasants and allies	galliformes	domestic birds	N
1001950	A/chicken/New York/30732-6/2005_H7N2	chicken	gallus	pheasants and allies	galliformes	domestic birds	N
1001952	A/chicken/New York/63806-11/2005_H7N2	chicken	gallus	pheasants and allies	galliformes	domestic birds	N
1001955	A/chukar/New York/23164-13/2005_H7N2	chukar	alectoris	pheasants and allies	galliformes	domestic birds	N
1001956	A/duck/New York/22067-11/2005_H7N2	duck	anas	ducks, geese and swans	anseriformes	waterfowl	N
1001965	A/Guinea fowl/New York/22067-10/2005_H7N2	guinea fowl		guineafowl	galliformes	domestic birds	N
1001966	A/Guinea fowl/New York/22071/2005_H7N2	guinea fowl		guineafowl	galliformes	domestic birds	N
1001967	A/Guinea fowl/New York/23165-12/2005_H7N2	guinea fowl		guineafowl	galliformes	domestic birds	N
1001969	A/Muscovy duck/New York/23165-13/2005_H7N2	muscovy duck	cairina	ducks, geese and swans	anseriformes	waterfowl	N
1001970	A/quail/New York/63806-13/2005_H7N2	quail	coturnix	pheasants and allies	galliformes	domestic birds	N
1001971	A/turkey/New York/30732-7/2005_H7N2	turkey	meleagris	pheasants and allies	galliformes	domestic birds	N
1002019	A/chicken/SK/HR-00011/2007_H7N3	chicken	gallus	pheasants and allies	galliformes	domestic birds	N
1002021	A/chicken/New York/88291-6/2005_H7N2	chicken	gallus	pheasants and allies	galliformes	domestic birds	N
1002022	A/chicken/New York/88291-15/2005_H7N2	chicken	gallus	pheasants and allies	galliformes	domestic birds	N
1002027	A/chicken/New York/19495-2/2006_H7N2	chicken	gallus	pheasants and allies	galliformes	domestic birds	N
1002076	A/ruddy turnstone/Delaware Bay/121/2007_H7N3	ruddy turnstone	arenaria	sandpipers, snipes	charadriiformes	shorebirds	Y
1002083	A/saker falcon/Kuwait/0286/2007_H5N1	saker falcon	falco	caracaras, falcons	falconiformes	land birds	N
1002089	A/chicken/PA/35154/1991_H1N1	chicken	gallus	pheasants and allies	galliformes	domestic birds	N
1002090	A/duck/NY/6874/1978_H3N2	duck	anas	ducks, geese and swans	anseriformes	waterfowl	N
1002099	A/wild duck/Hunan/211/2005_H5N1	wild duck	anas	ducks, geese and swans	anseriformes	waterfowl	N
1002107	A/chicken/New York/10196-4/2005_H7N2	chicken	gallus	pheasants and allies	galliformes	domestic birds	N
1002108	A/chicken/New York/22067-9/2005_H7N2	chicken	gallus	pheasants and allies	galliformes	domestic birds	N
1002109	A/chicken/New York/23165-10/2005_H7N2	chicken	gallus	pheasants and allies	galliformes	domestic birds	N
1002110	A/chicken/New York/30732-9/2005_H7N2	chicken	gallus	pheasants and allies	galliformes	domestic birds	N
1002111	A/chicken/New York/31621-9/2005_H7N2	chicken	gallus	pheasants and allies	galliformes	domestic birds	N
1002123	A/Guinea fowl/New York/23164-3-05/2005_H7N2	guinea fowl		guineafowl	galliformes	domestic birds	N
1002124	A/Muscovy duck/New York/30732-13/2005_H7N2	muscovy duck	cairina	ducks, geese and swans	anseriformes	waterfowl	N
1002161	A/domestic green-winged teal/Hunan/79/2005_H5N1	domestic green-winged teal	anas	ducks, geese and swans	anseriformes	waterfowl	N
1002168	A/Canada goose/BC/3752/2007_H7N3	canada goose	branta	ducks, geese and swans	anseriformes	waterfowl	N
1002172	A/quail/New York/89641/2005_H7N2	quail	coturnix	pheasants and allies	galliformes	domestic birds	N
1002174	A/Guinea fowl/New York/98616-3/2005_H7N2	guinea fowl		guineafowl	galliformes	domestic birds	N
1002175	A/duck/New York/98616-5/2005_H7N2	duck	anas	ducks, geese and swans	anseriformes	waterfowl	N
1002177	A/Muscovy duck/New York/11646-4/2005_H7N2	muscovy duck	cairina	ducks, geese and swans	anseriformes	waterfowl	N
1002179	A/chicken/New York/19495-3/2006_H7N2	chicken	gallus	pheasants and allies	galliformes	domestic birds	N
1002222	A/shorebird/Delaware Bay/560/2006_H7N3	shorebird		plovers	charadriiformes	shorebirds	N
1002233	A/turkey/North Carolina/353568/2005_H3N2	turkey	meleagris	pheasants and allies	galliformes	domestic birds	N
1002236	A/whooper swan/Hokkaido/1/2008_H5N1	whooper swan	cygnus	ducks, geese and swans	anseriformes	waterfowl	Y
1002237	A/whooper swan/Akita/1/2008_H5N1	whooper swan	cygnus	ducks, geese and swans	anseriformes	waterfowl	Y
1002244	A/turkey/Ohio/313053/2004_H3N2	turkey	meleagris	pheasants and allies	galliformes	domestic birds	N
1002245	A/chicken/Netherlands/2586/2003_H7N7	chicken	gallus	pheasants and allies	galliformes	domestic birds	N
1002297	A/chicken/Rostov/22-1/2007_H5N1	chicken	gallus	pheasants and allies	galliformes	domestic birds	N
1002310	A/starling/Rostov-on-Don/39/2007_H5N1	starling		starlings, rhabdornis	passeriformes	land birds	N
1002319	A/Guinea fowl/New York/88291-9/2005_H7N2	guinea fowl		guineafowl	galliformes	domestic birds	N
1002322	A/duck/New York/88291-13/2005_H7N2	duck	anas	ducks, geese and swans	anseriformes	waterfowl	N
1002324	A/Guinea fowl/New York/101276-1/2005_H7N2	guinea fowl		guineafowl	galliformes	domestic birds	N
1002325	A/chicken/New York/10508/2005_H7N2	chicken	gallus	pheasants and allies	galliformes	domestic birds	N
1002330	A/turkey/New York/122501-2/2005_H7N2	turkey	meleagris	pheasants and allies	galliformes	domestic birds	N
1002387	A/turkey/NC/19762/1988_H1N1	turkey	meleagris	pheasants and allies	galliformes	domestic birds	N
1002416	A/blue-winged teal/LA/B228/1986_H1N1	blue-winged teal	anas	ducks, geese and swans	anseriformes	waterfowl	N
1002417	A/chicken/NJ/294508-12/2004_H7N2	chicken	gallus	pheasants and allies	galliformes	domestic birds	N
1002418	A/chicken/PA/19241/1997_H7N2	chicken	gallus	pheasants and allies	galliformes	domestic birds	N
1002419	A/mallard/Maryland/02-181/2002_H1N1	mallard	anas	ducks, geese and swans	anseriformes	waterfowl	Y
1002420	A/mallard/Maryland/02-184/2002_H1N1	mallard	anas	ducks, geese and swans	anseriformes	waterfowl	Y
1002421	A/mallard/Maryland/02-359/2002_H1N1	mallard	anas	ducks, geese and swans	anseriformes	waterfowl	Y
1002422	A/mallard/Maryland/02-375/2002_H1N1	mallard	anas	ducks, geese and swans	anseriformes	waterfowl	Y
1002423	A/mallard/Minnesota/107/2000_H11N9	mallard	anas	ducks, geese and swans	anseriformes	waterfowl	Y
1002424	A/mallard/MN/515/2000_H3N6	mallard	anas	ducks, geese and swans	anseriformes	waterfowl	Y
1002425	A/mallard/Wisconsin/42/1975_H5N2	mallard	anas	ducks, geese and swans	anseriformes	waterfowl	Y
1002426	A/red knot/DE/1587/2001_H10N7	red knot	calidris	sandpipers, snipes	charadriiformes	shorebirds	Y
1002427	A/red knot/GA/1721/2001_H10N7	red knot	calidris	sandpipers, snipes	charadriiformes	shorebirds	Y
1002428	A/ruddy turnstone/NJ/238/2004_H10N7	ruddy turnstone	arenaria	sandpipers, snipes	charadriiformes	shorebirds	Y
1002429	A/ruddy turnstone/NJ/350/2004_H10N7	ruddy turnstone	arenaria	sandpipers, snipes	charadriiformes	shorebirds	Y
1002430	A/ruddy turnstone/NJ/823/2001_H10N7	ruddy turnstone	arenaria	sandpipers, snipes	charadriiformes	shorebirds	Y
1002432	A/turkey/IA/21089-3/1992_H1N1	turkey	meleagris	pheasants and allies	galliformes	domestic birds	N
1002437	A/duck/Hubei/Hangmei01/2006_H5N1	duck	anas	ducks, geese and swans	anseriformes	waterfowl	N
1002438	A/duck/LA/17G/1987_H3N8	duck	anas	ducks, geese and swans	anseriformes	waterfowl	N
1002439	A/ruddy turnstone/NJ/335/2005_H3N6	ruddy turnstone	arenaria	sandpipers, snipes	charadriiformes	shorebirds	Y
1002576	A/chicken/Guangxi/4/1999_H9N2	chicken	gallus	pheasants and allies	galliformes	domestic birds	N
1002577	A/bird/Guangxi/82/2005_H9N2	bird	unknown	unknown	unknown	unknown	NULL
1002579	A/bird/Guangxi/A1/2006_H9N2	bird	unknown	unknown	unknown	unknown	NULL
1002583	A/quail/IN/38685/1993_H1N1	quail	coturnix	pheasants and allies	galliformes	domestic birds	N
1002606	A/turkey/Italy/9742/2002_H7N3	turkey	meleagris	pheasants and allies	galliformes	domestic birds	N
1002607	A/turkey/Italy/2685/2003_H7N3	turkey	meleagris	pheasants and allies	galliformes	domestic birds	N
1002608	A/mallard/Maryland/1235/2006_H3N6	mallard	anas	ducks, geese and swans	anseriformes	waterfowl	Y
1002638	A/chicken/CT/260413-2/2003_H7N2	chicken	gallus	pheasants and allies	galliformes	domestic birds	N
1002640	A/chicken/NY/14009/1993_H5N2	chicken	gallus	pheasants and allies	galliformes	domestic birds	N
1002641	A/guinea fowl/NJ/119063-8/2001_H7N2	guinea fowl		guineafowl	galliformes	domestic birds	N
1002642	A/mallard/MN/330/1999_H3N1	mallard	anas	ducks, geese and swans	anseriformes	waterfowl	Y
1002643	A/mallard/Minnesota/380/1999_H3N2	mallard	anas	ducks, geese and swans	anseriformes	waterfowl	Y
1002644	A/mallard/MN/99/2000_H3N6	mallard	anas	ducks, geese and swans	anseriformes	waterfowl	Y
1002645	A/northern shoveler/TX/56/2000_H10N7	northern shoveler	anas	ducks, geese and swans	anseriformes	waterfowl	Y
1002646	A/pintail/Minnesota/479/1999_H3N6	pintail	anas	ducks, geese and swans	anseriformes	waterfowl	N
1002647	A/red knot/NJ/1443/2001_H10N7	red knot	calidris	sandpipers, snipes	charadriiformes	shorebirds	Y
1002648	A/ruddy turnstone/NJ/1605/2001_H10N7	ruddy turnstone	arenaria	sandpipers, snipes	charadriiformes	shorebirds	Y
1002649	A/ruddy turnstone/NJ/2002/2001_H10N7	ruddy turnstone	arenaria	sandpipers, snipes	charadriiformes	shorebirds	Y
1002650	A/ruddy turnstone/New Jersey/581/2000_H12N5	ruddy turnstone	arenaria	sandpipers, snipes	charadriiformes	shorebirds	Y
1002651	A/turkey/SD/7034/1986_H1N1	turkey	meleagris	pheasants and allies	galliformes	domestic birds	N
1002657	A/mallard/MN/323/1999_H4N8	mallard	anas	ducks, geese and swans	anseriformes	waterfowl	Y
1002658	A/ruddy turnstone/NJ/327/2004_H5N7	ruddy turnstone	arenaria	sandpipers, snipes	charadriiformes	shorebirds	Y
1002659	A/mallard/Yan chen/2005_H4N6	mallard	anas	ducks, geese and swans	anseriformes	waterfowl	Y
1002665	A/chicken/Kohn Kaen/NIAH330/2004_H5N1	chicken	gallus	pheasants and allies	galliformes	domestic birds	N
1002666	A/chicken/Phichit/NIAH606988/2006_H5N1	chicken	gallus	pheasants and allies	galliformes	domestic birds	N
1002668	A/chicken/Vietnam/200/2005_H5N1	chicken	gallus	pheasants and allies	galliformes	domestic birds	N
1002669	A/chicken/Vietnam/209/2005_H5N1	chicken	gallus	pheasants and allies	galliformes	domestic birds	N
1002670	A/chicken/Vietnam/216/2005_H5N1	chicken	gallus	pheasants and allies	galliformes	domestic birds	N
1002671	A/duck/Vietnam/206/2005_H5N1	duck	anas	ducks, geese and swans	anseriformes	waterfowl	N
1002672	A/duck/Vietnam/208/2005_H5N1	duck	anas	ducks, geese and swans	anseriformes	waterfowl	N
1002679	A/whooper swan/Aomori/1/2008_H5N1	whooper swan	cygnus	ducks, geese and swans	anseriformes	waterfowl	Y
1002680	A/mallard/MN/1/2000_H5N2	mallard	anas	ducks, geese and swans	anseriformes	waterfowl	Y
1002689	A/common teal/Netherlands/2/2005_H6N8	common teal	anas	ducks, geese and swans	anseriformes	waterfowl	Y
1002709	A/mallard/MN/506/2000_H2N3	mallard	anas	ducks, geese and swans	anseriformes	waterfowl	Y
1002719	A/duck/Mongolia/867/2002_H7N1	duck	anas	ducks, geese and swans	anseriformes	waterfowl	N
1002728	A/chicken/Zhejiang/HJ/2007_H9N2	chicken	gallus	pheasants and allies	galliformes	domestic birds	N
1002738	A/chicken/Puebla/14587-644/1994_H5N2	chicken	gallus	pheasants and allies	galliformes	domestic birds	N
1002744	A/mallard/Maryland/228/2001_H2N3	mallard	anas	ducks, geese and swans	anseriformes	waterfowl	Y
1002745	A/mallard/Maryland/232/2001_H2N3	mallard	anas	ducks, geese and swans	anseriformes	waterfowl	Y
1002746	A/mallard/Maryland/319/2003_H2N3	mallard	anas	ducks, geese and swans	anseriformes	waterfowl	Y
1002784	A/green winged teal/California/AKS1305/2008_H11N9	green winged teal	anas	ducks, geese and swans	anseriformes	waterfowl	N
1002785	A/chicken/Bali/UT2091/2005_H5N1	chicken	gallus	pheasants and allies	galliformes	domestic birds	N
1002786	A/chicken/Banten/UT6025/2006_H5N1	chicken	gallus	pheasants and allies	galliformes	domestic birds	N
1002787	A/chicken/East Java/UT6021/2006_H5N1	chicken	gallus	pheasants and allies	galliformes	domestic birds	N
1002792	A/rook/Rostov-on-Don/26/2007_H5N1	rook	corvus	crows, jays	passeriformes	land birds	N
1002795	A/chicken/NJ/17169/1993_H5N2	chicken	gallus	pheasants and allies	galliformes	domestic birds	N
1002796	A/emu/NY/12716/1994_H5N9	emu	dromaius	emu	casuariiformes	land birds	N
1002797	A/goose/OH/22911-2/1986_H5N2	goose		ducks, geese and swans	anseriformes	waterfowl	N
1002798	A/ruddy turnstone/DE/1450/2001_H10N7	ruddy turnstone	arenaria	sandpipers, snipes	charadriiformes	shorebirds	Y
1002799	A/ruddy turnstone/NJ/1956/2001_H10N7	ruddy turnstone	arenaria	sandpipers, snipes	charadriiformes	shorebirds	Y
1002800	A/ruddy turnstone/NJ/203/2004_H10N7	ruddy turnstone	arenaria	sandpipers, snipes	charadriiformes	shorebirds	Y
1002801	A/turkey/Minnesota/366767/2005_H3N2	turkey	meleagris	pheasants and allies	galliformes	domestic birds	N
1002802	A/turkey/MO/21939/1987_H1N1	turkey	meleagris	pheasants and allies	galliformes	domestic birds	N
1002806	A/mallard/MN/158/2000_H3N9	mallard	anas	ducks, geese and swans	anseriformes	waterfowl	Y
1002807	A/mallard/Minnesota/160/1999_H4N6	mallard	anas	ducks, geese and swans	anseriformes	waterfowl	Y
1002809	A/turkey/CA/358533/2005_H4N8	turkey	meleagris	pheasants and allies	galliformes	domestic birds	N
1002818	A/quail/Phathumthani/NIAH2711/2004_H5N1	quail	coturnix	pheasants and allies	galliformes	domestic birds	N
1002819	A/open-bill stork/Thailand/VSMU-9-BKK/2004_H5N1	open-bill stork		storks	ciconiiformes	land birds	N
1002820	A/pigeon/Thailand/VSMU-11-KRI/2005_H5N1	pigeon		pigeons, doves	columbiformes	land birds	N
1002821	A/chicken/Vietnam/202/2005_H5N1	chicken	gallus	pheasants and allies	galliformes	domestic birds	N
1002822	A/chicken/Vietnam/212/2005_H5N1	chicken	gallus	pheasants and allies	galliformes	domestic birds	N
1002823	A/duck/Vietnam/207/2005_H5N1	duck	anas	ducks, geese and swans	anseriformes	waterfowl	N
1002824	A/duck/Vietnam/210/2005_H5N1	duck	anas	ducks, geese and swans	anseriformes	waterfowl	N
1002825	A/mallard/MD/898/2002_H5N2	mallard	anas	ducks, geese and swans	anseriformes	waterfowl	Y
1002835	A/mallard/Maryland/26/2003_H1N1	mallard	anas	ducks, geese and swans	anseriformes	waterfowl	Y
1002836	A/turkey/NC/17026/1988_H1N1	turkey	meleagris	pheasants and allies	galliformes	domestic birds	N
1002847	A/mallard/Netherlands/3/2005_H3N8	mallard	anas	ducks, geese and swans	anseriformes	waterfowl	Y
1002848	A/turnstone/Netherlands/1/2007_H3N8	turnstone	arenaria	sandpipers, snipes	charadriiformes	shorebirds	N
1002849	A/mallard/Netherlands/2/2005_H4N2	mallard	anas	ducks, geese and swans	anseriformes	waterfowl	Y
1002850	A/black-headed gull/Netherlands/1/2005_H6N8	black-headed gull		gulls, terns and skimmers	charadriiformes	shorebirds	N
1002851	A/common teal/Netherlands/1/2005_H8N4	common teal	anas	ducks, geese and swans	anseriformes	waterfowl	Y
1002898	A/mallard/Ohio/365/2003_H2N1	mallard	anas	ducks, geese and swans	anseriformes	waterfowl	Y
1002899	A/mallard/Maryland/231/2001_H2N3	mallard	anas	ducks, geese and swans	anseriformes	waterfowl	Y
1002900	A/mallard/Maryland/233/2001_H2N3	mallard	anas	ducks, geese and swans	anseriformes	waterfowl	Y
1002901	A/chicken/Egypt/0836/2008_H5N1	chicken	gallus	pheasants and allies	galliformes	domestic birds	N
1002903	A/chicken/Hubei/2856/2007_H5N1	chicken	gallus	pheasants and allies	galliformes	domestic birds	N
1002904	A/duck/Hubei/2911/2007_H5N1	duck	anas	ducks, geese and swans	anseriformes	waterfowl	N
1002929	A/chicken/Bali/UT2092/2005_H5N1	chicken	gallus	pheasants and allies	galliformes	domestic birds	N
1002930	A/chicken/Central Java/UT3091/2005_H5N1	chicken	gallus	pheasants and allies	galliformes	domestic birds	N
1002931	A/chicken/East Java/UT6020/2006_H5N1	chicken	gallus	pheasants and allies	galliformes	domestic birds	N
1002932	A/chicken/East Java/UT6023/2006_H5N1	chicken	gallus	pheasants and allies	galliformes	domestic birds	N
1002933	A/chicken/Sulawesi Selatan/UT2093/2005_H5N1	chicken	gallus	pheasants and allies	galliformes	domestic birds	N
1002934	A/chicken/West Java/UT1001/2003_H5N1	chicken	gallus	pheasants and allies	galliformes	domestic birds	N
1002955	A/chicken/East Java/UT6031/2007_H5N1	chicken	gallus	pheasants and allies	galliformes	domestic birds	N
1002956	A/chicken/South Kalimantan/UT6029/2006_H5N1	chicken	gallus	pheasants and allies	galliformes	domestic birds	N
1002957	A/chicken/Sulawesi Selatan/UT2094/2005_H5N1	chicken	gallus	pheasants and allies	galliformes	domestic birds	N
1002972	A/ruddy turnstone/NJ/357/2005_H3N6	ruddy turnstone	arenaria	sandpipers, snipes	charadriiformes	shorebirds	Y
1002973	A/sanderling/NJ/1042/2005_H3N6	sanderling	calidris	sandpipers, snipes	charadriiformes	shorebirds	Y
1002981	A/chicken/Suphanburi/NIAH7540/2004_H5N1	chicken	gallus	pheasants and allies	galliformes	domestic birds	N
1002983	A/chicken/Suphanburi/NIAH108192/2005_H5N1	chicken	gallus	pheasants and allies	galliformes	domestic birds	N
1002984	A/quail/Nakhon Pathom/NIAH7562/2005_H5N1	quail	coturnix	pheasants and allies	galliformes	domestic birds	N
1002985	A/Muscovy duck/Vietnam/211/2005_H5N1	muscovy duck	cairina	ducks, geese and swans	anseriformes	waterfowl	N
1002986	A/Muscovy duck/Vietnam/213/2005_H5N1	muscovy duck	cairina	ducks, geese and swans	anseriformes	waterfowl	N
1002987	A/Muscovy duck/Vietnam/217/2005_H5N1	muscovy duck	cairina	ducks, geese and swans	anseriformes	waterfowl	N
1002988	A/duck/Vietnam/215/2005_H5N1	duck	anas	ducks, geese and swans	anseriformes	waterfowl	N
1002989	A/duck/Vietnam/218/2005_H5N1	duck	anas	ducks, geese and swans	anseriformes	waterfowl	N
1002990	A/duck/Vietnam/219/2005_H5N1	duck	anas	ducks, geese and swans	anseriformes	waterfowl	N
1002991	A/turkey/TX/10-49-89/1989_H9N2	turkey	meleagris	pheasants and allies	galliformes	domestic birds	N
1002992	A/turkey/TX/4-1-81/1981_H9N2	turkey	meleagris	pheasants and allies	galliformes	domestic birds	N
1002999	A/whooper swan/Aomori/2/2008_H5N1	whooper swan	cygnus	ducks, geese and swans	anseriformes	waterfowl	Y
1003002	A/blue winged teal/TX/27/2002_H1N1	blue winged teal	anas	ducks, geese and swans	anseriformes	waterfowl	N
1003003	A/blue winged teal/TX/43/2002_H1N1	blue winged teal	anas	ducks, geese and swans	anseriformes	waterfowl	N
1003004	A/mallard/MN/14/1998_H2N3	mallard	anas	ducks, geese and swans	anseriformes	waterfowl	Y
1003010	A/Eurasian wigeon/Sweden/1/2004_H6N2	eurasian wigeon	anas	ducks, geese and swans	anseriformes	waterfowl	Y
1003011	A/barnacle goose/Netherlands/1/2005_H6N2	barnacle goose	branta	ducks, geese and swans	anseriformes	waterfowl	Y
1003012	A/mallard/Netherlands/71/2006_H6N2	mallard	anas	ducks, geese and swans	anseriformes	waterfowl	Y
1003032	A/mallard/MN/327/1999_H4N8	mallard	anas	ducks, geese and swans	anseriformes	waterfowl	Y
1003064	A/chicken/Jalisco/14589-660/1994_H5N2	chicken	gallus	pheasants and allies	galliformes	domestic birds	N
1003072	A/mallard/Ohio/362/2003_H2N1	mallard	anas	ducks, geese and swans	anseriformes	waterfowl	Y
1003073	A/mallard/Ohio/363/2003_H2N1	mallard	anas	ducks, geese and swans	anseriformes	waterfowl	Y
1003074	A/mallard/Maryland/234/2001_H2N3	mallard	anas	ducks, geese and swans	anseriformes	waterfowl	Y
1003075	A/mallard/Maryland/296/2003_H2N3	mallard	anas	ducks, geese and swans	anseriformes	waterfowl	Y
1003076	A/mallard/Maryland/301/2003_H2N3	mallard	anas	ducks, geese and swans	anseriformes	waterfowl	Y
1003077	A/mallard/Maryland/314/2003_H2N3	mallard	anas	ducks, geese and swans	anseriformes	waterfowl	Y
1003078	A/mallard/Maryland/316/2003_H2N3	mallard	anas	ducks, geese and swans	anseriformes	waterfowl	Y
1003079	A/chicken/Egypt/0891/2008_H5N1	chicken	gallus	pheasants and allies	galliformes	domestic birds	N
1003082	A/chicken/Hunan/1793/2007_H5N1	chicken	gallus	pheasants and allies	galliformes	domestic birds	N
1003083	A/chicken/Hunan/3157/2006_H5N1	chicken	gallus	pheasants and allies	galliformes	domestic birds	N
1003105	A/chicken/East Java/UT6044/2007_H5N1	chicken	gallus	pheasants and allies	galliformes	domestic birds	N
1003106	A/chicken/East Java/UT6045/2007_H5N1	chicken	gallus	pheasants and allies	galliformes	domestic birds	N
1003107	A/chicken/East Kalimantan/UT1035/2004_H5N1	chicken	gallus	pheasants and allies	galliformes	domestic birds	N
1003108	A/chicken/South Kalimantan/UT6028/2006_H5N1	chicken	gallus	pheasants and allies	galliformes	domestic birds	N
1003119	A/duck/Primorie/2633/2001_H5N3	duck	anas	ducks, geese and swans	anseriformes	waterfowl	N
1003132	A/chicken/Vietnam/15/2004_H5N1	chicken	gallus	pheasants and allies	galliformes	domestic birds	N
1003133	A/chicken/Vietnam/23/2004_H5N1	chicken	gallus	pheasants and allies	galliformes	domestic birds	N
1003134	A/chicken/Vietnam/24/2004_H5N1	chicken	gallus	pheasants and allies	galliformes	domestic birds	N
1003135	A/chicken/Vietnam/890/2004_H5N1	chicken	gallus	pheasants and allies	galliformes	domestic birds	N
1003136	A/chicken/Vietnam/NCVD11/2005_H5N1	chicken	gallus	pheasants and allies	galliformes	domestic birds	N
1003138	A/duck/Vietnam/NCVD05/2005_H5N1	duck	anas	ducks, geese and swans	anseriformes	waterfowl	N
1003157	A/chicken/New York/19499/2005_H7N2	chicken	gallus	pheasants and allies	galliformes	domestic birds	N
1003159	A/chicken/New York/22067-7/2005_H7N2	chicken	gallus	pheasants and allies	galliformes	domestic birds	N
1003161	A/chicken/New York/23165-6/2005_H7N2	chicken	gallus	pheasants and allies	galliformes	domestic birds	N
1003168	A/Guinea fowl/New York/32084/2006_H7N2	guinea fowl		guineafowl	galliformes	domestic birds	N
1003169	A/Guinea fowl/New York/37982-3/2005_H7N2	guinea fowl		guineafowl	galliformes	domestic birds	N
1003204	A/muscovy duck/Rostov-on-Don/51/2007_H5N1	muscovy duck	cairina	ducks, geese and swans	anseriformes	waterfowl	N
1003208	A/American black duck/NB/2538/2007_H7N3	american black duck	anas	ducks, geese and swans	anseriformes	waterfowl	N
1003216	A/Guinea fowl/New York/19495-6/2006_H7N2	guinea fowl		guineafowl	galliformes	domestic birds	N
1003218	A/chicken/New York/19499-1/2006_H7N2	chicken	gallus	pheasants and allies	galliformes	domestic birds	N
1003221	A/mallard/Wisconsin/944/1982_H5N2	mallard	anas	ducks, geese and swans	anseriformes	waterfowl	Y
1003265	A/ruddy turnstone/Delaware Bay/123/2007_H7N3	ruddy turnstone	arenaria	sandpipers, snipes	charadriiformes	shorebirds	Y
1003281	A/duck/NY/13822/1995_H3N8	duck	anas	ducks, geese and swans	anseriformes	waterfowl	N
1003313	A/mallard/MN/259/1999_H3N6	mallard	anas	ducks, geese and swans	anseriformes	waterfowl	Y
1003314	A/mallard/Minnesota/42/2000_H11N9	mallard	anas	ducks, geese and swans	anseriformes	waterfowl	Y
1003315	A/rhea/TX/39923/1993_H5N2	rhea	rhea	rheas	rheiformes	land birds	N
1003316	A/ruddy turnstone/DE/1529/2001_H10N7	ruddy turnstone	arenaria	sandpipers, snipes	charadriiformes	shorebirds	Y
1003317	A/ruddy turnstone/DE/167/2004_H10N7	ruddy turnstone	arenaria	sandpipers, snipes	charadriiformes	shorebirds	Y
1003318	A/ruddy turnstone/DE/323/2004_H10N7	ruddy turnstone	arenaria	sandpipers, snipes	charadriiformes	shorebirds	Y
1003319	A/ruddy turnstone/NJ/1600/2001_H10N7	ruddy turnstone	arenaria	sandpipers, snipes	charadriiformes	shorebirds	Y
1003320	A/turkey/Minnesota/40550/1987_H5N2	turkey	meleagris	pheasants and allies	galliformes	domestic birds	N
1003321	A/turkey/TX/1-40-82/1982_H5N2	turkey	meleagris	pheasants and allies	galliformes	domestic birds	N
1003328	A/mallard/Minnesota/269/1999_H4N6	mallard	anas	ducks, geese and swans	anseriformes	waterfowl	Y
1003333	A/pigeon/Thailand/VSMU-13-KRI/2005_H5N1	pigeon		pigeons, doves	columbiformes	land birds	N
1003334	A/tree sparrow/Thailand/VSMU-14-KRI/2005_H5N1	tree sparrow	passer	old world sparrows, snowfinches	passeriformes	land birds	N
1003335	A/open-bill stork/Thailand/VSMU-15-ATG/2005_H5N1	open-bill stork		storks	ciconiiformes	land birds	N
1003336	A/tree sparrow/Rachaburi/VSMU-16-RBR/2005_H5N1	tree sparrow	passer	old world sparrows, snowfinches	passeriformes	land birds	N
1003337	A/chicken/Guangdong/1/2005_H5N1	chicken	gallus	pheasants and allies	galliformes	domestic birds	N
1003338	A/duck/Vietnam/201/2005_H5N1	duck	anas	ducks, geese and swans	anseriformes	waterfowl	N
1003339	A/duck/Vietnam/203/2005_H5N1	duck	anas	ducks, geese and swans	anseriformes	waterfowl	N
1003340	A/duck/Vietnam/204/2005_H5N1	duck	anas	ducks, geese and swans	anseriformes	waterfowl	N
1003341	A/duck/Vietnam/205/2005_H5N1	duck	anas	ducks, geese and swans	anseriformes	waterfowl	N
1003342	A/mallard/Maryland/199/2003_H1N1	mallard	anas	ducks, geese and swans	anseriformes	waterfowl	Y
1003355	A/blue winged teal/TX/34/2002_H1N3	blue winged teal	anas	ducks, geese and swans	anseriformes	waterfowl	N
1003356	A/blue winged teal/TX/75/2002_H1N3	blue winged teal	anas	ducks, geese and swans	anseriformes	waterfowl	N
1003357	A/guinea fowl/OH/22911-20/1986_H5N2	guinea fowl		guineafowl	galliformes	domestic birds	N
1003358	A/mallard/Maryland/41/2003_H1N1	mallard	anas	ducks, geese and swans	anseriformes	waterfowl	Y
1003359	A/mallard/Maryland/42/2003_H1N1	mallard	anas	ducks, geese and swans	anseriformes	waterfowl	Y
1003360	A/mallard/Maryland/53/2003_H1N1	mallard	anas	ducks, geese and swans	anseriformes	waterfowl	Y
1003367	A/mallard/Sweden/65/2005_H4N3	mallard	anas	ducks, geese and swans	anseriformes	waterfowl	Y
1003368	A/mallard/Netherlands/11/2007_H6N5	mallard	anas	ducks, geese and swans	anseriformes	waterfowl	Y
1003369	A/pink-footed goose/Netherlands/1/2006_H9N2	pink-footed goose		ducks, geese and swans	anseriformes	waterfowl	Y
1003370	A/Bewick's swan/Netherlands/5/2007_H9N2	bewick's swan	cygnus	ducks, geese and swans	anseriformes	waterfowl	Y
1003371	A/mallard/Netherlands/26/2005_H11N2	mallard	anas	ducks, geese and swans	anseriformes	waterfowl	Y
1003400	A/shorebird/Delaware/133/2006_H6N8	shorebird		plovers	charadriiformes	shorebirds	N
1003413	A/Chicken/Virginia/40018/84_H5N2	chicken	gallus	pheasants and allies	galliformes	domestic birds	N
1003419	A/mallard/Maryland/226/2001_H2N3	mallard	anas	ducks, geese and swans	anseriformes	waterfowl	Y
1003420	A/mallard/Maryland/897/2004_H5N2	mallard	anas	ducks, geese and swans	anseriformes	waterfowl	Y
1003428	A/duck/Hunan/3315/2006_H5N1	duck	anas	ducks, geese and swans	anseriformes	waterfowl	N
1003430	A/duck/Hunan/689/2006_H5N1	duck	anas	ducks, geese and swans	anseriformes	waterfowl	N
1003449	A/mallard/California/7766/2008_H4N6	mallard	anas	ducks, geese and swans	anseriformes	waterfowl	Y
1003457	A/northern shoveler/California/HKWF1204/2007_H8N4	northern shoveler	anas	ducks, geese and swans	anseriformes	waterfowl	Y
1003459	A/chicken/East Java/UT1006/2003_H5N1	chicken	gallus	pheasants and allies	galliformes	domestic birds	N
1003460	A/chicken/East Java/UT6016/2006_H5N1	chicken	gallus	pheasants and allies	galliformes	domestic birds	N
1003461	A/chicken/East Java/UT6017/2006_H5N1	chicken	gallus	pheasants and allies	galliformes	domestic birds	N
1003462	A/chicken/East Java/UT6019/2006_H5N1	chicken	gallus	pheasants and allies	galliformes	domestic birds	N
1003463	A/duck/East Java/UT1046/2004_H5N1	duck	anas	ducks, geese and swans	anseriformes	waterfowl	N
1003464	A/duck/East Java/UT1107/2004_H5N1	duck	anas	ducks, geese and swans	anseriformes	waterfowl	N
1003465	A/quail/Yogjakarta/UT1023/2004_H5N1	quail	coturnix	pheasants and allies	galliformes	domestic birds	N
1003466	A/quail/Yogjakarta/UT1075/2004_H5N1	quail	coturnix	pheasants and allies	galliformes	domestic birds	N
1003483	A/chicken/Taiwan/A703-1/2008_H5N2	chicken	gallus	pheasants and allies	galliformes	domestic birds	N
1003500	A/mallard/Maryland/190/2001_H10N7	mallard	anas	ducks, geese and swans	anseriformes	waterfowl	Y
1003501	A/mallard/Maryland/214/2001_H10N7	mallard	anas	ducks, geese and swans	anseriformes	waterfowl	Y
1003502	A/mallard/Maryland/333/2003_H2N3	mallard	anas	ducks, geese and swans	anseriformes	waterfowl	Y
1003503	A/ruddy turnstone/New Jersey/563/2006_H7N2	ruddy turnstone	arenaria	sandpipers, snipes	charadriiformes	shorebirds	Y
1003506	A/mallard/Maryland/209/2001_H10N7	mallard	anas	ducks, geese and swans	anseriformes	waterfowl	Y
1003507	A/mallard/Maryland/320/2003_H2N3	mallard	anas	ducks, geese and swans	anseriformes	waterfowl	Y
1003508	A/mallard/Maryland/338/2003_H2N3	mallard	anas	ducks, geese and swans	anseriformes	waterfowl	Y
1003509	A/ruddy turnstone/Delaware/752/2006_H7N7	ruddy turnstone	arenaria	sandpipers, snipes	charadriiformes	shorebirds	Y
1003510	A/mallard/Maryland/235/2001_H2N3	mallard	anas	ducks, geese and swans	anseriformes	waterfowl	Y
1003511	A/mallard/Maryland/439/2002_H11N9	mallard	anas	ducks, geese and swans	anseriformes	waterfowl	Y
1003512	A/mallard/Maryland/538/2002_H11N9	mallard	anas	ducks, geese and swans	anseriformes	waterfowl	Y
1003513	A/mallard/Minnesota/249/2000_H11N9	mallard	anas	ducks, geese and swans	anseriformes	waterfowl	Y
1003515	A/duck/New York/492652/2007_H5N2	duck	anas	ducks, geese and swans	anseriformes	waterfowl	N
1003519	A/chicken/Murree/NARC-01/1995_H7N3	chicken	gallus	pheasants and allies	galliformes	domestic birds	N
1003520	A/goose/Hungary/14756/2006_H5N1	goose		ducks, geese and swans	anseriformes	waterfowl	N
1003521	A/mute swan/Hungary/3472/2006_H5N1	mute swan	cygnus	ducks, geese and swans	anseriformes	waterfowl	Y
1003522	A/mute swan/Hungary/4571/2006_H5N1	mute swan	cygnus	ducks, geese and swans	anseriformes	waterfowl	Y
1003523	A/chicken/Chakwal/NARC-148/2004_H7N3	chicken	gallus	pheasants and allies	galliformes	domestic birds	N
1003524	A/chicken/Chakwal/NARC-35/2001_H7N3	chicken	gallus	pheasants and allies	galliformes	domestic birds	N
1003525	A/chicken/Chakwal/NARC-46/2003_H7N3	chicken	gallus	pheasants and allies	galliformes	domestic birds	N
1003532	A/turkey/Ontario/84/1983_H5N1	turkey	meleagris	pheasants and allies	galliformes	domestic birds	N
1003686	A/grebe/Tyva/3/2009_H5N1	grebe	podiceps	grebes	podicipediformes	land birds	N
1003695	A/bean goose/Tyva/10/2009_H5N1	bean goose		ducks, geese and swans	anseriformes	waterfowl	Y
1003752	A/shorebird/Delaware/249/2006_H9N2	shorebird		plovers	charadriiformes	shorebirds	N
1003757	A/shorebird/Delaware/246/2006_H1N1	shorebird		plovers	charadriiformes	shorebirds	N
1003762	A/mallard/Sweden/30/2005_H6N1	mallard	anas	ducks, geese and swans	anseriformes	waterfowl	Y
1003764	A/shorebird/Delaware/221/2006_H13N9	shorebird		plovers	charadriiformes	shorebirds	N
1003765	A/shorebird/Delaware/224/2006_H13N9	shorebird		plovers	charadriiformes	shorebirds	N
1003766	A/shorebird/Delaware/472/2007_H5N1	shorebird		plovers	charadriiformes	shorebirds	N
1003767	A/chicken/Egypt/083/2008_H5N1	chicken	gallus	pheasants and allies	galliformes	domestic birds	N
1003768	A/duck/Egypt/0871/2008_H5N1	duck	anas	ducks, geese and swans	anseriformes	waterfowl	N
1003774	A/northern shoveler/Alaska/7MP1026/2007_H3N8	northern shoveler	anas	ducks, geese and swans	anseriformes	waterfowl	Y
1003777	A/northern shoveler/Alaska/7MP1606/2007_H3N8	northern shoveler	anas	ducks, geese and swans	anseriformes	waterfowl	Y
1003778	A/northern shoveler/Alaska/7MP1668/2007_H3N8	northern shoveler	anas	ducks, geese and swans	anseriformes	waterfowl	Y
1003779	A/northern pintail/Alaska/7MP0344/2007_H3N8	northern pintail	anas	ducks, geese and swans	anseriformes	waterfowl	Y
1003780	A/northern pintail/Alaska/7MP0608/2007_H3N8	northern pintail	anas	ducks, geese and swans	anseriformes	waterfowl	Y
1003781	A/mallard/Alaska/7MP1028/2007_H4N8	mallard	anas	ducks, geese and swans	anseriformes	waterfowl	Y
1003782	A/northern pintail/Alaska/7MP1393/2007_H4N6	northern pintail	anas	ducks, geese and swans	anseriformes	waterfowl	Y
1003784	A/northern pintail/Alaska/7MP1092/2007_H3N8	northern pintail	anas	ducks, geese and swans	anseriformes	waterfowl	Y
1003785	A/least sandpiper/Alaska/7KW0411/2007_H4N8	least sandpiper	calidris	sandpipers, snipes	charadriiformes	shorebirds	N
1003786	A/northern shoveler/Alaska/7MP0954/2007_H4N6	northern shoveler	anas	ducks, geese and swans	anseriformes	waterfowl	Y
1003812	A/pelican/Zambia/01/2006_H3N6	pelican	pelecanus	pelicans	pelecaniformes	land birds	N
1003854	A/northern pintail/Akita/714/2006_H5N2	northern pintail	anas	ducks, geese and swans	anseriformes	waterfowl	Y
1003975	A/mallard/ON/499/2005_H5N1	mallard	anas	ducks, geese and swans	anseriformes	waterfowl	Y
1003987	A/duck/Victoria/D23/1994_H4N2	duck	anas	ducks, geese and swans	anseriformes	waterfowl	N
1003988	A/gray teal/Western Australia/1840/1979_H4N4	gray teal	anas	ducks, geese and swans	anseriformes	waterfowl	N
1003990	A/mallard/Quebec/11063/2006_H2N3	mallard	anas	ducks, geese and swans	anseriformes	waterfowl	Y
1003992	A/mallard/Quebec/11111/2006_H11N9	mallard	anas	ducks, geese and swans	anseriformes	waterfowl	Y
1003993	A/American green-winged teal/California/44287-713/2007_H7N3	american green-winged teal	anas	ducks, geese and swans	anseriformes	waterfowl	N
1003994	A/northern pintail/Saskatchewan/22910/2007_H3N2	northern pintail	anas	ducks, geese and swans	anseriformes	waterfowl	Y
1003995	A/mallard/New Zealand/1615-17/2004_H4N6	mallard	anas	ducks, geese and swans	anseriformes	waterfowl	Y
1003996	A/duck/Czechoslovakia/1956_H4N6	duck	anas	ducks, geese and swans	anseriformes	waterfowl	N
1004000	A/northern pintail/Interior Alaska/7MP0343/2007_H3N8	northern pintail	anas	ducks, geese and swans	anseriformes	waterfowl	Y
1004003	A/northern shoveler/Alaska/7MP1708/2007_H3N8	northern shoveler	anas	ducks, geese and swans	anseriformes	waterfowl	Y
1004004	A/northern pintail/Alaska/7MP0508/2007_H3N8	northern pintail	anas	ducks, geese and swans	anseriformes	waterfowl	Y
1004009	A/green-winged teal/California/K218/2005_H4N6	green-winged teal	anas	ducks, geese and swans	anseriformes	waterfowl	N
1004044	A/mallard/Washington/20010-002/2006_H3N8	mallard	anas	ducks, geese and swans	anseriformes	waterfowl	Y
1004076	A/whooper swan/Mongolia/6/2009_H5N1	whooper swan	cygnus	ducks, geese and swans	anseriformes	waterfowl	Y
1004177	A/mallard/Interior Alaska/7MP1757/2007_H3N8	mallard	anas	ducks, geese and swans	anseriformes	waterfowl	Y
1004181	A/chicken/New York/19495-5/2006_H7N2	chicken	gallus	pheasants and allies	galliformes	domestic birds	N
1004182	A/American green-winged teal/California/28855/2007_H7N3	american green-winged teal	anas	ducks, geese and swans	anseriformes	waterfowl	N
1004186	A/ruddy shelduck/Mongolia/X42/2009_H5N1	ruddy shelduck	tadorna	ducks, geese and swans	anseriformes	waterfowl	Y
1004187	A/bar-headed goose/Mongolia/X53/2009_H5N1	bar-headed goose		ducks, geese and swans	anseriformes	waterfowl	N
1004188	A/common goldeneye/Mongolia/X60/2009_H5N1	common goldeneye	bucephala	ducks, geese and swans	anseriformes	waterfowl	Y
1004189	A/chicken/Sukhothai/NIAH114843/2008_H5N1	chicken	gallus	pheasants and allies	galliformes	domestic birds	N
1004190	A/chicken/Uthaithani/NIAH115067/2008_H5N1	chicken	gallus	pheasants and allies	galliformes	domestic birds	N
1004191	A/chicken/Thailand/ST-351/2008_H5N1	chicken	gallus	pheasants and allies	galliformes	domestic birds	N
1004204	A/mountain hawk-eagle/Kumamoto/1/07_H5N1	mountain hawk-eagle	accipiter	kites, hawks and eagles	accipitriformes	land birds	N
1004206	A/mallard/Quebec/11040/2006_H3N2	mallard	anas	ducks, geese and swans	anseriformes	waterfowl	Y
1004209	A/mallard/Quebec/11102/2006_H4N6	mallard	anas	ducks, geese and swans	anseriformes	waterfowl	Y
1004210	A/American black duck/New Brunswick/25182/2007_H3N6	american black duck	anas	ducks, geese and swans	anseriformes	waterfowl	N
1004212	A/blue-winged teal/Saskatchewan/22542/2007_H5N2	blue-winged teal	anas	ducks, geese and swans	anseriformes	waterfowl	N
1004218	A/mallard/British Columbia/07706/2005_H3N8	mallard	anas	ducks, geese and swans	anseriformes	waterfowl	Y
1004220	A/mallard/Quebec/11121/2006_H3N2	mallard	anas	ducks, geese and swans	anseriformes	waterfowl	Y
1004221	A/mallard/British Columbia/07826/2005_H5N2	mallard	anas	ducks, geese and swans	anseriformes	waterfowl	Y
1004222	A/mallard/Quebec/11002/2006_H4N6	mallard	anas	ducks, geese and swans	anseriformes	waterfowl	Y
1004223	A/mallard/Quebec/11045/2006_H3N2	mallard	anas	ducks, geese and swans	anseriformes	waterfowl	Y
1004224	A/green-winged teal/Alberta/11383/2005_H4N6	green-winged teal	anas	ducks, geese and swans	anseriformes	waterfowl	N
1004227	A/mallard/Manitoba/23912/2007_H4N7	mallard	anas	ducks, geese and swans	anseriformes	waterfowl	Y
1004229	A/mallard/Quebec/11182/2006_H4N6	mallard	anas	ducks, geese and swans	anseriformes	waterfowl	Y
1004235	A/mallard/Quebec/11247/2006_H3N2	mallard	anas	ducks, geese and swans	anseriformes	waterfowl	Y
1004236	A/mallard/Quebec/11106/2006_H4N6	mallard	anas	ducks, geese and swans	anseriformes	waterfowl	Y
1004237	A/American green-winged teal/Manitoba/23884/2007_H4N6	american green-winged teal	anas	ducks, geese and swans	anseriformes	waterfowl	N
1004245	A/goose/Guangdong/3/1997_H5N1	goose		ducks, geese and swans	anseriformes	waterfowl	N
1004246	A/chicken/NJ/16224-6/1999_H7N2	chicken	gallus	pheasants and allies	galliformes	domestic birds	N
1004254	A/little grebe/Thailand/Phichit-01/2004_H5N1	little grebe	tachybaptus	grebes	podicipediformes	land birds	Y
1004257	A/GSC_chicken/British Columbia/04_H7N3	gsc_chicken	gallus	pheasants and allies	galliformes	domestic birds	N
1004259	A/chicken/Viet Nam/TN-025/2004_H5N1	chicken	gallus	pheasants and allies	galliformes	domestic birds	N
1004260	A/chicken/Viet Nam/TG-023/2004_H5N1	chicken	gallus	pheasants and allies	galliformes	domestic birds	N
1004261	A/chicken/Viet Nam/LD-080/2004_H5N1	chicken	gallus	pheasants and allies	galliformes	domestic birds	N
1004263	A/duck/Malaysia/F118-08-04/2004_H5N2	duck	anas	ducks, geese and swans	anseriformes	waterfowl	N
1004264	A/chicken/Hebei/326/2005_H5N1	chicken	gallus	pheasants and allies	galliformes	domestic birds	N
1004266	A/Cygnus olor/Astrakhan/Ast05-2-2/2005_H5N1	cygnus olor	cygnus	ducks, geese and swans	anseriformes	waterfowl	Y
1004269	A/Cygnus olor/Astrakhan/Ast05-2-3/2005_H5N1	cygnus olor	cygnus	ducks, geese and swans	anseriformes	waterfowl	Y
1004270	A/Cygnus olor/Astrakhan/Ast05-2-8/2005_H5N1	cygnus olor	cygnus	ducks, geese and swans	anseriformes	waterfowl	Y
1004275	A/whooper swan/Mongolia/2/06_H5N1	whooper swan	cygnus	ducks, geese and swans	anseriformes	waterfowl	Y
1004276	A/grebe/Tyva/Tyv06-1/2006_H5N1	grebe	podiceps	grebes	podicipediformes	land birds	N
1004277	A/chicken/Israel/1475/2003_H9N2	chicken	gallus	pheasants and allies	galliformes	domestic birds	N
1004278	A/chicken/Israel/1808/2004_H9N2	chicken	gallus	pheasants and allies	galliformes	domestic birds	N
1004279	A/chicken/Israel/1953/2004_H9N2	chicken	gallus	pheasants and allies	galliformes	domestic birds	N
1004280	A/chicken/Israel/90658/2000_H9N2	chicken	gallus	pheasants and allies	galliformes	domestic birds	N
1004282	A/chicken/Israel/1966/2004_H9N2	chicken	gallus	pheasants and allies	galliformes	domestic birds	N
1004283	A/chicken/Israel/786/2001_H9N2	chicken	gallus	pheasants and allies	galliformes	domestic birds	N
1004284	A/turkey/Israel/1013/2002_H9N2	turkey	meleagris	pheasants and allies	galliformes	domestic birds	N
1004285	A/turkey/Israel/619/2002_H9N2	turkey	meleagris	pheasants and allies	galliformes	domestic birds	N
1004286	A/turkey/Israel/810/2001_H9N2	turkey	meleagris	pheasants and allies	galliformes	domestic birds	N
1004288	A/turkey/Israel/89/2005_H9N2	turkey	meleagris	pheasants and allies	galliformes	domestic birds	N
1004289	A/mallard/Marquenterre/Z237/1983_H1N1	mallard	anas	ducks, geese and swans	anseriformes	waterfowl	Y
1004290	A/duck/Siberia/272/1998_H13N6	duck	anas	ducks, geese and swans	anseriformes	waterfowl	N
1004292	A/duck/Mongolia/47/2001_H7N1	duck	anas	ducks, geese and swans	anseriformes	waterfowl	N
1004296	A/mallard/Maryland/163/2002_H1N1	mallard	anas	ducks, geese and swans	anseriformes	waterfowl	Y
1004297	A/chicken/NJ/118878-5/2001_H7N2	chicken	gallus	pheasants and allies	galliformes	domestic birds	N
1004298	A/chicken/NY/119256-7/2001_H7N2	chicken	gallus	pheasants and allies	galliformes	domestic birds	N
1004299	A/chicken/NJ/30749-3/2000_H7N2	chicken	gallus	pheasants and allies	galliformes	domestic birds	N
1004300	A/blue goose/WI/711/1975_H5N2	blue goose		ducks, geese and swans	anseriformes	waterfowl	N
1004301	A/mallard/MD/185/2003_H5N2	mallard	anas	ducks, geese and swans	anseriformes	waterfowl	Y
1004302	A/mallard/MD/790/2002_H5N2	mallard	anas	ducks, geese and swans	anseriformes	waterfowl	Y
1004303	A/mallard/MD/865/2002_H5N2	mallard	anas	ducks, geese and swans	anseriformes	waterfowl	Y
1004304	A/mallard/MN/105/2000_H5N5	mallard	anas	ducks, geese and swans	anseriformes	waterfowl	Y
1004306	A/shorebird/DE/1346/2001_H5N7	shorebird		plovers	charadriiformes	shorebirds	N
1004309	A/chicken/Hebei/L1/2006_H9N2	chicken	gallus	pheasants and allies	galliformes	domestic birds	N
1004310	A/chicken/Rostov-on-Don/35/2007_H5N1	chicken	gallus	pheasants and allies	galliformes	domestic birds	N
1004317	A/chicken/Primorje/1/2008_H5N1	chicken	gallus	pheasants and allies	galliformes	domestic birds	N
1004318	A/chicken/FL/90348-4/2001_H7N2	chicken	gallus	pheasants and allies	galliformes	domestic birds	N
1004319	A/chicken/PA/149092-1/2002_H7N2	chicken	gallus	pheasants and allies	galliformes	domestic birds	N
1004327	A/turkey/VA/158512/2002_H7N2	turkey	meleagris	pheasants and allies	galliformes	domestic birds	N
1004331	A/turkey/VA/55/2002_H7N2	turkey	meleagris	pheasants and allies	galliformes	domestic birds	N
1004334	A/chicken/NY/21586-8/1999_H7N2	chicken	gallus	pheasants and allies	galliformes	domestic birds	N
1004352	A/chicken/Israel/1040/2007_H9N2	chicken	gallus	pheasants and allies	galliformes	domestic birds	N
1004353	A/chicken/Israel/182/2008_H9N2	chicken	gallus	pheasants and allies	galliformes	domestic birds	N
1004354	A/chicken/Israel/184/2009_H9N2	chicken	gallus	pheasants and allies	galliformes	domestic birds	N
1004355	A/chicken/Israel/310/2008_H9N2	chicken	gallus	pheasants and allies	galliformes	domestic birds	N
1004356	A/chicken/Israel/330/2008_H9N2	chicken	gallus	pheasants and allies	galliformes	domestic birds	N
1004357	A/chicken/Israel/375/2007_H9N2	chicken	gallus	pheasants and allies	galliformes	domestic birds	N
1004358	A/chicken/Israel/54/2008_H9N2	chicken	gallus	pheasants and allies	galliformes	domestic birds	N
1004359	A/chicken/Israel/694/2008_H9N2	chicken	gallus	pheasants and allies	galliformes	domestic birds	N
1004360	A/chicken/Israel/702/2008_H9N2	chicken	gallus	pheasants and allies	galliformes	domestic birds	N
1004361	A/chicken/Israel/869/2007_H9N2	chicken	gallus	pheasants and allies	galliformes	domestic birds	N
1004362	A/chicken/Israel/883/2008_H9N2	chicken	gallus	pheasants and allies	galliformes	domestic birds	N
1004363	A/chicken/Israel/951/2007_H9N2	chicken	gallus	pheasants and allies	galliformes	domestic birds	N
1004364	A/chicken/Israel/953/2007_H9N2	chicken	gallus	pheasants and allies	galliformes	domestic birds	N
1004365	A/turkey/Israel/689/2008_H9N2	turkey	meleagris	pheasants and allies	galliformes	domestic birds	N
1004377	A/spotbill duck/Xuyi/6/2005_H11N2	spotbill duck		ducks, geese and swans	anseriformes	waterfowl	N
1004420	A/duck/Beijing/40/04_H3N8	duck	anas	ducks, geese and swans	anseriformes	waterfowl	N
1004425	A/duck/Beijing/61/05_H3N8	duck	anas	ducks, geese and swans	anseriformes	waterfowl	N
1004460	A/mallard/Huadong/hn/2005_H5N1	mallard	anas	ducks, geese and swans	anseriformes	waterfowl	Y
1004461	A/mallard/Huadong/lk/2005_H5N1	mallard	anas	ducks, geese and swans	anseriformes	waterfowl	Y
1004462	A/mallard/Huadong/Y/2003_H5N1	mallard	anas	ducks, geese and swans	anseriformes	waterfowl	Y
1004463	A/mallard/Huadong/S/2005_H5N1	mallard	anas	ducks, geese and swans	anseriformes	waterfowl	Y
1004546	A/mallard/Hokkaido/24/2009_H5N1	mallard	anas	ducks, geese and swans	anseriformes	waterfowl	Y
1004812	A/chicken/Hunan/8/2008_H5N1	chicken	gallus	pheasants and allies	galliformes	domestic birds	N
1004813	A/duck/Hunan/3/2007_H5N1	duck	anas	ducks, geese and swans	anseriformes	waterfowl	N
1004814	A/duck/Hunan/8/2008_H5N1	duck	anas	ducks, geese and swans	anseriformes	waterfowl	N
1004821	A/chicken/Hunan/3/2007_H5N1	chicken	gallus	pheasants and allies	galliformes	domestic birds	N
1004828	A/chicken/India/WB-NIV92456/2009_H5N1	chicken	gallus	pheasants and allies	galliformes	domestic birds	N
1004829	A/chicken/Brescia/1902_H7N7	chicken	gallus	pheasants and allies	galliformes	domestic birds	N
1004830	A/Muscovy duck/Ca Mau/07-04/2007_H5N1	muscovy duck	cairina	ducks, geese and swans	anseriformes	waterfowl	N
1004831	A/chicken/Bac Lieu/07-10/2007_H5N1	chicken	gallus	pheasants and allies	galliformes	domestic birds	N
1004833	A/duck/Ang Thong/71_2/2004_H5N1	duck	anas	ducks, geese and swans	anseriformes	waterfowl	N
1004834	A/wild duck/Ohio/623/2004_H5N1	wild duck	anas	ducks, geese and swans	anseriformes	waterfowl	N
1004835	A/chicken/Mexico/31381-3/1994_H5N2	chicken	gallus	pheasants and allies	galliformes	domestic birds	N
1004836	A/Northern shoveler/NC/6412-052/2005_H7N6	northern shoveler	anas	ducks, geese and swans	anseriformes	waterfowl	Y
1004837	A/chicken/Canada/314514-1/2005_H7N3	chicken	gallus	pheasants and allies	galliformes	domestic birds	N
1004838	A/chicken/Hong Kong/409.1/2002_H5N1	chicken	gallus	pheasants and allies	galliformes	domestic birds	N
1004839	A/chicken/Lang Son/200/2005_H5N1	chicken	gallus	pheasants and allies	galliformes	domestic birds	N
1004840	A/laughing gull/NJ/768/2005_H3N8	laughing gull	leucophaeus	gulls, terns and skimmers	charadriiformes	shorebirds	N
1004841	A/mallard/PA/454069-9/2006_H5N1	mallard	anas	ducks, geese and swans	anseriformes	waterfowl	Y
1004842	A/quail/NJ/25254-22/1995_H10N7	quail	coturnix	pheasants and allies	galliformes	domestic birds	N
1004843	A/ruddy turnstone/DE/509531/2007_H5N1	ruddy turnstone	arenaria	sandpipers, snipes	charadriiformes	shorebirds	Y
1004844	A/softbill/CA/33445-158/1992_H7N1	softbill				land birds	N
1004845	A/whooper swan/Mongolia/244/2005_H5N1	whooper swan	cygnus	ducks, geese and swans	anseriformes	waterfowl	Y
1004846	A/chicken/Ninh Binh/209/2005_H5N1	chicken	gallus	pheasants and allies	galliformes	domestic birds	N
1004847	A/duck/LA/B174/1986_H8N4	duck	anas	ducks, geese and swans	anseriformes	waterfowl	N
1004848	A/duck/Viet Nam/NCVDCDC9/2005_H5N1	duck	anas	ducks, geese and swans	anseriformes	waterfowl	N
1004850	A/waterfowl/Hong Kong/378.5/2001_H5N1	waterfowl		ducks, geese and swans	anseriformes	waterfowl	N
1004851	A/chicken/Yamaguchi/7/2004_H5N1	chicken	gallus	pheasants and allies	galliformes	domestic birds	N
1004852	A/chicken/Mexico/31381-7/1994_H5N2	chicken	gallus	pheasants and allies	galliformes	domestic birds	N
1004853	A/chicken/Guatemala/194573/2002_H5N2	chicken	gallus	pheasants and allies	galliformes	domestic birds	N
1004854	A/duck/Bac Lieu/07-06/2007_H5N1	duck	anas	ducks, geese and swans	anseriformes	waterfowl	N
1004855	A/duck/Hau Giang/07-12/2007_H5N1	duck	anas	ducks, geese and swans	anseriformes	waterfowl	N
1004856	A/duck/Lang Son/201/2005_H5N1	duck	anas	ducks, geese and swans	anseriformes	waterfowl	N
1004860	A/turkey/MN/24552/1982_H7N3	turkey	meleagris	pheasants and allies	galliformes	domestic birds	N
1004861	A/turkey/MN/3/1979_H10N7	turkey	meleagris	pheasants and allies	galliformes	domestic birds	N
1004862	A/turkey/VA/31409/1991_H10N7	turkey	meleagris	pheasants and allies	galliformes	domestic birds	N
1004863	A/turkey/VA/505477-18/2007_H5N1	turkey	meleagris	pheasants and allies	galliformes	domestic birds	N
1004889	A/mallard/Montana/458328-5/2006_H5N3	mallard	anas	ducks, geese and swans	anseriformes	waterfowl	Y
1004906	A/chicken/Korea/MS96-CE6/1996_H9N2	chicken	gallus	pheasants and allies	galliformes	domestic birds	N
1005152	A/wood duck/Ohio/623/2004_H5N1	wood duck	aix	ducks, geese and swans	anseriformes	waterfowl	N
1005181	A/black headed gull/Mongolia/1756/2006_H16N3	black headed gull		gulls, terns and skimmers	charadriiformes	shorebirds	N
1005186	A/bar headed goose/Mongolia/143/2005_H12N3	bar headed goose		ducks, geese and swans	anseriformes	waterfowl	N
1005187	A/black headed gull/Mongolia/1766/2006_H13N6	black headed gull		gulls, terns and skimmers	charadriiformes	shorebirds	N
1005191	A/Mongolian gull/Mongolia/401/2007_H13N6	mongolian gull		gulls, terns and skimmers	charadriiformes	shorebirds	N
1005192	A/Mongolian gull/Mongolia/405/2007_H13N6	mongolian gull		gulls, terns and skimmers	charadriiformes	shorebirds	N
1005193	A/red crested pochard/Mongolia/1915/2006_H3N6	red crested pochard	netta	ducks, geese and swans	anseriformes	waterfowl	N
1005194	A/ruddy shelduck/Mongolia/37/2005_H12N3	ruddy shelduck	tadorna	ducks, geese and swans	anseriformes	waterfowl	Y
1005195	A/ruddy shelduck/Mongolia/P52/2005_H12N3	ruddy shelduck	tadorna	ducks, geese and swans	anseriformes	waterfowl	Y
1005196	A/whooper swan/Mongolia/232/2005_H12N3	whooper swan	cygnus	ducks, geese and swans	anseriformes	waterfowl	Y
1005231	A/mallard/Ohio/651/2002_H3N8	mallard	anas	ducks, geese and swans	anseriformes	waterfowl	Y
1005232	A/pekin duck/California/P30/2006_H4N2	pekin duck		ducks, geese and swans	anseriformes	waterfowl	N
1005233	A/mallard/California/K752/2006_H10N7	mallard	anas	ducks, geese and swans	anseriformes	waterfowl	Y
1005235	A/green-winged teal/California/K481/2006_H1N3	green-winged teal	anas	ducks, geese and swans	anseriformes	waterfowl	N
1005239	A/mallard/Ohio/1506/2006_H3N6	mallard	anas	ducks, geese and swans	anseriformes	waterfowl	Y
1005240	A/mallard/Maryland/802/2007_H5N1	mallard	anas	ducks, geese and swans	anseriformes	waterfowl	Y
1005488	A/chicken/NY/14714-2/1999_H7N3	chicken	gallus	pheasants and allies	galliformes	domestic birds	N
1005654	A/chicken/Hebei/4/2008_H9N2	chicken	gallus	pheasants and allies	galliformes	domestic birds	N
1005732	A/chicken/California/6643/2001_H6N2	chicken	gallus	pheasants and allies	galliformes	domestic birds	N
1005735	A/chicken/Florida/25717/1993_H5N2	chicken	gallus	pheasants and allies	galliformes	domestic birds	N
1005748	A/chicken/Italy/5093/99_H7N1	chicken	gallus	pheasants and allies	galliformes	domestic birds	N
1005750	A/chicken/Jiangsu/7/2002_H9N2	chicken	gallus	pheasants and allies	galliformes	domestic birds	N
1005753	A/chicken/Korea/S21/2004_H9N2	chicken	gallus	pheasants and allies	galliformes	domestic birds	N
1005761	A/duck/Hokkaido/49/98_H9N2	duck	anas	ducks, geese and swans	anseriformes	waterfowl	N
1005762	A/duck/Hokkaido/8/1980_H3N8	duck	anas	ducks, geese and swans	anseriformes	waterfowl	N
1005767	A/herring gull/DE/677/1988_H2N8	herring gull		gulls, terns and skimmers	charadriiformes	shorebirds	N
1005770	A/ostrich/Italy/984/00_H7N1	ostrich		ostriches	struthioniformes	land birds	N
1005817	A/chicken/Indonesia/7/2003_H5N1	chicken	gallus	pheasants and allies	galliformes	domestic birds	N
1006146	A/mute swan/MI/451072-2/2006_H5N1	mute swan	cygnus	ducks, geese and swans	anseriformes	waterfowl	Y
1006194	A/turkey/CO/118899/1972_H5N2	turkey	meleagris	pheasants and allies	galliformes	domestic birds	N
1006303	A/duck/Jiangsu/022/2009_H6N6	duck	anas	ducks, geese and swans	anseriformes	waterfowl	N
1006770	A/chicken/New York/439235/2006_H5N2	chicken	gallus	pheasants and allies	galliformes	domestic birds	N
1006771	A/duck/New York/484057/2007_H5N2	duck	anas	ducks, geese and swans	anseriformes	waterfowl	N
1006772	A/duck/New York/490722/2007_H5N2	duck	anas	ducks, geese and swans	anseriformes	waterfowl	N
1006775	A/turkey/New York/465977/2006_H5N2	turkey	meleagris	pheasants and allies	galliformes	domestic birds	N
1006778	A/avian/New York/466812/2006_H5N2	avian	unknown	unknown	unknown	unknown	NULL
1006779	A/duck/New York/445743/2006_H5N2	duck	anas	ducks, geese and swans	anseriformes	waterfowl	N
1006780	A/duck/New York/481172/2007_H5N2	duck	anas	ducks, geese and swans	anseriformes	waterfowl	N
1006781	A/duck/New York/489761/2007_H5N2	duck	anas	ducks, geese and swans	anseriformes	waterfowl	N
1006782	A/duck/New York/494165/2007_H5N2	duck	anas	ducks, geese and swans	anseriformes	waterfowl	N
1006785	A/duck/New York/465571/2006_H5N2	duck	anas	ducks, geese and swans	anseriformes	waterfowl	N
1006786	A/duck/New York/465976/2006_H5N2	duck	anas	ducks, geese and swans	anseriformes	waterfowl	N
1006787	A/duck/New York/466787/2006_H5N2	duck	anas	ducks, geese and swans	anseriformes	waterfowl	N
1006788	A/duck/New York/469961/2006_H5N2	duck	anas	ducks, geese and swans	anseriformes	waterfowl	N
1006946	A/blue-winged teal/Minnesota/Sg-00029/2007_H4N6	blue-winged teal	anas	ducks, geese and swans	anseriformes	waterfowl	N
1006947	A/blue-winged teal/Minnesota/Sg-00030/2007_H4N6	blue-winged teal	anas	ducks, geese and swans	anseriformes	waterfowl	N
1006948	A/blue-winged teal/Minnesota/Sg-00032/2007_H4N6	blue-winged teal	anas	ducks, geese and swans	anseriformes	waterfowl	N
1006949	A/blue-winged teal/Minnesota/Sg-00031/2007_H4N6	blue-winged teal	anas	ducks, geese and swans	anseriformes	waterfowl	N
1006950	A/blue-winged teal/Minnesota/Sg-00028/2007_H4N6	blue-winged teal	anas	ducks, geese and swans	anseriformes	waterfowl	N
1006951	A/blue-winged teal/Minnesota/Sg-00039/2007_H4N6	blue-winged teal	anas	ducks, geese and swans	anseriformes	waterfowl	N
1006952	A/blue-winged teal/Minnesota/Sg-00035/2007_H4N6	blue-winged teal	anas	ducks, geese and swans	anseriformes	waterfowl	N
1006955	A/mallard/Minnesota/Sg-00062/2007_H8N4	mallard	anas	ducks, geese and swans	anseriformes	waterfowl	Y
1006956	A/mallard/Minnesota/Sg-00063/2007_H4N6	mallard	anas	ducks, geese and swans	anseriformes	waterfowl	Y
1006957	A/mallard/Minnesota/Sg-00065/2007_H10N7	mallard	anas	ducks, geese and swans	anseriformes	waterfowl	Y
1006958	A/blue-winged teal/Minnesota/Sg-00037/2007_H3N8	blue-winged teal	anas	ducks, geese and swans	anseriformes	waterfowl	N
1006959	A/blue-winged teal/Minnesota/Sg-00040/2007_H4N6	blue-winged teal	anas	ducks, geese and swans	anseriformes	waterfowl	N
1006960	A/blue-winged teal/Minnesota/Sg-00036/2007_H4N6	blue-winged teal	anas	ducks, geese and swans	anseriformes	waterfowl	N
1006961	A/gadwall/Minnesota/Sg-00044/2007_mixed	gadwall	anas	ducks, geese and swans	anseriformes	waterfowl	Y
1006962	A/mallard/Minnesota/Sg-00045/2007_H4N6	mallard	anas	ducks, geese and swans	anseriformes	waterfowl	Y
1006963	A/mallard/Minnesota/Sg-00050/2007_H4N6	mallard	anas	ducks, geese and swans	anseriformes	waterfowl	Y
1006965	A/mallard/Minnesota/Sg-00052/2007_H4N6	mallard	anas	ducks, geese and swans	anseriformes	waterfowl	Y
1006966	A/mallard/Minnesota/Sg-00057/2007_H10N7	mallard	anas	ducks, geese and swans	anseriformes	waterfowl	Y
1006967	A/mallard/Minnesota/Sg-00060/2007_H4N6	mallard	anas	ducks, geese and swans	anseriformes	waterfowl	Y
1006968	A/mallard/Minnesota/Sg-00061/2007_H3N8	mallard	anas	ducks, geese and swans	anseriformes	waterfowl	Y
1006969	A/blue-winged teal/Minnesota/Sg-00041/2007_H4N6	blue-winged teal	anas	ducks, geese and swans	anseriformes	waterfowl	N
1006970	A/blue-winged teal/Minnesota/Sg-00043/2007_H4N6	blue-winged teal	anas	ducks, geese and swans	anseriformes	waterfowl	N
1006971	A/blue-winged teal/Minnesota/Sg-00042/2007_H4N6	blue-winged teal	anas	ducks, geese and swans	anseriformes	waterfowl	N
1006973	A/mallard/Minnesota/Sg-00048/2007_H3N8	mallard	anas	ducks, geese and swans	anseriformes	waterfowl	Y
1006975	A/mallard/Minnesota/Sg-00058/2007_mixed	mallard	anas	ducks, geese and swans	anseriformes	waterfowl	Y
1006977	A/blue-winged teal/Minnesota/Sg-00033/2007_mixed	blue-winged teal	anas	ducks, geese and swans	anseriformes	waterfowl	N
1006978	A/blue-winged teal/Minnesota/Sg-00034/2007_H4N6	blue-winged teal	anas	ducks, geese and swans	anseriformes	waterfowl	N
1006981	A/mallard/Minnesota/Sg-00049/2007_mixed	mallard	anas	ducks, geese and swans	anseriformes	waterfowl	Y
1006982	A/mallard/Minnesota/Sg-00059/2007_H3N8	mallard	anas	ducks, geese and swans	anseriformes	waterfowl	Y
1006984	A/blue-winged teal/Texas/Sg-00078/2007_H3N8	blue-winged teal	anas	ducks, geese and swans	anseriformes	waterfowl	N
1006985	A/ring-necked duck/Minnesota/Sg-00069/2007_H3N8	ring-necked duck		ducks, geese and swans	anseriformes	waterfowl	N
1006986	A/blue-winged teal/Texas/Sg-00076/2007_H4N6	blue-winged teal	anas	ducks, geese and swans	anseriformes	waterfowl	N
1006987	A/blue-winged teal/Texas/Sg-00079/2007_H3N8	blue-winged teal	anas	ducks, geese and swans	anseriformes	waterfowl	N
1006988	A/ring-necked duck/Minnesota/Sg-00066/2007_mixed	ring-necked duck		ducks, geese and swans	anseriformes	waterfowl	N
1006989	A/ring-necked duck/Minnesota/Sg-00067/2007_H4N6	ring-necked duck		ducks, geese and swans	anseriformes	waterfowl	N
1006991	A/blue-winged teal/Texas/Sg-00077/2007_H4N6	blue-winged teal	anas	ducks, geese and swans	anseriformes	waterfowl	N
1006992	A/blue-winged teal/Texas/Sg-00075/2007_mixed	blue-winged teal	anas	ducks, geese and swans	anseriformes	waterfowl	N
1006993	A/blue-winged teal/Texas/Sg-00081/2007_H4N6	blue-winged teal	anas	ducks, geese and swans	anseriformes	waterfowl	N
1006994	A/blue-winged teal/Texas/Sg-00080/2007_H4N6	blue-winged teal	anas	ducks, geese and swans	anseriformes	waterfowl	N
1007015	A/quail/Aichi/6/2009_H7N6	quail	coturnix	pheasants and allies	galliformes	domestic birds	N
1007018	A/chicken/Karachi/NARC-23/2003_H7N3	chicken	gallus	pheasants and allies	galliformes	domestic birds	N
1007031	A/chicken/Karachi/NARC-100/2004_H7N3	chicken	gallus	pheasants and allies	galliformes	domestic birds	N
1007114	A/mallard/Gloucestershire/PD374/1985_H10N4	mallard	anas	ducks, geese and swans	anseriformes	waterfowl	Y
1007116	A/fowl/Hampshire/PD378/1985_H10N4	fowl	gallus	pheasants and allies	galliformes	domestic birds	N
1007125	A/duck/Hunan/5613/2003_H6N5	duck	anas	ducks, geese and swans	anseriformes	waterfowl	N
1007126	A/mallard/Jiangxi/8341/2004_H6N5	mallard	anas	ducks, geese and swans	anseriformes	waterfowl	Y
1007128	A/duck/Fujian/2546/2005_H6N2	duck	anas	ducks, geese and swans	anseriformes	waterfowl	N
1007129	A/duck/Fujian/5426/2005_H6N2	duck	anas	ducks, geese and swans	anseriformes	waterfowl	N
1007130	A/duck/Fujian/629/2005_H6N2	duck	anas	ducks, geese and swans	anseriformes	waterfowl	N
1007131	A/duck/Hunan/573/2002_H6N2	duck	anas	ducks, geese and swans	anseriformes	waterfowl	N
1007132	A/duck/Shantou/10196/2005_H6N2	duck	anas	ducks, geese and swans	anseriformes	waterfowl	N
1007133	A/duck/Shantou/1217/2002_H6N2	duck	anas	ducks, geese and swans	anseriformes	waterfowl	N
1007134	A/duck/Shantou/1249/2002_H6N2	duck	anas	ducks, geese and swans	anseriformes	waterfowl	N
1007135	A/duck/Shantou/1286/2001_H6N2	duck	anas	ducks, geese and swans	anseriformes	waterfowl	N
1007136	A/duck/Shantou/1522/2001_H6N2	duck	anas	ducks, geese and swans	anseriformes	waterfowl	N
1007137	A/duck/Shantou/16432/2005_H6N2	duck	anas	ducks, geese and swans	anseriformes	waterfowl	N
1007139	A/duck/Shantou/17887/2005_H6N2	duck	anas	ducks, geese and swans	anseriformes	waterfowl	N
1007140	A/duck/Shantou/2061/2002_H6N2	duck	anas	ducks, geese and swans	anseriformes	waterfowl	N
1007142	A/duck/Shantou/2444/2001_H6N2	duck	anas	ducks, geese and swans	anseriformes	waterfowl	N
1007143	A/duck/Shantou/2542/2001_H6N2	duck	anas	ducks, geese and swans	anseriformes	waterfowl	N
1007144	A/duck/Shantou/266/2002_H6N2	duck	anas	ducks, geese and swans	anseriformes	waterfowl	N
1007152	A/duck/Shantou/6847/2004_H6N2	duck	anas	ducks, geese and swans	anseriformes	waterfowl	N
1007153	A/duck/Shantou/728/2001_H6N2	duck	anas	ducks, geese and swans	anseriformes	waterfowl	N
1007155	A/goose/Shantou/1321/2002_H6N2	goose		ducks, geese and swans	anseriformes	waterfowl	N
1007156	A/mallard/Jiangxi/8264/2004_H6N2	mallard	anas	ducks, geese and swans	anseriformes	waterfowl	Y
1007158	A/wild duck/Shantou/261/2001_H6N2	wild duck	anas	ducks, geese and swans	anseriformes	waterfowl	N
1007159	A/wild duck/Shantou/3155/2003_H6N2	wild duck	anas	ducks, geese and swans	anseriformes	waterfowl	N
1007160	A/wild duck/Shantou/7307/2004_H6N2	wild duck	anas	ducks, geese and swans	anseriformes	waterfowl	N
1007161	A/wild duck/Shantou/852/2003_H6N2	wild duck	anas	ducks, geese and swans	anseriformes	waterfowl	N
1007162	A/mallard/Jiangxi/10071/2005_H6N1	mallard	anas	ducks, geese and swans	anseriformes	waterfowl	Y
1007163	A/mallard/Jiangxi/13228/2005_H6N1	mallard	anas	ducks, geese and swans	anseriformes	waterfowl	Y
1007164	A/duck/Hunan/1469/2002_H6N8	duck	anas	ducks, geese and swans	anseriformes	waterfowl	N
1007169	A/duck/Guangxi/585/2005_H6N5	duck	anas	ducks, geese and swans	anseriformes	waterfowl	N
1007170	A/duck/Hunan/748/2005_H6N5	duck	anas	ducks, geese and swans	anseriformes	waterfowl	N
1007171	A/duck/Fujian/1695/2005_H6N2	duck	anas	ducks, geese and swans	anseriformes	waterfowl	N
1007172	A/duck/Fujian/3193/2005_H6N2	duck	anas	ducks, geese and swans	anseriformes	waterfowl	N
1007173	A/duck/Fujian/5643/2005_H6N2	duck	anas	ducks, geese and swans	anseriformes	waterfowl	N
1007174	A/duck/Fujian/7033/2005_H6N2	duck	anas	ducks, geese and swans	anseriformes	waterfowl	N
1007176	A/duck/Hunan/908/2005_H6N2	duck	anas	ducks, geese and swans	anseriformes	waterfowl	N
1007177	A/duck/Shantou/1233/2002_H6N2	duck	anas	ducks, geese and swans	anseriformes	waterfowl	N
1007178	A/duck/Shantou/1252/2000_H6N2	duck	anas	ducks, geese and swans	anseriformes	waterfowl	N
1007179	A/duck/Shantou/1586/2001_H6N2	duck	anas	ducks, geese and swans	anseriformes	waterfowl	N
1007180	A/duck/Shantou/1646/2002_H6N2	duck	anas	ducks, geese and swans	anseriformes	waterfowl	N
1007181	A/duck/Shantou/1706/2002_H6N2	duck	anas	ducks, geese and swans	anseriformes	waterfowl	N
1007182	A/duck/Shantou/17232/2005_H6N2	duck	anas	ducks, geese and swans	anseriformes	waterfowl	N
1007183	A/duck/Shantou/2167/2001_H6N2	duck	anas	ducks, geese and swans	anseriformes	waterfowl	N
1007184	A/duck/Shantou/22596/2005_H6N2	duck	anas	ducks, geese and swans	anseriformes	waterfowl	N
1007185	A/duck/Shantou/259/2000_H6N2	duck	anas	ducks, geese and swans	anseriformes	waterfowl	N
1007191	A/duck/Shantou/5480/2005_H6N2	duck	anas	ducks, geese and swans	anseriformes	waterfowl	N
1007193	A/duck/Shantou/674/2002_H6N2	duck	anas	ducks, geese and swans	anseriformes	waterfowl	N
1007195	A/duck/Shantou/924/2005_H6N2	duck	anas	ducks, geese and swans	anseriformes	waterfowl	N
1007196	A/goose/Shantou/106/2002_H6N2	goose		ducks, geese and swans	anseriformes	waterfowl	N
1007197	A/mallard/Shantou/198/2005_H6N2	mallard	anas	ducks, geese and swans	anseriformes	waterfowl	Y
1007198	A/wild duck/Shantou/1381/2001_H6N2	wild duck	anas	ducks, geese and swans	anseriformes	waterfowl	N
1007199	A/wild duck/Shantou/2395/2001_H6N2	wild duck	anas	ducks, geese and swans	anseriformes	waterfowl	N
1007200	A/wild duck/Shantou/2853/2003_H6N2	wild duck	anas	ducks, geese and swans	anseriformes	waterfowl	N
1007201	A/wild duck/Shantou/641/2002_H6N2	wild duck	anas	ducks, geese and swans	anseriformes	waterfowl	N
1007202	A/wild duck/Shantou/7900/2004_H6N2	wild duck	anas	ducks, geese and swans	anseriformes	waterfowl	N
1007203	A/duck/Shantou/1275/2004_H6N1	duck	anas	ducks, geese and swans	anseriformes	waterfowl	N
1007204	A/mallard/Jiangxi/10668/2005_H6N1	mallard	anas	ducks, geese and swans	anseriformes	waterfowl	Y
1007205	A/duck/Hunan/3748/2004_H6N8	duck	anas	ducks, geese and swans	anseriformes	waterfowl	N
1007206	A/wild duck/Shantou/311/2001_H6N9	wild duck	anas	ducks, geese and swans	anseriformes	waterfowl	N
1007212	A/duck/Guangxi/1455/2004_H6N5	duck	anas	ducks, geese and swans	anseriformes	waterfowl	N
1007213	A/chicken/Hunan/989/2005_H6N2	chicken	gallus	pheasants and allies	galliformes	domestic birds	N
1007214	A/duck/Fujian/11339/2005_H6N2	duck	anas	ducks, geese and swans	anseriformes	waterfowl	N
1007215	A/duck/Fujian/8719/2005_H6N2	duck	anas	ducks, geese and swans	anseriformes	waterfowl	N
1007216	A/duck/Guangxi/141/2005_H6N2	duck	anas	ducks, geese and swans	anseriformes	waterfowl	N
1007217	A/duck/Guangxi/1598/2005_H6N2	duck	anas	ducks, geese and swans	anseriformes	waterfowl	N
1007218	A/duck/Guangxi/3459/2005_H6N2	duck	anas	ducks, geese and swans	anseriformes	waterfowl	N
1007219	A/duck/Shantou/13145/2005_H6N2	duck	anas	ducks, geese and swans	anseriformes	waterfowl	N
1007220	A/duck/Shantou/13468/2005_H6N2	duck	anas	ducks, geese and swans	anseriformes	waterfowl	N
1007221	A/duck/Shantou/14062/2005_H6N2	duck	anas	ducks, geese and swans	anseriformes	waterfowl	N
1007222	A/duck/Shantou/14966/2005_H6N2	duck	anas	ducks, geese and swans	anseriformes	waterfowl	N
1007224	A/duck/Shantou/184/2002_H6N2	duck	anas	ducks, geese and swans	anseriformes	waterfowl	N
1007225	A/duck/Shantou/1840/2000_H6N2	duck	anas	ducks, geese and swans	anseriformes	waterfowl	N
1007226	A/duck/Shantou/2045/2002_H6N2	duck	anas	ducks, geese and swans	anseriformes	waterfowl	N
1007227	A/duck/Shantou/313/2002_H6N2	duck	anas	ducks, geese and swans	anseriformes	waterfowl	N
1007229	A/duck/Shantou/3324/2005_H6N2	duck	anas	ducks, geese and swans	anseriformes	waterfowl	N
1007230	A/duck/Shantou/339/2000_H6N2	duck	anas	ducks, geese and swans	anseriformes	waterfowl	N
1007231	A/duck/Shantou/4617/2005_H6N2	duck	anas	ducks, geese and swans	anseriformes	waterfowl	N
1007235	A/duck/Shantou/7568/2005_H6N2	duck	anas	ducks, geese and swans	anseriformes	waterfowl	N
1007237	A/duck/Shantou/83/2000_H6N2	duck	anas	ducks, geese and swans	anseriformes	waterfowl	N
1007238	A/duck/Shantou/8379/2005_H6N2	duck	anas	ducks, geese and swans	anseriformes	waterfowl	N
1007240	A/wild duck/Shantou/1494/2002_H6N2	wild duck	anas	ducks, geese and swans	anseriformes	waterfowl	N
1007241	A/wild duck/Shantou/1651/2000_H6N2	wild duck	anas	ducks, geese and swans	anseriformes	waterfowl	N
1007242	A/wild duck/Shantou/180/2005_H6N2	wild duck	anas	ducks, geese and swans	anseriformes	waterfowl	N
1007243	A/wild duck/Shantou/2026/2001_H6N2	wild duck	anas	ducks, geese and swans	anseriformes	waterfowl	N
1007244	A/wild duck/Shantou/853/2003_H6N2	wild duck	anas	ducks, geese and swans	anseriformes	waterfowl	N
1007245	A/wild duck/Shantou/865/2002_H6N2	wild duck	anas	ducks, geese and swans	anseriformes	waterfowl	N
1007246	A/wild duck/Shantou/867/2002_H6N2	wild duck	anas	ducks, geese and swans	anseriformes	waterfowl	N
1007247	A/duck/Hunan/177/2005_H6N1	duck	anas	ducks, geese and swans	anseriformes	waterfowl	N
1007250	A/mallard/Jiangxi/6285/2004_H6N8	mallard	anas	ducks, geese and swans	anseriformes	waterfowl	Y
1007251	A/mallard/Jiangxi/8346/2004_H6N5	mallard	anas	ducks, geese and swans	anseriformes	waterfowl	Y
1007252	A/duck/Fujian/3701/2005_H6N2	duck	anas	ducks, geese and swans	anseriformes	waterfowl	N
1007253	A/duck/Fujian/3937/2005_H6N2	duck	anas	ducks, geese and swans	anseriformes	waterfowl	N
1007254	A/duck/Fujian/4125/2005_H6N2	duck	anas	ducks, geese and swans	anseriformes	waterfowl	N
1007255	A/duck/Fujian/420/2005_H6N2	duck	anas	ducks, geese and swans	anseriformes	waterfowl	N
1007256	A/duck/Fujian/5117/2005_H6N2	duck	anas	ducks, geese and swans	anseriformes	waterfowl	N
1007257	A/duck/Shantou/1090/2001_H6N2	duck	anas	ducks, geese and swans	anseriformes	waterfowl	N
1007258	A/duck/Shantou/1197/2001_H6N2	duck	anas	ducks, geese and swans	anseriformes	waterfowl	N
1007259	A/duck/Shantou/1211/2002_H6N2	duck	anas	ducks, geese and swans	anseriformes	waterfowl	N
1007260	A/duck/Shantou/1215/2002_H6N2	duck	anas	ducks, geese and swans	anseriformes	waterfowl	N
1007261	A/duck/Shantou/1648/2002_H6N2	duck	anas	ducks, geese and swans	anseriformes	waterfowl	N
1007262	A/duck/Shantou/1655/2000_H6N2	duck	anas	ducks, geese and swans	anseriformes	waterfowl	N
1007264	A/duck/Shantou/1674/2002_H6N2	duck	anas	ducks, geese and swans	anseriformes	waterfowl	N
1007265	A/duck/Shantou/2446/2002_H6N2	duck	anas	ducks, geese and swans	anseriformes	waterfowl	N
1007266	A/duck/Shantou/2450/2002_H6N2	duck	anas	ducks, geese and swans	anseriformes	waterfowl	N
1007267	A/duck/Shantou/2471/2002_H6N2	duck	anas	ducks, geese and swans	anseriformes	waterfowl	N
1007268	A/duck/Shantou/2472/2005_H6N2	duck	anas	ducks, geese and swans	anseriformes	waterfowl	N
1007275	A/duck/Shantou/5808/2005_H6N2	duck	anas	ducks, geese and swans	anseriformes	waterfowl	N
1007276	A/duck/Shantou/6698/2005_H6N2	duck	anas	ducks, geese and swans	anseriformes	waterfowl	N
1007277	A/goose/Shantou/756/2002_H6N2	goose		ducks, geese and swans	anseriformes	waterfowl	N
1007278	A/goose/Shantou/879/2002_H6N2	goose		ducks, geese and swans	anseriformes	waterfowl	N
1007279	A/mallard/Jiangxi/12147/2005_H6N2	mallard	anas	ducks, geese and swans	anseriformes	waterfowl	Y
1007280	A/mallard/Jiangxi/7376/2003_H6N2	mallard	anas	ducks, geese and swans	anseriformes	waterfowl	Y
1007281	A/wild duck/Shantou/3433/2003_H6N2	wild duck	anas	ducks, geese and swans	anseriformes	waterfowl	N
1007283	A/wild duck/Shantou/41/2002_H6N2	wild duck	anas	ducks, geese and swans	anseriformes	waterfowl	N
1007284	A/wild duck/Shantou/488/2002_H6N2	wild duck	anas	ducks, geese and swans	anseriformes	waterfowl	N
1007285	A/wild duck/Shantou/5769/2004_H6N2	wild duck	anas	ducks, geese and swans	anseriformes	waterfowl	N
1007286	A/mallard/Jiangxi/227/2003_H6N1	mallard	anas	ducks, geese and swans	anseriformes	waterfowl	Y
1007287	A/mallard/Jiangxi/6845/2003_H6N1	mallard	anas	ducks, geese and swans	anseriformes	waterfowl	Y
1007288	A/mallard/Jiangxi/7787/2003_H6N1	mallard	anas	ducks, geese and swans	anseriformes	waterfowl	Y
1007322	A/turkey/Ontario/FAV114-17/2009_H1N1	turkey	meleagris	pheasants and allies	galliformes	domestic birds	N
1007323	A/chicken/Hebei/A/2007_H9N2	chicken	gallus	pheasants and allies	galliformes	domestic birds	N
1007340	A/chicken/Hebei/7/2008_H9N2	chicken	gallus	pheasants and allies	galliformes	domestic birds	N
1007341	A/chicken/Hebei/C4/2008_H9N2	chicken	gallus	pheasants and allies	galliformes	domestic birds	N
1007342	A/chicken/Henan/1.2/2008_H9N2	chicken	gallus	pheasants and allies	galliformes	domestic birds	N
1007366	A/chicken/Hebei/Y2/2009_H9N2	chicken	gallus	pheasants and allies	galliformes	domestic birds	N
1007529	A/rosy-billed pochard/Argentina/CIP051-575/2007_H6N8	rosy-billed pochard	netta	ducks, geese and swans	anseriformes	waterfowl	N
1007532	A/mallard/PT/35910-2/2006_H4N6	mallard	anas	ducks, geese and swans	anseriformes	waterfowl	Y
1007533	A/tufted duck/PT/13771/2006_H7N3	tufted duck	aythya	ducks, geese and swans	anseriformes	waterfowl	Y
1007801	A/chicken/Liaoning/23/2005_H5N1	chicken	gallus	pheasants and allies	galliformes	domestic birds	N
1007804	A/chicken/Hunan/21/2005_H5N1	chicken	gallus	pheasants and allies	galliformes	domestic birds	N
1007805	A/chicken/Jiangsu/18/2008_H5N1	chicken	gallus	pheasants and allies	galliformes	domestic birds	N
1007806	A/chicken/Shanxi/10/2006_H5N1	chicken	gallus	pheasants and allies	galliformes	domestic birds	N
1007808	A/chicken/Xinjiang/53/2005_H5N1	chicken	gallus	pheasants and allies	galliformes	domestic birds	N
1007809	A/chicken/Xinjiang/67/2005_H5N1	chicken	gallus	pheasants and allies	galliformes	domestic birds	N
1007812	A/wild duck/Liaoning/8/2006_H5N1	wild duck	anas	ducks, geese and swans	anseriformes	waterfowl	N
1007813	A/bar-headed goose/Qinghai/1-HVRI/2006_H5N1	bar-headed goose		ducks, geese and swans	anseriformes	waterfowl	N
1007814	A/chicken/Liaoning/A-1/2007_H5N1	chicken	gallus	pheasants and allies	galliformes	domestic birds	N
1007815	A/chicken/Liaoning/A-11/2006_H5N1	chicken	gallus	pheasants and allies	galliformes	domestic birds	N
1007816	A/chicken/Ningxia/24/2006_H5N1	chicken	gallus	pheasants and allies	galliformes	domestic birds	N
1007818	A/chicken/Shandong/A-10/2006_H5N1	chicken	gallus	pheasants and allies	galliformes	domestic birds	N
1007821	A/duck/Anhui/56/2005_H5N1	duck	anas	ducks, geese and swans	anseriformes	waterfowl	N
1007822	A/duck/Guangdong/23/2004_H5N1	duck	anas	ducks, geese and swans	anseriformes	waterfowl	N
1007825	A/bar-headed goose/Tibet/8/2006_H5N1	bar-headed goose		ducks, geese and swans	anseriformes	waterfowl	N
1007826	A/chicken/Fujian/1/2007_H5N1	chicken	gallus	pheasants and allies	galliformes	domestic birds	N
1007830	A/chicken/Sichuan/81/2005_H5N1	chicken	gallus	pheasants and allies	galliformes	domestic birds	N
1007831	A/chicken/Xinjiang/54/2005_H5N1	chicken	gallus	pheasants and allies	galliformes	domestic birds	N
1007832	A/chicken/Xinjiang/68/2005_H5N1	chicken	gallus	pheasants and allies	galliformes	domestic birds	N
1007833	A/duck/Hubei/49/2005_H5N1	duck	anas	ducks, geese and swans	anseriformes	waterfowl	N
1007836	A/pied magpie/Liaoning/7/2006_H5N1	pied magpie	pica	crows, jays	passeriformes	land birds	N
1007837	A/shrike/Tibet/13/2006_H5N1	shrike	lanius	shrikes	passeriformes	land birds	N
1007840	A/chicken/Guizhou/7/2008_H5N1	chicken	gallus	pheasants and allies	galliformes	domestic birds	N
1007841	A/chicken/Hebei/A-8/2009_H5N1	chicken	gallus	pheasants and allies	galliformes	domestic birds	N
1007842	A/chicken/Henan/A-7/2006_H5N1	chicken	gallus	pheasants and allies	galliformes	domestic birds	N
1007844	A/chicken/Xinjiang/17/2005_H5N1	chicken	gallus	pheasants and allies	galliformes	domestic birds	N
1007845	A/chicken/Xinjiang/27/2006_H5N1	chicken	gallus	pheasants and allies	galliformes	domestic birds	N
1007848	A/duck/Jiangxi/80/2005_H5N1	duck	anas	ducks, geese and swans	anseriformes	waterfowl	N
1007849	A/duck/Yunnan/47/2006_H5N1	duck	anas	ducks, geese and swans	anseriformes	waterfowl	N
1007850	A/goose/Guangdong/72/2004_H5N1	goose		ducks, geese and swans	anseriformes	waterfowl	N
1007851	A/goose/Hubei/65/2005_H5N1	goose		ducks, geese and swans	anseriformes	waterfowl	N
1007936	A/chicken/Guangxi/KMIII/1999_H9N2	chicken	gallus	pheasants and allies	galliformes	domestic birds	N
1008232	A/great crested grebe/Tyva/22/2010_H5N1	great crested grebe	podiceps	grebes	podicipediformes	land birds	Y
1008293	A/duck/Cambodia/D14AL/2006_H5N1	duck	anas	ducks, geese and swans	anseriformes	waterfowl	N
1008294	A/Canada goose/Texas/475000-3/2006_H5N2	canada goose	branta	ducks, geese and swans	anseriformes	waterfowl	N
1008295	A/avian/Missouri/465593-7/2006_H5N2	avian	unknown	unknown	unknown	unknown	NULL
1008296	A/duck/Minnesota/462960-2/2006_H5N2	duck	anas	ducks, geese and swans	anseriformes	waterfowl	N
1008297	A/green winged teal/Iowa/463990-3/2006_H5N2	green winged teal	anas	ducks, geese and swans	anseriformes	waterfowl	N
1008298	A/green winged teal/Ohio/468160/2006_H5N2	green winged teal	anas	ducks, geese and swans	anseriformes	waterfowl	N
1008299	A/mallard/Michigan/466372-3/2006_H5N2	mallard	anas	ducks, geese and swans	anseriformes	waterfowl	Y
1008300	A/mallard/Minnesota/464334/2006_H5N2	mallard	anas	ducks, geese and swans	anseriformes	waterfowl	Y
1008301	A/mallard/Montana/458329-2/2006_H5N3	mallard	anas	ducks, geese and swans	anseriformes	waterfowl	Y
1008302	A/mallard/Ohio/468159-4/2006_H5N2	mallard	anas	ducks, geese and swans	anseriformes	waterfowl	Y
1008303	A/mallard/Washington/456277-2/2006_H5N2	mallard	anas	ducks, geese and swans	anseriformes	waterfowl	Y
1008304	A/tundra swan/Alaska/442960/2006_H5N2	tundra swan	cygnus	ducks, geese and swans	anseriformes	waterfowl	N
1008305	A/tundra swan/Alaska/462958/2006_H5N2	tundra swan	cygnus	ducks, geese and swans	anseriformes	waterfowl	N
1008306	A/white front goose/Alaska/446843/2006_H5N2	white front goose		ducks, geese and swans	anseriformes	waterfowl	N
1008307	A/wild bird/Minnesota/459254-5/2006_H5N2	wild bird				land birds	N
1008308	A/American wigeon/Iowa/463993/2006_H5N2	american wigeon	anas	ducks, geese and swans	anseriformes	waterfowl	N
1008309	A/Canada goose/Wyoming/473197-10/2006_H5N2	canada goose	branta	ducks, geese and swans	anseriformes	waterfowl	N
1008310	A/Canada goose/Wyoming/473197-12/2006_H5N2	canada goose	branta	ducks, geese and swans	anseriformes	waterfowl	N
1008311	A/Guinea fowl/Oregon/459674-5/2006_H5N2	guinea fowl		guineafowl	galliformes	domestic birds	N
1008312	A/mallard/Arkansas/473507-1/2006_H5N2	mallard	anas	ducks, geese and swans	anseriformes	waterfowl	Y
1008313	A/mallard/Arkansas/473507-9/2006_H5N2	mallard	anas	ducks, geese and swans	anseriformes	waterfowl	Y
1008314	A/mallard/Idaho/455398-2/2006_H5N2	mallard	anas	ducks, geese and swans	anseriformes	waterfowl	Y
1008315	A/mallard/Indiana/465297-2/2006_H5N2	mallard	anas	ducks, geese and swans	anseriformes	waterfowl	Y
1008316	A/mallard/Kentucky/472048-2/2006_H5N2	mallard	anas	ducks, geese and swans	anseriformes	waterfowl	Y
1008317	A/northern pintail/California/469993/2006_H5N2	northern pintail	anas	ducks, geese and swans	anseriformes	waterfowl	Y
1008318	A/northern pintail/Florida/480645-5/2007_H5N2	northern pintail	anas	ducks, geese and swans	anseriformes	waterfowl	Y
1008319	A/northern pintail/Utah/469648/2006_H5N2	northern pintail	anas	ducks, geese and swans	anseriformes	waterfowl	Y
1008320	A/quail/New York/501360/2007_H5N2	quail	coturnix	pheasants and allies	galliformes	domestic birds	N
1008321	A/wild bird/Minnesota/460613-12/2006_H5N2	wild bird				land birds	N
1008322	A/wild bird/Minnesota/460613/2006_H5N2	wild bird				land birds	N
1008323	A/Canada goose/New York/475813-2/2007_H5N2	canada goose	branta	ducks, geese and swans	anseriformes	waterfowl	N
1008324	A/avian/Missouri/466554-6/2006_H5N2	avian	unknown	unknown	unknown	unknown	NULL
1008325	A/duck/New York/504371/2007_H5N2	duck	anas	ducks, geese and swans	anseriformes	waterfowl	N
1008326	A/green winged teal/Delaware/458672-5/2006_H5N2	green winged teal	anas	ducks, geese and swans	anseriformes	waterfowl	N
1008327	A/green winged teal/Ohio/464069/2006_H5N2	green winged teal	anas	ducks, geese and swans	anseriformes	waterfowl	N
1008328	A/mallard/Louisiana/476670-4/2007_H5N2	mallard	anas	ducks, geese and swans	anseriformes	waterfowl	Y
1008329	A/mallard/Michigan/466547-5/2006_H5N2	mallard	anas	ducks, geese and swans	anseriformes	waterfowl	Y
1008330	A/mallard/Oregon/461067-2/2006_H5N2	mallard	anas	ducks, geese and swans	anseriformes	waterfowl	Y
1008331	A/mallard/Washington/456277-7/2006_H5N2	mallard	anas	ducks, geese and swans	anseriformes	waterfowl	Y
1008332	A/snow goose/Montana/466771-4/2006_H5N2	snow goose	chen	ducks, geese and swans	anseriformes	waterfowl	N
1008333	A/tundra swan/Alaska/450959/2006_H5N2	tundra swan	cygnus	ducks, geese and swans	anseriformes	waterfowl	N
1008334	A/waterfowl/Minnesota/459675/2006_H5N2	waterfowl		ducks, geese and swans	anseriformes	waterfowl	N
1008335	A/white front goose/Alaska/477003/2007_H5N2	white front goose		ducks, geese and swans	anseriformes	waterfowl	N
1008336	A/American wigeon/Iowa/463998/2006_H5N2	american wigeon	anas	ducks, geese and swans	anseriformes	waterfowl	N
1008337	A/avian/Colorado/456648/2006_H5N8	avian	unknown	unknown	unknown	unknown	NULL
1008338	A/duck/New York/504372/2007_H5N2	duck	anas	ducks, geese and swans	anseriformes	waterfowl	N
1008339	A/duck/Ohio/470655/2007_H5N2	duck	anas	ducks, geese and swans	anseriformes	waterfowl	N
1008340	A/duck/Pennsylvania/446080-6/2006_H5N2	duck	anas	ducks, geese and swans	anseriformes	waterfowl	N
1008341	A/duck/Pennsylvania/446080-7/2006_H5N2	duck	anas	ducks, geese and swans	anseriformes	waterfowl	N
1008342	A/mallard/Nevada/449567-3/2006_H5N2	mallard	anas	ducks, geese and swans	anseriformes	waterfowl	Y
1008343	A/mallard/Nevada/450206-4/2006_H5N2	mallard	anas	ducks, geese and swans	anseriformes	waterfowl	Y
1008344	A/mallard/Ohio/468158/2006_H5N2	mallard	anas	ducks, geese and swans	anseriformes	waterfowl	Y
1008345	A/waterfowl/Colorado/443593/2006_H5N2	waterfowl		ducks, geese and swans	anseriformes	waterfowl	N
1008346	A/waterfowl/Colorado/457952-2/2006_H5N2	waterfowl		ducks, geese and swans	anseriformes	waterfowl	N
1008347	A/waterfowl/Colorado/476466-2/2007_H5N2	waterfowl		ducks, geese and swans	anseriformes	waterfowl	N
1008348	A/waterfowl/Colorado/476466-3/2007_H5N2	waterfowl		ducks, geese and swans	anseriformes	waterfowl	N
1008349	A/waterfowl/Colorado/476466/2007_H5N2	waterfowl		ducks, geese and swans	anseriformes	waterfowl	N
1008495	A/mallard/Bavaria/185-26/2008_H1N1	mallard	anas	ducks, geese and swans	anseriformes	waterfowl	Y
1008496	A/mallard/Bavaria/185-8/2008_H1N1	mallard	anas	ducks, geese and swans	anseriformes	waterfowl	Y
1008497	A/duck/Hunan/8-19/2009_H4N2	duck	anas	ducks, geese and swans	anseriformes	waterfowl	N
1008508	A/yellow-headed Amazon/California/500658/2007_H5N2	yellow-headed amazon	amazona	parrots	psittaciformes	land birds	N
1008515	A/duck/Soc Trang/07-25/2007_H5N1	duck	anas	ducks, geese and swans	anseriformes	waterfowl	N
1008523	A/muscovy duck/Ha Nam/07-47/2007_H5N1	muscovy duck	cairina	ducks, geese and swans	anseriformes	waterfowl	N
1008527	A/avian/Hong Kong/0719/2007_H5N1	avian	unknown	unknown	unknown	unknown	NULL
1008528	A/avian/Hong Kong/0828/2007_H5N1	avian	unknown	unknown	unknown	unknown	NULL
1008529	A/avian/Hong Kong/1993/2007_H5N1	avian	unknown	unknown	unknown	unknown	NULL
1008548	A/avian/Hong Kong/2372/2007_H5N1	avian	unknown	unknown	unknown	unknown	NULL
1008549	A/avian/Saudi Arabia/910134/2006_H9N2	avian	unknown	unknown	unknown	unknown	NULL
1008550	A/chicken/Nam Dinh/07-32/2007_H5N1	chicken	gallus	pheasants and allies	galliformes	domestic birds	N
1008615	A/chicken/West Bengal/81760/2008_H5N1	chicken	gallus	pheasants and allies	galliformes	domestic birds	N
1008617	A/chicken/West Bengal/162642/2009_H5N1	chicken	gallus	pheasants and allies	galliformes	domestic birds	N
1008619	A/chicken/West Bengal/148713/2009_H5N1	chicken	gallus	pheasants and allies	galliformes	domestic birds	N
1008620	A/chicken/West Bengal/193936/2009_H5N1	chicken	gallus	pheasants and allies	galliformes	domestic birds	N
1008717	A/northern shoveler/California/27820/2007_H7N3	northern shoveler	anas	ducks, geese and swans	anseriformes	waterfowl	Y
1008718	A/northern shoveler/California/44287-088/2007_H10N7	northern shoveler	anas	ducks, geese and swans	anseriformes	waterfowl	Y
1008719	A/northern shoveler/California/44241-862/2006_H11N9	northern shoveler	anas	ducks, geese and swans	anseriformes	waterfowl	Y
1008722	A/American green-winged teal/California/28228/2007_H7N6	american green-winged teal	anas	ducks, geese and swans	anseriformes	waterfowl	N
1008725	A/teal/Oregon/44336-130/2007_H3N8	teal	anas	ducks, geese and swans	anseriformes	waterfowl	N
1008726	A/teal/Oregon/44336-122/2007_H3N8	teal	anas	ducks, geese and swans	anseriformes	waterfowl	N
1008728	A/greater white-fronted goose/California/44358-077/2007_H6N1	greater white-fronted goose		ducks, geese and swans	anseriformes	waterfowl	Y
1008730	A/mallard/Washington/44338-195/2007_H12N5	mallard	anas	ducks, geese and swans	anseriformes	waterfowl	Y
1008732	A/common murre/Oregon/20361-001/2007_H10N7	common murre	uria	auks	charadriiformes	shorebirds	Y
1008733	A/American coot/California/20181-006/2007_H10N3	american coot	fulica	rails, crakes and coots	gruiformes	land birds	N
1008735	A/California gull/Washington/20371-003/2007_H10N7	california gull	larus	gulls, terns and skimmers	charadriiformes	shorebirds	N
1008736	A/mallard/California/20385-002/2007_H1N1	mallard	anas	ducks, geese and swans	anseriformes	waterfowl	Y
1008739	A/rock dove/Oregon/20547-004/2007_H1N2	rock dove	columba	pigeons, doves	columbiformes	land birds	N
1008740	A/western grebe/Washington/20569-004/2007_H1N2	western grebe	aechmophorus	grebes	podicipediformes	land birds	N
1008741	A/American coot/Oregon/20589-007/2007_H3N8	american coot	fulica	rails, crakes and coots	gruiformes	land birds	N
1008742	A/rock dove/Oregon/20547-003/2007_H1N2	rock dove	columba	pigeons, doves	columbiformes	land birds	N
1008743	A/mallard/Washington/44242-124/2006_H3N2	mallard	anas	ducks, geese and swans	anseriformes	waterfowl	Y
1008744	A/mallard/Oregon/44221-105/2006_H3N6	mallard	anas	ducks, geese and swans	anseriformes	waterfowl	Y
1008745	A/mallard/Washington/44242-144/2006_H4N6	mallard	anas	ducks, geese and swans	anseriformes	waterfowl	Y
1008746	A/mallard/Washington/44242-290/2006_H4N6	mallard	anas	ducks, geese and swans	anseriformes	waterfowl	Y
1008747	A/mallard/Washington/44242-288/2006_H4N6	mallard	anas	ducks, geese and swans	anseriformes	waterfowl	Y
1008748	A/mallard/Washington/44242-264/2006_H5N2	mallard	anas	ducks, geese and swans	anseriformes	waterfowl	Y
1008749	A/mallard/Washington/44242-271/2006_H4N6	mallard	anas	ducks, geese and swans	anseriformes	waterfowl	Y
1008750	A/northern shoveler/Washington/44249-603/2006_H6N1	northern shoveler	anas	ducks, geese and swans	anseriformes	waterfowl	Y
1008751	A/northern shoveler/Washington/44249-645/2006_H5N2	northern shoveler	anas	ducks, geese and swans	anseriformes	waterfowl	Y
1008752	A/American green-winged teal/California/44242-906/2007_H7N3	american green-winged teal	anas	ducks, geese and swans	anseriformes	waterfowl	N
1008753	A/northern pintail/Oregon/44249-559/2006_H3N8	northern pintail	anas	ducks, geese and swans	anseriformes	waterfowl	Y
1008754	A/northern shoveler/Washington/44249-675/2006_H10N2	northern shoveler	anas	ducks, geese and swans	anseriformes	waterfowl	Y
1008755	A/northern shoveler/Washington/44249-664/2006_H7N3	northern shoveler	anas	ducks, geese and swans	anseriformes	waterfowl	Y
1008756	A/northern shoveler/Washington/44249-731/2006_H10N7	northern shoveler	anas	ducks, geese and swans	anseriformes	waterfowl	Y
1008757	A/northern shoveler/Washington/44249-700/2006_H10N1	northern shoveler	anas	ducks, geese and swans	anseriformes	waterfowl	Y
1008758	A/northern shoveler/Washington/44249-752/2006_H7N3	northern shoveler	anas	ducks, geese and swans	anseriformes	waterfowl	Y
1008759	A/northern shoveler/Washington/44249-765/2006_H10N2	northern shoveler	anas	ducks, geese and swans	anseriformes	waterfowl	Y
1008760	A/northern shoveler/Washington/44249-749/2006_H7N3	northern shoveler	anas	ducks, geese and swans	anseriformes	waterfowl	Y
1008761	A/northern shoveler/Washington/44249-783/2006_H7N3	northern shoveler	anas	ducks, geese and swans	anseriformes	waterfowl	Y
1008762	A/mallard/Washington/44256-527/2006_H11N9	mallard	anas	ducks, geese and swans	anseriformes	waterfowl	Y
1008763	A/mallard/Washington/44256-522/2006_H11N3	mallard	anas	ducks, geese and swans	anseriformes	waterfowl	Y
1008764	A/American green-winged teal/California/27790/2007_H11N9	american green-winged teal	anas	ducks, geese and swans	anseriformes	waterfowl	N
1008765	A/northern shoveler/California/27943/2007_H10N7	northern shoveler	anas	ducks, geese and swans	anseriformes	waterfowl	Y
1008766	A/American green-winged teal/California/44287-066/2007_H11N9	american green-winged teal	anas	ducks, geese and swans	anseriformes	waterfowl	N
1008767	A/American green-winged teal/California/44287-084/2007_H7N3	american green-winged teal	anas	ducks, geese and swans	anseriformes	waterfowl	N
1008768	A/northern shoveler/California/44287-164/2007_H7N7	northern shoveler	anas	ducks, geese and swans	anseriformes	waterfowl	Y
1008769	A/northern shoveler/California/27985/2007_H7N6	northern shoveler	anas	ducks, geese and swans	anseriformes	waterfowl	Y
1008770	A/northern shoveler/California/44287-179/2007_H7N6	northern shoveler	anas	ducks, geese and swans	anseriformes	waterfowl	Y
1008771	A/northern shoveler/California/44287-162/2007_H10N7	northern shoveler	anas	ducks, geese and swans	anseriformes	waterfowl	Y
1008772	A/northern shoveler/California/28327/2007_H7N3	northern shoveler	anas	ducks, geese and swans	anseriformes	waterfowl	Y
1008773	A/American green-winged teal/California/44287-305/2007_H7N6	american green-winged teal	anas	ducks, geese and swans	anseriformes	waterfowl	N
1008774	A/cinnamon teal/California/44287-234/2007_H11N9	cinnamon teal	anas	ducks, geese and swans	anseriformes	waterfowl	N
1008776	A/gadwall/California/29595/2007_H10N7	gadwall	anas	ducks, geese and swans	anseriformes	waterfowl	Y
1008777	A/gadwall/California/44287-543/2007_H10N7	gadwall	anas	ducks, geese and swans	anseriformes	waterfowl	Y
1008778	A/northern shoveler/California/44287-364/2007_H7N3	northern shoveler	anas	ducks, geese and swans	anseriformes	waterfowl	Y
1008779	A/cinnamon teal/California/44287-659/2007_H10N3	cinnamon teal	anas	ducks, geese and swans	anseriformes	waterfowl	N
1008780	A/northern shoveler/Oregon/44336-179/2007_H4N6	northern shoveler	anas	ducks, geese and swans	anseriformes	waterfowl	Y
1008781	A/mallard/Washington/44338-009/2007_H6N1	mallard	anas	ducks, geese and swans	anseriformes	waterfowl	Y
1008782	A/American green-winged teal/Oregon/44336-183/2007_H3N8	american green-winged teal	anas	ducks, geese and swans	anseriformes	waterfowl	N
1008783	A/mallard/Washington/44338-012/2007_H4N6	mallard	anas	ducks, geese and swans	anseriformes	waterfowl	Y
1008784	A/mallard/Washington/44338-015/2007_H4N6	mallard	anas	ducks, geese and swans	anseriformes	waterfowl	Y
1008785	A/mallard/Washington/44338-014/2007_H4N6	mallard	anas	ducks, geese and swans	anseriformes	waterfowl	Y
1008786	A/mallard/Washington/44338-016/2007_H4N6	mallard	anas	ducks, geese and swans	anseriformes	waterfowl	Y
1008787	A/mallard/Washington/44338-017/2007_H4N6	mallard	anas	ducks, geese and swans	anseriformes	waterfowl	Y
1008788	A/mallard/Washington/44338-018/2007_H4N6	mallard	anas	ducks, geese and swans	anseriformes	waterfowl	Y
1008789	A/mallard/Washington/44338-019/2007_H6N1	mallard	anas	ducks, geese and swans	anseriformes	waterfowl	Y
1008790	A/mallard/Washington/44338-034/2007_H6N1	mallard	anas	ducks, geese and swans	anseriformes	waterfowl	Y
1008791	A/mallard/Washington/44338-037/2007_H6N1	mallard	anas	ducks, geese and swans	anseriformes	waterfowl	Y
1008792	A/mallard/Washington/44338-039/2007_H6N1	mallard	anas	ducks, geese and swans	anseriformes	waterfowl	Y
1008793	A/mallard/Washington/44338-029/2007_H6N1	mallard	anas	ducks, geese and swans	anseriformes	waterfowl	Y
1008794	A/mallard/Washington/44338-047/2007_H6N1	mallard	anas	ducks, geese and swans	anseriformes	waterfowl	Y
1008795	A/mallard/Washington/44338-045/2007_H6N1	mallard	anas	ducks, geese and swans	anseriformes	waterfowl	Y
1008796	A/mallard/Washington/44338-049/2007_H6N1	mallard	anas	ducks, geese and swans	anseriformes	waterfowl	Y
1008797	A/mallard/Washington/44338-120/2007_H6N2	mallard	anas	ducks, geese and swans	anseriformes	waterfowl	Y
1008798	A/mallard/Washington/44338-112/2007_H6N2	mallard	anas	ducks, geese and swans	anseriformes	waterfowl	Y
1008799	A/mallard/Washington/44338-052/2007_H3N1	mallard	anas	ducks, geese and swans	anseriformes	waterfowl	Y
1008800	A/mallard/Washington/44338-218/2007_H1N1	mallard	anas	ducks, geese and swans	anseriformes	waterfowl	Y
1008802	A/greater white-fronted goose/California/44358-095/2007_H6N1	greater white-fronted goose		ducks, geese and swans	anseriformes	waterfowl	Y
1008803	A/greater white-fronted goose/California/44358-076/2007_H6N1	greater white-fronted goose		ducks, geese and swans	anseriformes	waterfowl	Y
1008804	A/greater white-fronted goose/California/44358-089/2007_H6N1	greater white-fronted goose		ducks, geese and swans	anseriformes	waterfowl	Y
1008805	A/greater white-fronted goose/California/44358-112/2007_H6N1	greater white-fronted goose		ducks, geese and swans	anseriformes	waterfowl	Y
1008806	A/American green-winged teal/California/44363-067/2007_H11N9	american green-winged teal	anas	ducks, geese and swans	anseriformes	waterfowl	N
1008807	A/northern shoveler/California/44363-082/2007_H11N9	northern shoveler	anas	ducks, geese and swans	anseriformes	waterfowl	Y
1008808	A/mallard/Washington/44338-011/2007_H4N6	mallard	anas	ducks, geese and swans	anseriformes	waterfowl	Y
1008823	A/duck/Fujian/FQ107/2007_H9N2	duck	anas	ducks, geese and swans	anseriformes	waterfowl	N
1008835	A/bufflehead/California/JN1016/2006_H2N9	bufflehead	bucephala	ducks, geese and swans	anseriformes	waterfowl	N
1008849	A/common eider/Netherlands2/2006_H4N8	common eider	somateria	ducks, geese and swans	anseriformes	waterfowl	Y
1008851	A/mallard/Netherlands/30/2006_H1N4	mallard	anas	ducks, geese and swans	anseriformes	waterfowl	Y
1008852	A/mallard/Sweden/74/2003_H5N2	mallard	anas	ducks, geese and swans	anseriformes	waterfowl	Y
1008853	A/dunlin/Sweden/1/2005_H4N6	dunlin	calidris	sandpipers, snipes	charadriiformes	shorebirds	Y
1008855	A/black-headed gull/Netherlands/1/2006_H4N5	black-headed gull		gulls, terns and skimmers	charadriiformes	shorebirds	N
1008856	A/mallard/Netherlands/02/2000_H10N7	mallard	anas	ducks, geese and swans	anseriformes	waterfowl	Y
1008858	A/mute swan/Netherlands/1/2006_H10N7	mute swan	cygnus	ducks, geese and swans	anseriformes	waterfowl	Y
1008859	A/Eurasian wigeon/Netherlands/4/2007_H10N1	eurasian wigeon	anas	ducks, geese and swans	anseriformes	waterfowl	Y
1008860	A/mallard/Netherlands/42/2006_H11N9	mallard	anas	ducks, geese and swans	anseriformes	waterfowl	Y
1008861	A/mallard/Netherlands/9/2005_H7N7	mallard	anas	ducks, geese and swans	anseriformes	waterfowl	Y
1008862	A/herring gull/Netherlands/4/2006_H10N4	herring gull		gulls, terns and skimmers	charadriiformes	shorebirds	N
1008863	A/Bewick's swan/Netherlands/1/2007_H1N5	bewick's swan	cygnus	ducks, geese and swans	anseriformes	waterfowl	Y
1008864	A/mallard/Sweden/95/2005_H7N7	mallard	anas	ducks, geese and swans	anseriformes	waterfowl	Y
1008865	A/northern shoveler/Netherlands/1/2006_H8N4	northern shoveler	anas	ducks, geese and swans	anseriformes	waterfowl	Y
1008868	A/black-headed gull/Sweden/1/2005_H13N8	black-headed gull		gulls, terns and skimmers	charadriiformes	shorebirds	N
1008887	A/ruddy turnstone/Delaware/293/2006_H6N2	ruddy turnstone	arenaria	sandpipers, snipes	charadriiformes	shorebirds	Y
1008889	A/ruddy turnstone/Delaware/103/2007_H5N1	ruddy turnstone	arenaria	sandpipers, snipes	charadriiformes	shorebirds	Y
1008891	A/shorebird/Delaware/350/2006_H1N1	shorebird		plovers	charadriiformes	shorebirds	N
1008892	A/mallard/Alberta/234/2007_H12N5	mallard	anas	ducks, geese and swans	anseriformes	waterfowl	Y
1008893	A/mallard/Alberta/76/2006_H1N3	mallard	anas	ducks, geese and swans	anseriformes	waterfowl	Y
1008894	A/mallard/Alberta/221/2006_H12N6	mallard	anas	ducks, geese and swans	anseriformes	waterfowl	Y
1008895	A/shorebird/Delaware Bay/255/2006_H6N1	shorebird		plovers	charadriiformes	shorebirds	N
1008897	A/mallard/Alberta/224/2006_H12N5	mallard	anas	ducks, geese and swans	anseriformes	waterfowl	Y
1008898	A/shorebird/Delaware/554/2007_H9N1	shorebird		plovers	charadriiformes	shorebirds	N
1008899	A/northern shoveler/Interior Alaska/7MP1081/2007_H1N1	northern shoveler	anas	ducks, geese and swans	anseriformes	waterfowl	Y
1008900	A/American green-winged teal/Interior Alaska/7MP1651/2007_H3N8	american green-winged teal	anas	ducks, geese and swans	anseriformes	waterfowl	N
1008902	A/northern pintail/Interior Alaska/7MP1246/2007_H4N6	northern pintail	anas	ducks, geese and swans	anseriformes	waterfowl	Y
1008904	A/mallard/Interior Alaska/7MP0512/2007_H4N6	mallard	anas	ducks, geese and swans	anseriformes	waterfowl	Y
1008905	A/mallard/Interior Alaska/7MP2230/2007_H1N6	mallard	anas	ducks, geese and swans	anseriformes	waterfowl	Y
1008907	A/mallard/Interior Alaska/7MP0510/2007_H3N6	mallard	anas	ducks, geese and swans	anseriformes	waterfowl	Y
1008908	A/northern pintail/Interior Alaska/7MP1644/2007_H4N6	northern pintail	anas	ducks, geese and swans	anseriformes	waterfowl	Y
1008909	A/mallard/Interior Alaska/7MP1700/2007_H3N8	mallard	anas	ducks, geese and swans	anseriformes	waterfowl	Y
1008910	A/northern shoveler/Interior Alaska/7MP1033/2007_H3N8	northern shoveler	anas	ducks, geese and swans	anseriformes	waterfowl	Y
1008911	A/northern shoveler/Interior Alaska/7MP1649/2007_H3N8	northern shoveler	anas	ducks, geese and swans	anseriformes	waterfowl	Y
1008912	A/mallard/Interior Alaska/7MP1094/2007_H3N8	mallard	anas	ducks, geese and swans	anseriformes	waterfowl	Y
1008913	A/northern pintail/Interior Alaska/7MP1067R1/2007_H4N5	northern pintail	anas	ducks, geese and swans	anseriformes	waterfowl	Y
1008914	A/mallard/Interior Alaska/7MP1056/2007_H3N8	mallard	anas	ducks, geese and swans	anseriformes	waterfowl	Y
1008915	A/northern shoveler/Interior Alaska/7MP0944/2007_H3N8	northern shoveler	anas	ducks, geese and swans	anseriformes	waterfowl	Y
1008916	A/northern shoveler/Alaska/7MP1669B/2007_H3N8	northern shoveler	anas	ducks, geese and swans	anseriformes	waterfowl	Y
1008917	A/northern shoveler/Interior Alaska/7MP1765/2007_H3N8	northern shoveler	anas	ducks, geese and swans	anseriformes	waterfowl	Y
1008918	A/northern shoveler/Interior Alaska/7MP1080/2007_H3N8	northern shoveler	anas	ducks, geese and swans	anseriformes	waterfowl	Y
1008919	A/American widgeon/Interior Alaska/7MP1707/2007_H3N8	american widgeon	anas	ducks, geese and swans	anseriformes	waterfowl	N
1008920	A/American green-winged teal/Interior Alaska/7MP1049/2007_H3N8	american green-winged teal	anas	ducks, geese and swans	anseriformes	waterfowl	N
1008921	A/least sandpiper/South Central Alaska/7KW0434/2007_H4N8	least sandpiper	calidris	sandpipers, snipes	charadriiformes	shorebirds	N
1008922	A/northern shoveler/Interior Alaska/7MP1077/2007_H1N1	northern shoveler	anas	ducks, geese and swans	anseriformes	waterfowl	Y
1008923	A/northern pintail/Interior Alaska/7MP0278/2007_H1N1	northern pintail	anas	ducks, geese and swans	anseriformes	waterfowl	Y
1008924	A/northern pintail/Interior Alaska/7MP0692/2007_H1N1	northern pintail	anas	ducks, geese and swans	anseriformes	waterfowl	Y
1008925	A/northern shoveler/Interior Alaska/7MP1670/2007_H3N8	northern shoveler	anas	ducks, geese and swans	anseriformes	waterfowl	Y
1008926	A/grebe/Tyva/2/2010_H5N1	grebe	podiceps	grebes	podicipediformes	land birds	N
1008937	A/mallard/New Zealand/449-66/2004_H4N6	mallard	anas	ducks, geese and swans	anseriformes	waterfowl	Y
1008949	A/mallard/New Zealand/1365-350/2005_H6N9	mallard	anas	ducks, geese and swans	anseriformes	waterfowl	Y
1008989	A/blue-winged teal/Texas/Sg-00074/2007_H4N8	blue-winged teal	anas	ducks, geese and swans	anseriformes	waterfowl	N
1008997	A/mallard/Minnesota/Sg-00166/2007_H6N2	mallard	anas	ducks, geese and swans	anseriformes	waterfowl	Y
1009003	A/blue-winged teal/Minnesota/Sg-00201/2007_H4N6	blue-winged teal	anas	ducks, geese and swans	anseriformes	waterfowl	N
1009019	A/mallard/Minnesota/Sg-00200/2007_H3N8	mallard	anas	ducks, geese and swans	anseriformes	waterfowl	Y
1009021	A/blue-winged teal/Louisiana/Sg-00224/2007_H3N8	blue-winged teal	anas	ducks, geese and swans	anseriformes	waterfowl	N
1009024	A/green-winged teal/Minnesota/Sg-00199/2007_H6N2	green-winged teal	anas	ducks, geese and swans	anseriformes	waterfowl	N
1009025	A/green-winged teal/Minnesota/Sg-00222/2007_H6N2	green-winged teal	anas	ducks, geese and swans	anseriformes	waterfowl	N
1009026	A/green-winged teal/Minnesota/Sg-00180/2007_H6N2	green-winged teal	anas	ducks, geese and swans	anseriformes	waterfowl	N
1009033	A/green-winged teal/Louisiana/Sg-00092/2007_H3N8	green-winged teal	anas	ducks, geese and swans	anseriformes	waterfowl	N
1009036	A/blue-winged teal/Texas/Sg-00158/2007_H4N6	blue-winged teal	anas	ducks, geese and swans	anseriformes	waterfowl	N
1009038	A/blue-winged teal/Texas/Sg-00206/2007_H4N6	blue-winged teal	anas	ducks, geese and swans	anseriformes	waterfowl	N
1009040	A/blue-winged teal/Texas/Sg-00188/2007_H4N8	blue-winged teal	anas	ducks, geese and swans	anseriformes	waterfowl	N
1009043	A/mallard/Minnesota/Sg-00220/2007_H6N1	mallard	anas	ducks, geese and swans	anseriformes	waterfowl	Y
1009044	A/blue-winged teal/Texas/Sg-00085/2007_H3N6	blue-winged teal	anas	ducks, geese and swans	anseriformes	waterfowl	N
1009046	A/mallard/Minnesota/Sg-00106/2007_H6N2	mallard	anas	ducks, geese and swans	anseriformes	waterfowl	Y
1009057	A/mallard/Interior Alaska/6MP0155/2006_H3N8	mallard	anas	ducks, geese and swans	anseriformes	waterfowl	Y
1009058	A/mallard/Interior Alaska/6MP0758/2006_H10N8	mallard	anas	ducks, geese and swans	anseriformes	waterfowl	Y
1009059	A/green-winged teal/Interior Alaska/6MP0909/2006_H3N8	green-winged teal	anas	ducks, geese and swans	anseriformes	waterfowl	N
1009060	A/northern pintail/Interior Alaska/6MP0817/2006_mixed	northern pintail	anas	ducks, geese and swans	anseriformes	waterfowl	Y
1009061	A/green-winged teal/Interior Alaska/6MP0736/2006_H3N8	green-winged teal	anas	ducks, geese and swans	anseriformes	waterfowl	N
1009062	A/mallard/Interior Alaska/6MP0975/2006_H3N8	mallard	anas	ducks, geese and swans	anseriformes	waterfowl	Y
1009063	A/mallard/Interior Alaska/6MP0747/2006_mixed	mallard	anas	ducks, geese and swans	anseriformes	waterfowl	Y
1009064	A/mallard/Interior Alaska/6MP0915/2006_H3N8	mallard	anas	ducks, geese and swans	anseriformes	waterfowl	Y
1009065	A/mallard/Interior Alaska/6MP0745/2006_H4N6	mallard	anas	ducks, geese and swans	anseriformes	waterfowl	Y
1009066	A/mallard/Interior Alaska/6MP0991/2006_H3N2	mallard	anas	ducks, geese and swans	anseriformes	waterfowl	Y
1009067	A/green-winged teal/Interior Alaska/6MP1077/2006_H3N8	green-winged teal	anas	ducks, geese and swans	anseriformes	waterfowl	N
1009068	A/green-winged teal/Interior Alaska/6MP1330/2006_H3N8	green-winged teal	anas	ducks, geese and swans	anseriformes	waterfowl	N
1009069	A/mallard/Interior Alaska/6MP0992/2006_H3N2	mallard	anas	ducks, geese and swans	anseriformes	waterfowl	Y
1009070	A/northern pintail/Interior Alaska/6MP0814/2006_H3N8	northern pintail	anas	ducks, geese and swans	anseriformes	waterfowl	Y
1009071	A/northern shoveler/Interior Alaska/6MP1287/2006_H3N8	northern shoveler	anas	ducks, geese and swans	anseriformes	waterfowl	Y
1009072	A/green-winged teal/Interior Alaska/6MP1312/2006_H3N8	green-winged teal	anas	ducks, geese and swans	anseriformes	waterfowl	N
1009073	A/mallard/Interior Alaska/6MP0952/2006_H3N6	mallard	anas	ducks, geese and swans	anseriformes	waterfowl	Y
1009074	A/mallard/Interior Alaska/6MP0050R1/2006_H3N8	mallard	anas	ducks, geese and swans	anseriformes	waterfowl	Y
1009075	A/mallard/Interior Alaska/6MP0878/2006_H3N8	mallard	anas	ducks, geese and swans	anseriformes	waterfowl	Y
1009076	A/mallard/Interior Alaska/6MP0951/2006_H3N8	mallard	anas	ducks, geese and swans	anseriformes	waterfowl	Y
1009077	A/northern pintail/Interior Alaska/6MP0792/2006_H2N3	northern pintail	anas	ducks, geese and swans	anseriformes	waterfowl	Y
1009078	A/mallard/Interior Alaska/6MP0891/2006_H4N6	mallard	anas	ducks, geese and swans	anseriformes	waterfowl	Y
1009079	A/mallard/Interior Alaska/6MP0272/2006_H3N8	mallard	anas	ducks, geese and swans	anseriformes	waterfowl	Y
1009080	A/northern shoveler/Interior Alaska/6MP1339/2006_H3N8	northern shoveler	anas	ducks, geese and swans	anseriformes	waterfowl	Y
1009081	A/green-winged teal/Interior Alaska/6MP0936R1/2006_H3N8	green-winged teal	anas	ducks, geese and swans	anseriformes	waterfowl	N
1009082	A/mallard/Interior Alaska/6MP1142/2006_H3N6	mallard	anas	ducks, geese and swans	anseriformes	waterfowl	Y
1009083	A/northern pintail/Interior Alaska/6MP0964/2006_H3N8	northern pintail	anas	ducks, geese and swans	anseriformes	waterfowl	Y
1009084	A/mallard/Interior Alaska/6MP0935R1/2006_H3N8	mallard	anas	ducks, geese and swans	anseriformes	waterfowl	Y
1009085	A/mallard/Interior Alaska/6MP0972R1/2006_H3N8	mallard	anas	ducks, geese and swans	anseriformes	waterfowl	Y
1009086	A/mallard/Interior Alaska/6MP0956R1/2006_H4N6	mallard	anas	ducks, geese and swans	anseriformes	waterfowl	Y
1009087	A/mallard/Interior Alaska/6MP0988/2006_mixed	mallard	anas	ducks, geese and swans	anseriformes	waterfowl	Y
1009088	A/mallard/Interior Alaska/6MP0163AR2/2006_H3N8	mallard	anas	ducks, geese and swans	anseriformes	waterfowl	Y
1009089	A/mallard/Interior Alaska/9BM1852/2009_H10N5	mallard	anas	ducks, geese and swans	anseriformes	waterfowl	Y
1009090	A/northern pintail/Interior Alaska/6MP1080R1/2006_H3N8	northern pintail	anas	ducks, geese and swans	anseriformes	waterfowl	Y
1009091	A/northern pintail/Interior Alaska/6MP0741R2/2006_H4N6	northern pintail	anas	ducks, geese and swans	anseriformes	waterfowl	Y
1009092	A/mallard/Interior Alaska/9BM1856/2009_H4N6	mallard	anas	ducks, geese and swans	anseriformes	waterfowl	Y
1009093	A/mallard/Interior Alaska/6MP0160AR1/2006_H3N8	mallard	anas	ducks, geese and swans	anseriformes	waterfowl	Y
1009094	A/mallard/Interior Alaska/6MP0038BR2/2006_H2N3	mallard	anas	ducks, geese and swans	anseriformes	waterfowl	Y
1009095	A/mallard/Interior Alaska/9BM1812/2009_H4N6	mallard	anas	ducks, geese and swans	anseriformes	waterfowl	Y
1009096	A/mallard/Interior Alaska/9BM1967/2009_H4N6	mallard	anas	ducks, geese and swans	anseriformes	waterfowl	Y
1009097	A/mallard/Interior Alaska/9BM1962/2009_H4N6	mallard	anas	ducks, geese and swans	anseriformes	waterfowl	Y
1009098	A/mallard/Interior Alaska/9BM1965/2009_H4N6	mallard	anas	ducks, geese and swans	anseriformes	waterfowl	Y
1009099	A/mallard/Interior Alaska/9BM1958/2009_H4N6	mallard	anas	ducks, geese and swans	anseriformes	waterfowl	Y
1009101	A/mallard/Interior Alaska/9BM1949/2009_H4N6	mallard	anas	ducks, geese and swans	anseriformes	waterfowl	Y
1009102	A/mallard/Interior Alaska/6MP0124/2006_H3N8	mallard	anas	ducks, geese and swans	anseriformes	waterfowl	Y
1009103	A/mallard/Interior Alaska/9BM1585R1/2009_H12N5	mallard	anas	ducks, geese and swans	anseriformes	waterfowl	Y
1009104	A/American wigeon/Interior Alaska/7MP1726/2007_H3N8	american wigeon	anas	ducks, geese and swans	anseriformes	waterfowl	N
1009105	A/mallard/Interior Alaska/9BM2256/2009_H4N6	mallard	anas	ducks, geese and swans	anseriformes	waterfowl	Y
1009106	A/northern pintail/Interior Alaska/7MP0345BR2/2007_H3N8	northern pintail	anas	ducks, geese and swans	anseriformes	waterfowl	Y
1009107	A/mallard/Interior Alaska/9BM1975/2009_H4N6	mallard	anas	ducks, geese and swans	anseriformes	waterfowl	Y
1009108	A/mallard/Interior Alaska/9BM2057/2009_H4N6	mallard	anas	ducks, geese and swans	anseriformes	waterfowl	Y
1009109	A/mallard/Interior Alaska/9BM1974/2009_H4N6	mallard	anas	ducks, geese and swans	anseriformes	waterfowl	Y
1009110	A/mallard/Interior Alaska/9BM2254/2009_H4N6	mallard	anas	ducks, geese and swans	anseriformes	waterfowl	Y
1009111	A/mallard/Interior Alaska/7MP1771R1/2007_H4N6	mallard	anas	ducks, geese and swans	anseriformes	waterfowl	Y
1009112	A/mallard/Interior Alaska/9BM2077/2009_H4N6	mallard	anas	ducks, geese and swans	anseriformes	waterfowl	Y
1009113	A/mallard/Interior Alaska/9BM2168/2009_H4N6	mallard	anas	ducks, geese and swans	anseriformes	waterfowl	Y
1009114	A/mallard/Interior Alaska/6MP0984/2006_H7N3	mallard	anas	ducks, geese and swans	anseriformes	waterfowl	Y
1009115	A/mallard/Interior Alaska/9BM2170/2009_H4N6	mallard	anas	ducks, geese and swans	anseriformes	waterfowl	Y
1009116	A/mallard/Interior Alaska/7MP0172/2007_H1N1	mallard	anas	ducks, geese and swans	anseriformes	waterfowl	Y
1009117	A/duck/Interior Alaska/7MP1591R1/2007_H3N8	duck	anas	ducks, geese and swans	anseriformes	waterfowl	N
1009118	A/mallard/Interior Alaska/7MP0747/2007_H1N1	mallard	anas	ducks, geese and swans	anseriformes	waterfowl	Y
1009119	A/northern pintail/Interior Alaska/7MP0408/2007_H3N8	northern pintail	anas	ducks, geese and swans	anseriformes	waterfowl	Y
1009120	A/northern shoveler/Interior Alaska/7MP1796/2007_mixed	northern shoveler	anas	ducks, geese and swans	anseriformes	waterfowl	Y
1009121	A/mallard/Interior Alaska/7MP0956/2007_mixed	mallard	anas	ducks, geese and swans	anseriformes	waterfowl	Y
1009122	A/northern shoveler/Interior Alaska/7MP0953/2007_H3N8	northern shoveler	anas	ducks, geese and swans	anseriformes	waterfowl	Y
1009123	A/duck/Interior Alaska/7MP1570/2007_H4N6	duck	anas	ducks, geese and swans	anseriformes	waterfowl	N
1009124	A/duck/Interior Alaska/7MP1582/2007_H1N1	duck	anas	ducks, geese and swans	anseriformes	waterfowl	N
1009125	A/duck/Interior Alaska/7MP1598/2007_H3N8	duck	anas	ducks, geese and swans	anseriformes	waterfowl	N
1009126	A/avian/Japan/8KI0040/2008_H3N5	avian	unknown	unknown	unknown	unknown	NULL
1009127	A/avian/Japan/8KI0102/2008_H3N8	avian	unknown	unknown	unknown	unknown	NULL
1009128	A/avian/Japan/8KI0185/2008_H4N6	avian	unknown	unknown	unknown	unknown	NULL
1009129	A/slaty-backed gull/Japan/6KS0185/2006_H4N8	slaty-backed gull		gulls, terns and skimmers	charadriiformes	shorebirds	N
1009130	A/northern pintail/Interior Alaska/8BM2974/2008_H12N5	northern pintail	anas	ducks, geese and swans	anseriformes	waterfowl	Y
1009131	A/northern pintail/Interior Alaska/7MP1822/2007_H3N8	northern pintail	anas	ducks, geese and swans	anseriformes	waterfowl	Y
1009132	A/northern pintail/Interior Alaska/8BM3582/2008_H3N8	northern pintail	anas	ducks, geese and swans	anseriformes	waterfowl	Y
1009133	A/northern shoveler/Interior Alaska/8BM3684/2008_mixed	northern shoveler	anas	ducks, geese and swans	anseriformes	waterfowl	Y
1009134	A/northern pintail/Interior Alaska/8BM3658/2008_H4N6	northern pintail	anas	ducks, geese and swans	anseriformes	waterfowl	Y
1009135	A/mallard/Interior Alaska/8BM3061/2008_H8N4	mallard	anas	ducks, geese and swans	anseriformes	waterfowl	Y
1009136	A/northern pintail/Interior Alaska/8BM3088/2008_H8N4	northern pintail	anas	ducks, geese and swans	anseriformes	waterfowl	Y
1009138	A/northern pintail/Interior Alaska/8BM3041/2008_H8N4	northern pintail	anas	ducks, geese and swans	anseriformes	waterfowl	Y
1009139	A/northern pintail/Interior Alaska/8BM3736/2008_H12N5	northern pintail	anas	ducks, geese and swans	anseriformes	waterfowl	Y
1009140	A/mallard/Interior Alaska/7MP1701/2007_mixed	mallard	anas	ducks, geese and swans	anseriformes	waterfowl	Y
1009141	A/mallard/Interior Alaska/8BM3614/2008_H3N8	mallard	anas	ducks, geese and swans	anseriformes	waterfowl	Y
1009142	A/northern pintail/Interior Alaska/7MP2228/2007_H3N8	northern pintail	anas	ducks, geese and swans	anseriformes	waterfowl	Y
1009143	A/northern pintail/Interior Alaska/8BM2528R1/2008_H3N8	northern pintail	anas	ducks, geese and swans	anseriformes	waterfowl	Y
1009144	A/mallard/Interior Alaska/8BM3627R1/2008_H4N6	mallard	anas	ducks, geese and swans	anseriformes	waterfowl	Y
1009145	A/northern pintail/Interior Alaska/8MP0689/2008_H8N4	northern pintail	anas	ducks, geese and swans	anseriformes	waterfowl	Y
1009146	A/avian/Japan/8KI0068/2008_H3N6	avian	unknown	unknown	unknown	unknown	NULL
1009147	A/avian/Japan/8KI0135/2008_H6N5	avian	unknown	unknown	unknown	unknown	NULL
1009148	A/mallard/Interior Alaska/8MP0792R1/2008_H12N5	mallard	anas	ducks, geese and swans	anseriformes	waterfowl	Y
1009149	A/green-winged teal/Interior Alaska/8BM3706/2008_mixed	green-winged teal	anas	ducks, geese and swans	anseriformes	waterfowl	N
1009150	A/northern pintail/Interior Alaska/7MP1460R2/2007_H3N8	northern pintail	anas	ducks, geese and swans	anseriformes	waterfowl	Y
1009151	A/northern shoveler/Interior Alaska/7MP1800/2007_mixed	northern shoveler	anas	ducks, geese and swans	anseriformes	waterfowl	Y
1009152	A/green-winged teal/Interior Alaska/7MP1672R1/2007_mixed	green-winged teal	anas	ducks, geese and swans	anseriformes	waterfowl	N
1009153	A/avian/Japan/8KI0162/2008_H3N8	avian	unknown	unknown	unknown	unknown	NULL
1009154	A/avian/Japan/8KI0150/2008_H3N8	avian	unknown	unknown	unknown	unknown	NULL
1009155	A/rufous-necked stint/Japan/6KS0279/2006_mixed	rufous-necked stint	calidris	sandpipers, snipes	charadriiformes	shorebirds	N
1009156	A/avian/Japan/8KI0195/2008_H6N8	avian	unknown	unknown	unknown	unknown	NULL
1009157	A/mallard/Interior Alaska/8BM2967/2008_H12N5	mallard	anas	ducks, geese and swans	anseriformes	waterfowl	Y
1009158	A/mallard/Interior Alaska/7MP1835/2007_H3N8	mallard	anas	ducks, geese and swans	anseriformes	waterfowl	Y
1009159	A/mallard/Interior Alaska/8BM3586/2008_H3N8	mallard	anas	ducks, geese and swans	anseriformes	waterfowl	Y
1009160	A/northern pintail/Interior Alaska/8BM3700/2008_H3N8	northern pintail	anas	ducks, geese and swans	anseriformes	waterfowl	Y
1009161	A/northern pintail/Interior Alaska/8BM3731/2008_H3N8	northern pintail	anas	ducks, geese and swans	anseriformes	waterfowl	Y
1009162	A/northern pintail/Interior Alaska/8BM2987/2008_H8N4	northern pintail	anas	ducks, geese and swans	anseriformes	waterfowl	Y
1009169	A/mallard/Wisconsin/08OS2261/2008_H4N6	mallard	anas	ducks, geese and swans	anseriformes	waterfowl	Y
1009171	A/mallard/Interior Alaska/8MP0547/2008_H8N4	mallard	anas	ducks, geese and swans	anseriformes	waterfowl	Y
1009172	A/northern pintail/Interior Alaska/8BM2046R1/2008_H8N4	northern pintail	anas	ducks, geese and swans	anseriformes	waterfowl	Y
1009173	A/northern shoveler/Mississippi/09OS168/2009_H10N6	northern shoveler	anas	ducks, geese and swans	anseriformes	waterfowl	Y
1009174	A/American green-winged teal/Wisconsin/08OS2270/2008_H3N8	american green-winged teal	anas	ducks, geese and swans	anseriformes	waterfowl	N
1009175	A/American coot/Mississippi/09OS615/2009_H10N3	american coot	fulica	rails, crakes and coots	gruiformes	land birds	N
1009176	A/northern shoveler/Mississippi/09OS025/2009_H12N5	northern shoveler	anas	ducks, geese and swans	anseriformes	waterfowl	Y
1009177	A/northern shoveler/Mississippi/09OS643/2009_H7N7	northern shoveler	anas	ducks, geese and swans	anseriformes	waterfowl	Y
1009178	A/American green-winged teal/Wisconsin/08OS2291/2008_H3N2	american green-winged teal	anas	ducks, geese and swans	anseriformes	waterfowl	N
1009179	A/gadwall/Wisconsin/08OS2296/2008_H6N2	gadwall	anas	ducks, geese and swans	anseriformes	waterfowl	Y
1009180	A/mallard/Illinois/08OS2711/2008_H10N7	mallard	anas	ducks, geese and swans	anseriformes	waterfowl	Y
1009181	A/American green-winged teal/Illinois/08OS2713/2008_H10N7	american green-winged teal	anas	ducks, geese and swans	anseriformes	waterfowl	N
1009182	A/mallard/Wisconsin/08OS2841/2008_H2N3	mallard	anas	ducks, geese and swans	anseriformes	waterfowl	Y
1009185	A/mallard/Illinois/08OS2315/2008_H4N6	mallard	anas	ducks, geese and swans	anseriformes	waterfowl	Y
1009186	A/American black duck/Illinois/08OS2688/2008_H5N2	american black duck	anas	ducks, geese and swans	anseriformes	waterfowl	N
1009187	A/mallard/Wisconsin/08OS2844/2008_H2N3	mallard	anas	ducks, geese and swans	anseriformes	waterfowl	Y
1009188	A/northern shoveler/Illinois/08OS3331/2008_H4N8	northern shoveler	anas	ducks, geese and swans	anseriformes	waterfowl	Y
1009190	A/northern pintail/Interior Alaska/7MP0509/2007_H3N8	northern pintail	anas	ducks, geese and swans	anseriformes	waterfowl	Y
1009191	A/mallard/Interior Alaska/9BM1869/2009_H4N6	mallard	anas	ducks, geese and swans	anseriformes	waterfowl	Y
1009192	A/mallard/Interior Alaska/9BM1807/2009_H4N6	mallard	anas	ducks, geese and swans	anseriformes	waterfowl	Y
1009209	A/northern pintail/Interior Alaska/7MP2248/2007_mixed	northern pintail	anas	ducks, geese and swans	anseriformes	waterfowl	Y
1009210	A/mallard/Interior Alaska/7MP1643/2007_mixed	mallard	anas	ducks, geese and swans	anseriformes	waterfowl	Y
1009211	A/mallard/Wisconsin/08OS2254/2008_mixed	mallard	anas	ducks, geese and swans	anseriformes	waterfowl	Y
1009212	A/American green-winged teal/Illinois/08OS2311/2008_mixed	american green-winged teal	anas	ducks, geese and swans	anseriformes	waterfowl	N
1009213	A/mallard/Interior Alaska/9BM1964/2009_H4N6	mallard	anas	ducks, geese and swans	anseriformes	waterfowl	Y
1009214	A/northern pintail/Interior Alaska/8BM1995R1/2008_H12N5	northern pintail	anas	ducks, geese and swans	anseriformes	waterfowl	Y
1009215	A/northern pintail/Interior Alaska/8BM2621R1/2008_H8N4	northern pintail	anas	ducks, geese and swans	anseriformes	waterfowl	Y
1009216	A/northern pintail/Interior Alaska/8BM3091/2008_H8N4	northern pintail	anas	ducks, geese and swans	anseriformes	waterfowl	Y
1009217	A/mallard/Interior Alaska/9BM1957/2009_H4N6	mallard	anas	ducks, geese and swans	anseriformes	waterfowl	Y
1009218	A/mallard/Interior Alaska/9BM2259/2009_H4N6	mallard	anas	ducks, geese and swans	anseriformes	waterfowl	Y
1009219	A/mallard/Interior Alaska/6MP0017R1/2006_mixed	mallard	anas	ducks, geese and swans	anseriformes	waterfowl	Y
1009220	A/avian/Southcentral Alaska/7KW0388R1/2007_H4N8	avian	unknown	unknown	unknown	unknown	NULL
1009221	A/northern shoveler/Interior Alaska/8BM3470/2008_H9N2	northern shoveler	anas	ducks, geese and swans	anseriformes	waterfowl	Y
1009222	A/mallard/Interior Alaska/8BM3584R1/2008_H8N4	mallard	anas	ducks, geese and swans	anseriformes	waterfowl	Y
1009223	A/northern pintail/Interior Alaska/8BM3723/2008_H4N1	northern pintail	anas	ducks, geese and swans	anseriformes	waterfowl	Y
1009224	A/northern pintail/Interior Alaska/8BM3608/2008_H4N6	northern pintail	anas	ducks, geese and swans	anseriformes	waterfowl	Y
1009225	A/northern pintail/Interior Alaska/8BM3137/2008_H8N4	northern pintail	anas	ducks, geese and swans	anseriformes	waterfowl	Y
1009231	A/northern shoveler/Interior Alaska/6MP1283/2006_H3N6	northern shoveler	anas	ducks, geese and swans	anseriformes	waterfowl	Y
1009232	A/green-winged teal/Interior Alaska/6MP1140/2006_H3N8	green-winged teal	anas	ducks, geese and swans	anseriformes	waterfowl	N
1009233	A/mallard/Interior Alaska/9BM1799/2009_H12N5	mallard	anas	ducks, geese and swans	anseriformes	waterfowl	Y
1009235	A/mallard/Interior Alaska/9BM2243/2009_H4N6	mallard	anas	ducks, geese and swans	anseriformes	waterfowl	Y
1009236	A/mallard/Interior Alaska/9BM2252/2009_H4N6	mallard	anas	ducks, geese and swans	anseriformes	waterfowl	Y
1009238	A/mallard/Interior Alaska/8MP0457R1/2008_H8N4	mallard	anas	ducks, geese and swans	anseriformes	waterfowl	Y
1009244	A/mallard/Interior Alaska/8BM2312/2008_H3N8	mallard	anas	ducks, geese and swans	anseriformes	waterfowl	Y
1009246	A/mallard/Interior Alaska/9BM1969/2009_H4N6	mallard	anas	ducks, geese and swans	anseriformes	waterfowl	Y
1009252	A/mallard/Interior Alaska/8BM2102/2008_H1N1	mallard	anas	ducks, geese and swans	anseriformes	waterfowl	Y
1009255	A/mallard/Interior Alaska/9BM2164/2009_H4N6	mallard	anas	ducks, geese and swans	anseriformes	waterfowl	Y
1009260	A/northern pintail/Interior Alaska/8BM3696/2008_H3N8	northern pintail	anas	ducks, geese and swans	anseriformes	waterfowl	Y
1009271	A/northern shoveler/Interior Alaska/7MP1766/2007_H3N8	northern shoveler	anas	ducks, geese and swans	anseriformes	waterfowl	Y
1009272	A/duck/Interior Alaska/7MP1550/2007_H4N6	duck	anas	ducks, geese and swans	anseriformes	waterfowl	N
1009273	A/northern pintail/Interior Alaska/8MP0262R2/2008_H7N3	northern pintail	anas	ducks, geese and swans	anseriformes	waterfowl	Y
1009274	A/duck/Yangzhou/013/2008_H6N5	duck	anas	ducks, geese and swans	anseriformes	waterfowl	N
1009275	A/goose/Tripura/103596/2008_H5N1	goose		ducks, geese and swans	anseriformes	waterfowl	N
1009281	A/mallard/Interior Alaska/9BM1809/2009_H4N6	mallard	anas	ducks, geese and swans	anseriformes	waterfowl	Y
1009282	A/mallard/Interior Alaska/9BM1864/2009_H4N6	mallard	anas	ducks, geese and swans	anseriformes	waterfowl	Y
1009296	A/mallard/Minnesota/Sg-00195/2007_H10N3	mallard	anas	ducks, geese and swans	anseriformes	waterfowl	Y
1009516	A/chicken/Korea/GH2/2007_H9N2	chicken	gallus	pheasants and allies	galliformes	domestic birds	N
1009521	A/turkey/Wisconsin/1/1968_H5N9	turkey	meleagris	pheasants and allies	galliformes	domestic birds	N
[truncated: 4,895 more rows]
