# Supplementary material for: Ecological dynamics of influenza A viruses: cross-species transmission and global migration
Source: Sci Rep. 2016 Nov 9;6:36839. doi: 10.1038/srep36839 (PMC5101809; doi:10.1038/srep36839)
Supplement: Supplementary File 4 [file srep36839-s5.xls]

## Sheet: cross-speciesTransmission
Supplementary Table 3. Detailed regional cross-species transmission events.
Segment	Region	SpeciesI	SpeciesJ	TimeStamp	SubtypeI	SubtypeJ	genomeI	genomeJ
HA	East Asia	avian_domesticbirds	avian_waterfowl	1999	H6N1	H6N1	1000158	1000486
HA	North America	avian_waterfowl	avian_landbirds	2007	H1N1	H1N2	1008800	1008742
HA	North America	swine	avian_domesticbirds	1987	H1N1	H1N1	26863	1002387
HA	Southeast Asia	avian_domesticbirds	avian_waterfowl	2004	H5N1	H5N1	1001729	1004833
HA	North America	avian_waterfowl	avian_landbirds	2006	H5N2	H5N2	1008312	1008322
HA	East Asia	human	swine	2007	H5N1	H5N1	1002360	1018740
HA	Southern Europe	avian_landbirds	avian_domesticbirds	2000	H7N1	H7N1	26287	1000967
HA	East Asia	avian_shorebirds	avian_waterfowl	2009	H5N1	H5N1	1021421	1004187
HA	Southeast Asia	avian_domesticbirds	swine	2006	H5N1	H5N1	1003462	1007501
HA	The Caribbean	human	swine	2009	H1N1	H1N1	1009679	1011449
HA	Oceania	avian_waterfowl	avian_landbirds	1979	H6N1	H6N2	22407	1000785
HA	East Asia	avian_domesticbirds	avian_waterfowl	2010	H7N7	H7N3	1018871	1018867
HA	Southeast Asia	avian_landbirds	avian_waterfowl	2004	H5N1	H5N1	1004254	1004833
HA	North Africa	avian_waterfowl	avian_domesticbirds	2006	H5N1	H5N1	24875	26279
HA	North America	avian_domesticbirds	avian_waterfowl	1986	H1N1	H1N1	1002651	1019090
HA	East Asia	avian_waterfowl	human	2005	H5N1	H5N1	1007821	1007823
HA	North America	avian_waterfowl	avian_shorebirds	1986	H2N7	H2N7	1013505	1013531
HA	East Asia	avian_landbirds	avian_waterfowl	2013	H7N9	H7N9	29107	1018669
HA	North America	avian_shorebirds	avian_waterfowl	2009	H13N6	H13N6	1018169	1014432
HA	Southeast Asia	avian_waterfowl	avian_domesticbirds	2013	H5N2	H5N1	1026374	1026440
HA	Southeast Asia	avian_domesticbirds	avian_waterfowl	2013	H9N2	H9N2	1018738	1018771
HA	Southeast Asia	human	swine	2009	H1N1	H1N1	1014275	1019144
HA	East Asia	avian_domesticbirds	avian_waterfowl	2005	H6N2	H6N2	1007213	1007276
M1	East Asia	avian_domesticbirds	avian_waterfowl	1996	H9N2	H9N2	16770	16773
HA	East Asia	avian_domesticbirds	avian_landbirds	2004	H5N1	H5N1	1004851	1000622
HA	North America	avian_landbirds	avian_waterfowl	2007	H1N2	H1N5	1008742	1016462
HA	Southeast Asia	avian_waterfowl	human	2004	H5N1	H5N1	1004833	1001121
HA	North America	human	avian_domesticbirds	2004	H7N3	H7N3	24513	1000294
HA	East Asia	avian_landbirds	avian_waterfowl	2012	H1N2	H1N2	1018312	1018307
HA	North America	avian_shorebirds	avian_landbirds	1976	H1N2	H1N6	1023623	1023648
HA	East Asia	avian_waterfowl	avian_landbirds	2006	H4N6	H4N6	1021484	1014901
HA	East Asia	avian_landbirds	avian_shorebirds	2010	H5N1	H5N1	1017497	1021421
HA	North America	avian_landbirds	avian_waterfowl	2010	H4N8	H4N6	1017468	1018154
HA	East Asia	avian_domesticbirds	avian_waterfowl	2010	H6N6	H6N6	1024964	1024948
HA	North America	avian_waterfowl	avian_shorebirds	2009	H1N2	H1N1	1011255	1019475
HA	North America	avian_shorebirds	avian_waterfowl	1976	H4N6	H4N2	1023631	1023774
HA	East Asia	swine	human	2011	H1N2	H1N1	1025170	1012121
HA	North America	swine	avian_waterfowl	2002	H1N1	H1N1	1000299	1017040
HA	East Asia	avian_domesticbirds	avian_waterfowl	2014	H7N2	H7N9	1026308	1018670
HA	Southeast Asia	human	avian_landbirds	2004	H5N1	H5N1	1012986	27748
HA	Southeast Asia	avian_domesticbirds	avian_waterfowl	2013	H5N1	H5N6	1026440	1026373
HA	North America	human	swine	2005	H3N2	H3N2	1001227	1011495
HA	East Asia	avian_domesticbirds	avian_waterfowl	2013	H7N9	H7N9	1018654	1018669
NP	East Asia	avian_domesticbirds	avian_waterfowl	1996	H9N2	H9N2	16770	16773
HA	Northern Europe	swine	human	2009	H1N1	H1N1	1012270	1008054
HA	East Asia	avian_waterfowl	swine	2009	H6N6	H6N6	1012046	1016709
HA	East Asia	avian_domesticbirds	avian_waterfowl	2011	H1N2	H1N2	1018311	1018309
HA	West Asia	avian_domesticbirds	avian_landbirds	2006	H5N1	H5N1	26271	1002083
HA	Oceania	avian_domesticbirds	avian_landbirds	1985	H7N7	H7N7	1001238	26905
HA	Southern Europe	avian_waterfowl	avian_domesticbirds	2000	H7N1	H7N1	26935	1005748
HA	North America	avian_shorebirds	avian_waterfowl	1994	H1N1	H1N1	1016361	24535
HA	North America	avian_shorebirds	avian_waterfowl	2009	H6N1	H6N1	1018174	1009043
HA	East Asia	avian_waterfowl	avian_domesticbirds	2004	H5N1	H5N1	1000630	1000624
HA	North America	avian_domesticbirds	avian_waterfowl	2006	H5N2	H5N1	1006775	1003975
HA	West Asia	avian_waterfowl	avian_domesticbirds	2006	H5N1	H5N1	24845	26273
HA	North America	avian_shorebirds	avian_waterfowl	2009	H6N8	H6N9	1015184	1011268
HA	Southeast Asia	avian_domesticbirds	avian_landbirds	2009	H9N2	H9N2	1017012	1017013
HA	North America	avian_domesticbirds	avian_waterfowl	1983	H5N1	H5N1	1003532	1023684
HA	North America	avian_waterfowl	avian_landbirds	2007	H10N7	H10N3	1008718	1008733
NS1	East Asia	avian_domesticbirds	avian_waterfowl	1996	H9N2	H9N2	16770	16773
HA	East Asia	human	avian_landbirds	2013	H7N9	H7N9	1021433	1018686
HA	North America	avian_waterfowl	avian_landbirds	2006	H10N1	H10N3	1008757	1008733
HA	East Asia	avian_domesticbirds	avian_landbirds	2014	H7N2	H7N9	1026308	29107
HA	East Asia	swine	avian_waterfowl	2004	H5N1	H5N1	1000710	1000630
HA	North America	avian_landbirds	avian_shorebirds	1976	H1N6	H1N6	1023648	1023464
HA	North America	avian_waterfowl	avian_shorebirds	1998	H3N9	H3N8	1017053	1011895
HA	North America	avian_waterfowl	avian_shorebirds	2008	H6N2	H6N2	1010802	1015191
HA	North America	avian_domesticbirds	avian_waterfowl	1980	H7N3	H7N3	22457	1023844
HA	North America	avian_shorebirds	avian_waterfowl	2002	H7N3	H7N3	1017969	26337
HA	North America	avian_shorebirds	avian_waterfowl	2002	H12N5	H12N5	1017971	22139
HA	East Asia	swine	avian_domesticbirds	2004	H5N1	H5N1	1000710	1000624
HA	North America	avian_waterfowl	avian_domesticbirds	1979	H6N5	H6N6	1023757	24471
HA	Southern Europe	avian_waterfowl	avian_domesticbirds	2003	H7N2	H7N2	1001867	26503
HA	Eastern Europe	avian_waterfowl	avian_landbirds	2005	H5N1	H5N1	1000650	27735
HA	North America	avian_shorebirds	avian_waterfowl	1976	H4N6	H4N8	1023631	1023660
HA	North America	swine	avian_waterfowl	2002	H1N1	H1N3	1000299	1003355
HA	North America	avian_shorebirds	avian_waterfowl	2008	H4N6	H4N6	1015199	1004209
HA	North America	avian_domesticbirds	avian_waterfowl	1989	H6N3	H6N8	24497	1015067
HA	Central Europe	human	swine	2009	H1N1	H1N1	1006346	1012644
HA	Western Europe	avian_waterfowl	avian_domesticbirds	2007	H6N5	H6N1	1003368	28346
HA	Southeast Asia	avian_domesticbirds	human	2004	H5N1	H5N1	1002981	1004253
HA	Northern Europe	avian_shorebirds	avian_waterfowl	2005	H4N6	H4N3	1008853	1003367
HA	East Asia	human	avian_domesticbirds	2005	H5N1	H5N1	1007823	1007830
HA	North America	human	avian_domesticbirds	2005	H3N2	H3N2	1001227	1002233
PA	East Asia	avian_domesticbirds	avian_waterfowl	1996	H9N2	H9N2	16770	16773
HA	Southern Europe	avian_waterfowl	avian_landbirds	2000	H7N1	H7N1	26515	1005770
HA	Western Europe	avian_waterfowl	avian_shorebirds	2005	H6N8	H6N8	1002689	1002850
HA	East Asia	avian_domesticbirds	human	2013	H7N9	H7N9	1018654	1019509
HA	Eastern Europe	avian_domesticbirds	avian_landbirds	2005	H5N1	H5N1	1000480	27735
HA	North America	avian_waterfowl	avian_domesticbirds	1980	H6N6	H6N6	22455	24471
HA	North America	avian_waterfowl	avian_domesticbirds	1982	H6N4	H6N6	22107	24471
HA	East Asia	avian_waterfowl	avian_domesticbirds	2009	H5N2	H5N1	1014913	28696
HA	North America	avian_waterfowl	avian_domesticbirds	1980	H9N2	H9N2	22453	1002992
HA	North America	avian_waterfowl	avian_landbirds	2008	H1N2	H1N2	1010908	1008742
HA	East Asia	human	swine	2009	H1N1	H1N1	1014384	1009297
HA	North America	avian_waterfowl	avian_domesticbirds	1983	H5N2	H5N1	1023522	1003532
HA	East Asia	avian_waterfowl	avian_domesticbirds	2006	H6N8	H6N2	1012801	1012058
HA	East Asia	human	avian_landbirds	2005	H5N1	H5N1	1007800	1007837
HA	East Asia	avian_domesticbirds	avian_landbirds	2013	H7N9	H7N9	1019166	1018682
HA	West Africa	avian_landbirds	avian_waterfowl	2006	H5N1	H5N1	24879	24907
HA	North America	avian_domesticbirds	avian_waterfowl	1986	H5N2	H5N2	1003357	1002797
HA	East Asia	avian_landbirds	avian_waterfowl	2005	H5N1	H5N1	1014497	1001268
HA	Oceania	avian_shorebirds	avian_landbirds	1977	H3N8	H3N8	22405	1001866
HA	West Africa	avian_landbirds	avian_domesticbirds	2006	H5N1	H5N1	24879	24945
HA	East Asia	swine	avian_landbirds	2004	H5N1	H5N1	1000710	1014497
HA	East Asia	avian_waterfowl	avian_domesticbirds	2009	H7N6	H7N7	1018869	1018871
HA	North America	avian_landbirds	avian_waterfowl	1987	H6N2	H6N2	1016348	24707
HA	East Asia	avian_landbirds	avian_waterfowl	2011	H5N2	H5N2	1014908	1014910
HA	East Asia	avian_waterfowl	avian_domesticbirds	2009	H7N7	H7N7	1018868	1018871
HA	East Asia	avian_domesticbirds	avian_landbirds	2013	H7N7	H7N7	1018909	1018914
HA	North America	avian_shorebirds	avian_waterfowl	2009	H6N1	H6N8	1015798	1011267
HA	North America	avian_shorebirds	avian_waterfowl	2009	H6N1	H6N9	1015189	1011268
HA	Eastern South America	swine	human	2010	H1N1	H1N1	1026263	1013939
HA	North America	avian_waterfowl	avian_domesticbirds	1981	H4N2	H4N2	1023558	22461
HA	Western Europe	avian_waterfowl	avian_domesticbirds	2009	H6N1	H6N1	1013443	1013442
HA	North America	avian_landbirds	avian_domesticbirds	1993	H5N2	H5N2	1003315	1002640
HA	East Asia	avian_waterfowl	avian_domesticbirds	1997	H9N2	H9N2	16773	16770
HA	North America	avian_waterfowl	avian_shorebirds	2006	H6N1	H6N8	1008750	1015172
HA	East Asia	avian_domesticbirds	avian_waterfowl	2010	H5N5	H5N1	1016936	1011031
HA	Oceania	avian_shorebirds	avian_waterfowl	1977	H3N8	H3N8	22405	1001348
HA	North America	avian_shorebirds	avian_waterfowl	2009	H6N8	H6N2	1015184	1009024
HA	North America	avian_shorebirds	avian_waterfowl	2007	H10N7	H10N2	1008732	1008759
HA	North America	avian_domesticbirds	human	2009	H1N1	H1N1	28505	1005045
HA	North America	avian_domesticbirds	swine	2004	H3N2	H3N2	1002244	1020747
HA	North America	avian_waterfowl	avian_domesticbirds	1998	H7N2	H7N2	1014600	1004334
HA	East Asia	avian_waterfowl	avian_landbirds	2014	H5N8	H5N8	1026198	1026209
HA	East Asia	avian_domesticbirds	avian_landbirds	2014	H5N8	H5N8	1026196	1026209
HA	Oceania	avian_domesticbirds	avian_landbirds	1997	H7N4	H7N4	26819	26823
HA	Northern Europe	avian_shorebirds	avian_waterfowl	2005	H4N6	H4N2	1008853	1021764
HA	North America	avian_landbirds	avian_waterfowl	2006	H5N2	H5N1	1008322	1006146
HA	Western Europe	swine	human	2009	H1N1	H1N1	1014804	1007298
HA	West Asia	avian_landbirds	avian_domesticbirds	2003	H9N2	H9N2	1020380	1004285
HA	Southeast Asia	avian_landbirds	avian_domesticbirds	2004	H5N1	H5N1	27748	1004260
HA	East Asia	avian_waterfowl	human	2013	H7N9	H7N9	1018670	1021499
HA	North America	avian_waterfowl	avian_shorebirds	2001	H10N7	H10N7	1003500	1016410
HA	East Asia	avian_shorebirds	avian_domesticbirds	2009	H5N1	H5N1	1021421	1014876
HA	North America	avian_landbirds	avian_shorebirds	1976	H1N6	H1N9	1023648	1023462
HA	North America	swine	human	1976	H1N1	H1N1	1023596	1001282
HA	East Asia	avian_domesticbirds	avian_waterfowl	2010	H7N7	H7N8	1018871	1018864
HA	North America	avian_waterfowl	avian_shorebirds	2009	H6N8	H6N8	1011267	1015184
HA	West Asia	avian_landbirds	avian_waterfowl	2007	H5N1	H5N1	1002083	24845
HA	North America	avian_shorebirds	avian_waterfowl	2009	H6N1	H6N2	1015185	1017433
HA	Oceania	avian_landbirds	avian_waterfowl	1977	H3N8	H3N8	1001866	22403
NA	East Asia	avian_waterfowl	avian_domesticbirds	1997	H9N2	H9N2	16773	16770
HA	North America	avian_shorebirds	avian_waterfowl	2009	H10N1	H10N7	1016488	1009181
HA	North America	swine	human	2004	H1N2	H1N2	1000334	21773
HA	East Asia	avian_domesticbirds	avian_waterfowl	2014	H5N8	H5N8	1024058	1026214
HA	West Africa	avian_domesticbirds	avian_waterfowl	2006	H5N1	H5N1	26293	24851
HA	North America	avian_waterfowl	avian_domesticbirds	1979	H6N8	H6N6	22093	24471
HA	North America	avian_waterfowl	avian_shorebirds	1993	H1N1	H1N4	25379	1016364
HA	Northern Europe	avian_waterfowl	avian_shorebirds	2004	H4N6	H4N6	1021760	1008853
HA	East Asia	avian_domesticbirds	human	2014	H7N2	H7N9	1026308	1024838
HA	Oceania	avian_shorebirds	avian_landbirds	1979	H15N9	H15N9	1015557	22349
HA	North America	avian_landbirds	avian_waterfowl	2010	H1N1	H1N1	1017465	1013923
HA	East Asia	avian_domesticbirds	avian_waterfowl	2010	H5N5	H5N5	1016936	1011030
HA	North America	avian_waterfowl	avian_shorebirds	1993	H1N1	H1N3	25379	1016368
HA	East Asia	avian_waterfowl	avian_domesticbirds	2007	H6N6	H6N2	1012856	1024965
HA	East Asia	avian_domesticbirds	avian_waterfowl	2009	H6N6	H6N2	1024962	1024939
HA	Eastern Europe	avian_waterfowl	avian_domesticbirds	2005	H5N1	H5N1	1000650	1000480
HA	Southern Europe	avian_waterfowl	avian_domesticbirds	2003	H7N2	H7N3	1001867	1002607
HA	North America	avian_waterfowl	avian_domesticbirds	1979	H6N9	H6N6	22097	24471
M1	North America	avian_shorebirds	avian_waterfowl	2008	H4N6	H3N1	1015197	1017432
M1	North America	avian_shorebirds	avian_waterfowl	2004	H5N7	H2N1	22149	1003073
M1	East Asia	avian_waterfowl	avian_landbirds	2005	H4N6	H9N2	1002659	1015477
M1	North America	avian_waterfowl	avian_shorebirds	2009	H10N1	H10N7	1011260	1008735
M1	North America	avian_waterfowl	avian_shorebirds	2010	H5N3	H6N1	1021706	1015193
M1	North America	avian_shorebirds	avian_waterfowl	2006	H7N7	H6N5	1003509	1010874
M1	North America	avian_waterfowl	avian_shorebirds	2009	H6N9	H10N7	1011268	1016468
M1	East Asia	human	avian_domesticbirds	2013	H10N8	H9N2	1024871	1019047
M1	North America	avian_waterfowl	avian_shorebirds	1990	H4N3	H10N7	22247	1016358
M1	North America	avian_shorebirds	avian_waterfowl	2006	H7N7	H4N3	1003509	1012006
M1	North America	avian_shorebirds	avian_waterfowl	2006	H9N2	H10N3	1011970	1009296
M1	North America	avian_waterfowl	avian_shorebirds	2008	H4N4	H7N7	1010906	1003509
M1	East Asia	avian_domesticbirds	avian_landbirds	2014	H7N2	H7N9	1026308	29107
M1	North America	avian_waterfowl	avian_domesticbirds	1977	H4N6	H4N2	22219	22461
M1	North America	avian_waterfowl	avian_domesticbirds	1998	H6N1	H7N3	24543	28741
PB1	East Asia	avian_waterfowl	avian_domesticbirds	1997	H9N2	H9N2	16773	16770
M1	North America	avian_waterfowl	avian_landbirds	2007	H3N5	H1N2	1010841	1008740
M1	North America	avian_shorebirds	avian_waterfowl	2009	H6N8	H2N9	1015184	1017435
M1	North America	avian_shorebirds	avian_waterfowl	2008	H4N6	H12N5	1015195	1008897
M1	North America	avian_waterfowl	avian_shorebirds	2006	H6N1	H6N7	1008750	1018013
M1	North America	avian_waterfowl	avian_shorebirds	2010	H3N2	H10N8	1015899	1016466
M1	North America	avian_domesticbirds	avian_waterfowl	1981	H9N2	H2N1	1002992	1023538
M1	North America	avian_waterfowl	avian_shorebirds	2006	H12N5	H7N3	1008897	1011694
M1	East Asia	swine	avian_waterfowl	2009	H6N6	H3N6	1016709	1015789
PB2	East Asia	avian_waterfowl	avian_domesticbirds	1997	H9N2	H9N2	16773	16770
M1	North America	avian_landbirds	avian_waterfowl	2010	H4N8	H1N1	1017468	1010880
M1	North America	avian_shorebirds	avian_waterfowl	2009	H1N9	H3N8	1018229	1011991
M1	North America	avian_waterfowl	avian_shorebirds	2006	H3N6	H7N7	1009082	1003509
M1	North America	avian_shorebirds	swine	2004	H10N8	H1N1	1018035	1000299
M1	North America	avian_shorebirds	avian_waterfowl	2006	H9N2	H1N1	1011970	1016460
M1	North America	avian_waterfowl	avian_shorebirds	2010	H4N8	H1N9	1016512	1018192
M1	North America	avian_shorebirds	avian_waterfowl	2009	H1N7	H3N1	1018193	1017432
M1	North America	avian_shorebirds	avian_waterfowl	2009	H1N8	H3N1	1018161	1017432
M1	North America	avian_waterfowl	avian_shorebirds	2006	H12N5	H9N2	1008897	1011970
M1	North America	avian_domesticbirds	avian_shorebirds	2006	H5N2	H7N3	1006775	1002222
M1	North America	avian_shorebirds	avian_waterfowl	2009	H1N8	H2N3	1016494	1017422
M1	North America	avian_shorebirds	avian_waterfowl	2009	H6N8	H3N6	1015184	1015395
M1	North America	avian_domesticbirds	avian_waterfowl	2007	H5N1	H11N2	1004863	1010864
M1	North America	avian_landbirds	avian_shorebirds	1994	H5N9	H2N3	1002796	1013455
M1	North America	avian_waterfowl	avian_shorebirds	1985	H4N6	H7N3	1023564	1024648
M1	North America	avian_waterfowl	avian_shorebirds	2009	H6N1	H10N8	1011258	1016466
M1	North America	avian_waterfowl	avian_shorebirds	2008	H3N2	H10N1	1017393	1018180
M1	North America	human	avian_waterfowl	2004	H7N3	H1N1	24513	1016451
M1	North America	swine	human	2012	H3N2	H1N2	1014977	1023400
M1	North America	avian_shorebirds	avian_waterfowl	1994	H6N3	H1N1	1015095	1000983
M1	North America	avian_shorebirds	avian_waterfowl	2009	H6N8	H6N8	1015184	1011267
M1	North America	avian_waterfowl	avian_landbirds	2010	H12N5	H4N8	1015933	1017468
M1	North America	avian_shorebirds	avian_waterfowl	2004	H6N8	H11N3	1015171	1018003
M1	North America	avian_shorebirds	avian_waterfowl	2009	H1N1	H4N2	1018194	1022061
M1	North America	avian_waterfowl	avian_shorebirds	2009	H1N1	H1N8	1011253	1016494
M1	North America	avian_domesticbirds	avian_landbirds	2006	H5N2	H5N2	1006775	1008322
M1	North America	avian_waterfowl	avian_landbirds	2006	H12N5	H5N2	1008897	1008322
M1	North America	avian_waterfowl	avian_shorebirds	2010	H11N3	H11N1	1016015	1018159
M1	Northern Europe	avian_waterfowl	avian_shorebirds	2009	H4N6	H5N2	1021924	1019440
M1	North America	avian_shorebirds	avian_waterfowl	1995	H11N9	H3N8	1015113	1011890
M1	North America	avian_waterfowl	avian_domesticbirds	2004	H5N1	H5N2	1005152	1006770
M1	East Asia	avian_waterfowl	avian_domesticbirds	2009	H5N5	H5N5	1011030	1016936
M1	North America	avian_waterfowl	avian_shorebirds	2010	H4N9	H1N1	1015939	1019475
M1	East Asia	avian_waterfowl	avian_landbirds	2005	H7N8	H4N6	1018891	1014901
M1	North America	avian_waterfowl	avian_shorebirds	2009	H7N3	H1N1	1017440	1019475
M1	North America	avian_waterfowl	avian_domesticbirds	2006	H2N9	H4N8	1008835	1002809
M1	North America	avian_shorebirds	avian_waterfowl	2006	H6N7	H1N9	1018013	1010828
M1	North America	avian_waterfowl	avian_shorebirds	2000	H12N5	H10N4	1017044	1018028
M1	North America	swine	avian_domesticbirds	2009	H3N2	H1N1	1009867	28505
M1	North America	avian_waterfowl	avian_shorebirds	2009	H4N9	H7N7	1011257	1024667
M1	North America	avian_waterfowl	avian_shorebirds	2007	H3N6	H9N2	1004210	1011970
M1	North America	avian_shorebirds	avian_waterfowl	2001	H12N7	H3N2	1017962	1017333
M1	North America	avian_waterfowl	avian_shorebirds	2007	H10N7	H1N1	1006957	1003757
M1	East Asia	avian_waterfowl	avian_landbirds	2005	H5N1	H4N6	1002161	1014901
M1	North America	avian_waterfowl	avian_landbirds	2007	H4N6	H5N2	1006986	1008322
M1	East Asia	avian_waterfowl	avian_domesticbirds	2011	H11N9	H7N7	1019077	1018871
M1	North America	avian_shorebirds	avian_waterfowl	2002	H7N3	H11N9	1017981	1003513
M1	North America	avian_shorebirds	avian_waterfowl	2009	H11N9	H3N6	1018208	1015395
M1	North America	avian_waterfowl	avian_shorebirds	2010	H11N3	H11N9	1016015	1018208
M1	North America	avian_waterfowl	avian_landbirds	2007	H3N8	H5N2	1015390	1008322
M1	North America	avian_waterfowl	avian_shorebirds	1998	H3N8	H3N8	1011902	28254
M1	North America	avian_waterfowl	avian_shorebirds	2009	H6N9	H6N1	1011268	1015193
M1	Southeast Asia	avian_domesticbirds	avian_landbirds	2009	H9N2	H9N2	1017012	1017013
M1	North America	avian_shorebirds	avian_waterfowl	2006	H1N1	H10N3	1016456	1009296
M1	North America	avian_waterfowl	avian_shorebirds	1985	H4N6	H2N9	1023564	22049
M1	North America	avian_waterfowl	avian_shorebirds	2010	H5N3	H10N7	1021706	1016338
M1	East Asia	human	avian_landbirds	2013	H7N9	H7N9	1024440	1018684
M1	North America	avian_domesticbirds	avian_shorebirds	2005	H4N8	H10N7	1002809	1008732
M1	North America	avian_waterfowl	avian_shorebirds	2008	H6N2	H1N9	1009179	1018211
M1	West Asia	avian_waterfowl	avian_landbirds	2006	H5N1	H5N1	24845	1002083
M1	North America	avian_waterfowl	avian_shorebirds	2010	H11N3	H4N6	1016015	1015197
M1	Southern Europe	avian_domesticbirds	avian_waterfowl	2003	H7N2	H7N2	26503	1001867
M1	North America	avian_shorebirds	avian_waterfowl	2006	H6N7	H12N8	1018013	1017409
M1	North America	avian_shorebirds	avian_waterfowl	2006	H6N1	H11N3	1008895	1018003
M1	North America	avian_waterfowl	avian_shorebirds	2010	H7N7	H6N2	1016594	1015191
M1	North America	avian_waterfowl	avian_domesticbirds	1988	H3N3	H2N2	22209	1013465
M1	North America	avian_landbirds	avian_waterfowl	2006	H5N2	H4N1	1008307	1009223
M1	East Asia	avian_waterfowl	avian_domesticbirds	2009	H9N2	H5N2	1016769	1014914
M1	East Asia	avian_waterfowl	avian_landbirds	2005	H6N2	H4N6	1007279	1014901
M1	North America	avian_shorebirds	avian_waterfowl	2009	H10N7	H3N3	1016474	1017418
M1	North America	avian_waterfowl	avian_domesticbirds	2006	H5N1	H4N8	1004841	1002809
M1	North America	avian_domesticbirds	avian_waterfowl	2007	H5N1	H2N3	1004863	1003990
M1	North America	avian_waterfowl	avian_domesticbirds	2013	H4N8	H7N7	1022301	1025627
M1	North America	avian_waterfowl	avian_shorebirds	2007	H10N3	H7N7	1009296	28433
M1	East Asia	avian_waterfowl	avian_shorebirds	2009	H5N1	H5N1	1004186	1021422
M1	North America	avian_waterfowl	avian_shorebirds	2009	H10N3	H4N6	1018230	1015435
M1	North America	avian_waterfowl	avian_shorebirds	2007	H5N1	H9N2	1005240	1011970
M1	North America	avian_shorebirds	avian_waterfowl	2008	H10N8	H3N1	1016466	1017432
M1	East Asia	avian_domesticbirds	avian_landbirds	2013	H7N7	H9N2	1018923	1021510
M1	North America	avian_waterfowl	avian_shorebirds	2010	H7N7	H4N6	1016594	1015196
M1	North America	swine	avian_domesticbirds	2004	H1N2	H3N2	1020600	1002244
M1	Central Europe	human	swine	2009	H1N1	H1N1	1007911	1012644
M1	North America	avian_waterfowl	avian_shorebirds	2001	H10N7	H7N3	1003500	1024662
M1	North America	avian_domesticbirds	avian_shorebirds	2006	H5N2	H4N6	1006775	1015199
M1	North America	avian_waterfowl	avian_shorebirds	2008	H3N2	H1N9	1018148	1016490
M1	North America	avian_waterfowl	avian_shorebirds	2009	H11N3	H6N2	1011227	1015191
M1	East Asia	avian_waterfowl	avian_landbirds	2014	H5N8	H5N8	1026198	1026209
M1	Southeast Asia	swine	human	2006	H5N1	H5N1	1007494	1014378
M1	North America	avian_waterfowl	avian_shorebirds	2007	H10N7	H9N2	1006957	1011970
M1	North America	avian_waterfowl	avian_domesticbirds	1979	H6N5	H6N6	1023751	24471
M1	East Asia	avian_landbirds	avian_domesticbirds	2000	H9N2	H9N2	22371	1002576
M1	East Asia	avian_domesticbirds	avian_waterfowl	2013	H7N9	H9N2	1018667	1018449
M1	North America	avian_waterfowl	avian_shorebirds	2007	H4N6	H6N2	1006986	1015183
M1	North America	avian_shorebirds	avian_waterfowl	2000	H10N4	H6N2	1016385	25153
M1	Southern Europe	avian_waterfowl	avian_landbirds	2000	H7N1	H7N1	26515	1005770
M1	Western Europe	avian_domesticbirds	avian_waterfowl	2009	H6N1	H6N1	1013442	1013443
M1	North America	avian_domesticbirds	human	2005	H3N2	H3N2	1002801	1001227
M1	North America	avian_waterfowl	avian_shorebirds	2010	H4N8	H1N8	1016512	1018161
M1	North America	avian_waterfowl	avian_shorebirds	2010	H4N6	H11N8	1016511	1018165
M1	North America	avian_waterfowl	avian_domesticbirds	1980	H6N6	H6N6	1023871	24471
M1	North America	avian_shorebirds	avian_waterfowl	1987	H10N5	H10N2	1016342	1018026
M1	East Asia	avian_waterfowl	avian_landbirds	2013	H7N9	H7N9	1026278	1018686
M1	North America	avian_shorebirds	avian_waterfowl	2009	H6N2	H4N8	1015191	1017401
M1	North America	avian_shorebirds	avian_waterfowl	2009	H1N1	H2N9	1018197	1017435
M1	North America	avian_waterfowl	avian_domesticbirds	2004	H10N7	H5N2	1018038	1006770
M1	Western Europe	avian_shorebirds	avian_waterfowl	2007	H3N8	H6N5	1002848	1003368
M1	East Asia	avian_waterfowl	avian_landbirds	2004	H6N5	H9N2	1000659	1015477
M1	West Asia	avian_landbirds	avian_domesticbirds	2003	H9N2	H9N2	1020380	1004283
M1	North America	avian_waterfowl	avian_domesticbirds	1982	H4N8	H7N3	1023900	22457
M1	Southeast Asia	avian_domesticbirds	avian_waterfowl	2013	H5N1	H5N6	1026440	1026373
M1	North America	avian_shorebirds	avian_waterfowl	2009	H1N1	H3N1	1018216	1017432
M1	North America	avian_shorebirds	avian_domesticbirds	2004	H10N7	H5N2	1002800	1006770
M1	North America	avian_shorebirds	avian_waterfowl	1985	H4N6	H1N9	17513	24969
M1	South Africa	avian_waterfowl	avian_landbirds	2008	H4N6	H9N1	1009816	1009818
M1	North America	avian_domesticbirds	avian_waterfowl	2014	H6N5	H7N3	1025626	1024715
M1	East Asia	human	avian_domesticbirds	2013	H7N9	H7N7	1021431	1018923
M1	North America	avian_landbirds	avian_shorebirds	2006	H5N2	H6N7	1008307	1018013
M1	Western Europe	avian_waterfowl	avian_shorebirds	2005	H11N2	H3N8	1003371	1002848
M1	North America	avian_waterfowl	avian_landbirds	2008	H11N2	H1N2	1010864	1008740
M1	North America	avian_shorebirds	avian_waterfowl	2006	H7N7	H4N1	1003509	1009223
M1	West Africa	avian_waterfowl	avian_domesticbirds	2006	H5N1	H5N1	24851	24945
M1	Western Europe	avian_waterfowl	avian_shorebirds	2006	H8N4	H3N8	1008865	1002848
M1	North America	avian_waterfowl	avian_shorebirds	2005	H11N9	H6N1	26423	1008895
M1	North America	avian_shorebirds	avian_waterfowl	1985	H7N3	H1N1	1024648	28949
M1	North America	avian_shorebirds	swine	2002	H1N9	H1N1	1016421	1000299
M1	North America	avian_waterfowl	avian_shorebirds	2008	H6N2	H1N8	1009179	1016494
M1	North America	avian_waterfowl	avian_shorebirds	2009	H6N8	H1N7	1011267	1016477
M1	North America	swine	avian_waterfowl	2001	H3N3	H2N1	1000115	1003072
M1	North America	avian_waterfowl	avian_landbirds	2007	H4N6	H1N2	1008783	1008740
M1	North America	avian_domesticbirds	avian_shorebirds	2007	H5N1	H6N7	1004863	1018013
M1	North America	avian_domesticbirds	avian_waterfowl	2004	H7N3	H1N1	1026372	1016451
M1	North America	avian_landbirds	avian_waterfowl	1981	H1N1	H7N3	22451	1023569
M1	North America	avian_shorebirds	avian_waterfowl	2003	H9N2	H4N6	1017990	26309
M1	North America	avian_waterfowl	avian_shorebirds	1985	H3N6	H7N3	1023672	1024648
M1	North America	avian_shorebirds	avian_waterfowl	1994	H6N3	H2N3	1015095	1013500
M1	North America	avian_waterfowl	swine	1999	H1N1	H3N3	24889	1000450
M1	North America	avian_domesticbirds	avian_waterfowl	2004	H7N3	H3N8	1000602	26335
M1	North America	human	avian_waterfowl	2004	H7N3	H2N3	24513	1013524
M1	North America	avian_waterfowl	avian_shorebirds	1997	H3N8	H11N2	1011890	1015118
M1	North America	avian_waterfowl	avian_shorebirds	2007	H6N2	H10N7	1008798	1008735
M1	North America	avian_shorebirds	avian_waterfowl	2004	H6N8	H3N2	22133	1004235
M1	North America	avian_shorebirds	avian_domesticbirds	1987	H10N5	H1N1	1016342	1002651
M1	North America	avian_shorebirds	avian_waterfowl	2006	H6N7	H11N2	1018013	1010864
M1	North America	avian_landbirds	avian_shorebirds	2007	H1N2	H10N7	1008740	1008732
M1	North America	avian_waterfowl	avian_domesticbirds	1992	H3N8	H11N3	1011848	28435
M1	North America	avian_landbirds	avian_waterfowl	2010	H1N1	H11N9	1017466	1016011
M1	North America	avian_shorebirds	avian_waterfowl	2006	H7N7	H12N8	1003509	1017409
M1	North America	avian_domesticbirds	avian_waterfowl	1980	H6N6	H6N4	24471	22107
M1	North America	avian_landbirds	avian_shorebirds	2006	H5N2	H9N2	1008322	1011970
M1	East Asia	avian_landbirds	avian_waterfowl	2005	H4N6	H8N4	1014901	1000887
M1	North America	avian_waterfowl	avian_shorebirds	2006	H3N8	H9N2	1004044	1011970
M1	North America	avian_waterfowl	avian_shorebirds	2007	H5N1	H6N1	1005240	1015189
M1	East Asia	avian_landbirds	avian_waterfowl	2013	H3N8	H1N2	1023398	1018309
M1	North America	avian_landbirds	avian_shorebirds	1994	H5N9	H6N1	1002796	1016362
M1	North America	avian_shorebirds	avian_waterfowl	2006	H6N7	H10N2	1018013	1008754
M1	North America	avian_waterfowl	avian_landbirds	2008	H11N9	H5N2	1010788	1008322
M1	North America	avian_waterfowl	avian_shorebirds	2010	H4N8	H6N1	1016632	1015189
M1	North America	avian_shorebirds	avian_waterfowl	2009	H6N8	H6N1	1015184	1011258
M1	North America	avian_shorebirds	avian_waterfowl	2009	H11N9	H4N8	1018214	1016512
M1	North America	avian_waterfowl	avian_landbirds	2009	H7N9	H1N2	1024668	1008740
M1	North America	avian_waterfowl	avian_domesticbirds	2012	H10N7	H5N8	1020407	1026405
M1	East Asia	avian_waterfowl	avian_domesticbirds	2008	H5N1	H9N2	1011133	1007323
M1	North America	avian_shorebirds	avian_waterfowl	2009	H11N8	H2N3	1018164	1017422
M1	East Asia	avian_landbirds	avian_domesticbirds	2013	H7N9	H9N9	1024867	1025584
M1	Northern Europe	human	swine	2009	H1N1	H1N1	1007414	1012270
M1	North America	avian_waterfowl	avian_domesticbirds	2012	H3N2	H7N7	1024771	1025627
M1	North America	avian_shorebirds	avian_waterfowl	2005	H3N6	H3N2	1011959	26491
M1	North America	avian_waterfowl	avian_shorebirds	2009	H6N9	H10N8	1011268	1016466
M1	North America	avian_shorebirds	avian_waterfowl	2009	H11N1	H4N6	1015187	1016511
M1	North America	avian_domesticbirds	avian_waterfowl	2005	H4N8	H3N8	1002809	1009072
M1	North America	avian_waterfowl	avian_shorebirds	1994	H1N1	H7N7	1000983	1024647
M1	North America	avian_shorebirds	avian_waterfowl	2008	H6N2	H10N6	1015183	1018150
M1	North America	avian_waterfowl	avian_landbirds	2007	H6N2	H1N2	1008797	1008740
M1	East Asia	avian_domesticbirds	avian_landbirds	2013	H7N9	H9N2	1018652	1021510
M1	North America	avian_landbirds	avian_waterfowl	2006	H5N2	H4N8	1008307	1017332
M1	North America	avian_waterfowl	avian_shorebirds	2010	H11N2	H6N1	1015978	1015189
M1	North America	avian_domesticbirds	avian_waterfowl	2007	H5N1	H1N2	1004863	1010908
M1	North America	avian_waterfowl	avian_domesticbirds	2005	H11N2	H5N2	26405	1006770
M1	North America	avian_landbirds	avian_shorebirds	1976	H1N6	H1N9	1023648	1023746
M1	Southeast Asia	avian_waterfowl	human	2013	H5N6	H5N1	1026373	1025444
M1	North America	avian_waterfowl	avian_shorebirds	2006	H5N2	H6N1	1008340	1008895
M1	Southeast Asia	swine	human	2011	H3N2	H1N1	1014926	1015294
M1	North America	avian_waterfowl	avian_shorebirds	1983	H3N8	H4N6	1023581	17513
M1	North America	avian_waterfowl	avian_shorebirds	2007	H3N6	H1N1	1015395	1019101
M1	North America	swine	avian_domesticbirds	2010	H1N2	H1N1	1020670	28505
M1	Western Europe	avian_waterfowl	avian_shorebirds	2005	H6N8	H6N8	1002689	1002850
M1	North America	avian_waterfowl	avian_shorebirds	1996	H4N6	H10N9	1011886	1016372
M1	North America	avian_shorebirds	avian_waterfowl	2001	H5N8	H5N5	1017960	1004304
M1	North America	avian_waterfowl	swine	1999	H6N2	H3N3	24373	1000115
M1	North America	avian_waterfowl	avian_shorebirds	2009	H10N3	H6N1	1018231	1018203
M1	North America	avian_shorebirds	avian_waterfowl	2006	H7N7	H1N9	1003509	1010828
M1	North America	avian_landbirds	avian_shorebirds	1994	H5N9	H11N3	1002796	1015092
M1	North America	avian_shorebirds	avian_waterfowl	2009	H11N1	H6N3	1015187	1017430
M1	North America	avian_shorebirds	avian_waterfowl	2009	H6N1	H2N9	1018173	1017435
M1	North America	avian_shorebirds	avian_waterfowl	2008	H6N2	H3N8	1015183	1012009
M1	North America	avian_shorebirds	avian_waterfowl	2007	H10N7	H2N3	1008735	1017330
M1	North America	avian_shorebirds	avian_waterfowl	2006	H6N7	H10N7	1018013	1008756
M1	North America	avian_waterfowl	avian_landbirds	2010	H3N8	H10N3	1011291	1011234
M1	North America	avian_domesticbirds	avian_waterfowl	2007	H5N1	H4N1	1004863	1009223
M1	East Asia	avian_landbirds	avian_waterfowl	2005	H4N6	H6N5	1014901	1000659
M1	North America	avian_domesticbirds	avian_waterfowl	2007	H5N1	H9N2	1004863	1018240
M1	North Africa	avian_domesticbirds	avian_waterfowl	2006	H5N1	H5N1	26473	24875
M1	East Asia	avian_landbirds	avian_waterfowl	2005	H4N6	H5N3	1014901	1010294
M1	North America	avian_waterfowl	avian_shorebirds	1998	H4N2	H10N4	1017054	1018028
M1	East Asia	human	swine	2009	H1N1	H3N2	1013022	1012603
M1	North America	avian_waterfowl	avian_landbirds	2009	H9N2	H1N2	1018240	1008740
M1	East Asia	human	avian_domesticbirds	2013	H7N9	H9N9	1021433	1025584
M1	North America	avian_waterfowl	avian_landbirds	1979	H6N9	H1N1	22097	22451
M1	North America	swine	human	2009	H3N2	H1N1	1009867	1003755
M1	North America	avian_domesticbirds	avian_landbirds	2007	H5N1	H1N2	1004863	1008740
M1	North America	avian_shorebirds	avian_domesticbirds	2000	H9N7	H7N3	1011931	1005488
M1	Western Europe	avian_waterfowl	avian_shorebirds	2008	H2N3	H3N8	1014150	1002848
M1	East Asia	avian_domesticbirds	avian_waterfowl	2010	H6N6	H6N8	1012039	1018750
M1	North America	avian_shorebirds	avian_waterfowl	2001	H5N8	H3N9	1017960	1002806
M1	North America	avian_waterfowl	avian_shorebirds	2009	H8N4	H1N1	1017417	1019475
M1	North America	avian_shorebirds	avian_waterfowl	2009	H11N8	H6N3	1015188	1017430
M1	North America	avian_waterfowl	avian_shorebirds	1988	H2N1	H7N7	22063	22285
M1	North America	avian_shorebirds	avian_waterfowl	1998	H3N8	H11N9	1011894	1017052
M1	North America	avian_domesticbirds	avian_waterfowl	2007	H5N1	H7N9	1004863	1024668
M1	East Asia	avian_waterfowl	avian_domesticbirds	2010	H5N5	H6N6	1014960	1024962
M1	North America	avian_landbirds	avian_waterfowl	1981	H1N1	H9N2	22451	22453
M1	North America	avian_waterfowl	avian_shorebirds	2009	H3N8	H6N1	1018235	1015189
M1	North America	avian_waterfowl	avian_shorebirds	1999	H3N8	H10N4	1017041	1018028
M1	Northern Europe	avian_shorebirds	avian_waterfowl	2005	H4N6	H8N2	1008853	1024235
M1	North America	avian_shorebirds	avian_waterfowl	1999	H3N2	H3N2	1011910	1017333
M1	North America	avian_waterfowl	avian_shorebirds	2009	H6N1	H11N1	1011259	1018171
M1	North America	avian_waterfowl	avian_shorebirds	2002	H1N1	H1N9	1003003	1016431
M1	North America	avian_waterfowl	avian_shorebirds	2010	H11N3	H1N8	1016015	1018161
M1	North America	avian_landbirds	avian_shorebirds	1994	H5N9	H6N2	1002796	1015094
M1	North America	avian_waterfowl	avian_shorebirds	2001	H2N3	H11N9	1003074	22337
M1	North America	avian_shorebirds	avian_waterfowl	2007	H10N7	H1N9	1008732	1010828
M1	Southeast Asia	avian_domesticbirds	avian_waterfowl	2013	H5N1	H5N2	1026440	1026374
M1	North America	avian_waterfowl	avian_shorebirds	2006	H5N2	H7N3	1008344	1011969
M1	North America	avian_waterfowl	avian_shorebirds	2003	H2N3	H6N8	1003502	1017983
M1	North America	avian_shorebirds	avian_waterfowl	2006	H6N7	H4N3	1018013	1012006
M1	North America	avian_waterfowl	avian_domesticbirds	1978	H6N1	H6N6	1023910	24471
M1	North America	avian_shorebirds	avian_waterfowl	1999	H3N2	H2N3	1011910	1017051
M1	North America	avian_waterfowl	avian_shorebirds	2009	H3N9	H10N7	1017450	1008732
M1	North America	avian_waterfowl	avian_shorebirds	2006	H2N9	H10N7	1008835	1008732
M1	North America	avian_waterfowl	avian_shorebirds	2007	H3N6	H4N6	1004210	1015196
M1	North America	avian_waterfowl	avian_shorebirds	2007	H6N1	H10N7	1008793	1008732
M1	North America	avian_landbirds	avian_waterfowl	2007	H1N2	H10N7	1008740	1008765
M1	Southeast Asia	human	swine	2009	H1N1	H1N1	1015325	1019124
M1	East Asia	avian_waterfowl	swine	2007	H4N6	H4N1	1014902	1014961
M1	North America	avian_shorebirds	avian_waterfowl	2009	H11N8	H6N2	1018164	1017400
M1	North America	avian_waterfowl	avian_shorebirds	2008	H3N2	H1N1	1017393	1003757
M1	North America	avian_shorebirds	avian_waterfowl	2006	H6N7	H1N6	1018013	1010816
M1	North America	avian_waterfowl	avian_shorebirds	2008	H4N6	H3N2	1017392	1012010
M1	North America	avian_shorebirds	avian_waterfowl	2006	H7N7	H3N5	1003509	1010841
M1	East Asia	avian_domesticbirds	swine	2009	H6N6	H5N1	1024962	1018740
M1	North America	avian_shorebirds	avian_waterfowl	2009	H1N9	H10N9	1016490	1017462
M1	North America	avian_waterfowl	avian_domesticbirds	2006	H5N2	H4N8	1008342	1002809
M1	East Asia	swine	human	2012	H3N1	H1N1	1018287	1023403
M1	North America	avian_waterfowl	avian_shorebirds	1999	H6N2	H5N8	24373	1017960
M1	North America	avian_shorebirds	avian_waterfowl	1990	H10N7	H6N5	1016358	22125
M1	North America	avian_shorebirds	avian_waterfowl	2002	H6N8	H7N1	1017983	22291
M1	North America	avian_waterfowl	avian_shorebirds	2009	H7N9	H10N7	1024668	1008732
M1	North America	avian_waterfowl	avian_domesticbirds	1999	H6N2	H7N3	24373	28741
M1	North America	avian_waterfowl	avian_shorebirds	2005	H12N5	H6N7	25083	1018013
M1	North America	avian_waterfowl	avian_shorebirds	2001	H10N7	H12N7	1003506	1017962
M1	North America	avian_domesticbirds	avian_waterfowl	2007	H5N1	H1N1	1004863	1008922
M1	North America	avian_shorebirds	avian_waterfowl	1987	H10N5	H1N1	1016342	1016347
M1	North America	avian_shorebirds	avian_waterfowl	2008	H4N6	H10N6	1015041	1018150
M1	North America	avian_waterfowl	avian_shorebirds	2008	H4N4	H6N7	1010906	1018013
M1	North America	avian_waterfowl	avian_shorebirds	2008	H10N7	H6N1	1010832	1015189
M1	North America	avian_waterfowl	avian_shorebirds	2010	H3N7	H6N1	1016540	1015189
M1	North America	avian_waterfowl	avian_shorebirds	2009	H10N9	H7N7	1017462	1024667
M1	Oceania	avian_landbirds	avian_domesticbirds	1997	H7N4	H7N4	26823	26821
M1	North America	avian_shorebirds	avian_waterfowl	2006	H7N7	H1N6	1003509	1010816
M1	Oceania	avian_waterfowl	avian_landbirds	1979	H4N4	H3N8	1003988	1001866
M1	North America	avian_shorebirds	avian_waterfowl	2007	H10N7	H7N3	1008735	1008752
M1	North America	avian_waterfowl	avian_shorebirds	2002	H1N1	H9N7	1000800	1017997
M1	North America	avian_waterfowl	avian_shorebirds	2006	H5N1	H6N7	1004841	1018013
M1	North America	avian_waterfowl	avian_shorebirds	2010	H7N7	H6N1	1016597	1018203
M1	North America	avian_waterfowl	avian_shorebirds	1999	H1N1	H6N5	25081	1017976
M1	North America	avian_waterfowl	avian_shorebirds	2009	H6N8	H4N6	1011267	1015197
M1	North America	avian_waterfowl	avian_shorebirds	1985	H1N1	H2N9	28949	22049
M1	North America	avian_shorebirds	avian_waterfowl	2004	H10N7	H5N2	1003318	1004301
M1	North America	swine	human	2012	H1N1	H1N2	1019162	1023400
M1	East Asia	swine	avian_domesticbirds	2009	H9N2	H6N6	1016780	1024969
M1	North America	avian_waterfowl	avian_shorebirds	1998	H6N1	H12N5	24543	1002650
M1	North America	avian_waterfowl	avian_domesticbirds	2006	H11N9	H5N2	1003992	1006770
M1	North America	avian_waterfowl	avian_domesticbirds	2011	H11N2	H12N5	1015824	1025622
M1	North America	avian_shorebirds	avian_waterfowl	2006	H6N7	H4N8	1018013	1017332
M1	North America	avian_waterfowl	avian_shorebirds	2008	H10N7	H4N6	1010832	1015039
M1	North America	avian_waterfowl	avian_shorebirds	2009	H4N9	H6N2	1011314	1015183
M1	North America	avian_waterfowl	avian_shorebirds	1998	H6N3	H9N7	1017312	1011883
M1	North America	avian_domesticbirds	avian_shorebirds	2007	H5N1	H10N7	1004863	1008732
M1	North America	avian_shorebirds	avian_waterfowl	2006	H6N7	H3N6	1018013	1009231
M1	North America	avian_waterfowl	avian_shorebirds	1995	H3N5	H9N7	22211	1011883
NS1	East Asia	avian_domesticbirds	swine	2001	H9N2	H9N2	1000311	1002316
M1	North America	avian_landbirds	avian_waterfowl	2006	H5N2	H3N5	1008307	1010841
M1	North America	avian_waterfowl	avian_shorebirds	2009	H9N2	H6N2	1020442	1015191
M1	North America	avian_waterfowl	avian_shorebirds	2009	H6N8	H1N1	1011267	1018198
M1	North America	avian_shorebirds	avian_waterfowl	2006	H7N3	H10N6	1018025	1018150
M1	North America	avian_shorebirds	avian_domesticbirds	2006	H6N7	H4N8	1018013	1002809
M1	North America	avian_shorebirds	avian_waterfowl	2009	H11N1	H3N6	1015187	1015395
M1	West Asia	avian_waterfowl	avian_domesticbirds	2006	H5N1	H5N1	24845	26469
M1	East Asia	avian_domesticbirds	avian_waterfowl	1977	H6N1	H3N2	22391	17511
M1	North America	avian_shorebirds	avian_landbirds	2006	H7N7	H1N2	1003509	1008740
M1	North America	avian_shorebirds	avian_waterfowl	2009	H11N9	H3N1	1018208	1017432
M1	East Asia	avian_domesticbirds	avian_waterfowl	2010	H7N7	H5N2	1018871	1014910
M1	North America	avian_waterfowl	avian_shorebirds	2010	H3N7	H7N7	1016544	1024667
M1	North America	avian_domesticbirds	avian_waterfowl	2010	H5N2	H2N3	1014906	1011303
M1	North America	avian_waterfowl	avian_domesticbirds	1977	H4N3	H4N2	22225	22461
M1	Southeast Asia	avian_waterfowl	human	2013	H5N2	H5N1	1026374	1025444
M1	North America	avian_landbirds	avian_shorebirds	2006	H5N2	H1N1	1008321	1016456
M1	North America	avian_shorebirds	avian_waterfowl	1987	H10N5	H10N7	1016342	25095
M1	North America	avian_waterfowl	avian_shorebirds	2007	H3N2	H9N2	1015407	1011970
M1	North America	avian_domesticbirds	avian_waterfowl	1982	H7N3	H2N3	1004860	1013514
M1	North America	avian_waterfowl	avian_shorebirds	2007	H7N7	H7N7	1008768	1003509
M1	North America	avian_domesticbirds	avian_waterfowl	2007	H5N1	H3N2	1004863	1008743
M1	North America	avian_waterfowl	avian_shorebirds	2009	H2N3	H1N1	1017422	1018189
M1	North America	avian_shorebirds	avian_waterfowl	2006	H6N7	H2N3	1018013	1017330
M1	North America	avian_shorebirds	avian_domesticbirds	2004	H5N7	H5N2	1018002	1006770
M1	North America	avian_waterfowl	avian_domesticbirds	2005	H12N5	H4N8	25083	1002809
M1	North America	avian_waterfowl	avian_shorebirds	2010	H11N2	H1N9	1015978	1018229
M1	North America	avian_waterfowl	avian_shorebirds	2008	H4N8	H3N2	1017368	1018077
M1	North America	avian_shorebirds	avian_waterfowl	2009	H1N9	H3N6	1018211	1015395
M1	East Asia	avian_waterfowl	avian_domesticbirds	2004	H6N1	H9N2	1007203	1001692
M1	North America	avian_waterfowl	avian_landbirds	2009	H10N1	H1N2	1011260	1008740
M1	North America	avian_waterfowl	avian_shorebirds	2007	H4N7	H3N2	1004227	1012010
M1	North America	avian_shorebirds	avian_waterfowl	2006	H7N7	H1N2	1003509	1010908
M1	North America	avian_waterfowl	avian_shorebirds	2008	H6N2	H4N6	1009179	1015197
M1	Oceania	avian_shorebirds	avian_landbirds	1979	H15N9	H15N9	1015557	22349
M1	North America	avian_shorebirds	avian_waterfowl	2002	H6N8	H1N1	1017983	1000800
M1	East Asia	avian_landbirds	human	2004	H5N1	H5N1	1000621	1001160
M1	North America	avian_waterfowl	avian_landbirds	2006	H3N6	H1N2	1009073	1008740
M1	North America	avian_domesticbirds	avian_waterfowl	2007	H5N1	H6N2	1004863	1008797
M1	North America	avian_shorebirds	avian_waterfowl	2009	H1N9	H6N8	1018215	1011267
M1	Central Europe	swine	human	2011	H1N2	H1N1	1020829	1007419
M1	North America	avian_domesticbirds	avian_waterfowl	2007	H5N1	H11N9	1004863	1008774
M1	North America	avian_landbirds	avian_waterfowl	2006	H5N2	H6N5	1008307	1010874
M1	North America	avian_shorebirds	avian_waterfowl	2007	H10N7	H7N7	1008732	1008768
M1	North America	avian_waterfowl	avian_shorebirds	2009	H1N1	H11N9	1011253	1018212
M1	North America	avian_domesticbirds	avian_waterfowl	2007	H5N1	H6N1	1004863	1008793
M1	North America	avian_waterfowl	avian_shorebirds	2007	H5N2	H6N2	1006772	1015183
M1	North America	avian_waterfowl	avian_shorebirds	1988	H12N5	H3N6	24755	1011828
M1	North America	avian_shorebirds	avian_waterfowl	2006	H6N7	H1N3	1018013	1005235
M1	East Asia	human	avian_waterfowl	2013	H7N9	H9N2	1024813	1018449
M1	North America	avian_shorebirds	avian_waterfowl	2006	H1N1	H3N8	1003757	1004044
M1	North America	avian_waterfowl	avian_domesticbirds	1978	H3N3	H7N3	22193	22457
M1	Southeast Asia	human	avian_waterfowl	2004	H5N1	H5N1	1012984	1004833
M1	Oceania	avian_waterfowl	avian_shorebirds	1978	H3N8	H3N8	1001348	22405
M1	North America	avian_waterfowl	avian_shorebirds	1988	H3N3	H4N6	22209	1011811
M1	North America	avian_shorebirds	avian_waterfowl	2006	H6N7	H1N2	1018013	1010908
M1	North America	avian_waterfowl	avian_shorebirds	2008	H6N2	H6N8	1017400	1015184
M1	North America	avian_shorebirds	avian_waterfowl	2009	H1N9	H4N2	1016490	1011242
M1	North America	avian_waterfowl	avian_domesticbirds	2005	H11N9	H4N8	26545	1002809
M1	East Asia	avian_waterfowl	swine	2007	H6N6	H6N6	1012866	1016709
M1	North America	avian_shorebirds	avian_domesticbirds	1987	H10N7	H1N1	1016345	1002651
M1	North America	avian_waterfowl	avian_shorebirds	2006	H5N2	H5N7	1008341	22149
M1	North America	avian_waterfowl	avian_landbirds	2012	H2N7	H1N1	1020429	1017466
M1	North America	avian_waterfowl	avian_domesticbirds	1980	H9N2	H9N2	22453	1002992
M1	North America	avian_waterfowl	avian_shorebirds	2009	H4N2	H10N7	1011228	1016467
M1	North America	avian_waterfowl	avian_shorebirds	2011	H4N2	H11N1	1022061	1018159
M1	North America	avian_waterfowl	avian_shorebirds	2010	H11N2	H6N2	1015978	1015191
M1	North America	avian_domesticbirds	avian_landbirds	1982	H7N3	H1N1	1004860	22451
M1	North America	avian_waterfowl	avian_domesticbirds	2006	H3N6	H4N8	1008744	1002809
M1	North America	avian_waterfowl	avian_shorebirds	2009	H3N1	H1N9	1017432	1018192
M1	North America	avian_waterfowl	avian_shorebirds	1984	H2N3	H2N9	1013520	22049
M1	North America	avian_waterfowl	avian_shorebirds	2009	H2N3	H10N8	1017422	1016466
M1	North America	avian_shorebirds	avian_waterfowl	2009	H1N8	H4N6	1016494	1016511
M1	North America	avian_shorebirds	avian_waterfowl	2009	H11N8	H11N3	1018164	1016015
M1	North America	avian_waterfowl	avian_shorebirds	2001	H7N3	H12N5	1011934	1017996
M1	North America	avian_shorebirds	avian_waterfowl	2003	H9N9	H11N9	1017995	1003511
M1	North America	avian_shorebirds	avian_waterfowl	2009	H11N8	H6N1	1015188	1011258
M1	North America	avian_shorebirds	avian_waterfowl	2007	H10N7	H1N2	1008732	1010908
PA	East Asia	swine	avian_domesticbirds	2003	H9N2	H9N2	1002316	1000311
M1	North America	avian_shorebirds	avian_waterfowl	2009	H1N9	H10N7	1018187	1010832
M1	North America	avian_shorebirds	avian_waterfowl	2006	H6N7	H3N5	1018013	1010841
M1	North America	avian_domesticbirds	avian_waterfowl	2013	H12N5	H4N6	1025622	1022321
M1	East Asia	avian_domesticbirds	avian_landbirds	2013	H7N7	H7N7	1018918	1018904
M1	North America	avian_waterfowl	avian_shorebirds	2005	H11N9	H6N7	26545	1018013
M1	North America	avian_waterfowl	avian_shorebirds	2009	H2N3	H4N6	1017422	1015197
M1	North America	avian_shorebirds	avian_waterfowl	2009	H6N8	H4N8	1015184	1016512
M1	Oceania	avian_shorebirds	avian_waterfowl	1979	H15N9	H4N6	1015557	22409
M1	East Asia	avian_domesticbirds	swine	2004	H5N1	H5N1	1000628	1000710
M1	East Asia	avian_waterfowl	avian_landbirds	1997	H6N1	H9N2	1000005	1000531
M1	East Asia	avian_landbirds	avian_waterfowl	2013	H7N9	H9N2	1018686	1018449
M1	North America	avian_waterfowl	avian_shorebirds	1993	H6N8	H11N9	1015090	1015111
M1	North America	avian_waterfowl	avian_shorebirds	2009	H10N3	H10N7	1017461	1008732
M1	North America	avian_waterfowl	avian_shorebirds	2006	H3N2	H6N1	1004235	1008895
M1	North America	avian_waterfowl	swine	2001	H2N3	H3N3	1003074	1000115
M1	North America	avian_domesticbirds	avian_waterfowl	2005	H4N8	H10N7	1002809	1008756
M1	North America	avian_shorebirds	avian_waterfowl	2009	H6N1	H2N3	1018173	1017422
M1	North America	avian_shorebirds	avian_waterfowl	2009	H11N8	H2N9	1018164	1017435
M1	North America	avian_waterfowl	avian_domesticbirds	2013	H3N8	H7N7	1022289	1025627
M1	North America	avian_waterfowl	avian_domesticbirds	2007	H10N7	H5N1	1008777	1004863
M1	North America	avian_domesticbirds	avian_waterfowl	2014	H7N7	H1N9	1025627	1022158
M1	East Asia	swine	avian_waterfowl	2009	H4N1	H9N2	1014961	1020596
M1	North America	avian_waterfowl	avian_domesticbirds	2012	H1N1	H12N5	1016074	1025622
M1	North America	avian_shorebirds	avian_waterfowl	2002	H6N8	H11N9	1017983	1003512
M1	North America	avian_landbirds	avian_waterfowl	2006	H5N2	H10N3	1008321	1009296
M1	North America	avian_waterfowl	swine	2000	H11N9	H3N3	1002423	1000115
M1	North America	avian_waterfowl	avian_shorebirds	2010	H11N3	H1N7	1016015	1018178
M1	North America	avian_shorebirds	avian_waterfowl	2004	H5N7	H11N9	1002658	26423
M1	East Asia	avian_landbirds	avian_domesticbirds	2004	H5N1	H5N1	1000622	1000628
M1	North America	avian_waterfowl	avian_shorebirds	1986	H11N1	H4N6	25091	17513
M1	North America	avian_waterfowl	avian_shorebirds	1993	H6N8	H11N2	1015090	1015109
M1	North America	avian_waterfowl	avian_shorebirds	1976	H4N2	H4N6	1023774	1023631
M1	North America	avian_landbirds	avian_shorebirds	1994	H5N9	H3N2	1002796	1011854
M1	North America	avian_waterfowl	avian_shorebirds	1995	H3N8	H2N1	1011881	1013540
M1	North America	avian_landbirds	avian_waterfowl	1981	H1N1	H4N2	22451	1023488
M1	North America	avian_waterfowl	avian_shorebirds	2002	H1N1	H10N8	1003003	1018035
M1	North America	avian_waterfowl	avian_shorebirds	2009	H6N1	H4N6	1011258	1015197
M1	North America	avian_waterfowl	avian_shorebirds	2009	H1N1	H6N2	1010880	1015191
M1	North America	avian_domesticbirds	avian_waterfowl	1983	H5N1	H5N2	1003532	1023515
M1	East Asia	avian_domesticbirds	avian_waterfowl	1977	H6N1	H5N3	22391	22387
M1	North America	avian_waterfowl	avian_landbirds	2007	H7N7	H1N2	1008768	1008740
M1	North America	avian_shorebirds	avian_waterfowl	2003	H9N9	H7N1	1017995	22291
M1	North America	swine	avian_shorebirds	2001	H3N3	H9N2	1000450	1017990
M1	North America	avian_waterfowl	avian_shorebirds	2010	H4N8	H1N7	1016512	1018193
M1	Northern Europe	avian_waterfowl	avian_shorebirds	2009	H11N9	H5N2	1024332	1019440
M1	North America	avian_shorebirds	avian_waterfowl	2006	H7N7	H4N5	1003509	1017381
M1	East Asia	avian_domesticbirds	avian_waterfowl	2013	H10N9	H3N3	1018252	1013982
M1	North America	avian_landbirds	avian_waterfowl	2006	H5N2	H1N9	1008307	1010828
M1	North America	avian_waterfowl	avian_shorebirds	2006	H4N6	H6N7	1008747	1018013
M1	North America	avian_waterfowl	avian_shorebirds	1998	H11N9	H10N5	26353	1018027
M1	North America	avian_waterfowl	avian_shorebirds	2007	H3N6	H1N8	1015395	1018161
M1	North America	avian_shorebirds	avian_waterfowl	2009	H1N9	H2N9	1018215	1017435
M1	North America	avian_shorebirds	avian_waterfowl	2009	H1N8	H2N9	1016494	1017435
M1	North America	avian_landbirds	avian_waterfowl	2010	H1N1	H4N8	1017466	1011282
M1	North America	avian_waterfowl	avian_landbirds	2008	H1N5	H1N2	1017378	1008740
M1	North America	avian_shorebirds	avian_waterfowl	2009	H6N2	H2N3	1015191	1011270
M1	North America	avian_waterfowl	avian_domesticbirds	2008	H6N8	H5N2	1017406	1006770
M1	North America	avian_waterfowl	avian_shorebirds	2008	H4N1	H10N7	1009223	1008732
M1	North America	avian_landbirds	avian_waterfowl	2010	H1N1	H10N2	1017465	1022063
M1	North America	avian_shorebirds	avian_waterfowl	2009	H1N9	H2N3	1018196	1017422
M1	North America	avian_waterfowl	avian_domesticbirds	2007	H4N6	H5N1	1014443	1004863
M1	North America	avian_waterfowl	avian_shorebirds	2002	H4N6	H6N5	26309	1017976
M1	North America	avian_landbirds	avian_waterfowl	2007	H1N2	H4N1	1008740	1009223
M1	East Asia	human	avian_domesticbirds	2013	H7N9	H7N2	1018255	1026308
M1	North America	avian_shorebirds	avian_waterfowl	2009	H6N8	H3N1	1015184	1017432
M1	East Asia	avian_waterfowl	avian_domesticbirds	2003	H6N1	H5N2	1000490	28436
M1	North America	avian_waterfowl	avian_domesticbirds	1979	H6N8	H6N6	22093	24471
M1	North America	avian_shorebirds	avian_landbirds	2008	H6N2	H5N2	1015183	1008322
M1	North America	avian_shorebirds	avian_waterfowl	1987	H10N7	H10N2	1016345	1018026
M1	North America	avian_waterfowl	avian_shorebirds	1990	H3N6	H10N7	25077	1016358
M1	North America	avian_waterfowl	avian_shorebirds	2010	H11N3	H1N1	1016015	1018223
M1	North America	avian_domesticbirds	avian_waterfowl	2005	H4N8	H2N3	1002809	1017330
M1	North America	avian_shorebirds	avian_waterfowl	2009	H1N9	H4N9	1016490	1011314
M1	Northern Europe	avian_shorebirds	avian_waterfowl	2005	H4N6	H4N6	1008853	1021778
M1	North America	avian_shorebirds	avian_waterfowl	2006	H6N7	H3N8	1018013	1009072
M1	East Asia	avian_waterfowl	avian_domesticbirds	2007	H6N6	H6N2	1012855	1024961
M1	North America	avian_waterfowl	avian_shorebirds	1996	H4N6	H3N8	1011886	1011891
M1	North America	avian_waterfowl	avian_shorebirds	2008	H6N2	H10N8	1017400	1016466
M1	North America	avian_shorebirds	avian_waterfowl	2000	H10N5	H6N2	1018027	25153
M1	East Asia	avian_domesticbirds	avian_waterfowl	2000	H6N1	H6N1	1000651	1000652
M1	East Asia	human	swine	2003	H5N1	H5N1	1001160	1000710
M1	North America	avian_shorebirds	avian_waterfowl	1976	H4N6	H11N9	1023631	1023925
M1	North America	avian_landbirds	avian_waterfowl	2006	H5N2	H4N5	1008307	1017381
M1	Southeast Asia	avian_domesticbirds	avian_waterfowl	2004	H5N1	H5N1	1004259	1003463
M1	East Asia	avian_waterfowl	human	2008	H5N5	H5N1	1011029	1004332
M1	North America	avian_waterfowl	avian_shorebirds	2010	H4N2	H7N7	1015947	1024667
M1	North America	avian_waterfowl	swine	1999	H11N2	H3N3	25111	1000115
M1	North America	avian_shorebirds	avian_waterfowl	2006	H6N7	H4N1	1018013	1009223
M1	North America	avian_waterfowl	avian_shorebirds	2009	H3N1	H11N8	1017432	1018165
M1	North America	avian_waterfowl	avian_domesticbirds	2009	H4N9	H5N2	1014465	1021490
M1	North America	avian_waterfowl	avian_shorebirds	2007	H5N1	H6N2	1005240	1015183
M1	North America	avian_waterfowl	avian_landbirds	2006	H1N1	H5N2	1016460	1008322
M1	North America	avian_shorebirds	avian_waterfowl	2009	H1N8	H6N8	1016494	1011267
M1	North America	swine	human	2005	H3N2	H3N2	1020607	1001227
M1	North America	avian_domesticbirds	avian_waterfowl	2014	H5N8	H3N8	1026405	1026058
M1	East Asia	avian_waterfowl	human	2003	H5N1	H5N1	1001267	1001160
M1	North America	avian_waterfowl	avian_shorebirds	2009	H6N8	H10N7	1011267	1018117
M1	North America	avian_shorebirds	avian_waterfowl	2009	H13N6	H13N6	1014431	1014432
M1	North America	avian_waterfowl	avian_shorebirds	1993	H11N9	H11N2	26487	1015109
M1	Southeast Asia	avian_domesticbirds	avian_waterfowl	2013	H9N2	H9N2	1018738	1018771
M1	North America	avian_waterfowl	avian_landbirds	2009	H3N2	H1N2	1011272	1008740
M1	North America	avian_waterfowl	avian_shorebirds	2009	H2N3	H1N7	1017422	1018181
M1	East Asia	avian_domesticbirds	avian_shorebirds	2010	H5N1	H5N1	1014373	1021422
M1	North America	avian_waterfowl	avian_shorebirds	2008	H6N2	H1N1	1009179	1018184
M1	West Africa	avian_waterfowl	avian_landbirds	2006	H5N1	H5N1	24851	24879
M1	North America	avian_domesticbirds	avian_waterfowl	1987	H1N1	H4N6	1002802	24541
M1	East Asia	avian_domesticbirds	avian_waterfowl	2013	H10N9	H11N3	1018252	1014661
M1	North America	avian_waterfowl	avian_shorebirds	2001	H10N7	H5N7	1003506	1004306
M1	East Asia	avian_waterfowl	swine	2002	H5N1	H5N1	1001081	1000710
M1	Southeast Asia	swine	avian_domesticbirds	2005	H5N1	H5N1	1007500	1002957
M1	North America	avian_waterfowl	swine	1999	H3N2	H3N3	25151	1000115
M1	North America	avian_waterfowl	avian_shorebirds	2003	H2N1	H11N9	1003072	22337
M1	North America	avian_waterfowl	swine	2000	H10N7	H3N3	22325	1000115
M1	North America	avian_shorebirds	avian_waterfowl	2006	H7N7	H6N2	1003509	1008798
M1	North America	avian_waterfowl	avian_domesticbirds	2007	H6N5	H4N8	1010874	1002809
M1	North America	avian_waterfowl	avian_landbirds	2007	H11N9	H1N2	1008774	1008740
M1	North America	avian_domesticbirds	avian_waterfowl	2013	H12N5	H11N9	1025622	1022295
M1	East Asia	swine	human	2010	H1N2	H1N1	1012269	1005511
M1	North America	avian_shorebirds	avian_waterfowl	2006	H6N7	H1N1	1018013	1009116
M1	North America	avian_landbirds	avian_waterfowl	2010	H4N8	H11N3	1017468	1011227
M1	East Asia	avian_landbirds	avian_waterfowl	2005	H4N6	H7N3	1014901	1018892
M1	North America	avian_waterfowl	avian_shorebirds	2010	H3N2	H11N8	1015932	1015188
M1	North America	avian_shorebirds	avian_waterfowl	2009	H11N8	H6N8	1018164	1011267
M1	North America	avian_waterfowl	avian_shorebirds	2008	H6N2	H11N1	1009179	1018171
M1	North America	avian_waterfowl	avian_shorebirds	2009	H4N2	H6N2	1014466	1015191
M1	North America	avian_domesticbirds	avian_waterfowl	2007	H5N1	H1N5	1004863	1017378
M1	South Asia	avian_domesticbirds	avian_waterfowl	2006	H5N1	H5N1	1001138	28443
M1	North America	avian_shorebirds	avian_domesticbirds	2006	H7N7	H4N8	1003509	1002809
M1	North America	avian_waterfowl	avian_shorebirds	2010	H4N8	H1N1	1016512	1018167
M1	North America	avian_waterfowl	avian_shorebirds	2008	H6N2	H6N1	1017400	1018173
M1	North America	avian_waterfowl	avian_shorebirds	2008	H3N2	H6N2	1017393	1015183
M1	North America	avian_shorebirds	avian_waterfowl	2008	H4N6	H4N1	1015040	1018243
M1	North America	avian_waterfowl	avian_shorebirds	2009	H2N9	H4N6	1017435	1015197
M1	North America	avian_landbirds	avian_waterfowl	2010	H4N8	H3N8	1017468	1015387
M1	East Asia	avian_waterfowl	avian_landbirds	2005	H8N4	H9N2	1000887	1015477
M1	North America	avian_waterfowl	avian_landbirds	2006	H5N2	H1N2	1008331	1008740
M1	Northern Europe	avian_shorebirds	avian_waterfowl	2011	H5N2	H10N1	1019440	1024301
M1	North America	avian_waterfowl	avian_shorebirds	2008	H3N8	H3N2	1017403	1018077
M1	North America	avian_domesticbirds	avian_waterfowl	2013	H12N5	H5N2	1025622	1022093
M1	North America	avian_shorebirds	avian_waterfowl	2009	H11N1	H6N8	1018188	1011267
M1	North America	swine	avian_domesticbirds	2004	H1N1	H3N2	1020745	1002244
M1	North America	avian_landbirds	avian_waterfowl	2010	H4N8	H11N9	1017468	1010788
M1	North America	avian_shorebirds	avian_waterfowl	2006	H7N7	H12N5	1003509	26593
M1	Southern Europe	avian_waterfowl	avian_domesticbirds	2000	H7N1	H7N1	26935	1005748
M1	North America	avian_waterfowl	avian_landbirds	2007	H6N5	H1N2	1010874	1008740
M1	Oceania	avian_landbirds	avian_waterfowl	1979	H6N2	H6N1	1000785	22407
M1	North America	avian_waterfowl	avian_domesticbirds	1989	H6N2	H6N3	26327	24497
M1	Southern Europe	swine	human	2011	H1N1	H1N1	1026310	1008075
M1	Western Europe	avian_waterfowl	avian_shorebirds	2005	H4N2	H3N8	1002849	1002848
M1	North America	avian_waterfowl	avian_domesticbirds	2009	H10N1	H5N1	1011260	1004863
M1	East Asia	avian_waterfowl	avian_domesticbirds	2008	H4N9	H9N2	1018842	1011762
M1	West Asia	avian_landbirds	avian_waterfowl	2010	H6N2	H7N3	1024386	1024390
M1	North America	avian_waterfowl	avian_shorebirds	2007	H5N1	H1N9	1005240	1018229
M1	Southeast Asia	avian_landbirds	human	2004	H5N1	H5N1	1000893	1012986
M1	North America	avian_landbirds	avian_waterfowl	1981	H1N1	H10N7	22451	1023764
M1	North America	avian_waterfowl	avian_domesticbirds	2007	H7N3	H4N8	1010842	1002809
M1	Northern Europe	avian_waterfowl	avian_shorebirds	2007	H9N2	H4N6	1024323	1008853
M1	North America	avian_waterfowl	avian_shorebirds	2010	H12N5	H6N1	1015933	1015189
M1	Southern Europe	avian_domesticbirds	avian_landbirds	1999	H7N1	H7N1	1001343	26287
M1	North America	human	swine	2005	H3N2	H1N1	1001227	1020739
M1	North America	avian_waterfowl	avian_shorebirds	2009	H6N8	H6N1	1011267	1018173
M1	North America	avian_domesticbirds	avian_waterfowl	1980	H7N3	H10N7	22457	1023625
M1	North America	avian_waterfowl	avian_shorebirds	2010	H3N7	H6N2	1016542	1015191
M1	North America	avian_shorebirds	avian_waterfowl	2008	H10N8	H6N3	1016466	1017430
M1	North America	avian_waterfowl	avian_shorebirds	2000	H5N5	H6N5	1004304	1017976
M1	North America	swine	avian_shorebirds	2001	H3N3	H6N5	1000115	1017976
M1	North America	avian_waterfowl	avian_domesticbirds	2009	H10N3	H5N1	1017461	1004863
M1	North America	avian_domesticbirds	avian_waterfowl	2007	H5N1	H3N8	1004863	1008726
M1	North America	avian_shorebirds	avian_waterfowl	2009	H1N1	H4N6	1018194	1016511
M1	North America	avian_waterfowl	avian_landbirds	2006	H2N9	H1N2	1008835	1008740
M1	North America	avian_shorebirds	avian_waterfowl	2009	H1N9	H10N6	1018187	1018150
M1	North America	avian_domesticbirds	avian_waterfowl	2007	H5N1	H3N5	1004863	1010841
M1	North America	avian_waterfowl	avian_shorebirds	1998	H11N9	H10N4	26353	1016386
M1	North America	avian_waterfowl	avian_shorebirds	2008	H12N8	H10N7	1017409	1008732
M1	North America	avian_waterfowl	avian_shorebirds	2007	H5N1	H4N6	1005240	1018116
M1	North America	avian_waterfowl	avian_domesticbirds	2011	H3N2	H12N5	1022071	1025622
M1	North America	avian_shorebirds	avian_waterfowl	2008	H4N6	H6N3	1015197	1017430
M1	North America	avian_domesticbirds	avian_waterfowl	1980	H7N3	H4N2	22457	1023815
M1	East Asia	avian_waterfowl	avian_domesticbirds	2002	H5N1	H5N1	1000883	1000877
M1	North America	avian_domesticbirds	avian_shorebirds	2007	H5N1	H7N7	1004863	1003509
M1	North America	avian_shorebirds	avian_waterfowl	2009	H6N2	H11N9	1015191	1010788
M1	North America	avian_domesticbirds	avian_waterfowl	1987	H1N1	H4N2	1002802	24539
M1	North America	avian_waterfowl	avian_shorebirds	2009	H6N1	H1N7	1011258	1018218
M1	North America	avian_waterfowl	avian_landbirds	2007	H3N2	H5N2	1015391	1008322
M1	North America	avian_waterfowl	avian_shorebirds	2008	H1N5	H10N7	1017378	1008735
M1	North America	avian_domesticbirds	avian_shorebirds	1995	H11N9	H10N9	28434	1016372
M1	North America	avian_waterfowl	avian_shorebirds	2009	H9N2	H10N7	1018240	1008732
M1	North America	avian_shorebirds	avian_waterfowl	2008	H10N7	H6N3	1016467	1017430
M1	North America	avian_waterfowl	avian_domesticbirds	1986	H2N1	H7N9	25377	24475
M1	North America	avian_waterfowl	avian_shorebirds	2006	H12N5	H1N1	1008897	1003757
M1	North America	avian_shorebirds	avian_waterfowl	2006	H6N7	H4N5	1018013	1017381
M1	North America	avian_waterfowl	avian_shorebirds	2006	H5N2	H1N1	1008329	1003757
M1	West Africa	avian_landbirds	avian_domesticbirds	2006	H5N1	H5N1	24879	24741
M1	North America	avian_domesticbirds	avian_waterfowl	2007	H5N1	H7N7	1004863	1008768
M1	North America	avian_waterfowl	avian_shorebirds	2008	H4N8	H4N6	1017401	1015195
M1	North America	avian_domesticbirds	avian_waterfowl	1982	H7N3	H9N2	1004860	22453
M1	East Asia	human	avian_domesticbirds	2003	H5N1	H5N1	1001160	1000624
M1	East Asia	avian_domesticbirds	avian_landbirds	2014	H5N8	H5N8	1026206	1026209
M1	North America	avian_waterfowl	avian_shorebirds	2006	H5N2	H7N7	1008331	1003509
M1	North America	avian_waterfowl	avian_shorebirds	2007	H3N6	H6N1	1004210	1018203
M1	North America	avian_shorebirds	avian_waterfowl	2009	H1N9	H6N1	1018211	1011258
M1	Western Europe	avian_waterfowl	avian_shorebirds	2007	H9N2	H3N8	1003370	1002848
M1	North America	avian_shorebirds	avian_waterfowl	1987	H10N5	H11N3	1016342	25155
M1	North America	avian_domesticbirds	avian_waterfowl	2005	H4N8	H4N8	1002809	1010341
M1	North America	avian_domesticbirds	avian_waterfowl	2007	H5N1	H3N6	1004863	1008744
M1	North America	avian_shorebirds	avian_waterfowl	2004	H10N7	H3N8	1003318	23671
M1	North America	avian_waterfowl	swine	2002	H1N1	H1N1	1003002	1000299
M1	North America	avian_landbirds	avian_waterfowl	2006	H5N2	H5N2	1008322	1008344
M1	North America	avian_waterfowl	avian_shorebirds	2010	H3N2	H1N8	1015987	1016494
M1	North America	avian_domesticbirds	avian_waterfowl	2007	H5N1	H6N5	1004863	1010874
M1	East Asia	avian_waterfowl	avian_landbirds	2006	H6N2	H9N2	1012799	1015477
M1	North America	avian_shorebirds	avian_waterfowl	2002	H7N3	H1N9	1017981	1017319
M1	East Asia	avian_waterfowl	avian_domesticbirds	2010	H6N1	H6N2	1015215	1024966
M1	North America	avian_landbirds	avian_waterfowl	2010	H1N1	H4N6	1017466	1016047
M1	Oceania	avian_waterfowl	avian_landbirds	1978	H3N8	H3N8	1001348	1001866
M1	North America	avian_shorebirds	avian_waterfowl	1994	H7N5	H2N3	1011874	1013500
M1	North America	avian_waterfowl	avian_shorebirds	2007	H3N2	H7N3	1015407	1011969
M1	East Asia	human	swine	2009	H1N1	H1N1	1013001	1011526
M1	North America	avian_domesticbirds	avian_shorebirds	1995	H11N9	H9N7	28434	1011883
M1	North America	avian_shorebirds	avian_waterfowl	2006	H6N7	H5N7	1018013	1010845
M1	North America	avian_waterfowl	avian_shorebirds	2008	H11N2	H7N7	1010864	1003509
M1	Eastern South America	swine	human	2011	H1N2	H1N1	1026261	1013942
M1	North America	avian_waterfowl	avian_shorebirds	2009	H16N3	H13N6	1014468	1018169
M1	East Asia	avian_domesticbirds	avian_landbirds	2013	H7N7	H7N9	1018923	1018682
M1	North America	avian_waterfowl	avian_domesticbirds	1995	H3N5	H11N9	22211	28434
M1	North America	avian_waterfowl	avian_shorebirds	2006	H2N9	H6N7	1008835	1018013
M1	North America	avian_shorebirds	avian_waterfowl	2009	H6N8	H4N2	1015184	1022061
M1	North America	avian_shorebirds	avian_waterfowl	2009	H6N1	H10N6	1018203	1018150
M1	North America	avian_shorebirds	avian_waterfowl	2002	H6N8	H7N3	1017983	1011934
M1	Oceania	avian_shorebirds	avian_landbirds	1977	H3N8	H3N8	22405	1001866
M1	North America	avian_shorebirds	avian_waterfowl	2009	H11N9	H6N1	1018208	1011258
M1	East Asia	swine	avian_landbirds	2004	H5N1	H5N1	1000710	1000621
M1	North America	avian_waterfowl	avian_shorebirds	2006	H2N9	H7N7	1008835	1003509
M1	North America	avian_shorebirds	avian_waterfowl	2009	H6N1	H6N3	1018190	1017430
M1	North America	avian_landbirds	avian_waterfowl	1987	H6N2	H6N2	1016348	1023694
M1	North America	avian_waterfowl	avian_shorebirds	2010	H4N6	H10N8	1016511	1016466
M1	North America	avian_waterfowl	avian_domesticbirds	2009	H4N2	H5N2	1011242	1008320
M1	North America	avian_landbirds	avian_waterfowl	2007	H1N2	H1N1	1008742	1016454
M1	North America	avian_waterfowl	avian_shorebirds	2009	H2N3	H11N1	1017422	1018159
M1	North America	avian_shorebirds	avian_waterfowl	2009	H1N9	H11N9	1018229	1015926
M1	North America	avian_waterfowl	avian_domesticbirds	2007	H6N1	H5N2	1010783	1006770
M1	North America	avian_waterfowl	avian_shorebirds	2002	H5N2	H9N2	1004303	1017990
M1	North America	avian_waterfowl	avian_shorebirds	2009	H4N9	H6N1	1018237	1015185
M1	North America	avian_shorebirds	swine	2004	H6N8	H1N1	1015173	1000299
M1	East Asia	swine	avian_domesticbirds	2010	H9N2	H5N2	1025233	1014914
M1	North America	avian_landbirds	avian_shorebirds	2010	H4N8	H6N2	1017468	1015191
M1	North America	avian_shorebirds	avian_waterfowl	2006	H6N7	H6N5	1018013	1010874
M1	East Asia	human	avian_landbirds	2013	H7N9	H9N2	1021511	1021510
M1	North America	avian_waterfowl	avian_shorebirds	2006	H1N1	H4N6	1016460	1018116
M1	North America	avian_waterfowl	avian_shorebirds	2005	H12N5	H10N7	25083	1008732
M1	North America	human	avian_domesticbirds	2009	H1N1	H1N1	1005018	28505
M1	North America	avian_shorebirds	avian_waterfowl	2009	H6N8	H4N6	1015184	1016511
M1	North America	avian_waterfowl	avian_shorebirds	2007	H3N6	H1N7	1015395	1016477
M1	West Asia	avian_landbirds	avian_domesticbirds	2007	H5N1	H5N1	1002083	24847
M1	North America	avian_waterfowl	avian_shorebirds	2009	H6N1	H1N8	1011259	1016494
M1	North America	avian_landbirds	avian_shorebirds	2006	H5N2	H7N3	1008321	1011968
M1	North America	avian_shorebirds	avian_waterfowl	2004	H6N8	H5N2	22133	1008340
M1	North America	avian_waterfowl	avian_shorebirds	2006	H5N2	H6N7	1008302	1018013
M1	North America	human	swine	2005	H1N1	H2N3	1000682	1001902
M1	North America	avian_waterfowl	avian_shorebirds	1993	H11N9	H11N9	26487	1015111
M1	North America	avian_shorebirds	avian_waterfowl	2006	H7N3	H9N2	1024653	1009221
M1	North America	avian_waterfowl	avian_shorebirds	2009	H2N9	H10N8	1017435	1016466
M1	North America	avian_waterfowl	avian_shorebirds	1983	H3N2	H4N6	1023498	17513
M1	North America	avian_shorebirds	avian_waterfowl	2008	H6N2	H12N5	1015183	1008897
M1	North America	avian_domesticbirds	swine	2004	H3N2	H3N2	1002244	1020873
M1	North America	human	avian_waterfowl	2004	H7N3	H3N8	24513	26335
M1	North America	avian_waterfowl	avian_shorebirds	2007	H3N5	H10N8	1010841	1016466
M1	North America	avian_waterfowl	avian_shorebirds	2006	H3N8	H7N7	1009072	1003509
M1	East Asia	avian_landbirds	avian_waterfowl	2012	H1N2	H1N2	1018312	1018307
M1	North America	avian_shorebirds	avian_domesticbirds	2008	H6N2	H5N2	1015183	1006775
M1	North America	avian_waterfowl	avian_domesticbirds	2007	H3N5	H4N8	1010841	1002809
M1	East Asia	avian_waterfowl	avian_landbirds	2007	H1N2	H4N6	1026135	1014901
M1	North America	avian_waterfowl	avian_shorebirds	2000	H1N9	H6N8	1017319	1017983
M1	North America	avian_waterfowl	avian_shorebirds	2009	H10N9	H4N6	1017462	1015040
M1	North America	avian_domesticbirds	avian_waterfowl	2007	H5N1	H3N9	1004863	1017450
M1	North America	avian_waterfowl	avian_shorebirds	2008	H4N5	H10N7	1017381	1008732
M1	North America	avian_waterfowl	avian_shorebirds	2010	H7N3	H6N2	1015612	1015191
M1	North America	avian_shorebirds	avian_waterfowl	1999	H11N2	H3N9	1015150	1017053
M1	North America	avian_waterfowl	avian_shorebirds	2009	H1N1	H11N1	1011253	1015187
M1	North America	avian_shorebirds	avian_waterfowl	2006	H7N7	H5N7	1003509	1010845
M1	North America	avian_waterfowl	avian_shorebirds	2008	H6N2	H1N7	1009179	1018181
M1	East Asia	avian_domesticbirds	avian_waterfowl	2013	H5N2	H5N1	1021590	1019177
M1	North America	avian_waterfowl	avian_domesticbirds	1982	H5N1	H5N1	1023684	1003532
M1	North America	avian_waterfowl	avian_shorebirds	1984	H2N3	H7N3	1013520	1024648
M1	North America	avian_waterfowl	avian_shorebirds	1985	H3N6	H2N9	1023672	22049
M1	North America	avian_landbirds	avian_shorebirds	2006	H5N2	H7N7	1008307	1003509
M1	East Asia	swine	human	2004	H3N2	H3N2	1003976	1000347
M1	North America	avian_waterfowl	avian_shorebirds	2000	H10N7	H5N8	1002645	1017960
M1	East Asia	avian_waterfowl	avian_domesticbirds	2009	H6N2	H6N6	1024939	1024967
M1	North America	avian_waterfowl	avian_shorebirds	2007	H10N3	H7N3	1009296	1011969
M1	North America	avian_shorebirds	avian_waterfowl	2006	H6N7	H1N5	1018013	1017378
M1	North America	avian_waterfowl	avian_shorebirds	2010	H3N7	H4N6	1016543	1015199
M1	North America	avian_waterfowl	avian_shorebirds	2010	H5N2	H10N8	1016010	1016466
M1	North America	avian_waterfowl	avian_shorebirds	2009	H1N1	H11N8	1011253	1015188
M1	North America	avian_shorebirds	avian_waterfowl	2007	H4N8	H11N3	1003785	1008763
M1	North America	avian_waterfowl	avian_shorebirds	2002	H4N6	H5N8	23673	1017960
M1	North America	avian_shorebirds	avian_waterfowl	2009	H1N8	H6N3	1016494	1017430
M1	North America	avian_shorebirds	avian_waterfowl	2010	H11N9	H10N7	1014729	1010868
M1	East Asia	swine	avian_domesticbirds	2009	H9N2	H6N2	1016780	1024968
M1	North America	avian_waterfowl	avian_landbirds	2008	H12N8	H1N2	1017409	1008740
M1	North America	avian_waterfowl	avian_shorebirds	2009	H4N2	H6N1	1011242	1015189
M1	North America	avian_shorebirds	avian_waterfowl	1994	H7N7	H2N3	1024655	1013500
M1	North America	avian_waterfowl	avian_shorebirds	2001	H10N7	H11N7	1003506	1017964
M1	North America	avian_waterfowl	avian_landbirds	2007	H4N3	H1N2	1012006	1008740
M1	North America	avian_waterfowl	avian_shorebirds	2010	H4N8	H10N8	1016512	1016466
M1	North America	swine	human	2011	H1N2	H1N2	1015728	1023400
M1	North America	avian_shorebirds	avian_domesticbirds	2006	H6N1	H5N2	1008895	1006770
M1	Western Europe	avian_waterfowl	avian_shorebirds	2006	H10N7	H6N8	1008858	1002850
HA	East Asia	swine	avian_domesticbirds	2005	H9N2	H9N2	1001526	1001524
M1	North America	avian_shorebirds	avian_waterfowl	2009	H11N9	H6N9	1018214	1011268
M1	North America	avian_waterfowl	avian_landbirds	2007	H6N1	H1N2	1009043	1008742
M1	North America	avian_waterfowl	avian_shorebirds	2002	H1N1	H9N9	1000800	1017995
M1	North America	avian_shorebirds	avian_waterfowl	2000	H12N5	H6N2	22345	25153
M1	North America	avian_shorebirds	avian_waterfowl	2004	H10N7	H2N1	1018037	1003073
M1	North America	avian_landbirds	avian_waterfowl	2007	H1N2	H7N3	1008740	26533
M1	North America	avian_waterfowl	avian_domesticbirds	1988	H3N3	H7N9	22209	24475
M1	North America	avian_landbirds	avian_waterfowl	2010	H1N1	H7N7	1017466	1015819
M1	North America	avian_landbirds	avian_waterfowl	2007	H1N2	H4N5	1008740	1017381
M1	North America	avian_landbirds	avian_waterfowl	2007	H1N2	H1N9	1008740	1010828
M1	North America	avian_shorebirds	avian_waterfowl	2008	H3N2	H1N1	1012010	1019092
M1	East Asia	avian_waterfowl	avian_landbirds	2011	H11N9	H9N2	1018446	1014720
M1	North America	avian_shorebirds	avian_waterfowl	2006	H6N7	H7N3	1018013	1016669
M1	North America	avian_shorebirds	avian_waterfowl	2004	H5N7	H11N3	22263	1018003
M1	North America	avian_shorebirds	avian_waterfowl	2006	H6N7	H6N2	1018013	1008797
M1	East Asia	avian_domesticbirds	avian_waterfowl	2011	H1N2	H9N2	1018311	1016769
M1	North America	avian_waterfowl	avian_domesticbirds	1979	H7N3	H7N3	1023844	22457
M1	North America	avian_waterfowl	avian_shorebirds	2010	H5N3	H4N6	1021706	1015197
M1	North America	avian_waterfowl	avian_landbirds	2007	H3N8	H1N2	1008726	1008740
M1	North America	avian_shorebirds	avian_waterfowl	2009	H11N9	H2N9	1018208	1017435
M1	North America	avian_shorebirds	avian_waterfowl	2009	H1N8	H4N2	1016494	1022061
M1	North America	avian_waterfowl	avian_shorebirds	2000	H3N6	H6N5	1002424	1017976
M1	East Asia	avian_landbirds	avian_shorebirds	2010	H5N1	H5N1	1017497	1021422
M1	North America	avian_waterfowl	avian_shorebirds	2006	H4N8	H7N7	1017332	1003509
M1	East Asia	avian_waterfowl	avian_domesticbirds	2009	H5N1	H5N5	1011032	1016936
M1	East Asia	avian_domesticbirds	human	2009	H6N6	H5N1	1024962	1002360
M1	North America	avian_shorebirds	avian_waterfowl	2009	H1N7	H6N3	1018178	1017430
M1	North America	avian_landbirds	avian_waterfowl	2006	H5N2	H3N6	1008307	1008744
M1	North America	avian_waterfowl	avian_domesticbirds	2006	H3N2	H5N2	1004223	1006770
M1	North America	avian_landbirds	avian_waterfowl	2010	H1N1	H6N1	1017465	1010847
M1	North America	swine	avian_domesticbirds	1979	H1N1	H1N1	26725	1000792
M1	East Asia	swine	avian_waterfowl	2009	H6N6	H6N2	1016709	1012030
M1	East Asia	avian_domesticbirds	avian_waterfowl	2010	H9N2	H6N2	1026349	1024942
M1	North America	swine	avian_shorebirds	2001	H3N3	H5N8	1000115	1017960
M1	North America	avian_waterfowl	avian_domesticbirds	1986	H11N2	H1N1	24919	1002651
M1	North America	avian_landbirds	avian_waterfowl	2010	H4N8	H4N8	1017468	1024778
M1	North America	avian_waterfowl	avian_shorebirds	2010	H3N2	H11N9	1015932	1018212
M1	Oceania	avian_landbirds	avian_waterfowl	1979	H15N9	H4N6	22349	22409
M1	North America	swine	human	2004	H1N2	H3N2	1020737	1001227
M1	North America	avian_shorebirds	avian_waterfowl	2004	H5N7	H4N6	1002658	1017331
M1	North America	avian_domesticbirds	avian_waterfowl	1986	H1N1	H10N2	1002651	1018026
M1	North America	avian_landbirds	avian_waterfowl	2007	H1N2	H1N2	1008740	1010908
M1	North America	avian_domesticbirds	avian_waterfowl	2005	H7N2	H7N2	26849	1002177
M1	North America	avian_shorebirds	avian_waterfowl	2006	H6N1	H4N6	1008895	1004236
M1	North America	avian_waterfowl	avian_shorebirds	2006	H5N1	H7N7	1004841	1003509
M1	North America	avian_landbirds	avian_waterfowl	2006	H5N2	H2N3	1008307	1017330
M1	North America	avian_domesticbirds	avian_waterfowl	1982	H5N2	H9N1	1003321	22293
M1	North America	avian_landbirds	avian_waterfowl	2007	H1N2	H4N8	1008740	1010341
M1	North America	avian_domesticbirds	avian_waterfowl	1986	H1N1	H1N1	1002651	1016347
M1	East Asia	avian_domesticbirds	avian_waterfowl	2010	H6N6	H3N6	1012039	1015789
M1	North America	avian_waterfowl	avian_domesticbirds	1998	H11N9	H7N3	26353	28741
M1	North America	avian_shorebirds	avian_waterfowl	2006	H9N2	H9N2	1018017	1009221
M1	East Asia	avian_domesticbirds	avian_landbirds	2013	H7N9	H7N9	1018663	29107
M1	East Asia	avian_waterfowl	swine	2010	H5N5	H5N1	1014960	1018740
M1	North America	avian_landbirds	avian_waterfowl	2006	H5N2	H7N3	1008307	1016669
M1	North America	avian_waterfowl	avian_shorebirds	2007	H5N2	H4N6	1006771	1015200
M1	North America	avian_shorebirds	avian_waterfowl	1985	H4N6	H2N1	17513	25073
M1	North America	avian_shorebirds	avian_waterfowl	2004	H6N8	H2N1	1015171	1003073
M1	North America	avian_waterfowl	avian_shorebirds	1992	H3N6	H6N2	1011847	1015077
M1	Eastern South America	human	swine	2009	H1N1	H1N1	1013938	1026263
M1	North America	avian_waterfowl	avian_domesticbirds	1986	H4N8	H1N1	24219	1002802
M1	North America	avian_waterfowl	avian_shorebirds	1998	H6N1	H10N4	24543	1016385
M1	North America	human	avian_domesticbirds	2004	H7N3	H7N3	24513	1000294
M1	Northern Europe	avian_waterfowl	avian_shorebirds	2006	H8N4	H4N6	1024246	1008853
M1	North America	avian_waterfowl	avian_shorebirds	2001	H7N3	H9N7	1011934	1017997
M1	North America	avian_shorebirds	avian_waterfowl	2006	H6N7	H3N2	1018013	1008743
M1	North America	avian_waterfowl	avian_shorebirds	2011	H4N2	H1N7	1022061	1018178
M1	North America	avian_waterfowl	avian_shorebirds	2002	H1N1	H12N5	1000800	1017996
M1	North America	avian_landbirds	avian_waterfowl	2010	H4N8	H4N6	1017468	1011243
M1	East Asia	avian_domesticbirds	avian_waterfowl	2010	H6N6	H6N6	1024967	1024932
M1	North America	avian_waterfowl	avian_shorebirds	1995	H3N5	H10N9	22211	1016372
M1	North America	avian_waterfowl	avian_shorebirds	2002	H5N2	H11N9	1004303	22337
M1	North America	avian_shorebirds	avian_waterfowl	2006	H7N7	H1N3	1003509	1005235
M1	North America	avian_shorebirds	avian_waterfowl	2006	H7N7	H10N7	1003509	1008756
M1	North America	avian_waterfowl	avian_shorebirds	1998	H11N9	H12N5	26353	1002650
M1	North America	human	avian_domesticbirds	2011	H3N2	H1N1	1025290	28505
M1	North America	avian_waterfowl	avian_landbirds	1985	H6N8	H6N2	1023530	1016348
M1	North America	avian_shorebirds	avian_waterfowl	1990	H10N7	H11N9	1016358	26539
M1	North America	avian_landbirds	avian_waterfowl	2006	H5N2	H2N9	1008307	1008835
M1	North America	avian_waterfowl	avian_shorebirds	2008	H6N2	H1N3	1017400	1016665
M1	North America	avian_waterfowl	avian_shorebirds	2010	H11N3	H1N9	1016015	1018211
M1	North America	avian_waterfowl	avian_domesticbirds	2007	H3N6	H5N2	1004210	1008320
M1	North America	avian_waterfowl	swine	2002	H4N6	H3N3	26309	1000115
M1	North America	swine	human	2007	H1N2	H1N1	1020900	1005657
M1	North America	avian_shorebirds	avian_waterfowl	2009	H1N9	H5N2	1016490	1008328
M1	North America	avian_shorebirds	avian_waterfowl	2009	H11N1	H2N9	1015187	1017435
M1	North America	avian_domesticbirds	avian_waterfowl	2007	H5N1	H1N9	1004863	1010828
M1	North America	avian_waterfowl	avian_shorebirds	2001	H7N1	H12N5	22291	1017996
M1	North America	avian_shorebirds	avian_waterfowl	2007	H4N8	H7N3	1003785	1008758
M1	North America	avian_waterfowl	avian_domesticbirds	2013	H6N8	H12N5	1022282	1025622
M1	East Asia	avian_domesticbirds	avian_waterfowl	2010	H6N2	H9N2	1024968	1016769
M1	North America	avian_waterfowl	avian_shorebirds	1998	H11N9	H10N9	1017052	1016372
M1	East Asia	avian_domesticbirds	avian_waterfowl	2000	H3N6	H6N2	22361	1007237
M1	North America	avian_shorebirds	avian_waterfowl	2004	H5N7	H1N1	22149	1000984
M1	North America	avian_waterfowl	avian_shorebirds	2009	H6N9	H4N6	1011268	1015197
M1	East Asia	avian_domesticbirds	avian_waterfowl	2013	H7N9	H7N9	1018651	1018670
M1	North America	avian_waterfowl	avian_landbirds	2009	H10N3	H1N2	1017461	1008740
M1	East Asia	avian_waterfowl	avian_domesticbirds	2009	H9N2	H6N6	1016768	1024969
M1	North America	avian_waterfowl	avian_shorebirds	2004	H3N2	H7N7	1018001	1003509
M1	North America	avian_shorebirds	avian_waterfowl	2006	H7N7	H7N3	1003509	26533
M1	North America	avian_waterfowl	avian_shorebirds	2009	H10N9	H6N1	1017462	1015185
M1	East Asia	avian_domesticbirds	avian_landbirds	2013	H9N9	H9N2	1024859	1021510
M1	North America	avian_waterfowl	avian_shorebirds	2007	H5N1	H7N3	1005240	1011972
M1	North America	avian_waterfowl	avian_shorebirds	2008	H10N7	H6N2	1010832	1015191
M1	North America	avian_domesticbirds	avian_waterfowl	2014	H5N8	H4N6	1026405	1020441
M1	Southeast Asia	avian_waterfowl	avian_landbirds	2004	H5N1	H5N1	1004833	1011066
M1	North America	avian_waterfowl	avian_shorebirds	2001	H1N1	H1N1	1017040	1016423
M1	North America	avian_shorebirds	avian_waterfowl	2002	H7N3	H7N1	1011938	22291
M1	North America	avian_shorebirds	swine	2002	H1N1	H1N1	1016423	1000299
M1	North America	avian_waterfowl	avian_shorebirds	2002	H4N6	H10N7	26297	1016383
M1	North America	avian_waterfowl	avian_shorebirds	2010	H4N6	H1N7	1016511	1018178
M1	North America	avian_domesticbirds	avian_waterfowl	2007	H5N1	H2N9	1004863	1008835
M1	North America	avian_waterfowl	avian_shorebirds	2008	H3N2	H1N7	1017393	1018205
M1	North America	avian_waterfowl	avian_shorebirds	1999	H3N2	H10N7	1002643	1016402
M1	East Asia	avian_waterfowl	avian_landbirds	2005	H6N1	H4N6	1007162	1014901
M1	North America	avian_landbirds	avian_shorebirds	1976	H1N6	H1N6	1023648	1023464
M1	North America	avian_domesticbirds	avian_waterfowl	2007	H5N1	H4N8	1004863	1010341
M1	North America	avian_waterfowl	avian_landbirds	2007	H5N1	H5N2	1005240	1008322
M1	North America	avian_shorebirds	avian_waterfowl	1990	H10N7	H10N6	1016358	1010269
M1	North America	avian_shorebirds	avian_waterfowl	2006	H7N7	H1N5	1003509	1017378
M1	North America	avian_waterfowl	avian_shorebirds	2007	H3N6	H11N8	1015395	1018165
M1	North America	avian_waterfowl	avian_domesticbirds	1989	H6N8	H6N3	1015064	24497
M1	North America	avian_shorebirds	avian_waterfowl	2002	H7N3	H7N3	1017981	1011934
M1	North America	avian_shorebirds	avian_landbirds	2008	H4N6	H5N2	1015195	1008322
M1	North America	avian_shorebirds	avian_waterfowl	1989	H7N7	H11N9	22287	26539
M1	North America	avian_shorebirds	avian_waterfowl	2009	H11N1	H3N1	1018188	1017432
M1	North America	avian_waterfowl	avian_landbirds	2007	H5N7	H1N2	1010845	1008740
M1	North America	avian_waterfowl	avian_shorebirds	2010	H11N2	H4N6	1015978	1015435
M1	North America	avian_shorebirds	avian_waterfowl	2003	H9N9	H7N3	1017995	17507
M1	North America	avian_waterfowl	avian_landbirds	2010	H4N3	H1N1	1013922	1017465
M1	North America	avian_waterfowl	avian_shorebirds	1998	H6N1	H10N5	24543	1018027
M1	North America	avian_shorebirds	avian_waterfowl	2009	H6N1	H3N1	1018190	1017432
M1	North America	avian_shorebirds	avian_landbirds	2006	H6N7	H1N2	1018013	1008740
M1	Eastern Europe	avian_waterfowl	avian_landbirds	2005	H5N1	H5N1	1000156	27735
M1	North America	avian_domesticbirds	avian_waterfowl	2007	H5N1	H12N8	1004863	1017409
M1	North America	avian_waterfowl	avian_shorebirds	1987	H1N1	H10N7	1016347	1016345
M1	North America	avian_shorebirds	avian_waterfowl	2009	H1N9	H3N7	1016490	1016542
M1	North America	avian_waterfowl	avian_shorebirds	2009	H1N1	H6N1	1010880	1015185
M1	North America	avian_waterfowl	avian_shorebirds	2007	H3N5	H4N6	1010841	1015197
M1	North America	avian_shorebirds	avian_waterfowl	2008	H10N7	H3N1	1016467	1017432
M1	East Asia	avian_landbirds	avian_waterfowl	2003	H5N1	H5N1	1014163	1001081
M1	Southeast Asia	avian_domesticbirds	human	2004	H5N1	H5N1	1002818	1012986
M1	Eastern Europe	avian_domesticbirds	avian_waterfowl	2005	H5N1	H5N1	1000480	1004270
M1	North America	avian_domesticbirds	avian_waterfowl	2007	H5N1	H4N5	1004863	1017381
M1	North America	avian_shorebirds	avian_waterfowl	2009	H1N9	H7N7	1018229	1016594
M1	North America	avian_shorebirds	avian_waterfowl	2004	H5N7	H3N8	1018002	23671
M1	North America	avian_shorebirds	avian_waterfowl	1994	H7N5	H1N1	1011874	1000983
M1	Western Europe	avian_waterfowl	avian_shorebirds	2007	H10N1	H3N8	1008859	1002848
M1	North America	avian_shorebirds	avian_waterfowl	1986	H2N7	H2N7	1013533	1013505
M1	North America	avian_shorebirds	avian_waterfowl	1987	H10N7	H10N7	1016345	25095
M1	Southeast Asia	swine	avian_waterfowl	2005	H5N1	H5N1	1007496	1003464
M1	East Asia	avian_domesticbirds	avian_waterfowl	2013	H10N9	H7N3	1018252	1024868
M1	North America	avian_shorebirds	avian_waterfowl	2009	H11N9	H4N2	1018208	1011228
M1	North America	avian_waterfowl	avian_shorebirds	2011	H6N8	H7N7	1019472	1024667
M1	North America	avian_waterfowl	avian_domesticbirds	1986	H5N2	H5N2	1002797	1003357
M1	East Asia	avian_domesticbirds	human	2013	H7N9	H7N9	1018656	1024973
M1	North America	avian_waterfowl	avian_shorebirds	2010	H3N2	H11N1	1015932	1018171
M1	North America	avian_landbirds	avian_shorebirds	1976	H1N6	H1N2	1023648	1023714
M1	Eastern Europe	avian_domesticbirds	avian_landbirds	2005	H5N1	H5N1	1000480	27735
M1	Oceania	avian_domesticbirds	avian_landbirds	1985	H7N7	H7N7	1001238	26905
M1	East Asia	avian_landbirds	avian_waterfowl	2005	H4N6	H4N6	1014901	1002659
M1	North America	avian_domesticbirds	avian_waterfowl	2007	H5N1	H12N5	1004863	26437
M1	North America	avian_shorebirds	avian_waterfowl	2006	H7N7	H6N1	1003509	1008750
M1	Southern Europe	swine	human	2013	H3N2	H3N2	1024904	1023399
M1	North America	avian_domesticbirds	avian_waterfowl	2006	H5N2	H12N5	1006775	1008897
M1	North America	avian_domesticbirds	avian_waterfowl	2006	H5N2	H10N6	1006775	1018150
M1	North America	avian_shorebirds	avian_waterfowl	2008	H3N2	H14N8	1018077	1015981
M1	North America	avian_waterfowl	avian_shorebirds	1999	H1N1	H5N8	24113	1017960
M1	North America	avian_waterfowl	avian_domesticbirds	2008	H6N2	H5N2	1017357	1006770
M1	North America	avian_waterfowl	avian_shorebirds	2009	H2N9	H1N7	1017435	1018193
M1	North America	avian_waterfowl	avian_domesticbirds	2006	H3N8	H5N2	1010928	1006770
M1	North America	avian_waterfowl	avian_shorebirds	2009	H6N1	H1N1	1011258	1018177
M1	North America	avian_waterfowl	avian_shorebirds	2011	H6N8	H6N2	1019472	1015191
M1	North America	avian_landbirds	avian_waterfowl	2010	H1N1	H10N9	1017466	1024735
M1	North America	avian_landbirds	avian_waterfowl	1981	H1N1	H2N3	22451	1013513
M1	North America	avian_waterfowl	avian_shorebirds	2010	H5N3	H10N8	1021706	1016466
M1	North America	avian_landbirds	avian_waterfowl	2006	H5N2	H10N6	1008322	1018150
M1	North America	avian_waterfowl	avian_shorebirds	2007	H3N5	H10N7	1010841	1008732
M1	North America	avian_waterfowl	avian_shorebirds	1996	H4N6	H9N7	1011886	1011883
M1	Oceania	avian_waterfowl	avian_shorebirds	1979	H4N4	H3N8	1003988	22405
M1	East Asia	avian_waterfowl	avian_domesticbirds	2005	H6N2	H6N2	1007176	1007213
M1	North America	avian_waterfowl	avian_domesticbirds	2006	H4N6	H4N8	1009086	1002809
M1	North America	avian_landbirds	avian_shorebirds	1994	H5N9	H6N8	1002796	1015089
M1	North America	avian_waterfowl	avian_shorebirds	1999	H6N2	H6N5	24373	1017976
M1	North America	avian_waterfowl	avian_shorebirds	2006	H4N8	H10N7	1017332	1008732
M1	North America	avian_waterfowl	avian_shorebirds	2009	H10N3	H1N9	1018231	1018229
M1	North America	avian_waterfowl	avian_shorebirds	2007	H3N6	H10N8	1015395	1016466
M1	East Asia	avian_domesticbirds	avian_landbirds	2013	H9N2	H7N9	1024860	29107
M1	North America	avian_shorebirds	avian_waterfowl	2006	H7N7	H10N2	1003509	1008754
M1	East Asia	avian_domesticbirds	avian_waterfowl	2013	H10N9	H1N3	1018252	1011614
M1	North America	avian_landbirds	avian_waterfowl	2010	H1N1	H3N2	1017465	1022148
M1	North America	avian_waterfowl	avian_shorebirds	1999	H3N2	H5N7	1017333	1004306
HA	East Asia	avian_waterfowl	swine	2005	H9N2	H9N2	1001839	1001693
M1	North America	avian_waterfowl	avian_shorebirds	1986	H4N9	H4N6	24487	17513
M1	North America	avian_waterfowl	avian_domesticbirds	2005	H4N6	H5N2	26459	1006770
M1	North America	avian_waterfowl	avian_shorebirds	1998	H6N3	H10N9	1017312	1016372
M1	North America	avian_shorebirds	avian_waterfowl	2006	H9N2	H10N6	1011970	1018150
M1	East Asia	swine	avian_waterfowl	2009	H4N1	H1N2	1014961	1018309
M1	North America	avian_shorebirds	avian_waterfowl	2009	H11N9	H6N3	1018208	1017430
M1	North America	avian_waterfowl	avian_shorebirds	2004	H5N1	H10N7	1004834	1003318
M1	North America	avian_landbirds	avian_waterfowl	2007	H1N2	H1N3	1008740	1005235
M1	North America	avian_landbirds	avian_waterfowl	2006	H5N2	H6N1	1008307	1010847
M1	North America	avian_shorebirds	avian_waterfowl	2006	H6N7	H7N7	1018013	1008768
M1	North America	avian_waterfowl	avian_shorebirds	2000	H3N9	H6N5	1002806	1017976
M1	East Asia	avian_landbirds	avian_waterfowl	2005	H4N6	H11N9	1014901	28432
M1	North America	avian_waterfowl	avian_landbirds	2006	H5N1	H1N2	1004841	1008740
M1	North America	avian_waterfowl	avian_domesticbirds	2005	H11N3	H5N2	1018003	1006770
M1	North America	avian_waterfowl	avian_shorebirds	1986	H11N2	H10N5	24919	1016342
M1	North America	avian_shorebirds	avian_waterfowl	2003	H9N9	H3N8	1017995	25093
M1	North America	avian_shorebirds	avian_waterfowl	2003	H11N9	H4N6	22337	26309
M1	North America	avian_shorebirds	avian_waterfowl	2009	H6N1	H6N1	1018190	1011258
M1	North America	avian_waterfowl	avian_domesticbirds	2008	H1N1	H5N2	1019092	1006775
M1	North America	avian_landbirds	avian_waterfowl	2010	H1N1	H3N8	1017466	1009260
M1	North America	avian_waterfowl	avian_shorebirds	2006	H3N8	H7N3	1004044	1018014
M1	North America	avian_landbirds	avian_waterfowl	2007	H1N2	H2N3	1008740	1017330
M1	East Asia	avian_waterfowl	avian_landbirds	2005	H5N1	H9N2	1002161	1015477
M1	Southeast Asia	avian_landbirds	avian_domesticbirds	2004	H5N1	H5N1	27748	1004261
M1	North America	avian_landbirds	avian_waterfowl	2010	H4N8	H5N2	1017468	1009186
M1	North America	avian_landbirds	avian_waterfowl	2007	H1N2	H12N5	1008740	26593
M1	East Asia	avian_waterfowl	human	2013	H7N9	H7N9	1018670	1021499
M1	North America	avian_shorebirds	avian_waterfowl	1996	H9N7	H11N9	1011883	1017052
M1	East Asia	avian_domesticbirds	avian_waterfowl	2009	H6N6	H5N1	1024962	1002237
M1	North America	avian_shorebirds	avian_waterfowl	2009	H1N1	H6N3	1018167	1017430
M1	North America	avian_waterfowl	avian_shorebirds	2001	H7N1	H9N7	22291	1017997
M1	North America	swine	human	1976	H1N1	H1N1	26723	1018546
M1	North America	avian_shorebirds	avian_waterfowl	2009	H6N8	H6N3	1015184	1017430
M1	North America	avian_domesticbirds	avian_waterfowl	2007	H5N1	H4N3	1004863	1012006
M1	North America	avian_shorebirds	avian_waterfowl	2008	H3N2	H14N6	1012010	1015950
M1	East Asia	human	avian_domesticbirds	2013	H7N9	H9N2	1021431	1026359
M1	North America	avian_domesticbirds	avian_waterfowl	2007	H5N1	H4N2	1004863	1011230
M1	North America	avian_domesticbirds	avian_waterfowl	2007	H5N1	H7N3	1004863	1004182
M1	East Asia	avian_landbirds	avian_waterfowl	2005	H9N2	H7N3	1015477	1018892
M1	North America	avian_landbirds	avian_waterfowl	2010	H1N1	H1N1	1017466	1016072
M1	North America	avian_waterfowl	avian_shorebirds	2002	H6N2	H11N9	23689	22337
M1	North America	avian_waterfowl	avian_landbirds	2006	H10N7	H5N2	1008756	1008307
M1	Western Europe	human	swine	2009	H1N1	H1N1	1015287	1014804
M1	North America	avian_waterfowl	avian_domesticbirds	1977	H1N6	H4N2	22161	22461
M1	North America	avian_waterfowl	avian_shorebirds	2010	H4N8	H11N8	1016512	1018165
M1	North America	avian_shorebirds	avian_waterfowl	2009	H1N9	H4N6	1018187	1011244
M1	North America	avian_shorebirds	avian_waterfowl	2009	H1N9	H6N3	1018196	1017430
M1	North America	avian_waterfowl	avian_shorebirds	2009	H4N2	H10N8	1011228	1016466
M1	North America	avian_shorebirds	avian_domesticbirds	2004	H6N8	H5N2	1015171	1006770
M1	North America	avian_shorebirds	avian_waterfowl	2001	H5N8	H3N6	1017960	1002424
M1	North America	swine	avian_waterfowl	2001	H3N3	H11N6	1000115	1015156
M1	East Asia	avian_waterfowl	swine	2009	H1N1	H4N1	1026140	1014961
M1	East Asia	avian_landbirds	avian_waterfowl	2005	H4N6	H11N2	1014901	1004377
M1	East Asia	avian_domesticbirds	avian_waterfowl	2014	H5N8	H5N8	1024058	1026214
M1	North America	avian_shorebirds	avian_waterfowl	2009	H11N1	H4N8	1015187	1016512
M1	North America	avian_waterfowl	swine	2002	H5N2	H3N3	1002825	1000115
M1	North America	avian_landbirds	avian_waterfowl	2010	H1N1	H6N2	1017466	1015921
M1	North America	avian_domesticbirds	avian_waterfowl	2005	H4N8	H3N2	1002809	1018001
M1	North America	avian_shorebirds	avian_waterfowl	2006	H7N7	H4N6	1003509	1009086
M1	North America	avian_shorebirds	avian_waterfowl	2009	H11N8	H4N2	1015188	1022061
M1	North America	avian_waterfowl	avian_shorebirds	1976	H4N6	H4N6	1023802	1023631
M1	North America	avian_waterfowl	avian_domesticbirds	2011	H4N2	H12N5	1022070	1025622
M1	North America	avian_waterfowl	avian_landbirds	2006	H7N3	H10N3	1009114	1008733
M1	North America	swine	avian_shorebirds	2001	H3N3	H11N9	1000450	22337
M1	North America	avian_waterfowl	avian_shorebirds	2010	H11N3	H10N8	1016015	1016466
M1	North America	avian_shorebirds	avian_waterfowl	1987	H10N7	H11N3	1016345	25155
M1	North America	avian_shorebirds	avian_waterfowl	2004	H5N7	H11N2	22149	26405
M1	North America	avian_waterfowl	avian_shorebirds	1998	H1N1	H10N4	1016380	1018028
M1	North America	avian_waterfowl	avian_shorebirds	1986	H11N2	H10N7	24919	1016345
M1	North America	avian_waterfowl	avian_shorebirds	2009	H6N8	H10N8	1011267	1016466
M1	North America	avian_shorebirds	avian_waterfowl	2007	H4N8	H5N3	1008921	1004889
NA	East Asia	avian_domesticbirds	avian_waterfowl	1999	H6N1	H6N1	1000158	1000486
NA	North America	avian_waterfowl	avian_shorebirds	2010	H2N2	H6N2	1015969	1015183
NA	North America	swine	avian_domesticbirds	1978	H1N1	H1N1	1001687	1000792
NA	North America	avian_waterfowl	avian_shorebirds	2005	H4N8	H11N8	1018012	1018006
NA	East Asia	avian_domesticbirds	avian_waterfowl	2009	H9N2	H6N2	1011763	1011373
NA	Southeast Asia	avian_domesticbirds	avian_waterfowl	2004	H5N1	H5N1	1003107	1003463
NA	North America	avian_waterfowl	avian_landbirds	2006	H5N2	H5N2	1008312	1008322
NA	North America	avian_waterfowl	avian_landbirds	1987	H10N2	H6N2	1018026	1016348
NA	North America	swine	human	2004	H1N2	H3N2	1000334	21139
NA	North America	avian_landbirds	avian_waterfowl	2006	H5N2	H3N2	1008307	1018001
NA	Southeast Asia	avian_domesticbirds	swine	2006	H5N1	H5N1	1003462	1007501
NA	North America	avian_waterfowl	avian_domesticbirds	1987	H10N2	H5N2	1018026	1003320
NA	North America	avian_shorebirds	avian_waterfowl	2010	H1N3	H5N3	1016516	1021706
NA	North America	swine	avian_waterfowl	2006	H2N3	H11N3	1001902	1008763
NA	Southeast Asia	avian_landbirds	avian_waterfowl	2004	H5N1	H5N1	1004254	1004833
NA	North America	swine	human	2005	H3N2	H3N2	1001052	21131
NA	North America	avian_waterfowl	avian_shorebirds	2009	H10N1	H1N1	1011260	1019475
NA	North America	avian_waterfowl	avian_landbirds	1988	H9N2	H6N2	22305	1016348
NA	North America	avian_domesticbirds	avian_waterfowl	1986	H1N1	H1N1	1002651	1019090
NA	East Asia	avian_waterfowl	human	2005	H5N1	H5N1	1007833	1007800
NA	North America	avian_shorebirds	avian_waterfowl	1976	H4N6	H4N6	1023631	1023830
NA	East Asia	avian_landbirds	avian_waterfowl	2013	H7N9	H7N9	1018685	1026278
NA	North America	avian_waterfowl	avian_shorebirds	2001	H7N3	H7N3	26337	1017981
NA	Southeast Asia	avian_domesticbirds	avian_waterfowl	2013	H9N2	H9N2	1018738	1018771
NA	East Asia	avian_domesticbirds	avian_landbirds	2013	H9N9	H7N9	1024859	1024867
NA	Southeast Asia	human	swine	2009	H1N1	H1N1	1014275	1019144
NA	East Asia	avian_landbirds	avian_waterfowl	2011	H5N2	H6N2	1014908	1016082
NA	East Asia	avian_domesticbirds	avian_waterfowl	2005	H6N2	H6N2	1007213	1007176
NA	North America	avian_waterfowl	swine	2001	H1N1	H1N1	1017040	1000299
NA	North America	avian_waterfowl	avian_shorebirds	2009	H10N3	H1N3	1011276	1016514
NA	West Africa	avian_waterfowl	avian_landbirds	2006	H5N1	H5N1	24851	24879
NA	East Asia	avian_domesticbirds	avian_landbirds	2004	H5N1	H5N1	1004851	1000621
NA	East Asia	avian_waterfowl	avian_landbirds	2009	H9N2	H5N2	1011765	1014908
NA	North America	human	avian_domesticbirds	2004	H7N3	H7N3	24513	1000294
NA	North America	avian_waterfowl	avian_shorebirds	2001	H10N7	H5N7	1003506	1004306
NA	North America	avian_shorebirds	avian_waterfowl	2009	H6N1	H1N1	1018173	1019184
NA	North America	avian_waterfowl	avian_domesticbirds	2005	H11N2	H5N2	26405	1006770
NA	East Asia	swine	avian_waterfowl	2009	H4N1	H5N1	1014961	1012606
NA	North America	avian_waterfowl	avian_shorebirds	2007	H7N7	H6N7	1008768	1018013
NA	North America	avian_waterfowl	avian_shorebirds	2008	H2N3	H1N3	1009187	1016665
NA	North America	avian_waterfowl	avian_shorebirds	2010	H3N2	H3N2	1015942	1012010
NA	North America	avian_shorebirds	avian_waterfowl	1991	H6N2	H6N2	1015077	26327
NA	North America	avian_waterfowl	avian_landbirds	1987	H6N2	H6N2	1016356	1016348
NA	North America	avian_shorebirds	avian_waterfowl	1988	H7N7	H10N7	22285	1018041
NA	East Asia	avian_waterfowl	swine	2010	H5N5	H10N5	1014960	1014732
NA	Oceania	avian_landbirds	avian_domesticbirds	1997	H7N4	H7N4	26823	26821
NA	North America	avian_waterfowl	avian_shorebirds	2010	H9N2	H3N2	1015961	1012010
NA	Southeast Asia	human	avian_landbirds	2004	H5N1	H5N1	1001121	1010159
NA	North America	avian_shorebirds	avian_waterfowl	2004	H6N8	H6N8	1015173	26909
NA	North America	avian_waterfowl	avian_shorebirds	2011	H5N1	H10N1	1015848	1018195
NA	North America	avian_domesticbirds	avian_waterfowl	1979	H4N2	H3N2	22461	1023555
NA	North America	avian_waterfowl	avian_landbirds	1988	H5N2	H6N2	23721	1016348
NA	East Asia	avian_domesticbirds	human	2005	H5N1	H5N1	1004264	1001160
NA	Eastern Europe	avian_landbirds	avian_waterfowl	2005	H5N1	H5N1	27735	1004269
NA	North America	avian_domesticbirds	avian_waterfowl	2006	H5N2	H3N2	1006770	1018001
NA	North America	avian_domesticbirds	avian_waterfowl	2013	H6N8	H3N8	1025623	1022062
NA	North America	avian_waterfowl	avian_shorebirds	2005	H3N8	H10N8	1009615	1018035
NA	North America	avian_waterfowl	avian_shorebirds	2010	H3N2	H6N2	1015942	1015183
NA	North America	avian_landbirds	avian_waterfowl	2007	H1N2	H5N2	1008740	1008314
NA	North America	avian_shorebirds	avian_waterfowl	2009	H10N7	H4N7	1018170	1016326
NA	North America	avian_shorebirds	avian_waterfowl	1988	H7N3	H2N3	1024649	1011819
NA	North America	avian_domesticbirds	avian_landbirds	1987	H5N2	H6N2	1003320	1016348
NA	Northern Europe	swine	human	2009	H1N1	H1N1	1012270	1008054
NA	North America	avian_waterfowl	avian_domesticbirds	1981	H5N2	H4N2	1023683	22461
NA	East Asia	avian_waterfowl	swine	2009	H6N6	H6N6	1012046	1016709
NA	West Asia	avian_domesticbirds	avian_landbirds	2006	H5N1	H5N1	24847	1002083
NA	East Asia	avian_domesticbirds	avian_waterfowl	2013	H9N9	H7N9	1024859	1018670
NA	East Asia	avian_domesticbirds	avian_waterfowl	2013	H7N9	H7N9	1018651	1018670
NA	North America	avian_waterfowl	avian_shorebirds	2001	H10N7	H11N7	1003506	1017964
NA	East Asia	swine	human	2009	H5N1	H5N1	1018740	1002359
NA	Southern Europe	swine	human	2011	H1N1	H1N1	1026310	1006806
NA	North America	avian_shorebirds	avian_waterfowl	2008	H3N2	H6N2	1018077	1018239
NA	North America	avian_waterfowl	avian_shorebirds	2008	H10N6	H4N6	1018150	1015039
NA	North America	avian_waterfowl	avian_domesticbirds	1982	H6N1	H5N1	1023574	1003532
NA	North America	avian_shorebirds	avian_waterfowl	1988	H2N8	H3N8	1005767	26349
NA	North America	avian_waterfowl	avian_domesticbirds	1988	H2N3	H6N3	1013521	24497
NA	North America	avian_waterfowl	avian_shorebirds	2010	H9N2	H6N2	1015961	1015183
NA	North America	avian_domesticbirds	avian_landbirds	1993	H5N2	H5N2	1005735	1003315
NA	North America	avian_waterfowl	avian_shorebirds	2005	H4N8	H6N8	1018012	22133
NA	North America	avian_waterfowl	avian_shorebirds	2000	H6N7	H10N7	1017317	1016411
NA	North America	avian_landbirds	avian_waterfowl	2007	H1N2	H3N2	1008740	1008743
NA	North America	avian_waterfowl	avian_shorebirds	1993	H1N1	H1N1	25379	1016369
NA	Southern Europe	avian_landbirds	avian_waterfowl	2000	H7N1	H7N1	26287	26515
NA	Southeast Asia	avian_domesticbirds	avian_landbirds	2009	H9N2	H9N2	1017012	1017013
NA	North America	avian_domesticbirds	swine	2005	H3N2	H1N2	1002233	1020883
NA	Eastern Europe	avian_landbirds	avian_domesticbirds	2005	H5N1	H5N1	27735	1000480
NA	North America	avian_waterfowl	avian_landbirds	2005	H11N2	H5N2	26405	1008307
HA	East Asia	avian_domesticbirds	avian_landbirds	2005	H9N2	H9N2	1001524	1011621
HA	East Asia	avian_landbirds	swine	2005	H9N2	H9N2	1011621	1000775
NA	North America	avian_waterfowl	avian_shorebirds	2005	H6N8	H10N8	26495	1018035
NA	Southern Europe	avian_domesticbirds	avian_landbirds	1999	H7N1	H7N1	1001343	26287
NA	North America	avian_domesticbirds	avian_waterfowl	1979	H4N2	H2N2	22461	1013456
NA	West Asia	avian_waterfowl	avian_landbirds	2006	H5N1	H5N1	24845	1002083
NA	North America	avian_waterfowl	avian_shorebirds	2010	H7N3	H1N3	1015940	1016516
NA	East Asia	swine	avian_waterfowl	2004	H5N1	H5N1	1000710	1001268
NA	North America	avian_landbirds	avian_shorebirds	1976	H1N6	H1N6	1023648	1023465
NA	East Asia	avian_domesticbirds	avian_waterfowl	2011	H1N2	H6N2	1018311	1016082
NA	East Asia	avian_landbirds	avian_domesticbirds	2013	H7N7	H7N7	1018904	1018929
NA	North America	avian_waterfowl	avian_shorebirds	2007	H7N7	H7N7	1008768	1003509
NA	North America	avian_waterfowl	avian_shorebirds	2000	H6N7	H11N7	1017317	1017964
NA	North America	avian_domesticbirds	avian_waterfowl	1980	H7N3	H7N3	22457	1023844
NA	North America	avian_waterfowl	avian_shorebirds	2005	H3N8	H3N8	1009615	1018011
NA	East Asia	avian_waterfowl	avian_shorebirds	2008	H5N1	H5N1	1002679	1021423
NA	East Asia	swine	avian_domesticbirds	2004	H5N1	H5N1	1000710	16783
NA	Southern Europe	avian_waterfowl	avian_domesticbirds	2003	H7N2	H7N2	1001867	26503
NA	North America	avian_shorebirds	avian_waterfowl	2007	H12N1	H5N1	1018244	1004841
NA	North America	avian_waterfowl	avian_shorebirds	1986	H2N7	H2N7	1013505	1013531
NA	Central Europe	human	swine	2009	H1N1	H1N1	1007911	1012644
NA	North America	avian_domesticbirds	avian_waterfowl	2010	H5N2	H4N2	1014906	1011242
NA	Southeast Asia	avian_domesticbirds	human	2004	H5N1	H5N1	1002981	1004253
NA	Eastern Europe	avian_domesticbirds	avian_waterfowl	2005	H5N1	H5N1	1000480	1000759
NA	North America	avian_waterfowl	avian_shorebirds	2010	H6N1	H10N1	1015192	1018195
NA	North America	avian_shorebirds	avian_waterfowl	2009	H13N6	H13N6	1018169	1014432
NA	Western Europe	avian_shorebirds	avian_waterfowl	2005	H6N8	H6N8	1002850	1002689
HA	East Asia	avian_landbirds	avian_waterfowl	2005	H9N2	H9N2	1011621	1001839
NA	North America	avian_waterfowl	avian_shorebirds	2006	H5N2	H6N2	1008300	1015178
NA	East Asia	avian_domesticbirds	avian_landbirds	2009	H9N2	H5N2	1011763	1014908
NA	North America	avian_waterfowl	avian_domesticbirds	2009	H1N2	H5N2	1011280	1014906
NA	North America	avian_waterfowl	avian_domesticbirds	1986	H5N2	H5N2	1002797	1003357
NA	Southeast Asia	human	avian_waterfowl	2004	H5N1	H5N1	1001121	1004833
NA	East Asia	avian_domesticbirds	human	2013	H7N9	H7N9	1018656	1024973
NA	East Asia	avian_landbirds	swine	2005	H5N1	H5N1	1014497	1000710
NA	North America	avian_waterfowl	avian_domesticbirds	1980	H6N6	H6N6	1023875	24471
NA	North America	avian_shorebirds	avian_waterfowl	2006	H6N7	H10N7	1018013	1005233
NA	North America	avian_waterfowl	avian_domesticbirds	1980	H9N2	H9N2	22453	1002992
NA	North America	avian_waterfowl	avian_shorebirds	2011	H5N1	H11N1	1015848	1018168
NA	North America	avian_shorebirds	avian_waterfowl	2009	H1N7	H4N7	1018218	1016318
NA	East Asia	swine	human	2009	H1N1	H1N1	1012251	1013019
NA	North America	avian_shorebirds	avian_waterfowl	2011	H1N1	H3N1	1019475	1017432
NA	East Asia	avian_landbirds	human	2013	H7N9	H7N9	1024866	1019510
NA	East Asia	avian_domesticbirds	avian_landbirds	2013	H7N9	H7N9	1019166	1018682
NA	North America	avian_waterfowl	avian_shorebirds	2007	H1N1	H10N1	1019095	1018195
NA	North America	avian_waterfowl	avian_shorebirds	2010	H6N1	H1N1	1015192	1018223
NA	North America	avian_shorebirds	avian_waterfowl	2009	H11N1	H6N1	1018168	1015192
NA	West Africa	avian_waterfowl	avian_domesticbirds	2006	H5N1	H5N1	24851	24945
NA	Southern Europe	avian_waterfowl	avian_domesticbirds	2000	H7N1	H7N1	26935	1005748
NA	Oceania	avian_shorebirds	avian_landbirds	1977	H3N8	H3N8	22405	1001866
NA	West Africa	avian_landbirds	avian_domesticbirds	2006	H5N1	H5N1	24879	26289
NA	North America	avian_shorebirds	avian_waterfowl	1990	H10N7	H10N7	1016358	25095
M1	East Asia	avian_waterfowl	avian_landbirds	2005	H9N2	H9N2	1001839	1011621
NA	North America	avian_waterfowl	avian_landbirds	2011	H4N8	H4N8	1022138	1017468
NA	West Asia	avian_landbirds	avian_domesticbirds	2003	H9N2	H9N2	1020380	1004285
NA	East Asia	avian_waterfowl	avian_domesticbirds	2009	H7N7	H7N7	1018868	1018871
NA	North America	avian_shorebirds	avian_waterfowl	2005	H11N8	H3N8	1018007	1009615
NA	East Asia	avian_waterfowl	avian_domesticbirds	2014	H5N8	H5N8	1026194	1026196
NA	North America	avian_waterfowl	avian_shorebirds	2000	H6N7	H5N7	1017317	1004306
NA	Eastern South America	swine	human	2010	H1N1	H1N1	1026263	1013938
NA	North America	avian_waterfowl	avian_shorebirds	2009	H3N3	H1N3	1017418	1016515
NA	East Asia	avian_landbirds	avian_domesticbirds	2014	H5N8	H5N8	1026209	1026206
NA	East Asia	human	avian_domesticbirds	2013	H7N9	H10N9	1024970	1018252
NA	East Asia	avian_waterfowl	avian_domesticbirds	2010	H6N6	H6N6	1024934	1024969
NA	North America	avian_shorebirds	avian_waterfowl	2010	H1N3	H11N3	1016513	1022102
M1	East Asia	swine	avian_domesticbirds	2005	H9N2	H9N2	1001526	1001524
NA	East Asia	avian_waterfowl	avian_domesticbirds	2011	H5N2	H9N2	1014907	1011762
NA	North America	avian_shorebirds	avian_waterfowl	2009	H1N7	H10N7	1018218	1011277
NA	North America	avian_waterfowl	avian_shorebirds	2010	H6N1	H6N1	1015192	1018190
NA	North America	avian_shorebirds	avian_waterfowl	2003	H6N8	H10N8	1017991	26341
NA	North America	avian_waterfowl	avian_shorebirds	2005	H6N8	H11N8	26495	1015175
NA	Oceania	avian_shorebirds	avian_waterfowl	1977	H3N8	H3N8	22405	1001348
NA	North America	avian_waterfowl	avian_shorebirds	2000	H6N7	H12N7	1017317	1017963
NA	North America	swine	human	2011	H3N2	H1N2	1015758	1023400
NA	North America	avian_waterfowl	avian_shorebirds	2006	H5N1	H6N1	1004841	1015177
NA	North America	avian_waterfowl	avian_shorebirds	1986	H3N8	H6N8	26349	1015034
NA	East Asia	avian_landbirds	avian_waterfowl	2014	H5N8	H5N8	1026209	1026217
NA	North America	avian_domesticbirds	human	2009	H1N1	H1N1	1007322	1018729
NA	North America	avian_domesticbirds	swine	2004	H3N2	H3N2	1002244	1020747
NA	North America	avian_waterfowl	avian_domesticbirds	2005	H7N2	H7N2	1001153	1001966
NA	South Asia	avian_waterfowl	avian_domesticbirds	2008	H5N1	H5N1	28443	1016682
NA	North America	avian_shorebirds	avian_waterfowl	2007	H9N1	H5N1	1008898	1004841
NA	North America	avian_shorebirds	avian_waterfowl	2007	H4N8	H3N8	1008921	1008753
NA	East Asia	avian_landbirds	avian_waterfowl	2012	H1N2	H1N2	1018312	1018307
NA	Oceania	avian_landbirds	avian_domesticbirds	1985	H7N7	H7N7	26905	1001238
NA	Southern Europe	human	swine	2014	H3N2	H3N2	1023399	1024901
NA	Western Europe	swine	human	2009	H1N1	H1N1	1014804	1014742
NA	Central Europe	human	swine	2009	H1N1	H3N1	1007052	1020834
NA	North America	avian_domesticbirds	avian_waterfowl	1979	H4N2	H4N2	22461	1023796
NA	East Asia	avian_waterfowl	avian_domesticbirds	2012	H1N2	H1N2	1018308	1018311
NA	East Asia	avian_domesticbirds	avian_waterfowl	2002	H5N1	H5N1	1004838	1001081
NA	North America	avian_domesticbirds	avian_waterfowl	2007	H7N3	H10N3	1002019	1008779
NA	North America	avian_waterfowl	avian_domesticbirds	1978	H3N6	H6N6	1023923	24471
NA	Southeast Asia	avian_landbirds	avian_domesticbirds	2004	H5N1	H5N1	1011066	1002818
NA	North America	avian_domesticbirds	avian_waterfowl	1987	H5N2	H6N2	1003320	1016354
NA	East Asia	avian_domesticbirds	avian_waterfowl	2013	H10N9	H2N9	1018252	1018839
NA	East Asia	avian_waterfowl	human	2013	H7N9	H7N9	1018669	1025630
NA	East Asia	avian_waterfowl	avian_domesticbirds	2011	H1N2	H9N2	1011424	1025776
NA	East Asia	avian_shorebirds	avian_domesticbirds	2009	H5N1	H5N1	1021422	1004821
NA	North America	swine	human	1976	H1N1	H1N1	1001682	1015559
NA	West Asia	avian_waterfowl	avian_domesticbirds	2006	H5N1	H5N1	24845	26271
NA	North America	avian_domesticbirds	human	2004	H3N2	H3N2	1002244	1001227
NA	Oceania	avian_landbirds	avian_shorebirds	1979	H15N9	H15N9	22349	1015557
NA	North America	avian_shorebirds	avian_waterfowl	2005	H3N8	H6N8	1011958	26909
NA	Oceania	avian_landbirds	avian_waterfowl	1977	H3N8	H3N8	1001866	22403
M1	East Asia	avian_landbirds	swine	2005	H9N2	H9N2	1011621	1000775
NA	East Asia	avian_waterfowl	avian_domesticbirds	2010	H9N2	H6N2	1026344	1024968
NA	East Asia	human	avian_waterfowl	2013	H7N9	H2N9	1024970	1018839
NA	East Asia	avian_domesticbirds	swine	2010	H6N2	H9N2	1024968	1016781
NA	North America	avian_waterfowl	avian_shorebirds	2010	H2N2	H3N2	1015969	1018077
NA	North America	avian_shorebirds	avian_waterfowl	2005	H3N8	H4N8	1011960	1018012
NA	North America	avian_waterfowl	avian_shorebirds	2005	H4N8	H10N8	1018012	1018035
NA	North America	avian_shorebirds	avian_waterfowl	2009	H11N1	H1N1	1018162	1019095
NA	North America	swine	human	2011	H1N2	H1N2	1020683	1023400
NA	North America	avian_shorebirds	avian_waterfowl	1988	H7N3	H3N3	1024649	22209
NA	North Africa	avian_domesticbirds	avian_waterfowl	2006	H5N1	H5N1	26277	24875
NA	North America	avian_domesticbirds	avian_waterfowl	2010	H5N2	H9N2	1014906	1011298
NA	East Asia	human	avian_domesticbirds	2013	H7N9	H9N9	1021433	1025584
NA	North America	avian_shorebirds	avian_waterfowl	2001	H12N7	H10N7	1018033	1003500
NA	North America	avian_shorebirds	avian_waterfowl	2008	H3N2	H5N2	1012010	1015898
NA	North America	avian_waterfowl	avian_landbirds	2006	H7N3	H10N3	1008761	1008733
NA	North America	avian_landbirds	avian_waterfowl	2010	H1N1	H1N1	1017465	1013923
NA	East Asia	avian_domesticbirds	avian_waterfowl	2010	H5N5	H5N5	1016936	1011030
NA	North America	avian_waterfowl	avian_domesticbirds	1979	H1N2	H4N2	1023836	22461
NA	North America	avian_shorebirds	avian_waterfowl	2009	H1N1	H5N1	1018184	1015848
NA	Northern Europe	avian_shorebirds	avian_waterfowl	2005	H4N6	H4N6	1008853	1021778
NA	North America	avian_shorebirds	avian_waterfowl	1976	H4N6	H3N6	1023631	1023811
NA	East Asia	avian_waterfowl	avian_landbirds	2003	H5N1	H5N1	1001743	1010270
NA	North America	avian_waterfowl	avian_landbirds	2009	H3N8	H4N8	1017800	1017468
NA	North America	avian_domesticbirds	avian_shorebirds	1989	H6N3	H7N3	24497	1024649
NA	North America	avian_shorebirds	avian_waterfowl	2007	H5N1	H5N1	1003766	1004841
NA	East Asia	avian_waterfowl	avian_landbirds	2011	H5N2	H5N2	1014911	1014908
NP	South Africa	avian_waterfowl	avian_landbirds	2008	H3N8	H9N1	1009815	1009818
NP	North America	avian_waterfowl	avian_shorebirds	2010	H5N3	H6N1	1021706	1015193
NP	North America	swine	avian_shorebirds	2001	H3N3	H9N9	1000115	1017980
NP	North America	avian_shorebirds	avian_waterfowl	2006	H9N2	H6N1	1011970	1008805
NP	North America	avian_waterfowl	avian_landbirds	2005	H3N6	H5N2	1009601	1008321
NP	West Asia	avian_waterfowl	avian_landbirds	2006	H5N1	H5N1	24845	1002083
M1	East Asia	swine	avian_waterfowl	2005	H9N2	H9N2	1001693	1001839
NP	North America	avian_waterfowl	avian_landbirds	2008	H4N6	H4N8	1010819	1017468
NP	Central Europe	avian_waterfowl	avian_domesticbirds	1981	H2N3	H2N2	1013487	1013472
NP	North America	swine	avian_shorebirds	2001	H3N3	H7N3	1000115	1017981
NP	North America	avian_shorebirds	avian_waterfowl	1986	H2N7	H4N9	1013529	24487
NP	North America	avian_waterfowl	avian_domesticbirds	2010	H10N7	H5N2	1011235	1014906
NP	North America	avian_shorebirds	avian_waterfowl	2010	H6N1	H12N5	1015193	1011252
NA	East Asia	avian_domesticbirds	avian_landbirds	2005	H9N2	H9N2	1001524	1011620
NP	North America	avian_shorebirds	swine	2002	H11N1	H3N3	1016417	1000450
NP	North America	avian_landbirds	avian_shorebirds	1976	H1N6	H1N6	1023648	1023464
NP	North America	avian_waterfowl	avian_landbirds	1986	H3N8	H6N2	26349	1016348
NP	North America	avian_waterfowl	avian_shorebirds	2007	H3N6	H6N8	1015395	1015180
NP	North America	avian_domesticbirds	avian_waterfowl	1987	H1N1	H5N2	1002802	24489
NP	North America	avian_shorebirds	avian_waterfowl	2008	H3N2	H8N4	1012010	1015370
NP	North America	avian_waterfowl	avian_shorebirds	2007	H4N6	H7N3	1009272	1011694
NP	North America	avian_waterfowl	avian_shorebirds	2005	H6N1	H10N8	25385	1018035
NP	North America	avian_waterfowl	avian_domesticbirds	2009	H10N3	H5N2	1011276	1014906
NP	North America	avian_waterfowl	avian_shorebirds	2006	H5N2	H10N7	1008303	1008735
NP	North America	avian_waterfowl	avian_domesticbirds	1982	H6N1	H5N1	1023574	1003532
NP	North America	avian_landbirds	avian_waterfowl	2007	H1N2	H5N2	1008739	1008334
NP	North America	avian_landbirds	avian_waterfowl	2007	H1N2	H6N2	1008742	1010803
NP	North America	avian_shorebirds	avian_waterfowl	1990	H1N1	H10N6	1016359	1010269
NP	West Asia	avian_domesticbirds	avian_landbirds	2006	H5N1	H5N1	24847	1002083
NP	East Asia	human	swine	2009	H1N1	H1N2	1003637	1025157
NP	North America	avian_domesticbirds	avian_waterfowl	2012	H7N3	H5N1	28540	1016026
NP	North America	avian_shorebirds	avian_waterfowl	2003	H9N7	H7N3	1017997	26533
NP	East Asia	avian_domesticbirds	swine	2010	H5N2	H9N2	1024081	1025233
NP	Southeast Asia	avian_domesticbirds	avian_landbirds	2009	H9N2	H9N2	1017012	1017013
NP	North America	avian_shorebirds	avian_waterfowl	2006	H1N1	H10N3	1003757	1008779
NP	North America	avian_waterfowl	avian_shorebirds	1984	H4N6	H2N9	1023514	22049
NP	East Asia	human	avian_landbirds	2013	H7N9	H7N9	1024440	1018684
NP	Southern Europe	avian_domesticbirds	avian_waterfowl	2003	H7N2	H7N2	26503	1001867
NP	North America	avian_domesticbirds	avian_waterfowl	1991	H10N7	H10N6	1004862	1010269
NP	North America	avian_domesticbirds	avian_waterfowl	1986	H1N1	H4N8	1002651	24219
NP	North America	avian_shorebirds	avian_waterfowl	2008	H1N5	H5N2	1018098	1009186
NP	East Asia	avian_landbirds	avian_domesticbirds	2013	H7N9	H7N7	1018683	1018923
NP	East Asia	avian_waterfowl	avian_domesticbirds	2009	H9N2	H5N2	1016768	1024081
NP	North America	avian_waterfowl	avian_domesticbirds	1982	H2N3	H5N1	1023585	1003532
NP	North America	avian_shorebirds	avian_waterfowl	2006	H9N2	H3N8	1011970	1008726
NP	East Asia	avian_waterfowl	avian_domesticbirds	2013	H7N9	H7N9	1026278	1018654
NP	North America	avian_waterfowl	avian_shorebirds	2008	H6N2	H3N2	1017411	1018077
NP	North America	avian_waterfowl	avian_shorebirds	2006	H5N2	H3N2	1008313	1012010
NP	North America	avian_waterfowl	avian_shorebirds	1984	H4N2	H2N7	1023507	1013529
NP	North America	swine	avian_domesticbirds	2005	H1N2	H3N2	1020883	1002233
NP	North America	avian_waterfowl	avian_shorebirds	2012	H10N9	H6N1	1024735	1015193
NP	North America	avian_waterfowl	avian_shorebirds	2009	H3N9	H1N5	1015377	1018098
NA	East Asia	avian_domesticbirds	swine	2005	H9N2	H9N2	1001524	1001526
NP	Southern Europe	avian_waterfowl	avian_landbirds	2000	H7N1	H7N1	26515	1005770
NP	North America	avian_domesticbirds	human	2005	H3N2	H3N2	1001230	1001227
NP	North America	avian_waterfowl	avian_landbirds	2008	H1N1	H4N8	1017369	1017468
NP	North America	avian_waterfowl	avian_shorebirds	2006	H4N6	H11N8	1004222	1015175
NP	North America	avian_waterfowl	avian_domesticbirds	1987	H1N1	H7N9	1016347	24475
NP	East Asia	avian_waterfowl	avian_landbirds	2013	H7N9	H7N9	1026278	1018684
NP	North America	avian_landbirds	avian_waterfowl	2007	H1N2	H1N2	1008742	1011255
NP	North America	avian_shorebirds	avian_waterfowl	2007	H9N1	H4N8	1018024	1017332
NP	East Asia	avian_landbirds	human	2013	H9N2	H7N9	1021510	1019510
NP	North America	human	swine	2005	H3N2	H1N2	1001227	1020883
NP	North America	human	avian_waterfowl	2012	H7N3	H4N9	1014723	1016057
NP	North America	avian_domesticbirds	avian_waterfowl	1979	H4N2	H6N1	22461	1023915
NP	East Asia	human	avian_domesticbirds	2013	H7N9	H7N7	1019087	1018923
NP	North America	avian_waterfowl	avian_domesticbirds	1981	H11N9	H7N3	1023601	22457
NP	West Africa	avian_waterfowl	avian_domesticbirds	2006	H5N1	H5N1	24851	24741
NP	North America	avian_domesticbirds	avian_waterfowl	2013	H12N5	H4N8	1025622	1016048
NP	North America	avian_waterfowl	avian_shorebirds	2009	H11N9	H6N1	1017457	1015193
NP	North America	avian_shorebirds	avian_waterfowl	1996	H7N3	H1N1	1024650	1012087
NP	North America	avian_shorebirds	swine	2002	H1N9	H1N1	1016414	1000299
NP	East Asia	avian_landbirds	avian_domesticbirds	2013	H7N9	H7N2	1018686	1026308
NP	North America	avian_domesticbirds	avian_waterfowl	2013	H12N5	H5N3	1025622	1022050
NP	North America	avian_waterfowl	avian_shorebirds	2004	H2N3	H10N7	1013524	1002428
NP	North America	avian_landbirds	avian_waterfowl	2010	H4N8	H5N9	1017468	1016007
NP	North America	human	avian_waterfowl	2004	H7N3	H2N3	24513	22079
NP	North America	avian_shorebirds	avian_waterfowl	2002	H6N8	H3N2	1017983	23677
NP	North America	avian_waterfowl	avian_domesticbirds	1993	H6N8	H1N1	1015090	1002583
NP	North America	avian_shorebirds	avian_waterfowl	2007	H7N3	H5N2	1002076	1008346
NP	Western Europe	avian_shorebirds	avian_waterfowl	2006	H10N4	H6N5	1008862	1003368
NP	North America	avian_domesticbirds	avian_waterfowl	2013	H12N5	H3N8	1025622	1016056
NP	North America	swine	human	2012	H3N2	H1N2	1014977	1023400
NP	East Asia	avian_landbirds	avian_waterfowl	2014	H5N8	H5N8	1026209	1026219
NP	North America	avian_landbirds	avian_waterfowl	2007	H1N2	H11N3	1008742	1011227
NP	North America	avian_shorebirds	avian_waterfowl	2006	H6N7	H5N2	1018013	1008313
NP	North America	avian_waterfowl	avian_shorebirds	2007	H1N1	H1N5	1019184	1018098
NP	North America	avian_waterfowl	avian_domesticbirds	1978	H3N6	H7N3	1023923	22457
NP	North America	avian_shorebirds	avian_waterfowl	2004	H6N8	H6N1	1015171	25385
NP	East Asia	avian_waterfowl	avian_domesticbirds	2003	H5N1	H9N2	1001267	1005750
NP	North America	avian_shorebirds	avian_waterfowl	2011	H7N3	H3N2	1024663	1022047
NP	East Asia	avian_landbirds	avian_domesticbirds	2013	H7N9	H9N9	29107	1025584
NP	North America	avian_waterfowl	avian_shorebirds	2008	H4N6	H12N4	1015865	1018133
NP	North America	avian_waterfowl	avian_shorebirds	1987	H3N8	H6N6	25115	22353
NP	North America	avian_landbirds	avian_waterfowl	2006	H5N2	H4N8	1008321	1017404
NP	North America	avian_waterfowl	avian_shorebirds	2012	H11N2	H6N1	1024743	1015193
NP	North America	avian_landbirds	avian_shorebirds	1976	H1N6	H1N9	1023648	1023747
NP	Southeast Asia	swine	human	2011	H3N2	H1N1	1014926	1015323
NP	North America	avian_waterfowl	avian_shorebirds	2008	H3N8	H4N6	1018149	1018116
NP	North America	avian_waterfowl	avian_shorebirds	1990	H3N6	H1N1	25077	1016359
NP	East Asia	avian_waterfowl	avian_landbirds	2008	H10N9	H4N6	1019056	1014896
NP	North America	avian_shorebirds	swine	2002	H6N1	H3N3	1015169	1000450
NP	North America	avian_domesticbirds	avian_waterfowl	2010	H5N2	H1N3	1014906	1011302
NP	North America	avian_shorebirds	avian_waterfowl	1996	H9N7	H2N3	1011883	22073
NP	East Asia	avian_waterfowl	avian_domesticbirds	1999	H6N1	H6N1	1000486	1000158
NP	North America	avian_waterfowl	avian_shorebirds	2006	H10N2	H7N7	1008759	1003509
NP	North America	avian_shorebirds	avian_waterfowl	2006	H6N7	H4N8	1018013	1010773
NP	North America	avian_shorebirds	avian_waterfowl	1976	H4N6	H6N1	1023631	1023915
NP	North America	avian_shorebirds	avian_domesticbirds	2006	H9N2	H5N1	1003752	1004863
NP	North America	avian_waterfowl	avian_shorebirds	2005	H11N2	H6N8	26405	1015172
NP	North Africa	avian_domesticbirds	avian_waterfowl	2006	H5N1	H5N1	26473	24875
NP	East Asia	human	swine	2009	H1N1	H3N2	1003640	1012603
NP	North America	avian_shorebirds	avian_waterfowl	2008	H1N5	H10N7	1018098	1016595
NP	North America	avian_waterfowl	avian_shorebirds	2006	H3N8	H1N5	1009083	1018098
NP	East Asia	human	avian_domesticbirds	2013	H7N9	H9N9	1017016	1025584
NP	North America	avian_shorebirds	avian_waterfowl	2010	H6N1	H3N8	1015193	1015983
NP	Oceania	avian_landbirds	avian_waterfowl	1979	H6N2	H3N8	1000785	1001348
NP	North America	avian_shorebirds	avian_waterfowl	2004	H10N8	H4N6	1018035	26463
NP	East Asia	avian_landbirds	avian_domesticbirds	2013	H9N2	H7N9	1021510	1018661
NP	East Asia	avian_domesticbirds	human	2014	H7N2	H7N9	1026308	1021433
NP	North America	avian_waterfowl	avian_shorebirds	2009	H7N7	H7N3	1009177	1024663
NP	North America	avian_domesticbirds	avian_waterfowl	2013	H12N5	H11N9	1025622	1015992
NP	North America	avian_shorebirds	avian_waterfowl	2011	H7N7	H4N8	1024667	1019471
NP	East Asia	avian_waterfowl	avian_landbirds	2003	H5N1	H5N1	1004462	1014163
NP	North America	avian_domesticbirds	avian_waterfowl	2013	H12N5	H5N1	1025622	1016026
NP	North America	avian_waterfowl	avian_shorebirds	2005	H4N6	H3N8	26463	1011955
NP	North America	avian_waterfowl	avian_shorebirds	2002	H1N1	H1N9	1016435	1016432
NP	North America	avian_waterfowl	avian_landbirds	2011	H7N9	H4N8	1015993	1017468
NP	Western Europe	avian_shorebirds	avian_waterfowl	2006	H10N4	H9N2	1008862	1003369
NP	North America	avian_waterfowl	avian_shorebirds	2009	H3N6	H4N6	1014467	1015038
NP	North America	avian_landbirds	avian_waterfowl	2007	H1N2	H10N7	1008740	1008718
NP	Southeast Asia	human	swine	2009	H1N1	H1N1	1014275	1019144
NP	East Asia	avian_waterfowl	avian_domesticbirds	2010	H4N8	H6N2	1016685	1024961
NP	North America	avian_waterfowl	swine	2002	H1N1	H1N1	1016435	1000299
NP	East Asia	avian_landbirds	avian_waterfowl	1997	H9N2	H6N1	1000531	1000005
NP	East Asia	avian_landbirds	avian_waterfowl	2012	H1N2	H1N2	1018312	1018307
NP	North America	avian_shorebirds	avian_waterfowl	2002	H11N2	H7N3	1017975	26337
NP	North America	avian_landbirds	avian_waterfowl	2010	H4N8	H2N3	1017468	1022141
NP	North America	avian_waterfowl	avian_domesticbirds	2011	H6N2	H7N3	1022036	28540
NP	North America	avian_shorebirds	avian_waterfowl	1976	H4N6	H4N2	1023631	1023774
NP	Southeast Asia	human	avian_landbirds	2004	H5N1	H5N1	1012986	1004254
NP	North America	avian_shorebirds	avian_waterfowl	2010	H6N1	H3N6	1015193	1024728
NP	North America	avian_waterfowl	avian_domesticbirds	1981	H5N2	H7N3	1023683	22457
NP	North America	avian_waterfowl	avian_landbirds	2008	H4N4	H4N8	1010906	1017468
NP	North America	avian_shorebirds	avian_waterfowl	1996	H7N3	H4N1	1024650	22253
NP	West Asia	avian_domesticbirds	avian_waterfowl	2006	H5N1	H5N1	26275	24845
NP	North America	avian_shorebirds	avian_waterfowl	1976	H4N6	H6N2	1023631	1023734
NP	North America	avian_shorebirds	avian_waterfowl	1990	H3N6	H11N9	1011827	26539
NP	East Asia	avian_waterfowl	avian_domesticbirds	2013	H7N9	H9N9	1018669	1025584
NP	North America	avian_domesticbirds	avian_waterfowl	2012	H7N3	H4N9	28540	1016057
NA	East Asia	avian_landbirds	swine	2005	H9N2	H9N2	1011619	1001526
NP	Western Europe	avian_domesticbirds	avian_waterfowl	2003	H7N7	H2N3	1002245	1014119
NP	North America	avian_domesticbirds	avian_shorebirds	1990	H2N2	H7N3	1013465	1024649
NP	North America	avian_waterfowl	avian_landbirds	1988	H5N2	H6N2	24489	1016348
NP	North America	avian_waterfowl	avian_shorebirds	2007	H4N6	H9N2	1009272	1011970
NP	North America	avian_domesticbirds	avian_waterfowl	2013	H12N5	H4N9	1025622	1016058
NP	North America	avian_waterfowl	avian_shorebirds	2008	H6N2	H1N5	1009179	1018098
NP	North America	avian_waterfowl	avian_domesticbirds	2011	H4N1	H12N5	1016060	1025622
NP	East Asia	swine	avian_waterfowl	2004	H5N1	H5N1	1000710	1001081
NP	North America	avian_waterfowl	avian_domesticbirds	1982	H12N5	H5N1	1023476	1003532
NP	North America	avian_shorebirds	avian_waterfowl	1996	H9N7	H4N1	1011883	22253
NP	North America	avian_waterfowl	avian_domesticbirds	1982	H3N5	H5N1	1023605	1003532
NP	East Asia	avian_domesticbirds	avian_waterfowl	2013	H9N9	H9N2	1024859	1018449
NP	North America	avian_waterfowl	avian_shorebirds	2009	H7N7	H7N7	1009177	1024667
NP	North America	avian_shorebirds	avian_waterfowl	2010	H6N1	H10N7	1015193	1016651
NP	East Asia	avian_landbirds	avian_domesticbirds	2013	H9N2	H7N7	1021510	1018923
NP	North America	avian_domesticbirds	avian_waterfowl	1980	H6N6	H6N6	24471	22455
NP	East Asia	avian_waterfowl	avian_landbirds	2003	H6N2	H4N6	1007280	1014901
NP	West Africa	avian_domesticbirds	avian_landbirds	2006	H5N1	H5N1	24885	24879
NP	North America	avian_shorebirds	avian_waterfowl	2002	H6N8	H1N1	1017983	1000800
NP	North America	avian_waterfowl	avian_domesticbirds	2010	H12N5	H7N3	1013930	28540
NP	North America	avian_waterfowl	avian_shorebirds	2005	H6N1	H3N8	25385	1011958
NP	Central Europe	swine	human	2011	H1N2	H1N1	1020831	1006850
NP	North America	avian_waterfowl	avian_landbirds	2008	H7N3	H5N2	1024659	1008321
NP	East Asia	human	avian_waterfowl	2013	H7N9	H9N2	1017016	1018449
NP	North America	avian_shorebirds	avian_waterfowl	2006	H1N1	H3N8	1016456	1008726
NP	North America	avian_landbirds	avian_waterfowl	2007	H1N2	H11N9	1008742	1011262
NP	North America	avian_waterfowl	avian_domesticbirds	1978	H4N2	H7N3	1023927	22457
NP	North America	avian_waterfowl	human	2010	H11N2	H7N3	1015976	1014723
NP	Southeast Asia	avian_waterfowl	avian_domesticbirds	2013	H5N2	H5N1	1026374	1026440
NP	North America	avian_waterfowl	human	2011	H11N9	H7N3	1022109	1014723
NP	North America	avian_domesticbirds	avian_shorebirds	1986	H1N1	H6N6	1002651	22353
NP	North America	avian_domesticbirds	avian_waterfowl	1987	H1N1	H6N2	1002802	1016353
NP	North America	avian_waterfowl	avian_shorebirds	2011	H12N4	H6N1	1022132	1015193
NP	North America	avian_shorebirds	avian_waterfowl	1996	H6N2	H4N1	1015133	22253
NP	North America	avian_shorebirds	avian_waterfowl	1990	H3N6	H10N6	1011827	1010269
NP	North America	avian_shorebirds	avian_waterfowl	2010	H6N1	H4N9	1015193	1022087
NP	East Asia	avian_waterfowl	avian_domesticbirds	2013	H7N9	H7N2	1018669	1026308
NA	East Asia	swine	avian_waterfowl	2005	H9N2	H9N2	1001526	1001839
NP	North America	avian_domesticbirds	avian_waterfowl	2013	H12N5	H4N6	1025622	1016061
NP	East Asia	avian_domesticbirds	avian_landbirds	2013	H7N7	H7N7	1018918	1018904
NP	North America	avian_domesticbirds	avian_waterfowl	1987	H1N1	H10N6	1002802	1010269
NP	Western Europe	swine	human	2009	H1N1	H1N1	1014804	1014742
NP	North America	avian_waterfowl	avian_shorebirds	2001	H7N3	H1N9	26337	1017985
NP	North America	avian_domesticbirds	avian_waterfowl	1981	H9N2	H1N1	1002992	22167
NP	Western Europe	avian_waterfowl	avian_domesticbirds	2009	H6N1	H6N1	1013443	28346
NP	East Asia	avian_landbirds	avian_waterfowl	2013	H7N9	H9N2	29107	1018449
NP	North America	avian_shorebirds	avian_waterfowl	2008	H4N6	H5N2	1015199	1009186
NP	North America	avian_waterfowl	avian_domesticbirds	2011	H4N1	H7N3	1016060	28540
NP	North America	avian_waterfowl	avian_shorebirds	2010	H3N2	H6N1	1015817	1015193
NP	North America	swine	human	2003	H3N2	H1N1	1020873	1000682
NP	North America	avian_shorebirds	avian_waterfowl	2008	H1N5	H6N8	1018098	1017406
NP	East Asia	avian_waterfowl	avian_domesticbirds	2011	H7N3	H10N9	1013450	1018252
NP	North America	avian_domesticbirds	avian_shorebirds	1999	H7N3	H10N7	28741	1016384
NP	North America	avian_waterfowl	avian_shorebirds	1994	H6N8	H10N9	1015096	1016372
NP	East Asia	avian_domesticbirds	avian_landbirds	2014	H5N8	H5N8	1026196	1026209
NP	North America	avian_waterfowl	avian_shorebirds	1999	H3N2	H12N5	25151	1002650
NP	North America	avian_landbirds	avian_waterfowl	2007	H1N2	H1N1	1008742	1016458
NP	North America	avian_domesticbirds	avian_waterfowl	2010	H5N2	H1N2	1014906	1015953
NP	East Asia	avian_domesticbirds	avian_waterfowl	2002	H5N1	H5N1	1000877	1004850
NP	North America	avian_waterfowl	avian_shorebirds	2002	H6N2	H9N7	23689	1017997
NP	North America	avian_waterfowl	avian_shorebirds	2006	H5N2	H3N8	1001326	1011961
NP	East Asia	avian_domesticbirds	avian_waterfowl	2005	H6N2	H6N1	1007213	1007286
NP	North America	avian_domesticbirds	avian_waterfowl	2010	H5N2	H6N2	1014906	1017433
NP	North America	avian_domesticbirds	swine	2004	H3N2	H1N1	1002244	1020739
NP	East Asia	avian_domesticbirds	avian_waterfowl	2007	H6N2	H7N8	1012022	1018864
NP	North America	avian_shorebirds	avian_waterfowl	1990	H3N6	H3N6	1011827	25077
NP	North America	avian_landbirds	avian_waterfowl	2007	H1N2	H6N8	1008739	1017352
NP	North America	avian_shorebirds	avian_waterfowl	1976	H4N6	H6N5	1023631	1023730
NP	Oceania	avian_landbirds	avian_shorebirds	1979	H15N9	H15N9	22349	1015557
NP	North America	avian_waterfowl	avian_shorebirds	2005	H11N2	H3N6	26405	1002972
NP	North America	avian_shorebirds	avian_waterfowl	1996	H6N2	H2N3	1015133	22073
NP	North America	avian_waterfowl	avian_domesticbirds	2005	H11N1	H5N2	26409	1006775
NP	North America	avian_waterfowl	human	2010	H2N2	H7N3	1015969	1014723
NP	North America	avian_shorebirds	avian_waterfowl	2006	H7N7	H10N3	28433	1008779
NP	North America	avian_shorebirds	avian_waterfowl	1976	H4N6	H3N5	1023631	1023724
NP	East Asia	avian_domesticbirds	avian_waterfowl	2009	H6N2	H2N3	1024961	1021498
NP	North America	avian_waterfowl	avian_domesticbirds	1993	H10N7	H1N1	22289	1002583
NP	North America	avian_domesticbirds	avian_waterfowl	1979	H4N2	H6N6	22461	1023592
NP	North America	avian_waterfowl	avian_shorebirds	2010	H6N1	H6N1	1015192	1015193
NP	North America	avian_domesticbirds	avian_waterfowl	2012	H7N3	H4N8	28540	1016048
NP	Northern Europe	avian_waterfowl	avian_shorebirds	2005	H4N6	H4N6	1021778	1008853
NP	Oceania	avian_domesticbirds	avian_landbirds	1997	H7N4	H7N4	26819	26823
NP	North America	avian_waterfowl	avian_shorebirds	2001	H7N3	H11N9	26337	1015167
NP	North America	avian_shorebirds	avian_waterfowl	2006	H6N7	H3N8	1018013	1009033
NP	East Asia	avian_waterfowl	avian_domesticbirds	2010	H6N6	H6N2	1024949	1024966
NP	East Asia	avian_domesticbirds	avian_waterfowl	2009	H6N6	H6N2	1024962	1024939
NP	North America	human	avian_waterfowl	2012	H7N3	H4N6	1014723	1016047
NP	East Asia	human	swine	2003	H5N1	H5N1	1001160	1000710
NP	North America	avian_shorebirds	avian_waterfowl	2006	H9N2	H10N3	1011970	1008779
NP	North America	avian_landbirds	avian_waterfowl	2006	H5N2	H4N5	1008321	1017381
NP	North America	avian_domesticbirds	avian_waterfowl	1987	H1N1	H11N3	1002802	25155
NP	East Asia	avian_waterfowl	avian_domesticbirds	2011	H3N3	H10N9	1013982	1018252
NP	North America	avian_shorebirds	avian_waterfowl	2010	H6N1	H4N8	1015193	1022134
NP	Southeast Asia	avian_domesticbirds	avian_waterfowl	2004	H5N1	H5N1	1001729	1004833
NP	North America	avian_domesticbirds	avian_waterfowl	2010	H5N2	H7N3	1014906	1015612
NP	Southern Europe	avian_landbirds	avian_domesticbirds	2000	H7N1	H7N1	1005770	1001342
NP	North America	avian_domesticbirds	avian_waterfowl	1979	H4N2	H3N8	22461	22091
NP	North America	avian_domesticbirds	avian_waterfowl	1979	H10N7	H10N7	1004861	22141
NP	East Asia	avian_waterfowl	avian_landbirds	2009	H5N1	H4N6	1004546	1014896
NP	East Asia	human	avian_waterfowl	2003	H5N1	H5N1	1001160	1001081
NP	North America	swine	human	2005	H3N2	H3N2	1011495	1001227
NP	North America	avian_shorebirds	avian_waterfowl	2009	H13N6	H13N6	1018169	1014432
NP	North America	avian_waterfowl	avian_shorebirds	2009	H6N2	H1N1	1011305	1019105
NP	North America	avian_domesticbirds	avian_waterfowl	1987	H1N1	H4N6	1002802	24541
NP	North America	avian_waterfowl	avian_domesticbirds	2010	H7N7	H7N3	1015919	28540
NP	East Asia	avian_waterfowl	avian_domesticbirds	2011	H9N2	H7N7	1018449	1018922
NP	North America	avian_landbirds	avian_waterfowl	2010	H4N8	H5N3	1017468	1022146
NP	North America	avian_waterfowl	avian_landbirds	2008	H2N3	H5N2	1009182	1008322
NP	North America	avian_shorebirds	avian_waterfowl	2006	H7N3	H6N1	1002222	1010873
NP	North America	avian_shorebirds	avian_waterfowl	2006	H6N7	H1N1	1018013	1019183
NP	North America	avian_shorebirds	avian_waterfowl	2005	H3N6	H4N6	1011956	26463
NP	North America	avian_domesticbirds	avian_waterfowl	2006	H5N2	H11N9	1006770	1003992
NP	North America	avian_landbirds	avian_waterfowl	2010	H4N8	H3N8	1017468	1015914
NP	Western Europe	avian_domesticbirds	avian_waterfowl	2009	H6N1	H2N3	28346	1014152
NP	North America	avian_shorebirds	avian_waterfowl	2003	H9N8	H7N3	1017999	26337
NP	North America	avian_shorebirds	avian_waterfowl	2010	H6N1	H5N2	1015193	1016010
NP	East Asia	avian_waterfowl	swine	2009	H6N6	H6N6	1012046	1016709
NP	North America	avian_shorebirds	avian_waterfowl	1986	H2N7	H8N4	22347	1023615
NP	Oceania	avian_landbirds	avian_waterfowl	1979	H6N2	H6N1	1000785	22407
NP	Southern Europe	swine	human	2011	H1N1	H1N1	1026310	1023449
NP	North America	avian_domesticbirds	avian_shorebirds	1999	H7N3	H3N8	28741	1011897
NP	North America	avian_domesticbirds	avian_waterfowl	2013	H12N5	H12N5	1025622	1016065
NP	North America	avian_shorebirds	avian_waterfowl	2008	H3N2	H3N8	1018077	1009033
NP	North America	avian_landbirds	avian_waterfowl	2007	H1N2	H3N2	1008742	1003994
NP	North America	avian_waterfowl	avian_domesticbirds	1987	H11N9	H1N1	26397	1002651
NP	North America	avian_waterfowl	avian_shorebirds	2005	H6N1	H3N6	25385	1002972
NP	North America	avian_waterfowl	avian_shorebirds	2009	H8N4	H7N3	1017415	1024663
NP	North America	avian_domesticbirds	avian_waterfowl	2012	H7N3	H5N3	28540	1022050
NP	North America	avian_shorebirds	avian_waterfowl	2006	H6N7	H12N5	1018013	1010791
NP	North America	avian_waterfowl	avian_shorebirds	2008	H6N2	H7N7	1017411	1003509
NP	North America	avian_landbirds	avian_waterfowl	1987	H6N2	H11N3	1016348	25155
NP	North America	human	swine	2009	H1N1	H1N2	1006392	1009978
NP	North America	avian_domesticbirds	avian_waterfowl	1987	H1N1	H4N2	1002802	24539
NP	East Asia	swine	avian_domesticbirds	2004	H5N1	H5N1	1000710	1000624
NP	East Asia	human	swine	2010	H1N1	H3N1	1014387	1018292
NP	North America	avian_landbirds	avian_waterfowl	2007	H1N2	H4N6	1008742	1017398
NP	North America	avian_waterfowl	avian_landbirds	1987	H11N9	H6N2	26351	1016348
NP	North America	swine	human	2004	H1N1	H3N2	1020739	1001227
NP	Southeast Asia	human	avian_domesticbirds	2004	H5N1	H5N1	1012984	1001729
NP	North America	avian_waterfowl	avian_domesticbirds	1980	H3N2	H7N3	1023556	22457
NP	North America	avian_domesticbirds	avian_waterfowl	1980	H7N3	H9N2	22457	22453
NP	North America	avian_shorebirds	avian_waterfowl	1999	H11N7	H3N9	1015146	1017053
NP	North America	avian_waterfowl	avian_domesticbirds	1990	H3N8	H6N3	1011831	24497
NP	North America	avian_domesticbirds	avian_waterfowl	2012	H7N3	H1N9	28540	1022158
NP	North America	avian_waterfowl	avian_shorebirds	2006	H5N2	H7N7	1008313	1003509
NP	North America	avian_waterfowl	avian_shorebirds	2007	H3N8	H10N7	1015389	1016468
NP	Oceania	avian_waterfowl	avian_shorebirds	1979	H4N6	H15N9	22409	1015557
NP	North America	avian_waterfowl	avian_domesticbirds	1981	H10N7	H4N2	1023616	22461
NP	North America	avian_landbirds	avian_waterfowl	2006	H5N2	H5N2	1008307	1008296
NP	North America	avian_waterfowl	avian_shorebirds	1988	H4N6	H1N1	25075	1016359
NP	Southeast Asia	human	swine	2005	H5N1	H5N1	1014102	1007494
NP	North America	avian_shorebirds	avian_waterfowl	2003	H9N7	H5N2	1017997	1002825
NP	East Asia	human	swine	2009	H1N1	H1N1	1014384	1009297
NP	North America	avian_waterfowl	avian_domesticbirds	1981	H7N3	H10N7	1023569	1004861
NP	East Asia	human	avian_landbirds	2003	H5N1	H5N1	1001160	1014163
NP	North America	avian_waterfowl	avian_shorebirds	2001	H7N3	H11N1	26337	1016417
NP	Eastern South America	swine	human	2011	H1N2	H1N1	1026261	1013942
NP	North America	avian_waterfowl	avian_shorebirds	1988	H5N2	H1N1	24489	1016359
NP	North America	avian_shorebirds	avian_waterfowl	2010	H6N1	H10N6	1015193	1016656
NP	North America	avian_shorebirds	avian_waterfowl	2002	H6N8	H7N3	1017983	1014599
NP	Oceania	avian_shorebirds	avian_landbirds	1977	H3N8	H3N8	22405	1001866
NP	East Asia	swine	avian_landbirds	2004	H5N1	H5N1	1000710	1000622
NP	Southern Europe	swine	human	2013	H3N2	H3N2	1024901	1023399
NP	North America	avian_landbirds	avian_waterfowl	1987	H6N2	H6N2	1016348	22175
NP	North America	avian_waterfowl	avian_shorebirds	1984	H2N6	H2N7	1013517	1013529
NP	North America	avian_waterfowl	avian_shorebirds	2001	H7N3	H6N1	26337	1017982
NP	North America	avian_waterfowl	avian_landbirds	2010	H3N2	H4N8	1015932	1017468
NP	North America	avian_shorebirds	avian_waterfowl	1998	H6N8	H3N9	1015139	1017053
NP	North America	avian_shorebirds	avian_waterfowl	2008	H10N8	H3N6	1016466	1004210
NP	North America	avian_shorebirds	avian_waterfowl	1976	H4N6	H6N8	1023631	1023922
NP	North America	avian_shorebirds	avian_waterfowl	2006	H1N1	H6N1	1016456	1008728
NP	North America	avian_landbirds	avian_waterfowl	2007	H1N2	H5N9	1008739	1021704
NP	North America	avian_domesticbirds	avian_waterfowl	2013	H12N5	H6N2	1025622	1022036
NP	North America	avian_shorebirds	avian_waterfowl	2004	H6N8	H4N6	1015172	26463
NP	East Asia	avian_landbirds	avian_domesticbirds	2013	H7N9	H9N2	1018682	1024860
NP	North America	avian_waterfowl	avian_shorebirds	2009	H3N9	H4N6	1015377	1015199
NP	North America	avian_shorebirds	avian_waterfowl	1996	H6N2	H1N1	1015133	1012087
NP	North America	human	avian_waterfowl	2012	H7N3	H12N5	1014723	1016064
NP	North America	avian_shorebirds	avian_waterfowl	1976	H4N6	H12N5	1023631	1023776
NP	Western Europe	avian_waterfowl	avian_shorebirds	2005	H11N2	H10N4	1003371	1008862
NP	East Asia	avian_waterfowl	avian_domesticbirds	2010	H6N2	H9N2	1024942	1026349
NP	East Asia	avian_waterfowl	avian_landbirds	2007	H9N2	H4N6	1020596	1014896
NP	North America	avian_waterfowl	avian_shorebirds	1976	H3N2	H4N6	1023779	1023631
NP	Western Europe	avian_waterfowl	avian_domesticbirds	1985	H10N4	H10N4	1007114	1007116
NP	North America	avian_domesticbirds	swine	2004	H3N2	H3N2	1002244	1020601
NP	North America	human	avian_waterfowl	2004	H7N3	H3N8	24513	1009083
NP	North America	avian_waterfowl	avian_shorebirds	2007	H3N8	H7N7	1009033	1003509
NP	Southeast Asia	avian_landbirds	avian_shorebirds	2006	H9N2	H5N2	1017010	1017011
NP	East Asia	avian_waterfowl	avian_domesticbirds	2013	H7N9	H9N2	1018669	1024860
NP	North America	avian_domesticbirds	avian_waterfowl	2010	H5N2	H12N4	1014906	1015959
NP	Central Europe	human	swine	2009	H1N1	H3N1	1006866	1020834
NP	North America	avian_shorebirds	avian_waterfowl	1999	H11N2	H3N9	1015148	1017053
NP	North America	avian_domesticbirds	avian_waterfowl	2010	H5N2	H11N2	1014906	1015903
NP	North America	avian_shorebirds	avian_waterfowl	2008	H4N6	H10N7	1015199	1016595
NP	North America	avian_waterfowl	avian_shorebirds	2009	H6N3	H1N5	1017430	1018098
NP	North America	avian_waterfowl	avian_domesticbirds	1982	H5N1	H5N1	1023684	1003532
NP	North America	avian_shorebirds	avian_waterfowl	2005	H11N6	H11N9	1018005	1015413
NP	North America	avian_waterfowl	avian_shorebirds	2005	H11N2	H3N8	26405	1011961
NP	North America	avian_waterfowl	avian_shorebirds	2009	H4N9	H1N5	1014465	1018098
NP	North America	avian_shorebirds	avian_waterfowl	2007	H13N9	H13N6	1015179	1015378
NP	North America	avian_waterfowl	avian_shorebirds	2010	H3N7	H4N6	1016543	1015199
NP	North America	avian_waterfowl	avian_shorebirds	1976	H3N1	H4N6	1023785	1023631
NP	North America	avian_waterfowl	avian_shorebirds	1986	H4N8	H6N6	24219	22353
NP	North America	avian_waterfowl	avian_shorebirds	2009	H4N2	H6N1	1011312	1015193
NP	North America	avian_shorebirds	avian_waterfowl	2011	H7N3	H10N6	1024663	1015982
NP	North America	avian_waterfowl	human	2011	H6N2	H7N3	1022036	1014723
NP	North America	swine	human	2011	H1N2	H1N2	1015784	1023400
NP	North America	avian_waterfowl	avian_shorebirds	2009	H6N3	H4N6	1017430	1015199
NA	East Asia	avian_landbirds	avian_waterfowl	2005	H9N2	H9N2	1011621	1001839
NP	North America	avian_waterfowl	avian_shorebirds	2006	H10N2	H3N2	1008759	1012010
NP	North America	avian_landbirds	avian_waterfowl	2007	H1N2	H7N3	1008739	1011315
NP	North America	avian_waterfowl	avian_shorebirds	2007	H11N9	H11N8	1015413	1015175
NP	North America	avian_shorebirds	swine	2002	H11N9	H3N3	1015164	1000450
NP	North America	avian_landbirds	avian_waterfowl	2007	H1N2	H1N9	1008739	1016498
NP	North America	avian_waterfowl	avian_landbirds	2006	H5N9	H5N2	1021704	1008307
NP	North America	avian_shorebirds	avian_waterfowl	2006	H6N7	H6N2	1018013	1017411
NP	North America	avian_waterfowl	avian_landbirds	2010	H3N6	H4N8	1015958	1017468
NP	North America	avian_landbirds	avian_waterfowl	2007	H1N2	H3N8	1008739	1011990
NP	Southeast Asia	avian_waterfowl	avian_domesticbirds	2013	H5N6	H5N1	1026373	1026440
NP	North America	avian_landbirds	avian_waterfowl	2007	H1N2	H6N1	1008740	1010805
NP	Eastern Europe	avian_waterfowl	avian_domesticbirds	2005	H5N1	H5N1	1000645	1000480
NP	North America	avian_waterfowl	avian_shorebirds	1988	H5N2	H3N6	24489	1011827
NP	North America	swine	avian_domesticbirds	1988	H1N1	H1N1	26865	1002836
NP	North America	avian_landbirds	avian_waterfowl	2010	H4N8	H4N8	1017468	1022083
NP	East Asia	avian_shorebirds	avian_waterfowl	2009	H5N1	H5N1	1021422	1004186
NP	North America	avian_landbirds	avian_waterfowl	2006	H5N2	H3N2	1008321	1018001
NP	Southeast Asia	avian_domesticbirds	swine	2004	H5N1	H5N1	1003466	1007496
NP	North America	avian_domesticbirds	avian_waterfowl	1997	H7N2	H7N2	1002418	1014600
NP	North America	avian_waterfowl	avian_landbirds	2008	H4N8	H1N1	1017401	1017465
NP	North America	avian_shorebirds	avian_waterfowl	2010	H6N1	H4N6	1015193	1011294
NP	North America	avian_shorebirds	swine	2002	H1N9	H3N3	1016426	1000450
NP	North America	avian_waterfowl	avian_shorebirds	2011	H6N5	H6N1	1022038	1015193
NP	North America	avian_domesticbirds	avian_waterfowl	1986	H1N1	H1N1	1002651	1019090
NP	North America	avian_waterfowl	avian_shorebirds	2001	H7N3	H7N3	26337	1017981
NP	North America	avian_waterfowl	avian_shorebirds	2002	H3N2	H9N7	23677	1017997
NP	Central Europe	swine	human	2010	H1N1	H1N1	1012644	1006868
NP	East Asia	avian_waterfowl	swine	2007	H6N2	H6N6	1012027	1016709
NP	North America	avian_waterfowl	avian_landbirds	2006	H1N1	H5N2	1016460	1008307
NP	East Asia	avian_domesticbirds	avian_landbirds	2013	H9N2	H7N7	1019041	1018914
NP	North America	avian_waterfowl	avian_domesticbirds	1979	H3N8	H7N3	1023793	22457
NP	East Asia	avian_domesticbirds	avian_landbirds	2002	H5N1	H5N1	1004838	1014163
NP	Eastern South America	human	swine	2009	H1N1	H1N1	1013936	1026263
NP	Southeast Asia	avian_waterfowl	human	2004	H5N1	H5N1	1001732	1001121
NP	North America	human	avian_domesticbirds	2004	H7N3	H7N3	24513	1000294
NP	North America	avian_domesticbirds	avian_waterfowl	1981	H9N2	H6N9	1002992	22097
NP	North America	avian_waterfowl	avian_shorebirds	1998	H1N1	H9N7	1012087	1011883
NP	North America	avian_waterfowl	avian_shorebirds	1998	H2N3	H7N3	22073	1011884
NP	East Asia	avian_domesticbirds	avian_waterfowl	2010	H6N6	H6N6	1012039	1012052
NP	Central Europe	avian_waterfowl	avian_domesticbirds	1984	H5N6	H2N2	16784	1013471
NP	North America	avian_shorebirds	avian_waterfowl	2009	H13N6	H16N3	1018169	1014468
NP	East Asia	avian_domesticbirds	human	2002	H5N1	H5N1	1004838	1001160
NP	North America	avian_waterfowl	avian_shorebirds	2007	H3N8	H10N8	1015424	1016466
NP	North America	avian_shorebirds	swine	2002	H1N1	H1N1	1017968	1000299
NP	North America	avian_shorebirds	avian_waterfowl	2008	H1N5	H4N6	1018098	1015358
NP	West Africa	avian_landbirds	avian_waterfowl	2006	H5N1	H5N1	24879	24907
NP	East Asia	avian_waterfowl	avian_domesticbirds	2011	H9N2	H7N9	1018449	1018654
NP	North America	avian_waterfowl	avian_shorebirds	2011	H3N2	H7N7	1022047	1024667
NP	North America	avian_shorebirds	avian_waterfowl	2011	H7N7	H7N3	1024667	1017440
NP	Oceania	avian_waterfowl	avian_shorebirds	1979	H4N4	H15N9	1003988	1015557
NP	East Asia	avian_waterfowl	avian_domesticbirds	2011	H1N2	H1N2	1018310	1018311
NP	North America	avian_domesticbirds	avian_waterfowl	2010	H5N2	H5N1	1014906	1011245
NP	Southeast Asia	avian_waterfowl	avian_landbirds	2004	H5N1	H5N1	1004833	1004254
NP	North America	avian_waterfowl	avian_shorebirds	2002	H1N1	H1N1	1016435	1017968
NP	North America	avian_domesticbirds	avian_waterfowl	2010	H5N2	H9N2	1014906	1015961
NP	Oceania	avian_waterfowl	avian_landbirds	1979	H4N6	H15N9	22409	22349
NP	Southeast Asia	avian_waterfowl	swine	2004	H5N1	H5N1	1003463	1007500
NP	North America	avian_shorebirds	avian_waterfowl	2009	H1N1	H6N8	1019105	1017406
NP	North America	avian_waterfowl	avian_shorebirds	2002	H5N2	H6N8	1002825	1017983
NP	East Asia	avian_waterfowl	avian_landbirds	2008	H6N1	H4N6	1012055	1014896
NP	North America	avian_domesticbirds	avian_waterfowl	2012	H7N3	H4N6	28540	1016047
NP	North America	avian_shorebirds	avian_waterfowl	2005	H11N6	H4N6	1018004	1004222
NP	North America	avian_domesticbirds	avian_waterfowl	1980	H7N3	H7N3	22457	1023843
NP	North America	avian_shorebirds	avian_waterfowl	2008	H4N6	H11N2	1015199	1015920
NP	Southern Europe	avian_domesticbirds	avian_waterfowl	2000	H7N1	H7N1	26511	26935
NP	North America	avian_waterfowl	avian_shorebirds	2001	H7N3	H9N9	26337	1017980
NP	North America	avian_waterfowl	avian_shorebirds	2005	H11N2	H10N8	26405	1018035
NP	North America	avian_waterfowl	avian_domesticbirds	1982	H3N8	H5N1	1023898	1003532
NP	North America	avian_waterfowl	avian_shorebirds	2008	H2N2	H4N6	1017475	1015197
NP	Eastern Europe	avian_waterfowl	avian_landbirds	2005	H5N1	H5N1	1000156	27735
NP	North America	avian_waterfowl	avian_shorebirds	2002	H1N1	H10N7	1016437	1016443
NP	North America	avian_domesticbirds	avian_shorebirds	1996	H2N3	H7N9	1013504	1015116
NP	North America	avian_waterfowl	human	2011	H5N2	H7N3	1022130	1014723
NP	North America	avian_waterfowl	avian_shorebirds	2009	H10N1	H6N1	1011260	1015193
NP	North America	avian_landbirds	avian_waterfowl	1987	H6N2	H4N2	1016348	24539
NP	Western Europe	avian_shorebirds	avian_waterfowl	2005	H6N8	H6N8	1002850	1002689
NP	North America	avian_shorebirds	avian_waterfowl	1986	H2N7	H2N7	1013532	1013505
NP	North America	avian_waterfowl	avian_domesticbirds	1986	H5N2	H5N2	1002797	1003357
NP	East Asia	avian_domesticbirds	human	2013	H7N9	H7N9	1018935	1024813
NP	North America	avian_landbirds	avian_shorebirds	1976	H1N6	H1N2	1023648	1023623
NP	Eastern Europe	avian_domesticbirds	avian_landbirds	2005	H5N1	H5N1	1000480	27735
NP	Oceania	avian_domesticbirds	avian_landbirds	1985	H7N7	H7N7	1001238	26905
NP	North America	avian_waterfowl	avian_shorebirds	2007	H8N4	H7N7	1015370	1003509
NP	Northern Europe	avian_shorebirds	avian_waterfowl	2011	H5N2	H6N5	1019440	1019460
NP	North America	avian_waterfowl	avian_domesticbirds	2010	H2N2	H7N3	1015969	28540
NP	North America	avian_shorebirds	avian_waterfowl	2006	H7N7	H6N1	28433	1010873
NP	North America	avian_shorebirds	avian_waterfowl	2007	H7N3	H10N7	1011988	1015410
NP	North America	avian_waterfowl	avian_shorebirds	1975	H11N9	H4N6	1023720	1023631
NP	North America	avian_waterfowl	avian_domesticbirds	1982	H5N2	H5N1	1023516	1003532
NP	North America	avian_waterfowl	avian_shorebirds	2011	H1N2	H6N1	1022043	1015193
NP	North America	avian_shorebirds	avian_waterfowl	2006	H7N3	H10N3	1011694	1008779
NP	North America	avian_waterfowl	avian_domesticbirds	1982	H3N8	H5N2	1023897	1003321
NP	North America	avian_domesticbirds	avian_waterfowl	1987	H1N1	H3N8	1002802	26349
NP	East Asia	avian_landbirds	avian_domesticbirds	2013	H7N9	H7N9	29107	1018652
NP	North America	avian_domesticbirds	avian_waterfowl	2006	H5N2	H4N6	1006775	1015360
NP	North America	avian_landbirds	avian_waterfowl	1987	H6N2	H4N6	1016348	24541
NP	East Asia	avian_waterfowl	avian_domesticbirds	2005	H6N2	H6N2	1007176	1007213
NP	North America	avian_domesticbirds	avian_landbirds	1987	H1N1	H6N2	1002802	1016348
NP	North America	avian_waterfowl	avian_domesticbirds	2011	H5N2	H12N5	1022130	1025622
NP	North America	avian_shorebirds	avian_waterfowl	2008	H6N8	H3N8	1015181	1015389
NP	South Asia	avian_waterfowl	avian_domesticbirds	2008	H5N1	H5N1	1009275	1016682
NP	Oceania	avian_waterfowl	avian_landbirds	1979	H4N4	H15N9	1003988	22349
NP	North America	avian_waterfowl	avian_shorebirds	2006	H10N2	H6N7	1008759	1018013
NP	East Asia	avian_landbirds	avian_waterfowl	2007	H5N1	H12N3	1004204	1005196
NP	East Asia	avian_domesticbirds	avian_waterfowl	2013	H10N9	H1N3	1018252	1011617
NP	North America	avian_waterfowl	avian_domesticbirds	1982	H6N8	H5N1	1023486	1003532
NP	North America	avian_waterfowl	avian_shorebirds	2009	H4N9	H4N6	1014465	1015199
NP	North America	avian_landbirds	avian_waterfowl	2006	H5N2	H3N8	1008307	1011990
NP	North America	avian_shorebirds	avian_waterfowl	2007	H9N1	H5N2	1018024	1008346
NP	North America	avian_waterfowl	swine	2001	H7N3	H3N3	26337	1000450
NP	North America	avian_shorebirds	avian_waterfowl	1998	H6N8	H6N2	1015139	24373
NP	North America	avian_landbirds	avian_waterfowl	2010	H4N8	H11N9	1017468	1017391
NP	East Asia	avian_waterfowl	avian_domesticbirds	2005	H12N3	H5N1	1005196	1007801
NP	North America	avian_waterfowl	avian_shorebirds	2007	H3N8	H6N2	1015389	1015183
NP	Southeast Asia	avian_waterfowl	avian_domesticbirds	2013	H9N2	H9N2	1018771	1018738
NP	North America	avian_waterfowl	avian_domesticbirds	2003	H2N3	H7N3	22079	1026372
NP	North America	avian_waterfowl	avian_domesticbirds	2010	H1N1	H5N2	1011301	1014906
NP	North America	avian_shorebirds	avian_waterfowl	2008	H10N7	H3N6	1016338	1015395
NP	North America	avian_shorebirds	avian_waterfowl	2006	H7N3	H3N8	1018015	1009122
NP	North America	avian_shorebirds	avian_waterfowl	2011	H7N7	H10N6	1024667	1015982
NP	North America	avian_landbirds	avian_waterfowl	2007	H1N2	H2N3	1008742	1011270
NP	Southeast Asia	avian_landbirds	avian_domesticbirds	2004	H5N1	H5N1	1010159	1003135
NP	North America	avian_landbirds	avian_waterfowl	2010	H4N8	H5N2	1017468	1010890
NP	North America	avian_landbirds	avian_waterfowl	2007	H1N2	H12N5	1008739	1010792
NP	East Asia	avian_waterfowl	human	2013	H7N9	H7N9	1018670	1024970
NP	East Asia	avian_shorebirds	avian_domesticbirds	2009	H5N1	H5N1	1021422	1004821
NP	North America	avian_waterfowl	avian_domesticbirds	2010	H11N2	H7N3	1015976	28540
NP	North America	swine	human	1976	H1N1	H1N1	26641	1001282
NP	North America	avian_shorebirds	avian_waterfowl	2006	H6N7	H8N4	1018013	1015370
NP	North America	avian_waterfowl	avian_shorebirds	1990	H11N9	H1N1	26539	1016359
NP	East Asia	human	avian_domesticbirds	2013	H7N9	H9N2	1021426	1024818
NP	North America	avian_waterfowl	avian_shorebirds	2007	H1N1	H4N6	1019184	1015199
NP	North America	avian_shorebirds	avian_waterfowl	2006	H6N7	H3N2	1018013	1018146
NP	North America	avian_domesticbirds	avian_waterfowl	2008	H5N2	H6N1	1021490	1009043
NP	North America	avian_shorebirds	avian_waterfowl	2007	H7N3	H4N8	1011988	1017332
NP	North America	avian_waterfowl	avian_landbirds	2005	H11N3	H5N2	26399	1008322
NP	North America	avian_domesticbirds	avian_waterfowl	2014	H5N8	H5N5	1026405	1022217
NP	North America	avian_waterfowl	avian_domesticbirds	2010	H3N6	H5N2	1015989	1014906
NP	East Asia	avian_domesticbirds	avian_waterfowl	2014	H5N8	H5N8	1024058	1026215
NP	North America	avian_shorebirds	swine	2002	H11N2	H3N3	1017975	1000450
NP	West Asia	avian_domesticbirds	avian_landbirds	2001	H9N2	H9N2	1004286	1020380
NP	North America	avian_shorebirds	avian_waterfowl	1988	H7N7	H4N6	22285	1011821
NP	North America	avian_waterfowl	avian_shorebirds	2004	H10N7	H6N8	1018038	1017991
NP	North America	avian_landbirds	avian_waterfowl	1987	H6N2	H10N6	1016348	1010269
NP	North America	avian_waterfowl	avian_shorebirds	1974	H4N6	H4N6	1023817	1023631
NP	North America	avian_domesticbirds	avian_shorebirds	1999	H7N3	H9N7	28741	1011931
NP	North America	avian_waterfowl	avian_domesticbirds	1981	H3N8	H10N7	1023479	1004861
NP	North America	avian_landbirds	avian_waterfowl	2007	H1N2	H11N2	1008742	1010864
NS1	North America	avian_shorebirds	avian_waterfowl	2010	H1N3	H1N8	1016516	1022048
NS1	North America	human	avian_waterfowl	2012	H7N3	H4N6	1014723	1024747
NS1	North America	avian_waterfowl	avian_shorebirds	2008	H1N1	H1N7	1019092	1018205
NS1	North America	avian_waterfowl	avian_landbirds	2011	H11N2	H1N1	1022114	1017466
NS1	North America	avian_waterfowl	avian_domesticbirds	2006	H5N1	H5N2	1006146	1006775
NS1	North America	avian_waterfowl	avian_shorebirds	2007	H3N5	H9N1	1010841	1008898
NS1	North America	avian_shorebirds	avian_waterfowl	2008	H3N2	H3N6	1018077	1016002
NS1	North America	avian_waterfowl	avian_shorebirds	2008	H4N1	H10N8	1009223	1016466
NS1	Southeast Asia	avian_landbirds	avian_waterfowl	2004	H5N1	H5N1	1004254	1004833
NS1	North America	avian_waterfowl	avian_shorebirds	2011	H12N2	H1N1	1022040	1018223
NS1	North America	avian_waterfowl	avian_shorebirds	2008	H3N2	H1N9	1018146	1018196
NS1	North America	avian_waterfowl	avian_shorebirds	2004	H3N2	H10N8	1018001	1018035
NS1	North America	avian_waterfowl	avian_shorebirds	1984	H4N2	H7N3	22241	1024648
NS1	North America	avian_waterfowl	avian_shorebirds	2000	H12N5	H7N3	1017044	1017981
NS1	North America	avian_waterfowl	avian_domesticbirds	1983	H5N2	H9N2	1023519	1002992
NS1	East Asia	avian_waterfowl	avian_domesticbirds	2012	H1N2	H7N7	1020986	1018871
NS1	North America	avian_shorebirds	avian_waterfowl	2010	H1N3	H3N1	1016513	1017439
NS1	North America	avian_waterfowl	avian_shorebirds	2010	H7N8	H1N3	1015951	1016665
NS1	North America	avian_domesticbirds	avian_shorebirds	1993	H1N1	H3N8	1002583	1011872
NS1	North America	avian_shorebirds	avian_waterfowl	2008	H12N4	H11N9	1018133	1010904
NS1	North America	avian_waterfowl	avian_shorebirds	2008	H12N5	H9N2	1010791	1011970
NS1	North America	avian_waterfowl	avian_shorebirds	2005	H11N9	H9N1	26407	1008898
NS1	North America	avian_shorebirds	avian_waterfowl	2002	H9N9	H12N5	1017979	1017044
NS1	East Asia	avian_landbirds	avian_shorebirds	2010	H5N1	H5N1	1017497	1021422
NS1	East Asia	avian_waterfowl	avian_landbirds	2005	H7N3	H4N6	1018892	1014895
NS1	North America	avian_waterfowl	avian_shorebirds	2007	H7N3	H6N8	1015420	1015184
NS1	North America	avian_shorebirds	avian_waterfowl	2007	H6N1	H3N2	1015177	1018148
NS1	North America	avian_domesticbirds	avian_waterfowl	1999	H7N3	H7N7	28741	1024666
NS1	North America	avian_shorebirds	avian_waterfowl	2004	H10N8	H4N6	1018035	26297
NS1	North America	avian_waterfowl	avian_shorebirds	2008	H3N2	H10N1	1018146	1018195
NS1	North America	avian_shorebirds	avian_waterfowl	2010	H1N3	H3N6	1016513	1015980
NS1	North America	avian_waterfowl	avian_shorebirds	2012	H7N1	H7N7	1022161	1024667
NS1	North America	avian_waterfowl	avian_shorebirds	2008	H3N2	H1N1	1018148	1018189
NS1	North America	avian_waterfowl	avian_domesticbirds	2009	H10N3	H5N2	1011261	1014906
NS1	North America	avian_waterfowl	avian_shorebirds	2008	H8N4	H1N5	1009138	1018098
NS1	North America	avian_shorebirds	avian_waterfowl	2008	H1N5	H3N8	1018098	1017403
NS1	East Asia	avian_waterfowl	avian_landbirds	2008	H2N3	H4N6	1021498	1014896
NS1	North America	avian_waterfowl	avian_landbirds	2007	H12N5	H5N2	1008892	1008322
NS1	North America	avian_shorebirds	avian_waterfowl	2002	H11N1	H12N5	1016417	1017044
NS1	North America	avian_shorebirds	avian_waterfowl	2006	H6N7	H7N4	1018013	1015367
NS1	East Asia	avian_domesticbirds	avian_waterfowl	2010	H6N6	H6N5	1024960	1014962
NS1	North America	avian_waterfowl	avian_landbirds	2010	H3N6	H1N1	1016260	1017466
NS1	North America	avian_shorebirds	avian_waterfowl	1985	H4N6	H3N6	17513	1023495
NS1	North America	avian_shorebirds	avian_waterfowl	2009	H11N9	H3N8	1018212	1015424
NS1	North America	avian_shorebirds	avian_waterfowl	2009	H1N7	H1N2	1018205	1011255
NS1	Northern Europe	swine	human	2009	H1N1	H1N1	1012270	1008054
NS1	North America	avian_waterfowl	avian_landbirds	2012	H7N1	H1N1	1024656	1017465
NS1	North America	avian_landbirds	avian_waterfowl	1987	H6N2	H2N3	1016348	1023572
NS1	North America	avian_waterfowl	avian_shorebirds	2007	H5N2	H1N8	1006780	1018161
NS1	West Asia	avian_domesticbirds	avian_landbirds	2006	H5N1	H5N1	24847	1002083
NS1	North America	avian_waterfowl	avian_landbirds	2010	H6N1	H1N1	1016559	1017466
NS1	North America	avian_waterfowl	avian_shorebirds	2000	H10N7	H1N1	22323	1016423
NS1	North America	avian_waterfowl	avian_landbirds	2006	H4N6	H5N2	1017331	1008321
NS1	East Asia	avian_waterfowl	avian_domesticbirds	2012	H11N9	H7N7	1019063	1018871
NS1	North America	avian_waterfowl	avian_landbirds	2010	H7N3	H1N1	1015964	1017465
NS1	North America	avian_shorebirds	avian_waterfowl	2008	H1N5	H4N2	1018098	1011228
NS1	North America	avian_landbirds	avian_waterfowl	1981	H1N1	H4N2	22451	1023485
NS1	North America	avian_shorebirds	avian_waterfowl	2002	H1N1	H4N8	1016423	22255
NS1	North America	avian_waterfowl	avian_landbirds	2009	H4N8	H1N2	1011232	1008742
NS1	North America	avian_waterfowl	avian_domesticbirds	2013	H4N6	H12N5	1022304	1025622
NS1	East Asia	avian_domesticbirds	swine	2010	H5N2	H9N2	1024081	1025233
NS1	Southeast Asia	avian_domesticbirds	avian_landbirds	2009	H9N2	H9N2	1017012	1017013
NS1	North America	avian_waterfowl	avian_shorebirds	1985	H4N6	H2N9	22243	22049
NS1	North America	avian_waterfowl	avian_shorebirds	1999	H3N6	H11N2	1003313	1015150
NS1	North America	avian_waterfowl	avian_shorebirds	2009	H3N6	H6N2	1014467	1015183
NS1	North America	avian_shorebirds	avian_waterfowl	1987	H10N7	H8N4	1016345	1004847
NS1	North America	avian_shorebirds	avian_waterfowl	2006	H6N7	H10N7	1018013	1005233
NS1	North America	avian_domesticbirds	avian_waterfowl	2014	H7N7	H4N8	1025627	1024778
NS1	East Asia	human	avian_landbirds	2013	H7N9	H7N9	1024433	1018686
NS1	North America	avian_waterfowl	avian_domesticbirds	1983	H4N6	H9N2	1023571	1002992
NS1	North America	avian_shorebirds	avian_waterfowl	2010	H1N3	H7N1	1016514	1022161
NS1	North America	avian_landbirds	avian_waterfowl	2007	H1N2	H1N5	1008742	1016462
NS1	North America	avian_waterfowl	avian_shorebirds	2008	H2N3	H6N1	1009187	1018023
NS1	North America	avian_waterfowl	avian_shorebirds	1997	H2N9	H10N9	1013453	1016372
NS1	East Asia	avian_landbirds	avian_domesticbirds	2013	H7N9	H7N7	1024866	1018922
NS1	South Africa	avian_landbirds	avian_waterfowl	2011	H1N2	H11N9	1015807	1009875
NS1	East Asia	avian_waterfowl	avian_domesticbirds	2009	H9N2	H5N2	1016769	1014914
NS1	North America	avian_waterfowl	avian_shorebirds	2009	H3N9	H6N1	1015377	1015193
NS1	North America	avian_shorebirds	avian_waterfowl	2010	H1N3	H9N2	1016515	1020442
NS1	North America	avian_waterfowl	avian_domesticbirds	1984	H11N9	H1N1	1023471	1002651
NS1	North America	avian_shorebirds	avian_domesticbirds	1988	H7N7	H7N9	22285	24475
NS1	East Asia	avian_waterfowl	avian_domesticbirds	2013	H7N9	H7N9	1026278	1018652
NS1	North America	avian_shorebirds	avian_landbirds	2010	H1N3	H1N1	1016665	1017465
NS1	North America	avian_waterfowl	avian_shorebirds	2007	H10N7	H1N5	1006966	1018098
NS1	East Asia	avian_waterfowl	avian_shorebirds	2009	H5N1	H5N1	1004186	1021422
NS1	North America	avian_waterfowl	avian_shorebirds	1984	H10N3	H4N6	1023617	17513
NS1	North America	avian_shorebirds	avian_waterfowl	2007	H12N5	H11N2	1018020	1018145
NS1	North America	avian_waterfowl	avian_shorebirds	1999	H6N2	H3N2	24373	1011926
NS1	Southern Europe	avian_waterfowl	avian_domesticbirds	2003	H7N2	H7N2	1001867	26503
NS1	East Asia	avian_landbirds	avian_waterfowl	2006	H4N6	H7N8	1014900	1018891
NS1	North America	avian_waterfowl	avian_shorebirds	2009	H10N4	H10N7	1017714	1018222
NS1	North America	avian_waterfowl	avian_landbirds	2009	H1N9	H1N2	1016498	1008739
NS1	North America	swine	avian_domesticbirds	2005	H1N2	H3N2	1020883	1002233
NS1	Central Europe	human	swine	2009	H1N1	H1N1	1006346	1012644
NS1	North America	avian_waterfowl	avian_landbirds	2012	H7N7	H1N1	1022172	1017465
NS1	North America	avian_waterfowl	avian_shorebirds	1996	H4N6	H10N9	1011886	1016372
NS1	North America	avian_waterfowl	avian_domesticbirds	1987	H1N9	H9N2	24969	1002991
NS1	Southeast Asia	swine	human	2006	H5N1	H5N1	1007497	1014378
NS1	North America	avian_shorebirds	avian_waterfowl	2009	H10N1	H1N2	1016488	1011255
NS1	North America	avian_waterfowl	avian_shorebirds	2006	H5N1	H1N5	1004841	1018098
NS1	North America	avian_shorebirds	avian_waterfowl	1999	H10N7	H6N2	1016381	24373
NP	East Asia	avian_waterfowl	avian_landbirds	2005	H9N2	H9N2	1001839	1011621
NS1	North America	avian_domesticbirds	swine	2009	H1N1	H1N2	1007322	1020670
NS1	North America	avian_waterfowl	avian_shorebirds	2008	H12N5	H1N5	1009130	1018098
NS1	North America	avian_waterfowl	avian_shorebirds	2007	H10N3	H3N6	1009296	1011953
NS1	North America	avian_shorebirds	avian_waterfowl	1999	H3N8	H6N5	28261	24545
NS1	North America	avian_waterfowl	avian_shorebirds	1989	H7N3	H3N6	1011826	28252
NS1	North America	avian_shorebirds	avian_waterfowl	2008	H1N5	H10N6	1018098	1009173
NS1	North America	avian_waterfowl	avian_shorebirds	2007	H1N1	H9N1	1019098	1008898
NS1	North America	avian_waterfowl	avian_shorebirds	2010	H4N6	H11N8	1016001	1018165
NS1	The Caribbean	human	swine	2009	H1N1	H1N1	1009679	1011449
NS1	East Asia	avian_waterfowl	avian_landbirds	2013	H7N9	H7N9	1018669	1018682
NS1	North America	avian_waterfowl	avian_shorebirds	2008	H2N3	H1N7	1009187	1018218
NS1	North America	avian_waterfowl	avian_domesticbirds	2008	H10N7	H5N2	1018112	1014906
NS1	North America	avian_shorebirds	avian_waterfowl	2010	H1N3	H2N3	1016513	1011270
NS1	North America	avian_shorebirds	avian_waterfowl	1999	H11N2	H4N1	1015148	22253
NS1	North America	avian_waterfowl	avian_shorebirds	2007	H5N1	H11N8	1005240	1018165
NS1	North America	avian_waterfowl	swine	1999	H4N6	H3N3	1002807	1000450
NS1	North America	avian_waterfowl	avian_shorebirds	2005	H7N6	H5N1	1004836	1018021
NS1	North America	avian_shorebirds	avian_waterfowl	1995	H11N2	H11N9	1015118	26357
NS1	North America	avian_shorebirds	avian_waterfowl	2011	H1N1	H6N2	1019475	1022059
NS1	North America	avian_waterfowl	avian_domesticbirds	2013	H6N8	H6N8	1022310	1025623
NS1	North America	avian_waterfowl	avian_shorebirds	2010	H7N8	H7N7	1015951	1024667
NS1	North America	avian_waterfowl	avian_shorebirds	2005	H4N6	H9N1	26463	1008898
NS1	North America	avian_waterfowl	avian_shorebirds	1993	H11N9	H6N1	26487	1016362
NS1	North America	avian_shorebirds	avian_waterfowl	1988	H7N3	H1N1	1024649	22177
NS1	West Asia	avian_landbirds	avian_waterfowl	2010	H6N2	H10N7	1024386	1024429
NS1	North America	avian_shorebirds	avian_waterfowl	2000	H7N9	H3N6	1024669	1002646
NS1	North America	avian_shorebirds	avian_waterfowl	2009	H10N1	H10N3	1016488	1018231
NS1	East Asia	avian_landbirds	avian_domesticbirds	2013	H7N9	H7N2	1018683	1026308
NS1	North America	avian_waterfowl	avian_landbirds	2009	H4N6	H1N2	1017828	1008739
NS1	North America	avian_shorebirds	avian_waterfowl	2000	H12N5	H2N3	1002650	22073
NS1	North America	avian_waterfowl	avian_shorebirds	2007	H1N1	H12N1	1019098	1018244
NS1	North America	avian_waterfowl	avian_shorebirds	1999	H1N1	H5N7	25079	1004306
NS1	North America	avian_waterfowl	avian_shorebirds	2006	H12N6	H10N7	1008894	1002428
NS1	North America	avian_waterfowl	avian_domesticbirds	2009	H11N3	H5N2	1011227	1014906
NS1	North America	avian_waterfowl	avian_shorebirds	1985	H3N6	H7N3	1023566	1024648
NS1	East Asia	avian_waterfowl	avian_landbirds	2005	H6N5	H4N6	1007169	1014900
NS1	North America	avian_waterfowl	avian_shorebirds	2008	H3N2	H9N1	1018148	1008898
NS1	North America	avian_shorebirds	avian_waterfowl	2009	H10N1	H1N1	1018180	1010815
NS1	North America	avian_waterfowl	avian_landbirds	2008	H12N5	H1N1	1010792	1017466
NS1	North America	avian_waterfowl	avian_shorebirds	2008	H3N8	H10N1	1009174	1016487
NS1	North America	avian_waterfowl	avian_shorebirds	1998	H3N8	H11N2	1011900	1015148
[truncated: 2,268 more rows]
