# Supplementary material for: Ecological dynamics of influenza A viruses: cross-species transmission and global migration
Source: Sci Rep. 2016 Nov 9;6:36839. doi: 10.1038/srep36839 (PMC5101809; doi:10.1038/srep36839)
Supplement: Supplementary File 5 [file srep36839-s6.xls]

## Sheet: inter-regionsMigration
Supplementary Table 4. Detailed inter-regional migrations driven by each species.
Segment	Species	RegionI	RegionJ	TimeStamp	SubtypeI	SubtypeJ	genomeI	genomeJ
HA	swine	East Asia	Southeast Asia	2011	H1N2	H1N1	1025163	1019144
HA	swine	East Asia	Northern Europe	2011	H1N2	H1N1	1025151	1012270
HA	swine	East Asia	Central Europe	2011	H1N2	H1N1	1025161	1012643
HA	avian_waterfowl	Northern Europe	Western Europe	2007	H10N5	H10N1	1024284	1008859
HA	avian_waterfowl	Northern Europe	Western Europe	2009	H2N9	H2N3	1024336	1014152
HA	avian_waterfowl	Northern Europe	Western Europe	2007	H10N6	H10N1	1024283	1008859
HA	avian_waterfowl	Northern Europe	Western Europe	2007	H10N7	H10N1	1024280	1008859
HA	avian_waterfowl	North America	Middle America	2008	H5N9	H5N3	1010777	1011171
HA	avian_waterfowl	East Asia	Southeast Asia	2006	H3N6	H3N8	1005193	1010249
HA	swine	East Asia	North America	2011	H1N2	H1N1	1025155	1020675
HA	avian_waterfowl	North America	Middle America	2010	H5N2	H5N3	1015937	1011171
HA	swine	East Asia	Western Europe	2011	H1N2	H1N1	1025168	1014761
HA	avian_waterfowl	Middle America	North America	2010	H3N8	H3N9	1011175	1017450
HA	avian_waterfowl	West Asia	Northern Europe	2010	H10N7	H10N1	1024393	1024300
HA	avian_waterfowl	East Asia	North America	2009	H6N1	H6N4	1011375	1013918
HA	swine	East Asia	North America	2012	H3N1	H3N2	1018293	1014623
HA	avian_waterfowl	Southern Europe	Northern Europe	2006	H4N6	H4N3	1007532	1003367
HA	avian_waterfowl	Southern Europe	Northern Europe	2006	H4N6	H4N2	1007532	1021764
M1	swine	Southern Europe	Western Europe	2002	H3N2	H1N2	26229	1014814
M1	avian_waterfowl	North America	Middle America	2009	H10N3	H3N8	1017461	1011175
M1	avian_waterfowl	Northern Europe	Western Europe	2005	H2N9	H9N2	1014140	1003370
M1	swine	Southeast Asia	East Asia	2011	H3N2	H1N1	1014926	1021440
M1	avian_waterfowl	Middle America	North America	2011	H14N3	H6N2	1024846	1022036
M1	avian_waterfowl	North America	Middle America	2010	H1N3	H8N4	1016079	1011177
M1	avian_waterfowl	Northern Europe	East Asia	2009	H4N6	H9N2	1021929	1020596
M1	avian_waterfowl	North America	Middle America	2009	H3N8	H8N4	1017453	1011177
M1	avian_waterfowl	Northern Europe	Western Europe	2005	H2N9	H11N2	1014140	1003371
M1	swine	Eastern South America	East Asia	2010	H1N1	H3N2	1026263	1012603
M1	avian_waterfowl	Northern Europe	East Asia	2002	H2N3	H6N5	1014128	1007125
M1	avian_waterfowl	Middle America	North America	2010	H3N8	H1N5	1011175	1017378
M1	avian_waterfowl	Middle America	North America	2011	H14N6	H5N5	1024845	1022225
M1	swine	East Asia	Central Europe	2012	H3N1	H1N1	1018293	1012644
M1	swine	Southeast Asia	North America	2009	H1N1	H3N2	1012650	1009867
M1	avian_waterfowl	Western Europe	East Asia	2005	H6N2	H6N8	1003011	1012842
M1	avian_waterfowl	Western Europe	Northern Europe	2006	H9N2	H8N1	1003369	1024377
M1	avian_waterfowl	Middle America	North America	2011	H14N3	H10N6	1024846	1016656
M1	avian_waterfowl	East Asia	Northern Europe	2003	H6N5	H2N1	1007125	1014125
M1	avian_waterfowl	South Africa	Northern Europe	2008	H4N6	H8N2	1009816	1024235
M1	human	Central Europe	Western Europe	1966	H2N2	H3N2	1001941	1013055
M1	avian_waterfowl	Western Europe	Northern Europe	2006	H8N4	H4N6	1008865	1021822
M1	avian_waterfowl	Southern Europe	East Asia	2005	H5N1	H6N1	26475	1007162
M1	avian_waterfowl	Southeast Asia	East Asia	2006	H3N8	H6N1	1010249	1007162
M1	avian_waterfowl	Northern Europe	Western Europe	2006	H2N2	H3N8	1014113	1002847
M1	avian_waterfowl	Northern Europe	East Asia	2009	H2N9	H6N1	1024329	1012843
M1	avian_waterfowl	Middle America	North America	2010	H8N4	H7N3	1011172	1017440
M1	swine	Eastern South America	Northern Europe	2011	H1N2	H1N1	1026261	1012270
M1	human	Southeast Asia	North America	1957	H2N2	H1N1	1002043	1018413
M1	avian_waterfowl	Middle America	North America	2011	H14N3	H11N9	1024846	1016041
M1	avian_waterfowl	Northern Europe	Western Europe	2005	H6N1	H8N4	1003762	1002851
M1	avian_waterfowl	Northern Europe	Western Europe	2007	H9N2	H10N1	1024323	1008859
M1	avian_waterfowl	North America	Middle America	2009	H8N4	H5N4	1017415	1011168
M1	avian_waterfowl	Middle America	North America	2011	H14N6	H7N7	1024845	1009177
M1	avian_waterfowl	Middle America	North America	2011	H14N3	H1N3	1024846	1016079
M1	avian_waterfowl	East Asia	Northern Europe	2006	H5N3	H6N1	1010294	1003762
M1	swine	Southeast Asia	North America	2011	H3N2	H1N1	1014926	1017023
M1	avian_waterfowl	East Asia	Southeast Asia	2014	H5N6	H5N1	1024839	1026375
M1	avian_waterfowl	Northern Europe	Western Europe	2006	H4N1	H2N3	1021826	1014154
M1	swine	North America	Southern Europe	2010	H1N2	H1N1	1020672	1026310
M1	avian_waterfowl	Western Europe	Northern Europe	2007	H1N5	H2N3	1008863	1014141
M1	avian_waterfowl	Middle America	North America	2010	H8N4	H10N6	1011177	1017754
M1	avian_waterfowl	Middle America	North America	2011	H14N6	H2N3	1024845	1022141
M1	human	North America	Middle America	2011	H3N2	H1N1	1012108	1025906
M1	avian_waterfowl	Western Europe	Northern Europe	2006	H8N4	H8N2	1008865	1024235
M1	avian_waterfowl	Western Europe	East Asia	2000	H10N7	H7N1	1008856	1002719
M1	avian_waterfowl	Middle America	North America	2011	H14N3	H10N3	1024846	1013931
M1	avian_waterfowl	Middle America	North America	2010	H8N4	H11N9	1011173	1017391
M1	human	South Asia	Oceania	2009	H1N2	H3N2	1015577	1009529
M1	avian_waterfowl	Middle America	North America	2010	H8N4	H6N2	1011177	1018239
M1	avian_waterfowl	Western Europe	Northern Europe	2006	H8N4	H4N5	1008865	1021781
M1	avian_waterfowl	Middle America	North America	2010	H8N4	H1N2	1011177	1015953
M1	avian_waterfowl	Northern Europe	Western Europe	2006	H8N4	H6N2	1024248	1003011
M1	avian_waterfowl	Southeast Asia	East Asia	2009	H12N5	H9N2	1010255	1011765
M1	avian_waterfowl	Western Europe	Eastern Europe	2007	H9N2	H15N4	1003370	1011431
M1	avian_waterfowl	Northern Europe	East Asia	2002	H2N3	H6N2	1014121	1007156
M1	avian_waterfowl	Western Europe	Northern Europe	2001	H2N9	H2N7	1014120	1014122
M1	avian_domesticbirds	East Asia	Eastern Europe	2009	H6N6	H5N1	1024962	1004317
M1	avian_waterfowl	Middle America	North America	2010	H5N4	H1N1	1011176	1019465
M1	avian_waterfowl	East Asia	Eastern Europe	2007	H6N1	H8N8	1012843	1011428
M1	avian_waterfowl	Northern Europe	Western Europe	2005	H4N6	H6N2	1021769	1003011
M1	avian_waterfowl	Middle America	North America	2011	H14N3	H5N1	1024846	1016034
M1	swine	Eastern South America	Central Europe	2011	H1N2	H1N1	1026261	1012644
M1	swine	East Asia	Western Europe	2010	H3N2	H1N1	1012603	1014804
M1	swine	Central Europe	East Asia	2011	H1N2	H3N2	1020829	1025135
M1	avian_waterfowl	Middle America	North America	2011	H14N3	H4N1	1024846	1016060
M1	swine	Southeast Asia	North America	2011	H3N2	H1N2	1014926	1015741
M1	swine	East Asia	Central Europe	2010	H3N2	H1N1	1012603	1012643
M1	swine	Eastern South America	Western Europe	2011	H1N2	H1N1	1026261	1014804
M1	avian_waterfowl	North America	Middle America	2009	H6N8	H8N4	1017454	1011173
M1	avian_waterfowl	East Asia	Southeast Asia	2011	H5N1	H3N2	1011542	1014734
M1	human	Central Europe	Oceania	1966	H2N2	H3N2	1001941	1018550
M1	avian_waterfowl	Western Europe	Northern Europe	2001	H2N9	H2N3	1014120	1014128
M1	avian_waterfowl	East Asia	Southern Europe	2006	H6N2	H5N1	1012800	26475
M1	avian_waterfowl	Middle America	North America	2010	H3N8	H2N3	1011175	1017358
M1	avian_waterfowl	Western Europe	Northern Europe	2008	H2N3	H9N2	1014152	1024323
M1	avian_waterfowl	Southeast Asia	East Asia	2006	H3N8	H6N2	1010249	1012800
M1	avian_waterfowl	Middle America	North America	2011	H14N3	H1N2	1024846	1015953
M1	avian_waterfowl	Middle America	North America	2010	H8N4	H11N2	1011177	1015903
M1	avian_waterfowl	Middle America	North America	2011	H14N6	H4N6	1024845	1022100
M1	avian_waterfowl	East Asia	Eastern Europe	2009	H1N1	H8N8	1026140	1011428
M1	avian_waterfowl	Middle America	North America	2010	H5N4	H7N7	1011168	1009177
M1	human	Southern South America	Western Europe	1967	H2N2	H3N2	1014945	1013055
M1	avian_waterfowl	Northern Europe	Western Europe	2003	H4N6	H2N3	1021750	1014119
M1	avian_waterfowl	Middle America	North America	2010	H8N4	H7N7	1011173	1009177
M1	swine	Southern Europe	Western Europe	2001	H1N1	H1N2	1014819	1014814
M1	avian_waterfowl	Southern Europe	East Asia	2005	H5N1	H9N2	26475	1020596
M1	avian_waterfowl	Northern Europe	Western Europe	2006	H8N4	H9N2	1024247	1003369
M1	swine	Central Europe	Western Europe	2011	H1N2	H1N1	1020828	1014761
M1	avian_waterfowl	Western Europe	Northern Europe	2006	H8N4	H10N7	1008865	1024232
M1	avian_waterfowl	Middle America	North America	2011	H14N6	H12N5	1024845	1017429
M1	avian_waterfowl	East Asia	Southeast Asia	2011	H5N1	H5N6	1011538	1026373
M1	avian_waterfowl	Western Europe	Northern Europe	2005	H3N8	H2N3	1002847	1014141
M1	avian_waterfowl	Northern Europe	Western Europe	2005	H2N9	H3N8	1014140	1002847
M1	swine	East Asia	Northern Europe	2010	H3N2	H1N1	1012603	1012270
M1	human	Central Europe	North America	1966	H2N2	H3N2	1001941	26585
M1	human	North America	Western Europe	1967	H2N2	H3N2	26233	1013055
M1	avian_waterfowl	Middle America	North America	2010	H3N8	H11N3	1011175	1022102
M1	human	Central Asia	North America	2009	H1N1	H3N2	1005420	1012235
M1	avian_waterfowl	Northern Europe	Western Europe	2005	H4N3	H1N5	1003367	1008863
M1	avian_waterfowl	Western Europe	Northern Europe	2005	H4N2	H5N2	1002849	1024322
M1	avian_waterfowl	Northern Europe	Central Europe	2007	H11N9	H1N1	1024360	1008495
M1	avian_waterfowl	Northern Europe	Western Europe	2004	H9N2	H11N2	1024319	1003371
M1	avian_waterfowl	Western Europe	Northern Europe	2007	H10N1	H10N7	1008859	1024267
M1	avian_waterfowl	Middle America	North America	2010	H3N8	H3N1	1011175	1015837
M1	avian_waterfowl	Middle America	North America	2010	H8N4	H2N3	1011177	1017358
M1	human	Eastern Europe	East Asia	1959	H2N2	H1N1	1001900	1014950
M1	human	Central Europe	North America	2009	H1N1	H3N2	1007911	1025290
M1	avian_waterfowl	Middle America	North America	2011	H14N3	H11N2	1024846	1013926
M1	avian_waterfowl	Northern Europe	Western Europe	2005	H4N3	H8N4	1003367	1008865
M1	avian_waterfowl	Northern Europe	Western Europe	2007	H4N6	H10N1	1021852	1008859
M1	avian_waterfowl	Western Europe	Northern Europe	2008	H2N3	H8N2	1014152	1024235
M1	avian_waterfowl	Middle America	North America	2010	H8N4	H10N9	1011173	1024735
M1	avian_waterfowl	Middle America	North America	2010	H3N8	H4N8	1011175	1011313
M1	avian_waterfowl	North America	Middle America	2010	H5N2	H5N4	1016647	1011176
M1	avian_waterfowl	Western Europe	Northern Europe	2007	H1N5	H10N7	1008863	1024269
M1	swine	Western Europe	East Asia	2002	H1N2	H1N1	1014814	1009903
M1	avian_shorebirds	Northern Europe	Western Europe	2005	H4N6	H3N8	1008853	1002848
M1	swine	Central Europe	Northern Europe	2011	H1N2	H1N1	1020826	1012270
M1	human	South Asia	Southeast Asia	2009	H1N2	H3N2	1015577	1012505
M1	avian_waterfowl	East Asia	Western Europe	2007	H9N2	H8N4	1020596	1002851
M1	avian_waterfowl	Middle America	North America	2011	H14N6	H11N2	1024845	1015903
M1	human	East Asia	Western Europe	1968	H2N2	H3N2	1014948	1013055
M1	avian_waterfowl	Middle America	North America	2011	H14N3	H7N7	1024846	1009177
M1	swine	East Asia	Western Europe	2012	H3N1	H1N1	1018287	1014766
M1	avian_waterfowl	Western Europe	East Asia	2006	H4N8	H5N3	1008849	1010294
M1	avian_waterfowl	Middle America	North America	2011	H14N3	H3N6	1024846	1017423
M1	avian_waterfowl	Middle America	North America	2011	H14N6	H3N2	1024845	1011272
M1	avian_waterfowl	Western Europe	Northern Europe	2005	H6N2	H2N3	1003011	1014141
M1	human	North America	Eastern Europe	2011	H3N2	H1N1	1025290	1015536
M1	swine	North America	Central Europe	2011	H3N2	H1N2	1012590	1020830
M1	swine	East Asia	North America	2012	H3N1	H3N2	1018293	1014623
M1	swine	Southeast Asia	Central Europe	2011	H3N2	H1N1	1014926	1020832
M1	avian_waterfowl	East Asia	Northern Europe	2004	H6N2	H11N9	1007156	1024307
M1	avian_waterfowl	Middle America	North America	2010	H3N8	H6N2	1011175	1018239
M1	human	North America	Western Europe	2011	H3N2	H1N1	1012108	1023415
M1	avian_waterfowl	Middle America	North America	2010	H3N8	H1N1	1011175	1015954
M1	avian_waterfowl	Western Europe	Northern Europe	2008	H2N3	H5N2	1014152	1024322
M1	avian_waterfowl	North America	Middle America	2010	H10N7	H8N4	1011286	1011177
M1	swine	Central Europe	Eastern South America	2011	H1N2	H1N1	1020827	1026263
M1	avian_waterfowl	Northern Europe	Western Europe	2002	H2N7	H10N7	1014124	1008856
M1	avian_waterfowl	Western Europe	Northern Europe	2001	H2N3	H4N3	1014119	1021751
M1	avian_shorebirds	Northern Europe	North America	2011	H2N5	H3N5	1019442	1019477
M1	swine	North America	East Asia	2009	H3N2	H1N1	1009867	1011527
M1	avian_waterfowl	Northern Europe	Western Europe	2007	H12N5	H6N8	1024312	1002689
M1	avian_waterfowl	Middle America	North America	2010	H3N8	H4N2	1011175	1015967
M1	human	Southern South America	Oceania	1967	H2N2	H3N2	1014945	1018550
M1	avian_waterfowl	Western Europe	East Asia	2007	H9N2	H6N8	1003370	1012842
M1	swine	East Asia	Southeast Asia	2010	H3N2	H1N1	1012603	1019145
M1	avian_waterfowl	West Asia	Northern Europe	2012	H2N3	H6N8	1024428	1019458
M1	avian_waterfowl	Middle America	North America	2011	H14N3	H10N7	1024846	1016651
M1	swine	Western Europe	North America	2009	H1N1	H3N2	1014804	1009867
M1	human	Central Asia	North America	1967	H2N2	H3N2	1001939	26655
M1	avian_waterfowl	Western Europe	Southern Europe	2006	H4N8	H7N3	1008849	1007533
M1	human	Southern South America	North America	1967	H2N2	H3N2	1014945	25867
M1	avian_waterfowl	Middle America	North America	2010	H3N8	H10N5	1011175	1009089
M1	avian_waterfowl	Western Europe	East Asia	2005	H11N2	H6N8	1003371	1012842
M1	avian_waterfowl	East Asia	Southeast Asia	2012	H10N8	H3N2	1014162	1016096
M1	human	Southeast Asia	North America	2009	H1N1	H3N2	1015342	1012108
M1	avian_waterfowl	Western Europe	South Africa	2007	H9N2	H4N6	1003370	1009816
M1	avian_waterfowl	Middle America	North America	2010	H3N8	H5N2	1011175	1022130
M1	avian_waterfowl	North America	Middle America	2009	H10N7	H5N4	1011277	1011176
M1	avian_waterfowl	Northern Europe	Western Europe	2002	H10N7	H2N9	1024261	1014120
M1	avian_waterfowl	North America	Middle America	2009	H4N6	H11N2	1017456	1011166
M1	avian_waterfowl	Middle America	North America	2011	H14N6	H4N8	1024845	1011313
M1	avian_waterfowl	East Asia	Northern Europe	2006	H5N3	H4N6	1010294	1021767
M1	avian_waterfowl	East Asia	West Asia	2012	H11N9	H7N3	1019063	1024390
M1	human	Oceania	North America	1968	H3N2	H2N2	1018550	26207
M1	avian_waterfowl	Northern Europe	East Asia	2006	H4N1	H6N8	1021826	1012842
M1	avian_domesticbirds	South Asia	East Asia	2012	H5N1	H9N2	1021719	1015867
M1	avian_waterfowl	Central Europe	Northern Europe	2008	H1N1	H10N4	1008495	1024281
M1	avian_waterfowl	Northern Europe	Western Europe	2007	H8N2	H6N5	1024235	1003368
M1	avian_waterfowl	Northern Europe	Western Europe	2004	H9N2	H6N2	1024319	1003011
M1	avian_waterfowl	Southeast Asia	East Asia	2006	H3N8	H7N3	1010249	1018892
M1	swine	Central Europe	Western Europe	2000	H1N1	H1N2	1014824	1014814
M1	human	Central Asia	Western Europe	1967	H2N2	H3N2	1001939	1013055
M1	avian_waterfowl	Middle America	North America	2011	H14N3	H4N6	1024846	1015818
M1	avian_waterfowl	Northern Europe	Western Europe	2009	H11N9	H1N5	1024333	1008863
M1	avian_waterfowl	Northern Europe	Western Europe	2006	H4N1	H11N2	1021826	1003371
M1	avian_waterfowl	Middle America	North America	2011	H14N6	H5N2	1024845	1015863
M1	avian_waterfowl	Middle America	North America	2010	H3N8	H7N6	1011175	1017679
M1	avian_waterfowl	Middle America	North America	2010	H5N4	H4N6	1011168	1019482
M1	avian_domesticbirds	East Asia	Southeast Asia	2009	H6N6	H5N1	1024962	1015543
M1	human	Southern South America	East Asia	1967	H2N2	H3N2	1014945	1002034
M1	avian_waterfowl	Northern Europe	Western Europe	2005	H4N6	H11N2	1021774	1003371
M1	avian_waterfowl	Middle America	North America	2011	H14N6	H10N6	1024845	1017754
M1	avian_waterfowl	Western Europe	Northern Europe	2005	H11N2	H8N4	1003371	1024240
M1	avian_waterfowl	Northern Europe	West Asia	2009	H8N4	H7N3	1024253	1024390
M1	avian_waterfowl	Western Europe	Northern Europe	2007	H10N1	H10N4	1008859	1024281
M1	avian_waterfowl	Middle America	North America	2010	H3N8	H12N5	1011175	1017429
M1	swine	East Asia	Southeast Asia	2010	H1N2	H1N1	1016708	1019124
M1	swine	Southern Europe	Western Europe	2005	H1N2	H1N1	28565	1014812
M1	human	Central Asia	Oceania	1967	H2N2	H3N2	1001939	1018550
M1	avian_waterfowl	Western Europe	Northern Europe	2001	H2N9	H10N4	1014120	1024379
M1	avian_waterfowl	Eastern Europe	East Asia	2009	H8N8	H9N2	1011428	1020596
M1	avian_waterfowl	Western Europe	Northern Europe	2005	H11N2	H8N2	1003371	1024235
M1	avian_waterfowl	Western Europe	Northern Europe	2005	H11N2	H2N2	1003371	1014113
M1	avian_waterfowl	Northern Europe	Western Europe	2007	H9N2	H6N5	1024323	1003368
M1	avian_waterfowl	Western Europe	Northern Europe	2007	H1N5	H2N2	1008863	1014114
M1	human	Central Asia	East Asia	1967	H2N2	H3N2	1001939	1002187
M1	human	West Asia	North America	2009	H1N1	H3N2	1008153	1012108
M1	human	Oceania	Western Europe	1968	H2N2	H3N2	1026400	1013055
M1	avian_waterfowl	Northern Europe	Western Europe	2005	H4N6	H3N8	1021769	1002847
M1	swine	North America	Southern Europe	2011	H3N2	H1N1	1015745	1026322
M1	swine	North America	East Asia	2010	H1N2	H3N2	1020672	1012603
M1	swine	North America	Eastern South America	2011	H1N1	H1N2	1017023	1026261
M1	avian_waterfowl	Middle America	North America	2011	H14N6	H5N3	1024845	1022146
M1	avian_waterfowl	Middle America	North America	2010	H3N8	H11N9	1011175	1017391
M1	avian_waterfowl	East Asia	Western Europe	2007	H6N8	H3N8	1012842	1002847
M1	swine	East Asia	North America	2012	H3N1	H1N1	1018292	1020798
M1	avian_waterfowl	Middle America	North America	2010	H8N4	H7N6	1011177	1017679
M1	avian_waterfowl	Western Europe	Northern Europe	2005	H11N2	H10N9	1003371	1024266
M1	avian_waterfowl	West Asia	Northern Europe	2011	H10N4	H4N6	1024399	1021965
M1	avian_waterfowl	North America	Middle America	2008	H3N6	H5N4	1017395	1011176
M1	swine	Central Europe	East Asia	2011	H1N2	H1N1	1020829	1011517
M1	avian_waterfowl	Middle America	North America	2010	H3N8	H10N9	1011175	1024735
M1	avian_waterfowl	East Asia	Northern Europe	2003	H6N5	H6N1	1007125	1003762
M1	avian_waterfowl	Northern Europe	East Asia	2004	H8N4	H5N3	1024240	1010294
M1	avian_waterfowl	East Asia	Northern Europe	2003	H6N5	H11N9	1007125	1024307
M1	human	Western Europe	East Asia	1957	H2N2	H1N1	1026133	1014950
M1	human	Western Europe	North America	1957	H2N2	H1N1	1026133	1018413
M1	avian_waterfowl	Middle America	North America	2010	H8N4	H6N5	1011177	1022038
M1	avian_waterfowl	Northern Europe	Central Europe	2006	H8N4	H1N1	1024247	1008496
M1	avian_waterfowl	Western Europe	Northern Europe	2005	H4N2	H8N2	1002849	1024235
M1	avian_waterfowl	Western Europe	Northern Europe	2005	H11N2	H4N5	1003371	1021781
M1	avian_waterfowl	Middle America	North America	2010	H3N8	H1N3	1011175	1016079
M1	swine	North America	East Asia	2011	H3N2	H1N2	1020711	1025084
M1	avian_waterfowl	Northern Europe	West Asia	2009	H4N9	H10N4	1021930	1024399
M1	avian_waterfowl	Middle America	North America	2010	H8N4	H5N2	1011173	1016647
M1	human	East Africa	North America	2009	H1N1	H3N2	1024066	1025290
M1	human	North America	East Asia	1967	H2N2	H3N2	26233	1002334
M1	avian_waterfowl	Northern Europe	East Asia	2007	H8N2	H9N2	1024235	1020596
M1	avian_waterfowl	Northern Europe	Western Europe	2005	H2N9	H10N1	1014144	1008859
M1	avian_waterfowl	Southeast Asia	East Asia	2006	H3N8	H4N6	1010249	1002659
M1	avian_waterfowl	Western Europe	Northern Europe	2001	H2N9	H4N2	1014120	1021736
M1	avian_waterfowl	Middle America	North America	2010	H3N8	H12N2	1011175	1022040
M1	swine	Southeast Asia	East Asia	2011	H3N2	H3N1	1014926	1018287
M1	swine	East Asia	Central Europe	2010	H1N2	H1N1	1012269	1012643
M1	avian_waterfowl	Northern Europe	East Asia	2002	H10N7	H6N5	1024261	1007125
M1	avian_waterfowl	Middle America	North America	2011	H14N3	H6N5	1024846	1022038
M1	avian_waterfowl	Northern Europe	Western Europe	2005	H4N3	H3N8	1003367	1002847
M1	avian_waterfowl	Western Europe	Northern Europe	2005	H6N2	H8N2	1003011	1024235
M1	avian_waterfowl	Northern Europe	Western Europe	2009	H11N9	H9N2	1024331	1003370
M1	avian_waterfowl	North America	Middle America	2010	H6N4	H8N4	1013918	1011177
M1	human	North America	The Caribbean	2011	H3N2	H1N1	1012108	1009679
M1	avian_waterfowl	Middle America	North America	2010	H8N4	H4N2	1011173	1015967
M1	avian_waterfowl	Western Europe	Northern Europe	2005	H4N2	H4N6	1002849	1021778
M1	swine	Southeast Asia	Southern Europe	2011	H3N2	H1N1	1014926	1026319
M1	avian_waterfowl	North America	Middle America	2011	H5N3	H8N4	1022146	1011177
M1	avian_waterfowl	East Asia	Western Europe	2005	H6N2	H8N4	1007279	1002851
M1	avian_waterfowl	Northern Europe	Western Europe	2005	H10N9	H6N2	1024266	1003011
M1	human	Oceania	North America	1968	H2N2	H3N2	1026400	26655
M1	avian_waterfowl	Western Europe	Northern Europe	2006	H10N7	H4N2	1008858	1021766
M1	avian_waterfowl	Northern Europe	Western Europe	2006	H4N1	H10N1	1021826	1008859
M1	avian_waterfowl	Middle America	North America	2010	H5N4	H7N3	1011176	1017440
M1	swine	Central Europe	North America	2010	H1N1	H1N2	1012644	1020670
M1	avian_waterfowl	Northern Europe	Western Europe	2006	H8N4	H6N5	1024246	1003368
M1	avian_waterfowl	Middle America	North America	2011	H14N3	H4N8	1024846	1017437
M1	swine	Eastern South America	North America	2010	H1N1	H1N2	1026263	1010033
M1	avian_waterfowl	Northern Europe	East Asia	2002	H2N3	H6N1	1014121	1007286
M1	avian_waterfowl	Southeast Asia	East Asia	2006	H3N8	H6N5	1010249	1000659
M1	avian_waterfowl	Middle America	North America	2010	H3N8	H4N1	1011175	1009223
M1	swine	North America	Eastern South America	2010	H3N2	H1N1	1020712	1026263
M1	swine	North America	East Asia	2010	H1N2	H1N1	1020670	1025249
M1	avian_waterfowl	East Asia	Southeast Asia	2011	H5N1	H5N2	1018454	1026448
M1	avian_waterfowl	Southeast Asia	East Asia	2011	H4N6	H1N2	1014733	1018310
M1	avian_waterfowl	Western Europe	Northern Europe	2007	H10N1	H2N2	1008859	1014114
M1	swine	East Asia	Western Europe	2011	H1N2	H1N1	1025084	1014804
M1	human	Oceania	North America	2009	H1N1	H3N2	1005608	1012235
M1	swine	North America	Northern Europe	2009	H3N2	H1N1	1009867	1012270
M1	avian_waterfowl	Northern Europe	East Asia	2009	H2N9	H4N6	1024329	1014902
M1	avian_waterfowl	Northern Europe	Western Europe	2006	H4N1	H6N2	1021826	1003011
M1	avian_waterfowl	Northern Europe	Western Europe	2005	H2N9	H6N2	1014144	1003011
M1	human	North America	Northern Europe	2011	H3N2	H1N1	1025290	1015531
M1	avian_waterfowl	Middle America	North America	2010	H3N8	H10N1	1011175	1011260
M1	avian_waterfowl	Middle America	North America	2011	H14N3	H1N1	1024846	1022080
M1	avian_waterfowl	Northern Europe	East Asia	2007	H9N2	H6N8	1024323	1012842
M1	swine	Southeast Asia	Western Europe	2011	H3N2	H1N1	1014926	1014761
M1	avian_waterfowl	East Asia	Western Europe	2005	H6N2	H4N8	1007216	1008849
M1	avian_waterfowl	Western Europe	East Asia	2008	H2N3	H9N2	1014152	1020596
M1	avian_waterfowl	Northern Europe	West Asia	2009	H11N9	H10N4	1024338	1024399
M1	human	South Asia	North America	2009	H1N2	H3N2	1015577	1007675
M1	avian_waterfowl	Southern Europe	East Asia	2005	H5N1	H5N3	26475	1010294
M1	avian_waterfowl	Southern Europe	Northern Europe	2006	H7N3	H6N1	1007533	1003762
M1	swine	Southeast Asia	Central Europe	2011	H3N2	H1N2	1014926	1020831
M1	human	North America	West Africa	2011	H3N2	H1N1	1025290	1009715
M1	avian_waterfowl	Northern Europe	Western Europe	2005	H10N9	H3N8	1024266	1002847
M1	swine	Central Europe	Southeast Asia	2011	H1N2	H1N1	1020829	1012650
M1	avian_waterfowl	Northern Europe	East Asia	2007	H4N6	H6N8	1021843	1012842
M1	avian_waterfowl	Western Europe	Northern Europe	2001	H2N9	H4N6	1014120	1021735
M1	avian_waterfowl	Western Europe	East Asia	2001	H2N9	H6N1	1014120	1007286
M1	avian_waterfowl	Middle America	North America	2010	H3N8	H7N3	1011175	1016295
M1	avian_waterfowl	Northern Europe	Eastern Europe	2009	H4N6	H15N4	1021931	1011431
M1	human	Oceania	East Asia	1968	H2N2	H3N2	1026400	1014000
M1	human	Central Europe	East Asia	1966	H2N2	H3N2	1001941	1002034
M1	avian_waterfowl	Middle America	North America	2010	H3N8	H10N7	1011175	1016227
M1	avian_waterfowl	Middle America	North America	2010	H8N4	H12N8	1011177	1017409
M1	avian_waterfowl	Middle America	North America	2010	H3N8	H11N2	1011175	1017455
M1	avian_waterfowl	Western Europe	East Asia	2008	H2N3	H6N8	1014151	1012842
M1	avian_waterfowl	Middle America	North America	2011	H14N3	H3N2	1024846	1011272
M1	swine	East Asia	Eastern South America	2011	H3N2	H1N2	1025128	1026261
M1	avian_waterfowl	Middle America	North America	2010	H5N4	H12N2	1011168	1022040
M1	avian_waterfowl	Western Europe	Northern Europe	2007	H1N5	H4N6	1008863	1021843
M1	avian_waterfowl	Northern Europe	Western Europe	2005	H4N3	H6N2	1003367	1003011
M1	avian_waterfowl	Middle America	North America	2010	H3N8	H5N8	1011175	1016044
M1	avian_waterfowl	East Asia	Southeast Asia	2012	H4N2	H3N2	1024907	1016096
M1	avian_waterfowl	Southeast Asia	East Asia	2006	H3N8	H8N4	1010249	1000887
M1	avian_waterfowl	Middle America	North America	2010	H8N4	H9N2	1011177	1015991
M1	avian_waterfowl	Northern Europe	Western Europe	2006	H4N1	H3N8	1021826	1002847
M1	avian_waterfowl	Middle America	North America	2010	H8N4	H4N1	1011173	1009223
M1	avian_shorebirds	Northern Europe	East Asia	2008	H13N8	H13N6	1024364	1005192
M1	avian_domesticbirds	South Asia	East Asia	2012	H5N1	H5N2	1021719	1024081
M1	avian_waterfowl	Middle America	North America	2010	H8N4	H5N1	1011177	1016030
M1	avian_waterfowl	Middle America	North America	2010	H3N8	H4N9	1011175	1016057
M1	avian_waterfowl	Middle America	North America	2010	H8N4	H11N3	1011177	1022102
M1	avian_waterfowl	Western Europe	East Asia	2008	H2N3	H5N3	1014152	1010294
M1	avian_waterfowl	Western Europe	Northern Europe	2005	H6N8	H4N6	1002689	1021775
M1	avian_waterfowl	East Asia	Northern Europe	2006	H6N2	H4N6	1012800	1021892
M1	avian_waterfowl	Western Europe	East Asia	2005	H4N2	H6N8	1002849	1012842
M1	avian_waterfowl	Northern Europe	Western Europe	2007	H8N2	H3N8	1024235	1002847
M1	avian_waterfowl	Northern Europe	Western Europe	2008	H4N6	H4N8	1021892	1008849
M1	avian_waterfowl	North America	Middle America	2008	H6N1	H8N4	1010847	1011169
M1	human	North America	South Asia	2011	H3N2	H1N1	1025290	1026075
M1	avian_waterfowl	Western Europe	Northern Europe	2005	H6N2	H10N7	1003011	1024232
M1	swine	North America	East Asia	2009	H1N1	H1N2	1010590	1016708
M1	avian_waterfowl	Middle America	North America	2010	H3N8	H3N6	1011175	1017423
M1	avian_waterfowl	North America	Middle America	2009	H3N6	H14N6	1017423	1024845
M1	avian_waterfowl	Middle America	North America	2010	H8N4	H1N9	1011177	1022158
M1	avian_waterfowl	Northern Europe	East Asia	2007	H8N2	H5N3	1024235	1010294
M1	swine	Southeast Asia	Northern Europe	2011	H3N2	H1N1	1014926	1012270
M1	avian_waterfowl	Middle America	North America	2010	H3N8	H4N6	1011175	1009185
M1	avian_waterfowl	North America	Middle America	2008	H3N6	H11N2	1017380	1011174
M1	avian_waterfowl	Middle America	North America	2010	H5N4	H11N2	1011176	1011233
M1	avian_shorebirds	Southern South America	North America	2009	H13N9	H13N6	1021502	1018169
M1	avian_waterfowl	Northern Europe	Western Europe	2004	H4N6	H2N2	1021762	1014109
M1	avian_waterfowl	East Asia	West Asia	2011	H5N2	H10N4	1014909	1024399
M1	avian_waterfowl	Middle America	North America	2010	H5N3	H3N8	1011171	1010899
M1	avian_waterfowl	Northern Europe	East Asia	2002	H4N6	H6N5	1021735	1007125
M1	avian_waterfowl	Western Europe	Northern Europe	2006	H4N8	H6N1	1008849	1003762
M1	human	South Asia	East Asia	2009	H1N2	H3N2	1015577	1013393
M1	avian_waterfowl	Northern Europe	East Asia	2007	H8N2	H6N8	1024235	1012842
M1	avian_waterfowl	Western Europe	Northern Europe	2005	H11N2	H2N3	1003371	1014141
M1	swine	North America	Eastern South America	2011	H3N2	H1N2	1015755	1026261
M1	avian_waterfowl	East Asia	West Asia	2013	H3N3	H3N8	1024925	1024394
M1	swine	East Asia	North America	2010	H3N2	H1N1	1012603	1003467
M1	swine	Eastern South America	East Asia	2010	H1N1	H1N2	1026263	1024993
M1	avian_waterfowl	North America	Middle America	2009	H6N8	H5N4	1017454	1011168
M1	avian_waterfowl	East Asia	Northern Europe	2004	H6N8	H6N1	1007205	1003762
M1	human	Southern Europe	North America	2009	H1N1	H3N2	1008350	1012108
M1	avian_waterfowl	East Asia	Northern Europe	2007	H9N2	H6N1	1020596	1003762
M1	human	Midwest South American	North America	2009	H1N1	H3N2	1009667	1012235
M1	avian_waterfowl	Western Europe	Northern Europe	2008	H2N3	H8N4	1014152	1024246
M1	avian_waterfowl	Middle America	North America	2011	H14N6	H4N2	1024845	1015967
M1	human	North America	East Asia	1957	H2N2	H1N1	26575	1014950
M1	avian_waterfowl	Middle America	North America	2010	H3N8	H12N8	1011175	1017409
M1	swine	Eastern South America	East Asia	2011	H1N2	H1N1	1026261	1011534
M1	avian_waterfowl	Northern Europe	Western Europe	2005	H10N9	H10N1	1024266	1008859
M1	avian_waterfowl	Western Europe	Northern Europe	2007	H1N5	H8N4	1008863	1024246
M1	avian_waterfowl	Middle America	North America	2010	H5N3	H10N3	1011171	1017461
M1	avian_waterfowl	Middle America	North America	2011	H14N3	H5N2	1024846	1022130
M1	avian_waterfowl	Eastern Europe	Western Europe	2008	H15N4	H2N3	1011431	1014154
M1	avian_waterfowl	Western Europe	Northern Europe	2007	H9N2	H8N2	1003370	1024235
M1	avian_waterfowl	Middle America	North America	2010	H8N4	H1N1	1011177	1015954
M1	avian_waterfowl	Middle America	North America	2010	H3N8	H10N6	1011175	1016656
M1	avian_waterfowl	Western Europe	East Asia	2001	H2N9	H6N5	1014120	1007125
M1	avian_waterfowl	Western Europe	Northern Europe	2006	H11N9	H8N4	1008860	1024242
M1	avian_waterfowl	East Asia	Northern Europe	2007	H6N8	H10N7	1012842	1024269
M1	avian_waterfowl	Northern Europe	East Asia	2005	H10N9	H6N8	1024266	1012842
M1	avian_waterfowl	Middle America	North America	2010	H3N8	H5N1	1011175	1016024
M1	avian_waterfowl	Western Europe	Northern Europe	2007	H9N2	H10N7	1003370	1024267
M1	swine	North America	Southeast Asia	2010	H1N2	H1N1	1020677	1019124
M1	avian_waterfowl	Southern Europe	Western Europe	2005	H5N1	H8N4	26475	1002851
M1	avian_waterfowl	Western Europe	East Asia	2006	H8N4	H6N8	1008865	1012842
M1	avian_waterfowl	Middle America	North America	2010	H5N4	H4N1	1011168	1009223
M1	avian_waterfowl	North America	Middle America	2008	H11N9	H5N4	1017391	1011176
M1	avian_waterfowl	Middle America	North America	2011	H14N6	H10N3	1024845	1011261
M1	avian_waterfowl	Northern Europe	Western Europe	2009	H11N9	H2N3	1024332	1014152
M1	avian_waterfowl	Northern Europe	West Asia	2009	H2N9	H10N4	1024336	1024399
M1	avian_waterfowl	Middle America	North America	2010	H5N4	H10N9	1011176	1024735
M1	avian_waterfowl	Northern Europe	Eastern Europe	2009	H2N9	H8N8	1024329	1011428
M1	avian_waterfowl	Western Europe	Northern Europe	2008	H2N3	H2N2	1014152	1014114
M1	avian_waterfowl	Western Europe	Northern Europe	2005	H11N2	H10N7	1003371	1024267
M1	avian_waterfowl	Middle America	North America	2010	H3N8	H1N9	1011175	1022158
M1	human	East Asia	North America	1968	H2N2	H3N2	1014948	25871
M1	avian_waterfowl	Western Europe	Northern Europe	2001	H2N3	H4N2	1014119	1021741
M1	avian_waterfowl	North America	Middle America	2009	H3N6	H8N4	1017423	1011177
M1	avian_waterfowl	Northern Europe	Western Europe	2004	H9N2	H8N4	1024319	1008865
M1	avian_waterfowl	Northern Europe	Eastern Europe	2009	H8N4	H5N3	1024252	1021512
M1	avian_waterfowl	Western Europe	East Asia	2000	H10N7	H6N1	1008856	1000486
M1	avian_waterfowl	Western Europe	Northern Europe	2007	H1N5	H10N9	1008863	1024266
M1	human	Eastern South America	North America	2009	H1N1	H3N2	1013942	1012108
M1	avian_waterfowl	Western Europe	East Asia	2007	H10N1	H6N8	1008859	1012842
M1	avian_waterfowl	Southeast Asia	East Asia	2006	H3N8	H5N1	1010249	1002161
M1	swine	Central Europe	Western Europe	2003	H3N2	H1N2	1004316	1014814
M1	avian_waterfowl	Western Europe	Northern Europe	2007	H10N1	H8N4	1008859	1024249
M1	avian_waterfowl	Western Europe	Northern Europe	2006	H8N4	H2N9	1008865	1014144
M1	avian_waterfowl	Middle America	North America	2011	H14N3	H3N8	1024846	1017917
M1	avian_waterfowl	Middle America	North America	2011	H14N6	H7N6	1024845	1017679
M1	avian_waterfowl	North America	Middle America	2008	H6N1	H3N8	1010847	1011175
M1	swine	North America	Central Europe	2010	H3N2	H1N1	1012760	1012644
M1	swine	East Asia	Southern Europe	2012	H3N1	H1N1	1018293	1026320
M1	avian_waterfowl	Northern Europe	East Asia	2005	H2N9	H6N8	1014144	1012842
M1	swine	North America	Western Europe	2010	H1N2	H1N1	1020677	1014761
M1	avian_waterfowl	Middle America	North America	2010	H8N4	H4N8	1011173	1011282
M1	avian_waterfowl	North America	East Asia	2007	H3N8	H6N1	1008782	1011375
M1	avian_waterfowl	Western Europe	Northern Europe	2006	H9N2	H10N4	1003369	1024281
M1	swine	Southeast Asia	Eastern South America	2011	H3N2	H1N2	1014926	1026261
M1	human	Oceania	North America	2001	H3N2	H1N2	23383	21927
M1	avian_waterfowl	Middle America	North America	2010	H5N4	H3N8	1011168	1017361
M1	avian_waterfowl	Middle America	North America	2011	H14N6	H4N5	1024845	1022209
M1	avian_waterfowl	East Asia	Western Europe	2005	H6N1	H8N4	1007162	1002851
M1	avian_waterfowl	East Asia	Western Europe	2007	H6N8	H6N5	1012842	1003368
M1	avian_waterfowl	Western Europe	Northern Europe	2001	H2N3	H10N6	1014119	1024258
M1	swine	East Asia	Eastern South America	2012	H3N1	H1N2	1018287	1026261
M1	avian_waterfowl	Middle America	North America	2010	H5N3	H2N3	1011170	1017474
M1	avian_waterfowl	Middle America	North America	2011	H14N6	H6N2	1024845	1022045
M1	avian_waterfowl	Northern Europe	Western Europe	2007	H4N6	H6N5	1021845	1003368
M1	swine	North America	East Asia	2011	H1N2	H3N1	1015774	1018288
M1	swine	East Asia	Southern Europe	2011	H3N2	H1N1	1025100	1026310
M1	avian_waterfowl	Northern Europe	Western Europe	2006	H8N4	H3N8	1024246	1002847
M1	avian_waterfowl	Western Europe	Northern Europe	2005	H6N2	H2N2	1003011	1014114
M1	avian_waterfowl	Western Europe	Northern Europe	2006	H8N4	H10N9	1008865	1024266
M1	avian_waterfowl	Western Europe	South Africa	2008	H2N3	H4N6	1014152	1009816
M1	avian_waterfowl	Middle America	North America	2011	H14N3	H10N9	1024846	1024735
M1	avian_waterfowl	Northern Europe	Western Europe	2005	H4N3	H10N1	1003367	1008859
M1	avian_waterfowl	Middle America	North America	2010	H5N4	H4N2	1011176	1015967
M1	human	Southeast Asia	East Asia	1957	H2N2	H1N1	1002193	1014950
M1	avian_waterfowl	Northern Europe	Western Europe	2007	H12N5	H10N7	1024312	1008858
M1	avian_waterfowl	Northern Europe	Western Europe	2007	H9N2	H2N2	1024323	1014110
M1	avian_waterfowl	Western Europe	Northern Europe	2005	H6N8	H4N2	1002689	1021766
M1	avian_waterfowl	Middle America	North America	2010	H3N8	H9N2	1011175	1015991
M1	avian_waterfowl	West Asia	Northern Europe	2011	H3N8	H8N4	1024394	1024252
M1	swine	Southern Europe	Central Europe	2011	H1N1	H1N2	1026310	1020823
M1	avian_waterfowl	Southern Europe	East Asia	2005	H5N1	H6N5	26475	1000659
M1	avian_waterfowl	Northern Europe	East Asia	2005	H4N3	H6N8	1003367	1012842
M1	avian_waterfowl	Southeast Asia	East Asia	2011	H4N6	H1N1	1014733	1026140
M1	avian_waterfowl	Western Europe	Northern Europe	2006	H8N4	H2N2	1008865	1014113
M1	avian_waterfowl	Middle America	North America	2010	H8N4	H12N6	1011178	1016660
M1	human	East Asia	Oceania	1968	H2N2	H3N2	1014948	1018550
M1	avian_waterfowl	East Asia	Western Europe	2003	H6N5	H8N4	1007125	1002851
M1	swine	Southeast Asia	Eastern South America	2011	H3N2	H1N1	1014926	1026263
M1	avian_waterfowl	Western Europe	East Asia	2005	H11N2	H6N1	1003371	1007286
M1	avian_waterfowl	Middle America	North America	2011	H14N6	H1N3	1024845	1016079
M1	avian_waterfowl	Middle America	North America	2010	H3N8	H1N2	1011175	1015953
M1	human	North America	Northern South America	2011	H3N2	H1N1	1012108	1009665
M1	avian_waterfowl	North America	Middle America	2011	H12N2	H8N4	1022040	1011177
M1	swine	East Asia	Northern Europe	2011	H1N2	H1N1	1025170	1012270
M1	avian_waterfowl	Middle America	North America	2010	H8N4	H4N6	1011177	1016014
M1	avian_waterfowl	Northern Europe	Western Europe	2002	H4N6	H10N7	1021749	1008856
M1	human	North America	East Asia	2011	H3N2	H1N1	1025290	1023445
M1	avian_waterfowl	Western Europe	Northern Europe	2007	H10N1	H8N2	1008859	1024235
M1	avian_waterfowl	Western Europe	Northern Europe	2001	H2N3	H10N9	1014119	1024380
M1	avian_waterfowl	North America	Middle America	2009	H10N3	H8N4	1017461	1011177
M1	avian_waterfowl	East Asia	Northern Europe	2007	H6N8	H2N2	1012842	1014114
M1	avian_waterfowl	Northern Europe	East Asia	2006	H8N4	H6N8	1024246	1012842
M1	avian_waterfowl	Northern Europe	Eastern Europe	2007	H8N2	H15N4	1024235	1011431
M1	avian_waterfowl	Northern Europe	Western Europe	2008	H11N9	H10N1	1024345	1008859
M1	avian_waterfowl	North America	Middle America	2010	H3N2	H8N4	1015814	1011177
M1	swine	Eastern South America	Southern Europe	2011	H1N2	H1N1	1026261	1026319
M1	avian_waterfowl	Northern Europe	Western Europe	2006	H4N1	H9N2	1021826	1003370
M1	avian_waterfowl	Middle America	North America	2010	H5N4	H4N8	1011176	1011282
M1	avian_waterfowl	Western Europe	Northern Europe	2007	H1N5	H9N2	1008863	1024323
M1	avian_waterfowl	Middle America	North America	2011	H14N3	H7N3	1024846	1017669
M1	avian_waterfowl	Middle America	North America	2011	H14N3	H4N2	1024846	1015967
M1	avian_waterfowl	Northern Europe	Central Europe	2006	H8N1	H1N1	1024377	1008495
M1	avian_waterfowl	Middle America	North America	2011	H14N6	H5N6	1024845	1022254
M1	avian_waterfowl	Western Europe	Central Europe	2006	H9N2	H1N1	1003369	1008495
M1	avian_waterfowl	Northern Europe	East Asia	2009	H2N9	H9N2	1024329	1020596
M1	avian_waterfowl	Middle America	North America	2010	H3N8	H5N3	1011175	1022146
M1	avian_waterfowl	Eastern Europe	East Asia	2009	H8N8	H1N2	1011428	1018309
M1	avian_waterfowl	Middle America	North America	2010	H3N8	H3N2	1011175	1011272
M1	avian_waterfowl	Western Europe	Northern Europe	2007	H10N1	H2N3	1008859	1014141
M1	swine	North America	Northern Europe	2010	H1N2	H1N1	1020672	1012270
M1	human	Eastern Europe	North America	1959	H2N2	H1N1	1001900	1018413
M1	avian_waterfowl	Northern Europe	Western Europe	2006	H4N6	H9N2	1021829	1003370
M1	swine	East Asia	Central Europe	2012	H3N1	H1N2	1018293	1021388
M1	avian_waterfowl	Northern Europe	Western Europe	2008	H11N9	H8N4	1024345	1008865
M1	avian_waterfowl	Northern Europe	Western Europe	2006	H8N4	H2N2	1024246	1014110
M1	avian_waterfowl	Northern Europe	East Asia	2009	H11N9	H6N8	1024333	1012842
M1	swine	North America	Central Europe	2010	H1N1	H1N2	1020798	1020831
M1	avian_waterfowl	Middle America	North America	2009	H11N2	H9N2	1011174	1011298
M1	avian_waterfowl	North America	Middle America	2010	H6N4	H3N8	1013918	1011175
M1	avian_waterfowl	East Asia	Northern Europe	2005	H6N2	H6N1	1007216	1003762
M1	swine	Southeast Asia	East Asia	2011	H3N2	H1N2	1014926	1025058
M1	avian_waterfowl	Middle America	North America	2010	H3N8	H6N5	1011175	1022038
M1	avian_waterfowl	Southeast Asia	East Asia	2009	H12N5	H4N9	1010255	1018842
M1	avian_waterfowl	Northern Europe	Western Europe	2005	H2N9	H1N5	1014140	1008863
M1	avian_waterfowl	Northern Europe	Western Europe	2004	H9N2	H3N8	1024319	1002847
M1	avian_waterfowl	North America	Middle America	2009	H4N8	H11N2	1017460	1011174
M1	swine	Eastern South America	Southeast Asia	2011	H1N2	H1N1	1026261	1019145
M1	avian_waterfowl	Western Europe	West Asia	2010	H2N3	H7N7	1014153	1024389
M1	avian_waterfowl	Middle America	North America	2010	H3N8	H7N7	1011175	1015916
M1	avian_waterfowl	Northern Europe	Western Europe	2002	H7N7	H10N7	1024623	1008856
M1	avian_waterfowl	Middle America	North America	2011	H14N6	H10N7	1024845	1011277
M1	human	Southern South America	North America	2011	H1N1	H3N2	1025371	1012108
M1	avian_waterfowl	West Asia	Eastern Europe	2011	H3N8	H5N3	1024394	1021512
M1	human	North America	Western Europe	2002	H1N2	H3N2	21927	1013311
M1	swine	East Asia	Eastern South America	2012	H3N1	H1N1	1018287	1026263
M1	avian_domesticbirds	South Asia	East Asia	2012	H5N1	H7N9	1021719	1018655
M1	avian_waterfowl	Northern Europe	Western Europe	2006	H4N1	H8N4	1021826	1008865
M1	swine	Southern Europe	East Asia	2011	H1N1	H1N2	1026310	1025081
M1	avian_waterfowl	Northern Europe	Western Europe	2005	H10N7	H3N8	1024232	1002847
M1	human	Southeast Asia	North America	2001	H3N2	H1N2	1013652	21927
M1	avian_waterfowl	Middle America	North America	2011	H14N6	H3N8	1024845	1022041
M1	avian_waterfowl	Western Europe	Northern Europe	2007	H9N2	H5N2	1003370	1024322
M1	avian_waterfowl	Southern Europe	Northern Europe	2005	H5N1	H6N1	26475	1003762
M1	human	East Asia	North America	1957	H2N2	H1N1	1026402	1018413
M1	avian_waterfowl	Northern Europe	Western Europe	2005	H4N3	H11N2	1003367	1003371
M1	avian_waterfowl	Middle America	North America	2010	H8N4	H12N5	1011177	1009176
M1	avian_waterfowl	East Asia	Western Europe	2006	H5N3	H8N4	1010294	1002851
M1	avian_waterfowl	Middle America	North America	2010	H5N4	H6N1	1011168	1010847
M1	avian_waterfowl	Western Europe	Northern Europe	2006	H8N4	H2N3	1008865	1014141
M1	avian_waterfowl	Eastern Europe	East Asia	2009	H8N8	H4N6	1011428	1014902
M1	avian_waterfowl	Middle America	North America	2011	H14N3	H12N5	1024846	1011308
M1	avian_waterfowl	Northern Europe	Western Europe	2006	H4N1	H1N5	1021826	1008863
NA	avian_waterfowl	North America	Middle America	2011	H9N2	H11N2	1020444	1011174
NA	human	Central Europe	East Asia	1966	H2N2	H3N2	1001941	1002034
NA	avian_waterfowl	Northern Europe	Eastern Europe	2009	H8N4	H15N4	1024252	1011431
NA	avian_waterfowl	North America	Middle America	2010	H12N4	H8N4	1015959	1011173
NA	avian_waterfowl	East Asia	Southeast Asia	2008	H10N9	H11N9	1019056	1010254
NA	human	Central Asia	North America	1967	H2N2	H3N2	1001939	26655
NA	avian_waterfowl	Western Europe	Northern Europe	2005	H8N4	H10N4	1002851	1024263
NA	avian_waterfowl	Northern Europe	Southern Europe	2005	H2N3	H7N3	1014146	1007533
NA	swine	East Asia	North America	2011	H3N2	H1N2	1018263	1015734
NA	avian_waterfowl	Middle America	North America	2010	H8N4	H7N4	1011173	1016006
NA	avian_waterfowl	East Asia	North America	2009	H6N1	H1N1	1011375	1010879
NA	human	North America	Central Europe	1968	H3N2	H2N2	25867	1001941
NA	swine	Southeast Asia	Central Europe	2009	H1N1	H3N1	1019145	1020834
NA	swine	Southern Europe	Central Europe	2011	H1N1	H3N1	1026310	1020834
NA	human	North America	Western Europe	1967	H2N2	H3N2	1001899	1013151
NA	avian_waterfowl	Western Europe	Northern Europe	2005	H4N2	H8N2	1002849	1024235
NA	avian_waterfowl	North America	Middle America	2010	H3N2	H11N2	1015911	1011174
NA	avian_waterfowl	North America	Middle America	2010	H5N2	H11N2	1013920	1011166
NA	avian_waterfowl	North America	Middle America	2010	H1N3	H14N3	1011302	1024846
NA	avian_waterfowl	Northern Europe	Western Europe	2006	H4N1	H10N1	1021826	1008859
NA	avian_waterfowl	North America	Middle America	2012	H10N3	H14N3	1024719	1024846
NA	avian_waterfowl	East Asia	North America	2009	H6N1	H5N1	1011375	1011245
NA	avian_waterfowl	Northern Europe	Western Europe	2006	H4N5	H1N5	1021781	1008863
NA	avian_waterfowl	Southeast Asia	East Asia	2012	H3N6	H6N6	1016896	1018751
NA	human	Central Asia	East Asia	1967	H2N2	H3N2	1001939	16714
NA	avian_waterfowl	East Asia	Southeast Asia	2009	H7N6	H4N6	1018870	1014733
NA	avian_waterfowl	Middle America	North America	2009	H11N2	H1N2	1011174	1015953
NA	avian_waterfowl	Southeast Asia	East Asia	2006	H3N8	H6N8	1010249	1012842
NA	human	North America	Western Europe	2002	H1N2	H3N2	22027	1013311
NA	avian_waterfowl	North America	Middle America	2012	H11N3	H14N3	1024713	1024846
NA	human	North America	Oceania	2002	H1N2	H3N2	22027	25013
NA	avian_waterfowl	Middle America	North America	2009	H11N2	H8N2	1011174	1016066
NA	avian_waterfowl	Northern Europe	East Asia	2006	H2N2	H6N2	1014114	1007216
NA	human	Southern South America	East Asia	1967	H2N2	H3N2	1014945	1002334
NA	avian_waterfowl	North America	Middle America	2010	H12N4	H5N4	1015959	1011168
NA	avian_waterfowl	Middle America	North America	2011	H14N6	H3N6	1024845	1017446
NA	swine	Central Europe	Western Europe	2009	H3N1	H1N1	1020834	1014804
NA	avian_waterfowl	North America	Middle America	2010	H6N2	H11N2	1015948	1011174
NA	swine	East Asia	Central Europe	2009	H1N1	H3N1	1011501	1020834
NA	human	North America	Southern South America	1968	H3N2	H2N2	25867	1014945
NA	avian_waterfowl	Western Europe	Northern Europe	2008	H2N3	H4N3	1014154	1021951
NA	avian_shorebirds	Northern Europe	North America	2011	H2N5	H3N5	1019442	1019477
NA	avian_waterfowl	Middle America	North America	2011	H14N6	H4N6	1024845	1017456
NA	avian_waterfowl	Northern Europe	Western Europe	2006	H12N5	H1N5	1024311	1008863
NA	avian_waterfowl	Middle America	North America	2009	H11N2	H2N2	1011166	1015970
NA	human	Southern South America	Western Europe	1967	H2N2	H3N2	1014945	1013055
NA	avian_waterfowl	Middle America	North America	2010	H5N4	H7N4	1011176	1016006
NA	avian_waterfowl	Middle America	North America	2011	H14N3	H2N3	1024846	1013917
NA	avian_waterfowl	East Asia	Northern Europe	2005	H11N2	H2N2	1004377	1014113
NA	swine	Eastern South America	Central Europe	2010	H1N1	H3N1	1026263	1020834
NA	human	Central Asia	Western Europe	1967	H2N2	H3N2	1001939	1013055
NA	human	Southeast Asia	North America	2001	H3N2	H1N2	1013649	21927
NA	swine	Northern Europe	Central Europe	2009	H1N1	H3N1	1012270	1020834
NA	avian_waterfowl	North America	Middle America	2011	H7N3	H14N3	1016000	1024846
NA	human	Central Europe	Western Europe	1966	H2N2	H3N2	1001941	1013055
NA	avian_waterfowl	Western Europe	Northern Europe	2006	H1N4	H8N4	1008851	1024242
NA	swine	North America	Central Europe	2009	H1N1	H3N1	1020887	1020834
NP	swine	North America	Western Europe	2009	H3N2	H1N1	1009867	1014804
NP	avian_waterfowl	East Asia	West Asia	2012	H1N2	H10N7	1020986	1024393
NP	avian_waterfowl	Southeast Asia	East Asia	2014	H5N1	H5N6	1025594	1024839
NP	avian_waterfowl	North America	East Asia	2006	H5N2	H9N2	1008332	1016694
NP	swine	Southern Europe	North America	2011	H1N1	H3N2	1026310	1012765
NP	avian_waterfowl	Northern Europe	Western Europe	2006	H11N9	H9N2	1024321	1003369
NP	avian_waterfowl	North America	Middle America	2010	H10N7	H5N3	1015973	1011171
NP	avian_waterfowl	East Asia	North America	2009	H6N1	H7N3	1011375	1009273
NP	avian_waterfowl	North America	Middle America	2010	H7N7	H3N8	1015916	1011175
NP	swine	Southeast Asia	East Asia	2011	H3N2	H1N1	1014926	1021442
NP	avian_waterfowl	Middle America	North America	2011	H14N3	H6N2	1024846	1022036
NP	avian_waterfowl	Western Europe	Northern Europe	2005	H11N2	H10N7	1003371	1024267
NP	human	North America	Southeast Asia	2002	H1N2	H3N2	22027	1013652
NP	swine	Southeast Asia	Western Europe	2011	H3N2	H1N1	1014926	1014766
NP	avian_waterfowl	North America	Middle America	2009	H4N6	H8N4	1017456	1011177
NP	avian_waterfowl	North America	Middle America	2008	H3N8	H8N4	1017353	1011173
NP	avian_waterfowl	North America	Middle America	2011	H4N1	H14N3	1016059	1024846
NP	avian_waterfowl	Middle America	North America	2010	H5N3	H11N2	1011171	1016019
NP	avian_waterfowl	North America	Middle America	2009	H3N1	H5N3	1017439	1011171
NP	human	East Asia	Central Europe	1968	H3N2	H2N2	1002332	1001941
NP	human	East Asia	Southeast Asia	1957	H1N1	H2N2	1014950	1014954
NP	human	North America	Eastern Europe	1978	H3N2	H1N1	26117	26601
NP	avian_waterfowl	Northern Europe	Eastern Europe	2009	H10N1	H5N3	1024304	1021512
NP	swine	East Asia	North America	2012	H3N1	H3N2	1018293	1014623
NP	swine	Southeast Asia	Central Europe	2011	H3N2	H1N1	1014926	1012643
NP	swine	East Asia	Central Europe	2012	H3N1	H1N1	1018287	1012644
NP	swine	Southeast Asia	North America	2009	H1N1	H3N2	1019124	1009867
NP	avian_waterfowl	North America	Middle America	2010	H7N7	H14N3	1015919	1024846
NP	avian_waterfowl	Northern Europe	Western Europe	2005	H8N4	H6N2	1024245	1003011
NP	avian_waterfowl	Middle America	North America	2010	H5N3	H4N8	1011171	1017452
NP	avian_waterfowl	Eastern Europe	East Asia	2001	H5N3	H6N8	1003119	1012056
NP	avian_waterfowl	Middle America	North America	2011	H14N6	H4N6	1024845	1022090
NP	swine	Central Europe	Eastern South America	2012	H1N2	H1N1	1020821	1026263
NP	swine	North America	Eastern South America	2010	H3N2	H1N1	1012762	1026263
NP	human	Western Europe	North America	1957	H2N2	H1N1	1026133	1018413
NP	swine	North America	Central Europe	2010	H3N2	H1N1	1012090	1012643
NP	swine	East Asia	Southern Europe	2012	H3N1	H1N1	1018287	1026310
NP	avian_waterfowl	Middle America	North America	2011	H14N3	H8N4	1024846	1017417
NP	swine	North America	Western Europe	2010	H1N2	H1N1	1009978	1014804
NP	human	North America	Southern South America	1968	H3N2	H2N2	26585	1014945
NP	avian_waterfowl	North America	East Asia	2010	H3N8	H6N1	1016303	1011375
NP	avian_waterfowl	West Asia	East Asia	2006	H5N1	H12N3	24845	1005196
NP	avian_waterfowl	West Asia	Eastern Europe	2010	H1N1	H8N8	1024391	1011428
NP	avian_waterfowl	Western Europe	Northern Europe	2005	H4N2	H10N4	1002849	1024270
NP	swine	North America	Eastern South America	2010	H1N2	H1N1	1009978	1026263
NP	human	Oceania	North America	2000	H3N2	H1N2	24967	22027
NP	avian_waterfowl	Middle America	North America	2010	H3N8	H4N2	1011175	1011293
NP	human	North America	Oceania	1967	H2N2	H3N2	1001899	1018550
NP	avian_waterfowl	North America	Middle America	2010	H2N2	H14N6	1015970	1024845
NP	swine	East Asia	Western Europe	2011	H1N2	H1N1	1025174	1014766
NP	avian_waterfowl	Western Europe	Northern Europe	2005	H6N2	H12N5	1003011	1024311
NP	human	Southeast Asia	North America	1957	H2N2	H1N1	1014954	1018413
NP	avian_waterfowl	Northern Europe	Western Europe	2006	H10N9	H6N5	1024276	1003368
NP	avian_waterfowl	North America	Middle America	2011	H6N2	H3N8	1022036	1011175
NP	avian_waterfowl	Middle America	North America	2011	H14N3	H1N9	1024846	1022158
NP	swine	Southern Europe	East Asia	2011	H1N1	H3N2	1026310	1025105
NP	avian_waterfowl	Southeast Asia	East Asia	2013	H5N6	H5N1	1026373	1011544
NP	avian_waterfowl	North America	East Asia	2009	H4N8	H6N1	1016329	1011375
NP	avian_waterfowl	Middle America	North America	2011	H14N6	H6N2	1024845	1022036
NP	avian_waterfowl	Middle America	North America	2010	H3N8	H8N2	1011175	1016066
NP	swine	Southeast Asia	North America	2011	H3N2	H1N1	1014926	1020798
NP	avian_waterfowl	Northern Europe	Western Europe	2007	H4N6	H6N5	1021842	1003368
NP	avian_waterfowl	Middle America	North America	2010	H5N3	H3N2	1011171	1015911
NP	swine	East Asia	North America	2012	H3N1	H1N2	1018293	1018396
NP	human	Western Europe	Central Europe	1968	H3N2	H2N2	1013055	1001941
NP	avian_waterfowl	North America	Middle America	2009	H3N6	H3N8	1017451	1011175
NP	avian_waterfowl	Western Europe	Northern Europe	2005	H6N2	H4N6	1003011	1021823
NP	swine	Central Europe	North America	2011	H1N2	H3N2	1020831	1009867
NP	swine	Central Europe	Eastern South America	2010	H1N1	H1N2	1012644	1026261
NP	avian_waterfowl	Northern Europe	Western Europe	2003	H4N6	H4N2	1021759	1002849
NP	avian_waterfowl	Northern Europe	Western Europe	2002	H4N6	H2N9	1021748	1014120
NP	human	Oceania	Central Europe	1968	H3N2	H2N2	1018550	1001941
NP	avian_waterfowl	North America	Middle America	2009	H1N1	H5N3	1011253	1011170
NP	avian_waterfowl	North America	Middle America	2011	H5N2	H14N3	1022130	1024846
NP	avian_waterfowl	Northern Europe	Western Europe	2006	H12N5	H8N4	1024311	1008865
NP	swine	Eastern South America	Southeast Asia	2011	H1N2	H1N1	1026261	1019124
NP	avian_shorebirds	North America	Northern Europe	2011	H3N5	H2N5	1019477	1019450
NP	swine	East Asia	North America	2011	H1N2	H1N1	1025161	1010649
NP	avian_waterfowl	Southeast Asia	East Asia	2011	H5N1	H6N1	1014645	1015215
NP	avian_waterfowl	Northern Europe	Western Europe	2006	H10N9	H9N2	1024276	1003369
NP	avian_waterfowl	Northern Europe	Western Europe	2005	H10N7	H6N5	1024267	1003368
NP	swine	East Asia	Central Europe	2010	H3N2	H1N1	1012603	1012644
NP	human	East Asia	Eastern Europe	1957	H1N1	H2N2	1014950	1001900
NP	avian_waterfowl	Western Europe	Northern Europe	2005	H3N8	H4N6	1002847	1021760
NP	swine	Central Europe	East Asia	2009	H3N1	H3N2	1020834	1012603
NP	human	East Asia	Western Europe	1957	H1N1	H2N2	1014950	1026133
NP	swine	East Asia	Eastern South America	2011	H1N2	H1N1	1025170	1026263
NP	avian_waterfowl	Western Europe	Northern Europe	2005	H11N2	H4N6	1003371	1021830
NP	swine	Southeast Asia	East Asia	2009	H1N1	H3N2	1019145	1012603
NP	human	North America	Eastern Europe	2002	H1N2	H3N2	22027	1014035
NP	swine	Central Europe	Eastern South America	2009	H3N1	H1N1	1020834	1026263
NP	swine	East Asia	Western Europe	2010	H3N2	H1N1	1012603	1014804
NP	avian_waterfowl	Middle America	North America	2011	H14N3	H6N1	1024846	1015938
NP	avian_waterfowl	North America	Middle America	2010	H2N2	H3N8	1015969	1011175
NP	avian_waterfowl	Northern Europe	Western Europe	2006	H4N6	H8N4	1021820	1008865
NP	avian_waterfowl	Northern Europe	Western Europe	2008	H4N2	H8N4	1021879	1008865
NP	avian_waterfowl	Southeast Asia	East Asia	2006	H3N8	H6N2	1010249	1007156
NP	avian_waterfowl	North America	Middle America	2009	H4N8	H3N8	1017460	1011175
NP	human	North America	Southeast Asia	1979	H1N1	H3N2	1000748	1001055
NP	avian_waterfowl	Middle America	North America	2010	H3N8	H7N3	1011175	1017440
NP	avian_waterfowl	Western Europe	Northern Europe	2005	H11N2	H9N2	1003371	1024320
NP	avian_waterfowl	Northern Europe	Western Europe	2009	H2N9	H6N5	1024336	1003368
NP	avian_waterfowl	Middle America	North America	2010	H3N8	H5N1	1011175	1016026
NP	swine	Southeast Asia	Eastern South America	2011	H3N2	H1N1	1014926	1026263
NP	avian_waterfowl	East Asia	West Asia	2012	H1N2	H1N1	1020986	1024418
NP	avian_waterfowl	North America	Middle America	2009	H1N1	H8N4	1011253	1011178
NP	avian_waterfowl	North America	East Asia	2007	H4N5	H6N1	1008913	1011375
NP	avian_waterfowl	North America	Middle America	2010	H5N2	H3N8	1015957	1011175
NP	avian_waterfowl	Middle America	North America	2011	H14N3	H5N3	1024846	1022050
NP	avian_waterfowl	North America	Middle America	2009	H3N6	H14N3	1017451	1024846
NP	avian_waterfowl	Middle America	North America	2011	H14N6	H7N7	1024845	1015919
NP	avian_waterfowl	East Asia	Southeast Asia	2008	H6N1	H12N5	1012055	1010255
NP	swine	North America	Central Europe	2009	H3N2	H3N1	1009867	1020834
NP	swine	North America	Central Europe	2009	H1N1	H3N1	1009300	1020834
NP	avian_waterfowl	Middle America	North America	2011	H14N3	H4N8	1024846	1017460
NP	avian_waterfowl	Middle America	North America	2010	H3N8	H5N3	1011175	1022050
NP	avian_waterfowl	Middle America	North America	2011	H14N6	H11N2	1024845	1015976
NP	avian_waterfowl	Eastern Europe	East Asia	2005	H5N1	H12N3	1000759	1005196
NP	avian_waterfowl	Northern Europe	West Asia	2009	H10N1	H4N2	1024304	1024396
NP	avian_waterfowl	Middle America	North America	2010	H8N4	H4N8	1011177	1017427
NP	avian_waterfowl	Western Europe	Northern Europe	2007	H9N2	H10N4	1003370	1024384
NP	avian_waterfowl	Central Europe	Western Europe	1985	H2N3	H10N4	1013495	1007114
NP	avian_waterfowl	Middle America	North America	2010	H3N8	H12N5	1011175	1013930
NP	avian_waterfowl	North America	Middle America	2011	H11N9	H14N6	1022109	1024845
NP	swine	East Asia	Southeast Asia	2011	H1N2	H1N1	1025151	1019124
NP	swine	Southern Europe	Central Europe	2011	H1N1	H3N1	1026310	1020834
NP	avian_waterfowl	North America	Middle America	2009	H6N1	H5N4	1011248	1011176
NP	avian_waterfowl	Middle America	North America	2010	H3N8	H4N9	1011175	1016058
NP	avian_waterfowl	North America	East Asia	2008	H4N6	H6N1	1009144	1011375
NP	human	Western Europe	Southern South America	1968	H3N2	H2N2	1013055	1014945
NP	avian_waterfowl	North America	Middle America	2010	H2N2	H14N3	1015970	1024846
NP	avian_waterfowl	Northern Europe	Western Europe	2006	H11N9	H6N5	1024321	1003368
NP	swine	Southeast Asia	North America	2011	H3N2	H1N2	1014926	1009978
NP	avian_waterfowl	North America	East Asia	2009	H4N6	H5N2	1017805	1014910
NP	avian_waterfowl	East Asia	North America	2009	H5N1	H3N8	1011032	1017947
NP	swine	North America	East Asia	2010	H1N2	H3N2	1009978	1012603
NP	avian_waterfowl	North America	Middle America	2011	H4N3	H3N8	1016067	1011175
NP	avian_waterfowl	Southeast Asia	East Asia	2008	H11N9	H3N6	1010251	1005193
NP	avian_waterfowl	North America	Middle America	2010	H11N2	H3N8	1015976	1011175
NP	human	East Asia	North America	1957	H1N1	H2N2	1014950	1014946
NP	avian_waterfowl	North America	Middle America	2010	H1N1	H3N8	1015954	1011175
NP	avian_waterfowl	Middle America	North America	2011	H14N3	H7N3	1024846	1017440
NP	swine	Southeast Asia	Central Europe	2011	H3N2	H3N1	1014926	1020834
NP	human	East Asia	North America	1968	H3N2	H2N2	1002334	1001899
NP	avian_waterfowl	Central Europe	East Asia	2006	H5N1	H12N3	1003521	1005196
NP	avian_waterfowl	North America	Middle America	2009	H1N1	H11N2	1011253	1011174
NP	avian_waterfowl	Western Europe	Northern Europe	2005	H11N2	H10N9	1003371	1024276
NP	human	East Asia	North America	1957	H2N2	H1N1	1026396	1018413
NP	avian_waterfowl	Middle America	North America	2010	H3N8	H2N3	1011175	1017422
NP	avian_waterfowl	North America	Middle America	2009	H8N4	H3N8	1017415	1011175
NP	swine	North America	Central Europe	2010	H1N2	H3N1	1009978	1020834
NP	swine	Southeast Asia	Central Europe	2009	H1N1	H3N1	1019145	1020834
NP	avian_waterfowl	Middle America	North America	2010	H3N8	H4N6	1011175	1017443
NP	swine	North America	Eastern South America	2009	H1N1	H1N2	1009300	1026261
NP	avian_waterfowl	North America	Middle America	2010	H7N5	H3N8	1013916	1011175
NP	avian_waterfowl	North Africa	East Asia	2006	H5N1	H12N3	24875	1005196
NP	swine	Southern Europe	North America	2011	H1N1	H1N2	1026310	1009978
NP	avian_waterfowl	East Asia	North America	2009	H6N1	H12N5	1011375	1009148
NP	avian_waterfowl	Middle America	North America	2011	H14N3	H8N2	1024846	1016066
NP	avian_waterfowl	North America	Middle America	2010	H12N5	H14N3	1013930	1024846
NP	human	Eastern Europe	North America	1959	H2N2	H1N1	1001900	1018413
NP	swine	East Asia	North America	2012	H3N1	H1N1	1018293	1019162
NP	avian_waterfowl	North America	Middle America	2009	H3N1	H8N4	1017439	1011177
NP	avian_waterfowl	Northern Europe	Western Europe	2006	H4N6	H9N2	1021830	1003369
NP	avian_waterfowl	North America	Middle America	2010	H11N2	H14N3	1015976	1024846
NP	swine	East Asia	Central Europe	2011	H1N2	H3N1	1025170	1020834
NP	avian_waterfowl	North America	Middle America	2010	H1N1	H14N3	1015954	1024846
NP	avian_waterfowl	North America	Middle America	2009	H4N6	H5N3	1017456	1011171
NP	swine	Central Europe	East Asia	2011	H1N2	H1N1	1021396	1011523
NP	swine	North America	Central Europe	2010	H1N1	H1N2	1014347	1021396
NP	avian_waterfowl	Middle America	North America	2011	H14N3	H5N1	1024846	1016026
NP	avian_waterfowl	North America	East Asia	2007	H1N1	H6N1	1016461	1011375
NP	avian_waterfowl	Middle America	North America	2011	H14N6	H12N5	1024845	1016064
NP	avian_waterfowl	Southeast Asia	East Asia	2007	H6N2	H3N6	1010252	1005193
NP	avian_waterfowl	North America	Middle America	2011	H7N3	H11N2	1016000	1011166
NP	swine	East Asia	Eastern South America	2010	H3N2	H1N1	1012603	1026263
NP	avian_waterfowl	Middle America	North America	2011	H14N3	H4N9	1024846	1016057
NP	avian_waterfowl	North America	Middle America	2009	H6N1	H8N4	1011248	1011172
NP	avian_waterfowl	Middle America	North America	2011	H14N6	H4N9	1024845	1016058
NP	human	East Asia	Southern South America	1968	H3N2	H2N2	1002334	1014945
NP	swine	North America	Eastern South America	2009	H3N2	H1N2	1009867	1026261
NP	avian_waterfowl	North America	Middle America	2011	H4N6	H14N3	1022086	1024846
NP	swine	Western Europe	Central Europe	2009	H1N1	H3N1	1014804	1020834
NP	swine	East Asia	North America	2010	H3N2	H1N1	1012603	1020798
NP	avian_waterfowl	North America	Middle America	2011	H11N9	H14N3	1022099	1024846
NP	human	North America	Western Europe	1967	H2N2	H3N2	1001899	1013055
NP	avian_waterfowl	North America	Middle America	2011	H5N2	H14N6	1022130	1024845
NP	avian_waterfowl	Middle America	North America	2011	H14N3	H3N8	1024846	1016056
NP	avian_waterfowl	Middle America	North America	2010	H3N8	H6N1	1011175	1015938
NP	swine	North America	East Asia	2011	H3N2	H1N2	28481	1025000
NP	avian_waterfowl	Middle America	North America	2010	H3N8	H1N9	1011175	1022158
NP	avian_waterfowl	Northern Europe	Western Europe	2006	H8N1	H8N4	1024377	1008865
NP	swine	East Asia	North America	2008	H1N1	H3N2	1026141	1020639
NP	swine	Eastern South America	East Asia	2011	H1N2	H1N1	1026261	1012243
NP	avian_waterfowl	North America	Middle America	2011	H4N1	H3N8	1016060	1011175
NP	avian_waterfowl	West Asia	Eastern Europe	2011	H3N8	H5N3	1024395	1021512
NP	human	North America	Western Europe	2002	H1N2	H3N2	22027	1013310
NP	avian_waterfowl	Middle America	North America	2010	H8N4	H3N2	1011177	1015911
NP	avian_waterfowl	North America	Middle America	2010	H10N7	H8N4	1015973	1011177
NP	avian_waterfowl	West Africa	East Asia	2006	H5N1	H12N3	24907	1005196
NP	avian_waterfowl	North America	Middle America	2010	H11N9	H3N8	1015923	1011175
NP	swine	Southern Europe	East Asia	2011	H1N1	H1N2	1026310	1025157
NP	human	North America	Central Europe	1968	H3N2	H2N2	26391	1001941
NP	swine	East Asia	North America	2008	H1N1	H1N2	1026141	1020759
NP	swine	Southeast Asia	Central Europe	2009	H1N1	H1N2	1019145	1020822
NP	swine	East Asia	Central Europe	2009	H1N1	H3N1	1011527	1020834
NP	avian_waterfowl	Middle America	North America	2010	H3N8	H10N6	1011175	1015982
NP	swine	East Asia	Central Europe	2011	H1N2	H1N1	1025170	1012644
NP	avian_waterfowl	North America	Middle America	2009	H3N2	H3N8	1011273	1011175
NP	avian_waterfowl	Southeast Asia	East Asia	2012	H5N2	H5N1	1026448	1011538
NP	avian_waterfowl	Western Europe	Northern Europe	2007	H1N5	H6N1	1008863	1003762
NP	avian_waterfowl	Southern Europe	East Asia	2005	H5N1	H12N3	24855	1005196
NP	avian_waterfowl	West Asia	Northern Europe	2011	H3N8	H10N1	1024395	1024304
NP	avian_waterfowl	East Asia	Southeast Asia	2011	H7N3	H3N2	1013450	1016096
NP	avian_waterfowl	Northern Europe	Western Europe	2006	H8N1	H6N2	1024377	1003011
NP	avian_waterfowl	Northern Europe	Western Europe	2005	H10N7	H9N2	1024267	1003369
NP	avian_waterfowl	Middle America	North America	2011	H14N3	H7N5	1024846	1013916
NP	swine	North America	Southeast Asia	2010	H1N2	H1N1	1009978	1019145
NP	swine	North America	Central Europe	2010	H1N2	H1N1	1009978	1012643
NP	avian_waterfowl	West Asia	Northern Europe	2011	H3N8	H6N8	1024394	1019462
NS1	avian_waterfowl	East Asia	Northern Europe	2005	H4N6	H2N2	1002659	1014114
NS1	avian_waterfowl	Eastern Europe	Northern Europe	2001	H5N3	H8N4	1003119	1024239
NS1	avian_waterfowl	Northern Europe	East Asia	2009	H10N1	H6N8	1024300	1011374
NS1	avian_waterfowl	Middle America	North America	2010	H8N4	H4N5	1011172	1017381
NS1	avian_waterfowl	Northern Europe	East Asia	2006	H2N2	H6N2	1014114	1012792
NS1	avian_waterfowl	Western Europe	Central Europe	1985	H10N4	H2N1	1007114	1013459
NS1	avian_waterfowl	East Asia	Western Europe	2008	H10N9	H2N2	1019056	1014109
NS1	avian_waterfowl	East Asia	Northern Europe	2009	H6N8	H4N9	1011374	1021930
NS1	avian_waterfowl	Middle America	North America	2010	H5N3	H11N3	1011171	1011227
NS1	swine	Southeast Asia	East Asia	2011	H3N2	H1N1	1014926	1010173
NS1	avian_waterfowl	North America	Middle America	2010	H1N3	H8N4	1016079	1011177
NS1	avian_waterfowl	Northern Europe	Eastern Europe	2002	H4N6	H5N3	1021735	1003119
NS1	avian_waterfowl	Western Europe	East Asia	2006	H11N9	H6N8	1008860	1012842
NS1	avian_waterfowl	Middle America	North America	2011	H14N6	H4N8	1024845	1017427
NS1	avian_waterfowl	Southern Europe	East Asia	2006	H5N2	H6N2	1001872	1012797
NS1	human	Western Europe	South Asia	2007	H3N2	H1N2	1013322	1015577
NS1	swine	East Asia	Southeast Asia	2011	H1N2	H3N2	1024993	1014926
NS1	avian_waterfowl	East Asia	Northern Europe	2005	H7N3	H2N2	1018892	1014114
NS1	avian_waterfowl	Southern Europe	Northern Europe	2006	H5N2	H11N9	1001872	1024345
NS1	avian_waterfowl	West Asia	Central Europe	2010	H10N7	H1N1	1024393	1008495
NS1	avian_waterfowl	Middle America	North America	2010	H5N3	H5N9	1011170	1016007
NS1	avian_waterfowl	Northern Europe	East Asia	2005	H8N4	H6N2	1024244	1012797
NS1	avian_waterfowl	West Asia	East Asia	2010	H10N7	H11N9	1024392	1018457
NS1	avian_waterfowl	East Asia	Western Europe	2003	H6N1	H2N3	1007286	1014119
NS1	avian_waterfowl	North America	East Asia	2009	H4N6	H9N2	1017456	1016694
NS1	avian_waterfowl	Northern Europe	Western Europe	2005	H2N3	H2N2	1014141	1014110
NS1	avian_waterfowl	Middle America	North America	2009	H11N2	H11N3	1011174	1011227
NS1	avian_waterfowl	Northern Europe	Western Europe	2002	H2N1	H2N3	1014125	1014119
NS1	swine	Central Europe	East Asia	2010	H1N1	H3N2	1012644	1012603
NS1	avian_waterfowl	North America	Middle America	2011	H1N1	H5N4	1016069	1011176
NS1	avian_waterfowl	Middle America	North America	2009	H11N2	H10N6	1011166	1009173
NS1	swine	Southeast Asia	North America	2009	H1N1	H1N2	1019145	1010033
NS1	human	North America	Southern South America	1968	H3N2	H2N2	25871	1014945
NS1	avian_waterfowl	East Asia	Western Europe	2004	H6N5	H2N2	1007126	1014109
NS1	avian_waterfowl	West Asia	Northern Europe	2010	H10N7	H11N9	1024392	1024338
NS1	avian_waterfowl	Middle America	North America	2010	H8N4	H7N3	1011172	1024659
NS1	swine	Southeast Asia	Eastern South America	2009	H1N1	H1N2	1019144	1026261
NS1	human	Southeast Asia	North America	1957	H2N2	H1N1	1002043	1018413
NS1	avian_waterfowl	North America	Middle America	2009	H2N3	H8N4	1017422	1011177
NS1	avian_waterfowl	East Asia	West Asia	2009	H6N2	H7N7	1011373	1024389
NS1	swine	Western Europe	North America	2010	H1N1	H1N2	1014766	1009978
NS1	avian_waterfowl	Eastern Europe	East Asia	2008	H15N4	H4N6	1011431	1014902
NS1	avian_waterfowl	East Asia	West Asia	2011	H11N9	H10N4	1018457	1024399
NS1	avian_waterfowl	East Asia	Northern Europe	2009	H6N8	H9N2	1011374	1024327
NS1	avian_waterfowl	Northern Europe	Western Europe	2006	H8N1	H1N5	1024377	1008863
NS1	avian_waterfowl	Middle America	North America	2009	H11N2	H10N5	1011166	1018233
NS1	avian_waterfowl	Middle America	North America	2009	H11N2	H6N1	1011166	1010861
NS1	avian_waterfowl	Northern Europe	Western Europe	2004	H10N4	H11N2	1024264	1003371
NS1	human	East Asia	Oceania	1968	H3N2	H2N2	1002332	1026400
NS1	avian_waterfowl	Middle America	North America	2010	H5N3	H10N6	1011171	1009173
NS1	avian_waterfowl	North America	Middle America	2010	H4N6	H14N6	1015945	1024845
NS1	avian_waterfowl	Middle America	North America	2011	H14N6	H7N5	1024845	1013916
NS1	avian_waterfowl	Western Europe	Northern Europe	2006	H11N9	H2N3	1008860	1014141
NS1	avian_waterfowl	East Asia	Southeast Asia	2006	H6N2	H3N8	1012799	1010249
NS1	avian_waterfowl	Northern Europe	Western Europe	2008	H11N9	H2N2	1024354	1014110
NS1	avian_waterfowl	Middle America	North America	2010	H5N3	H6N2	1011171	1011305
NS1	avian_waterfowl	Middle America	North America	2011	H14N6	H1N1	1024845	1013923
NS1	avian_waterfowl	Middle America	North America	2010	H5N3	H4N2	1011171	1011228
NS1	avian_waterfowl	North America	Middle America	2011	H4N8	H3N8	1015843	1011175
NS1	avian_waterfowl	Middle America	North America	2009	H11N2	H3N8	1011174	1017496
NS1	avian_waterfowl	Western Europe	Northern Europe	2006	H8N4	H4N6	1008865	1021825
NS1	avian_waterfowl	East Asia	Northern Europe	2011	H11N9	H9N2	1018457	1024326
NS1	avian_waterfowl	Middle America	North America	2010	H8N4	H6N2	1011173	1017397
NS1	swine	East Asia	Central Europe	2011	H3N2	H1N2	1024997	1020831
NS1	swine	Eastern South America	Southeast Asia	2010	H1N1	H3N2	1026263	1014926
NS1	avian_waterfowl	East Asia	Southern Europe	2003	H6N1	H5N1	1007286	26475
NS1	avian_waterfowl	Western Europe	Northern Europe	2006	H11N9	H4N6	1008860	1021779
NS1	avian_waterfowl	Middle America	North America	2010	H8N4	H1N2	1011169	1011280
NS1	avian_waterfowl	Northern Europe	Southern Europe	2003	H10N8	H5N1	1024381	26475
NS1	avian_waterfowl	Western Europe	Southern Europe	2005	H4N2	H4N6	1002849	1007532
NS1	avian_waterfowl	East Asia	Northern Europe	2003	H6N1	H10N7	1007286	1024261
NS1	swine	Northern Europe	Eastern South America	2009	H1N1	H1N2	1012270	1026261
NS1	avian_waterfowl	Northern Europe	Western Europe	2005	H7N7	H4N2	1008864	1002849
NS1	human	Central Asia	South Asia	2008	H3N2	H1N2	1010738	1015577
NS1	avian_waterfowl	Western Europe	Southern Europe	2006	H2N2	H5N2	1014109	1001872
NS1	avian_waterfowl	Northern Europe	Western Europe	2004	H4N6	H6N2	1021760	1003011
NS1	avian_waterfowl	Northern Europe	East Asia	2003	H8N4	H6N1	1024228	1007286
NS1	avian_waterfowl	Northern Europe	Southern Europe	2003	H8N4	H5N1	1024238	26475
NS1	swine	Eastern South America	Central Europe	2011	H1N2	H1N1	1026261	1012644
NS1	avian_waterfowl	East Asia	Western Europe	2005	H7N3	H2N2	1018892	1014109
NS1	avian_waterfowl	East Asia	Southern Europe	2005	H12N3	H5N2	1005194	1001872
NS1	avian_waterfowl	Northern Europe	Southern Europe	2004	H9N2	H5N2	1024320	26805
NS1	avian_waterfowl	Middle America	North America	2011	H14N3	H6N4	1024846	1013918
NS1	avian_waterfowl	East Asia	West Asia	2009	H6N5	H7N7	1014962	1024389
NS1	avian_waterfowl	North America	Middle America	2008	H4N8	H8N4	1017368	1011173
NS1	avian_waterfowl	Northern Europe	Western Europe	2004	H10N4	H11N9	1024264	1008860
NS1	swine	Southeast Asia	North America	2011	H3N2	H1N2	1014926	28751
NS1	avian_waterfowl	East Asia	Northern Europe	2008	H10N9	H2N9	1019056	1024329
NS1	avian_waterfowl	Southern Europe	Southeast Asia	2006	H5N2	H3N8	1001872	1010249
NS1	avian_waterfowl	Middle America	North America	2011	H14N6	H6N8	1024845	1022305
NS1	avian_waterfowl	Middle America	North America	2009	H11N2	H10N9	1011174	1017462
NS1	avian_waterfowl	North America	Middle America	2009	H3N3	H8N4	1017418	1011173
NS1	avian_waterfowl	North America	Middle America	2009	H10N3	H5N3	1011261	1011170
NS1	avian_waterfowl	North America	Middle America	2008	H6N8	H8N4	1017352	1011169
NS1	human	East Asia	North America	1968	H3N2	H2N2	1002334	1001899
NS1	avian_waterfowl	North America	East Asia	2013	H3N8	H9N2	1026058	1021454
NS1	avian_waterfowl	West Asia	East Asia	2010	H10N7	H6N8	1024392	1011374
NS1	avian_waterfowl	East Asia	Southern Europe	2004	H6N5	H4N6	1007126	1007532
NS1	avian_waterfowl	Western Europe	Northern Europe	2006	H1N4	H4N2	1008851	1021764
NS1	avian_waterfowl	Northern Europe	Western Europe	2002	H10N9	H2N3	1024380	1014119
NS1	avian_waterfowl	Northern Europe	Southern Europe	2003	H7N7	H5N1	1024628	26475
NS1	avian_waterfowl	Eastern Europe	Northern Europe	2001	H5N3	H10N8	1003119	1024381
NS1	avian_waterfowl	Middle America	North America	2010	H5N4	H7N7	1011176	1015819
NS1	avian_waterfowl	Southern Europe	Northern Europe	2003	H7N2	H10N4	1001867	1024379
NS1	avian_waterfowl	Northern Europe	West Asia	2009	H4N6	H10N4	1021965	1024399
NS1	avian_waterfowl	Northern Europe	Western Europe	2003	H12N5	H2N3	1024310	1014119
NS1	avian_waterfowl	Northern Europe	Western Europe	2002	H4N6	H2N3	1021735	1014119
NS1	avian_waterfowl	North America	Middle America	2009	H4N6	H3N8	1017431	1011175
NS1	avian_waterfowl	North America	Middle America	2008	H2N2	H5N3	1017475	1011170
NS1	avian_waterfowl	North America	Middle America	2009	H5N1	H11N2	1011245	1011174
NS1	avian_waterfowl	Middle America	North America	2011	H14N3	H5N1	1024846	1016026
NS1	swine	Central Europe	Western Europe	2011	H1N2	H1N1	1021395	1014804
NS1	avian_waterfowl	Northern Europe	East Asia	2008	H11N9	H6N2	1024352	1012799
NS1	avian_waterfowl	East Asia	Southeast Asia	2005	H7N3	H6N2	1018892	1010252
NS1	swine	Southeast Asia	North America	2009	H1N1	H3N2	1019145	1012762
NS1	avian_waterfowl	Southern Europe	Northern Europe	2007	H5N3	H8N4	1014612	1024246
NS1	avian_waterfowl	East Asia	Northern Europe	2008	H2N3	H4N6	1021497	1021854
NS1	avian_waterfowl	East Asia	Northern Europe	2004	H6N5	H2N9	1000659	1014144
NS1	swine	Central Europe	Southeast Asia	2010	H1N1	H3N2	1012644	1014926
NS1	avian_waterfowl	Southern Europe	Northern Europe	2004	H5N3	H10N9	26897	1024260
NS1	human	Central Europe	North America	1966	H2N2	H3N2	1001941	25867
NS1	avian_waterfowl	East Asia	Southern Europe	2005	H7N3	H5N2	1018892	1001872
NS1	avian_waterfowl	East Asia	Northern Europe	2011	H11N9	H2N9	1019060	1024329
NS1	avian_waterfowl	Eastern Europe	Western Europe	2001	H5N3	H10N7	1003119	1008856
NS1	avian_waterfowl	Western Europe	East Asia	2006	H2N2	H4N6	1014109	1014897
NS1	avian_waterfowl	Northern Europe	West Asia	2009	H4N6	H7N3	1021965	1024390
NS1	avian_waterfowl	Northern Europe	Central Europe	2008	H11N9	H1N1	1024348	1008496
NS1	avian_waterfowl	Middle America	North America	2010	H3N8	H3N1	1011175	1015838
NS1	avian_waterfowl	East Asia	Southeast Asia	2008	H4N6	H3N8	1014898	1010249
NS1	human	Eastern Europe	East Asia	1959	H2N2	H1N1	1001900	1014950
NS1	avian_waterfowl	East Asia	West Asia	2011	H11N9	H7N3	1018457	1024390
NS1	avian_waterfowl	West Asia	East Asia	2011	H10N4	H5N2	1024399	1014911
NS1	avian_waterfowl	Middle America	North America	2011	H14N3	H11N2	1024846	1016019
NS1	avian_waterfowl	Northern Europe	Western Europe	2005	H4N3	H9N2	1003367	1003369
NS1	swine	Western Europe	East Asia	2010	H1N1	H1N2	1014766	1025083
NS1	avian_waterfowl	Northern Europe	Western Europe	2007	H8N2	H6N8	1024235	1002689
NS1	swine	Southeast Asia	Central Europe	2009	H1N1	H1N2	1019145	1021396
NS1	avian_waterfowl	Middle America	North America	2010	H5N4	H11N9	1011168	1016076
NS1	swine	Central Europe	Northern Europe	2011	H1N2	H1N1	1020831	1012270
NS1	avian_waterfowl	West Asia	Northern Europe	2011	H10N4	H4N9	1024399	1021930
NS1	human	South Asia	Southeast Asia	2009	H1N2	H3N2	1015577	1012507
NS1	avian_waterfowl	North America	Middle America	2011	H7N3	H5N3	1015994	1011170
NS1	swine	North America	Western Europe	2010	H3N2	H1N1	1012090	1014761
NS1	avian_waterfowl	Southern Europe	Western Europe	2006	H5N2	H11N2	1001872	1003371
NS1	avian_waterfowl	North America	Middle America	2010	H12N4	H8N4	1015959	1011169
NS1	avian_waterfowl	North America	Middle America	2010	H3N8	H5N3	1016634	1011170
NS1	avian_waterfowl	North America	East Asia	2006	H5N2	H9N2	1008332	1016694
NS1	human	Central Europe	Western Europe	1966	H2N2	H3N2	1001941	1013055
NS1	avian_waterfowl	North America	Middle America	2012	H7N1	H8N4	1024656	1011177
NS1	avian_waterfowl	Northern Europe	Western Europe	2005	H2N9	H2N2	1014142	1014110
NS1	avian_waterfowl	Northern Europe	Southeast Asia	2004	H4N6	H3N8	1021762	1010249
NS1	avian_waterfowl	Middle America	North America	2011	H14N6	H7N3	1024845	1015964
NS1	human	East Asia	Western Europe	1968	H2N2	H3N2	1014948	1013055
NS1	avian_waterfowl	North America	Middle America	2009	H6N3	H8N4	1017430	1011177
NS1	avian_waterfowl	East Asia	Northern Europe	2011	H5N2	H9N2	1014909	1024327
NS1	human	North America	Southeast Asia	2002	H1N2	H3N2	21927	1013652
NS1	avian_waterfowl	Middle America	North America	2010	H5N3	H10N7	1011171	1018112
NS1	human	East Asia	Central Asia	1968	H3N2	H2N2	1002035	1001939
NS1	avian_waterfowl	Middle America	North America	2009	H11N2	H4N6	1011174	1017443
NS1	swine	East Asia	North America	2012	H3N1	H3N2	1018293	1014623
NS1	avian_waterfowl	North America	Middle America	2009	H10N9	H8N4	1017462	1011169
NS1	avian_waterfowl	Eastern Europe	Northern Europe	2001	H5N3	H10N2	1003119	1024254
NS1	avian_waterfowl	Southern Europe	Northern Europe	2006	H4N6	H8N4	1007532	1024244
NS1	avian_waterfowl	Northern Europe	Southern Europe	2006	H4N1	H5N2	1021826	26805
NS1	avian_waterfowl	West Asia	Northern Europe	2010	H1N1	H2N9	1024391	1024329
NS1	avian_waterfowl	Western Europe	Northern Europe	2006	H1N4	H10N9	1008851	1024279
NS1	avian_shorebirds	Northern Europe	North America	2011	H2N5	H3N5	1019442	1019477
NS1	swine	Northern Europe	Southeast Asia	2009	H1N1	H3N2	1012270	1014926
NS1	avian_waterfowl	Eastern Europe	Northern Europe	2001	H5N3	H10N4	1003119	1024379
NS1	swine	Eastern South America	Central Europe	2010	H1N1	H1N2	1026263	1021396
NS1	avian_waterfowl	Middle America	North America	2010	H8N4	H7N5	1011177	1013916
NS1	avian_waterfowl	Western Europe	East Asia	2006	H2N2	H6N8	1014109	1012842
NS1	avian_waterfowl	East Asia	Northern Europe	2009	H6N5	H9N2	1014962	1024327
NS1	avian_waterfowl	Western Europe	East Asia	2007	H9N2	H6N8	1003370	1011374
NS1	human	North America	Central Asia	1968	H3N2	H2N2	25871	1001939
NS1	avian_waterfowl	Middle America	North America	2010	H5N3	H3N6	1011170	1017446
NS1	swine	Western Europe	East Asia	2010	H1N1	H3N2	1014766	1012603
NS1	avian_waterfowl	Middle America	North America	2011	H14N3	H10N7	1024846	1022039
NS1	swine	Eastern South America	North America	2011	H1N2	H1N1	1026261	1011474
NS1	avian_waterfowl	Middle America	North America	2009	H11N2	H12N5	1011174	1011252
NS1	avian_waterfowl	Southern Europe	Western Europe	2006	H4N6	H2N3	1007532	1014154
NS1	avian_waterfowl	Western Europe	West Asia	2008	H2N3	H7N7	1014150	1024389
NS1	avian_waterfowl	East Asia	West Asia	2011	H11N9	H6N2	1019060	1024410
NS1	swine	Central Europe	North America	2011	H1N2	H3N2	1020824	1012096
NS1	swine	East Asia	Central Europe	2010	H1N1	H1N2	1010171	1021396
NS1	avian_waterfowl	North America	Middle America	2009	H3N2	H11N2	1011304	1011174
NS1	avian_waterfowl	North America	East Asia	2009	H4N2	H9N2	1010881	1021456
NS1	human	Western Europe	North America	1968	H3N2	H2N2	1013055	1002101
NS1	human	Northern Europe	South Asia	2009	H3N2	H1N2	28412	1015577
NS1	avian_waterfowl	East Asia	Southern Europe	2005	H6N1	H5N2	1007163	1001872
NS1	avian_waterfowl	North America	Middle America	2010	H5N3	H14N6	1021706	1024845
NS1	human	East Asia	Western Europe	1957	H1N1	H2N2	1014950	1026133
NS1	swine	Southeast Asia	East Asia	2009	H1N1	H3N2	1019145	1012603
NS1	human	North America	Eastern Europe	2002	H1N2	H3N2	22027	1014035
NS1	avian_waterfowl	Northern Europe	Southern Europe	2005	H4N6	H5N1	1021770	26475
NS1	swine	Central Europe	North America	2010	H1N1	H1N2	1012643	1020670
NS1	avian_waterfowl	East Asia	North America	2009	H4N2	H4N6	1008497	1016063
NS1	avian_waterfowl	Northern Europe	Western Europe	2005	H2N9	H8N4	1014144	1002851
NS1	human	Central Asia	Oceania	1967	H2N2	H3N2	1001939	1018550
NS1	avian_waterfowl	East Asia	Northern Europe	2009	H6N2	H9N2	1011373	1024326
NS1	avian_waterfowl	Northern Europe	East Asia	2003	H8N4	H7N1	1024237	1004292
NS1	avian_waterfowl	East Asia	Western Europe	2009	H6N8	H2N3	1011374	1014150
NS1	avian_waterfowl	North America	East Asia	2012	H2N7	H9N2	1020420	1021463
NS1	avian_waterfowl	North America	Middle America	2009	H1N1	H8N4	1010879	1011173
NS1	avian_waterfowl	Middle America	North America	2011	H14N3	H4N6	1024846	1022133
NS1	avian_waterfowl	Northern Europe	Western Europe	2002	H10N4	H2N3	1024379	1014119
NS1	avian_waterfowl	Middle America	North America	2010	H5N4	H4N6	1011168	1016014
NS1	avian_waterfowl	Western Europe	Northern Europe	2006	H11N9	H4N2	1008860	1021764
NS1	avian_waterfowl	Northern Europe	Southern Europe	2005	H10N9	H5N2	1024266	26805
NS1	avian_waterfowl	Southern Europe	Northern Europe	2006	H5N2	H4N3	1001872	1021904
NS1	avian_waterfowl	Northern Europe	Western Europe	2004	H4N6	H11N2	1021762	1003371
NS1	avian_waterfowl	East Asia	Northern Europe	2003	H6N1	H7N7	1007286	1024373
NS1	avian_waterfowl	Northern Europe	Southern Europe	2005	H10N9	H5N1	1024266	26475
NS1	avian_waterfowl	North America	Middle America	2010	H6N1	H5N3	1016008	1011170
NS1	avian_waterfowl	Northern Europe	Southern Europe	2004	H4N6	H7N3	1021760	1007533
NS1	avian_waterfowl	North America	Middle America	2010	H10N7	H5N4	1015905	1011176
NS1	swine	Eastern South America	North America	2011	H1N2	H3N2	1026261	1026385
NS1	avian_waterfowl	Northern Europe	Central Europe	2006	H4N1	H1N1	1021826	1008495
NS1	avian_waterfowl	Western Europe	Northern Europe	2005	H4N2	H12N5	1002849	1024310
NS1	avian_waterfowl	North America	Middle America	2010	H11N9	H14N6	1016011	1024845
NS1	avian_waterfowl	Southern Europe	Central Europe	2006	H5N2	H1N1	1001872	1008496
NS1	avian_waterfowl	Northern Europe	West Asia	2009	H10N1	H7N7	1024303	1024389
NS1	avian_waterfowl	East Asia	Western Europe	2000	H2N9	H2N3	1013503	1014119
NS1	avian_waterfowl	North America	Middle America	2008	H1N5	H8N4	1017378	1011177
NS1	avian_waterfowl	Northern Europe	East Asia	2005	H8N4	H6N5	1024244	1007126
NS1	avian_waterfowl	Northern Europe	East Asia	2009	H4N6	H5N2	1021965	1014909
NS1	avian_waterfowl	Middle America	North America	2011	H14N6	H7N7	1024845	1022172
NS1	avian_waterfowl	Northern Europe	Southern Europe	2008	H11N9	H4N6	1024349	1007532
NS1	avian_waterfowl	Northern Europe	Southern Europe	2004	H10N4	H5N2	1024265	26805
NS1	avian_waterfowl	Eastern Europe	Northern Europe	2001	H5N3	H7N7	1003119	1024224
NS1	swine	Central Europe	East Asia	2010	H1N1	H1N2	1012644	1024993
NS1	avian_waterfowl	Northern Europe	East Asia	2007	H11N9	H4N6	1024360	1014902
NS1	avian_waterfowl	Northern Europe	Western Europe	2006	H8N4	H4N8	1024247	1008849
NS1	human	Oceania	Western Europe	1968	H2N2	H3N2	1026400	1013055
NS1	swine	North America	Northern Europe	2010	H3N2	H1N1	1012090	1012270
NS1	avian_waterfowl	Northern Europe	West Asia	2009	H4N6	H7N7	1021965	1024389
NS1	avian_waterfowl	North America	Middle America	2010	H3N2	H8N4	1015899	1011173
NS1	avian_waterfowl	West Asia	East Asia	2010	H10N7	H5N2	1024393	1014909
NS1	avian_waterfowl	Western Europe	Northern Europe	2007	H10N1	H4N3	1008859	1003367
NS1	avian_waterfowl	West Asia	South Africa	2010	H7N7	H11N9	1024389	1009875
NS1	avian_waterfowl	Middle America	North America	2010	H5N4	H6N2	1011168	1009179
NS1	avian_waterfowl	Middle America	North America	2009	H11N2	H3N3	1011174	1017418
NS1	avian_waterfowl	East Asia	Northern Europe	2005	H7N3	H4N6	1018892	1021762
NS1	avian_waterfowl	Southern Europe	East Asia	2006	H5N2	H11N9	1001872	1019069
NS1	avian_waterfowl	North America	Middle America	2009	H4N6	H5N3	1017443	1011170
NS1	avian_waterfowl	Northern Europe	Western Europe	2005	H10N7	H8N4	1024267	1008865
NS1	avian_waterfowl	North America	Middle America	2011	H3N8	H14N6	1016036	1024845
NS1	avian_waterfowl	Southern Europe	Western Europe	2006	H4N6	H10N7	1007532	1008858
NS1	avian_waterfowl	Middle America	North America	2009	H11N2	H4N2	1011174	1011228
NS1	human	Midwest South American	South Asia	2010	H3N2	H1N2	1021226	1015577
NS1	avian_waterfowl	West Asia	Western Europe	2010	H7N3	H2N3	1024390	1014150
NS1	avian_waterfowl	Southern Europe	Southeast Asia	2004	H5N3	H3N8	26897	1010249
NS1	avian_waterfowl	Northern Europe	West Asia	2009	H11N9	H7N7	1024338	1024389
NS1	avian_waterfowl	Middle America	North America	2010	H5N3	H6N8	1011171	1011267
NS1	avian_waterfowl	Northern Europe	East Asia	2004	H10N4	H6N1	1024265	1007286
NS1	swine	North America	East Asia	2003	H3N2	H1N2	1020873	1026137
NS1	human	Middle America	South Asia	2007	H3N2	H1N2	1002353	1015577
NS1	avian_waterfowl	East Asia	West Asia	2009	H6N8	H7N7	1011374	1024389
NS1	avian_waterfowl	North America	Middle America	2009	H11N9	H8N4	1011250	1011177
NS1	avian_waterfowl	Northern Europe	Western Europe	2005	H7N7	H11N9	1008864	1008860
NS1	avian_waterfowl	Western Europe	Northern Europe	2005	H4N2	H2N3	1002849	1014141
NS1	avian_waterfowl	East Asia	Northern Europe	2009	H6N8	H2N9	1011374	1024336
NS1	avian_waterfowl	Northern Europe	Southern Europe	2004	H4N6	H5N3	1021762	26897
NS1	human	East Asia	South Asia	2009	H3N2	H1N2	1013406	1015577
NS1	swine	East Asia	North America	2010	H1N1	H1N2	1012241	1009978
NS1	avian_waterfowl	Western Europe	Northern Europe	2006	H11N9	H2N9	1008860	1014142
NS1	avian_waterfowl	Southeast Asia	East Asia	2011	H4N6	H2N8	1014733	1021494
NS1	swine	Central Europe	North America	2011	H1N2	H1N1	1020831	1020798
NS1	avian_waterfowl	North America	East Asia	2009	H1N9	H9N2	1016498	1021456
NS1	avian_waterfowl	East Asia	West Asia	2009	H6N5	H7N3	1014962	1024390
NS1	avian_waterfowl	East Asia	Western Europe	2001	H7N1	H2N3	1004292	1014119
NS1	avian_waterfowl	Northern Europe	West Asia	2009	H2N9	H7N7	1024336	1024389
NS1	avian_waterfowl	Middle America	North America	2010	H8N4	H6N1	1011177	1016556
NS1	avian_waterfowl	Northern Europe	Southern Europe	2005	H4N2	H4N6	1021764	1007532
NS1	avian_waterfowl	North America	Middle America	2009	H6N2	H14N6	1017463	1024845
NS1	avian_waterfowl	Northern Europe	Western Europe	2005	H10N7	H4N8	1024267	1008849
NS1	avian_waterfowl	East Asia	Northern Europe	2002	H7N1	H10N9	1002719	1024260
NS1	avian_waterfowl	Middle America	North America	2011	H14N3	H11N9	1024846	1022082
NS1	avian_waterfowl	Middle America	North America	2010	H8N4	H4N2	1011173	1015949
NS1	avian_waterfowl	Eastern Europe	Western Europe	2001	H5N3	H2N3	1003119	1014119
NS1	avian_waterfowl	Northern Europe	Eastern Europe	2007	H2N2	H15N4	1014116	1011431
NS1	avian_waterfowl	Western Europe	Northern Europe	2005	H4N2	H4N6	1002849	1021769
NS1	avian_waterfowl	North America	Middle America	2010	H5N3	H8N4	1021706	1011177
NS1	avian_waterfowl	Middle America	North America	2011	H14N6	H2N3	1024845	1011270
NS1	avian_waterfowl	Northern Europe	Western Europe	2002	H4N9	H2N3	1021740	1014119
NS1	avian_waterfowl	Middle America	North America	2010	H5N3	H10N5	1011171	1018233
NS1	avian_waterfowl	Middle America	North America	2010	H5N3	H1N2	1011171	1011280
NS1	avian_waterfowl	Northern Europe	East Asia	2004	H10N4	H7N3	1024264	1018892
NS1	avian_waterfowl	West Asia	Northern Europe	2010	H10N7	H10N1	1024392	1024293
NS1	avian_waterfowl	Middle America	North America	2010	H5N4	H7N3	1011176	1017674
NS1	swine	East Asia	Eastern South America	2010	H1N1	H1N2	1012249	1026261
NS1	avian_waterfowl	Western Europe	Northern Europe	2007	H2N2	H10N9	1014110	1024278
NS1	avian_waterfowl	East Asia	Northern Europe	2003	H6N1	H4N6	1007286	1021757
NS1	swine	Eastern South America	North America	2010	H1N1	H1N2	1026263	1010033
NS1	avian_waterfowl	North America	Middle America	2009	H2N3	H5N3	1017458	1011170
NS1	avian_waterfowl	Eastern Europe	Northern Europe	2009	H8N8	H11N9	1011428	1024346
NS1	avian_waterfowl	East Asia	Northern Europe	2005	H7N3	H8N4	1018892	1024228
NS1	avian_waterfowl	West Asia	Northern Europe	2010	H10N7	H9N2	1024393	1024326
NS1	swine	Eastern South America	Southeast Asia	2011	H1N2	H3N2	1026261	1014926
NS1	avian_waterfowl	Middle America	North America	2009	H11N2	H2N3	1011174	1017458
NS1	avian_waterfowl	Northern Europe	Central Europe	2006	H4N6	H1N1	1021821	1008495
NS1	avian_waterfowl	Northern Europe	East Asia	2008	H4N2	H6N2	1021883	1012799
NS1	avian_waterfowl	East Asia	West Asia	2009	H6N5	H10N4	1014962	1024399
NS1	avian_waterfowl	North America	Middle America	2009	H5N1	H8N4	1011245	1011173
NS1	avian_waterfowl	Northern Europe	Western Europe	2008	H11N9	H10N7	1024349	1008858
NS1	avian_waterfowl	East Asia	Southern Europe	2008	H2N3	H5N2	1021497	1001872
NS1	avian_waterfowl	Northern Europe	East Asia	2003	H10N7	H7N1	1024262	1002719
NS1	avian_waterfowl	Western Europe	Northern Europe	2006	H11N9	H10N9	1008860	1024276
NS1	human	North America	Oceania	1968	H2N2	H3N2	1002101	1018550
NS1	avian_waterfowl	West Asia	Northern Europe	2011	H10N4	H9N2	1024399	1024326
NS1	avian_waterfowl	Middle America	North America	2010	H5N4	H2N3	1011176	1009182
NS1	avian_waterfowl	North America	Middle America	2010	H6N1	H5N4	1015922	1011168
NS1	avian_waterfowl	Southern Europe	East Asia	2006	H5N2	H6N8	1001872	1007205
NS1	avian_waterfowl	East Asia	Western Europe	2005	H7N3	H11N9	1018892	1008860
NS1	avian_waterfowl	East Asia	North America	2011	H9N2	H11N9	1021488	1022295
NS1	human	Western Europe	Central Asia	1968	H3N2	H2N2	1013055	1001939
NS1	avian_waterfowl	Northern Europe	East Asia	2009	H2N9	H4N6	1024329	1014897
NS1	swine	North America	Southeast Asia	2010	H1N1	H3N2	1020774	1014926
NS1	avian_waterfowl	Middle America	North America	2010	H5N3	H3N2	1011170	1015932
NS1	avian_waterfowl	North America	East Asia	2010	H1N2	H9N2	1016009	1021451
NS1	avian_waterfowl	West Asia	Northern Europe	2011	H10N4	H11N9	1024399	1024338
NS1	avian_waterfowl	North America	Middle America	2011	H3N2	H14N6	1022055	1024845
NS1	avian_waterfowl	East Asia	West Asia	2011	H11N9	H7N7	1018446	1024389
NS1	avian_waterfowl	Middle America	North America	2010	H8N4	H5N2	1011177	1016647
NS1	avian_shorebirds	Northern Europe	West Asia	2011	H16N3	H13N8	1019439	1024401
NS1	avian_waterfowl	Northern Europe	Western Europe	2002	H10N2	H2N3	1024254	1014119
NS1	avian_waterfowl	East Asia	Northern Europe	2005	H7N3	H7N7	1018892	1024229
NS1	avian_waterfowl	Northern Europe	East Asia	2003	H7N7	H7N1	1024627	1002719
NS1	avian_waterfowl	Northern Europe	West Asia	2009	H9N2	H7N7	1024326	1024389
NS1	avian_waterfowl	Northern Europe	Western Europe	2006	H10N4	H4N8	1024273	1008849
NS1	avian_waterfowl	West Asia	East Asia	2010	H7N3	H6N8	1024390	1011374
NS1	avian_shorebirds	Northern Europe	West Asia	2011	H16N3	H13N6	1019439	1024414
NS1	avian_waterfowl	Northern Europe	Western Europe	2005	H8N4	H1N4	1024245	1008851
NS1	avian_waterfowl	Northern Europe	Southern Europe	2004	H10N4	H5N1	1024265	26475
NS1	swine	Western Europe	Southeast Asia	2010	H1N1	H3N2	1014766	1014926
NS1	avian_waterfowl	Southern Europe	Western Europe	2007	H5N3	H8N4	1014612	1008865
NS1	avian_waterfowl	Western Europe	Central Europe	1985	H10N4	H2N2	1007114	1013458
NS1	avian_waterfowl	Northern Europe	Southeast Asia	2008	H4N2	H3N8	1021883	1010249
NS1	avian_waterfowl	East Asia	Western Europe	2001	H6N9	H2N3	1007206	1014119
NS1	human	North America	Oceania	2002	H1N2	H3N2	21927	26567
NS1	avian_waterfowl	Northern Europe	Western Europe	2005	H8N4	H2N2	1024244	1014109
NS1	swine	Southeast Asia	Central Europe	2011	H3N2	H1N2	1014926	1021391
NS1	avian_waterfowl	Northern Europe	East Asia	2007	H4N6	H6N8	1021843	1012842
NS1	avian_waterfowl	Northern Europe	Eastern Europe	2007	H4N6	H15N4	1021850	1011431
NS1	avian_waterfowl	Northern Europe	Southern Europe	2006	H2N2	H5N2	1014114	1001872
NS1	avian_waterfowl	Eastern Europe	Northern Europe	2001	H5N3	H4N2	1003119	1021736
NS1	human	Central Europe	East Asia	1966	H2N2	H3N2	1001941	1002034
NS1	avian_waterfowl	North America	Middle America	2008	H11N2	H8N4	1017402	1011173
NS1	avian_waterfowl	Northern Europe	East Asia	2004	H4N6	H7N1	1021762	1002719
NS1	avian_waterfowl	Eastern Europe	Northern Europe	2001	H5N3	H12N5	1003119	1024310
NS1	avian_waterfowl	Northern Europe	Western Europe	2005	H8N4	H11N2	1024244	1003371
NS1	avian_waterfowl	Northern Europe	West Asia	2009	H10N1	H10N4	1024297	1024399
NS1	avian_waterfowl	Southern Europe	East Asia	2004	H5N3	H6N2	26897	1012799
NS1	avian_waterfowl	Middle America	North America	2010	H5N4	H3N6	1011176	1017423
NS1	avian_waterfowl	Northern Europe	Western Europe	2005	H2N9	H6N8	1014140	1002689
NS1	avian_waterfowl	Northern Europe	South Africa	2009	H9N2	H11N9	1024326	1009982
NS1	avian_waterfowl	East Asia	North America	2009	H4N2	H4N8	1008497	1016039
NS1	avian_waterfowl	Middle America	North America	2011	H14N6	H5N1	1024845	1015929
NS1	avian_waterfowl	West Asia	Northern Europe	2010	H10N7	H2N9	1024392	1024336
NS1	avian_waterfowl	Northern Europe	Western Europe	2005	H4N2	H2N2	1021764	1014110
NS1	avian_waterfowl	Northern Europe	Western Europe	2006	H10N4	H1N5	1024274	1008863
NS1	human	North America	South Asia	2007	H3N2	H1N2	1001596	1015577
NS1	avian_waterfowl	Northern Europe	Southern Europe	2006	H2N2	H5N3	1014114	26897
NS1	avian_waterfowl	Northern Europe	Western Europe	2005	H4N2	H6N8	1021766	1002689
NS1	avian_waterfowl	East Asia	Southeast Asia	2008	H2N3	H3N8	1021497	1010249
NS1	avian_waterfowl	North America	Middle America	2009	H5N1	H5N3	1011245	1011170
NS1	avian_waterfowl	Western Europe	Northern Europe	2006	H2N2	H5N2	1014109	1024322
NS1	avian_waterfowl	Northern Europe	Western Europe	2006	H4N6	H4N8	1021838	1008849
NS1	avian_waterfowl	East Asia	Northern Europe	2004	H6N5	H4N2	1007126	1021736
NS1	avian_waterfowl	Northern Europe	Western Europe	2006	H10N4	H8N4	1024274	1008865
NS1	swine	North America	East Asia	2003	H1N1	H1N2	1020870	1026137
NS1	avian_waterfowl	North America	Middle America	2010	H3N6	H14N6	1015958	1024845
NS1	human	Oceania	South Asia	2007	H3N2	H1N2	1002610	1015577
NS1	avian_waterfowl	Middle America	North America	2010	H8N4	H10N7	1011172	1018112
NS1	avian_waterfowl	Northern Europe	East Asia	2006	H2N2	H6N8	1014114	1012842
NS1	avian_waterfowl	North America	Middle America	2008	H3N8	H8N4	1017338	1011177
NS1	avian_waterfowl	North America	Middle America	2009	H3N6	H11N2	1017446	1011166
NS1	avian_waterfowl	Middle America	North America	2009	H11N2	H6N8	1011166	1011267
NS1	avian_waterfowl	Middle America	North America	2010	H5N4	H11N2	1011176	1015975
NS1	avian_waterfowl	Northern Europe	West Asia	2009	H4N6	H3N8	1021944	1024394
NS1	avian_waterfowl	East Asia	Northern Europe	2009	H6N8	H11N9	1011374	1024344
NS1	avian_waterfowl	North America	Middle America	2012	H7N1	H14N6	1024656	1024845
NS1	avian_waterfowl	Northern Europe	East Asia	2006	H2N2	H2N3	1014114	1021497
NS1	avian_waterfowl	Northern Europe	Southeast Asia	2008	H11N9	H3N8	1024355	1010249
NS1	avian_waterfowl	Middle America	North America	2010	H8N4	H10N6	1011169	1009173
NS1	avian_waterfowl	Northern Europe	East Asia	2002	H4N6	H6N5	1021735	1007126
NS1	avian_waterfowl	Western Europe	Northern Europe	2006	H1N4	H11N9	1008851	1024347
NS1	avian_waterfowl	Eastern Europe	Central Europe	2009	H8N8	H1N1	1011428	1008496
NS1	avian_waterfowl	Northern Europe	Southern Europe	2005	H2N3	H4N6	1014141	1007532
NS1	avian_waterfowl	East Asia	Southeast Asia	2009	H5N1	H4N6	1004546	1014733
NS1	human	Central Europe	Oceania	1966	H2N2	H3N2	1001941	1018550
NS1	avian_waterfowl	East Asia	North America	2009	H6N1	H5N2	1011375	1015898
NS1	avian_waterfowl	Northern Europe	Western Europe	2006	H8N4	H1N5	1024246	1008863
NS1	avian_waterfowl	North America	East Asia	2011	H2N3	H9N2	1016070	1021488
NS1	avian_waterfowl	North America	East Asia	2012	H14N2	H9N2	1022177	1021472
NS1	human	East Asia	Southern South America	1968	H3N2	H2N2	1002332	1014945
NS1	avian_waterfowl	Northern Europe	West Asia	2009	H4N9	H7N7	1021930	1024389
NS1	swine	East Asia	North America	2010	H3N2	H1N1	1012603	1014347
NS1	swine	Eastern South America	East Asia	2011	H1N2	H3N2	1026261	1025139
NS1	avian_waterfowl	North America	East Asia	2010	H12N5	H9N2	1013930	1021456
NS1	avian_waterfowl	Middle America	North America	2011	H14N3	H3N8	1024846	1016055
NS1	avian_waterfowl	East Asia	Southern Europe	2003	H6N1	H5N3	1007286	26897
NS1	avian_waterfowl	Northern Europe	Western Europe	2006	H8N1	H8N4	1024377	1008865
NS1	avian_waterfowl	Middle America	North America	2010	H8N4	H3N6	1011172	1015986
NS1	human	North America	East Asia	1957	H2N2	H1N1	1014956	1014950
NS1	avian_waterfowl	West Asia	Northern Europe	2010	H10N7	H4N9	1024393	1021930
NS1	avian_waterfowl	North America	East Asia	2012	H6N2	H1N1	1022199	1026136
NS1	avian_waterfowl	Middle America	North America	2009	H11N2	H1N2	1011174	1011280
NS1	avian_waterfowl	Western Europe	Southern Europe	2006	H11N9	H4N6	1008860	1007532
NS1	avian_waterfowl	East Asia	West Asia	2011	H11N9	H1N1	1019060	1024418
NS1	avian_waterfowl	Northern Europe	Southern Europe	2005	H8N4	H5N2	1024244	1001872
NS1	avian_waterfowl	Northern Europe	Western Europe	2002	H4N2	H10N7	1021743	1008856
NS1	avian_waterfowl	East Asia	West Asia	2011	H5N2	H7N7	1014909	1024389
NS1	avian_waterfowl	Northern Europe	Southern Europe	2004	H9N2	H5N1	1024320	26475
NS1	avian_waterfowl	Southern Europe	Northern Europe	2006	H4N6	H10N9	1007532	1024279
NS1	avian_waterfowl	North America	Middle America	2009	H9N2	H14N6	1011298	1024845
NS1	avian_waterfowl	Western Europe	Northern Europe	2006	H1N4	H4N6	1008851	1021769
NS1	avian_waterfowl	Western Europe	East Asia	2006	H2N2	H6N2	1014109	1012797
NS1	human	North America	Oceania	1968	H3N2	H2N2	25871	1026400
NS1	avian_waterfowl	Western Europe	Northern Europe	2006	H11N9	H8N4	1008860	1024244
NS1	avian_waterfowl	Northern Europe	Western Europe	2003	H10N8	H2N3	1024381	1014119
NS1	avian_waterfowl	North America	Middle America	2009	H9N2	H8N4	1020442	1011177
NS1	avian_waterfowl	Western Europe	Northern Europe	2005	H4N2	H8N4	1002849	1024238
NS1	avian_waterfowl	North America	Middle America	2009	H12N5	H8N4	1011308	1011172
NS1	avian_waterfowl	Northern Europe	West Asia	2009	H2N9	H6N2	1024329	1024410
NS1	avian_waterfowl	Northern Europe	Western Europe	2008	H11N9	H2N3	1024353	1014154
NS1	avian_waterfowl	Northern Europe	Western Europe	2006	H4N6	H1N5	1021825	1008863
NS1	avian_waterfowl	East Asia	South Africa	2009	H6N8	H11N9	1011374	1009982
NS1	avian_waterfowl	East Asia	Northern Europe	2008	H2N3	H7N7	1021497	1024236
NS1	avian_waterfowl	North America	Middle America	2012	H10N1	H5N3	1022175	1011170
NS1	avian_waterfowl	East Asia	North America	2011	H9N2	H10N7	1021488	1015973
NS1	human	East Asia	North America	1968	H2N2	H3N2	1014948	25867
NS1	avian_waterfowl	North America	Middle America	2010	H4N6	H8N4	1015620	1011177
NS1	avian_waterfowl	Middle America	North America	2010	H5N3	H7N7	1011170	1015960
NS1	avian_waterfowl	Northern Europe	Western Europe	2003	H4N6	H6N8	1021777	1002689
NS1	avian_waterfowl	Northern Europe	East Asia	2004	H4N6	H6N2	1021762	1012797
NS1	avian_waterfowl	East Asia	Northern Europe	2004	H6N5	H7N7	1007251	1024628
NS1	avian_waterfowl	Northern Europe	Southern Europe	2005	H7N7	H4N6	1008864	1007532
NS1	avian_waterfowl	Northern Europe	Eastern Europe	2003	H10N7	H5N3	1024262	1003119
NS1	avian_waterfowl	Middle America	North America	2010	H8N4	H1N8	1011177	1022048
NS1	avian_waterfowl	North America	Middle America	2010	H12N5	H5N3	1017467	1011170
NS1	avian_waterfowl	Middle America	North America	2009	H11N2	H10N3	1011166	1011261
NS1	avian_waterfowl	West Asia	East Asia	2010	H10N7	H6N5	1024393	1014962
NS1	avian_waterfowl	East Asia	Southern Europe	2005	H4N6	H5N2	1002659	1001872
NS1	avian_waterfowl	West Asia	Northern Europe	2010	H7N3	H9N2	1024390	1024326
NS1	avian_waterfowl	North America	Middle America	2010	H4N9	H5N4	1016649	1011168
NS1	avian_waterfowl	Northern Europe	Western Europe	2002	H10N2	H10N7	1024255	1008856
NS1	avian_waterfowl	Eastern Europe	East Asia	2001	H5N3	H7N1	1003119	1004292
NS1	avian_waterfowl	Northern Europe	South Africa	2007	H4N6	H11N9	1021868	1009982
NS1	avian_waterfowl	North America	Middle America	2010	H11N2	H14N6	1015976	1024845
NS1	swine	North America	Central Europe	2010	H3N2	H1N1	1012762	1012643
NS1	avian_waterfowl	Eastern Europe	Northern Europe	2001	H5N3	H4N9	1003119	1021740
NS1	avian_waterfowl	Northern Europe	East Asia	2007	H4N2	H4N6	1021846	1014902
NS1	avian_waterfowl	Middle America	North America	2011	H14N6	H6N1	1024845	1016661
NS1	avian_waterfowl	West Asia	East Asia	2011	H10N4	H6N8	1024399	1011374
NS1	avian_waterfowl	Northern Europe	Southeast Asia	2006	H2N2	H3N8	1014114	1010249
NS1	human	Southern South America	South Asia	2007	H3N2	H1N2	1014063	1015577
NS1	avian_waterfowl	East Asia	West Asia	2009	H6N2	H7N3	1011373	1024390
NS1	avian_waterfowl	Middle America	North America	2010	H5N4	H3N8	1011176	1017873
NS1	avian_waterfowl	East Asia	Western Europe	2009	H6N5	H2N3	1014962	1014150
NS1	avian_waterfowl	North America	Middle America	2009	H10N5	H8N4	1018233	1011169
NS1	avian_waterfowl	Northern Europe	East Asia	2005	H7N7	H6N2	1008864	1012797
NS1	avian_waterfowl	Northern Europe	West Asia	2009	H4N6	H10N7	1021965	1024392
NS1	avian_waterfowl	North America	Middle America	2007	H10N7	H11N2	1016464	1011166
NS1	swine	Western Europe	Eastern South America	2010	H1N1	H1N2	1014761	1026261
NS1	avian_waterfowl	Eastern Europe	Northern Europe	2001	H5N3	H10N9	1003119	1024380
NS1	swine	North America	East Asia	2011	H1N1	H3N1	1021615	1018287
NS1	swine	Southeast Asia	East Asia	2009	H1N1	H1N2	1019144	1025083
NS1	swine	North America	East Asia	2011	H1N2	H3N1	1015761	1018293
NS1	avian_waterfowl	Middle America	North America	2011	H14N6	H1N2	1024845	1015953
NS1	avian_waterfowl	North America	Middle America	2012	H11N9	H5N3	1024773	1011170
NS1	avian_waterfowl	East Asia	Western Europe	2005	H6N1	H2N2	1007163	1014109
NS1	swine	East Asia	Northern Europe	2011	H1N2	H1N1	1024993	1012270
NS1	human	Southeast Asia	East Asia	1957	H2N2	H1N1	1002193	1014950
NS1	swine	Eastern South America	North America	2010	H1N1	H3N2	1026263	1012090
NS1	avian_waterfowl	Northern Europe	East Asia	2010	H7N7	H4N6	1024236	1014898
NS1	swine	East Asia	Eastern South America	2011	H1N2	H1N1	1024993	1026263
NS1	avian_waterfowl	West Asia	Northern Europe	2011	H10N4	H2N9	1024399	1024336
NS1	avian_waterfowl	Northern Europe	Western Europe	2002	H10N4	H10N7	1024379	1008856
NS1	avian_waterfowl	Southern Europe	Southeast Asia	2006	H5N2	H11N9	1001872	1010254
NS1	avian_waterfowl	Northern Europe	Southern Europe	2006	H4N1	H5N1	1021826	26475
NS1	avian_waterfowl	North America	Middle America	2009	H10N9	H5N3	1017462	1011170
NS1	human	East Asia	Oceania	1968	H2N2	H3N2	1014948	1018550
NS1	avian_waterfowl	East Asia	West Asia	2009	H6N2	H10N4	1011373	1024399
NS1	avian_waterfowl	Middle America	North America	2010	H8N4	H7N7	1011177	1022172
NS1	avian_waterfowl	East Asia	Central Europe	1978	H5N3	H2N3	22385	1013484
NS1	avian_waterfowl	Middle America	North America	2011	H14N3	H2N3	1024846	1015836
NS1	swine	East Asia	North America	2008	H1N1	H3N2	1026141	1020632
NS1	avian_waterfowl	Middle America	North America	2011	H14N6	H1N3	1024845	1013929
NS1	avian_waterfowl	East Asia	Southeast Asia	2008	H6N1	H12N5	1012055	1010255
NS1	avian_waterfowl	North America	Middle America	2009	H11N3	H8N4	1011227	1011173
NS1	avian_waterfowl	Western Europe	Southern Europe	2006	H1N4	H4N6	1008851	1007532
NS1	human	Western Europe	Southern South America	1969	H3N2	H2N2	1013151	1014945
NS1	swine	Northern Europe	North America	2009	H1N1	H1N2	1012270	1009978
NS1	avian_waterfowl	Northern Europe	East Asia	2009	H4N6	H11N9	1021965	1018452
NS1	avian_waterfowl	Northern Europe	East Asia	2003	H10N7	H7N3	1024262	1018892
NS1	avian_waterfowl	Middle America	North America	2010	H5N3	H3N3	1011170	1017418
NS1	avian_waterfowl	Western Europe	Northern Europe	2006	H10N7	H10N9	1008858	1024276
NS1	avian_waterfowl	Northern Europe	Eastern Europe	2007	H4N2	H15N4	1021846	1011431
NS1	avian_waterfowl	North America	Middle America	2009	H10N3	H8N4	1011261	1011173
NS1	avian_waterfowl	East Asia	Southeast Asia	2011	H11N9	H3N2	1018456	1016096
NS1	avian_waterfowl	East Asia	Northern Europe	2004	H6N5	H10N2	1007126	1024255
NS1	avian_waterfowl	East Asia	West Asia	2011	H11N9	H2N3	1019060	1024428
NS1	avian_waterfowl	Northern Europe	Western Europe	2005	H7N7	H2N2	1008864	1014109
NS1	swine	North America	East Asia	2010	H1N2	H3N2	1009978	1012603
NS1	avian_waterfowl	Middle America	North America	2010	H5N4	H4N8	1011168	1017460
NS1	avian_waterfowl	Middle America	North America	2011	H14N3	H7N3	1024846	1017669
NS1	avian_waterfowl	Southern Europe	Northern Europe	2007	H5N3	H10N4	1014612	1024275
NS1	avian_waterfowl	Middle America	North America	2009	H11N2	H6N2	1011174	1011305
NS1	avian_waterfowl	West Asia	South Africa	2011	H10N4	H11N9	1024399	1009982
NS1	avian_waterfowl	Northern Europe	Western Europe	2003	H8N4	H2N3	1024237	1014119
NS1	avian_waterfowl	North America	East Asia	2010	H6N1	H9N2	1015938	1021488
NS1	human	Eastern Europe	North America	1959	H2N2	H1N1	1001900	1018413
NS1	avian_waterfowl	North America	Middle America	2009	H3N1	H8N4	1017439	1011177
NS1	avian_waterfowl	Northern Europe	Western Europe	2005	H4N6	H9N2	1021775	1003370
NS1	avian_waterfowl	North America	Middle America	2010	H7N8	H8N4	1015951	1011177
NS1	avian_waterfowl	East Asia	Southern Europe	2004	H6N5	H5N2	1000659	1001872
NS1	human	North America	East Asia	2002	H1N2	H3N2	22027	1000347
NS1	avian_waterfowl	Western Europe	Northern Europe	2006	H2N2	H4N6	1014109	1021762
NS1	avian_waterfowl	Southeast Asia	East Asia	2009	H12N5	H7N7	1010255	1018885
NS1	human	West Asia	South Asia	2009	H3N2	H1N2	1010737	1015577
NS1	avian_waterfowl	Northern Europe	Eastern Europe	2007	H11N9	H15N4	1024360	1011431
NS1	avian_waterfowl	Northern Europe	Southern Europe	2008	H4N2	H5N2	1021891	1001872
NS1	avian_waterfowl	Northern Europe	Western Europe	2005	H8N4	H10N7	1024245	1008858
NS1	avian_waterfowl	North America	Middle America	2009	H3N1	H14N6	1017439	1024845
NS1	avian_waterfowl	Western Europe	Northern Europe	2000	H10N7	H4N6	1008856	1021742
NS1	swine	East Asia	Eastern South America	2010	H3N2	H1N1	1012603	1026263
NS1	avian_waterfowl	South Africa	Northern Europe	2009	H6N2	H10N1	1009922	1024292
NS1	avian_waterfowl	East Asia	North America	2009	H4N2	H11N9	1008497	1016041
NS1	avian_waterfowl	East Asia	Eastern Europe	2002	H6N2	H5N3	1012034	1003119
NS1	avian_waterfowl	Western Europe	Northern Europe	2005	H4N2	H10N9	1002849	1024276
NS1	avian_waterfowl	Northern Europe	Western Europe	2003	H7N7	H2N3	1024371	1014119
NS1	avian_waterfowl	North America	Middle America	2010	H5N2	H14N6	1015957	1024845
NS1	avian_waterfowl	Southern Europe	Western Europe	2006	H4N6	H2N2	1007532	1014110
NS1	avian_waterfowl	Northern Europe	West Asia	2009	H4N3	H10N7	1021951	1024392
NS1	swine	Northern Europe	East Asia	2009	H1N1	H3N2	1012270	1012603
NS1	avian_waterfowl	Middle America	North America	2011	H14N6	H10N7	1024845	1011287
NS1	avian_waterfowl	Northern Europe	Western Europe	2006	H8N1	H4N8	1024377	1008849
NS1	avian_waterfowl	Southern Europe	Northern Europe	2007	H5N3	H10N7	1014612	1024267
NS1	avian_waterfowl	Southern Europe	Northern Europe	2005	H5N2	H4N6	26805	1021770
NS1	human	North America	Western Europe	2002	H1N2	H3N2	21927	1013311
NS1	avian_waterfowl	East Asia	Eastern Europe	2003	H6N1	H5N3	1007286	1003119
NS1	avian_waterfowl	Western Europe	Southern Europe	2007	H9N2	H5N2	1003370	1001872
NS1	human	Northern South America	South Asia	2010	H3N2	H1N2	1010748	1015577
NS1	avian_waterfowl	East Asia	Northern Europe	2003	H6N1	H10N9	1007286	1024380
NS1	avian_waterfowl	Middle America	North America	2011	H14N6	H1N8	1024845	1022048
NS1	avian_waterfowl	Northern Europe	Southern Europe	2005	H2N9	H4N6	1014142	1007532
NS1	avian_waterfowl	North America	Middle America	2010	H7N8	H14N6	1015951	1024845
NS1	avian_waterfowl	Middle America	North America	2010	H5N4	H12N6	1011176	1016660
NS1	human	East Asia	North America	1957	H2N2	H1N1	1026396	1018413
NS1	avian_waterfowl	East Asia	West Asia	2012	H4N6	H7N3	1018441	1024390
NS1	avian_waterfowl	East Asia	West Asia	2011	H5N2	H7N3	1014909	1024390
NS1	avian_waterfowl	Northern Europe	Western Europe	2005	H4N6	H3N8	1021768	1002847
NS1	avian_waterfowl	Northern Europe	Western Europe	2005	H10N7	H1N5	1024267	1008863
NS1	avian_waterfowl	Middle America	North America	2009	H11N2	H7N7	1011166	1015999
NS1	avian_waterfowl	Western Europe	Northern Europe	2005	H4N2	H2N9	1002849	1014142
PA	swine	North America	Western Europe	2009	H3N2	H1N1	1009867	1014804
PA	human	South Asia	Southern South America	2009	H1N2	H3N2	1015577	1014063
PA	avian_waterfowl	Middle America	North America	2010	H5N4	H4N6	1011168	1016603
PA	avian_waterfowl	Western Europe	Northern Europe	2006	H4N8	H4N2	1008849	1021764
PA	swine	Central Europe	North America	2010	H1N1	H3N2	1012644	1020712
PA	avian_waterfowl	Middle America	North America	2011	H14N6	H10N3	1024845	1022162
PA	avian_waterfowl	Western Europe	Northern Europe	2005	H8N4	H4N1	1002851	1021826
PA	avian_waterfowl	North America	East Asia	2006	H10N8	H6N2	1009058	1000771
PA	swine	Western Europe	North America	2009	H1N1	H1N2	1014804	1020672
PA	swine	Southeast Asia	Northern Europe	2011	H3N2	H1N1	1014926	1012270
PA	avian_waterfowl	Northern Europe	Western Europe	2006	H8N1	H10N1	1024377	1008859
PA	avian_waterfowl	North America	Middle America	2009	H6N3	H8N4	1017430	1011169
PA	swine	Southeast Asia	East Asia	2011	H3N2	H1N1	1014926	1021442
PA	avian_waterfowl	Western Europe	Northern Europe	2005	H3N8	H8N4	1002847	1024248
PA	swine	Southeast Asia	Western Europe	2011	H3N2	H1N1	1014926	1014766
PA	avian_waterfowl	North America	Middle America	2010	H4N6	H8N4	1016561	1011178
PA	avian_waterfowl	North America	Middle America	2009	H7N7	H8N4	1009177	1011173
PA	avian_waterfowl	Western Europe	Northern Europe	2008	H2N3	H4N2	1014151	1021853
PA	human	Western Europe	South Asia	2007	H3N2	H1N2	1013322	1015577
PA	avian_waterfowl	Northern Europe	Western Europe	2003	H4N6	H6N8	1021758	1002689
PA	avian_waterfowl	North America	Middle America	2010	H4N2	H8N4	1015967	1011178
PA	swine	North America	East Asia	2011	H3N2	H3N1	1014624	1018288
PA	avian_waterfowl	Middle America	North America	2009	H11N2	H4N6	1011174	1016610
PA	avian_shorebirds	Northern Europe	North America	2011	H4N8	H1N1	1019441	1019475
PA	human	North America	Eastern Europe	1957	H1N1	H2N2	1018413	1001900
PA	avian_waterfowl	Western Europe	Northern Europe	2007	H2N2	H12N5	1014110	1024313
PA	swine	North America	Central Europe	2009	H3N2	H1N2	1009867	1020823
PA	avian_waterfowl	Middle America	North America	2010	H8N4	H3N8	1011169	1016614
PA	swine	East Asia	Eastern South America	2010	H1N1	H1N2	1012245	1026261
PA	swine	Central Europe	North America	2010	H1N1	H1N2	1012644	1020670
PA	swine	Southeast Asia	North America	2009	H1N1	H3N2	1012650	1009867
PA	avian_waterfowl	Western Europe	Northern Europe	2007	H10N1	H8N4	1008859	1024247
PA	swine	Central Europe	Eastern South America	2009	H3N1	H1N2	1020834	1026261
PA	swine	Eastern South America	North America	2010	H1N1	H1N2	1026263	1010033
PA	avian_waterfowl	Western Europe	Northern Europe	2008	H2N3	H11N9	1014150	1024331
PA	swine	East Asia	The Caribbean	2010	H3N2	H1N1	1012603	1011449
PA	avian_waterfowl	North America	Middle America	2009	H6N1	H8N4	1011283	1011178
PA	avian_waterfowl	Western Europe	Northern Europe	2007	H1N5	H4N1	1008863	1021826
PA	avian_waterfowl	North America	Middle America	2009	H10N7	H8N4	1011277	1011169
PA	avian_waterfowl	North America	Middle America	2010	H4N2	H3N8	1015967	1011175
PA	avian_waterfowl	North America	Middle America	2010	H6N1	H3N8	1015922	1011175
PA	swine	Central Europe	East Asia	2010	H1N1	H3N2	1012644	1012603
PA	avian_waterfowl	Western Europe	Northern Europe	2007	H10N1	H4N1	1008859	1021826
PA	avian_waterfowl	Northern Europe	Western Europe	2003	H10N8	H2N3	1024381	1014119
PA	avian_waterfowl	Northern Europe	Western Europe	2007	H10N6	H2N3	1024283	1014150
PA	human	Central Europe	Western Europe	1966	H2N2	H3N2	1001941	1013055
PA	swine	North America	East Asia	2010	H1N2	H1N1	1010033	1009297
PA	avian_waterfowl	Western Europe	Northern Europe	2007	H9N2	H4N1	1003370	1021826
PA	human	South Asia	Middle America	2009	H1N2	H3N2	1015577	1002204
PA	swine	Southeast Asia	North America	2009	H1N1	H1N2	1019145	1010033
PA	swine	East Asia	Southeast Asia	2012	H3N1	H3N2	1018292	1014926
PA	avian_waterfowl	Middle America	North America	2009	H11N2	H3N6	1011166	1016628
PA	avian_waterfowl	Southern Europe	Northern Europe	2006	H7N3	H10N7	1007533	1024280
PA	avian_waterfowl	Western Europe	Northern Europe	2005	H6N8	H2N3	1002689	1014146
PA	avian_waterfowl	North America	Middle America	2011	H5N1	H8N4	1022106	1011178
PA	swine	Southeast Asia	Eastern South America	2011	H3N2	H1N2	1014926	1026261
PA	avian_waterfowl	Northern Europe	Western Europe	2005	H2N9	H9N2	1014144	1003370
PA	avian_waterfowl	Northern Europe	Western Europe	2007	H2N2	H6N5	1014115	1003368
PA	human	Oceania	North America	2000	H3N2	H1N2	25015	21927
PA	avian_waterfowl	Northern Europe	Western Europe	2006	H2N2	H3N8	1014113	1002847
PA	avian_waterfowl	Middle America	North America	2010	H8N4	H7N3	1011169	1017440
PA	swine	Eastern South America	Northern Europe	2011	H1N2	H1N1	1026261	1012270
PA	swine	East Asia	Southeast Asia	2010	H3N2	H1N1	1012603	1012650
PA	avian_waterfowl	Western Europe	Northern Europe	2006	H1N4	H4N2	1008851	1021764
PA	swine	Southeast Asia	Eastern South America	2009	H1N1	H1N2	1019124	1026261
PA	human	Southeast Asia	North America	1957	H2N2	H1N1	1002043	1018413
PA	avian_waterfowl	North America	Middle America	2011	H7N7	H3N8	1015999	1011175
PA	avian_waterfowl	North America	Middle America	2010	H11N9	H8N4	1016011	1011178
PA	swine	Western Europe	East Asia	2010	H1N1	H3N2	1014766	1012603
PA	swine	North America	The Caribbean	2009	H3N2	H1N1	1009867	1011449
PA	avian_waterfowl	Middle America	North America	2011	H14N6	H6N2	1024845	1022059
PA	swine	North America	Southeast Asia	2010	H1N2	H3N2	1020670	1014926
PA	swine	Southeast Asia	North America	2011	H3N2	H1N1	1014926	1017023
PA	swine	North America	Northern Europe	2009	H3N2	H1N1	1009867	1012270
PA	swine	Southeast Asia	East Asia	2009	H1N1	H1N2	1019144	1025084
PA	avian_waterfowl	North America	Middle America	2010	H10N6	H11N2	1016608	1011166
PA	avian_waterfowl	Northern Europe	Western Europe	2007	H4N2	H11N2	1021846	1003371
PA	avian_waterfowl	Northern Europe	Western Europe	2006	H8N1	H1N5	1024377	1008863
PA	swine	East Asia	North America	2012	H3N1	H1N2	1018293	1020670
PA	swine	Western Europe	Central Europe	2009	H1N1	H1N2	1014804	1020830
PA	avian_waterfowl	Western Europe	Northern Europe	2008	H2N3	H10N4	1014150	1024281
PA	avian_waterfowl	Western Europe	Northern Europe	2007	H10N1	H4N6	1008859	1021829
PA	avian_waterfowl	North America	Middle America	2010	H3N6	H3N8	1015986	1011175
PA	swine	Central Europe	Eastern South America	2010	H1N1	H1N2	1012643	1026261
PA	swine	East Asia	Central Europe	2009	H1N1	H1N2	1011501	1020831
PA	avian_waterfowl	Middle America	North America	2010	H5N4	H7N7	1011168	1009177
PA	avian_waterfowl	Northern Europe	Western Europe	2006	H2N2	H1N5	1014113	1008863
PA	human	Eastern Europe	North America	2000	H3N2	H1N2	1014035	22027
PA	swine	East Asia	Central Europe	2011	H1N2	H3N1	1025158	1020834
PA	human	Western Europe	North America	1976	H3N2	H1N1	1020931	26553
PA	human	Southeast Asia	East Asia	1957	H2N2	H1N1	1002193	1014950
PA	avian_waterfowl	North America	Middle America	2010	H4N6	H3N8	1016560	1011175
PA	avian_waterfowl	North America	Middle America	2010	H7N3	H3N8	1015964	1011175
PA	avian_waterfowl	Middle America	North America	2010	H5N4	H3N8	1011176	1017459
PA	avian_waterfowl	North America	Middle America	2009	H6N2	H3N8	1011297	1011175
PA	swine	Central Europe	Eastern South America	2009	H3N1	H1N1	1020834	1026263
PA	swine	Central Europe	Northern Europe	2009	H3N1	H1N1	1020834	1012270
PA	human	East Asia	Western Europe	1957	H1N1	H2N2	1014950	1026133
PA	avian_waterfowl	Western Europe	Northern Europe	2005	H11N2	H4N6	1003371	1021858
PA	avian_waterfowl	Western Europe	Northern Europe	2007	H2N2	H10N4	1014110	1024281
PA	human	South Asia	North America	2009	H1N2	H3N2	1015577	1002917
PA	avian_waterfowl	Middle America	North America	2010	H8N4	H7N9	1011169	1024668
PA	swine	North America	East Asia	2009	H1N1	H3N2	1010622	1012603
PA	avian_waterfowl	North America	Middle America	2009	H6N2	H8N4	1011297	1011178
PA	avian_waterfowl	Western Europe	Northern Europe	2005	H3N8	H4N1	1002847	1021826
PA	avian_waterfowl	North America	Middle America	2009	H6N3	H5N4	1017430	1011176
PA	swine	Southeast Asia	Central Europe	2011	H3N2	H1N2	1014926	1020831
PA	avian_waterfowl	Northern Europe	Western Europe	2005	H2N9	H8N4	1014144	1002851
PA	avian_waterfowl	Northern Europe	Western Europe	2004	H4N6	H8N4	1021760	1002851
PA	avian_waterfowl	Western Europe	Northern Europe	2007	H2N2	H10N5	1014110	1024284
PA	avian_waterfowl	North America	Middle America	2009	H4N8	H3N8	1017460	1011175
PA	avian_waterfowl	Middle America	North America	2010	H8N4	H6N8	1011178	1013927
PA	avian_waterfowl	Northern Europe	Western Europe	2006	H2N2	H8N4	1014113	1002851
PA	avian_waterfowl	North America	Middle America	2011	H3N8	H14N6	1022041	1024845
PA	swine	Western Europe	Eastern South America	2010	H1N1	H1N2	1014761	1026261
PA	human	South Asia	Oceania	2009	H1N2	H3N2	1015577	1002610
PA	swine	East Asia	Central Europe	2011	H3N2	H1N2	1025143	1020826
PA	swine	East Asia	Central Europe	2010	H3N2	H3N1	1012603	1020834
PA	avian_waterfowl	Northern Europe	Western Europe	2005	H2N9	H3N8	1014144	1002847
PA	avian_waterfowl	North America	Middle America	2010	H1N1	H8N4	1011301	1011178
PA	avian_waterfowl	North America	Middle America	2010	H11N9	H3N8	1016011	1011175
PA	avian_waterfowl	North America	Middle America	2010	H5N2	H3N8	1015931	1011175
PA	human	Central Europe	East Asia	1966	H2N2	H3N2	1001941	1002034
PA	avian_waterfowl	Western Europe	Northern Europe	2008	H2N3	H10N5	1014151	1024282
PA	swine	North America	Central Europe	2009	H3N2	H3N1	1009867	1020834
PA	swine	North America	Central Europe	2009	H1N1	H3N1	1009300	1020834
PA	swine	East Asia	Northern Europe	2011	H1N2	H1N1	1025151	1012270
PA	avian_waterfowl	Middle America	North America	2010	H8N4	H5N3	1011178	1022117
PA	avian_waterfowl	Western Europe	Northern Europe	2007	H2N2	H4N2	1014110	1021864
PA	swine	Northern Europe	North America	2009	H1N1	H1N2	1012270	1020672
PA	avian_waterfowl	Middle America	North America	2010	H5N4	H3N6	1011176	1017423
PA	avian_waterfowl	Western Europe	Northern Europe	2005	H8N4	H10N4	1002851	1024264
PA	swine	Central Europe	The Caribbean	2009	H3N1	H1N1	1020834	1011449
PA	avian_waterfowl	Western Europe	Northern Europe	2007	H1N5	H4N6	1008863	1021812
PA	avian_waterfowl	Western Europe	Northern Europe	2007	H9N2	H10N4	1003370	1024275
PA	avian_waterfowl	Central Europe	Western Europe	1985	H2N3	H10N4	1013495	1007114
PA	avian_waterfowl	Western Europe	Northern Europe	2007	H10N1	H10N4	1008859	1024273
PA	human	Southeast Asia	Eastern Europe	1979	H3N2	H1N1	1001055	26601
PA	avian_waterfowl	Middle America	North America	2010	H8N4	H9N2	1011178	1015961
PA	avian_waterfowl	Northern Europe	Western Europe	2002	H10N2	H2N3	1024254	1014119
PA	avian_waterfowl	North America	Middle America	2011	H11N9	H14N6	1022107	1024845
PA	human	East Asia	Eastern Europe	1957	H1N1	H2N2	1014950	1001900
PA	avian_waterfowl	North America	Middle America	2009	H4N8	H8N4	1017460	1011178
PA	avian_waterfowl	North America	Middle America	2010	H3N2	H8N4	1015942	1011178
PA	avian_waterfowl	Western Europe	Northern Europe	2007	H9N2	H4N6	1003370	1021829
PA	swine	Central Europe	East Asia	2009	H3N1	H1N1	1020834	1011527
PA	swine	North America	East Asia	2010	H1N2	H3N2	1020670	1012603
PA	avian_waterfowl	Western Europe	Northern Europe	2007	H9N2	H8N4	1003370	1024248
PA	avian_waterfowl	North America	Middle America	2010	H7N8	H3N8	1015951	1011175
PA	avian_waterfowl	North America	Middle America	2010	H11N2	H3N8	1015910	1011175
PA	swine	Central Europe	East Asia	2011	H1N1	H1N2	1020832	1025075
PA	avian_waterfowl	North America	Middle America	2010	H1N1	H3N8	1011301	1011175
PA	swine	Southeast Asia	Central Europe	2011	H3N2	H3N1	1014926	1020834
PA	swine	North America	East Asia	2009	H1N1	H1N2	1010622	1025063
PA	swine	The Caribbean	North America	2010	H1N1	H1N2	1011449	1009978
PA	avian_waterfowl	East Asia	Northern Europe	2011	H5N2	H2N9	1014911	1024329
PA	avian_waterfowl	Middle America	North America	2009	H11N2	H7N7	1011174	1009177
PA	swine	East Asia	North America	2009	H1N1	H3N2	1011527	1009867
PA	avian_waterfowl	North America	Middle America	2010	H10N6	H8N4	1016608	1011169
PA	swine	North America	Central Europe	2010	H1N2	H3N1	1020670	1020834
PA	avian_waterfowl	Middle America	North America	2011	H14N6	H3N6	1024845	1022157
PA	swine	Southeast Asia	Central Europe	2009	H1N1	H3N1	1019145	1020834
PA	swine	East Asia	Northern Europe	2010	H3N2	H1N1	1012603	1012270
PA	avian_waterfowl	Northern Europe	Western Europe	2006	H2N2	H9N2	1014113	1003370
PA	avian_waterfowl	Northern Europe	Western Europe	2003	H6N1	H6N8	1020454	1002689
PA	swine	North America	Eastern South America	2010	H1N1	H1N2	1020774	1026261
PA	avian_waterfowl	Middle America	North America	2010	H8N4	H11N2	1011178	1011233
PA	avian_waterfowl	Middle America	North America	2010	H5N4	H7N3	1011176	1017440
PA	avian_waterfowl	Western Europe	Northern Europe	2007	H10N1	H2N2	1008859	1014113
PA	swine	East Asia	Central Europe	2012	H3N1	H1N1	1018287	1012644
PA	swine	East Asia	North America	2012	H3N1	H1N1	1018293	1020675
PA	avian_waterfowl	Northern Europe	West Asia	2009	H8N4	H3N8	1024252	1024395
PA	avian_waterfowl	East Asia	Southeast Asia	2014	H5N6	H5N1	1024839	1025592
PA	avian_waterfowl	North America	Middle America	2010	H7N8	H8N4	1015951	1011178
PA	avian_waterfowl	Western Europe	Northern Europe	2005	H3N8	H10N4	1002847	1024264
PA	avian_waterfowl	North America	Middle America	2011	H5N3	H3N8	1022117	1011175
PA	avian_waterfowl	Northern Europe	Western Europe	2005	H10N7	H8N4	1024269	1008865
PA	avian_waterfowl	Western Europe	Northern Europe	2007	H2N2	H4N6	1014110	1021855
PA	avian_waterfowl	Northern Europe	Western Europe	2004	H9N2	H6N8	1024320	1002689
PA	swine	North America	Central Europe	2009	H1N1	H1N2	1010622	1020824
PA	avian_waterfowl	North America	Middle America	2010	H1N2	H3N8	1016009	1011175
PA	avian_waterfowl	Middle America	North America	2009	H11N2	H4N2	1011166	1011242
PA	avian_waterfowl	Southern Europe	Northern Europe	2006	H7N3	H4N6	1007533	1021833
PA	avian_waterfowl	Northern Europe	Western Europe	2007	H10N6	H2N2	1024283	1014110
PA	human	South Asia	East Asia	2009	H1N2	H3N2	1015577	1010744
PA	avian_waterfowl	North America	Middle America	2010	H5N2	H8N4	1015931	1011178
PA	swine	Western Europe	East Asia	2010	H1N1	H3N1	1014761	1018288
PA	avian_waterfowl	Southern Europe	Northern Europe	2006	H7N3	H11N9	1007533	1024358
PA	human	Central Europe	Oceania	1966	H2N2	H3N2	1001941	1018550
PA	avian_waterfowl	West Asia	Northern Europe	2011	H3N8	H4N3	1024395	1021951
PA	swine	East Asia	Eastern South America	2010	H3N2	H1N1	1012603	1026263
PA	human	Southeast Asia	North America	1979	H3N2	H1N1	1001055	1000748
PA	human	East Asia	North America	1957	H1N1	H2N2	1014950	1014946
PA	swine	Southeast Asia	East Asia	2011	H3N2	H1N2	1014926	1025074
PA	swine	Central Europe	Eastern South America	2012	H1N2	H1N1	1020821	1026263
PA	avian_waterfowl	East Asia	Southeast Asia	2009	H9N2	H12N5	1011765	1010255
PA	avian_waterfowl	Northern Europe	Western Europe	2005	H2N9	H1N5	1014144	1008863
PA	swine	North America	Eastern South America	2011	H3N2	H1N2	1014624	1026261
PA	swine	Western Europe	Central Europe	2009	H1N1	H3N1	1014804	1020834
PA	avian_waterfowl	North America	Middle America	2008	H3N8	H11N2	1017394	1011166
PA	swine	Eastern South America	East Asia	2011	H1N2	H3N2	1026261	1025134
PA	swine	Eastern South America	East Asia	2010	H1N1	H1N2	1026263	1025188
PA	human	North America	Western Europe	1957	H1N1	H2N2	1018413	1026133
PA	avian_waterfowl	Middle America	North America	2009	H11N2	H4N8	1011174	1016632
PA	avian_waterfowl	North America	Middle America	2011	H12N2	H3N8	1022040	1011175
PA	swine	North America	East Asia	2009	H3N2	H1N2	1009867	1025174
PA	avian_waterfowl	Middle America	North America	2010	H8N4	H1N2	1011178	1016009
PA	avian_waterfowl	Northern Europe	Western Europe	2006	H8N1	H8N4	1024377	1002851
PA	avian_waterfowl	Middle America	North America	2010	H8N4	H3N6	1011169	1015894
PA	avian_waterfowl	North America	Middle America	2011	H10N7	H3N8	1022035	1011175
PA	avian_waterfowl	North America	Middle America	2009	H3N3	H11N2	1017418	1011174
PA	avian_waterfowl	Middle America	North America	2010	H8N4	H4N9	1011178	1022087
PA	avian_waterfowl	Western Europe	Northern Europe	2007	H1N5	H10N4	1008863	1024275
PA	avian_waterfowl	Western Europe	Northern Europe	2007	H1N5	H8N4	1008863	1024248
PA	swine	North America	Southern Europe	2010	H1N2	H1N1	1020670	1026322
PA	avian_waterfowl	North America	Middle America	2010	H9N2	H3N8	1015961	1011175
PA	avian_waterfowl	North America	Middle America	2012	H4N8	H14N6	1024710	1024845
PA	human	North America	Western Europe	2002	H1N2	H3N2	22027	1013310
PA	avian_waterfowl	Northern Europe	Central Europe	2006	H8N4	H1N1	1024248	1008495
PA	swine	Central Europe	Southeast Asia	2010	H1N1	H3N2	1012644	1014926
PA	swine	Western Europe	East Asia	2010	H1N1	H1N2	1014761	1025168
PA	avian_waterfowl	Northern Europe	Western Europe	2005	H2N9	H10N1	1014144	1008859
PA	human	Southeast Asia	North America	2001	H3N2	H1N2	1013652	21927
PA	swine	Southeast Asia	Central Europe	2009	H1N1	H1N2	1019145	1020822
PA	avian_waterfowl	Western Europe	Northern Europe	2006	H1N4	H4N6	1008851	1021775
PA	swine	Southeast Asia	Eastern South America	2011	H3N2	H1N1	1014926	1026263
PA	human	East Asia	North America	1957	H2N2	H1N1	1026402	1018413
PA	avian_waterfowl	North America	Middle America	2009	H2N3	H8N4	1017422	1011169
PA	avian_waterfowl	North America	Middle America	2009	H3N2	H3N8	1011271	1011175
PA	avian_waterfowl	Western Europe	Northern Europe	2008	H2N3	H4N6	1014150	1021854
PA	swine	Southeast Asia	The Caribbean	2011	H3N2	H1N1	1014926	1011449
PA	swine	North America	Eastern South America	2010	H3N2	H1N1	1020712	1026263
PA	avian_waterfowl	Northern Europe	Western Europe	2005	H4N6	H3N8	1021772	1002847
PA	avian_waterfowl	Western Europe	Northern Europe	2006	H4N8	H4N6	1008849	1021775
PA	avian_waterfowl	North America	East Asia	2006	H3N8	H6N2	1009080	1001163
PA	swine	Central Europe	Northern Europe	2011	H1N2	H1N1	1020826	1012270
PA	human	South Asia	Southeast Asia	2009	H1N2	H3N2	1015577	1013689
PA	human	Eastern Europe	North America	1979	H1N1	H3N2	26601	26117
PB1	avian_waterfowl	Middle America	North America	2010	H3N8	H10N3	1011175	1017461
PB1	swine	North America	Western Europe	2010	H3N2	H1N1	1020712	1014761
PB1	avian_waterfowl	Middle America	North America	2011	H14N6	H11N2	1024845	1024743
PB1	avian_waterfowl	North America	East Asia	2006	H5N2	H9N2	1008332	1016694
PB1	swine	North America	Central Europe	2010	H3N2	H1N1	1020712	1012644
PB1	avian_waterfowl	Middle America	North America	2011	H14N6	H10N3	1024845	1013931
PB1	avian_waterfowl	Southeast Asia	East Asia	2009	H12N5	H6N1	1010255	1012055
PB1	avian_waterfowl	Middle America	North America	2011	H14N6	H7N3	1024845	1017637
PB1	avian_waterfowl	Middle America	North America	2011	H14N3	H11N9	1024846	1016041
PB1	avian_waterfowl	North America	Middle America	2012	H6N5	H14N6	1024733	1024845
PB1	avian_waterfowl	Western Europe	Northern Europe	2008	H2N3	H2N2	1014150	1014113
PB1	swine	Southeast Asia	East Asia	2011	H3N2	H1N1	1014926	1021438
PB1	avian_waterfowl	Middle America	North America	2011	H14N3	H7N7	1024846	1022169
PB1	avian_waterfowl	Northern Europe	Southern Europe	2005	H2N9	H7N3	1014140	1007533
PB1	avian_waterfowl	North America	Middle America	2011	H12N5	H14N6	1022092	1024845
PB1	swine	Southeast Asia	Western Europe	2011	H3N2	H1N1	1014926	1014804
PB1	avian_waterfowl	Southern Europe	Northern Europe	2003	H7N2	H2N3	1001867	1014129
PB1	avian_waterfowl	Middle America	North America	2011	H14N6	H2N3	1024845	1022097
PB1	avian_waterfowl	Middle America	North America	2011	H14N3	H8N4	1024846	1017755
PB1	avian_waterfowl	Western Europe	Northern Europe	2008	H2N3	H4N2	1014151	1021853
PB1	avian_waterfowl	Middle America	North America	2011	H14N3	H3N6	1024846	1024728
PB1	avian_waterfowl	Northern Europe	Western Europe	2005	H2N9	H11N2	1014140	1003371
PB1	swine	Southeast Asia	North America	2009	H1N1	H1N2	1012650	1020672
PB1	swine	North America	East Asia	2012	H3N2	H3N1	1015797	1018293
PB1	avian_waterfowl	Middle America	North America	2011	H14N6	H3N2	1024845	1022285
PB1	avian_shorebirds	Northern Europe	North America	2011	H4N8	H1N1	1019441	1018197
PB1	avian_waterfowl	Middle America	North America	2010	H5N4	H3N2	1011168	1024742
PB1	avian_waterfowl	Northern Europe	Western Europe	2005	H10N7	H6N2	1024232	1003011
PB1	avian_waterfowl	North America	Middle America	2011	H4N8	H14N3	1016039	1024846
PB1	swine	East Asia	Eastern South America	2010	H1N1	H1N2	1010171	1026261
PB1	swine	Eastern South America	East Asia	2010	H1N1	H3N1	1026263	1018288
PB1	avian_waterfowl	Northern Europe	Western Europe	2008	H4N3	H2N2	1021904	1014109
PB1	avian_shorebirds	North America	Northern Europe	2009	H1N7	H4N8	1018178	1019441
PB1	avian_waterfowl	Middle America	North America	2010	H5N4	H2N3	1011168	1015918
PB1	swine	East Asia	Eastern South America	2010	H3N2	H1N2	1012603	1026261
PB1	avian_waterfowl	Western Europe	Northern Europe	2008	H2N3	H11N9	1014150	1024350
PB1	avian_waterfowl	Middle America	North America	2011	H14N3	H3N8	1024846	1016270
PB1	avian_waterfowl	Middle America	North America	2010	H5N3	H4N8	1011171	1016613
PB1	avian_waterfowl	Southeast Asia	East Asia	2008	H11N9	H6N2	1010251	1024959
PB1	swine	Central Europe	Eastern South America	2012	H1N2	H1N1	1020820	1026263
PB1	avian_waterfowl	Northern Europe	Western Europe	2005	H10N7	H1N5	1024232	1008863
PB1	avian_waterfowl	Northern Europe	Western Europe	2006	H12N5	H11N2	1024311	1003371
PB1	avian_waterfowl	North America	Middle America	2010	H1N1	H5N4	1015954	1011168
PB1	swine	North America	East Asia	2010	H1N2	H1N1	1020670	1025249
PB1	swine	East Asia	North America	2013	H1N2	H3N2	1018301	1015758
PB1	avian_waterfowl	East Asia	Southeast Asia	2011	H5N2	H3N2	1014909	1016096
PB1	swine	North America	Western Europe	2010	H1N2	H1N1	1010033	1014766
PB1	avian_waterfowl	North America	Middle America	2009	H3N1	H5N4	1017439	1011176
PB1	avian_waterfowl	Northern Europe	Western Europe	2005	H4N2	H6N2	1021766	1003011
PB1	avian_waterfowl	East Asia	North America	2009	H6N1	H4N6	1011375	1015906
PB1	swine	North America	Eastern South America	2010	H1N2	H1N1	1010033	1026263
PB1	avian_waterfowl	Middle America	North America	2010	H8N4	H10N3	1011172	1011261
PB1	avian_waterfowl	North America	Middle America	2009	H3N8	H5N4	1017448	1011176
PB1	swine	East Asia	Southeast Asia	2010	H3N2	H1N1	1012603	1012650
PB1	swine	Southeast Asia	Eastern South America	2009	H1N1	H1N2	1012650	1026261
PB1	avian_waterfowl	Western Europe	Northern Europe	2008	H2N3	H10N6	1014150	1024283
PB1	swine	Western Europe	East Asia	2009	H1N1	H3N2	1014804	1012603
PB1	avian_waterfowl	North America	Middle America	2010	H6N1	H5N4	1015938	1011168
PB1	avian_waterfowl	Middle America	North America	2011	H14N6	H7N7	1024845	1022169
PB1	avian_waterfowl	Western Europe	Northern Europe	2010	H2N3	H2N9	1014153	1024329
PB1	swine	North America	East Asia	2012	H1N1	H3N1	28753	1018292
PB1	swine	Southeast Asia	North America	2011	H3N2	H1N1	1014926	1010563
PB1	swine	North America	The Caribbean	2010	H1N2	H1N1	1010033	1011434
PB1	avian_waterfowl	Southeast Asia	East Asia	2009	H12N5	H4N9	1010255	1018842
PB1	avian_waterfowl	Northern Europe	Western Europe	2005	H4N2	H11N2	1021764	1003371
PB1	avian_waterfowl	Middle America	North America	2011	H14N6	H1N2	1024845	1022043
PB1	swine	East Asia	North America	2012	H3N1	H1N2	1018293	1018396
PB1	avian_waterfowl	Middle America	North America	2010	H3N8	H7N8	1011175	1024645
PB1	avian_waterfowl	Western Europe	Northern Europe	2008	H2N3	H10N4	1014150	1024275
PB1	avian_waterfowl	Northern Europe	Western Europe	2004	H10N4	H11N2	1024263	1003371
PB1	human	Eastern Europe	North America	2000	H3N2	H1N2	1014035	22027
PB1	avian_waterfowl	Middle America	North America	2010	H3N8	H5N2	1011175	1013925
PB1	avian_waterfowl	Northern Europe	Western Europe	2005	H4N2	H1N5	1021766	1008863
PB1	swine	Northern Europe	North America	2009	H1N1	H3N2	1012270	1016505
PB1	avian_waterfowl	Middle America	North America	2011	H14N3	H5N8	1024846	1016044
PB1	avian_waterfowl	Middle America	North America	2011	H14N6	H4N8	1024845	1016071
PB1	swine	Eastern South America	East Asia	2010	H1N1	H3N2	1026263	1012603
PB1	swine	East Asia	North America	2011	H1N2	H1N1	1025081	1010591
PB1	avian_waterfowl	Southeast Asia	East Asia	2009	H12N5	H10N9	1010255	1019056
PB1	swine	Eastern South America	North America	2010	H1N1	H3N2	1026263	1020712
PB1	avian_waterfowl	Northern Europe	Western Europe	2005	H10N7	H11N2	1024232	1003371
PB1	avian_waterfowl	Middle America	North America	2009	H11N2	H10N7	1011174	1011286
PB1	avian_waterfowl	Middle America	North America	2010	H5N3	H3N8	1011170	1022041
PB1	avian_waterfowl	North America	Middle America	2011	H4N6	H14N6	1022075	1024845
PB1	avian_shorebirds	Eastern Europe	Western Europe	2006	H6N2	H6N8	1001852	1002850
PB1	swine	East Asia	Western Europe	2011	H1N2	H1N1	1025084	1014804
PB1	swine	East Asia	Eastern South America	2011	H1N2	H1N1	1025155	1026263
PB1	avian_waterfowl	North America	Middle America	2009	H6N2	H5N4	1017463	1011176
PB1	avian_waterfowl	Middle America	North America	2011	H14N6	H8N4	1024845	1017755
PB1	human	North America	Oceania	2002	H1N2	H3N2	21927	25015
PB1	swine	Southern Europe	Central Europe	2004	H1N1	H1N2	23563	1001516
PB1	avian_shorebirds	North America	Northern Europe	2009	H6N1	H4N8	1015185	1019441
PB1	avian_waterfowl	North America	Middle America	2010	H11N2	H5N4	1015903	1011168
PB1	swine	Northern Europe	Eastern South America	2009	H1N1	H1N2	1012270	1026261
PB1	avian_waterfowl	Northern Europe	Western Europe	2005	H4N6	H8N4	1021775	1002851
PB1	avian_waterfowl	Middle America	North America	2011	H14N3	H10N3	1024846	1013931
PB1	avian_waterfowl	Northern Europe	West Asia	2009	H11N9	H3N8	1024328	1024394
PB1	avian_waterfowl	Middle America	North America	2011	H14N6	H5N8	1024845	1016044
PB1	avian_waterfowl	Middle America	North America	2010	H3N8	H10N7	1011175	1013915
PB1	avian_waterfowl	Middle America	North America	2011	H14N3	H2N3	1024846	1022141
PB1	avian_waterfowl	Northern Europe	Western Europe	2006	H12N5	H1N5	1024311	1008863
PB1	swine	East Asia	North America	2010	H1N1	H3N2	1010174	1020712
PB1	avian_waterfowl	Middle America	North America	2011	H14N3	H4N6	1024846	1016061
PB1	avian_waterfowl	Western Europe	Northern Europe	2008	H2N3	H10N5	1014151	1024282
PB1	avian_waterfowl	Northern Europe	West Asia	2009	H2N9	H3N8	1024336	1024394
PB1	avian_waterfowl	Middle America	North America	2010	H3N8	H7N7	1011175	1009177
PB1	avian_waterfowl	Middle America	North America	2011	H14N6	H5N2	1024845	1013920
PB1	avian_waterfowl	North America	Middle America	2010	H10N6	H5N3	1016606	1011170
PB1	swine	East Asia	Northern Europe	2011	H1N2	H1N1	1025151	1012270
PB1	avian_waterfowl	Middle America	North America	2010	H8N4	H4N6	1011173	1017456
PB1	human	Southeast Asia	Northern Europe	2013	H3N2	H1N1	1025742	1026088
PB1	avian_waterfowl	Northern Europe	West Asia	2009	H4N9	H3N8	1021930	1024394
PB1	swine	Northern Europe	North America	2009	H1N1	H1N2	1012270	1020670
PB1	human	Northern Europe	Midwest South American	2014	H1N1	H3N2	1026088	1021029
PB1	avian_waterfowl	Middle America	North America	2011	H14N6	H11N9	1024845	1016040
PB1	avian_waterfowl	Western Europe	Northern Europe	2010	H2N3	H10N1	1014153	1024304
PB1	avian_waterfowl	Northern Europe	Western Europe	2004	H4N6	H11N2	1021760	1003371
PB1	avian_waterfowl	Western Europe	Northern Europe	2007	H1N5	H4N6	1008863	1021833
PB1	avian_waterfowl	East Asia	North America	2009	H6N1	H3N8	1011375	1015983
PB1	avian_waterfowl	Northern Europe	Western Europe	2005	H4N6	H6N2	1021776	1003011
PB1	avian_waterfowl	Middle America	North America	2011	H14N3	H5N1	1024846	1016034
PB1	avian_waterfowl	Northern Europe	Southern Europe	2006	H12N5	H7N3	1024311	1007533
PB1	avian_waterfowl	Northern Europe	Southern Europe	2006	H4N6	H7N3	1021835	1007533
PB1	avian_waterfowl	North America	Middle America	2010	H10N7	H5N4	1016018	1011176
PB1	avian_waterfowl	Northern Europe	Western Europe	2008	H4N2	H2N2	1021888	1014109
PB1	swine	East Asia	Southeast Asia	2011	H1N2	H1N1	1025081	1012650
PB1	swine	Central Europe	Southeast Asia	2011	H1N2	H1N1	1020823	1019124
PB1	swine	Central Europe	East Asia	2012	H1N2	H3N2	1020820	1012603
PB1	avian_waterfowl	North America	Middle America	2010	H4N6	H5N4	1015984	1011176
PB1	avian_waterfowl	Northern Europe	Western Europe	2005	H7N7	H2N2	1024375	1014109
PB1	avian_waterfowl	Middle America	North America	2011	H14N3	H3N2	1024846	1022285
PB1	swine	Southeast Asia	Eastern South America	2011	H3N2	H1N1	1014926	1026263
PB1	avian_waterfowl	Middle America	North America	2010	H5N4	H4N8	1011168	1017460
PB1	avian_waterfowl	West Asia	Northern Europe	2010	H2N3	H10N1	1014118	1024617
PB1	avian_waterfowl	Northern Europe	Southern Europe	2005	H4N2	H7N3	1021764	1007533
PB1	human	North America	Eastern Europe	1978	H3N2	H1N1	26117	26601
PB1	avian_waterfowl	Northern Europe	Western Europe	2005	H10N4	H8N4	1024382	1002851
PB1	avian_waterfowl	Middle America	North America	2011	H14N3	H7N3	1024846	1016251
PB1	swine	Central Europe	East Asia	2010	H1N1	H3N1	1012644	1018288
PB1	avian_waterfowl	Middle America	North America	2010	H3N8	H3N6	1011175	1015989
PB1	avian_waterfowl	North America	Middle America	2010	H5N9	H5N4	1016007	1011168
PB1	avian_waterfowl	Western Europe	Northern Europe	2007	H2N2	H10N7	1014110	1024280
PB1	avian_waterfowl	Middle America	North America	2010	H3N8	H2N3	1011175	1015918
PB1	avian_waterfowl	Middle America	North America	2011	H14N6	H3N6	1024845	1024728
PB1	swine	Southern Europe	North America	2011	H1N1	H1N2	1026310	1020672
PB1	avian_waterfowl	Middle America	North America	2010	H3N8	H4N6	1011175	1017447
PB1	swine	North America	Eastern South America	2009	H1N1	H1N2	1010650	1026261
PB1	avian_waterfowl	Western Europe	Southern Europe	2005	H11N2	H7N3	1003371	1007533
PB1	avian_waterfowl	Middle America	North America	2011	H14N3	H1N2	1024846	1022043
PB1	avian_waterfowl	Northern Europe	Western Europe	2009	H8N4	H2N3	1024253	1014153
PB1	avian_waterfowl	Middle America	North America	2009	H11N2	H3N2	1011174	1015911
PB1	avian_waterfowl	North America	Middle America	2011	H12N4	H14N6	1022132	1024845
PB1	avian_waterfowl	Middle America	North America	2010	H5N4	H7N7	1011168	1009177
PB1	avian_waterfowl	North America	Middle America	2011	H12N5	H14N3	1016064	1024846
PB1	avian_waterfowl	Northern Europe	Western Europe	2008	H4N6	H2N2	1021872	1014109
PB1	avian_waterfowl	Western Europe	Northern Europe	2001	H2N3	H4N6	1014119	1021744
PB1	avian_waterfowl	North America	Middle America	2010	H3N1	H8N4	1016003	1011169
PB1	avian_waterfowl	Western Europe	Northern Europe	2005	H6N8	H12N5	1002689	1024310
PB1	avian_waterfowl	North America	Middle America	2012	H1N1	H14N3	1016073	1024846
PB1	avian_waterfowl	Middle America	North America	2011	H14N3	H4N9	1024846	1016058
PB1	avian_waterfowl	North America	Middle America	2010	H4N6	H5N3	1016621	1011170
PB1	avian_waterfowl	Northern Europe	Western Europe	2005	H10N7	H8N4	1024267	1002851
PB1	avian_waterfowl	North America	Middle America	2010	H3N6	H5N4	1015989	1011168
PB1	swine	Central Europe	East Asia	2012	H1N2	H1N1	1020820	1011497
PB1	avian_waterfowl	Northern Europe	Western Europe	2005	H2N9	H6N2	1014140	1003011
PB1	swine	Central Europe	Western Europe	2011	H1N2	H1N1	1020823	1014766
PB1	avian_waterfowl	Middle America	North America	2011	H14N6	H5N1	1024845	1016031
PB1	swine	Western Europe	East Asia	2010	H1N1	H3N1	1014761	1018288
PB1	swine	East Asia	North America	2010	H3N2	H1N2	1012603	1010033
PB1	avian_waterfowl	North America	Middle America	2012	H1N1	H14N6	1016073	1024845
PB1	swine	North America	Southeast Asia	2010	H3N2	H1N1	1020712	1012650
PB1	avian_waterfowl	Middle America	North America	2011	H14N6	H4N9	1024845	1016058
PB1	avian_waterfowl	Northern Europe	Western Europe	2005	H2N9	H1N5	1014140	1008863
PB1	avian_waterfowl	East Asia	Eastern Europe	2002	H6N2	H5N3	1012034	1003119
PB1	swine	East Asia	North America	2010	H3N2	H1N1	1012603	1010622
PB1	avian_waterfowl	Middle America	North America	2010	H3N8	H6N1	1011175	1015938
PB1	avian_waterfowl	North America	Middle America	2011	H12N4	H14N3	1022132	1024846
PB1	swine	Northern Europe	East Asia	2009	H1N1	H3N2	1012270	1012603
PB1	avian_waterfowl	Middle America	North America	2010	H3N8	H6N2	1011175	1017463
PB1	avian_waterfowl	Middle America	North America	2010	H8N4	H3N6	1011172	1017380
PB1	swine	Central Europe	Eastern South America	2010	H1N1	H1N2	1012644	1026261
PB1	avian_waterfowl	Northern Europe	Western Europe	2004	H9N2	H11N2	1024320	1003371
PB1	avian_waterfowl	Northern Europe	Southern Europe	2005	H10N7	H7N3	1024232	1007533
PB1	avian_waterfowl	Middle America	North America	2010	H3N8	H3N1	1011175	1017439
PB1	swine	Western Europe	Eastern South America	2010	H1N1	H1N2	1014761	1026261
PB1	avian_waterfowl	Middle America	North America	2010	H3N8	H11N2	1011175	1015910
PB1	avian_waterfowl	North America	Middle America	2010	H5N2	H14N3	1015937	1024846
PB1	avian_waterfowl	Middle America	North America	2010	H3N8	H5N9	1011175	1016007
PB1	human	North America	Western Europe	2002	H1N2	H3N2	22027	1013310
PB1	avian_waterfowl	East Asia	West Asia	2011	H11N9	H1N1	1019060	1024418
PB1	avian_waterfowl	Middle America	North America	2011	H14N3	H11N2	1024846	1024743
PB1	avian_waterfowl	North America	Middle America	2009	H10N3	H5N4	1017461	1011176
PB1	avian_waterfowl	North America	Middle America	2012	H6N5	H14N3	1024733	1024846
PB1	human	Northern Europe	North America	2014	H1N1	H3N2	1026088	1022885
PB1	avian_waterfowl	Middle America	North America	2010	H8N4	H1N1	1011173	1011301
PB1	human	Southeast Asia	North America	2001	H3N2	H1N2	1013652	22027
PB1	human	North America	Western Europe	1978	H1N1	H3N2	26553	1020931
PB1	avian_waterfowl	Middle America	North America	2011	H14N6	H3N8	1024845	1016268
PB1	avian_waterfowl	Middle America	North America	2010	H3N8	H4N8	1011175	1017437
PB1	avian_waterfowl	Middle America	North America	2010	H5N4	H11N9	1011168	1016012
PB1	avian_waterfowl	North America	Middle America	2010	H5N2	H5N4	1013925	1011168
PB1	swine	East Asia	Central Europe	2011	H1N2	H1N1	1025073	1012644
PB1	swine	Central Europe	East Asia	2010	H1N1	H3N2	1012644	1012603
PB1	avian_waterfowl	Middle America	North America	2010	H5N4	H7N8	1011176	1024645
PB1	swine	Central Europe	North America	2011	H1N2	H1N1	1020823	1010563
PB1	avian_waterfowl	Middle America	North America	2010	H5N3	H10N7	1011170	1016624
PB1	swine	North America	Central Europe	2010	H1N2	H1N1	1020672	1012643
PB2	avian_waterfowl	North America	Middle America	2010	H7N3	H8N4	1017656	1011177
PB2	avian_waterfowl	Northern Europe	Western Europe	2006	H4N6	H9N2	1021825	1003369
PB2	avian_waterfowl	Southeast Asia	East Asia	2014	H5N1	H5N6	1025596	1024839
PB2	swine	Southern Europe	North America	2012	H1N1	H3N2	1026318	1026393
PB2	avian_waterfowl	Northern Europe	Western Europe	2005	H2N9	H9N2	1014140	1003369
PB2	avian_waterfowl	Central Europe	Western Europe	1983	H2N1	H1N1	1013459	1004289
PB2	avian_waterfowl	North America	Middle America	2010	H14N6	H5N3	1015962	1011171
PB2	swine	Western Europe	North America	2009	H1N1	H1N2	1014804	1020670
PB2	avian_waterfowl	Western Europe	Northern Europe	2008	H2N3	H2N2	1014151	1014115
PB2	avian_waterfowl	Western Europe	Northern Europe	2005	H3N8	H8N4	1002847	1024247
PB2	avian_waterfowl	North America	Middle America	2009	H6N2	H8N4	1018242	1011169
PB2	avian_waterfowl	Northern Europe	Western Europe	2004	H9N2	H8N4	1024320	1002851
PB2	human	East Asia	Central Europe	1968	H3N2	H2N2	1002332	1001941
PB2	avian_waterfowl	Southern Europe	Western Europe	2005	H5N2	H10N7	26805	1008858
PB2	human	North America	Eastern Europe	1957	H1N1	H2N2	1018413	1001900
PB2	avian_waterfowl	Middle America	North America	2010	H5N4	H5N9	1011176	1010777
PB2	human	North America	Eastern Europe	1978	H3N2	H1N1	26117	26601
PB2	avian_waterfowl	Western Europe	Northern Europe	2007	H10N1	H11N9	1008859	1024321
PB2	avian_waterfowl	Western Europe	Northern Europe	2005	H6N2	H8N4	1003011	1024248
PB2	avian_waterfowl	Middle America	North America	2010	H5N4	H7N3	1011176	1015612
PB2	swine	East Asia	Eastern South America	2010	H1N1	H1N2	1010171	1026261
PB2	swine	Central Europe	North America	2010	H1N1	H1N2	1012643	1010033
PB2	swine	North America	Southeast Asia	2010	H1N2	H3N2	1020670	1014926
PB2	swine	Southeast Asia	North America	2009	H1N1	H3N2	1019144	1020712
PB2	avian_waterfowl	North America	Middle America	2009	H10N1	H8N4	1011260	1011169
PB2	swine	Central Europe	Eastern South America	2009	H3N1	H1N2	1020834	1026261
PB2	avian_waterfowl	Middle America	North America	2010	H8N4	H11N2	1011172	1015910
PB2	avian_waterfowl	Northern Europe	Southern Europe	2005	H2N9	H5N2	1014144	1001872
PB2	swine	North America	Eastern South America	2010	H3N2	H1N1	1020712	1026263
PB2	avian_waterfowl	Northern Europe	Western Europe	2006	H10N9	H4N2	1024276	1002849
PB2	avian_waterfowl	Middle America	North America	2010	H5N4	H10N3	1011176	1011276
PB2	swine	Central Europe	East Asia	2009	H3N1	H1N2	1020834	1012269
PB2	avian_waterfowl	Western Europe	Northern Europe	2001	H2N3	H11N9	1014119	1024308
PB2	avian_waterfowl	Western Europe	Northern Europe	2008	H2N3	H4N2	1014151	1021853
PB2	avian_waterfowl	Western Europe	Northern Europe	2005	H8N4	H4N6	1002851	1021760
PB2	avian_shorebirds	Northern Europe	North America	2011	H2N5	H3N5	1019447	1019477
PB2	swine	Northern Europe	Southeast Asia	2009	H1N1	H3N2	1012270	1014926
PB2	swine	North America	Central Europe	2010	H1N2	H3N1	1009978	1020834
PB2	avian_waterfowl	Northern Europe	Western Europe	2005	H2N9	H4N2	1014140	1002849
PB2	swine	North America	Eastern South America	2010	H1N2	H1N1	1010033	1026263
PB2	avian_waterfowl	Middle America	North America	2010	H8N4	H10N3	1011178	1011276
PB2	human	Oceania	North America	2000	H3N2	H1N2	26153	21927
PB2	avian_waterfowl	Northern Europe	Western Europe	2004	H9N2	H4N2	1024320	1002849
PB2	swine	East Asia	Western Europe	2010	H1N2	H1N1	1016708	1014766
PB2	swine	Southeast Asia	Eastern South America	2009	H1N1	H1N2	1019144	1026261
PB2	human	Southeast Asia	North America	1957	H2N2	H1N1	1002043	1018413
PB2	swine	Western Europe	East Asia	2009	H1N1	H3N2	1014804	1012603
PB2	avian_waterfowl	Northern Europe	Western Europe	2006	H8N1	H4N2	1024377	1002849
PB2	swine	Western Europe	North America	2010	H1N1	H3N2	1014761	1016505
PB2	avian_waterfowl	Northern Europe	Southern Europe	2005	H2N9	H5N1	1014144	26475
PB2	swine	North America	East Asia	2010	H1N1	H3N1	1020774	1018292
PB2	avian_waterfowl	Middle America	North America	2010	H8N4	H5N2	1011169	1015931
PB2	avian_waterfowl	Middle America	North America	2010	H8N4	H7N6	1011178	1017679
PB2	swine	North America	East Asia	2010	H1N2	H3N1	1010033	1018288
PB2	avian_waterfowl	Northern Europe	Western Europe	2006	H8N1	H1N5	1024377	1008863
PB2	avian_waterfowl	Northern Europe	Western Europe	2005	H2N9	H6N2	1014144	1003012
PB2	avian_waterfowl	Northern Europe	Western Europe	2006	H4N6	H1N4	1021788	1008851
PB2	swine	Central Europe	North America	2011	H1N2	H3N2	1020831	1026385
PB2	swine	Central Europe	Eastern South America	2010	H1N1	H1N2	1012643	1026261
PB2	avian_waterfowl	Northern Europe	Western Europe	2004	H4N6	H4N2	1021760	1002849
PB2	swine	East Asia	Central Europe	2009	H1N1	H1N2	1011501	1020830
PB2	avian_waterfowl	North America	Middle America	2010	H1N1	H5N3	1013923	1011170
PB2	avian_waterfowl	Middle America	North America	2010	H8N4	H3N1	1011177	1016003
PB2	avian_waterfowl	Northern Europe	Western Europe	2005	H4N3	H10N1	1003367	1008859
PB2	swine	Northern Europe	North America	2009	H1N1	H3N2	1012270	1016505
PB2	human	Southeast Asia	East Asia	1957	H2N2	H1N1	1002193	1014950
PB2	avian_waterfowl	East Asia	Eastern Europe	2003	H6N5	H5N3	1007125	1003119
PB2	swine	Eastern South America	East Asia	2010	H1N1	H3N2	1026263	1012603
PB2	swine	East Asia	North America	2010	H1N2	H1N1	1016708	1010649
PB2	avian_waterfowl	Southeast Asia	East Asia	2011	H5N1	H6N1	1014645	1015215
PB2	avian_waterfowl	Southeast Asia	East Asia	2009	H12N5	H7N8	1010255	1018864
PB2	swine	Western Europe	Southeast Asia	2010	H1N1	H3N2	1014766	1014926
PB2	avian_waterfowl	Western Europe	Northern Europe	2005	H3N8	H4N6	1002847	1021768
PB2	swine	Central Europe	East Asia	2009	H3N1	H3N2	1020834	1012603
PB2	avian_waterfowl	Northern Europe	Western Europe	2006	H10N9	H1N5	1024276	1008863
PB2	swine	East Asia	Eastern South America	2012	H1N2	H1N1	1025188	1026263
PB2	swine	Southeast Asia	East Asia	2009	H1N1	H3N2	1012650	1012603
PB2	swine	Central Europe	Eastern South America	2009	H3N1	H1N1	1020834	1026263
PB2	human	Western Europe	North America	2001	H3N2	H1N2	1013311	21927
PB2	swine	North America	East Asia	2009	H1N1	H3N2	1010649	1012603
PB2	swine	East Asia	Eastern South America	2012	H3N1	H1N1	1018292	1026263
PB2	avian_waterfowl	North America	Middle America	2010	H7N6	H5N4	1017679	1011168
PB2	avian_waterfowl	Northern Europe	Western Europe	2007	H4N6	H6N1	1021841	1013443
PB2	avian_waterfowl	Northern Europe	Western Europe	2006	H10N9	H3N8	1024276	1002847
PB2	swine	Central Europe	Southeast Asia	2011	H1N2	H1N1	1020829	1019144
PB2	avian_waterfowl	Northern Europe	Western Europe	2002	H2N7	H2N3	1014123	1014119
PB2	avian_waterfowl	Northern Europe	Western Europe	2006	H10N9	H8N4	1024276	1002851
PB2	swine	Eastern South America	Southeast Asia	2010	H1N1	H3N2	1026263	1014926
PB2	avian_waterfowl	East Asia	Southeast Asia	2008	H6N2	H11N9	1024941	1010251
PB2	avian_waterfowl	Middle America	North America	2011	H14N3	H2N3	1024846	1022097
PB2	avian_waterfowl	Western Europe	Northern Europe	2005	H4N2	H6N1	1002849	1003762
PB2	swine	East Asia	North America	2009	H1N1	H3N2	1021438	1020712
PB2	avian_waterfowl	North America	Middle America	2009	H3N3	H3N8	1017418	1011175
PB2	avian_waterfowl	Northern Europe	Western Europe	2006	H10N9	H6N2	1024276	1003011
PB2	avian_waterfowl	Middle America	North America	2010	H8N4	H5N9	1011178	1010777
PB2	swine	North America	Central Europe	2009	H1N1	H3N1	1009300	1020834
PB2	swine	Northern Europe	Eastern South America	2009	H1N1	H1N2	1012270	1026261
PB2	avian_waterfowl	Middle America	North America	2010	H8N4	H4N6	1011172	1011294
PB2	avian_waterfowl	Northern Europe	Western Europe	2007	H9N2	H1N5	1024323	1008863
PB2	swine	Northern Europe	North America	2009	H1N1	H1N2	1012270	1009978
PB2	avian_waterfowl	North America	Middle America	2012	H3N8	H14N3	1024772	1024846
PB2	avian_waterfowl	Western Europe	Southern Europe	2006	H2N2	H5N2	1014109	26805
PB2	avian_waterfowl	Western Europe	Northern Europe	2007	H1N5	H4N6	1008863	1021842
PB2	avian_waterfowl	Northern Europe	Western Europe	2004	H4N6	H6N2	1021760	1003011
PB2	human	North America	Central Europe	1968	H3N2	H2N2	26391	1001941
PB2	avian_waterfowl	Northern Europe	Western Europe	2007	H10N5	H2N3	1024284	1014150
PB2	avian_waterfowl	Middle America	North America	2010	H8N4	H9N2	1011172	1011298
PB2	swine	Eastern South America	North America	2011	H1N2	H3N2	1026261	1026385
PB2	avian_waterfowl	Western Europe	Northern Europe	2005	H8N4	H6N1	1002851	1003762
PB2	avian_waterfowl	North America	Middle America	2012	H11N9	H14N6	1024709	1024845
PB2	swine	East Asia	Southeast Asia	2010	H1N2	H1N1	1012269	1012650
PB2	avian_waterfowl	Western Europe	Northern Europe	2005	H3N8	H6N1	1002847	1003762
PB2	avian_waterfowl	Western Europe	Northern Europe	2005	H6N2	H6N1	1003011	1003762
PB2	swine	East Asia	Central Europe	2010	H3N2	H1N1	1012603	1012643
PB2	swine	Central Europe	Southeast Asia	2009	H3N1	H1N1	1020834	1019124
PB2	swine	Central Europe	North America	2009	H3N1	H3N2	1020834	1020712
PB2	avian_waterfowl	East Asia	Southeast Asia	2007	H6N8	H11N9	1012842	1010251
PB2	swine	East Asia	Southeast Asia	2009	H1N1	H3N2	1011526	1014926
PB2	human	East Asia	North America	1957	H1N1	H2N2	1014950	1014946
PB2	avian_waterfowl	North America	Middle America	2009	H6N8	H8N4	1011267	1011173
PB2	swine	North America	Southeast Asia	2009	H1N1	H3N2	1010590	1014926
PB2	avian_waterfowl	North America	Middle America	2011	H12N4	H14N3	1022132	1024846
PB2	avian_waterfowl	Western Europe	Northern Europe	2007	H10N1	H2N9	1008859	1024336
PB2	avian_waterfowl	Middle America	North America	2010	H5N3	H3N1	1011171	1016003
PB2	swine	Central Europe	East Asia	2010	H1N1	H3N1	1012643	1018292
PB2	avian_waterfowl	Middle America	North America	2010	H8N4	H1N9	1011178	1010828
PB2	human	East Asia	North America	1957	H2N2	H1N1	1010092	1018413
PB2	avian_waterfowl	Southeast Asia	East Asia	2008	H11N9	H6N1	1010251	1012055
PB2	swine	Central Europe	North America	2010	H1N1	H3N2	1012644	1020712
PB2	avian_waterfowl	Middle America	North America	2010	H8N4	H10N7	1011172	1016651
PB2	avian_waterfowl	North America	Middle America	2009	H3N8	H8N4	1017459	1011173
PB2	avian_waterfowl	Northern Europe	Western Europe	2006	H2N2	H9N2	1014114	1003369
PB2	swine	North America	Eastern South America	2010	H1N1	H1N2	1020774	1026261
PB2	avian_waterfowl	North America	Middle America	2007	H3N6	H11N2	1009044	1011166
PB2	avian_waterfowl	Northern Europe	Western Europe	2007	H8N4	H2N3	1024249	1014150
PB2	avian_waterfowl	Northern Europe	Western Europe	2005	H10N7	H4N2	1024267	1002849
PB2	avian_waterfowl	North America	Middle America	2011	H12N5	H14N3	1022092	1024846
PB2	avian_waterfowl	North America	Middle America	2011	H4N2	H14N6	1022074	1024845
PB2	avian_waterfowl	North America	Middle America	2010	H10N6	H5N4	1017754	1011168
PB2	avian_waterfowl	North America	Middle America	2010	H3N6	H8N4	1015958	1011172
PB2	avian_waterfowl	Northern Europe	Western Europe	2007	H4N6	H2N3	1021862	1014150
PB2	avian_waterfowl	North America	Middle America	2012	H11N2	H14N3	1022205	1024846
PB2	swine	Central Europe	Southeast Asia	2009	H3N1	H3N2	1020834	1014926
PB2	avian_waterfowl	North America	Middle America	2012	H1N1	H14N3	1024702	1024846
PB2	avian_waterfowl	Middle America	North America	2010	H8N4	H10N6	1011178	1017754
PB2	avian_waterfowl	Northern Europe	Western Europe	2004	H9N2	H6N2	1024320	1003011
PB2	avian_waterfowl	Western Europe	Northern Europe	2007	H2N2	H4N6	1014110	1021925
PB2	avian_waterfowl	North America	Middle America	2011	H3N8	H14N6	1022041	1024845
PB2	swine	Central Europe	Western Europe	2011	H1N2	H1N1	1020831	1014804
PB2	avian_waterfowl	North America	Middle America	2010	H14N6	H8N4	1015962	1011177
PB2	swine	Western Europe	East Asia	2010	H1N1	H3N1	1014761	1018287
PB2	human	Western Europe	Central Europe	1968	H3N2	H2N2	1013055	1001941
PB2	human	Central Europe	Oceania	1966	H2N2	H3N2	1001941	1018550
PB2	swine	East Asia	North America	2010	H3N2	H1N2	1012603	1009978
PB2	human	Western Europe	East Asia	1957	H2N2	H1N1	1026133	1014950
PB2	human	Western Europe	North America	1957	H2N2	H1N1	1026133	1018413
PB2	avian_waterfowl	Northern Europe	Western Europe	2006	H8N1	H3N8	1024377	1002847
PB2	avian_waterfowl	Northern Europe	Western Europe	2004	H9N2	H3N8	1024320	1002847
PB2	avian_waterfowl	Northern Europe	Western Europe	2005	H4N3	H1N4	1003367	1008851
PB2	avian_waterfowl	Western Europe	Northern Europe	2007	H10N1	H4N2	1008859	1021891
PB2	swine	Western Europe	Central Europe	2009	H1N1	H3N1	1014804	1020834
PB2	avian_waterfowl	Northern Europe	Western Europe	2002	H7N7	H2N3	1024620	1014119
PB2	avian_waterfowl	North America	Middle America	2007	H3N8	H11N2	1009021	1011166
PB2	swine	Central Europe	Southeast Asia	2010	H1N1	H3N2	1012644	1014926
PB2	avian_waterfowl	North America	Middle America	2011	H11N9	H14N3	1022095	1024846
PB2	swine	Northern Europe	East Asia	2009	H1N1	H1N2	1012270	1016708
PB2	avian_waterfowl	Middle America	North America	2009	H11N2	H4N8	1011174	1008989
PB2	swine	North America	East Asia	2010	H3N2	H1N2	1020712	1025188
PB2	swine	Northern Europe	East Asia	2009	H1N1	H3N2	1012270	1012603
PB2	avian_waterfowl	Northern Europe	Western Europe	2006	H8N1	H8N4	1024377	1002851
PB2	avian_waterfowl	North America	Middle America	2009	H3N3	H11N2	1017418	1011174
PB2	swine	Western Europe	Eastern South America	2010	H1N1	H1N2	1014761	1026261
PB2	avian_waterfowl	Western Europe	Northern Europe	2007	H1N5	H8N4	1008863	1024248
PB2	swine	North America	Southern Europe	2010	H1N2	H1N1	1010033	1026322
PB2	avian_waterfowl	East Asia	Eastern Europe	2003	H6N1	H5N3	1007287	1003119
PB2	avian_waterfowl	Middle America	North America	2010	H8N4	H3N2	1011173	1011304
PB2	avian_waterfowl	East Asia	Southeast Asia	2012	H4N6	H3N2	1018435	1016096
PB2	avian_waterfowl	Northern Europe	Western Europe	2006	H4N6	H10N1	1021788	1008859
PB2	avian_waterfowl	Middle America	North America	2010	H8N4	H1N1	1011169	1011254
PB2	human	Southeast Asia	North America	2001	H3N2	H1N2	1013652	21927
PB2	swine	East Asia	North America	2010	H1N1	H1N2	1012245	1020670
PB2	human	East Asia	Eastern Europe	1957	H1N1	H2N2	1014950	1001900
PB2	swine	East Asia	Central Europe	2009	H1N1	H3N1	1011526	1020834
PB2	human	Eastern Europe	North America	2000	H3N2	H1N2	1014035	22027
PB2	avian_waterfowl	North America	Middle America	2010	H5N2	H5N4	1015937	1011168
PB2	swine	East Asia	Central Europe	2010	H1N2	H1N1	1016708	1012644
PB2	avian_waterfowl	Western Europe	Northern Europe	2008	H2N3	H10N7	1014154	1024280
[truncated: 11 more rows]
