# Supplementary material for: Ecological dynamics of influenza A viruses: cross-species transmission and global migration
Source: Sci Rep. 2016 Nov 9;6:36839. doi: 10.1038/srep36839 (PMC5101809; doi:10.1038/srep36839)
Supplement: Supplementary File 6 [file srep36839-s7.xml]

<?xml version="1.0" standalone="yes"?>

<!-- Generated by BEAUTi v1.8.2                                              -->
<!--       by Alexei J. Drummond, Andrew Rambaut and Marc A. Suchard         -->
<!--       Department of Computer Science, University of Auckland and        -->
<!--       Institute of Evolutionary Biology, University of Edinburgh        -->
<!--       David Geffen School of Medicine, University of California, Los Angeles-->
<!--       http://beast.bio.ed.ac.uk/                                        -->
<beast>

	<!-- The list of taxa to be analysed (can also include dates/ages).          -->
	<!-- ntax=686                                                                -->
	<taxa id="taxa">
		<taxon id="1020378|others|MidwestSouthAmerican|20100615|H18N11">
			<date value="2010.4520547945206" direction="forwards" units="years"/>
			<attr name="host">
				others
			</attr>
		</taxon>
		<taxon id="22413|avian_waterfowl|Oceania|19800927|H6N5">
			<date value="1980.7377049180327" direction="forwards" units="years"/>
			<attr name="host">
				avian_waterfowl
			</attr>
		</taxon>
		<taxon id="22353|avian_shorebirds|NorthAmerica|19860909|H6N6">
			<date value="1986.6876712328767" direction="forwards" units="years"/>
			<attr name="host">
				avian_shorebirds
			</attr>
		</taxon>
		<taxon id="24493|avian_waterfowl|NorthAmerica|19990525|H6N2">
			<date value="1999.3945205479451" direction="forwards" units="years"/>
			<attr name="host">
				avian_waterfowl
			</attr>
		</taxon>
		<taxon id="26311|avian_waterfowl|NorthAmerica|20020819|H6N2">
			<date value="2002.6301369863013" direction="forwards" units="years"/>
			<attr name="host">
				avian_waterfowl
			</attr>
		</taxon>
		<taxon id="1007244|avian_waterfowl|EastAsia|20030615|H6N2">
			<date value="2003.4520547945206" direction="forwards" units="years"/>
			<attr name="host">
				avian_waterfowl
			</attr>
		</taxon>
		<taxon id="1007133|avian_waterfowl|EastAsia|20020615|H6N2">
			<date value="2002.4520547945206" direction="forwards" units="years"/>
			<attr name="host">
				avian_waterfowl
			</attr>
		</taxon>
		<taxon id="1007245|avian_waterfowl|EastAsia|20020615|H6N2">
			<date value="2002.4520547945206" direction="forwards" units="years"/>
			<attr name="host">
				avian_waterfowl
			</attr>
		</taxon>
		<taxon id="1014161|avian_domesticbirds|EastAsia|20111129|H6N2">
			<date value="2011.9095890410958" direction="forwards" units="years"/>
			<attr name="host">
				avian_domesticbirds
			</attr>
		</taxon>
		<taxon id="1015549|avian_shorebirds|Oceania|19730615|H6N5">
			<date value="1973.4520547945206" direction="forwards" units="years"/>
			<attr name="host">
				avian_shorebirds
			</attr>
		</taxon>
		<taxon id="22389|avian_waterfowl|EastAsia|19760615|H6N1">
			<date value="1976.4535519125684" direction="forwards" units="years"/>
			<attr name="host">
				avian_waterfowl
			</attr>
		</taxon>
		<taxon id="22391|avian_domesticbirds|EastAsia|19770615|H6N1">
			<date value="1977.4520547945206" direction="forwards" units="years"/>
			<attr name="host">
				avian_domesticbirds
			</attr>
		</taxon>
		<taxon id="1011094|avian_waterfowl|SouthernSouthAmerica|20070513|H6N8">
			<date value="2007.3616438356164" direction="forwards" units="years"/>
			<attr name="host">
				avian_waterfowl
			</attr>
		</taxon>
		<taxon id="1007529|avian_waterfowl|SouthernSouthAmerica|20070515|H6N8">
			<date value="2007.3671232876711" direction="forwards" units="years"/>
			<attr name="host">
				avian_waterfowl
			</attr>
		</taxon>
		<taxon id="1017454|avian_waterfowl|NorthAmerica|20091114|H6N8">
			<date value="2009.868493150685" direction="forwards" units="years"/>
			<attr name="host">
				avian_waterfowl
			</attr>
		</taxon>
		<taxon id="1016082|avian_waterfowl|EastAsia|20100402|H6N2">
			<date value="2010.2493150684932" direction="forwards" units="years"/>
			<attr name="host">
				avian_waterfowl
			</attr>
		</taxon>
		<taxon id="1007240|avian_waterfowl|EastAsia|20020615|H6N2">
			<date value="2002.4520547945206" direction="forwards" units="years"/>
			<attr name="host">
				avian_waterfowl
			</attr>
		</taxon>
		<taxon id="1000344|avian_waterfowl|EastAsia|20040615|H6N2">
			<date value="2004.4535519125684" direction="forwards" units="years"/>
			<attr name="host">
				avian_waterfowl
			</attr>
		</taxon>
		<taxon id="1007281|avian_waterfowl|EastAsia|20030615|H6N2">
			<date value="2003.4520547945206" direction="forwards" units="years"/>
			<attr name="host">
				avian_waterfowl
			</attr>
		</taxon>
		<taxon id="1012853|avian_waterfowl|EastAsia|20070515|H6N6">
			<date value="2007.3671232876711" direction="forwards" units="years"/>
			<attr name="host">
				avian_waterfowl
			</attr>
		</taxon>
		<taxon id="1012862|avian_waterfowl|EastAsia|20070715|H6N6">
			<date value="2007.5342465753424" direction="forwards" units="years"/>
			<attr name="host">
				avian_waterfowl
			</attr>
		</taxon>
		<taxon id="1025606|avian_waterfowl|SoutheastAsia|20140604|H6N6">
			<date value="2014.4219178082192" direction="forwards" units="years"/>
			<attr name="host">
				avian_waterfowl
			</attr>
		</taxon>
		<taxon id="1016081|avian_waterfowl|EastAsia|20090820|H6N2">
			<date value="2009.6328767123289" direction="forwards" units="years"/>
			<attr name="host">
				avian_waterfowl
			</attr>
		</taxon>
		<taxon id="1024932|avian_waterfowl|EastAsia|20091224|H6N6">
			<date value="2009.978082191781" direction="forwards" units="years"/>
			<attr name="host">
				avian_waterfowl
			</attr>
		</taxon>
		<taxon id="1024951|avian_waterfowl|EastAsia|20101013|H6N6">
			<date value="2010.7808219178082" direction="forwards" units="years"/>
			<attr name="host">
				avian_waterfowl
			</attr>
		</taxon>
		<taxon id="1024933|avian_waterfowl|EastAsia|20100303|H6N2">
			<date value="2010.1671232876713" direction="forwards" units="years"/>
			<attr name="host">
				avian_waterfowl
			</attr>
		</taxon>
		<taxon id="1018444|avian_waterfowl|EastAsia|20120324|H6N6">
			<date value="2012.2267759562842" direction="forwards" units="years"/>
			<attr name="host">
				avian_waterfowl
			</attr>
		</taxon>
		<taxon id="1012821|avian_waterfowl|EastAsia|20060115|H6N2">
			<date value="2006.0383561643835" direction="forwards" units="years"/>
			<attr name="host">
				avian_waterfowl
			</attr>
		</taxon>
		<taxon id="1012802|avian_waterfowl|EastAsia|20060815|H6N2">
			<date value="2006.6191780821919" direction="forwards" units="years"/>
			<attr name="host">
				avian_waterfowl
			</attr>
		</taxon>
		<taxon id="1024956|avian_waterfowl|EastAsia|20110309|H6N6">
			<date value="2011.1835616438357" direction="forwards" units="years"/>
			<attr name="host">
				avian_waterfowl
			</attr>
		</taxon>
		<taxon id="1024959|avian_waterfowl|EastAsia|20081009|H6N2">
			<date value="2008.7704918032787" direction="forwards" units="years"/>
			<attr name="host">
				avian_waterfowl
			</attr>
		</taxon>
		<taxon id="1007203|avian_waterfowl|EastAsia|20040615|H6N1">
			<date value="2004.4535519125684" direction="forwards" units="years"/>
			<attr name="host">
				avian_waterfowl
			</attr>
		</taxon>
		<taxon id="1007237|avian_waterfowl|EastAsia|20000615|H6N2">
			<date value="2000.4535519125684" direction="forwards" units="years"/>
			<attr name="host">
				avian_waterfowl
			</attr>
		</taxon>
		<taxon id="1000489|avian_domesticbirds|EastAsia|20020615|H6N1">
			<date value="2002.4520547945206" direction="forwards" units="years"/>
			<attr name="host">
				avian_domesticbirds
			</attr>
		</taxon>
		<taxon id="1000491|avian_domesticbirds|EastAsia|20040615|H6N1">
			<date value="2004.4535519125684" direction="forwards" units="years"/>
			<attr name="host">
				avian_domesticbirds
			</attr>
		</taxon>
		<taxon id="1021698|avian_domesticbirds|EastAsia|20121221|H6N1">
			<date value="2012.9699453551912" direction="forwards" units="years"/>
			<attr name="host">
				avian_domesticbirds
			</attr>
		</taxon>
		<taxon id="1021702|avian_domesticbirds|EastAsia|20130102|H6N1">
			<date value="2013.0027397260274" direction="forwards" units="years"/>
			<attr name="host">
				avian_domesticbirds
			</attr>
		</taxon>
		<taxon id="1016688|avian_domesticbirds|EastAsia|20101214|H6N1">
			<date value="2010.9506849315069" direction="forwards" units="years"/>
			<attr name="host">
				avian_domesticbirds
			</attr>
		</taxon>
		<taxon id="1015178|avian_shorebirds|NorthAmerica|20070523|H6N2">
			<date value="2007.3890410958904" direction="forwards" units="years"/>
			<attr name="host">
				avian_shorebirds
			</attr>
		</taxon>
		<taxon id="1011093|avian_waterfowl|SouthernSouthAmerica|20100629|H6N2">
			<date value="2010.490410958904" direction="forwards" units="years"/>
			<attr name="host">
				avian_waterfowl
			</attr>
		</taxon>
		<taxon id="1025626|avian_domesticbirds|NorthAmerica|20140319|H6N5">
			<date value="2014.2109589041097" direction="forwards" units="years"/>
			<attr name="host">
				avian_domesticbirds
			</attr>
		</taxon>
		<taxon id="1024410|avian_waterfowl|WestAsia|20111126|H6N2">
			<date value="2011.9013698630138" direction="forwards" units="years"/>
			<attr name="host">
				avian_waterfowl
			</attr>
		</taxon>
		<taxon id="1007250|avian_waterfowl|EastAsia|20040615|H6N8">
			<date value="2004.4535519125684" direction="forwards" units="years"/>
			<attr name="host">
				avian_waterfowl
			</attr>
		</taxon>
		<taxon id="1000657|avian_waterfowl|EastAsia|20030615|H6N1">
			<date value="2003.4520547945206" direction="forwards" units="years"/>
			<attr name="host">
				avian_waterfowl
			</attr>
		</taxon>
		<taxon id="1022280|avian_waterfowl|NorthAmerica|20130922|H6N8">
			<date value="2013.7232876712328" direction="forwards" units="years"/>
			<attr name="host">
				avian_waterfowl
			</attr>
		</taxon>
		<taxon id="1019460|avian_waterfowl|NorthernEurope|20111101|H6N5">
			<date value="2011.8328767123287" direction="forwards" units="years"/>
			<attr name="host">
				avian_waterfowl
			</attr>
		</taxon>
		<taxon id="26909|avian_waterfowl|NorthAmerica|20050615|H6N8">
			<date value="2005.4520547945206" direction="forwards" units="years"/>
			<attr name="host">
				avian_waterfowl
			</attr>
		</taxon>
		<taxon id="1001707|avian_domesticbirds|NorthAmerica|20040615|H6N2">
			<date value="2004.4535519125684" direction="forwards" units="years"/>
			<attr name="host">
				avian_domesticbirds
			</attr>
		</taxon>
		<taxon id="1001853|avian_domesticbirds|NorthAmerica|20040615|H6N2">
			<date value="2004.4535519125684" direction="forwards" units="years"/>
			<attr name="host">
				avian_domesticbirds
			</attr>
		</taxon>
		<taxon id="1015163|avian_shorebirds|NorthAmerica|20010518|H6N2">
			<date value="2001.3753424657534" direction="forwards" units="years"/>
			<attr name="host">
				avian_shorebirds
			</attr>
		</taxon>
		<taxon id="1015071|avian_shorebirds|NorthAmerica|19900418|H6N8">
			<date value="1990.2931506849316" direction="forwards" units="years"/>
			<attr name="host">
				avian_shorebirds
			</attr>
		</taxon>
		<taxon id="22379|avian_waterfowl|EastAsia|19780615|H2N9">
			<date value="1978.4520547945206" direction="forwards" units="years"/>
			<attr name="host">
				avian_waterfowl
			</attr>
		</taxon>
		<taxon id="22377|avian_waterfowl|EastAsia|19780615|H2N2">
			<date value="1978.4520547945206" direction="forwards" units="years"/>
			<attr name="host">
				avian_waterfowl
			</attr>
		</taxon>
		<taxon id="1026133|human|WesternEurope|19570911|H2N2">
			<date value="1957.6931506849314" direction="forwards" units="years"/>
			<attr name="host">
				human
			</attr>
		</taxon>
		<taxon id="1014945|human|SouthernSouthAmerica|19670615|H2N2">
			<date value="1967.4520547945206" direction="forwards" units="years"/>
			<attr name="host">
				human
			</attr>
		</taxon>
		<taxon id="1014949|human|WesternEurope|19610615|H2N2">
			<date value="1961.4520547945206" direction="forwards" units="years"/>
			<attr name="host">
				human
			</attr>
		</taxon>
		<taxon id="1013544|avian_shorebirds|NorthAmerica|19980518|H2N1">
			<date value="1998.3753424657534" direction="forwards" units="years"/>
			<attr name="host">
				avian_shorebirds
			</attr>
		</taxon>
		<taxon id="1013538|avian_shorebirds|NorthAmerica|19940522|H2N3">
			<date value="1994.386301369863" direction="forwards" units="years"/>
			<attr name="host">
				avian_shorebirds
			</attr>
		</taxon>
		<taxon id="1024420|avian_shorebirds|WestAsia|20120123|H2N7">
			<date value="2012.0601092896175" direction="forwards" units="years"/>
			<attr name="host">
				avian_shorebirds
			</attr>
		</taxon>
		<taxon id="1001074|avian_shorebirds|NorthAmerica|19770615|H2N9">
			<date value="1977.4520547945206" direction="forwards" units="years"/>
			<attr name="host">
				avian_shorebirds
			</attr>
		</taxon>
		<taxon id="22045|avian_waterfowl|NorthAmerica|19770808|H2N3">
			<date value="1977.6" direction="forwards" units="years"/>
			<attr name="host">
				avian_waterfowl
			</attr>
		</taxon>
		<taxon id="1023823|avian_waterfowl|NorthAmerica|19760615|H2N3">
			<date value="1976.4535519125684" direction="forwards" units="years"/>
			<attr name="host">
				avian_waterfowl
			</attr>
		</taxon>
		<taxon id="1013506|avian_waterfowl|NorthAmerica|19760615|H2N3">
			<date value="1976.4535519125684" direction="forwards" units="years"/>
			<attr name="host">
				avian_waterfowl
			</attr>
		</taxon>
		<taxon id="1013510|avian_waterfowl|NorthAmerica|19800806|H2N3">
			<date value="1980.5956284153006" direction="forwards" units="years"/>
			<attr name="host">
				avian_waterfowl
			</attr>
		</taxon>
		<taxon id="1013511|avian_waterfowl|NorthAmerica|19800806|H2N3">
			<date value="1980.5956284153006" direction="forwards" units="years"/>
			<attr name="host">
				avian_waterfowl
			</attr>
		</taxon>
		<taxon id="1023585|avian_waterfowl|NorthAmerica|19820615|H2N3">
			<date value="1982.4520547945206" direction="forwards" units="years"/>
			<attr name="host">
				avian_waterfowl
			</attr>
		</taxon>
		<taxon id="22351|avian_shorebirds|EasternSouthAmerica|19900418|H2N1">
			<date value="1990.2931506849316" direction="forwards" units="years"/>
			<attr name="host">
				avian_shorebirds
			</attr>
		</taxon>
		<taxon id="1013504|avian_domesticbirds|NorthAmerica|19960615|H2N3">
			<date value="1996.4535519125684" direction="forwards" units="years"/>
			<attr name="host">
				avian_domesticbirds
			</attr>
		</taxon>
		<taxon id="1022279|avian_waterfowl|NorthAmerica|20130806|H2N8">
			<date value="2013.5945205479452" direction="forwards" units="years"/>
			<attr name="host">
				avian_waterfowl
			</attr>
		</taxon>
		<taxon id="1013523|avian_waterfowl|NorthAmerica|20010727|H2N1">
			<date value="2001.5671232876712" direction="forwards" units="years"/>
			<attr name="host">
				avian_waterfowl
			</attr>
		</taxon>
		<taxon id="1017049|avian_waterfowl|NorthAmerica|19870615|H2N3">
			<date value="1987.4520547945206" direction="forwards" units="years"/>
			<attr name="host">
				avian_waterfowl
			</attr>
		</taxon>
		<taxon id="1013508|avian_waterfowl|NorthAmerica|19780615|H2N3">
			<date value="1978.4520547945206" direction="forwards" units="years"/>
			<attr name="host">
				avian_waterfowl
			</attr>
		</taxon>
		<taxon id="22049|avian_shorebirds|NorthAmerica|19850529|H2N9">
			<date value="1985.4054794520548" direction="forwards" units="years"/>
			<attr name="host">
				avian_shorebirds
			</attr>
		</taxon>
		<taxon id="22055|avian_shorebirds|NorthAmerica|19860512|H2N7">
			<date value="1986.358904109589" direction="forwards" units="years"/>
			<attr name="host">
				avian_shorebirds
			</attr>
		</taxon>
		<taxon id="22425|avian_waterfowl|Oceania|19840209|H1N2">
			<date value="1984.1065573770493" direction="forwards" units="years"/>
			<attr name="host">
				avian_waterfowl
			</attr>
		</taxon>
		<taxon id="22135|avian_waterfowl|NorthAmerica|19760812|H5N2">
			<date value="1976.6120218579235" direction="forwards" units="years"/>
			<attr name="host">
				avian_waterfowl
			</attr>
		</taxon>
		<taxon id="1004300|avian_waterfowl|NorthAmerica|19750615|H5N2">
			<date value="1975.4520547945206" direction="forwards" units="years"/>
			<attr name="host">
				avian_waterfowl
			</attr>
		</taxon>
		<taxon id="1023807|avian_waterfowl|NorthAmerica|19760615|H5N2">
			<date value="1976.4535519125684" direction="forwards" units="years"/>
			<attr name="host">
				avian_waterfowl
			</attr>
		</taxon>
		<taxon id="1001543|avian_domesticbirds|NorthAmerica|19920615|H5N2">
			<date value="1992.4535519125684" direction="forwards" units="years"/>
			<attr name="host">
				avian_domesticbirds
			</attr>
		</taxon>
		<taxon id="24489|avian_waterfowl|NorthAmerica|19880615|H5N2">
			<date value="1988.4535519125684" direction="forwards" units="years"/>
			<attr name="host">
				avian_waterfowl
			</attr>
		</taxon>
		<taxon id="1003321|avian_domesticbirds|NorthAmerica|19820615|H5N2">
			<date value="1982.4520547945206" direction="forwards" units="years"/>
			<attr name="host">
				avian_domesticbirds
			</attr>
		</taxon>
		<taxon id="1003320|avian_domesticbirds|NorthAmerica|19870615|H5N2">
			<date value="1987.4520547945206" direction="forwards" units="years"/>
			<attr name="host">
				avian_domesticbirds
			</attr>
		</taxon>
		<taxon id="23721|avian_waterfowl|NorthAmerica|19881015|H5N2">
			<date value="1988.7868852459017" direction="forwards" units="years"/>
			<attr name="host">
				avian_waterfowl
			</attr>
		</taxon>
		<taxon id="1003315|avian_landbirds|NorthAmerica|19930615|H5N2">
			<date value="1993.4520547945206" direction="forwards" units="years"/>
			<attr name="host">
				avian_landbirds
			</attr>
		</taxon>
		<taxon id="1005735|avian_domesticbirds|NorthAmerica|19930615|H5N2">
			<date value="1993.4520547945206" direction="forwards" units="years"/>
			<attr name="host">
				avian_domesticbirds
			</attr>
		</taxon>
		<taxon id="1017961|avian_shorebirds|NorthAmerica|20010615|H5N2">
			<date value="2001.4520547945206" direction="forwards" units="years"/>
			<attr name="host">
				avian_shorebirds
			</attr>
		</taxon>
		<taxon id="1017960|avian_shorebirds|NorthAmerica|20010615|H5N8">
			<date value="2001.4520547945206" direction="forwards" units="years"/>
			<attr name="host">
				avian_shorebirds
			</attr>
		</taxon>
		<taxon id="24803|avian_waterfowl|NorthAmerica|20020827|H5N2">
			<date value="2002.6520547945206" direction="forwards" units="years"/>
			<attr name="host">
				avian_waterfowl
			</attr>
		</taxon>
		<taxon id="1014498|avian_landbirds|EastAsia|20041229|H5N2">
			<date value="2004.9918032786886" direction="forwards" units="years"/>
			<attr name="host">
				avian_landbirds
			</attr>
		</taxon>
		<taxon id="1010845|avian_waterfowl|NorthAmerica|20071202|H5N7">
			<date value="2007.9178082191781" direction="forwards" units="years"/>
			<attr name="host">
				avian_waterfowl
			</attr>
		</taxon>
		<taxon id="1008337|avian_unknown|NorthAmerica|20060615|H5N8">
			<date value="2006.4520547945206" direction="forwards" units="years"/>
			<attr name="host">
				avian_unknown
			</attr>
		</taxon>
		<taxon id="1022165|avian_waterfowl|NorthAmerica|20120116|H5N3">
			<date value="2012.0409836065573" direction="forwards" units="years"/>
			<attr name="host">
				avian_waterfowl
			</attr>
		</taxon>
		<taxon id="1026405|avian_domesticbirds|NorthAmerica|20140415|H5N8">
			<date value="2014.2849315068493" direction="forwards" units="years"/>
			<attr name="host">
				avian_domesticbirds
			</attr>
		</taxon>
		<taxon id="1002738|avian_domesticbirds|NorthAmerica|19940615|H5N2">
			<date value="1994.4520547945206" direction="forwards" units="years"/>
			<attr name="host">
				avian_domesticbirds
			</attr>
		</taxon>
		<taxon id="1026189|avian_domesticbirds|NorthAmerica|20060615|H5N2">
			<date value="2006.4520547945206" direction="forwards" units="years"/>
			<attr name="host">
				avian_domesticbirds
			</attr>
		</taxon>
		<taxon id="1026274|avian_domesticbirds|NorthAmerica|20100415|H5N2">
			<date value="2010.2849315068493" direction="forwards" units="years"/>
			<attr name="host">
				avian_domesticbirds
			</attr>
		</taxon>
		<taxon id="1021679|avian_domesticbirds|EastAsia|20130326|H5N2">
			<date value="2013.2301369863014" direction="forwards" units="years"/>
			<attr name="host">
				avian_domesticbirds
			</attr>
		</taxon>
		<taxon id="1023520|avian_waterfowl|NorthAmerica|19830615|H5N2">
			<date value="1983.4520547945206" direction="forwards" units="years"/>
			<attr name="host">
				avian_waterfowl
			</attr>
		</taxon>
		<taxon id="1003532|avian_domesticbirds|NorthAmerica|19830115|H5N1">
			<date value="1983.0383561643835" direction="forwards" units="years"/>
			<attr name="host">
				avian_domesticbirds
			</attr>
		</taxon>
		<taxon id="1003357|avian_domesticbirds|NorthAmerica|19860615|H5N2">
			<date value="1986.4520547945206" direction="forwards" units="years"/>
			<attr name="host">
				avian_domesticbirds
			</attr>
		</taxon>
		<taxon id="1002797|avian_waterfowl|NorthAmerica|19860615|H5N2">
			<date value="1986.4520547945206" direction="forwards" units="years"/>
			<attr name="host">
				avian_waterfowl
			</attr>
		</taxon>
		<taxon id="1021694|avian_waterfowl|EastAsia|20130718|H5N2">
			<date value="2013.5424657534247" direction="forwards" units="years"/>
			<attr name="host">
				avian_waterfowl
			</attr>
		</taxon>
		<taxon id="24523|avian_domesticbirds|WesternEurope|19590615|H5N1">
			<date value="1959.4520547945206" direction="forwards" units="years"/>
			<attr name="host">
				avian_domesticbirds
			</attr>
		</taxon>
		<taxon id="24511|avian_shorebirds|SouthAfrica|19610615|H5N3">
			<date value="1961.4520547945206" direction="forwards" units="years"/>
			<attr name="host">
				avian_shorebirds
			</attr>
		</taxon>
		<taxon id="22387|avian_waterfowl|EastAsia|19770615|H5N3">
			<date value="1977.4520547945206" direction="forwards" units="years"/>
			<attr name="host">
				avian_waterfowl
			</attr>
		</taxon>
		<taxon id="26801|avian_domesticbirds|SouthernEurope|19980615|H5N9">
			<date value="1998.4520547945206" direction="forwards" units="years"/>
			<attr name="host">
				avian_domesticbirds
			</attr>
		</taxon>
		<taxon id="1002796|avian_landbirds|NorthAmerica|19940615|H5N9">
			<date value="1994.4520547945206" direction="forwards" units="years"/>
			<attr name="host">
				avian_landbirds
			</attr>
		</taxon>
		<taxon id="1004263|avian_waterfowl|SoutheastAsia|20040615|H5N2">
			<date value="2004.4535519125684" direction="forwards" units="years"/>
			<attr name="host">
				avian_waterfowl
			</attr>
		</taxon>
		<taxon id="1024322|avian_waterfowl|NorthernEurope|20061108|H5N2">
			<date value="2006.8520547945207" direction="forwards" units="years"/>
			<attr name="host">
				avian_waterfowl
			</attr>
		</taxon>
		<taxon id="1016788|avian_waterfowl|EastAsia|20090109|H5N2">
			<date value="2009.021917808219" direction="forwards" units="years"/>
			<attr name="host">
				avian_waterfowl
			</attr>
		</taxon>
		<taxon id="26119|avian_domesticbirds|SouthernEurope|19970615|H5N2">
			<date value="1997.4520547945206" direction="forwards" units="years"/>
			<attr name="host">
				avian_domesticbirds
			</attr>
		</taxon>
		<taxon id="1000875|avian_domesticbirds|EastAsia|19970615|H5N1">
			<date value="1997.4520547945206" direction="forwards" units="years"/>
			<attr name="host">
				avian_domesticbirds
			</attr>
		</taxon>
		<taxon id="27769|avian_waterfowl|EastAsia|20010615|H5N1">
			<date value="2001.4520547945206" direction="forwards" units="years"/>
			<attr name="host">
				avian_waterfowl
			</attr>
		</taxon>
		<taxon id="1000877|avian_domesticbirds|EastAsia|20020615|H5N1">
			<date value="2002.4520547945206" direction="forwards" units="years"/>
			<attr name="host">
				avian_domesticbirds
			</attr>
		</taxon>
		<taxon id="1000631|avian_waterfowl|EastAsia|20030615|H5N1">
			<date value="2003.4520547945206" direction="forwards" units="years"/>
			<attr name="host">
				avian_waterfowl
			</attr>
		</taxon>
		<taxon id="1000110|avian_domesticbirds|EastAsia|20040615|H5N1">
			<date value="2004.4535519125684" direction="forwards" units="years"/>
			<attr name="host">
				avian_domesticbirds
			</attr>
		</taxon>
		<taxon id="1000883|avian_waterfowl|EastAsia|20020615|H5N1">
			<date value="2002.4520547945206" direction="forwards" units="years"/>
			<attr name="host">
				avian_waterfowl
			</attr>
		</taxon>
		<taxon id="1001081|avian_waterfowl|EastAsia|20020615|H5N1">
			<date value="2002.4520547945206" direction="forwards" units="years"/>
			<attr name="host">
				avian_waterfowl
			</attr>
		</taxon>
		<taxon id="1000710|swine|EastAsia|20040615|H5N1">
			<date value="2004.4535519125684" direction="forwards" units="years"/>
			<attr name="host">
				swine
			</attr>
		</taxon>
		<taxon id="1007850|avian_waterfowl|EastAsia|20040615|H5N1">
			<date value="2004.4535519125684" direction="forwards" units="years"/>
			<attr name="host">
				avian_waterfowl
			</attr>
		</taxon>
		<taxon id="1019107|avian_waterfowl|SoutheastAsia|20130605|H5N1">
			<date value="2013.4246575342465" direction="forwards" units="years"/>
			<attr name="host">
				avian_waterfowl
			</attr>
		</taxon>
		<taxon id="1026206|avian_domesticbirds|EastAsia|20140124|H5N8">
			<date value="2014.0630136986301" direction="forwards" units="years"/>
			<attr name="host">
				avian_domesticbirds
			</attr>
		</taxon>
		<taxon id="1026222|avian_waterfowl|EastAsia|20140119|H5N8">
			<date value="2014.0493150684931" direction="forwards" units="years"/>
			<attr name="host">
				avian_waterfowl
			</attr>
		</taxon>
		<taxon id="1026294|avian_domesticbirds|SoutheastAsia|20090601|H5N1">
			<date value="2009.4136986301369" direction="forwards" units="years"/>
			<attr name="host">
				avian_domesticbirds
			</attr>
		</taxon>
		<taxon id="1014102|human|SoutheastAsia|20050615|H5N1">
			<date value="2005.4520547945206" direction="forwards" units="years"/>
			<attr name="host">
				human
			</attr>
		</taxon>
		<taxon id="1004268|human|SoutheastAsia|20050615|H5N1">
			<date value="2005.4520547945206" direction="forwards" units="years"/>
			<attr name="host">
				human
			</attr>
		</taxon>
		<taxon id="1026430|avian_waterfowl|SoutheastAsia|20120222|H5N1">
			<date value="2012.1420765027322" direction="forwards" units="years"/>
			<attr name="host">
				avian_waterfowl
			</attr>
		</taxon>
		<taxon id="1026163|avian_waterfowl|SoutheastAsia|20130212|H5N1">
			<date value="2013.1150684931506" direction="forwards" units="years"/>
			<attr name="host">
				avian_waterfowl
			</attr>
		</taxon>
		<taxon id="1001160|human|EastAsia|20030615|H5N1">
			<date value="2003.4520547945206" direction="forwards" units="years"/>
			<attr name="host">
				human
			</attr>
		</taxon>
		<taxon id="1024081|avian_domesticbirds|EastAsia|20100515|H5N2">
			<date value="2010.3671232876711" direction="forwards" units="years"/>
			<attr name="host">
				avian_domesticbirds
			</attr>
		</taxon>
		<taxon id="1021590|avian_domesticbirds|EastAsia|20130704|H5N2">
			<date value="2013.504109589041" direction="forwards" units="years"/>
			<attr name="host">
				avian_domesticbirds
			</attr>
		</taxon>
		<taxon id="1010270|avian_landbirds|EastAsia|20030416|H5N1">
			<date value="2003.2876712328766" direction="forwards" units="years"/>
			<attr name="host">
				avian_landbirds
			</attr>
		</taxon>
		<taxon id="1004245|avian_waterfowl|EastAsia|19970615|H5N1">
			<date value="1997.4520547945206" direction="forwards" units="years"/>
			<attr name="host">
				avian_waterfowl
			</attr>
		</taxon>
		<taxon id="1015808|avian_landbirds|SouthAfrica|20110720|H5N2">
			<date value="2011.5479452054794" direction="forwards" units="years"/>
			<attr name="host">
				avian_landbirds
			</attr>
		</taxon>
		<taxon id="1025590|avian_shorebirds|NorthernEurope|20130523|H5N1">
			<date value="2013.3890410958904" direction="forwards" units="years"/>
			<attr name="host">
				avian_shorebirds
			</attr>
		</taxon>
		<taxon id="22383|avian_waterfowl|EastAsia|19780615|H5N2">
			<date value="1978.4520547945206" direction="forwards" units="years"/>
			<attr name="host">
				avian_waterfowl
			</attr>
		</taxon>
		<taxon id="24525|avian_domesticbirds|WesternEurope|19830615|H5N8">
			<date value="1983.4520547945206" direction="forwards" units="years"/>
			<attr name="host">
				avian_domesticbirds
			</attr>
		</taxon>
		<taxon id="16784|avian_waterfowl|CentralEurope|19840615|H5N6">
			<date value="1984.4535519125684" direction="forwards" units="years"/>
			<attr name="host">
				avian_waterfowl
			</attr>
		</taxon>
		<taxon id="1018448|avian_waterfowl|EastAsia|20111111|H5N2">
			<date value="2011.8602739726027" direction="forwards" units="years"/>
			<attr name="host">
				avian_waterfowl
			</attr>
		</taxon>
		<taxon id="22411|avian_waterfowl|Oceania|19800615|H1N1">
			<date value="1980.4535519125684" direction="forwards" units="years"/>
			<attr name="host">
				avian_waterfowl
			</attr>
		</taxon>
		<taxon id="1026135|avian_waterfowl|EastAsia|20070515|H1N2">
			<date value="2007.3671232876711" direction="forwards" units="years"/>
			<attr name="host">
				avian_waterfowl
			</attr>
		</taxon>
		<taxon id="1018251|avian_waterfowl|WesternEurope|19990615|H1N1">
			<date value="1999.4520547945206" direction="forwards" units="years"/>
			<attr name="host">
				avian_waterfowl
			</attr>
		</taxon>
		<taxon id="1015807|avian_landbirds|SouthAfrica|20110916|H1N2">
			<date value="2011.7068493150684" direction="forwards" units="years"/>
			<attr name="host">
				avian_landbirds
			</attr>
		</taxon>
		<taxon id="1024418|avian_waterfowl|WestAsia|20121219|H1N1">
			<date value="2012.964480874317" direction="forwards" units="years"/>
			<attr name="host">
				avian_waterfowl
			</attr>
		</taxon>
		<taxon id="1024391|avian_waterfowl|WestAsia|20100217|H1N1">
			<date value="2010.1287671232876" direction="forwards" units="years"/>
			<attr name="host">
				avian_waterfowl
			</attr>
		</taxon>
		<taxon id="1026136|avian_waterfowl|EastAsia|20100115|H1N1">
			<date value="2010.0383561643835" direction="forwards" units="years"/>
			<attr name="host">
				avian_waterfowl
			</attr>
		</taxon>
		<taxon id="1011424|avian_waterfowl|EastAsia|20110615|H1N2">
			<date value="2011.4520547945206" direction="forwards" units="years"/>
			<attr name="host">
				avian_waterfowl
			</attr>
		</taxon>
		<taxon id="1011615|avian_waterfowl|EastAsia|20110615|H1N3">
			<date value="2011.4520547945206" direction="forwards" units="years"/>
			<attr name="host">
				avian_waterfowl
			</attr>
		</taxon>
		<taxon id="1004289|avian_waterfowl|WesternEurope|19830615|H1N1">
			<date value="1983.4520547945206" direction="forwards" units="years"/>
			<attr name="host">
				avian_waterfowl
			</attr>
		</taxon>
		<taxon id="1000948|swine|SouthernEurope|19870615|H1N1">
			<date value="1987.4520547945206" direction="forwards" units="years"/>
			<attr name="host">
				swine
			</attr>
		</taxon>
		<taxon id="1014809|swine|WesternEurope|19950615|H1N1">
			<date value="1995.4520547945206" direction="forwards" units="years"/>
			<attr name="host">
				swine
			</attr>
		</taxon>
		<taxon id="1011409|swine|SouthernEurope|19940615|H1N1">
			<date value="1994.4520547945206" direction="forwards" units="years"/>
			<attr name="host">
				swine
			</attr>
		</taxon>
		<taxon id="1018834|swine|NorthernEurope|20120221|H1N2">
			<date value="2012.139344262295" direction="forwards" units="years"/>
			<attr name="host">
				swine
			</attr>
		</taxon>
		<taxon id="23393|swine|SouthernEurope|20030615|H1N1">
			<date value="2003.4520547945206" direction="forwards" units="years"/>
			<attr name="host">
				swine
			</attr>
		</taxon>
		<taxon id="1004436|swine|CentralEurope|20031009|H1N1">
			<date value="2003.7698630136986" direction="forwards" units="years"/>
			<attr name="host">
				swine
			</attr>
		</taxon>
		<taxon id="1014824|swine|CentralEurope|20000615|H1N1">
			<date value="2000.4535519125684" direction="forwards" units="years"/>
			<attr name="host">
				swine
			</attr>
		</taxon>
		<taxon id="1014755|swine|CentralEurope|20000615|H1N1">
			<date value="2000.4535519125684" direction="forwards" units="years"/>
			<attr name="host">
				swine
			</attr>
		</taxon>
		<taxon id="1014807|swine|WesternEurope|19990615|H1N1">
			<date value="1999.4520547945206" direction="forwards" units="years"/>
			<attr name="host">
				swine
			</attr>
		</taxon>
		<taxon id="1009903|swine|EastAsia|20030509|H1N1">
			<date value="2003.3506849315067" direction="forwards" units="years"/>
			<attr name="host">
				swine
			</attr>
		</taxon>
		<taxon id="1025208|swine|EastAsia|20120315|H1N2">
			<date value="2012.2021857923498" direction="forwards" units="years"/>
			<attr name="host">
				swine
			</attr>
		</taxon>
		<taxon id="1025025|swine|EastAsia|20120301|H1N2">
			<date value="2012.1639344262296" direction="forwards" units="years"/>
			<attr name="host">
				swine
			</attr>
		</taxon>
		<taxon id="1021732|swine|EastAsia|20130306|H1N1">
			<date value="2013.1753424657534" direction="forwards" units="years"/>
			<attr name="host">
				swine
			</attr>
		</taxon>
		<taxon id="1025148|swine|EastAsia|20111006|H1N1">
			<date value="2011.7616438356165" direction="forwards" units="years"/>
			<attr name="host">
				swine
			</attr>
		</taxon>
		<taxon id="1024993|swine|EastAsia|20110922|H1N2">
			<date value="2011.7232876712328" direction="forwards" units="years"/>
			<attr name="host">
				swine
			</attr>
		</taxon>
		<taxon id="1018300|swine|EastAsia|20130423|H1N2">
			<date value="2013.3068493150686" direction="forwards" units="years"/>
			<attr name="host">
				swine
			</attr>
		</taxon>
		<taxon id="1019500|human|EastAsia|20110104|H1N1">
			<date value="2011.0082191780823" direction="forwards" units="years"/>
			<attr name="host">
				human
			</attr>
		</taxon>
		<taxon id="1026265|swine|EastAsia|20140104|H1N1">
			<date value="2014.0082191780823" direction="forwards" units="years"/>
			<attr name="host">
				swine
			</attr>
		</taxon>
		<taxon id="1018264|swine|SouthernEurope|20120815|H1N1">
			<date value="2012.620218579235" direction="forwards" units="years"/>
			<attr name="host">
				swine
			</attr>
		</taxon>
		<taxon id="1026323|swine|SouthernEurope|20120915|H1N1">
			<date value="2012.704918032787" direction="forwards" units="years"/>
			<attr name="host">
				swine
			</attr>
		</taxon>
		<taxon id="1009195|human|CentralEurope|20101021|H1N1">
			<date value="2010.8027397260273" direction="forwards" units="years"/>
			<attr name="host">
				human
			</attr>
		</taxon>
		<taxon id="1014757|swine|WesternEurope|20071106|H1N1">
			<date value="2007.8465753424657" direction="forwards" units="years"/>
			<attr name="host">
				swine
			</attr>
		</taxon>
		<taxon id="24495|avian_waterfowl|NorthAmerica|19821201|H1N2">
			<date value="1982.9150684931508" direction="forwards" units="years"/>
			<attr name="host">
				avian_waterfowl
			</attr>
		</taxon>
		<taxon id="22177|avian_waterfowl|NorthAmerica|19880903|H1N1">
			<date value="1988.672131147541" direction="forwards" units="years"/>
			<attr name="host">
				avian_waterfowl
			</attr>
		</taxon>
		<taxon id="1010905|avian_waterfowl|NorthAmerica|20081214|H1N3">
			<date value="2008.950819672131" direction="forwards" units="years"/>
			<attr name="host">
				avian_waterfowl
			</attr>
		</taxon>
		<taxon id="1022326|avian_waterfowl|NorthAmerica|20130806|H1N8">
			<date value="2013.5945205479452" direction="forwards" units="years"/>
			<attr name="host">
				avian_waterfowl
			</attr>
		</taxon>
		<taxon id="28949|avian_waterfowl|NorthAmerica|19850116|H1N1">
			<date value="1985.041095890411" direction="forwards" units="years"/>
			<attr name="host">
				avian_waterfowl
			</attr>
		</taxon>
		<taxon id="1010879|avian_waterfowl|NorthAmerica|20091025|H1N1">
			<date value="2009.813698630137" direction="forwards" units="years"/>
			<attr name="host">
				avian_waterfowl
			</attr>
		</taxon>
		<taxon id="22451|avian_landbirds|NorthAmerica|19811002|H1N1">
			<date value="1981.7506849315068" direction="forwards" units="years"/>
			<attr name="host">
				avian_landbirds
			</attr>
		</taxon>
		<taxon id="1023632|avian_waterfowl|NorthAmerica|19760615|H1N1">
			<date value="1976.4535519125684" direction="forwards" units="years"/>
			<attr name="host">
				avian_waterfowl
			</attr>
		</taxon>
		<taxon id="1023650|avian_shorebirds|NorthAmerica|19760615|H1N6">
			<date value="1976.4535519125684" direction="forwards" units="years"/>
			<attr name="host">
				avian_shorebirds
			</attr>
		</taxon>
		<taxon id="1010340|human|WesternEurope|19330601|H1N1">
			<date value="1933.4136986301369" direction="forwards" units="years"/>
			<attr name="host">
				human
			</attr>
		</taxon>
		<taxon id="16804|human|WesternEurope|19330615|H1N1">
			<date value="1933.4520547945206" direction="forwards" units="years"/>
			<attr name="host">
				human
			</attr>
		</taxon>
		<taxon id="25897|human|NorthAmerica|19350615|H1N1">
			<date value="1935.4520547945206" direction="forwards" units="years"/>
			<attr name="host">
				human
			</attr>
		</taxon>
		<taxon id="1004050|human|Oceania|19460615|H1N1">
			<date value="1946.4520547945206" direction="forwards" units="years"/>
			<attr name="host">
				human
			</attr>
		</taxon>
		<taxon id="24225|human|NorthAmerica|19400615|H1N1">
			<date value="1940.4535519125684" direction="forwards" units="years"/>
			<attr name="host">
				human
			</attr>
		</taxon>
		<taxon id="23265|human|NorthAmerica|19500615|H1N1">
			<date value="1950.4520547945206" direction="forwards" units="years"/>
			<attr name="host">
				human
			</attr>
		</taxon>
		<taxon id="1014950|human|EastAsia|19570615|H1N1">
			<date value="1957.4520547945206" direction="forwards" units="years"/>
			<attr name="host">
				human
			</attr>
		</taxon>
		<taxon id="1018413|human|NorthAmerica|19570615|H1N1">
			<date value="1957.4520547945206" direction="forwards" units="years"/>
			<attr name="host">
				human
			</attr>
		</taxon>
		<taxon id="25895|human|NorthAmerica|19480615|H1N1">
			<date value="1948.4535519125684" direction="forwards" units="years"/>
			<attr name="host">
				human
			</attr>
		</taxon>
		<taxon id="1018539|human|SouthernEurope|19490615|H1N1">
			<date value="1949.4520547945206" direction="forwards" units="years"/>
			<attr name="host">
				human
			</attr>
		</taxon>
		<taxon id="16779|human|EasternEurope|19770615|H1N1">
			<date value="1977.4520547945206" direction="forwards" units="years"/>
			<attr name="host">
				human
			</attr>
		</taxon>
		<taxon id="23259|human|EastAsia|19770615|H1N1">
			<date value="1977.4520547945206" direction="forwards" units="years"/>
			<attr name="host">
				human
			</attr>
		</taxon>
		<taxon id="25899|human|NorthAmerica|19780615|H1N1">
			<date value="1978.4520547945206" direction="forwards" units="years"/>
			<attr name="host">
				human
			</attr>
		</taxon>
		<taxon id="26149|human|EasternSouthAmerica|19780615|H1N1">
			<date value="1978.4520547945206" direction="forwards" units="years"/>
			<attr name="host">
				human
			</attr>
		</taxon>
		<taxon id="1000748|human|NorthAmerica|19790615|H1N1">
			<date value="1979.4520547945206" direction="forwards" units="years"/>
			<attr name="host">
				human
			</attr>
		</taxon>
		<taxon id="26601|human|EasternEurope|19790615|H1N1">
			<date value="1979.4520547945206" direction="forwards" units="years"/>
			<attr name="host">
				human
			</attr>
		</taxon>
		<taxon id="26107|human|NorthAmerica|19800615|H1N1">
			<date value="1980.4535519125684" direction="forwards" units="years"/>
			<attr name="host">
				human
			</attr>
		</taxon>
		<taxon id="26373|human|NorthAmerica|19810615|H1N1">
			<date value="1981.4520547945206" direction="forwards" units="years"/>
			<attr name="host">
				human
			</attr>
		</taxon>
		<taxon id="24127|human|NorthAmerica|19830615|H1N1">
			<date value="1983.4520547945206" direction="forwards" units="years"/>
			<attr name="host">
				human
			</attr>
		</taxon>
		<taxon id="23641|human|NorthAmerica|19800615|H1N1">
			<date value="1980.4535519125684" direction="forwards" units="years"/>
			<attr name="host">
				human
			</attr>
		</taxon>
		<taxon id="23735|human|NorthAmerica|19830615|H1N1">
			<date value="1983.4520547945206" direction="forwards" units="years"/>
			<attr name="host">
				human
			</attr>
		</taxon>
		<taxon id="26555|human|NorthAmerica|19840615|H1N1">
			<date value="1984.4535519125684" direction="forwards" units="years"/>
			<attr name="host">
				human
			</attr>
		</taxon>
		<taxon id="1014797|swine|WesternEurope|19970211|H1N2">
			<date value="1997.1123287671232" direction="forwards" units="years"/>
			<attr name="host">
				swine
			</attr>
		</taxon>
		<taxon id="28565|swine|SouthernEurope|20050615|H1N2">
			<date value="2005.4520547945206" direction="forwards" units="years"/>
			<attr name="host">
				swine
			</attr>
		</taxon>
		<taxon id="1014811|swine|WesternEurope|20070615|H1N2">
			<date value="2007.4520547945206" direction="forwards" units="years"/>
			<attr name="host">
				swine
			</attr>
		</taxon>
		<taxon id="1014758|swine|WesternEurope|20021204|H1N2">
			<date value="2002.9232876712329" direction="forwards" units="years"/>
			<attr name="host">
				swine
			</attr>
		</taxon>
		<taxon id="28567|swine|WesternEurope|20011221|H1N2">
			<date value="2001.9698630136986" direction="forwards" units="years"/>
			<attr name="host">
				swine
			</attr>
		</taxon>
		<taxon id="1000671|human|NorthAmerica|19910615|H1N1">
			<date value="1991.4520547945206" direction="forwards" units="years"/>
			<attr name="host">
				human
			</attr>
		</taxon>
		<taxon id="1014409|human|SouthernSouthAmerica|20000615|H1N1">
			<date value="2000.4535519125684" direction="forwards" units="years"/>
			<attr name="host">
				human
			</attr>
		</taxon>
		<taxon id="28513|human|WesternEurope|20000615|H1N1">
			<date value="2000.4535519125684" direction="forwards" units="years"/>
			<attr name="host">
				human
			</attr>
		</taxon>
		<taxon id="1014394|human|EastAsia|19990615|H1N1">
			<date value="1999.4520547945206" direction="forwards" units="years"/>
			<attr name="host">
				human
			</attr>
		</taxon>
		<taxon id="1002065|human|EastAsia|19950615|H1N1">
			<date value="1995.4520547945206" direction="forwards" units="years"/>
			<attr name="host">
				human
			</attr>
		</taxon>
		<taxon id="1013709|human|SoutheastAsia|20000504|H1N1">
			<date value="2000.3387978142077" direction="forwards" units="years"/>
			<attr name="host">
				human
			</attr>
		</taxon>
		<taxon id="1014413|human|EasternEurope|20020615|H1N1">
			<date value="2002.4520547945206" direction="forwards" units="years"/>
			<attr name="host">
				human
			</attr>
		</taxon>
		<taxon id="1014410|human|SouthernSouthAmerica|20010615|H1N1">
			<date value="2001.4520547945206" direction="forwards" units="years"/>
			<attr name="host">
				human
			</attr>
		</taxon>
		<taxon id="24811|human|Oceania|19990615|H1N1">
			<date value="1999.4520547945206" direction="forwards" units="years"/>
			<attr name="host">
				human
			</attr>
		</taxon>
		<taxon id="16801|human|Oceania|19990615|H1N1">
			<date value="1999.4520547945206" direction="forwards" units="years"/>
			<attr name="host">
				human
			</attr>
		</taxon>
		<taxon id="1001220|human|EastAsia|19990615|H1N1">
			<date value="1999.4520547945206" direction="forwards" units="years"/>
			<attr name="host">
				human
			</attr>
		</taxon>
		<taxon id="26547|human|NorthAmerica|20000615|H1N1">
			<date value="2000.4535519125684" direction="forwards" units="years"/>
			<attr name="host">
				human
			</attr>
		</taxon>
		<taxon id="23245|human|NorthAmerica|20010108|H1N1">
			<date value="2001.0191780821917" direction="forwards" units="years"/>
			<attr name="host">
				human
			</attr>
		</taxon>
		<taxon id="1014167|swine|EastAsia|20080315|H1N2">
			<date value="2008.2021857923498" direction="forwards" units="years"/>
			<attr name="host">
				swine
			</attr>
		</taxon>
		<taxon id="1014408|human|EastAsia|20000615|H1N1">
			<date value="2000.4535519125684" direction="forwards" units="years"/>
			<attr name="host">
				human
			</attr>
		</taxon>
		<taxon id="1026281|swine|EasternSouthAmerica|20130605|H1N2">
			<date value="2013.4246575342465" direction="forwards" units="years"/>
			<attr name="host">
				swine
			</attr>
		</taxon>
		<taxon id="1021449|others|EasternSouthAmerica|20110725|H1N2">
			<date value="2011.5616438356165" direction="forwards" units="years"/>
			<attr name="host">
				others
			</attr>
		</taxon>
		<taxon id="1026261|swine|EasternSouthAmerica|20110225|H1N2">
			<date value="2011.150684931507" direction="forwards" units="years"/>
			<attr name="host">
				swine
			</attr>
		</taxon>
		<taxon id="22633|human|NorthAmerica|20030129|H1N2">
			<date value="2003.0767123287671" direction="forwards" units="years"/>
			<attr name="host">
				human
			</attr>
		</taxon>
		<taxon id="1018386|swine|NorthAmerica|20120914|H1N2">
			<date value="2012.7021857923498" direction="forwards" units="years"/>
			<attr name="host">
				swine
			</attr>
		</taxon>
		<taxon id="1023400|human|NorthAmerica|20121215|H1N2">
			<date value="2012.9535519125684" direction="forwards" units="years"/>
			<attr name="host">
				human
			</attr>
		</taxon>
		<taxon id="1024910|swine|NorthAmerica|20140512|H1N2">
			<date value="2014.358904109589" direction="forwards" units="years"/>
			<attr name="host">
				swine
			</attr>
		</taxon>
		<taxon id="1021482|swine|NorthAmerica|20121210|H1N2">
			<date value="2012.9398907103825" direction="forwards" units="years"/>
			<attr name="host">
				swine
			</attr>
		</taxon>
		<taxon id="1020676|swine|NorthAmerica|20101123|H1N2">
			<date value="2010.8931506849315" direction="forwards" units="years"/>
			<attr name="host">
				swine
			</attr>
		</taxon>
		<taxon id="26143|human|Oceania|20010619|H1N1">
			<date value="2001.4630136986302" direction="forwards" units="years"/>
			<attr name="host">
				human
			</attr>
		</taxon>
		<taxon id="28743|swine|NorthAmerica|20111115|H1N2">
			<date value="2011.8712328767124" direction="forwards" units="years"/>
			<attr name="host">
				swine
			</attr>
		</taxon>
		<taxon id="1019085|swine|NorthAmerica|20130227|H1N2">
			<date value="2013.1561643835616" direction="forwards" units="years"/>
			<attr name="host">
				swine
			</attr>
		</taxon>
		<taxon id="1013711|human|SoutheastAsia|19980127|H1N1">
			<date value="1998.0712328767124" direction="forwards" units="years"/>
			<attr name="host">
				human
			</attr>
		</taxon>
		<taxon id="1000980|swine|EastAsia|20040615|H1N1">
			<date value="2004.4535519125684" direction="forwards" units="years"/>
			<attr name="host">
				swine
			</attr>
		</taxon>
		<taxon id="1002397|human|SouthernEurope|19890102|H1N1">
			<date value="1989.0027397260274" direction="forwards" units="years"/>
			<attr name="host">
				human
			</attr>
		</taxon>
		<taxon id="26551|human|NorthAmerica|19450615|H1N1">
			<date value="1945.4520547945206" direction="forwards" units="years"/>
			<attr name="host">
				human
			</attr>
		</taxon>
		<taxon id="1004062|swine|NorthAmerica|19310615|H1N1">
			<date value="1931.4520547945206" direction="forwards" units="years"/>
			<attr name="host">
				swine
			</attr>
		</taxon>
		<taxon id="1000675|swine|NorthAmerica|19420615|H1N1">
			<date value="1942.4520547945206" direction="forwards" units="years"/>
			<attr name="host">
				swine
			</attr>
		</taxon>
		<taxon id="1002573|swine|NorthAmerica|19780615|H1N1">
			<date value="1978.4520547945206" direction="forwards" units="years"/>
			<attr name="host">
				swine
			</attr>
		</taxon>
		<taxon id="1018546|human|NorthAmerica|19760615|H1N1">
			<date value="1976.4535519125684" direction="forwards" units="years"/>
			<attr name="host">
				human
			</attr>
		</taxon>
		<taxon id="1001054|swine|NorthAmerica|19570615|H1N1">
			<date value="1957.4520547945206" direction="forwards" units="years"/>
			<attr name="host">
				swine
			</attr>
		</taxon>
		<taxon id="1001240|swine|EastAsia|19810615|H1N1">
			<date value="1981.4520547945206" direction="forwards" units="years"/>
			<attr name="host">
				swine
			</attr>
		</taxon>
		<taxon id="1001282|human|NorthAmerica|19760615|H1N1">
			<date value="1976.4535519125684" direction="forwards" units="years"/>
			<attr name="host">
				human
			</attr>
		</taxon>
		<taxon id="26727|swine|NorthAmerica|19770615|H1N1">
			<date value="1977.4520547945206" direction="forwards" units="years"/>
			<attr name="host">
				swine
			</attr>
		</taxon>
		<taxon id="1009901|swine|EastAsia|19791228|H1N1">
			<date value="1979.9890410958903" direction="forwards" units="years"/>
			<attr name="host">
				swine
			</attr>
		</taxon>
		<taxon id="1002089|avian_domesticbirds|NorthAmerica|19910615|H1N1">
			<date value="1991.4520547945206" direction="forwards" units="years"/>
			<attr name="host">
				avian_domesticbirds
			</attr>
		</taxon>
		<taxon id="1000792|avian_domesticbirds|NorthAmerica|19800615|H1N1">
			<date value="1980.4535519125684" direction="forwards" units="years"/>
			<attr name="host">
				avian_domesticbirds
			</attr>
		</taxon>
		<taxon id="26747|swine|NorthAmerica|19800615|H1N1">
			<date value="1980.4535519125684" direction="forwards" units="years"/>
			<attr name="host">
				swine
			</attr>
		</taxon>
		<taxon id="26725|swine|NorthAmerica|19790615|H1N1">
			<date value="1979.4520547945206" direction="forwards" units="years"/>
			<attr name="host">
				swine
			</attr>
		</taxon>
		<taxon id="1000475|swine|NorthAmerica|20030615|H1N1">
			<date value="2003.4520547945206" direction="forwards" units="years"/>
			<attr name="host">
				swine
			</attr>
		</taxon>
		<taxon id="1020875|swine|NorthAmerica|20040407|H1N1">
			<date value="2004.2650273224044" direction="forwards" units="years"/>
			<attr name="host">
				swine
			</attr>
		</taxon>
		<taxon id="1000476|swine|NorthAmerica|20030615|H1N1">
			<date value="2003.4520547945206" direction="forwards" units="years"/>
			<attr name="host">
				swine
			</attr>
		</taxon>
		<taxon id="1020894|swine|NorthAmerica|20100120|H1N1">
			<date value="2010.0520547945205" direction="forwards" units="years"/>
			<attr name="host">
				swine
			</attr>
		</taxon>
		<taxon id="1001518|swine|NorthAmerica|19860615|H1N1">
			<date value="1986.4520547945206" direction="forwards" units="years"/>
			<attr name="host">
				swine
			</attr>
		</taxon>
		<taxon id="26713|swine|NorthAmerica|19850615|H1N1">
			<date value="1985.4520547945206" direction="forwards" units="years"/>
			<attr name="host">
				swine
			</attr>
		</taxon>
		<taxon id="26863|swine|NorthAmerica|19870615|H1N1">
			<date value="1987.4520547945206" direction="forwards" units="years"/>
			<attr name="host">
				swine
			</attr>
		</taxon>
		<taxon id="1000770|swine|NorthAmerica|19870615|H1N1">
			<date value="1987.4520547945206" direction="forwards" units="years"/>
			<attr name="host">
				swine
			</attr>
		</taxon>
		<taxon id="1002387|avian_domesticbirds|NorthAmerica|19880615|H1N1">
			<date value="1988.4535519125684" direction="forwards" units="years"/>
			<attr name="host">
				avian_domesticbirds
			</attr>
		</taxon>
		<taxon id="1014166|swine|EastAsia|20081115|H1N1">
			<date value="2008.8715846994535" direction="forwards" units="years"/>
			<attr name="host">
				swine
			</attr>
		</taxon>
		<taxon id="29018|swine|NorthAmerica|20031009|H1N1">
			<date value="2003.7698630136986" direction="forwards" units="years"/>
			<attr name="host">
				swine
			</attr>
		</taxon>
		<taxon id="1002432|avian_domesticbirds|NorthAmerica|19920615|H1N1">
			<date value="1992.4535519125684" direction="forwards" units="years"/>
			<attr name="host">
				avian_domesticbirds
			</attr>
		</taxon>
		<taxon id="1002575|swine|NorthAmerica|19900615|H1N1">
			<date value="1990.4520547945206" direction="forwards" units="years"/>
			<attr name="host">
				swine
			</attr>
		</taxon>
		<taxon id="1001517|swine|NorthAmerica|19910615|H1N1">
			<date value="1991.4520547945206" direction="forwards" units="years"/>
			<attr name="host">
				swine
			</attr>
		</taxon>
		<taxon id="1009932|swine|EastAsia|20010327|H1N1">
			<date value="2001.2328767123288" direction="forwards" units="years"/>
			<attr name="host">
				swine
			</attr>
		</taxon>
		<taxon id="1009957|swine|EastAsia|20000915|H1N1">
			<date value="2000.704918032787" direction="forwards" units="years"/>
			<attr name="host">
				swine
			</attr>
		</taxon>
		<taxon id="1025272|swine|EastAsia|20120913|H1N2">
			<date value="2012.6994535519125" direction="forwards" units="years"/>
			<attr name="host">
				swine
			</attr>
		</taxon>
		<taxon id="1010445|swine|EastAsia|20090310|H1N2">
			<date value="2009.186301369863" direction="forwards" units="years"/>
			<attr name="host">
				swine
			</attr>
		</taxon>
		<taxon id="1011535|swine|EastAsia|20100227|H1N2">
			<date value="2010.1561643835616" direction="forwards" units="years"/>
			<attr name="host">
				swine
			</attr>
		</taxon>
		<taxon id="1014753|swine|EastAsia|20090115|H1N2">
			<date value="2009.0383561643835" direction="forwards" units="years"/>
			<attr name="host">
				swine
			</attr>
		</taxon>
		<taxon id="1011486|swine|NorthAmerica|20091021|H1N1">
			<date value="2009.8027397260273" direction="forwards" units="years"/>
			<attr name="host">
				swine
			</attr>
		</taxon>
		<taxon id="1018806|swine|NorthAmerica|20130503|H1N1">
			<date value="2013.3342465753424" direction="forwards" units="years"/>
			<attr name="host">
				swine
			</attr>
		</taxon>
		<taxon id="1020869|swine|NorthAmerica|20030122|H1N1">
			<date value="2003.0575342465754" direction="forwards" units="years"/>
			<attr name="host">
				swine
			</attr>
		</taxon>
		<taxon id="1025162|swine|EastAsia|20111020|H1N2">
			<date value="2011.8" direction="forwards" units="years"/>
			<attr name="host">
				swine
			</attr>
		</taxon>
		<taxon id="1025149|swine|EastAsia|20111006|H1N2">
			<date value="2011.7616438356165" direction="forwards" units="years"/>
			<attr name="host">
				swine
			</attr>
		</taxon>
		<taxon id="1025000|swine|EastAsia|20111027|H1N2">
			<date value="2011.8191780821917" direction="forwards" units="years"/>
			<attr name="host">
				swine
			</attr>
		</taxon>
		<taxon id="1011512|swine|EastAsia|20100826|H1N2">
			<date value="2010.6493150684933" direction="forwards" units="years"/>
			<attr name="host">
				swine
			</attr>
		</taxon>
		<taxon id="1015577|human|SouthAsia|20090824|H1N2">
			<date value="2009.6438356164383" direction="forwards" units="years"/>
			<attr name="host">
				human
			</attr>
		</taxon>
		<taxon id="1026088|human|NorthernEurope|20140218|H1N1">
			<date value="2014.131506849315" direction="forwards" units="years"/>
			<attr name="host">
				human
			</attr>
		</taxon>
		<taxon id="1020820|swine|CentralEurope|20120222|H1N2">
			<date value="2012.1420765027322" direction="forwards" units="years"/>
			<attr name="host">
				swine
			</attr>
		</taxon>
		<taxon id="1020885|swine|NorthAmerica|20050308|H1N1">
			<date value="2005.1808219178083" direction="forwards" units="years"/>
			<attr name="host">
				swine
			</attr>
		</taxon>
		<taxon id="1020610|swine|NorthAmerica|20061006|H1N1">
			<date value="2006.7616438356165" direction="forwards" units="years"/>
			<attr name="host">
				swine
			</attr>
		</taxon>
		<taxon id="1020624|swine|NorthAmerica|20071025|H1N1">
			<date value="2007.813698630137" direction="forwards" units="years"/>
			<attr name="host">
				swine
			</attr>
		</taxon>
		<taxon id="1020615|swine|NorthAmerica|20060622|H1N2">
			<date value="2006.4712328767123" direction="forwards" units="years"/>
			<attr name="host">
				swine
			</attr>
		</taxon>
		<taxon id="1000682|human|NorthAmerica|20050615|H1N1">
			<date value="2005.4520547945206" direction="forwards" units="years"/>
			<attr name="host">
				human
			</attr>
		</taxon>
		<taxon id="1024834|swine|NorthAmerica|20110913|H1N1">
			<date value="2011.6986301369864" direction="forwards" units="years"/>
			<attr name="host">
				swine
			</attr>
		</taxon>
		<taxon id="1020723|swine|NorthAmerica|20111006|H1N1">
			<date value="2011.7616438356165" direction="forwards" units="years"/>
			<attr name="host">
				swine
			</attr>
		</taxon>
		<taxon id="1021514|swine|NorthAmerica|20130910|H1N1">
			<date value="2013.690410958904" direction="forwards" units="years"/>
			<attr name="host">
				swine
			</attr>
		</taxon>
		<taxon id="1002077|swine|SoutheastAsia|20030615|H1N1">
			<date value="2003.4520547945206" direction="forwards" units="years"/>
			<attr name="host">
				swine
			</attr>
		</taxon>
		<taxon id="1021595|swine|SoutheastAsia|20120213|H1N1">
			<date value="2012.1174863387978" direction="forwards" units="years"/>
			<attr name="host">
				swine
			</attr>
		</taxon>
		<taxon id="1019149|swine|SoutheastAsia|20090115|H1N1">
			<date value="2009.0383561643835" direction="forwards" units="years"/>
			<attr name="host">
				swine
			</attr>
		</taxon>
		<taxon id="26729|swine|NorthAmerica|19810615|H1N1">
			<date value="1981.4520547945206" direction="forwards" units="years"/>
			<attr name="host">
				swine
			</attr>
		</taxon>
		<taxon id="1003266|swine|SoutheastAsia|20040615|H1N1">
			<date value="2004.4535519125684" direction="forwards" units="years"/>
			<attr name="host">
				swine
			</attr>
		</taxon>
		<taxon id="1012647|swine|SoutheastAsia|20091115|H1N1">
			<date value="2009.8712328767124" direction="forwards" units="years"/>
			<attr name="host">
				swine
			</attr>
		</taxon>
		<taxon id="1001687|swine|NorthAmerica|19780615|H1N1">
			<date value="1978.4520547945206" direction="forwards" units="years"/>
			<attr name="host">
				swine
			</attr>
		</taxon>
		<taxon id="1000762|swine|NorthAmerica|19770615|H1N1">
			<date value="1977.4520547945206" direction="forwards" units="years"/>
			<attr name="host">
				swine
			</attr>
		</taxon>
		<taxon id="28057|swine|EastAsia|20040615|H1N2">
			<date value="2004.4535519125684" direction="forwards" units="years"/>
			<attr name="host">
				swine
			</attr>
		</taxon>
		<taxon id="1003326|swine|EastAsia|20060615|H1N2">
			<date value="2006.4520547945206" direction="forwards" units="years"/>
			<attr name="host">
				swine
			</attr>
		</taxon>
		<taxon id="28060|swine|EastAsia|20050615|H1N2">
			<date value="2005.4520547945206" direction="forwards" units="years"/>
			<attr name="host">
				swine
			</attr>
		</taxon>
		<taxon id="28059|swine|EastAsia|20040615|H1N2">
			<date value="2004.4535519125684" direction="forwards" units="years"/>
			<attr name="host">
				swine
			</attr>
		</taxon>
		<taxon id="28056|swine|EastAsia|20050615|H1N1">
			<date value="2005.4520547945206" direction="forwards" units="years"/>
			<attr name="host">
				swine
			</attr>
		</taxon>
		<taxon id="1016343|avian_shorebirds|NorthAmerica|19870520|H16N3">
			<date value="1987.3808219178081" direction="forwards" units="years"/>
			<attr name="host">
				avian_shorebirds
			</attr>
		</taxon>
		<taxon id="1015787|avian_shorebirds|NorthAmerica|20100908|H16N3">
			<date value="2010.6849315068494" direction="forwards" units="years"/>
			<attr name="host">
				avian_shorebirds
			</attr>
		</taxon>
		<taxon id="1015624|avian_shorebirds|NorthAmerica|20100813|H16N3">
			<date value="2010.613698630137" direction="forwards" units="years"/>
			<attr name="host">
				avian_shorebirds
			</attr>
		</taxon>
		<taxon id="1024840|avian_waterfowl|EastAsia|20131018|H16N3">
			<date value="2013.7945205479452" direction="forwards" units="years"/>
			<attr name="host">
				avian_waterfowl
			</attr>
		</taxon>
		<taxon id="1024411|avian_shorebirds|WestAsia|20120109|H16N3">
			<date value="2012.0218579234972" direction="forwards" units="years"/>
			<attr name="host">
				avian_shorebirds
			</attr>
		</taxon>
		<taxon id="1015555|avian_shorebirds|NorthAmerica|19770615|H13N6">
			<date value="1977.4520547945206" direction="forwards" units="years"/>
			<attr name="host">
				avian_shorebirds
			</attr>
		</taxon>
		<taxon id="1015606|avian_shorebirds|NorthAmerica|20090819|H13N6">
			<date value="2009.6301369863013" direction="forwards" units="years"/>
			<attr name="host">
				avian_shorebirds
			</attr>
		</taxon>
		<taxon id="1024413|avian_shorebirds|WestAsia|20120914|H13N6">
			<date value="2012.7021857923498" direction="forwards" units="years"/>
			<attr name="host">
				avian_shorebirds
			</attr>
		</taxon>
		<taxon id="1015179|avian_shorebirds|NorthAmerica|20070524|H13N9">
			<date value="2007.3917808219178" direction="forwards" units="years"/>
			<attr name="host">
				avian_shorebirds
			</attr>
		</taxon>
		<taxon id="1018169|avian_shorebirds|NorthAmerica|20090511|H13N6">
			<date value="2009.3561643835617" direction="forwards" units="years"/>
			<attr name="host">
				avian_shorebirds
			</attr>
		</taxon>
		<taxon id="1014432|avian_waterfowl|NorthAmerica|20090914|H13N6">
			<date value="2009.7013698630137" direction="forwards" units="years"/>
			<attr name="host">
				avian_waterfowl
			</attr>
		</taxon>
		<taxon id="22449|avian_shorebirds|NorthAmerica|19800825|H13N6">
			<date value="1980.6475409836066" direction="forwards" units="years"/>
			<attr name="host">
				avian_shorebirds
			</attr>
		</taxon>
		<taxon id="1024421|avian_shorebirds|WestAsia|20111206|H13N8">
			<date value="2011.9287671232876" direction="forwards" units="years"/>
			<attr name="host">
				avian_shorebirds
			</attr>
		</taxon>
		<taxon id="1024417|avian_shorebirds|WestAsia|20130307|H13N8">
			<date value="2013.1780821917807" direction="forwards" units="years"/>
			<attr name="host">
				avian_shorebirds
			</attr>
		</taxon>
		<taxon id="1014479|avian_waterfowl|EastAsia|20100322|H13N2">
			<date value="2010.2191780821918" direction="forwards" units="years"/>
			<attr name="host">
				avian_waterfowl
			</attr>
		</taxon>
		<taxon id="1015552|avian_waterfowl|WesternEurope|19560615|H11N6">
			<date value="1956.4535519125684" direction="forwards" units="years"/>
			<attr name="host">
				avian_waterfowl
			</attr>
		</taxon>
		<taxon id="1008198|swine|EastAsia|20010615|H11N6">
			<date value="2001.4520547945206" direction="forwards" units="years"/>
			<attr name="host">
				swine
			</attr>
		</taxon>
		<taxon id="1018456|avian_waterfowl|EastAsia|20111113|H11N9">
			<date value="2011.8657534246574" direction="forwards" units="years"/>
			<attr name="host">
				avian_waterfowl
			</attr>
		</taxon>
		<taxon id="22447|avian_waterfowl|WesternEurope|19990615|H11N9">
			<date value="1999.4520547945206" direction="forwards" units="years"/>
			<attr name="host">
				avian_waterfowl
			</attr>
		</taxon>
		<taxon id="1024307|avian_waterfowl|NorthernEurope|20021101|H11N9">
			<date value="2002.8328767123287" direction="forwards" units="years"/>
			<attr name="host">
				avian_waterfowl
			</attr>
		</taxon>
		<taxon id="1008860|avian_waterfowl|WesternEurope|20060615|H11N9">
			<date value="2006.4520547945206" direction="forwards" units="years"/>
			<attr name="host">
				avian_waterfowl
			</attr>
		</taxon>
		<taxon id="1014661|avian_waterfowl|EastAsia|20111015|H11N3">
			<date value="2011.786301369863" direction="forwards" units="years"/>
			<attr name="host">
				avian_waterfowl
			</attr>
		</taxon>
		<taxon id="1019063|avian_waterfowl|EastAsia|20120615|H11N9">
			<date value="2012.4535519125684" direction="forwards" units="years"/>
			<attr name="host">
				avian_waterfowl
			</attr>
		</taxon>
		<taxon id="1015056|avian_shorebirds|NorthAmerica|19890523|H11N1">
			<date value="1989.3890410958904" direction="forwards" units="years"/>
			<attr name="host">
				avian_shorebirds
			</attr>
		</taxon>
		<taxon id="1022206|avian_waterfowl|NorthAmerica|20130126|H11N9">
			<date value="2013.0684931506848" direction="forwards" units="years"/>
			<attr name="host">
				avian_waterfowl
			</attr>
		</taxon>
		<taxon id="1024387|avian_shorebirds|WestAsia|20100120|H11N1">
			<date value="2010.0520547945205" direction="forwards" units="years"/>
			<attr name="host">
				avian_shorebirds
			</attr>
		</taxon>
		<taxon id="1005196|avian_waterfowl|EastAsia|20050809|H12N3">
			<date value="2005.6027397260275" direction="forwards" units="years"/>
			<attr name="host">
				avian_waterfowl
			</attr>
		</taxon>
		<taxon id="1005195|avian_waterfowl|EastAsia|20050809|H12N3">
			<date value="2005.6027397260275" direction="forwards" units="years"/>
			<attr name="host">
				avian_waterfowl
			</attr>
		</taxon>
		<taxon id="1024310|avian_waterfowl|NorthernEurope|20030917|H12N5">
			<date value="2003.7095890410958" direction="forwards" units="years"/>
			<attr name="host">
				avian_waterfowl
			</attr>
		</taxon>
		<taxon id="1018462|others|EastAsia|20111113|H12N7">
			<date value="2011.8657534246574" direction="forwards" units="years"/>
			<attr name="host">
				others
			</attr>
		</taxon>
		<taxon id="1010255|avian_waterfowl|SoutheastAsia|20090115|H12N5">
			<date value="2009.0383561643835" direction="forwards" units="years"/>
			<attr name="host">
				avian_waterfowl
			</attr>
		</taxon>
		<taxon id="1017044|avian_waterfowl|NorthAmerica|20000615|H12N5">
			<date value="2000.4535519125684" direction="forwards" units="years"/>
			<attr name="host">
				avian_waterfowl
			</attr>
		</taxon>
		<taxon id="1025622|avian_domesticbirds|NorthAmerica|20130417|H12N5">
			<date value="2013.2904109589042" direction="forwards" units="years"/>
			<attr name="host">
				avian_domesticbirds
			</attr>
		</taxon>
		<taxon id="1017955|avian_shorebirds|NorthAmerica|20000516|H12N4">
			<date value="2000.3715846994535" direction="forwards" units="years"/>
			<attr name="host">
				avian_shorebirds
			</attr>
		</taxon>
		<taxon id="1019474|avian_shorebirds|NorthAmerica|20110720|H12N5">
			<date value="2011.5479452054794" direction="forwards" units="years"/>
			<attr name="host">
				avian_shorebirds
			</attr>
		</taxon>
		<taxon id="24755|avian_waterfowl|NorthAmerica|19881015|H12N5">
			<date value="1988.7868852459017" direction="forwards" units="years"/>
			<attr name="host">
				avian_waterfowl
			</attr>
		</taxon>
		<taxon id="1023628|avian_waterfowl|NorthAmerica|19790615|H12N6">
			<date value="1979.4520547945206" direction="forwards" units="years"/>
			<attr name="host">
				avian_waterfowl
			</attr>
		</taxon>
		<taxon id="1019473|avian_waterfowl|NorthAmerica|20111216|H12N5">
			<date value="2011.9561643835616" direction="forwards" units="years"/>
			<attr name="host">
				avian_waterfowl
			</attr>
		</taxon>
		<taxon id="1024748|avian_waterfowl|NorthAmerica|20121013|H12N5">
			<date value="2012.7814207650274" direction="forwards" units="years"/>
			<attr name="host">
				avian_waterfowl
			</attr>
		</taxon>
		<taxon id="1015550|avian_domesticbirds|NorthAmerica|19680615|H8N4">
			<date value="1968.4535519125684" direction="forwards" units="years"/>
			<attr name="host">
				avian_domesticbirds
			</attr>
		</taxon>
		<taxon id="22265|avian_waterfowl|NorthAmerica|19790807|H8N4">
			<date value="1979.5972602739726" direction="forwards" units="years"/>
			<attr name="host">
				avian_waterfowl
			</attr>
		</taxon>
		<taxon id="1023845|avian_waterfowl|NorthAmerica|19790615|H8N4">
			<date value="1979.4520547945206" direction="forwards" units="years"/>
			<attr name="host">
				avian_waterfowl
			</attr>
		</taxon>
		<taxon id="1004847|avian_waterfowl|NorthAmerica|19860615|H8N4">
			<date value="1986.4520547945206" direction="forwards" units="years"/>
			<attr name="host">
				avian_waterfowl
			</attr>
		</taxon>
		<taxon id="1022112|avian_waterfowl|NorthAmerica|20111208|H8N1">
			<date value="2011.9342465753425" direction="forwards" units="years"/>
			<attr name="host">
				avian_waterfowl
			</attr>
		</taxon>
		<taxon id="1017755|avian_waterfowl|NorthAmerica|20100615|H8N4">
			<date value="2010.4520547945206" direction="forwards" units="years"/>
			<attr name="host">
				avian_waterfowl
			</attr>
		</taxon>
		<taxon id="22397|avian_waterfowl|EastAsia|19791010|H9N2">
			<date value="1979.772602739726" direction="forwards" units="years"/>
			<attr name="host">
				avian_waterfowl
			</attr>
		</taxon>
		<taxon id="1013954|avian_waterfowl|EastAsia|19970913|H9N2">
			<date value="1997.6986301369864" direction="forwards" units="years"/>
			<attr name="host">
				avian_waterfowl
			</attr>
		</taxon>
		<taxon id="16773|avian_waterfowl|EastAsia|19970615|H9N2">
			<date value="1997.4520547945206" direction="forwards" units="years"/>
			<attr name="host">
				avian_waterfowl
			</attr>
		</taxon>
		<taxon id="1000310|avian_domesticbirds|EastAsia|19970615|H9N2">
			<date value="1997.4520547945206" direction="forwards" units="years"/>
			<attr name="host">
				avian_domesticbirds
			</attr>
		</taxon>
		<taxon id="1014158|avian_domesticbirds|EastAsia|20040302|H9N2">
			<date value="2004.1666666666667" direction="forwards" units="years"/>
			<attr name="host">
				avian_domesticbirds
			</attr>
		</taxon>
		<taxon id="1019112|avian_domesticbirds|EastAsia|19970615|H9N2">
			<date value="1997.4520547945206" direction="forwards" units="years"/>
			<attr name="host">
				avian_domesticbirds
			</attr>
		</taxon>
		<taxon id="1000129|avian_domesticbirds|EastAsia|19970615|H9N2">
			<date value="1997.4520547945206" direction="forwards" units="years"/>
			<attr name="host">
				avian_domesticbirds
			</attr>
		</taxon>
		<taxon id="22369|avian_domesticbirds|EastAsia|20000217|H9N2">
			<date value="2000.1284153005465" direction="forwards" units="years"/>
			<attr name="host">
				avian_domesticbirds
			</attr>
		</taxon>
		<taxon id="28356|avian_domesticbirds|EastAsia|20080115|H9N2">
			<date value="2008.0382513661202" direction="forwards" units="years"/>
			<attr name="host">
				avian_domesticbirds
			</attr>
		</taxon>
		<taxon id="22371|avian_landbirds|EastAsia|20000217|H9N2">
			<date value="2000.1284153005465" direction="forwards" units="years"/>
			<attr name="host">
				avian_landbirds
			</attr>
		</taxon>
		<taxon id="16768|avian_domesticbirds|EastAsia|20000615|H9N2">
			<date value="2000.4535519125684" direction="forwards" units="years"/>
			<attr name="host">
				avian_domesticbirds
			</attr>
		</taxon>
		<taxon id="1000309|avian_domesticbirds|EastAsia|20010615|H9N2">
			<date value="2001.4520547945206" direction="forwards" units="years"/>
			<attr name="host">
				avian_domesticbirds
			</attr>
		</taxon>
		<taxon id="1000128|avian_domesticbirds|EastAsia|20020615|H9N2">
			<date value="2002.4520547945206" direction="forwards" units="years"/>
			<attr name="host">
				avian_domesticbirds
			</attr>
		</taxon>
		<taxon id="1019113|avian_domesticbirds|EastAsia|20030615|H9N2">
			<date value="2003.4520547945206" direction="forwards" units="years"/>
			<attr name="host">
				avian_domesticbirds
			</attr>
		</taxon>
		<taxon id="1002728|avian_domesticbirds|EastAsia|20070615|H9N2">
			<date value="2007.4520547945206" direction="forwards" units="years"/>
			<attr name="host">
				avian_domesticbirds
			</attr>
		</taxon>
		<taxon id="1026334|avian_domesticbirds|EastAsia|20090325|H9N2">
			<date value="2009.227397260274" direction="forwards" units="years"/>
			<attr name="host">
				avian_domesticbirds
			</attr>
		</taxon>
		<taxon id="28208|avian_domesticbirds|EastAsia|20091215|H9N2">
			<date value="2009.9534246575342" direction="forwards" units="years"/>
			<attr name="host">
				avian_domesticbirds
			</attr>
		</taxon>
		<taxon id="1025759|avian_domesticbirds|EastAsia|20090101|H9N2">
			<date value="2009.0" direction="forwards" units="years"/>
			<attr name="host">
				avian_domesticbirds
			</attr>
		</taxon>
		<taxon id="1025605|avian_waterfowl|SoutheastAsia|20140604|H9N2">
			<date value="2014.4219178082192" direction="forwards" units="years"/>
			<attr name="host">
				avian_waterfowl
			</attr>
		</taxon>
		<taxon id="1026190|human|EastAsia|20131120|H9N2">
			<date value="2013.8849315068494" direction="forwards" units="years"/>
			<attr name="host">
				human
			</attr>
		</taxon>
		<taxon id="1025757|avian_domesticbirds|EastAsia|20081001|H9N2">
			<date value="2008.7486338797814" direction="forwards" units="years"/>
			<attr name="host">
				avian_domesticbirds
			</attr>
		</taxon>
		<taxon id="1015873|avian_domesticbirds|EastAsia|20100215|H9N2">
			<date value="2010.123287671233" direction="forwards" units="years"/>
			<attr name="host">
				avian_domesticbirds
			</attr>
		</taxon>
		<taxon id="1018998|avian_domesticbirds|EastAsia|20100615|H9N2">
			<date value="2010.4520547945206" direction="forwards" units="years"/>
			<attr name="host">
				avian_domesticbirds
			</attr>
		</taxon>
		<taxon id="1018771|avian_waterfowl|SoutheastAsia|20130507|H9N2">
			<date value="2013.345205479452" direction="forwards" units="years"/>
			<attr name="host">
				avian_waterfowl
			</attr>
		</taxon>
		<taxon id="1005750|avian_domesticbirds|EastAsia|20020615|H9N2">
			<date value="2002.4520547945206" direction="forwards" units="years"/>
			<attr name="host">
				avian_domesticbirds
			</attr>
		</taxon>
		<taxon id="1018304|avian_waterfowl|EastAsia|20080115|H9N2">
			<date value="2008.0382513661202" direction="forwards" units="years"/>
			<attr name="host">
				avian_waterfowl
			</attr>
		</taxon>
		<taxon id="1019116|avian_domesticbirds|SouthAsia|20090615|H9N2">
			<date value="2009.4520547945206" direction="forwards" units="years"/>
			<attr name="host">
				avian_domesticbirds
			</attr>
		</taxon>
		<taxon id="1023945|avian_domesticbirds|SouthAsia|20121125|H9N2">
			<date value="2012.8989071038252" direction="forwards" units="years"/>
			<attr name="host">
				avian_domesticbirds
			</attr>
		</taxon>
		<taxon id="1023965|others|SouthAsia|20130128|H9N2">
			<date value="2013.0739726027398" direction="forwards" units="years"/>
			<attr name="host">
				others
			</attr>
		</taxon>
		<taxon id="1008549|avian_unknown|WestAsia|20060615|H9N2">
			<date value="2006.4520547945206" direction="forwards" units="years"/>
			<attr name="host">
				avian_unknown
			</attr>
		</taxon>
		<taxon id="1020445|avian_waterfowl|NorthAmerica|20111207|H9N2">
			<date value="2011.9315068493152" direction="forwards" units="years"/>
			<attr name="host">
				avian_waterfowl
			</attr>
		</taxon>
		<taxon id="1020446|avian_waterfowl|NorthAmerica|20120824|H9N2">
			<date value="2012.6448087431695" direction="forwards" units="years"/>
			<attr name="host">
				avian_waterfowl
			</attr>
		</taxon>
		<taxon id="1005761|avian_waterfowl|EastAsia|19980615|H9N2">
			<date value="1998.4520547945206" direction="forwards" units="years"/>
			<attr name="host">
				avian_waterfowl
			</attr>
		</taxon>
		<taxon id="1019115|avian_waterfowl|EastAsia|19970615|H9N2">
			<date value="1997.4520547945206" direction="forwards" units="years"/>
			<attr name="host">
				avian_waterfowl
			</attr>
		</taxon>
		<taxon id="1020596|avian_waterfowl|EastAsia|20070615|H9N2">
			<date value="2007.4520547945206" direction="forwards" units="years"/>
			<attr name="host">
				avian_waterfowl
			</attr>
		</taxon>
		<taxon id="1015461|avian_waterfowl|EastAsia|20111015|H9N2">
			<date value="2011.786301369863" direction="forwards" units="years"/>
			<attr name="host">
				avian_waterfowl
			</attr>
		</taxon>
		<taxon id="1009818|avian_landbirds|SouthAfrica|20091115|H9N1">
			<date value="2009.8712328767124" direction="forwards" units="years"/>
			<attr name="host">
				avian_landbirds
			</attr>
		</taxon>
		<taxon id="1011923|avian_shorebirds|NorthAmerica|19990524|H9N7">
			<date value="1999.3917808219178" direction="forwards" units="years"/>
			<attr name="host">
				avian_shorebirds
			</attr>
		</taxon>
		<taxon id="1022281|avian_waterfowl|NorthAmerica|20131012|H9N2">
			<date value="2013.7780821917809" direction="forwards" units="years"/>
			<attr name="host">
				avian_waterfowl
			</attr>
		</taxon>
		<taxon id="1011883|avian_shorebirds|NorthAmerica|19960514|H9N7">
			<date value="1996.3661202185792" direction="forwards" units="years"/>
			<attr name="host">
				avian_shorebirds
			</attr>
		</taxon>
		<taxon id="1012983|avian_waterfowl|SouthernSouthAmerica|20070615|H9N2">
			<date value="2007.4520547945206" direction="forwards" units="years"/>
			<attr name="host">
				avian_waterfowl
			</attr>
		</taxon>
		<taxon id="1000632|avian_domesticbirds|EastAsia|20000615|H9N2">
			<date value="2000.4535519125684" direction="forwards" units="years"/>
			<attr name="host">
				avian_domesticbirds
			</attr>
		</taxon>
		<taxon id="1014732|swine|EastAsia|20080430|H10N5">
			<date value="2008.327868852459" direction="forwards" units="years"/>
			<attr name="host">
				swine
			</attr>
		</taxon>
		<taxon id="1007114|avian_waterfowl|WesternEurope|19850615|H10N4">
			<date value="1985.4520547945206" direction="forwards" units="years"/>
			<attr name="host">
				avian_waterfowl
			</attr>
		</taxon>
		<taxon id="1007116|avian_domesticbirds|WesternEurope|19850615|H10N4">
			<date value="1985.4520547945206" direction="forwards" units="years"/>
			<attr name="host">
				avian_domesticbirds
			</attr>
		</taxon>
		<taxon id="1008856|avian_waterfowl|WesternEurope|20000615|H10N7">
			<date value="2000.4535519125684" direction="forwards" units="years"/>
			<attr name="host">
				avian_waterfowl
			</attr>
		</taxon>
		<taxon id="1019056|avian_waterfowl|EastAsia|20080615|H10N9">
			<date value="2008.4535519125684" direction="forwards" units="years"/>
			<attr name="host">
				avian_waterfowl
			</attr>
		</taxon>
		<taxon id="27756|others|EastAsia|20070615|H10N8">
			<date value="2007.4520547945206" direction="forwards" units="years"/>
			<attr name="host">
				others
			</attr>
		</taxon>
		<taxon id="1015982|avian_waterfowl|NorthAmerica|20101116|H10N6">
			<date value="2010.8739726027397" direction="forwards" units="years"/>
			<attr name="host">
				avian_waterfowl
			</attr>
		</taxon>
		<taxon id="1018252|avian_domesticbirds|EastAsia|20130315|H10N9">
			<date value="2013.2" direction="forwards" units="years"/>
			<attr name="host">
				avian_domesticbirds
			</attr>
		</taxon>
		<taxon id="1026426|avian_waterfowl|EastAsia|20131215|H10N2">
			<date value="2013.9534246575342" direction="forwards" units="years"/>
			<attr name="host">
				avian_waterfowl
			</attr>
		</taxon>
		<taxon id="1024871|human|EastAsia|20131219|H10N8">
			<date value="2013.964383561644" direction="forwards" units="years"/>
			<attr name="host">
				human
			</attr>
		</taxon>
		<taxon id="1014162|avian_waterfowl|EastAsia|20120110|H10N8">
			<date value="2012.0245901639344" direction="forwards" units="years"/>
			<attr name="host">
				avian_waterfowl
			</attr>
		</taxon>
		<taxon id="1008858|avian_waterfowl|WesternEurope|20060615|H10N7">
			<date value="2006.4520547945206" direction="forwards" units="years"/>
			<attr name="host">
				avian_waterfowl
			</attr>
		</taxon>
		<taxon id="1024379|avian_waterfowl|NorthernEurope|20021102|H10N4">
			<date value="2002.835616438356" direction="forwards" units="years"/>
			<attr name="host">
				avian_waterfowl
			</attr>
		</taxon>
		<taxon id="22431|avian_domesticbirds|SouthernEurope|19650615|H10N8">
			<date value="1965.4520547945206" direction="forwards" units="years"/>
			<attr name="host">
				avian_domesticbirds
			</attr>
		</taxon>
		<taxon id="1010116|avian_shorebirds|Oceania|19720611|H10N8">
			<date value="1972.4426229508197" direction="forwards" units="years"/>
			<attr name="host">
				avian_shorebirds
			</attr>
		</taxon>
		<taxon id="1018813|avian_waterfowl|NorthAmerica|19530615|H10N7">
			<date value="1953.4520547945206" direction="forwards" units="years"/>
			<attr name="host">
				avian_waterfowl
			</attr>
		</taxon>
		<taxon id="22311|avian_waterfowl|NorthAmerica|19770831|H10N7">
			<date value="1977.66301369863" direction="forwards" units="years"/>
			<attr name="host">
				avian_waterfowl
			</attr>
		</taxon>
		<taxon id="22313|avian_waterfowl|NorthAmerica|19780808|H10N3">
			<date value="1978.6" direction="forwards" units="years"/>
			<attr name="host">
				avian_waterfowl
			</attr>
		</taxon>
		<taxon id="1023763|avian_waterfowl|NorthAmerica|19790615|H10N7">
			<date value="1979.4520547945206" direction="forwards" units="years"/>
			<attr name="host">
				avian_waterfowl
			</attr>
		</taxon>
		<taxon id="1023625|avian_waterfowl|NorthAmerica|19790615|H10N7">
			<date value="1979.4520547945206" direction="forwards" units="years"/>
			<attr name="host">
				avian_waterfowl
			</attr>
		</taxon>
		<taxon id="1023903|avian_waterfowl|NorthAmerica|19810615|H10N7">
			<date value="1981.4520547945206" direction="forwards" units="years"/>
			<attr name="host">
				avian_waterfowl
			</attr>
		</taxon>
		<taxon id="1004861|avian_domesticbirds|NorthAmerica|19790615|H10N7">
			<date value="1979.4520547945206" direction="forwards" units="years"/>
			<attr name="host">
				avian_domesticbirds
			</attr>
		</taxon>
		<taxon id="22315|avian_waterfowl|NorthAmerica|19840815|H10N6">
			<date value="1984.620218579235" direction="forwards" units="years"/>
			<attr name="host">
				avian_waterfowl
			</attr>
		</taxon>
		<taxon id="1022318|avian_waterfowl|NorthAmerica|20130908|H10N8">
			<date value="2013.6849315068494" direction="forwards" units="years"/>
			<attr name="host">
				avian_waterfowl
			</attr>
		</taxon>
		<taxon id="1023718|avian_waterfowl|NorthAmerica|19850615|H10N3">
			<date value="1985.4520547945206" direction="forwards" units="years"/>
			<attr name="host">
				avian_waterfowl
			</attr>
		</taxon>
		<taxon id="1023662|avian_waterfowl|NorthAmerica|19830615|H10N7">
			<date value="1983.4520547945206" direction="forwards" units="years"/>
			<attr name="host">
				avian_waterfowl
			</attr>
		</taxon>
		<taxon id="1011431|avian_waterfowl|EasternEurope|20080830|H15N4">
			<date value="2008.6612021857923" direction="forwards" units="years"/>
			<attr name="host">
				avian_waterfowl
			</attr>
		</taxon>
		<taxon id="22421|avian_shorebirds|Oceania|19830615|H15N9">
			<date value="1983.4520547945206" direction="forwards" units="years"/>
			<attr name="host">
				avian_shorebirds
			</attr>
		</taxon>
		<taxon id="22349|avian_landbirds|Oceania|19790615|H15N9">
			<date value="1979.4520547945206" direction="forwards" units="years"/>
			<attr name="host">
				avian_landbirds
			</attr>
		</taxon>
		<taxon id="1024654|avian_landbirds|Oceania|19830615|H15N9">
			<date value="1983.4520547945206" direction="forwards" units="years"/>
			<attr name="host">
				avian_landbirds
			</attr>
		</taxon>
		<taxon id="1015557|avian_shorebirds|Oceania|19790615|H15N9">
			<date value="1979.4520547945206" direction="forwards" units="years"/>
			<attr name="host">
				avian_shorebirds
			</attr>
		</taxon>
		<taxon id="1010115|others|CentralEurope|19560611|H7N7">
			<date value="1956.4426229508197" direction="forwards" units="years"/>
			<attr name="host">
				others
			</attr>
		</taxon>
		<taxon id="1002305|others|SouthernSouthAmerica|19770615|H7N7">
			<date value="1977.4520547945206" direction="forwards" units="years"/>
			<attr name="host">
				others
			</attr>
		</taxon>
		<taxon id="1015563|avian_domesticbirds|WesternEurope|19630615|H7N3">
			<date value="1963.4520547945206" direction="forwards" units="years"/>
			<attr name="host">
				avian_domesticbirds
			</attr>
		</taxon>
		<taxon id="1003524|avian_domesticbirds|SouthAsia|20010615|H7N3">
			<date value="2001.4520547945206" direction="forwards" units="years"/>
			<attr name="host">
				avian_domesticbirds
			</attr>
		</taxon>
		<taxon id="24517|avian_waterfowl|CentralEurope|19790615|H7N7">
			<date value="1979.4520547945206" direction="forwards" units="years"/>
			<attr name="host">
				avian_waterfowl
			</attr>
		</taxon>
		<taxon id="1007015|avian_domesticbirds|EastAsia|20090315|H7N6">
			<date value="2009.2" direction="forwards" units="years"/>
			<attr name="host">
				avian_domesticbirds
			</attr>
		</taxon>
		<taxon id="1004844|avian_landbirds|NorthAmerica|19920615|H7N1">
			<date value="1992.4535519125684" direction="forwards" units="years"/>
			<attr name="host">
				avian_landbirds
			</attr>
		</taxon>
		<taxon id="1024365|avian_waterfowl|NorthernEurope|20021116|H7N7">
			<date value="2002.8739726027397" direction="forwards" units="years"/>
			<attr name="host">
				avian_waterfowl
			</attr>
		</taxon>
		<taxon id="1024838|human|EastAsia|20140103|H7N9">
			<date value="2014.0054794520547" direction="forwards" units="years"/>
			<attr name="host">
				human
			</attr>
		</taxon>
		<taxon id="1017523|avian_waterfowl|EastAsia|20120314|H7N7">
			<date value="2012.1994535519125" direction="forwards" units="years"/>
			<attr name="host">
				avian_waterfowl
			</attr>
		</taxon>
		<taxon id="1026311|human|SouthernEurope|20130907|H7N7">
			<date value="2013.682191780822" direction="forwards" units="years"/>
			<attr name="host">
				human
			</attr>
		</taxon>
		<taxon id="26823|avian_landbirds|Oceania|19971208|H7N4">
			<date value="1997.9342465753425" direction="forwards" units="years"/>
			<attr name="host">
				avian_landbirds
			</attr>
		</taxon>
		<taxon id="26821|avian_domesticbirds|Oceania|19971127|H7N4">
			<date value="1997.9041095890411" direction="forwards" units="years"/>
			<attr name="host">
				avian_domesticbirds
			</attr>
		</taxon>
		<taxon id="1015562|avian_unknown|WesternEurope|19270615|H7N7">
			<date value="1927.4520547945206" direction="forwards" units="years"/>
			<attr name="host">
				avian_unknown
			</attr>
		</taxon>
		<taxon id="1024662|avian_shorebirds|NorthAmerica|20000601|H7N3">
			<date value="2000.4153005464482" direction="forwards" units="years"/>
			<attr name="host">
				avian_shorebirds
			</attr>
		</taxon>
		<taxon id="1017981|avian_shorebirds|NorthAmerica|20020523|H7N3">
			<date value="2002.3890410958904" direction="forwards" units="years"/>
			<attr name="host">
				avian_shorebirds
			</attr>
		</taxon>
		<taxon id="1025627|avian_domesticbirds|NorthAmerica|20140402|H7N7">
			<date value="2014.2493150684932" direction="forwards" units="years"/>
			<attr name="host">
				avian_domesticbirds
			</attr>
		</taxon>
		<taxon id="1014723|human|NorthAmerica|20120709|H7N3">
			<date value="2012.51912568306" direction="forwards" units="years"/>
			<attr name="host">
				human
			</attr>
		</taxon>
		<taxon id="1002330|avian_domesticbirds|NorthAmerica|20051011|H7N2">
			<date value="2005.7753424657535" direction="forwards" units="years"/>
			<attr name="host">
				avian_domesticbirds
			</attr>
		</taxon>
		<taxon id="1003218|avian_domesticbirds|NorthAmerica|20060217|H7N2">
			<date value="2006.1287671232876" direction="forwards" units="years"/>
			<attr name="host">
				avian_domesticbirds
			</attr>
		</taxon>
		<taxon id="1011874|avian_shorebirds|NorthAmerica|19940523|H7N5">
			<date value="1994.3890410958904" direction="forwards" units="years"/>
			<attr name="host">
				avian_shorebirds
			</attr>
		</taxon>
		<taxon id="1024655|avian_shorebirds|NorthAmerica|19940523|H7N7">
			<date value="1994.3890410958904" direction="forwards" units="years"/>
			<attr name="host">
				avian_shorebirds
			</attr>
		</taxon>
		<taxon id="1015556|avian_waterfowl|EasternEurope|19820615|H14N5">
			<date value="1982.4520547945206" direction="forwards" units="years"/>
			<attr name="host">
				avian_waterfowl
			</attr>
		</taxon>
		<taxon id="1022177|avian_waterfowl|NorthAmerica|20120118|H14N2">
			<date value="2012.0464480874316" direction="forwards" units="years"/>
			<attr name="host">
				avian_waterfowl
			</attr>
		</taxon>
		<taxon id="1001167|avian_waterfowl|Oceania|20020615|H4N8">
			<date value="2002.4520547945206" direction="forwards" units="years"/>
			<attr name="host">
				avian_waterfowl
			</attr>
		</taxon>
		<taxon id="1009129|avian_shorebirds|EastAsia|20060726|H4N8">
			<date value="2006.5643835616438" direction="forwards" units="years"/>
			<attr name="host">
				avian_shorebirds
			</attr>
		</taxon>
		<taxon id="22395|avian_waterfowl|EastAsia|19760615|H4N2">
			<date value="1976.4535519125684" direction="forwards" units="years"/>
			<attr name="host">
				avian_waterfowl
			</attr>
		</taxon>
		<taxon id="1001337|avian_waterfowl|EastAsia|20040615|H4N6">
			<date value="2004.4535519125684" direction="forwards" units="years"/>
			<attr name="host">
				avian_waterfowl
			</attr>
		</taxon>
		<taxon id="1014961|swine|EastAsia|20090524|H4N1">
			<date value="2009.3917808219178" direction="forwards" units="years"/>
			<attr name="host">
				swine
			</attr>
		</taxon>
		<taxon id="1003996|avian_waterfowl|CentralEurope|19560611|H4N6">
			<date value="1956.4426229508197" direction="forwards" units="years"/>
			<attr name="host">
				avian_waterfowl
			</attr>
		</taxon>
		<taxon id="1009816|avian_waterfowl|SouthAfrica|20080915|H4N6">
			<date value="2008.704918032787" direction="forwards" units="years"/>
			<attr name="host">
				avian_waterfowl
			</attr>
		</taxon>
		<taxon id="1026043|avian_waterfowl|SoutheastAsia|20140708|H4N6">
			<date value="2014.5150684931507" direction="forwards" units="years"/>
			<attr name="host">
				avian_waterfowl
			</attr>
		</taxon>
		<taxon id="1003995|avian_waterfowl|Oceania|20040615|H4N6">
			<date value="2004.4535519125684" direction="forwards" units="years"/>
			<attr name="host">
				avian_waterfowl
			</attr>
		</taxon>
		<taxon id="1008937|avian_waterfowl|Oceania|20040615|H4N6">
			<date value="2004.4535519125684" direction="forwards" units="years"/>
			<attr name="host">
				avian_waterfowl
			</attr>
		</taxon>
		<taxon id="22409|avian_waterfowl|Oceania|19790101|H4N6">
			<date value="1979.0" direction="forwards" units="years"/>
			<attr name="host">
				avian_waterfowl
			</attr>
		</taxon>
		<taxon id="1003988|avian_waterfowl|Oceania|19790615|H4N4">
			<date value="1979.4520547945206" direction="forwards" units="years"/>
			<attr name="host">
				avian_waterfowl
			</attr>
		</taxon>
		<taxon id="1005232|avian_waterfowl|NorthAmerica|20060306|H4N2">
			<date value="2006.1753424657534" direction="forwards" units="years"/>
			<attr name="host">
				avian_waterfowl
			</attr>
		</taxon>
		<taxon id="22261|avian_waterfowl|NorthAmerica|19770828|H4N1">
			<date value="1977.654794520548" direction="forwards" units="years"/>
			<attr name="host">
				avian_waterfowl
			</attr>
		</taxon>
		<taxon id="1023810|avian_waterfowl|NorthAmerica|19760615|H4N2">
			<date value="1976.4535519125684" direction="forwards" units="years"/>
			<attr name="host">
				avian_waterfowl
			</attr>
		</taxon>
		<taxon id="1023921|avian_waterfowl|NorthAmerica|19740615|H4N6">
			<date value="1974.4520547945206" direction="forwards" units="years"/>
			<attr name="host">
				avian_waterfowl
			</attr>
		</taxon>
		<taxon id="22237|avian_waterfowl|NorthAmerica|19790811|H4N2">
			<date value="1979.6082191780822" direction="forwards" units="years"/>
			<attr name="host">
				avian_waterfowl
			</attr>
		</taxon>
		<taxon id="1023822|avian_waterfowl|NorthAmerica|19750615|H4N8">
			<date value="1975.4520547945206" direction="forwards" units="years"/>
			<attr name="host">
				avian_waterfowl
			</attr>
		</taxon>
		<taxon id="1023815|avian_waterfowl|NorthAmerica|19790615|H4N2">
			<date value="1979.4520547945206" direction="forwards" units="years"/>
			<attr name="host">
				avian_waterfowl
			</attr>
		</taxon>
		<taxon id="1015859|avian_waterfowl|NorthAmerica|20110819|H4N8">
			<date value="2011.6301369863013" direction="forwards" units="years"/>
			<attr name="host">
				avian_waterfowl
			</attr>
		</taxon>
		<taxon id="1023631|avian_shorebirds|NorthAmerica|19760615|H4N6">
			<date value="1976.4535519125684" direction="forwards" units="years"/>
			<attr name="host">
				avian_shorebirds
			</attr>
		</taxon>
		<taxon id="1023661|avian_waterfowl|NorthAmerica|19830615|H4N8">
			<date value="1983.4520547945206" direction="forwards" units="years"/>
			<attr name="host">
				avian_waterfowl
			</attr>
		</taxon>
		<taxon id="1023812|avian_waterfowl|NorthAmerica|19760615|H4N8">
			<date value="1976.4535519125684" direction="forwards" units="years"/>
			<attr name="host">
				avian_waterfowl
			</attr>
		</taxon>
		<taxon id="22255|avian_waterfowl|NorthAmerica|20010727|H4N8">
			<date value="2001.5671232876712" direction="forwards" units="years"/>
			<attr name="host">
				avian_waterfowl
			</attr>
		</taxon>
		<taxon id="1022330|avian_waterfowl|NorthAmerica|20130921|H4N6">
			<date value="2013.7205479452055" direction="forwards" units="years"/>
			<attr name="host">
				avian_waterfowl
			</attr>
		</taxon>
		<taxon id="1023802|avian_waterfowl|NorthAmerica|19760615|H4N6">
			<date value="1976.4535519125684" direction="forwards" units="years"/>
			<attr name="host">
				avian_waterfowl
			</attr>
		</taxon>
		<taxon id="1023870|avian_waterfowl|NorthAmerica|19800615|H4N8">
			<date value="1980.4535519125684" direction="forwards" units="years"/>
			<attr name="host">
				avian_waterfowl
			</attr>
		</taxon>
		<taxon id="1022299|avian_waterfowl|NorthAmerica|20130806|H4N8">
			<date value="2013.5945205479452" direction="forwards" units="years"/>
			<attr name="host">
				avian_waterfowl
			</attr>
		</taxon>
		<taxon id="22259|avian_waterfowl|NorthAmerica|20030813|H4N6">
			<date value="2003.613698630137" direction="forwards" units="years"/>
			<attr name="host">
				avian_waterfowl
			</attr>
		</taxon>
		<taxon id="22221|avian_waterfowl|NorthAmerica|19770808|H4N6">
			<date value="1977.6" direction="forwards" units="years"/>
			<attr name="host">
				avian_waterfowl
			</attr>
		</taxon>
		<taxon id="1002156|others|EastAsia|19710615|H3N8">
			<date value="1971.4520547945206" direction="forwards" units="years"/>
			<attr name="host">
				others
			</attr>
		</taxon>
		<taxon id="1026049|others|NorthAmerica|20130615|H3N8">
			<date value="2013.4520547945206" direction="forwards" units="years"/>
			<attr name="host">
				others
			</attr>
		</taxon>
		<taxon id="22199|avian_waterfowl|NorthAmerica|19830812|H3N1">
			<date value="1983.6109589041096" direction="forwards" units="years"/>
			<attr name="host">
				avian_waterfowl
			</attr>
		</taxon>
		<taxon id="1014429|avian_waterfowl|NorthAmerica|20090819|H3N8">
			<date value="2009.6301369863013" direction="forwards" units="years"/>
			<attr name="host">
				avian_waterfowl
			</attr>
		</taxon>
		<taxon id="1017769|avian_waterfowl|NorthAmerica|20090806|H3N8">
			<date value="2009.5945205479452" direction="forwards" units="years"/>
			<attr name="host">
				avian_waterfowl
			</attr>
		</taxon>
		<taxon id="24753|avian_waterfowl|NorthAmerica|20050819|H3N8">
			<date value="2005.6301369863013" direction="forwards" units="years"/>
			<attr name="host">
				avian_waterfowl
			</attr>
		</taxon>
		<taxon id="26335|avian_waterfowl|NorthAmerica|20050808|H3N8">
			<date value="2005.6" direction="forwards" units="years"/>
			<attr name="host">
				avian_waterfowl
			</attr>
		</taxon>
		<taxon id="1022309|avian_waterfowl|NorthAmerica|20130921|H3N8">
			<date value="2013.7205479452055" direction="forwards" units="years"/>
			<attr name="host">
				avian_waterfowl
			</attr>
		</taxon>
		<taxon id="24455|avian_waterfowl|NorthAmerica|19850818|H3N6">
			<date value="1985.627397260274" direction="forwards" units="years"/>
			<attr name="host">
				avian_waterfowl
			</attr>
		</taxon>
		<taxon id="22197|avian_waterfowl|NorthAmerica|19790810|H3N6">
			<date value="1979.6054794520549" direction="forwards" units="years"/>
			<attr name="host">
				avian_waterfowl
			</attr>
		</taxon>
		<taxon id="26483|avian_waterfowl|NorthAmerica|19861106|H3N1">
			<date value="1986.8465753424657" direction="forwards" units="years"/>
			<attr name="host">
				avian_waterfowl
			</attr>
		</taxon>
		<taxon id="25115|avian_waterfowl|NorthAmerica|19870615|H3N8">
			<date value="1987.4520547945206" direction="forwards" units="years"/>
			<attr name="host">
				avian_waterfowl
			</attr>
		</taxon>
		<taxon id="1023896|avian_waterfowl|NorthAmerica|19740615|H3N5">
			<date value="1974.4520547945206" direction="forwards" units="years"/>
			<attr name="host">
				avian_waterfowl
			</attr>
		</taxon>
		<taxon id="1023783|avian_waterfowl|NorthAmerica|19760615|H3N2">
			<date value="1976.4535519125684" direction="forwards" units="years"/>
			<attr name="host">
				avian_waterfowl
			</attr>
		</taxon>
		<taxon id="1023726|avian_waterfowl|NorthAmerica|19750615|H3N2">
			<date value="1975.4520547945206" direction="forwards" units="years"/>
			<attr name="host">
				avian_waterfowl
			</attr>
		</taxon>
		<taxon id="1023556|avian_waterfowl|NorthAmerica|19800615|H3N2">
			<date value="1980.4535519125684" direction="forwards" units="years"/>
			<attr name="host">
				avian_waterfowl
			</attr>
		</taxon>
		<taxon id="1023880|avian_waterfowl|NorthAmerica|19780615|H3N2">
			<date value="1978.4520547945206" direction="forwards" units="years"/>
			<attr name="host">
				avian_waterfowl
			</attr>
		</taxon>
		<taxon id="1023879|avian_waterfowl|NorthAmerica|19780615|H3N2">
			<date value="1978.4520547945206" direction="forwards" units="years"/>
			<attr name="host">
				avian_waterfowl
			</attr>
		</taxon>
		<taxon id="1026065|avian_waterfowl|NorthAmerica|20130821|H3N8">
			<date value="2013.6356164383562" direction="forwards" units="years"/>
			<attr name="host">
				avian_waterfowl
			</attr>
		</taxon>
		<taxon id="1022186|avian_waterfowl|NorthAmerica|20130907|H3N6">
			<date value="2013.682191780822" direction="forwards" units="years"/>
			<attr name="host">
				avian_waterfowl
			</attr>
		</taxon>
		<taxon id="1023729|avian_waterfowl|NorthAmerica|19750615|H3N2">
			<date value="1975.4520547945206" direction="forwards" units="years"/>
			<attr name="host">
				avian_waterfowl
			</attr>
		</taxon>
		<taxon id="1023779|avian_waterfowl|NorthAmerica|19760615|H3N2">
			<date value="1976.4535519125684" direction="forwards" units="years"/>
			<attr name="host">
				avian_waterfowl
			</attr>
		</taxon>
		<taxon id="1023700|avian_waterfowl|NorthAmerica|19770615|H3N8">
			<date value="1977.4520547945206" direction="forwards" units="years"/>
			<attr name="host">
				avian_waterfowl
			</attr>
		</taxon>
		<taxon id="1003281|avian_waterfowl|NorthAmerica|19950615|H3N8">
			<date value="1995.4520547945206" direction="forwards" units="years"/>
			<attr name="host">
				avian_waterfowl
			</attr>
		</taxon>
		<taxon id="1008741|avian_landbirds|NorthAmerica|20071217|H3N8">
			<date value="2007.958904109589" direction="forwards" units="years"/>
			<attr name="host">
				avian_landbirds
			</attr>
		</taxon>
		<taxon id="1011291|avian_waterfowl|NorthAmerica|20100114|H3N8">
			<date value="2010.035616438356" direction="forwards" units="years"/>
			<attr name="host">
				avian_waterfowl
			</attr>
		</taxon>
		<taxon id="28252|avian_shorebirds|NorthAmerica|19900526|H3N6">
			<date value="1990.3972602739725" direction="forwards" units="years"/>
			<attr name="host">
				avian_shorebirds
			</attr>
		</taxon>
		<taxon id="1011827|avian_shorebirds|NorthAmerica|19900526|H3N6">
			<date value="1990.3972602739725" direction="forwards" units="years"/>
			<attr name="host">
				avian_shorebirds
			</attr>
		</taxon>
		<taxon id="1011828|avian_shorebirds|NorthAmerica|19900526|H3N6">
			<date value="1990.3972602739725" direction="forwards" units="years"/>
			<attr name="host">
				avian_shorebirds
			</attr>
		</taxon>
		<taxon id="1015546|avian_waterfowl|EasternEurope|19630615|H3N8">
			<date value="1963.4520547945206" direction="forwards" units="years"/>
			<attr name="host">
				avian_waterfowl
			</attr>
		</taxon>
		<taxon id="1003812|avian_landbirds|SouthAfrica|20060815|H3N6">
			<date value="2006.6191780821919" direction="forwards" units="years"/>
			<attr name="host">
				avian_landbirds
			</attr>
		</taxon>
		<taxon id="1009815|avian_waterfowl|SouthAfrica|20080615|H3N8">
			<date value="2008.4535519125684" direction="forwards" units="years"/>
			<attr name="host">
				avian_waterfowl
			</attr>
		</taxon>
		<taxon id="1009873|avian_waterfowl|SouthAfrica|20080715|H3N8">
			<date value="2008.535519125683" direction="forwards" units="years"/>
			<attr name="host">
				avian_waterfowl
			</attr>
		</taxon>
		<taxon id="1024395|avian_waterfowl|WestAsia|20110920|H3N8">
			<date value="2011.717808219178" direction="forwards" units="years"/>
			<attr name="host">
				avian_waterfowl
			</attr>
		</taxon>
		<taxon id="1010250|avian_domesticbirds|SoutheastAsia|20080115|H3N8">
			<date value="2008.0382513661202" direction="forwards" units="years"/>
			<attr name="host">
				avian_domesticbirds
			</attr>
		</taxon>
		<taxon id="1014660|avian_waterfowl|EastAsia|20111222|H3N2">
			<date value="2011.972602739726" direction="forwards" units="years"/>
			<attr name="host">
				avian_waterfowl
			</attr>
		</taxon>
		<taxon id="1024929|avian_waterfowl|EastAsia|20131214|H3N2">
			<date value="2013.9506849315069" direction="forwards" units="years"/>
			<attr name="host">
				avian_waterfowl
			</attr>
		</taxon>
		<taxon id="1024928|avian_waterfowl|EastAsia|20131214|H3N2">
			<date value="2013.9506849315069" direction="forwards" units="years"/>
			<attr name="host">
				avian_waterfowl
			</attr>
		</taxon>
		<taxon id="1026270|avian_waterfowl|EastAsia|20130426|H3N2">
			<date value="2013.3150684931506" direction="forwards" units="years"/>
			<attr name="host">
				avian_waterfowl
			</attr>
		</taxon>
		<taxon id="1018445|avian_waterfowl|EastAsia|20120324|H3N8">
			<date value="2012.2267759562842" direction="forwards" units="years"/>
			<attr name="host">
				avian_waterfowl
			</attr>
		</taxon>
		<taxon id="1024856|avian_waterfowl|EastAsia|20090515|H3N8">
			<date value="2009.3671232876711" direction="forwards" units="years"/>
			<attr name="host">
				avian_waterfowl
			</attr>
		</taxon>
		<taxon id="1015790|avian_waterfowl|EastAsia|20040515|H3N2">
			<date value="2004.3688524590164" direction="forwards" units="years"/>
			<attr name="host">
				avian_waterfowl
			</attr>
		</taxon>
		<taxon id="1018460|others|EastAsia|20111113|H3N2">
			<date value="2011.8657534246574" direction="forwards" units="years"/>
			<attr name="host">
				others
			</attr>
		</taxon>
		<taxon id="1023398|avian_landbirds|EastAsia|20130803|H3N8">
			<date value="2013.5863013698631" direction="forwards" units="years"/>
			<attr name="host">
				avian_landbirds
			</attr>
		</taxon>
		<taxon id="1019438|avian_waterfowl|NorthernEurope|20111014|H3N6">
			<date value="2011.7835616438356" direction="forwards" units="years"/>
			<attr name="host">
				avian_waterfowl
			</attr>
		</taxon>
		<taxon id="1001943|swine|SoutheastAsia|20050615|H3N2">
			<date value="2005.4520547945206" direction="forwards" units="years"/>
			<attr name="host">
				swine
			</attr>
		</taxon>
		<taxon id="1014782|swine|WesternEurope|19931024|H3N2">
			<date value="1993.8109589041096" direction="forwards" units="years"/>
			<attr name="host">
				swine
			</attr>
		</taxon>
		<taxon id="1002078|swine|SoutheastAsia|20040615|H3N2">
			<date value="2004.4535519125684" direction="forwards" units="years"/>
			<attr name="host">
				swine
			</attr>
		</taxon>
		<taxon id="1024901|swine|SouthernEurope|20131115|H3N2">
			<date value="2013.8712328767124" direction="forwards" units="years"/>
			<attr name="host">
				swine
			</attr>
		</taxon>
		<taxon id="1023399|human|SouthernEurope|20140115|H3N2">
			<date value="2014.0383561643835" direction="forwards" units="years"/>
			<attr name="host">
				human
			</attr>
		</taxon>
		<taxon id="1013275|human|SouthernEurope|19930615|H3N2">
			<date value="1993.4520547945206" direction="forwards" units="years"/>
			<attr name="host">
				human
			</attr>
		</taxon>
		<taxon id="22537|human|EastAsia|19940615|H3N2">
			<date value="1994.4520547945206" direction="forwards" units="years"/>
			<attr name="host">
				human
			</attr>
		</taxon>
		<taxon id="1013259|human|NorthernEurope|19921101|H3N2">
			<date value="1992.8333333333333" direction="forwards" units="years"/>
			<attr name="host">
				human
			</attr>
		</taxon>
		<taxon id="1013285|human|EastAsia|19930615|H3N2">
			<date value="1993.4520547945206" direction="forwards" units="years"/>
			<attr name="host">
				human
			</attr>
		</taxon>
		<taxon id="23941|human|NorthAmerica|19930203|H3N2">
			<date value="1993.0904109589042" direction="forwards" units="years"/>
			<attr name="host">
				human
			</attr>
		</taxon>
		<taxon id="1013230|human|EastAsia|19920615|H3N2">
			<date value="1992.4535519125684" direction="forwards" units="years"/>
			<attr name="host">
				human
			</attr>
		</taxon>
		<taxon id="1013239|human|WesternEurope|19911219|H3N2">
			<date value="1991.964383561644" direction="forwards" units="years"/>
			<attr name="host">
				human
			</attr>
		</taxon>
		<taxon id="1013210|human|EastAsia|19900615|H3N2">
			<date value="1990.4520547945206" direction="forwards" units="years"/>
			<attr name="host">
				human
			</attr>
		</taxon>
		<taxon id="16806|human|EastAsia|19890615|H3N2">
			<date value="1989.4520547945206" direction="forwards" units="years"/>
			<attr name="host">
				human
			</attr>
		</taxon>
		<taxon id="1013241|human|WesternEurope|19920207|H3N2">
			<date value="1992.1010928961748" direction="forwards" units="years"/>
			<attr name="host">
				human
			</attr>
		</taxon>
		<taxon id="1013282|human|WesternEurope|19930615|H3N2">
			<date value="1993.4520547945206" direction="forwards" units="years"/>
			<attr name="host">
				human
			</attr>
		</taxon>
		<taxon id="1013204|human|SoutheastAsia|19890615|H3N2">
			<date value="1989.4520547945206" direction="forwards" units="years"/>
			<attr name="host">
				human
			</attr>
		</taxon>
		<taxon id="1013206|human|Oceania|19890615|H3N2">
			<date value="1989.4520547945206" direction="forwards" units="years"/>
			<attr name="host">
				human
			</attr>
		</taxon>
		<taxon id="1013193|human|WesternEurope|19880615|H3N2">
			<date value="1988.4535519125684" direction="forwards" units="years"/>
			<attr name="host">
				human
			</attr>
		</taxon>
		<taxon id="1013205|human|Oceania|19890615|H3N2">
			<date value="1989.4520547945206" direction="forwards" units="years"/>
			<attr name="host">
				human
			</attr>
		</taxon>
		<taxon id="1013327|human|NorthAmerica|19880615|H3N2">
			<date value="1988.4535519125684" direction="forwards" units="years"/>
			<attr name="host">
				human
			</attr>
		</taxon>
		<taxon id="1002398|human|SouthernEurope|19880205|H3N2">
			<date value="1988.0956284153006" direction="forwards" units="years"/>
			<attr name="host">
				human
			</attr>
		</taxon>
		<taxon id="1013191|human|EastAsia|19870615|H3N2">
			<date value="1987.4520547945206" direction="forwards" units="years"/>
			<attr name="host">
				human
			</attr>
		</taxon>
		<taxon id="1013197|human|WesternEurope|19890615|H3N2">
			<date value="1989.4520547945206" direction="forwards" units="years"/>
			<attr name="host">
				human
			</attr>
		</taxon>
		<taxon id="1013194|human|WesternEurope|19880301|H3N2">
			<date value="1988.1639344262296" direction="forwards" units="years"/>
			<attr name="host">
				human
			</attr>
		</taxon>
		<taxon id="23053|human|NorthAmerica|19850615|H3N2">
			<date value="1985.4520547945206" direction="forwards" units="years"/>
			<attr name="host">
				human
			</attr>
		</taxon>
		<taxon id="1013187|human|WesternEurope|19850201|H3N2">
			<date value="1985.0849315068492" direction="forwards" units="years"/>
			<attr name="host">
				human
			</attr>
		</taxon>
		<taxon id="1013186|human|WesternEurope|19850101|H3N2">
			<date value="1985.0" direction="forwards" units="years"/>
			<attr name="host">
				human
			</attr>
		</taxon>
		<taxon id="24689|human|NorthAmerica|19860615|H3N2">
			<date value="1986.4520547945206" direction="forwards" units="years"/>
			<attr name="host">
				human
			</attr>
		</taxon>
		<taxon id="22019|human|EastAsia|19830615|H3N2">
			<date value="1983.4520547945206" direction="forwards" units="years"/>
			<attr name="host">
				human
			</attr>
		</taxon>
		<taxon id="1014165|swine|EastAsia|20080715|H3N2">
			<date value="2008.535519125683" direction="forwards" units="years"/>
			<attr name="host">
				swine
			</attr>
		</taxon>
		<taxon id="1013062|human|EastAsia|19710615|H3N2">
			<date value="1971.4520547945206" direction="forwards" units="years"/>
			<attr name="host">
				human
			</attr>
		</taxon>
		<taxon id="1014020|human|EasternEurope|19860615|H3N2">
			<date value="1986.4520547945206" direction="forwards" units="years"/>
			<attr name="host">
				human
			</attr>
		</taxon>
		<taxon id="1013196|human|NorthAmerica|19890615|H3N2">
			<date value="1989.4520547945206" direction="forwards" units="years"/>
			<attr name="host">
				human
			</attr>
		</taxon>
		<taxon id="1013214|human|Oceania|19910615|H3N2">
			<date value="1991.4520547945206" direction="forwards" units="years"/>
			<attr name="host">
				human
			</attr>
		</taxon>
		<taxon id="1013216|human|CentralEurope|19910615|H3N2">
			<date value="1991.4520547945206" direction="forwards" units="years"/>
			<attr name="host">
				human
			</attr>
		</taxon>
		<taxon id="1013268|human|WesternEurope|19930222|H3N2">
			<date value="1993.1424657534246" direction="forwards" units="years"/>
			<attr name="host">
				human
			</attr>
		</taxon>
		<taxon id="24149|human|NorthAmerica|19940114|H3N2">
			<date value="1994.035616438356" direction="forwards" units="years"/>
			<attr name="host">
				human
			</attr>
		</taxon>
		<taxon id="23963|human|NorthAmerica|19941202|H3N2">
			<date value="1994.9178082191781" direction="forwards" units="years"/>
			<attr name="host">
				human
			</attr>
		</taxon>
		<taxon id="1013301|human|EastAsia|19960304|H3N2">
			<date value="1996.172131147541" direction="forwards" units="years"/>
			<attr name="host">
				human
			</attr>
		</taxon>
		<taxon id="1013289|human|EastAsia|19940802|H3N2">
			<date value="1994.5835616438355" direction="forwards" units="years"/>
			<attr name="host">
				human
			</attr>
		</taxon>
		<taxon id="1013295|human|EastAsia|19950124|H3N2">
			<date value="1995.0630136986301" direction="forwards" units="years"/>
			<attr name="host">
				human
			</attr>
		</taxon>
		<taxon id="1013623|human|SoutheastAsia|19950703|H3N2">
			<date value="1995.5013698630137" direction="forwards" units="years"/>
			<attr name="host">
				human
			</attr>
		</taxon>
		<taxon id="23769|human|NorthAmerica|19960301|H3N2">
			<date value="1996.1639344262296" direction="forwards" units="years"/>
			<attr name="host">
				human
			</attr>
		</taxon>
		<taxon id="1013296|human|EastAsia|19950901|H3N2">
			<date value="1995.6657534246576" direction="forwards" units="years"/>
			<attr name="host">
				human
			</attr>
		</taxon>
		<taxon id="1011014|swine|NorthAmerica|19980615|H3N2">
			<date value="1998.4520547945206" direction="forwards" units="years"/>
			<attr name="host">
				swine
			</attr>
		</taxon>
		<taxon id="1013120|human|EastAsia|19950615|H3N2">
			<date value="1995.4520547945206" direction="forwards" units="years"/>
			<attr name="host">
				human
			</attr>
		</taxon>
		<taxon id="1025931|swine|SoutheastAsia|20140120|H3N2">
			<date value="2014.0520547945205" direction="forwards" units="years"/>
			<attr name="host">
				swine
			</attr>
		</taxon>
		<taxon id="1012649|swine|SoutheastAsia|20090715|H3N2">
			<date value="2009.5342465753424" direction="forwards" units="years"/>
			<attr name="host">
				swine
			</attr>
		</taxon>
		<taxon id="1019147|swine|SoutheastAsia|20091117|H3N2">
			<date value="2009.876712328767" direction="forwards" units="years"/>
			<attr name="host">
				swine
			</attr>
		</taxon>
		<taxon id="1025932|swine|SoutheastAsia|20131130|H3N2">
			<date value="2013.9123287671232" direction="forwards" units="years"/>
			<attr name="host">
				swine
			</attr>
		</taxon>
		<taxon id="1013330|human|Oceania|19960615|H3N2">
			<date value="1996.4535519125684" direction="forwards" units="years"/>
			<attr name="host">
				human
			</attr>
		</taxon>
		<taxon id="1013624|human|SoutheastAsia|19950927|H3N2">
			<date value="1995.7369863013698" direction="forwards" units="years"/>
			<attr name="host">
				human
			</attr>
		</taxon>
		<taxon id="1013299|human|CentralEurope|19960615|H3N2">
			<date value="1996.4535519125684" direction="forwards" units="years"/>
			<attr name="host">
				human
			</attr>
		</taxon>
		<taxon id="1013125|human|SoutheastAsia|19960212|H3N2">
			<date value="1996.1147540983607" direction="forwards" units="years"/>
			<attr name="host">
				human
			</attr>
		</taxon>
		<taxon id="1013628|human|SoutheastAsia|19960703|H3N2">
			<date value="1996.5027322404371" direction="forwards" units="years"/>
			<attr name="host">
				human
			</attr>
		</taxon>
		<taxon id="1013305|human|WesternEurope|19961026|H3N2">
			<date value="1996.8169398907103" direction="forwards" units="years"/>
			<attr name="host">
				human
			</attr>
		</taxon>
		<taxon id="1013130|human|NorthernEurope|19970615|H3N2">
			<date value="1997.4520547945206" direction="forwards" units="years"/>
			<attr name="host">
				human
			</attr>
		</taxon>
		<taxon id="1013128|human|SouthAfrica|19970701|H3N2">
			<date value="1997.495890410959" direction="forwards" units="years"/>
			<attr name="host">
				human
			</attr>
		</taxon>
		<taxon id="1013634|human|SoutheastAsia|19961224|H3N2">
			<date value="1996.9781420765028" direction="forwards" units="years"/>
			<attr name="host">
				human
			</attr>
		</taxon>
		<taxon id="23693|human|NorthAmerica|19961216|H3N2">
			<date value="1996.9562841530055" direction="forwards" units="years"/>
			<attr name="host">
				human
			</attr>
		</taxon>
		<taxon id="23289|human|NorthAmerica|19970106|H3N2">
			<date value="1997.013698630137" direction="forwards" units="years"/>
			<attr name="host">
				human
			</attr>
		</taxon>
		<taxon id="1013331|human|WesternEurope|19980114|H3N2">
			<date value="1998.035616438356" direction="forwards" units="years"/>
			<attr name="host">
				human
			</attr>
		</taxon>
		<taxon id="1000774|swine|NorthAmerica|20030615|H3N2">
			<date value="2003.4520547945206" direction="forwards" units="years"/>
			<attr name="host">
				swine
			</attr>
		</taxon>
		<taxon id="1020873|swine|NorthAmerica|20030806|H3N2">
			<date value="2003.5945205479452" direction="forwards" units="years"/>
			<attr name="host">
				swine
			</attr>
		</taxon>
		<taxon id="1011479|swine|NorthAmerica|20070119|H3N2">
			<date value="2007.0493150684931" direction="forwards" units="years"/>
			<attr name="host">
				swine
			</attr>
		</taxon>
		<taxon id="1020760|swine|NorthAmerica|20061031|H3N2">
			<date value="2006.8301369863013" direction="forwards" units="years"/>
			<attr name="host">
				swine
			</attr>
		</taxon>
		<taxon id="1016505|swine|NorthAmerica|20100920|H3N2">
			<date value="2010.717808219178" direction="forwards" units="years"/>
			<attr name="host">
				swine
			</attr>
		</taxon>
		<taxon id="1009764|swine|NorthAmerica|20100920|H3N2">
			<date value="2010.717808219178" direction="forwards" units="years"/>
			<attr name="host">
				swine
			</attr>
		</taxon>
		<taxon id="1020638|swine|NorthAmerica|20070405|H3N2">
			<date value="2007.2575342465752" direction="forwards" units="years"/>
			<attr name="host">
				swine
			</attr>
		</taxon>
		<taxon id="1020797|swine|NorthAmerica|20100310|H3N2">
			<date value="2010.186301369863" direction="forwards" units="years"/>
			<attr name="host">
				swine
			</attr>
		</taxon>
		<taxon id="1020777|swine|NorthAmerica|20100420|H3N2">
			<date value="2010.2986301369863" direction="forwards" units="years"/>
			<attr name="host">
				swine
			</attr>
		</taxon>
		<taxon id="1020690|swine|NorthAmerica|20110124|H3N2">
			<date value="2011.0630136986301" direction="forwards" units="years"/>
			<attr name="host">
				swine
			</attr>
		</taxon>
		<taxon id="29016|swine|NorthAmerica|20050125|H3N2">
			<date value="2005.0657534246575" direction="forwards" units="years"/>
			<attr name="host">
				swine
			</attr>
		</taxon>
		<taxon id="1026055|swine|NorthAmerica|20140725|H3N2">
			<date value="2014.5616438356165" direction="forwards" units="years"/>
			<attr name="host">
				swine
			</attr>
		</taxon>
		<taxon id="1026385|swine|NorthAmerica|20111123|H3N2">
			<date value="2011.8931506849315" direction="forwards" units="years"/>
			<attr name="host">
				swine
			</attr>
		</taxon>
		<taxon id="1020727|swine|NorthAmerica|20111201|H3N2">
			<date value="2011.9150684931508" direction="forwards" units="years"/>
			<attr name="host">
				swine
			</attr>
		</taxon>
		<taxon id="1012758|swine|NorthAmerica|20110616|H3N2">
			<date value="2011.454794520548" direction="forwards" units="years"/>
			<attr name="host">
				swine
			</attr>
		</taxon>
		<taxon id="1025294|human|NorthAmerica|20100615|H3N2">
			<date value="2010.4520547945206" direction="forwards" units="years"/>
			<attr name="host">
				human
			</attr>
		</taxon>
		<taxon id="28552|swine|NorthAmerica|20120615|H3N2">
			<date value="2012.4535519125684" direction="forwards" units="years"/>
			<attr name="host">
				swine
			</attr>
		</taxon>
		<taxon id="1018755|swine|EastAsia|20120423|H3N2">
			<date value="2012.308743169399" direction="forwards" units="years"/>
			<attr name="host">
				swine
			</attr>
		</taxon>
		<taxon id="1020711|swine|NorthAmerica|20111108|H3N2">
			<date value="2011.8520547945207" direction="forwards" units="years"/>
			<attr name="host">
				swine
			</attr>
		</taxon>
		<taxon id="1020556|swine|NorthAmerica|20101217|H3N2">
			<date value="2010.958904109589" direction="forwards" units="years"/>
			<attr name="host">
				swine
			</attr>
		</taxon>
		<taxon id="1021665|swine|NorthAmerica|20130719|H3N2">
			<date value="2013.545205479452" direction="forwards" units="years"/>
			<attr name="host">
				swine
			</attr>
		</taxon>
		<taxon id="1002135|human|NorthAmerica|20070615|H3N2">
			<date value="2007.4520547945206" direction="forwards" units="years"/>
			<attr name="host">
				human
			</attr>
		</taxon>
		<taxon id="28337|swine|NorthAmerica|20101229|H3N2">
			<date value="2010.9917808219177" direction="forwards" units="years"/>
			<attr name="host">
				swine
			</attr>
		</taxon>
		<taxon id="1020814|swine|NorthAmerica|20111021|H3N2">
			<date value="2011.8027397260273" direction="forwards" units="years"/>
			<attr name="host">
				swine
			</attr>
		</taxon>
		<taxon id="1001227|human|NorthAmerica|20050615|H3N2">
			<date value="2005.4520547945206" direction="forwards" units="years"/>
			<attr name="host">
				human
			</attr>
		</taxon>
		<taxon id="1015890|swine|NorthAmerica|20121022|H3N2">
			<date value="2012.8060109289618" direction="forwards" units="years"/>
			<attr name="host">
				swine
			</attr>
		</taxon>
		<taxon id="1020709|swine|NorthAmerica|20090701|H3N2">
			<date value="2009.495890410959" direction="forwards" units="years"/>
			<attr name="host">
				swine
			</attr>
		</taxon>
		<taxon id="1021477|swine|NorthAmerica|20120914|H3N2">
			<date value="2012.7021857923498" direction="forwards" units="years"/>
			<attr name="host">
				swine
			</attr>
		</taxon>
		<taxon id="28299|swine|NorthAmerica|20091206|H3N2">
			<date value="2009.9287671232876" direction="forwards" units="years"/>
			<attr name="host">
				swine
			</attr>
		</taxon>
		<taxon id="1020603|swine|NorthAmerica|20050303|H3N2">
			<date value="2005.1671232876713" direction="forwards" units="years"/>
			<attr name="host">
				swine
			</attr>
		</taxon>
		<taxon id="1013300|human|EastAsia|19960224|H3N2">
			<date value="1996.1475409836066" direction="forwards" units="years"/>
			<attr name="host">
				human
			</attr>
		</taxon>
		<taxon id="24119|human|NorthAmerica|19961112|H3N2">
			<date value="1996.863387978142" direction="forwards" units="years"/>
			<attr name="host">
				human
			</attr>
		</taxon>
		<taxon id="1002399|human|SouthernEurope|19970106|H3N2">
			<date value="1997.013698630137" direction="forwards" units="years"/>
			<attr name="host">
				human
			</attr>
		</taxon>
		<taxon id="1014030|human|SouthAfrica|19960615|H3N2">
			<date value="1996.4535519125684" direction="forwards" units="years"/>
			<attr name="host">
				human
			</attr>
		</taxon>
		<taxon id="1013637|human|SoutheastAsia|19970602|H3N2">
			<date value="1997.4164383561645" direction="forwards" units="years"/>
			<attr name="host">
				human
			</attr>
		</taxon>
		<taxon id="22569|human|NorthAmerica|19971226|H3N2">
			<date value="1997.9835616438356" direction="forwards" units="years"/>
			<attr name="host">
				human
			</attr>
		</taxon>
		<taxon id="21491|human|NorthAmerica|19981212|H3N2">
			<date value="1998.945205479452" direction="forwards" units="years"/>
			<attr name="host">
				human
			</attr>
		</taxon>
		<taxon id="1013631|human|SoutheastAsia|19990202|H3N2">
			<date value="1999.0876712328768" direction="forwards" units="years"/>
			<attr name="host">
				human
			</attr>
		</taxon>
		<taxon id="21521|human|NorthAmerica|19990129|H3N2">
			<date value="1999.0767123287671" direction="forwards" units="years"/>
			<attr name="host">
				human
			</attr>
		</taxon>
		<taxon id="21753|human|NorthAmerica|19990209|H3N2">
			<date value="1999.1068493150685" direction="forwards" units="years"/>
			<attr name="host">
				human
			</attr>
		</taxon>
		<taxon id="1013646|human|SoutheastAsia|19980525|H3N2">
			<date value="1998.3945205479451" direction="forwards" units="years"/>
			<attr name="host">
				human
			</attr>
		</taxon>
		<taxon id="1013309|human|WesternEurope|19981216|H3N2">
			<date value="1998.9561643835616" direction="forwards" units="years"/>
			<attr name="host">
				human
			</attr>
		</taxon>
		<taxon id="1014032|human|EasternEurope|19990615|H3N2">
			<date value="1999.4520547945206" direction="forwards" units="years"/>
			<attr name="host">
				human
			</attr>
		</taxon>
		<taxon id="1002580|swine|EastAsia|20050615|H3N2">
			<date value="2005.4520547945206" direction="forwards" units="years"/>
			<attr name="host">
				swine
			</attr>
		</taxon>
		<taxon id="1019318|swine|EastAsia|20100215|H3N2">
			<date value="2010.123287671233" direction="forwards" units="years"/>
			<attr name="host">
				swine
			</attr>
		</taxon>
		<taxon id="1013310|human|WesternEurope|20000106|H3N2">
			<date value="2000.0136612021859" direction="forwards" units="years"/>
			<attr name="host">
				human
			</attr>
		</taxon>
		<taxon id="1013311|human|WesternEurope|20010320|H3N2">
			<date value="2001.213698630137" direction="forwards" units="years"/>
			<attr name="host">
				human
			</attr>
		</taxon>
		<taxon id="23813|human|Oceania|20010709|H3N2">
			<date value="2001.517808219178" direction="forwards" units="years"/>
			<attr name="host">
				human
			</attr>
		</taxon>
		<taxon id="1013638|human|SoutheastAsia|19991009|H3N2">
			<date value="1999.7698630136986" direction="forwards" units="years"/>
			<attr name="host">
				human
			</attr>
		</taxon>
		<taxon id="24787|human|Oceania|19990615|H3N2">
			<date value="1999.4520547945206" direction="forwards" units="years"/>
			<attr name="host">
				human
			</attr>
		</taxon>
		<taxon id="16808|human|MiddleAmerica|19990615|H3N2">
			<date value="1999.4520547945206" direction="forwards" units="years"/>
			<attr name="host">
				human
			</attr>
		</taxon>
		<taxon id="21487|human|NorthAmerica|19981228|H3N2">
			<date value="1998.9890410958903" direction="forwards" units="years"/>
			<attr name="host">
				human
			</attr>
		</taxon>
		<taxon id="1020733|swine|NorthAmerica|20031003|H3N2">
			<date value="2003.7534246575342" direction="forwards" units="years"/>
			<attr name="host">
				swine
			</attr>
		</taxon>
		<taxon id="1013635|human|SoutheastAsia|19990716|H3N2">
			<date value="1999.5369863013698" direction="forwards" units="years"/>
			<attr name="host">
				human
			</attr>
		</taxon>
		<taxon id="25905|human|Oceania|20000919|H3N2">
			<date value="2000.7158469945355" direction="forwards" units="years"/>
			<attr name="host">
				human
			</attr>
		</taxon>
		<taxon id="1012422|human|SoutheastAsia|20010615|H3N2">
			<date value="2001.4520547945206" direction="forwards" units="years"/>
			<attr name="host">
				human
			</attr>
		</taxon>
		<taxon id="1000347|human|EastAsia|20020615|H3N2">
			<date value="2002.4520547945206" direction="forwards" units="years"/>
			<attr name="host">
				human
			</attr>
		</taxon>
		<taxon id="1013653|human|SoutheastAsia|20021118|H3N2">
			<date value="2002.8794520547945" direction="forwards" units="years"/>
			<attr name="host">
				human
			</attr>
		</taxon>
		<taxon id="1002309|human|NorthAmerica|20030319|H3N2">
			<date value="2003.2109589041097" direction="forwards" units="years"/>
			<attr name="host">
				human
			</attr>
		</taxon>
		<taxon id="1012702|human|EastAsia|20020615|H3N2">
			<date value="2002.4520547945206" direction="forwards" units="years"/>
			<attr name="host">
				human
			</attr>
		</taxon>
		<taxon id="1012430|human|SoutheastAsia|20030814|H3N2">
			<date value="2003.6164383561643" direction="forwards" units="years"/>
			<attr name="host">
				human
			</attr>
		</taxon>
		<taxon id="1012432|human|SoutheastAsia|20040615|H3N2">
			<date value="2004.4535519125684" direction="forwards" units="years"/>
			<attr name="host">
				human
			</attr>
		</taxon>
		<taxon id="21185|human|NorthAmerica|20040205|H3N2">
			<date value="2004.0956284153006" direction="forwards" units="years"/>
			<attr name="host">
				human
			</attr>
		</taxon>
		<taxon id="21359|human|NorthAmerica|20031216|H3N2">
			<date value="2003.9561643835616" direction="forwards" units="years"/>
			<attr name="host">
				human
			</attr>
		</taxon>
		<taxon id="1002763|human|EastAsia|20040102|H3N2">
			<date value="2004.0027322404371" direction="forwards" units="years"/>
			<attr name="host">
				human
			</attr>
		</taxon>
		<taxon id="1000664|human|EastAsia|20040615|H3N2">
			<date value="2004.4535519125684" direction="forwards" units="years"/>
			<attr name="host">
				human
			</attr>
		</taxon>
		<taxon id="1012690|human|WesternEurope|20031205|H3N2">
			<date value="2003.9260273972602" direction="forwards" units="years"/>
			<attr name="host">
				human
			</attr>
		</taxon>
		<taxon id="1010430|human|SoutheastAsia|20040915|H3N2">
			<date value="2004.704918032787" direction="forwards" units="years"/>
			<attr name="host">
				human
			</attr>
		</taxon>
		<taxon id="26781|human|Oceania|20050130|H3N2">
			<date value="2005.0794520547945" direction="forwards" units="years"/>
			<attr name="host">
				human
			</attr>
		</taxon>
		<taxon id="1012450|human|SoutheastAsia|20050830|H3N2">
			<date value="2005.6602739726027" direction="forwards" units="years"/>
			<attr name="host">
				human
			</attr>
		</taxon>
		<taxon id="21669|human|NorthAmerica|20041209|H3N2">
			<date value="2004.9371584699454" direction="forwards" units="years"/>
			<attr name="host">
				human
			</attr>
		</taxon>
		<taxon id="21829|human|Oceania|20041012|H3N2">
			<date value="2004.77868852459" direction="forwards" units="years"/>
			<attr name="host">
				human
			</attr>
		</taxon>
		<taxon id="1001418|human|NorthAmerica|20070305|H3N2">
			<date value="2007.172602739726" direction="forwards" units="years"/>
			<attr name="host">
				human
			</attr>
		</taxon>
		<taxon id="1010360|human|NorthAmerica|20050310|H3N2">
			<date value="2005.186301369863" direction="forwards" units="years"/>
			<attr name="host">
				human
			</attr>
		</taxon>
		<taxon id="1010539|swine|SoutheastAsia|20100215|H3N2">
			<date value="2010.123287671233" direction="forwards" units="years"/>
			<attr name="host">
				swine
			</attr>
		</taxon>
		<taxon id="1025408|swine|EastAsia|20130615|H3N2">
			<date value="2013.4520547945206" direction="forwards" units="years"/>
			<attr name="host">
				swine
			</attr>
		</taxon>
		<taxon id="23041|human|Oceania|20050731|H3N2">
			<date value="2005.5780821917808" direction="forwards" units="years"/>
			<attr name="host">
				human
			</attr>
		</taxon>
		<taxon id="1010366|human|NorthAmerica|20051219|H3N2">
			<date value="2005.964383561644" direction="forwards" units="years"/>
			<attr name="host">
				human
			</attr>
		</taxon>
		<taxon id="1012456|human|SoutheastAsia|20051017|H3N2">
			<date value="2005.7917808219179" direction="forwards" units="years"/>
			<attr name="host">
				human
			</attr>
		</taxon>
		<taxon id="1005698|human|SoutheastAsia|20060615|H3N2">
			<date value="2006.4520547945206" direction="forwards" units="years"/>
			<attr name="host">
				human
			</attr>
		</taxon>
		<taxon id="1022411|human|NorthAmerica|20070211|H3N2">
			<date value="2007.1123287671232" direction="forwards" units="years"/>
			<attr name="host">
				human
			</attr>
		</taxon>
		<taxon id="1002260|human|EastAsia|20070102|H3N2">
			<date value="2007.0027397260274" direction="forwards" units="years"/>
			<attr name="host">
				human
			</attr>
		</taxon>
		<taxon id="1005678|human|EastAsia|20050615|H3N2">
			<date value="2005.4520547945206" direction="forwards" units="years"/>
			<attr name="host">
				human
			</attr>
		</taxon>
		<taxon id="1021667|human|EastAsia|20080615|H3N2">
			<date value="2008.4535519125684" direction="forwards" units="years"/>
			<attr name="host">
				human
			</attr>
		</taxon>
		<taxon id="1022414|human|NorthAmerica|20070302|H3N2">
			<date value="2007.164383561644" direction="forwards" units="years"/>
			<attr name="host">
				human
			</attr>
		</taxon>
		<taxon id="1002610|human|Oceania|20070206|H3N2">
			<date value="2007.0986301369862" direction="forwards" units="years"/>
			<attr name="host">
				human
			</attr>
		</taxon>
		<taxon id="1024099|human|MiddleAmerica|20120929|H3N2">
			<date value="2012.7431693989072" direction="forwards" units="years"/>
			<attr name="host">
				human
			</attr>
		</taxon>
		<taxon id="1024520|human|NorthAmerica|20130119|H3N2">
			<date value="2013.0493150684931" direction="forwards" units="years"/>
			<attr name="host">
				human
			</attr>
		</taxon>
		<taxon id="1005692|human|SoutheastAsia|20060615|H3N2">
			<date value="2006.4520547945206" direction="forwards" units="years"/>
			<attr name="host">
				human
			</attr>
		</taxon>
		<taxon id="1014048|human|SouthAsia|20060615|H3N2">
			<date value="2006.4520547945206" direction="forwards" units="years"/>
			<attr name="host">
				human
			</attr>
		</taxon>
		<taxon id="1022415|human|NorthAmerica|20070305|H3N2">
			<date value="2007.172602739726" direction="forwards" units="years"/>
			<attr name="host">
				human
			</attr>
		</taxon>
		<taxon id="1014040|human|EastAsia|20030615|H3N2">
			<date value="2003.4520547945206" direction="forwards" units="years"/>
			<attr name="host">
				human
			</attr>
		</taxon>
		<taxon id="25409|human|Oceania|20041007|H3N2">
			<date value="2004.7650273224044" direction="forwards" units="years"/>
			<attr name="host">
				human
			</attr>
		</taxon>
		<taxon id="24593|human|Oceania|20010711|H3N2">
			<date value="2001.5232876712328" direction="forwards" units="years"/>
			<attr name="host">
				human
			</attr>
		</taxon>
		<taxon id="1020710|swine|NorthAmerica|20090924|H3N2">
			<date value="2009.7287671232878" direction="forwards" units="years"/>
			<attr name="host">
				swine
			</attr>
		</taxon>
		<taxon id="1000166|human|EastAsia|20020615|H3N2">
			<date value="2002.4520547945206" direction="forwards" units="years"/>
			<attr name="host">
				human
			</attr>
		</taxon>
		<taxon id="1013633|human|SoutheastAsia|19990218|H3N2">
			<date value="1999.131506849315" direction="forwards" units="years"/>
			<attr name="host">
				human
			</attr>
		</taxon>
		<taxon id="1001351|avian_shorebirds|Oceania|19830615|H3N8">
			<date value="1983.4520547945206" direction="forwards" units="years"/>
			<attr name="host">
				avian_shorebirds
			</attr>
		</taxon>
		<taxon id="1001352|avian_shorebirds|Oceania|19840615|H3N8">
			<date value="1984.4535519125684" direction="forwards" units="years"/>
			<attr name="host">
				avian_shorebirds
			</attr>
		</taxon>
		<taxon id="1001168|avian_waterfowl|Oceania|19920615|H3N8">
			<date value="1992.4535519125684" direction="forwards" units="years"/>
			<attr name="host">
				avian_waterfowl
			</attr>
		</taxon>
		<taxon id="22405|avian_shorebirds|Oceania|19771029|H3N8">
			<date value="1977.8246575342466" direction="forwards" units="years"/>
			<attr name="host">
				avian_shorebirds
			</attr>
		</taxon>
		<taxon id="1001866|avian_landbirds|Oceania|19770615|H3N8">
			<date value="1977.4520547945206" direction="forwards" units="years"/>
			<attr name="host">
				avian_landbirds
			</attr>
		</taxon>
		<taxon id="1001349|avian_waterfowl|Oceania|19830615|H3N8">
			<date value="1983.4520547945206" direction="forwards" units="years"/>
			<attr name="host">
				avian_waterfowl
			</attr>
		</taxon>
		<taxon id="1012636|others|MiddleAmerica|20100915|H17N10">
			<date value="2010.704109589041" direction="forwards" units="years"/>
			<attr name="host">
				others
			</attr>
		</taxon>
	</taxa>

	<!-- The sequence alignment (each sequence refers to a taxon above).         -->
	<!-- ntax=686 nchar=1878                                                     -->
	<alignment id="alignment" dataType="nucleotide">
		<sequence>
			<taxon idref="1020378|others|MidwestSouthAmerican|20100615|H18N11"/>
			------------ATGATT---ACAATACTTATCTTGGTACTCCCT---------------ATTGTTGTA------------------------GGTGAC---------------CAAATATGCATTGGCTATCATTCAAATAATTCAACACAAACAGTGAATACTCTCCTTGAATCAAATGTACCAGTGACTTCCTCTCACAGCATCCTAGAAAAAGAACACAATGGTTTGCTTTGCAAGCTAAAAGGGAAAGCACCCTTGGACCTTATTGACTGCTCTCTTCCTGCATGGCTTATGGGAAACCCAAAATGTGACGAACTCTTAACAGCAAGCGAATGGGCCTACATAAAAGAAGACCCAGAACCTGAAAATGGAATCTGTTTTCCAGGAGATTTTGATTCTTTAGAGGATCTGATTTTATTGGTTTCTAACACTGACCATTTCAGAAAAGAGAAAATAATAGACATG---ACCAGATTCTCTGATGTGACTACAAAC---AACGTAGACAGTGCATGCCCATAT---GAC---ACAAATGGTGCTTCCTTTTACAGAAATCTAAACTGGGTG---CAGCAA---------------AACAAAGGCAAGCAACTGATTTTTCACTACCAGAATTCTGAAAACAACCCACTTTTGATAATTTGGGGAGTACACCAGACATCTAATGCTGCAGAACAAAACACATACTATGGCTCACAGACTGGCTCAACAACCATCACTATTGGGGAAGAAACAAACACTTATCCACTAGTGATAAGTGAAAGTTCTATTCTTAACGGTCACTCTGATAGAATAAATTACTTTTGGGGAGTTGTCAATCCTAATCAGAATTTTTCAATTGTCAGTACAGGGAATTTCATCTGGCCAGAGTACGGATACTTTTTCCAAAAAACA---------------------ACCAATATAAGTGGAATAATAAAATCA---AGTGAAAAGATAAGTGAT---TGTGACACAATCTGCCAGACAAAAATTGGGGCAATAAAC---------AGCACACTGCCTTTTCAGAATATCCATCAAAATGCGATTGGAGATTGTCCTAAATATGTGAAAGCCCAAGAACTTGTTCTTGCAACTGGATTAAGGAACAATCCAATA---------------------------------AAAGAA---------------ACAAGAGGGCTTTTTGGTGCAATTGCAGGTTTCATCGAGGGAGGATGGCAAGGATTGATTGATGGTTGGTATGGGTATCACCACCAGAACTCAGAAGGTTCAGGCTATGCTGCTGACAAAGAAGCAACCCAGAAGGCTGTTGATGCAATAACCACAAAAGTAAACAACATAATAGACAAAATGAACACGCAATTTGAATCAACTGCCAAAGAATTCAACAAAATTGAAATGAGAATAAAACATCTCAGTGACAGAGTTGATGATGGCTTCTTGGATGTTTGGAGTTACAATGCTGAATTACTCGTTTTGCTGGAAAATGAAAGAACTCTGGACTTCCATGATGCAAATGTTAACAATTTGTATCAAAAAGTGAAAGTCCAGCTGAAAGACAATGCAATTGACATGGGAAACGGCTGTTTCAAGATTCTACACAAATGCAACAACACATGTATGGATGACATTAAAAACGGAACATACAATTATTATGAATACAGAAAGGAAAGCCACTTGGAGAAACAAAAAATTGACGGTGTGAAGCTATCAGAAAACAGC---TCATATAAAATAATGATCATTTAC---TCAACAGTGGCAAGTTCAGTAGTGCTTGGCTTGATTATACTAGCCGCAATTGAATGGGGCTGTTTTAAAGGGAACCTGCAATGCAGAATA---TGTATTTGA
		</sequence>
		<sequence>
			<taxon idref="22413|avian_waterfowl|Oceania|19800927|H6N5"/>
			------ATGATT---------GCAATCATAATATTAGCGATAGTG---GCC------TCTACCAGCAAA------------------------TCAGAT---------------AAGATCTGCATTGGATACCATGCCAACAACTCGACAACGCAAGTGGATACAATATTAGAAAGGAATGTGACAGTGACGCATTCAGTTGAGCTCCTAGAGAGTCAAAAGGAGGAGAGATTGTGCAGAGTATTAAATAAAGCCCCTTTGGATCTAAAGGGTTGCACCATTGAAGGTTGGATTCTTGGAAACCCCCAATGTGACATCTTACTTGGGGACCAAAGTTGGTCTTACATAGTAGAGAGACCTGGATCCCAACATGGGATATGCTACCCAGGGACATTAAATGAATTGGAAGAATTGAAAGCACTCATTGGATCTGGAGAAAGAGTACAGAGATTTGAAATGTTTCCCAAA---AGCACATGGGCTGGAGTGGACACTGGCAGTGGAGTTACAAAAGCCTGCCCCTAC---AACAGTGGC------TCGTCTTTCTACAGAAACCTTTTGTGGGTA---ATAAAACCA---AAATCC---GCTGCATATCCAATAATTAGGGGAACATATAATAATACTGGCTCCCAACCAATTCTATATTTTTGGGGTGTACACCATCCTCCTGATACCAATGAGCAAAATACCCTGTATGGTTCTGGTGATAGATATGTTAGAATGGGTACTGAGAGCATGAACTTTGCCAAAAGTCCAGAAATAGCAGCAAGACCAGCTGTGAATGGGCAAAGAGGGAGGATTGATTATTATTGGTCTGTATTGAAGCCAGGAGAAACCTTAAATGTAGAATCCAATGGCAATTTGATAGCTCCTTGGTATGCTTACAAATTCACCAGTTCC---------------------AATAATAAGGGAGCTGTCTTCAAATCA---AACCTTCCAATTGAAAAT---TGTGATACTGCCTGTCAGACAGCCGCTGGGGCACTAAGG---------ACAAACAAAACTTTCCAAAATGTTAGCCCTCTCTGGATTGGAGAATGCCCCAAGTATGTTAAAAGTGATAGCCTAAGACTGGCAACTGGTCTGAGAAATGTCCCACAG---------------------------------GCAGAG---------------ACAAGAGGATTGTTCGGGGCCATAGCAGGGTTTATAGAAGGAGGATGGACAGGCATGATAGATGGATGGTACGGCTACCATCATGAGAACTCACAGGGATCGGGCTATGCAGCAGACAAAGAAAGTACTCAGAAAGCAATTGACGGGATCACCAATAAAGTCAATTCCATTATTGACAAGATGAACACACAATTTGAAGCAGTGGAGCATGAGTTCTCAAACCTAGAAAGAAGAATAGACAACCTAAACAAGAGAATGGAAGATGGACTTCTAGATGTGTGGACATACAATGCTGAACTTTTAGTTCTACTAGAAAATGAGAGAACCTTGGACTTGCATGATGCTAATGTAAAGAACCTATATGAAAAAGTGAAGTCACAATTGAGAGACAATGCAAAGGATTTGGGTAATGGGTGTTTTGAATTTTGGCACAAATGTGATGATGAATGCATCAACTCAGTTAAGAATGGCACATATGACTATCCAAAATACCAAGGCGAGAGCAAACTTAATAGGCAGGAAATAGATTCAGTAAAACTGGAAAATCTGGGT---GTGTATCAAATCCTTGCTATTTAT---AGTACGATATCGAGCAGTCTAGTTTTGATGGGACTGATTGTTGCCATGGGTCTTTGGATGTGCTCGAATGGTTCAATGCAGTGCAGGATA---TGTATATGA
		</sequence>
		<sequence>
			<taxon idref="22353|avian_shorebirds|NorthAmerica|19860909|H6N6"/>
			------ATGATT---------GCAATCATAATAATCGCGATAGTG---GCC------TCTACCAGCAAG------------------------TCAGAC---------------AAGATCTGCATTGGATACCATGCCAACAACTCGACAACGCAAGTGGACACAATATTAGAAAAGAATGTGACGGTAACGCACTCAGTTGAGCTTCTGGAGAGTCAAAAGGAGGAAAGATTCTGCCGAGTGTTAAGTAAAGCCCCTTTGGATCTAAAGGGTTGCACTATTGAAGGTTGGATTCTTGGAAACCCCCAATGTGACATCTTACTTGGGGACCAAAGTTGGTCCTACATAGTGGAGAGACCTGGAGCCCAACATGGGATATGTTACCCAGGGACATTGAATGAATTGGAAGAGTTGAAAGCACTCATTGGATCTGGAGAAAGAGTACAGAGGTTTGAAATGTTTCCCAAG---AGCACATGGGCCGGAGTGGACACTAGCAGCGGAGTTACGATGGCTTGCCCTTAC---ATTAGTGGG------TCGTCTTTCTATAGAAATCTTTTGTGGATA---ATAAAAACA---AAGTCT---GCTGCATATCCAGTAATTAGGGGAACATACAATAATACTGGCTCTCAACCGATCCTGTATTTCTGGGGTGTACACCATCCCCCAGATACCAATGAGCAAAATACTCTGTATGGCTCTGGTGACAGATATGTTAGAATGGGGACTGAGAGCATGAATTTTGCCAAAGGCCCAGAAATAGCAGCAAGACCAGCTGTGAATGGACAAAGAGGGAGAATTGACTATTATTGGTCTGTGCTGAAACCAGGAGAAACCTTAAATGTGGAATCCAATGGCAATTTAATAGCTCCTTGGTATGCTTACAAATTCACTAGTTCC---------------------AATAATAAGGGAGCTGTCTTCAAATCA---AACCTTCCAATTGAAAAT---TGTGATGCTGCATGTCAAACGGTTGCTGGAGCACTAAGG---------ACAAACAAAACCTTCCAAAATGTTAGCCCTCTATGGATTGGAGAATGCCCCAAGTATGTCAAAAGTGATAGCCTAAGGCTGGCAACTGGTTTGAGAAATGTCCCACAG---------------------------------GCAGAG---------------ACAAGAGGATTGTTCGGGGCCATAGCTGGGTTTATAGAAGGAGGATGGACAGGCATGATAGATGGTTGGTACGGCTACCATCATGAGAATTCACAGGGATCGGGCTACGCAGCAGATAAAGAAAGTACTCAGAAAGCAATCGACGGGATCACCAATAAGGTCAATTCCATCATTGACAAGATGAACACACAGTTTGAGGCAGTAGAGCATGAGTTTTCAAACCTCGAAAGAAGAATAGACAATCTAAATAAAAGAATGGAGGATGGATTTTTGGATGTGTGGACATACAATGCTGAACTTTTAGTTCTACTGGAAAATGAGGGAACCTTGGATCTGCATGATGCCAATGTGAAGAACCTGTATGAAAAAGTGAAATCACAATTGAGAGACAACGCAAAGGATTTGGGCAATGGGTGTTTCGAATTTTGGCATAAATGTGATGATGAATGCATCAACTCAGTGAAGAATGGCACGTATGACTACCCAAAATACCAGGATGAGAGCAAACTTAATAGGCAGGAAATAGATTCAGTGAAATTGGAGAATCTGGGT---GTATATCAGATCCTTGCTATTTAT---AGTACGGTATCGAGCAGTCTAGTTTTGGTGGGACTGATCGTTGCCATGGGTCTTTGGATGTGCTCGAATGGCTCAATGCAATGCAGGATA---TGTATATAA
		</sequence>
		<sequence>
			<taxon idref="24493|avian_waterfowl|NorthAmerica|19990525|H6N2"/>
			------ATGATT---------GCAATCATAATATTGGCAATAGTG---GTC------TCTACCAGCAAA------------------------TCAGAC---------------AGGATCTGCATTGGTTACCATGCAAACAACTCGACAACACAAGTGGACACAATATTAGAGAAGAATGTGACGGTGACACACTCAGTGGAGCTCCTAGAAACCCAGAAGGAGAGCAGATTCTGTAGAGTCTTGAATAAAGCGCCACTAGATCTAGGGGACTGCACCACTGAGGGTTGGATACTTGGAAACCCCCGATGTGACAGATTACTCGGTGATCGAAGTTGGTCGTACATAGTAGAGAGGCCTGATGCCCAAAATGGAATATGTTATCCAGGGGTGTTGAAAGAAGCGGAAGAGCTGAAAGCACTCATTGGGTCTATAGATAGCATACAAAGATTTGAAATGTTTCCCAAG---AGTACATGGACAGGGGTGGATACCAATAGCGGGGTCACGAGCGCTTGCACCTAC---AATGGTGGA------TCTTCCTTTTACAGGAACCTGTTGTGGATA---ATAAAAATA---AGGTCT---GATCCGTACTCATTGATCAAGGGGACTTACACCAATACAGGCTCTCAGTCAATCTTATATTTCTGGGGTGTACATCATCCTCCAGATGATGTTGAGCAAGCTAACCTGTATGGACTTGGTACCCGTTATGTTAGAATGGGGACTGAAAGTATGAATTTTGCCAAAGGTCCTGAAATAGCAGACAGACCACCTGCAAATGGGCAACGAGGAAGAATTGATTATTATTGGTCTGTGTTGAAGCCAGGAGAAACTTTAAATGTGGAATCCAATGGGAATTTAATAGCTCCTTGGTATGCTTACAAGTTCACTAGTTCA---------------------AGACACAAAGGAGCCATTTTCAGATCA---GACCTCCCAATTGAAAAT---TGTGATGCTGTCTGTCAAACATTAACAGGAGCAATAAAT---------ACAAACAAAACCTTCCAAAATGTTAGTCCAATCTGGATTGGAGAATGCCCCAAATACGTTAAAAGTAAGAGCCTAAAACTAGCAACTGGTCTGAGAAATGTTCCACAG---------------------------------GCAAAA---------------CCAAGAGGATTGTTTGGAGCAATAGCTGGATTTATAGAAGGAGGATGGACAGGTATGGTAGACGGATGGTACGGATACCATCATGAAAATTCACAAGGATCTGGTTATGCTGCAGATAAAGAAAGCACTCAGAAGGCAATAGATGGGATCACCAATAAAGTCAATTCAATAATTGACAAAATGAACACACAATTCGAGGCAGTAGAGCATGAGTTCTCAAATCTAGAAAAGAGAATAAGCAACCTGAACAAAAGAATGGAAGATGGATTTTTAGACGTGTGGACATACAATGCTGAACTTCTGGTTCTACTAGAAAATGAGAGGACTTTGGACATGCATGATGCTAATGTAAAGAATCTACATGAAAAAGTGAAATCACAATTAAGGGATAATGCAAAAGATTTGGGTAATGGGTGTTTTGAATTTTGGCACAAATGCGACAATGAGTGCATCAATTCAGTTAAAAATGGGACATATAACTACCCAAAATACCAAGAAGAGAGCAGACTTAATAGGCAGGAAATAAAATCAGTGATGCTGGAAAATCTGGGA---GTATACCAAATCCTTGCCATTTAT---AGTACGGTATCGAGCAGTCTGGTTTTGGTAGGACTGATCATTGCAATGGGTCTTTGGATGTGTTCAAATGGCTCAATGCAATGCAGGATA---TGTATATAA
		</sequence>
		<sequence>
			<taxon idref="26311|avian_waterfowl|NorthAmerica|20020819|H6N2"/>
			------ATGATT---------GCAATCATAATACTGGCAATATTG---GTC------TCTACCAGCAAA------------------------TCAGAC---------------AGGATCTGCATCGGTTACCATGCAAACAACTCGACAACACAAGTGGACACAATACTAGAGAAGAATGTTACAGTGACACACTCAGTGGAGCTCCTAGAGAGCAAGAAGGAGAGTAGATTCTGCAGAGTCTTGAATAAAGCGCCACTGGATCTAATGGACTGCACCACTGAAGGTTGGATACTTGGAAACCCCCGGTGTGATAACCTACTCGGTGATCAAAGTTGGTCATATGTAGTAGAGAGGCCAGATGCCAAAAATGGGATATGCTATCCAGGAGTATTGAAAGAAACGGAGGAGCTGAAAGCACTCATTGGGTCTATAGATAGCATACAAAGATTTGAAATGTTCCCTAAG---AACACATGGCAAGGAGTAGATACTAGTAGCGGAGTTTCGAGTGCTTGCCCCTAC---AATGGTGGA------TCTTCTTTTTACAGGAATCTGTTGTGGATA---ATAAAAATA---AAATCT---GATCCGTACTCAGTGGTGAAGGGGACTTACACCAATACAGACTCTCAACCAATCTTATATTTCTGGGGTGTGCACCATCCTCCAAATGACGTCGAGCAAGCTAATCTGTATGGACTTGGTACTCGTTATGTTAGGATGGGGACTGAAAGTATGAATTTTGCTAAAGGTCCTGAAATAGCAGATAGACCGCCTGCGAATGGACAACGAGGAAGAATTGATTATTATTGGTCTGTGTTGAAACCAGGAGAAACTTTGAAAGTGGAATCCAATGGGAATTTAATAGCTCCTTGGTATGCTTACAAGTTCACTAGTTCC---------------------AGAAACAAGGGAGCTATTTTTAAATCA---GACCTCCCAATTGAGAAT---TGTGATGCTGTCTGTCAGACCATAGCTGGAGCAATAAAT---------ACAAACAAAACCTTCCAAAATGTTAGTCCAGTCTGGATTGGAGAGTGCCCCAAGTATGTCAAAAGTAAGAACCTAAAACTAGCAACTGGTCTGAGGAATGTCCCACAG---------------------------------GTGAAA---------------ACACGAGGATTGTTTGGAGCAATAGCTGGGTTTATAGAAGGAGGATGGACAGGCATGGTAGACGGTTGGTACGGATATCATCATGAAAATTCACAGGGATCTGGTTATGCAGCAGATAAAGAGAGCACCCAGAAAGCTATAGATGGGATCACCAATAAAGTCAATTCCATCATTGACAAAATGAACACACAGTTTGAGGCGGTAGAGCATGAGTTCTCAAATCTAGAGAGGAGAATAGGCAATCTGAACAAAAGAATGGAAGATGGATTTTTAGACGTGTGGACATACAATACTGAACTTCTGGTTCTGCTGGAAAATGAGAGGACTTTGGATATGCATGATGCTAATGTAAAGAATCTACATGAAAAGGTGAAATCACAATTAAAGGATAATGCAAAAGATTTGGGTAATGGGTGTTTTGAGTTTTGGCACAAATGTGACAATGAATGCATCAAATCGGTTAAAAATGGTACATATGACTATCCAAAATACCAAGAAGAGAGCAGACTTAACAGGCAGGAAATAAAATCAGTGATGCTGGAAAATCTGGGA---ATATATCAAATCCTTGCTATTTAT---AGTACGGTATCGAGCAGTCTGGTTTTGGTGGGGCTGATCATTGCCATGGGTCTTTGGATGTGTTCAAATGGCTCAATGCAGTGCAAGATA---TGTATATAA
		</sequence>
		<sequence>
			<taxon idref="1007244|avian_waterfowl|EastAsia|20030615|H6N2"/>
			------ATGATT---------GCAATCATTATAATAACGATATTG---GCA------ACAACCGGAAAG------------------------TCAGAC---------------AAGATATGCATTGGGTATCATGCAAACAATTCAACAACACAAGTGGACACGATACTTGAAAAGAATGTAACCGTCACGCACTCAGTTGAGTTGCTGGAAAATCAAAAGGAAGAACGGTTCTGCAAAGTCTTGGACAAAGCCCCTCTAGACTTGAAAAGCTGCACCATAGAGGGTTGGATATTGGGAAATCCCCGATGCGACCTGTTACTTGGTGATCAAAGCTGGTCATATATAGTGGAAAGACCCACAGCCCAAAATGGGATTTGCTATCCAGGAGTACTGAATGAGGTCGAAGAGCTGAAAGCACTTATTGGATCAGGAGAAAGAGTAGAGAGATTTGAGATGTTTCCCAAA---AGTACATGGGCAGGAGTGGACACCAACAGTGGGGTGTCAAGTGCTTGTCCATAT---ACCAGTGGT------TCGTCTTTCTACAGAAACTTACTGTGGATA---ATAAAAACT---AGATCA---GCAGCGTACCCAGTAATCAGGGGAACCTACAATAACACTGGAAACCGGCCAATCCTCTATTTCTGGGGTGTGCACCATCCTCCGGACACCAATGAACAAAACACTTTGTATGGTTCCGGTGATCGATACGTCAGGATGGGAACTGAAAGAATGAACTTTGCCAAGGGCCCAGAAATTGCAGCAAGACCTGCTGTGAACGGACAAAGGGGTAGAATTGATTACTACTGGTCTGTTTTAAAGCCTGGGGAAACCTTGAATGTAGAGTCTAATGGAAACCTAATAGCTCCCTGGTATGCATACAGATTCGTCAGCAAC---------------------AATAGAAAAGGAGCCGTCTTCAAATCA---AACTTACCAATCGAGAAC---TGTGATGCCACCTGCCAAACTGTTGCAGGGGTACTGAGA---------ACAAATAAAACATTCCAGAACGTAAGCCCTCTCTGGATAGGAGAATGCCCCAAATATGTGAAAAGTGAAAGTTTGAGACTTGCAACTGGACTAAGAAATGTTCCACAG---------------------------------ATTGAA---------------ACTAGAGGACTCTTCGGAGCTATCGCAGGCTTCATCGAAGGAGGATGGACTGGAATGATAGATGGGTGGTATGGCTACCACCATGAAAATTCTCAAGGCTCAGGATATGCAGCAGACAGAGAGAGCACTCAAAAGGCCATAGACGGGATCACAAATAAGGTCAATTCCATCATAGACAAAATGAACACACAGTTCGAGGCTGTCGATCACGAATTTTCCAATTTGGAGAGAAGGATTGACAATTTAAACAAAAGAATGGAAGATGGATTTTTAGATGTTTGGACATACAATGCTGAATTGTTGGTTCTCCTTGAAAACGAAAGGACACTGGACATGCATGATGCGAATGTGAAAAATCTGTATGAAAAGGTCAGATCACAACTACGAGACAATGCTAAAGACCTGGGAAATGGATGCTTTGAATTTTGGCATAAGTGTGACAATGAATGCATAGAGTCTGTCAAGAACGGTACTTATAACTATCCCAAATATCAGAGTGAAAGCAGATTAAGCAGGCAGACAATAGAATCGGTGAAACTGGAAAACCTTGGT---GTGTATCAAATTCTTGCCATTTAT---AGTACGGTATCGAGCAGTCTAGTTTTGGTAGGGCTGATCTTGGCTATGGGTGTTTGGATGTGTTCTAATGGTTCAATGCAGTGCAGGATA---TGTATATAA
		</sequence>
		<sequence>
			<taxon idref="1007133|avian_waterfowl|EastAsia|20020615|H6N2"/>
			------ATGATT---------GCAATCATTATAATAACGATATTG---GCA------ACAACCGGAAAA------------------------TCAGAC---------------AAGATCTGCATTGGGTATCATGCAAACAATTCAACAACGCAAGTGGACACGATACTTGAAAAGAATGTAACCGTCACACACTCAGTTGAATTGCTGGAGAATCAAAAGGAAGAAAGGTTCTGCAAAGTCTTGAACAGAGCCCCTCTCGACTTGAAAGGCTGCACCATAGAGGGTTGGATATTGGGGAATCCACGATGCGACTTGTTGCTTGGTGATCAAAGCTGGTCATATATAGTGGAAAGACCTACAGCTCAAAATGGGATTTGCTACCCAGGAGTGCTGAATGAGGTTGAAGAACTAAAGGCACTTATTGGATCAGGAGAAAGAGTAGAGAGGTTTGAGATGTTTCCCAAA---AGTACATGGGCAGGAGTAGACACCAATAGTGGGGTGTCAAGTGCTTGCCCATAT---ACTACTGGT------TCGTCTTTCTACAGAAACCTGCTGTGGATA---ATAAAAACT---AGATCA---GCAGCGTACCCAGTAATCAGGGGAACTTACAATAACACTGGAAACCAGCCAATTCTCTATTTCTGGGGTGTGCACCATCCTCCGGATACCAATGAGCAAAACACTTTGTATGGTTCTGGTGATCGATATGTCAGGATGGGAACTGAAAGAATGAATTTTGCCAAGGGCCCAGAAATTGCGGCAAGACCTGCTGTGAACGGACAAAGAGGTAGGATTGACTACTACTGGTCTGTTTTAAGGCCTGGAGAAACCTTGAATGTAGAGTCTAATGGAAATCTAATCGCTCCTTGGTATGCATACAGATTCGTCAGCACA---------------------AATAGAAAAGGAGCTGTCTTCAAGTCA---AATTTACCAATCGAGAAC---TGTGATGCAACCTGTCAAACTGTTGCAGGAGTACTAAGG---------ACAAATAAAACATTCCAGAATGTAAGCCCTCTCTGGATAGGAGAATGCCCCAAATATGTGAAAAGTGAAAGTTTGAGACTAGCAACTGGACTAAGGAATGTTCCACAG---------------------------------ATAGAA---------------ACCAGAGGACTATTCGGAGCTATTGCAGGCTTCATCGAAGGAGGATGGACTGGAATGATAGATGGATGGTATGGCTACCACCATGAAAATTCTCAAGGCTCAGGGTATGCAGCAGACAGAGAGAGCACTCAAAAGGCTATAGACGGGATCACAAACAAGGTCAATTCCATCATAGACAAAATGAACACACAGTTCGAAGCTGTCGACCACGAATTTTCAAATTTGGAGAGAAGAATTGACAATTTAAACAAAAGAATGGAGGATGGATTTCTAGATGTTTGGACATACAATGCTGAATTATTGGTTCTCCTTGAAAACGAAAGGACACTGGACATGCATGATGCGAATGTAAAAAATCTGTATGAAAAGGTCAGATCACAGTTACGAGACAATGCTAATGACCTAGGGAATGGATGCTTTGAATTTTGGCATAAGTGTGACAATGAATGCATAGAGTCTGTCAAGAATGGTACTTACAACTATCCCAAATACCAAGCTGAAAGCAGATTAAACAGGCAGACAATAGAATCGGTGAAACTGGAAAATCTTGGT---GTGTATCAAATTCTTGCCATTTAT---AGTACGGTATCGAGCAGTCTAGTTTTGGTAGGGCTGATCTTGGCAATGGGTATTTGGATGTGTTCAAATGGTTCAATGCAGTGCAGGATA---TGTATATAA
		</sequence>
		<sequence>
			<taxon idref="1007245|avian_waterfowl|EastAsia|20020615|H6N2"/>
			------ATGATT---------GCAATCATTATAATAACGATATTG---GTA------ACAACCGGAAAA------------------------TCAGAC---------------AAGATCTGTATTGGGTATCATGCAAACAATTCAACAACGCAAGTGGACACGATACTTGAAAAGAATGTGACCGTCACGCACTCTGTTGAATTGCTGGAGAATCAAAAAGAAGAAAGGTTCTGCAAAGTCTTGAACAGAGCCCCTCTCGACTTGAAAGGCTGCACCATAGAGGGTTGGATATTGGGGAATCCCCGATGCGACTTGCTGCTTGGTGATCAAAGCTGGTCATATATAGTGGAAAGACCTACAGCTCAAAATGGGATTTGCTACCCAGGAGTGCTGAATGAGGTTGAAGAACTGAAGGCACTTATTGGATCAGGAGAAAGAGTAGAGAGGTTTGAGATGTTTCCCAAA---AGTACATGGGCAGGAGTAGACACCAATAGTGGGGTGTCAAGTGCTTGCCCATAT---ACTACTGGT------TCGTCTTTCTACAGAAACCTACTGTGGATA---ATAAAAACT---AGATCA---GCAGCGTACCCAGTAATCAGGGGAACTTACAATAACACCGGAAACCAGCCAATACTCTATTTCTGGGGTGTGCACCATCCTCCGGATACCAATGAGCAAAACACTTTGTATGGTTCCGGTGACAGATATGTCAGGATGGGAACTGAAAGAATGAATTTTGTCAAGGGCCCAGAAATTGCGGCAAGACCTGCTGTGAACGGACAAAGAGGTAGGATTGATTACTACTGGTCTGTTTTAAAGCCTGGAGAAACCTTGAATGTAGAGTCTAATGGAAATCTAATCGCTCCTTGGTATGCATACAGATTCGTCAGCACA---------------------AATAGAAAAGGAGCTGTCTTCAAGTCA---AACTTACCAATCGAGAAC---TGTGATGCAACCTGCCAAACTGTTGCAGGGGTACTAAGG---------ACAAATAAAACATTCCAGAATGTAAGCCCTCTCTGGATAGGAGAATGCCCCAAATATGTGAAAAGTGAAAGTTTGAGACTTGCAACTGGACTAAGGAATGTTCCACAG---------------------------------ATTGAA---------------ACTAGAGGACTCTTCGGAGCTATTGCAGGCTTCATCGAAGGAGGATGGACTGGAATGATAGATGGATGGTATGGCTACCACCATGAAAATTCTCAAGGCTCAGGGTATGCAGCAGACAGAGAGAGCACCCAAAAGGCTATAGACGGGATCACAAATAAGGTAAATTCTATCATAGACAAAATGAACACACAGTTCGAAGCTGTCGATCACGAATTTTCAAATTTGGAGAGGAGAATTGACAATTTAAACAAACGAATGGAAGATGGATTTCTGGATGTTTGGACATACAATGCTGAGTTGTTGGTTCTGCTTGAAAACGAACGGACACTGGACATGCATGATGCAAATGTGAGAAATCTGTATGAAAAGGTCAGATCACAACTACGAGATAATGCTAATGACCTAGGAAATGGATGCTTTGAATTTTGGCATAAGTGTGACAATGAATGCATAGAGTCTGTCAAGAATGGTACCTATAACTATCCCAAATACCAGGCTGAGAGCAGATTAAACAGGCAGACAATAGAATCGGTGAAACTAGAAAACCTTGGT---GTGTATCAAATTCTTGCCATTTAT---AGTACGGTATCGAGCAGTCTAGTTTTGGTAGGGCTGATCTTGGCAATGGGTGTTTGGATGTGTTCAAATGGTTCAATGCAGTGCAGGATA---TGTATATAA
		</sequence>
		<sequence>
			<taxon idref="1014161|avian_domesticbirds|EastAsia|20111129|H6N2"/>
			------ATGATT---------GCAATCATTATAATAGCGATATTG---GCA------AAAACCGGAAAA------------------------TCAGAC---------------AAGATCTGCATTGGGTATCATGCAAACAATTCAACAACACAAGTGGACACGATACTTGAAAAGAATGTAACCGTCACGCACTCAGTTGAGTTGCTGGAAAATAAAAAGGAAGAAAGGTTCTGCAAAATCTTGAAAAGAGCCCCTCTCGACTTGAAAGACTGCAGCATAGAAGGTTGGATATTGGGAAATCCCCGATGCGACCTGTTACTTGGTGACCAAAGCTGGTCATATATAGTGGAAAGACCTACAGCTCAAAATGGGATTTGCTACCCAGGAGTGCTAAATGAGGTTGAAGAACTAAAGGCACTTATTGGATCAGGAGAAAGGGTAGAGAGATTTGAGATGTTTCCCAAA---AGTACATGGACAGGAGTAGACACCAATAGTGGGGTAACAAGTGCTTGCCCATAT---ACTACTGGT------TCGTCTTTCTACAGAAACTTGCTGTGGATA---ATAAAAACT---GAATCA---GCAGCGTACCCAACAATCAGGGGAACTTACAATAACACTGGAAGACAGCCAATTCTATATTTCTGGGGTGTGCATCATCCTCCGAACACCAATGCGCAAAACAGTTTGTATGGTTCCGGTGAGCGATATGTCAGAATGGGAACTGAAAGAATGAGTTTTTCAAAGAGCCCAGAAATTGCGGAAAGACCTACTGTAAACGGACAAAGAGGTAGAATTGATTACTACTGGTCTGTTTTGGAGCCTGGGGAAACCTTGAATGTAGAGTCTAATGGAAATCTGATCGCTCCTTGGTATGCATACAGATTCGTCAGCACC---------------------AATAGAAAAGGAGCCGTCTTCAAGTCC---AACTTACCAATCGGAAAC---TGTGATGCCACCTGCCAAACTATTGCAGGTGTGTTAAGA---------ACAAATAAGACATTCCAGAATGTAAGCCCTCACTGGATAGGAGAATGCCCCAAATATGTGAAAAGTGAAAGTCTGAGACTTGCAACTGGACTAAGGAATGTTCCACAG---------------------------------ATTGAG---------------ACTAGAGGGCTCTTCGGGGCTATTGCAGGTTTCATCGAAGGAGGGTGGACTGGAATGATAGATGGATGGTATGGCTACCACCATGAGAATTCTCAAGGCTCAGGGTATGCGGCGGACAAAGAGAGCACTCAAAAGGCTGTAGACGGGATCACAAATAAGGTCAATTCTATCATAGACAAAATGAACACCCAGTTCGAGGCTGTCGACCACGAATTTTCAAATTTGGAAAGGAGAATTAACAATTTAAACAAAAGAATGGAAGATGGATTTTTAGATGTTTGGACATACAATGCTGAATTATTAGTTCTCCTTGAAAACGAAAGAACACTGGACATGCATGATGCGAATGTGAAAATTCTGTATGAAAAGGTCAGATCACAACTACGAGACAATGCTAATGACCTAGGAAATGGGTGCTTTGAATTTTGGCATAAGTGTGACAATGAATGTATAGAGTCTGTCAAGAATGGCACTTATAACTATCCCAAATACCAAAGTGAAAGCAGATTGAACAGGCAAACAATAGAATCGGTGAAGCTGGAAAACCTTGGT---GTGTATCAAATTCTTGCTATTTAT---AGTACGGTATCGAGCAGTCTAGTTTTGGTAGGACTGATCTTGGCAATGGGTCTTTGGATGTGTTCAAATGGTTCAATGCAATGCAGGATA---TGTATATAA
		</sequence>
		<sequence>
			<taxon idref="1015549|avian_shorebirds|Oceania|19730615|H6N5"/>
			------ATGATT---------GCAATCATTGTAGTAGCGATACTG---GCA------ACAGCCGGAAGG------------------------TCTGAC---------------AAGATCTGCATTGGATATCATGCCAACAATTCAACAACACAAATAGACACGATACTTGAGAAGAATGTAACTGTCACGCACTCAGTTGAGTTGCTGGAGAACCAAAAGGAGGAAAGATTCTGCAAGATCTTGAAAAAGGCCCCTCTTGACCTAAAAGGATGTACCATTGAGGGTTGGATCTTGGGAAATCCCCAATGTGATCTATTACTAGGTGACCAGAGCTGGTCATACATAGTGGAAAGACCTACAGCTCAAAATGGAATTTGCTACCCAGGAGTTTTGAATGAAGTAGAAGAACTGAAGGCACTTATTGGCTCAGGAGAAAGAGTAGAAAGATTTGAAATGTTCCCCAAA---AGTACGTGGACAGGAGTAGACACCAGTAGTGGGGTAACAAGAGCTTGCCCATAT---AACAGTGGT------TCATCTTTCTACAGGAACCTCTTATGGATA---ATAAAAACC---AAGTCA---GCAGCATATTCAGTAATTAAGGGGGCTTATAACAACACAGGAAACCAGCCAATCCTCTATTTTTGGGGTGTTCACCATCCTCCTGACACTAATGAGCAAAACACTTTGTATGGCTCTGGTGATCGATATGTCAGAATGGGGACTGAAAGCATGAATTTTGCCAAGAGCCCAGAAATTGCAGCAAGGCCCGCTGTGAATGGTCAAAGAGGCAGAATTGACTATTATTGGTCTATTTTGAAGCCAGGAGAAACCTTGAATGTGGAATCCAATGGGAATCTAATTGCCCCTTGGTATGCGTTCAGATTTGTCAGCACC---------------------AGTAACAAAGGAGCTGTCTTCAAATCA---AATTTACCAATCGAGAAT---TGTGATGCCACATGCCAGACTGTTGCAGGAGTCCTAAGG---------ACCAATAAAACATTTCAGAATGTAAGCCCTCTGTGGATAGGAGAATGCCCCAAATATGTAAAAAGTGAAAGTCTAAGACTTGCAACTGGATTAAGAAATGTTCCGCAA---------------------------------ATTGAA---------------ACTAGAGGACTTTTCGGAGCTATAGCAGGATTCATTGAAGGAGGATGGACTGGAATGATAGATGGATGGTACGGCTATCATCATGAAAATTCACAAGGCTCAGGTTATGCAGCAGACAGAGAAAGCACTCAGAAGGCTGTCGATGGAATTACAAATAAGGTCAATTCCATTATAGACAAAATGAACACACAATTCGAAGCTGTAGATCATGAATTTTCCAATCTGGAAAGGAGAATTGACAATCTAAACAAAAGAATGGAAGATGGATTTCTGGATGTCTGGACCTACAACGCTGAACTGTTGGTTCTTCTTGAAAACGAAAGAACACTAGACCTGCATGACGCAAATGTGAAGAACCTGTATGAAAGAGTTAAATCACAACTAAGGGACAATGCCAATGATCTGGGGAATGGATGTTTTGAATTCTGGCATAAGTGTGACGATGAATGTATGGAGTCTGTCAAGAATGGTACCTATGACTATCCTAAATACCAGGATGAAAGCAAATTAAACAGGCAGGAAATAGAATCGGTAAAGCTAGAGAGCCTTGGT---GTCTATCAAATCCTTGCTATTTAT---AGTACGGTATCGAGCAGTCTGGTCTTGGTAGGGCTGATCATAGCAGTGGGTCTTTGGATGTGTTCAAATGGTTCAATGCAGTGCAGGATA---TGTATATAA
		</sequence>
		<sequence>
			<taxon idref="22389|avian_waterfowl|EastAsia|19760615|H6N1"/>
			------ATGATT---------GCAATCATTGTAATAGCGATACTG---GCA------ACAGCCGGAAAG------------------------TCAGAC---------------AAGATCTGCATTGGGTATCATGCCAACAATTCAACAACACAAGTGGATACGATACTTGAGAAGAATGTAACCGTCACACACTCAGTTGAATTGCTGGAGAACCAAAAGGAAGAAAGATTCTGCAAGATCTTGAACAAGGCCCCTCTCGACTTAAGAGGATGTACCATAGAAGGTTGGATCTTAGGGAATCCCCAATGTGACCTATTACTTGGTGATCAAAGCTGGTCATATATAGTGGAAAGACCTACAGCTCAAAATGGGATCTGCTACCCAGGAGGTTTGAATGAAGTAGAAGAACTGAAGGCACTTATTGGATCAGGAGAAAGAGTAGAGAGATTTGAAATGTTTCCCAAA---AGTACATGGGCAGGAGTAGACACCAGTAGTGGGGTAACAAAAGCTTGCCCTTAT---AATAGTGGT------TCGTCTTTCTACAGAAACCTCCTATGGATA---ATAAAGACC---AAGTCG---GCAGCATATCCAGTGATTAAGGGAACTTACAACAACACTGGAAATCACCCAATCCTTTATTTCTGGGGTGTGCACCATCCTCCTGATACCAATGAGCAAAACACTTTGTATGGCTCTGGTGATCGATATGTCAGGATGGGAACTGAAAGCATGAATTTTGCCAAGAGTCCAGAAATTGCAGCAAGGCCTGCTGTTAATGGTCAAAGAGGCAGAATCGATTATTATTGGTCTGTTTTAAAGCCAGGGGAGACCTTGAATGTGGAATCCAATGGAAATCTAATTGCCCCTTGGTATGCATACAGATTCGTCAGCACC---------------------AATAATAAAGGAGCCGTCTTCAAGTCG---AATTTGCCAATCGAGAAC---TGTAATGCCACATGCCAGACTATTGCAGGAGTCCTAAGA---------ACCAATAAAACATTTCAGAATGTAAGCCCTCTGTGGATAGGAGAATGCCCAAAATACGTAAAAAGTGAAAGTTTGAGACTTGCGACTGGACTAAGAAACGTTCCACAA---------------------------------ATTGAG---------------ACTAGAGGCCTTTTTGGAGCCATAGCAGGGTTTATTGAGGGGGGATGGACTGGAATGATAGATGGGTGGTATGGCTATCATCATGAAAATTCTCAAGGCTCAGGCTATGCAGCAGACAAAGAAAGCACTCAAAGAGCTATAGACGGAATTACGAATAAGGTCAATTCCATTATAGACAAAATGAACACACAATTCGAAGCTGTAGACCACGAATTTTCAAACTTGGAGAGGAGAATTGACAATCTGAACAAAAGAATGGAAGATGGATTTCTAGACGTCTGGACATACAATGCTGAACTGTTGGTTCTTCTTGAGAACGAAAGGACATTAGATCTACATGACGCGAATGTGAAGAACCTGTATGAAAAGGTCAGATCACAACTAAGAGACAATGCTAATGACCTGGGAAATGGATGTTTTGAGTTCTGGCATAAGTGTGACAATGAATGTATAGAGTCTGTTAAAAACGGTACCTATGACTATCCCAAGTATCAGGATGAAAGCAAATTGAACAGGCAGGAAATAGAATCGGTGAAGCTAGAAAGTCTTGGT---GTGTATCAAATTCTCGCCATTTAT---AGTACGGTATCGAGCAGTCTAGTCTTGGTAGGGCTGATCATGGCAATGGGTCTTTGGATGTGTTCAAATGGTTCAATGCAGTGCAGGATA---TGTATATAA
		</sequence>
		<sequence>
			<taxon idref="22391|avian_domesticbirds|EastAsia|19770615|H6N1"/>
			------ATGATT---------GCAATCATTGTAATAGCGATACTG---GCA------ACAGCCGGAAAG------------------------TCAGAC---------------AAGATCTGCATTGGATATCATGCCAACAATTCAACAACACAAGTGGATACAATACTTGAGAAGAATGTAACCGTCACACACTCAGTTGAATTGCTGGAGAACCAAAAGGAAGAAAGATTCTGCAAGATCTTGAACAAGGCCCCTCTCGACTTAAGAGGATGTACCATAGAAGGTTGGATCTTGGGGAATCCCCAATGTGATCTATTACTTGGTGATCAAAGCTGGTCATATATAGTGGAAAGACCTACAGCTCAAAATGGGATCTGCTACCCAGGAAGTTTGAATGAAGTAGAAGAACTGAAGGCACTTATTGGATCTGGAGAAAGAGTAGCGAGATTTGAAATGTTTCCCAAA---AGTACATGGGCAGGAGTAGACACCAGTAGTGGGGTAACAAAAGCTTGCCCTTAT---AATAGTGGT------TCGTCTTTCTACAGAAACCTCCTATGGATA---ATAAAGACC---AAGTCA---GCAGCATATCCAGTAATTAAGGGAACTTACAACAACACTGGAAATCAGCCAATCCTTTATTTCTGGGGTGTGCACCATCCTCCTGACACCAATGAGCAAAACACTTTGTATGGCTCTGGTGATCGATATGTCAGGATGGGAACTGAAAGTATGAATTTTGCCAAGAGTCCAGAAATTGCAGCAAGGCCTGCTGTGAATGGTCAAAGAGGCAGAATTGATTATTACTGGTCTGTTTTAAAGCCAGGGGAGACCTTGAATGTGGAATCCAATGGAAATCTAATTGCCCCTTGGTATGCATACAAATTCGTCAGCACC---------------------AATAATAAAGGAGCCATCTTCAAGTCA---AATTTGCCAATCGAGAAC---TGTGATGCCACATGCCAGACTATTGCAGGAGTCCTAAGA---------ACCAATAAAACATTTCAGAATGTAAGCCCTCTGTGGATAGGAGAATGCCCAAAATATGTAAAAAGGGAAAGTTTGAGGCTTGCGACTGGACTAAGAAATATTCCACAA---------------------------------ATTGAG---------------ACTAGAGGCCTTTTTGGAGCCATAGCAGGGTTTATTGAAGGGGGATGGACTGGAATGATAGATGGGTGGTATGGCTATCACCATGAGAATTCTCAAGGCTCAGGCTATGCAGCAGACAGAGAAAGCACTCAAAGGGCTATAGATGGAATTACGAATAAGGTCAATTCCATTATAGACAAAATGAACACACAATTCGAAGCTGTAGACCACGAATTCTCAAACTTGGAGAGGAGAATTGACAATCTGAACAAAAGAATGGAAGATGGATTTCTGGACGTCTGGACATACAATGCTGAACTGTTGGTTCTTCTTGAGAACGAAAGGACATTAGATCTACATGACGCGAATGTGAAGAACCTGTATGAAAAGGTCAAATCACAACTAAGGGACAATGCCAATGACCTGGGGAATGGATGCTTTGAGTTCTGGCATAAGTGTGACAATGAATGTATAGAGTCTGTTGAAAACGGTACCTATGACTATCCCAAATATCAGGATGAAAGCAAATTGAACAGGCAGGAAATAGAATCGGTAAAGCTAGAAAGTCTTGGT---GTGTATCAAATTCTCGCCATCTAT---AGTACGGTATCGAGCAGTCTAGTCTTGGTAGGGCTGATCATGGCAATGGGTCTTTGGATGTGTTCAAATGGTTCAATGCAATGCAGGATA---TGTATATAA
		</sequence>
		<sequence>
			<taxon idref="1011094|avian_waterfowl|SouthernSouthAmerica|20070513|H6N8"/>
			------ATGATT---------GCAATCATTGTAATAGCGATACTG---GCA------ACGGCCGGAAGG------------------------TCAGAC---------------AAGATCTGCATTGGGTACCATGCCAACAATTCAACAACACAGGTGGACACAATACTTGAAAAGAATGTGACCGTCACACACTCAGTTGAGTTACTGGAGAATCAAAAAGAAGAAAGGTTCTGCAAAATTTTGAACAAGGCCCCTCTCGATTTGAGAGGATGTACCATAGAAGGCTGGATCTTAGGGAATCCTCAGTGTGACCTACTGCTTGGTGATCAAAGCTGGTCATATATTGTGGAAAGACCTACAGCTCAAAATGGAATCTGTTATCCAGGGGTTTTGAATGAAGTAGAGGAACTGAAGGCACTTATTGGATCAGGGGAAAGAGTAGAGAGGTTTGAGATGTTTCCTAAA---AGTACATGGACAGGAGTGGACACCAGCAGCGGAGTGACAGCAGCTTGCCCTTAC---AATAGTGGT------TCGTCCTTCTACAGAAACCTCTTATGGATA---ATTAAGACT---AAGTCA---GCAGCATATCCAGTGATCAAAGGAACTTTCAACAACGCTGGAGATCAGCCAATCCTCTACTTCTGGGGTGTGCATCACCCTCCTGACACTAATGAGCAGAATACTTTGTATGGCTCTGGTGATCGATATGTCAGGATGGGAACTGAAAGCATGAATTTCGCTAAAAGCCCGGAAATTGCAGCCAGACCTGCGGTAAATGGCCAGAGAGGTAGAATTGATTATTACTGGTCTATTTTGAAACCGGGGGAAACCTTGAATGTGGAATCCAATGGAAACCTAATCGCTCCTTGGTATGCATACAAATTTGTCAACACC---------------------AGAAGTAAAGGAGCCGTTTTCAAGTCA---GATTTACCGATCGAGAAC---TGTGATGCCACATGCCAGACTATTGCAGGAGTCTTAAGA---------ACCAACAAAACCTTCCAGAATGTGAGCCCCCTGTGGATAGGGGAATGCCCCAAATATGTAAAAAGTGAAAGCTTGAGGCTTGCAACTGGACTGAGAAATGTCCCACAG---------------------------------ATTGAA---------------ACTAGAGGACTCTTCGGCGCTATCGCAGGCTTCATAGAAGGAGGATGGACTGGAATGATAGATGGATGGTATGGTTATCACCATGAGAATTCTCAAGGATCAGGATATGCGGCAGACAGGGAAAGCACTCAAAGGGCTATAGACGGAATTACAAATAAGGTCAATTCCATAATAGACAAGATGAACACACAATTTGAGGCCGTGGATCACGAGTTCTCAAATTTGGAAAGAAGAATTGACAATCTAAATAAAAGGATGGAAGATGGATTTCTAGATGTTTGGACGTACAATGCCGAGCTGTTGGTTCTACTTGAAAACGAAAGAACGCTAGACCTGCATGACGCGAATGTGAAGAACCTGTATGAAAGGGTGAAGTCACAACTACGGGACAATGCCAATGATTTAGGAAATGGATGTTTTGAATTTTGGCATAAATGTGACAATGAATGTATTGAGTCTGTCAAGAATGGCACATATGACTATCCCAAATACCAGGATGAGAGCAAATTGAACAGGCAGGAGATAGAATCAGTAAAACTAGAGAATCTTGGT---GTGTATCAAATTCTTGCCATTTAT---AGTACGGTATCGAGCAGTCTAGTCTTGGTAGGACTGGTCATAGCACTGGGTCTTTGGATGTGTTCAAATGGCTCAATGCAGTGCAGGATA---TGTATATAA
		</sequence>
		<sequence>
			<taxon idref="1007529|avian_waterfowl|SouthernSouthAmerica|20070515|H6N8"/>
			------ATGATT---------GCAATCATTGTAATAGCGATACTG---GCA------ACGGCCGGAAGG------------------------TCAGAC---------------AAGATCTGCATTGGGTACCATGCCAACAATTCAACAACACAGGTGGACACAATACTTGAAAAGAATGTGACCGTCACACACTCAGTTGAGTTACTGGAGAATCAAAAAGAAGAAAGGTTCTGCAAAATTTTGAACAAGGCCCCTCTCGATTTGAGAGGATGTACCATAGAAGGCTGGATCTTAGGGAATCCTCAGTGTGACCTACTGCTTGGTGATCAAAGCTGGTCATATATTGTAGAAAGACCTACAGCTCAAAATGGAATCTGTTATCCAGGGGTTTTGAATGAAGTAGAGGAACTGAAGGCACTTATTGGATCAGGGGAAAGAATAGAGAGGTTTGAGATGTTTCCTAAA---AGTACATGGACAGGAGTGGACACCAGCAGCGGAGTGACAAAAGCTTGCCCTTAC---AATAGTGGT------TCGTCCTTCTACAGAAACCTCTTATGGATA---ATTAAGACT---AAGTCA---GCAGCATATCCAGTGATCAAAGGAACTTTCAACAACACTGGAGATCAGCCAATCCTCTACTTCTGGGGTGTGCACCATCCTCCTGACACTAATGAGCAGAATACTTTGTATGGCTCTGGTGATCGATATGTCAGGATGGGAACTGAAAGCATGAATTTCGCTAAAAGCCCAGAAATTGCAGCCCGACCTGCGGTAAATGGCCAGAGAGGTAGAATTGATTATTACTGGTCTATTTTGAAACCGGGGGAAACCTTGAATGTGGAATCCAATGGAAACCTAATCGCTCCTTGGTATGCATACAAATTTGTCAACACC---------------------AAAAGTAAAGGAGCCGTTTTCAAGTCA---GATTTACCGATCGAGAAC---TGTGATGCCACATGCCAGACTATTGCAGGAGTCTTAAGA---------ACCAACAAAACCTTCCAGAATGTGAGCCCCCTGTGGATAGGGGAATGCCCCAAATATGTAAAAAGTGGAAGCTTGAGGCTTGCAACTGGACTGAGAAATGTCCCACAG---------------------------------ATTGAA---------------ACTAGAGGACTCTTCGGCGCTATCGCAGGCTTCATAGAAGGAGGATGGACTGGAATGATAGATGGATGGTATGGTTATCACCATGAGAATTCTCAAGGATCAGGATATGCGGCAGACAGGGAAAGCACTCAAAGGGCTATAGACGGAATTACAAATAAGGTCAATTCCATAATAGACAAGATGAACACACAATTTGAGGCCGTTGATCACGAGTTCTCAAATTTGGAAAGAAGAATTGACAATCTAAATAAAAGGATGGAAGATGGATTTCTAGATGTTTGGACGTACAATGCCGAGCTGTTGGTTCTACTTGAAAACGAAAGAACGCTAGACCTGCATGACGCGAATGTGAAGAACCTGTATGAAAGGGTGAAGTCACAACTACGGGACAATGCCAATGATTTAGGAAATGGATGTTTTGAATTTTGGCATAAATGTGACAATGAATGTATTGAGTCTGTCAAGAATGGCACATATGACTATCCCAAATACCAGGATGAGAGCAAATTGAACAGGCAGGGGATAGAATCAGTAAAACTAGAGAATCTTGGT---GTGTATCAAATTCTTGCCATTTAT---AGTACGGTATCGAGCAGTCTAGTCTTGGTAGGACTGGTCATAGCACTGGGGCTTTGGATGTGTTCAAATGGCTCAATGCAGTGCAGGATA---TGTATATAA
		</sequence>
		<sequence>
			<taxon idref="1017454|avian_waterfowl|NorthAmerica|20091114|H6N8"/>
			------ATGATT---------GCAATCATTGTAATAGCGATACTG---GCA------GTGGCCGGGAAG------------------------TCAGAC---------------AAGATCTGCATTGGATATCATGCCAATAACTCAACAACACAAGTGGATACGATACTTGAAAAGAACGTAACCGTCACACACTCAGTTGAGTTACTGGAGAACCAAAAAGAGGAAAGATTCTGCAAGATTTTGAACAAGGCCCCTCTCGATCTAAGAGGATGCACCATAGAGGGTTGGATCTTAGGGAATCCTCAATGCGATCTATTGCTCGGTGATCAAAGCTGGTCATACATCGTTGAAAGACCTACAGCTCAAAATGGAATCTGTTACCCAGGTGTCTTGAACGAAGTAGAAGAGCTGAAGGCACTTATTGGATCGGGGGAAAGAGTAGAAAGGTTTGAAATGTTTCCCAAA---AGTACATGGGCAGGAGTAGACACCAACAGTGGGGTAACAAAAGCTTGTCCTTAC---AATAGCGGT------TCGTCCTTCTACAGAAACCTCCTATGGATA---ATAAAAACA---AAGTCA---GCACCATATCCAGTAATTAAAGGAACTTTCAATAACACTGGAAATCAGCCAATCCTCTATTTCTGGGGTGTTCATCATCCTCCCGACACCAATGAACAGAATACTTTGTATGGTTCTGGTGATCGATATGTCAGAATGGGAACTGAAAGCATGAATTTTGCCAAAAGTCCGGAAATTGCGGCTAGGCCTGCTGTGCAGGGTCAAAGAGGCAGGATCGATTATTACTGGTCTGTTTTGAAACCGGGGGAAACATTGAATGTAGAATCCAATGGAAACCTAATCGCCCCTTGGTATGCATACAAATTTGTCAGTACC---------------------AATAGTAGGGGAGCAGTCTTCAAGTCA---AATTTACCAATCGAAAAC---TGTGATGCCACATGTCAGACTATTGCAGGAGTCTTAAGG---------ACCAATAAAACATTTCAGAATGTAAGTCCTCTATGGATAGGAGATTGCCCAAAGTACGTAAGAAGTGAAAGTTTGAGACTTGCAACTGGGCTGAGGAATGTTCCACAG---------------------------------ATTGAT---------------ACTAGAGGACTTTTCGGAGCCATCGCAGGCTTTATTGAAGGAGGATGGACTGGAATGATAGATGGGTGGTATGGCTATCATCATGAAAATTCTCAAGGCTCCGGATATGCAGCAGACAAAGAAAGCACCCAAAGGGCCATAGACGGAATTACAAATAAGGTCAATTCCATTATAGACAAAATGAACACACAATTTGAAGCTGTAGATCACGAATTCTCAAATTTGGAGAGGAGAATTGACAATCTGAATAAAAGAATGGAAGATGGATTTCTGGACGTTTGGACATACAATGCTGAACTGTTGGTTCTTCTTGAAAACGAGAGAACACTAGACCTGCATGACGCGAATGTAAAGAACCTGTATGAAAGGGTCAAATCACAGCTGCGAGACAATGCCAATGATCTGGGAAATGGGTGCTTTGAATTTTGGCACAAGTGTGACAACGAATGTATAGAGTCTGTCAAAAATGGTACATATGACTACCCCAAGTATCAGGAAGAAAGTAGATTGAATAGACAGGAAATAGAATCAGTGAAACTAGAGAACCTGGGT---GTGTATCAAATTCTTGCCATTTAT---AGTACGGTTTCGAGCAGTCTAGTCCTGGTAGGGCTGATCATAGCATTGGGTCTTTGGATGTGTTCAAATGGTTCAATGCAATGCAGGATA---TGTATATAA
		</sequence>
		<sequence>
			<taxon idref="1016082|avian_waterfowl|EastAsia|20100402|H6N2"/>
			------ATGATT---------GCAATCATTGTAATAGCGATACTG---GCA------GCAGCCGGAAAG------------------------TCAGAC---------------AAGATCTGCATTGGGTATCATGCCAACAATTCAACAACACAAGTGGATACGATACTTGAGAAGAATGTAACCGTCACACACTCAGTTGAATTGCTGGAGAATCAGAAGGAAGAAAGATTCTGCAAGATCTTGAACAAGGCCCCTCTCGACTTAAGGGAATGTACCATAGAGGGTTGGATCTTGGGGAATCCCCAATGCGACCTATTGCTTGGTGATCAAAGCTGGTCATATATAGTGGAAAGACCTACTGCTCAAAATGGGATCTGCTACCCAGGAACTTTGAATGAAGTAGAAGAACTGAAGGCACTTATTGGATCAGGAGAAAGAGTAGAGAGATTTGAGATGTTTCCCAAA---AGTACATGGGCAGGAGTAGACACCAGCAGTGGGGTAACAAAAGCTTGCCCTTTT---ACTAGTGGT------TCGTCTTTCTACAGAAACCTCCTATGGATA---ATAAAAACC---AAGTCA---GCAGCATATCCAGTAATTAAGGGAACTTACAACAACACTGGAAACCAGCCAATCCTCTATTTCTGGGGTGTGCACCATCCTCCTGACACCAATGAGCAAAATACTCTGTATGGCTCTGGTGATCGATACGTTAGAATGGGAACTGAAAGCATGAATTTTGCCAAGAGTCCGGAAATTGCGGCAAGGCCTGCTGTGAATGGTCAAAGAGGCAGAATTGATTATTACTGGTCTGTTTTAAAACCAGGGGAAACCTTGAATGTGGAATCTAATGGAAATCTAATCGCCCCTTGGTATGCATACAAATTTGTCAGCACA---------------------AATAGTAAAGGAGCCGTCTTCAAGTCA---AATTTACCAATCGAGAAC---TGTGATGCCACATGCCAGACTATTGCAGGAGTCCTAAGG---------ACCAATAAAACATTTCAGAATGTAAGCCCTCTGTGGATAGGAGAATGCCCCAAATATGTGAAAAGTGAAAGTCTGAGGCTTGCAACTGGACTAAGAAATGTTCCACAG---------------------------------ATTGAA---------------ACTAGAGGACTTTTCGGAGCTATTGCAGGGTTTATTGAAGGAGGATGGACTGGAATGATAGATGGGTGGTATGGCTATCACCATGAAAATTCTCAAGGCTCAGGATATGCAGCAGACAGAGAAAGCACTCAAAAGGCTATAGACGGAATTACAAATAAGGTCAATTCCATCATAGACAAAATGAACACACAATTCGAAGCTGTAGACCACGAATTTTCAAATCTGGAGAGAAGAATTGACAATCTGAACAAAAGAATGGAAGATGGATTTCTGGATGTTTGGACATACAATGCTGAACTGTTGGTTCTTCTTGAAAACGAAAGAACACTAGACCTGCATGACGCGAATGTGAAGAACCTATATGAAAAGGTCAAATCACAACTAAGGGACAATGCTAATGATCTAGGGAATGGATGCTTTGAATTTTGGCATAAGTGTGACAATGAATGCATAGAGTCTGTCAAAAATGGTACCTATGACTATCCCAAATACCAGGATGAAAGCAAATTAAACAGGCAGGAAATAGAATCGGTGAAGCTAGAGAATCTTGGT---GTGTATCAAATTCTTGCCATTTAT---AGTACGGTATCGAGCAGTCTAGTCTTGGTAGGGCTGATCATGGCAATGGGTCTTTGGATGTGTTCAAATGGTTCAATGCAGTGCAGGATA---TGTATATAA
		</sequence>
		<sequence>
			<taxon idref="1007240|avian_waterfowl|EastAsia|20020615|H6N2"/>
			------ATGATT---------GCAATCATCATAATAGCGATACTG---GTA------GCAACCGGAAAG------------------------TCAGAC---------------AAGATATGCATTGGGTATCATGCCAACAATTCAACAACAAAGGTAGATACGATACTCGAGAAGAATGTAACCGTCACACACTCAGTTGAACTACTGGAGAACCAGAAAGAAGAAAGATTCTGCAGAATCTCAAACAAGGCCCCTCTCGATTTAAGGGAGTGTACCCTAGAGGGTTGGATCTTGGGAAATCCCCGATGCGACCTATTGCTTGGTGACCGAAGCTGGTCATACATAGTGGAACGGCCTAATGCCCAAAATGGGATTTGCTACCCTGGAGCATTGAATGAGGTAGAAGAACTGAAGGCACTTATTGAATCAGGGGAAAGGGTAGAGAGATTTGAGATGTTTCCCAAA---AGTACATGGGCAGGAGTGGACACCAGCAGTGGGGTAACAAGTGCTTGTCCTTTT---GATAGTGGT------TCATCTTTCTACAGGAATCTCCTATGGATA---ATAAAACCC---AGGTCA---TCAGCGTATCCAGTAATTAAGGGAACTTACAGCAACAATGGAGACAAGTCAGTTCTTTATTTTTGGGGTGTACACCATCCTCCTGACACAAATGAGCAAAATACTCTGTATGGTTCTGGTAATAGATACGTTAGAATGGGAACTGAAAGCATGAATTTTGCCAGGAGCCCAGAAATTGCGGCGAGGCCTGCAGTGAATGGTCAGAGAGGCAGGATTGATTATTTCTGGTCCATTTTAAAACCAGGAGAAACCTTGAATGTGGAATCTAATGGAAATTTAATCGCCCCTTGGTATGCATACAGATTTGTCAACAAA---------------------GATAGTAAAGGGGCCGTATTTAGGTCT---AATTTACCAATCGAAAAC---TGTGATGCCACGTGCCAGACTATTGCAGGAGTAATAAGA---------ACCAACAAAACATTTCAGAATGTGAGCCCTCTGTGGATAGGAGAATGCCCCAAATATGTAAAAAGTGAGAGTCTAAGGCTTGCAACTGGACTAAGGAATGTTCCACAA---------------------------------ATTGAA---------------ACTAGAGGACTTTTTGGAGCTATTGCAGGCTTTATTGAAGGAGGATGGACTGGAATGATTGATGGGTGGTATGGCTATCACCACGAAAATTCTCAAGGCTCAGGATATGCAGCTGATAGGGAAAGCACTCAAAGGGCAATAGACGGAATTACAAATAAAGTCAATTCCATCATTGATAAAATGAACACACAATTTGAAGCTGTCGATCATGAATTTTCGAACCTGGAGAGAAGGATTGACAATCTAAACAAAAGAATGGAAGACGGATTTCTGGATGTTTGGACATACAACGCTGAACTGTTGGTTCTTCTTGAAAACGAAAGAACACTAGACCTGCATGATGCAAATGTGAAGAACCTACATGAAAGGGTCAAATCACAATTAAGGGACAATGCTAATGATCTAGGAAACGGATGCTTTGAATTTTGGCATAAGTGTGACAATGAATGTATGGAGTCTGTCAAAAATGGTACCTATGACTATCCCAAGTATCAAGATGAGAGTAGATTAAACAAACAGGAAATAGAATCGGTAAAACTGGAGAATCTTGGC---GTGTATCAAATCCTTGCCATTTAT---AGTACGGTATCGAGCAGTCTAGTTTTGGTAGGGCTGATCATGGCAATGGGTCTTTGGATGTGTTCAAATGGTTCAATGCAGTGCAGGATA---TGTATATAA
		</sequence>
		<sequence>
			<taxon idref="1000344|avian_waterfowl|EastAsia|20040615|H6N2"/>
			------ATGATT---------GCATTCATTATAATAGCGATACTG---GTA------GCACCCGGAAAG------------------------TCAGAC---------------AAGATATGTATTGGATATCATGCCAACAATTCAACAACAAAGGTAGATACGATACTCGAGAAGAACGTAACCGTCACACACTCAGTTGAACTGCTGGAGAAACAGAAAGAAGAAAGATTCTGCAAAATCTCAAACAAGGCCCCTCTCGATCTAAGGGAATGTACCCTAGAGGGTTGGATCTTGGGGAATCCCCAATGCGACCTATTGCTTGGTGACCAAAGCTGGTCATACATAGTGGGACGGCCTAATGCCCAAAATGGGATTTGCTACCCTGGAGCATTTGATGAGGTAGAGGAACTGAAGGCACTTATTGGATCAGGGGAAAGGGTAGAGAGGTTTGAGATGTTTCCCAAG---AGTACATGGGCAGGAGTGGACACCAGCAGTGGAGTAACAAGCTCTTGTTCCTTT---GGTAGTGGT------TCATCTTTCTACAGGAATCTCCTATGGATA---ATAAAACAC---AGGTCA---TCAGGATATCCAGTAATTAAGGGAACTTTCAGAAACACTGGAGACAAGTCAGTTCTCTATTTTTGGGGTGTGCACCATCCTACTGACACAACTGAGCAAAACATTCTGTATGGTTCTGGTAATCGATACGTTAGAATGGGAACTGAAAGCATGAATTTTGCCAGGAGCCCAGAAATTGCGGCAAGGCCTGCTGTGAATGGTCAGAGAGGCAGAATTGATTATTTCTGGTCCGTTTTAAAACCAGGGGAAACCTTGAATGTAGAATCTAATGGGAATTTAGTAGCCCCTTGGTATGCATACAGATTTGTCAGCAAA---------------------GATAGTAAAGGAGCCGTGTTCAGGTCT---AATTTACCAATCGAGAAC---TGTGATGCCACATGCCAGACTATTGAAGGAGTGATAAGA---------ACCAACAAAACATTTCAGAATGTGAGCCCTCTGTGGATAGGAGAATGCCCAAAATATGTAAAAAGTGAGAGTCTAAGGCTTGCAACAGGACTAAGGAATGTTCCACAA---------------------------------ATTGAA---------------ACTAGAGGACTTTTTGGAGCTATTGCAGGCTTCATTGAAGGAGGGTGGACTGGAATGATTGATGGGTGGTATGGCTATCATCATGAAAATTCTCAAGGCTCAGGATATGCAGCTGATAGAGAAAGCACTCAAAGGGCTATAGACGGAATTACAAACAAGGTCAATTCCATCATTGATAAAATGAACACACAATTTGAAGCTGTAGGTCATGAATTTTCAAATCTGGAGAGAAGGATTGACAACCTAAACAAAAGAATGGAAGATGGATTTCTGGATGTTTGGACATACAACGCTGAACTGTTGGTTCTTCTTGAAAACGAAAGAACACTAGATCTACATGATGCAAATGTGAAGAACCTACATGAAAGGGTCAAATCACAATTAAGAGACAATGCTAATGATCTAGGGAACGGATGCTTTGAATTTTGGCATAAGTGTGACAATGAATGTATGGAATCTGTCAAAAATGGTACCTATGACTATCCCAAGTATCAAGTTGAGAGTAGATTGAACAAACAGAAAATAGAATCGGTGAAACTGGAGAATTTTGGC---GTGTATCAAATCCTTGCCATTTAT---AGTACGGTATCGAGCAGTCTAGTTTTGGTAGGACTGATCATGGCAATGGGTCTTTGGATGTGTTCAAATGGTTCAATGCAGTGCAGGATA---TGTATATAA
		</sequence>
		<sequence>
			<taxon idref="1007281|avian_waterfowl|EastAsia|20030615|H6N2"/>
			------ATGATT---------GCATTCATCATAATAGCGATACTG---GTA------GCAACCGGAAAA------------------------TCAGAC---------------AAGATATGCATTGGATACCATGCCAACAATTCAACAACAAAGGTAGATACAATACTCGAGAAGAACGTAACCGTCACACACTCAGTTGAACTGCTGGAGAACCAGAAAGAAGAAAGATTCTGCAAAATCTCAAACAAGGCCCCTCTCGATCTAAGGGAGTGTACCCTAGAGGGTTGGATCTTGGGGAATCCCCAATGCGACCTATTGCTTGGTGACCAAAGCTGGTCATACATAGTGGAACGGCCTAATGCCCGAAATGGGATTTGCTACCCTGGAACATTGAATGATGTAGAAGAATTGAAGGCACTTATTGGATCAGGGGAAAGGGTAGAGAGGTTTGAGATGTTTCCCAAA---AGTACATGGGCAGGAGTGGACACCAACAGTGGAGTAACAAGTTCTTGTCCTTTT---GGTAGTGGT------TCATCTTTCTACAGGAATCTCCTATGGATA---ATAAAACCC---AGGTCA---TCAGCATATCCAGTAATTAAAGGAACTTTCAGAAACACTGGAGACAAGTCAGTTCTCTATTTTTGGGGTGTACACCATCCTACTGACACAACTGAGCAAAATATTCTGTATGGTTCTGGTAATCGATACGTTAGAATGGGAACTGAAAGCATGAATTTTGCCAGGAGCCCAGAAATTGCGGCAAGGCCTGCTGTGAATGGTCAGAGAGGCAGAATTGATTATTTCTGGTCCATTTTAAAACCAGGGGAAACCTTGAATGTAGAATCTAACGGGAATTTAATAGCCCCTTGGTATGCATACAGATTTGTCAACAAA---------------------GATAGTAAAGGAGCCATATTCAGATCT---AATTTACCAATCGAGAAC---TGTGATGCCACATGCCAGACTATTGAAGGAGTGATAAGA---------ACCAACAAAACATTTCAGAATGTGAGCCCTCTGTGGATTGGAGAATGCCCCAAGTATGTAAAAAGTGAGAGTCTAAGGCTTGCAACTGGGCTAAGGAATGTTCCACAA---------------------------------ATAGAA---------------ACTAGAGGACTTTTTGGAGCTATTGCAGGCTTCATTGAAGGAGGGTGGACTGGAATGATTGATGGGTGGTATGGCTATCATCATGAAAATTCTCAAGGCTCAGGATATGCAGCTGATAGAGAAAGCACTCAAAGGGCTATAGATGGAATCACAAACAAGGTCAATTCCATCATTGATAAAATGAACACACAATTTGAGGCTGTAGGTCATGAATTTTCAAACCTGGAGAGAAGGATTGACAACCTAAACAAAAGAATGGAAGATGGATTTCTGGATGTTTGGACATACAACGCTGAACTGTTGGTTCTTCTTGAAAACGAAAGAACACTAGACCTACATGATGCAAATGTGAAGAACCTACATGAAAGGGTCAAATCACAACTAAGGGACAATGCTAATGACCTAGGGAACGGATGCTTTGAATTTTGGCATAAGTGTGACAATGAATGTATGGAGTCTGTCAAAAATGGTACCTATGACTATCCCAAGTATCAAGATGAGAGTAGATTAAACAAACAGAAAATAGAATCGGTGAAACTGGAGAATTTTGGC---GTGTATCAAATCCTTGCCATTTAT---AGTACGGTATCGAGCAGTCTAGTTTTGGTAGGACTGATCATGGCAATGGGTCTTTGGATGTGTTCAAATGGTTCAATGCAGTGCAGGATA---TGTATATAA
		</sequence>
		<sequence>
			<taxon idref="1012853|avian_waterfowl|EastAsia|20070515|H6N6"/>
			------ATGATT---------GCATTCATTGTAATAGCGATACTG---GTA------GCAACCGGAAAA------------------------TCAGAC---------------AAGATATGCATTGGATATCATGCTAACAACTCAACAACAAAGGTAGATACGATACTCGAGAAGAACGTAACCGTCACACACTCAGTTGAACTGCTGGAGAACCAGAAAGAAGAAAGATTCTGCAAAATCTCAAACAAGGCCCCTCTCGATCTAAGGGATTGTACCCTAGAGGGTTGGATCTTGGGGAATCCCAGATGCGGTATATTGCTTGCTGATCAAAGCTGGTCATACATAGTGGAACGGCCTAATGCCCGAAATGGGATTTGCTATCCTGGAACATTGAATGAAGCGGAAGAATTGAAGGCACTTATTGGATCAGGGGAAAGGGTAGAAAGGTTTGAGATGTTTCCTAAA---AGTACATGGGTAGGAGTGGACACCAACAGAGGAGTAACAAGTTCTTGCCCTCTT---GGTAATGGT------CCATCTTTCTACAGGAATCTTCTATGGATA---ATAAAACCC---AGTTCA---TCAGCATATCCAGTAATTAAAGGAACTTTCAGAAACACTGGAGACAAGTCAGTTCTTTATTTTTGGGGTGTACACCATCCTTCTGACACAACTGAACAAAATGTTCTGTATGGTTCTGGTGATAGATACGTTAGAATGGGAACTGAAAGCATGAATTTTGTCAGGAGGCCAGAAATTGCGACAAGGCCTGCTGTGAATGGTCAGAGAGGCAGAATTGATTATTTCTGGTCCATTTTAAAACCAGGGGAAACCTTGAATGTAGAATCTAACGGGAATTTAATAGCCCCATGGCATGCATACAGATTTGTCAACAGA---------------------GATAGTAAAGGAGCCATATTCAGATCT---AATTTACCAATCGAGAAC---TGTGATGCCACATGCCAGACTACTGAAGGAGTAATAAGA---------ACCAACAAAACATTTCAGAATGTGAGTCCTCTGTGGATTGGAGAATGCCCCAAGTATGTAAAAAGTGAGAGTCTAAGGCTTGCAACTGGACTAAGGAATGTTCCACAA---------------------------------ATAGAA---------------ACTAGAGGACTTTTTGGAGCTATTGCAGGCTTCATTGAAGGAGGATGGACTGGAATGATTGATGGGTGGTATGGCTACCATCATGAAAATTCTCAAGGCTCAGGGTATGCAGCTGATAGAGAAAGCACTCAAAAGGCTATAGACGGAATTACGAACAAGGTCAATTCCATCATTGAAAAAATGAACACACAATTTGAGGCTGTAGGTCATGAATTTTCAAACCTGGAGAGAAGGATTGACAACCTAAACAAAAGAATGGAAGATGGATTTCTGGATGTTTGGACATACAACGCTGAACTGTTGGTTCTTCTTGAAAACGAAAGAACACTAGACCTACATGATGCAAATGTGAAGAACCTACATGAAAGGGTCAAATCACAACTAAGAGACAATGCTAATGACCTAGGGAACGGATGCTTTGAATTTTGGCATAAGTGTGACAATGAATGTATGGAGTCTGTCAAAAATGGTACCTATGACTATCCCAAGTATCAAGCTGAGAGTAGATTAAACAGACAGAAAATAGAATCGGTAAAACTGGAGAATTTTGAT---GTGTATCAAATTCTTGCCATTTAT---AGTACGGTATCGAGCAGTCTAGTTTTGGTAGGGCTGATCATGGCAATGGGTCTTTGGATGTGTTCAAATGGTTCAATGCAGTGCAGGATA---TGTATATAA
		</sequence>
		<sequence>
			<taxon idref="1012862|avian_waterfowl|EastAsia|20070715|H6N6"/>
			------ATGATT---------GCATTCATCGTAATAGCGATATTG---GTA------GCAACCGGAAAA------------------------TCAGAC---------------AAGATATGCATTGGGTATCATGCTAACAACTCAACAACAAAGGTAGATACGATACTCGAGAAGAATGTAACCGTCACACACTCAGTTGAACTGCTGGAGAACCAGAAAGAAGAAAGATTCTGCAAAATCTCAAACAAGGCCCCTCTCGATCTAAAGGATTGTACCCTAGAGGGTTGGATCTTGGGGAATCCCCAATGCGGCGTATTGCTTGGTGATCAAAGCTGGTCATACATAGTGGAACGGCCTAATGCCCGAAATGGGATTTGCTATCCTGGAACATTGAATGAAGTGGAAGAATTGAAGGCACTTATTGCATCAGGGGAAAGAGTAGAAAGGTTTGAGATGTTTCCTAAA---AGCACATGGGCAGGAGTGGACACCAACAGAGGAGTAACAAGTTCTTGTCCTTTT---GGTAGTGGT------TCATCTTTCTACAGGAATCTTCTATGGATA---ATAAAACCC---ACCTCA---TCAGCATATCCAGTAATTAAAGGAACTTTCAGAAACACTGGAGACAAGTCAGTTCTTTATTTTTGGGGTATACACCATCCCACTGACACAACTGAACAAAATGTTCTGTATGGTTCTGGTGATCGATACGTTAGATTGGGAACTGAAAGCATGACTTTTTCCAGAAGGCCAGAAATTGCGGCAAGGCCTGTTGTGAATGGTCAGAGAGGCAGAATTGATTATTTCTGGTCCATTTTAAAACCAGGGGAAACCTTGAATGTAGAATCTAACGGGAATCTAATAGCCCCTTGGTATGCATACAGGTTTGTCAACAAA---------------------GATAATAAAGGAGCCATATTCAGATCC---AATTTACCAATCGAGAAC---TGTGATGCCACATGCCAGACTACTGAAGGAGTGATAAGA---------ACCAACAAAACATTTCAGAATGTGAGCCCTCTGTGGATTGGAGAATGCCCCAAGTATGTAAAAAGTGAGAGTCTAAGGCTTGCAACTGGACTAAGGAATGTTCCACAG---------------------------------ATAGAA---------------ACTAGAGGACTTTTTGGAGCTATTGCAGGCTTCATTGAAGGAGGATGGACTGGAATGATTGATGGATGGTATGGCTACCATCATGAAAATTCTCAAGGCTCAGGATATGCAGCTGATAGAGAAAGCACTCAAAAGGCTATAGACGGAATTACAAACAAGGTCAATTCCATCATTGAAAAAATGAACACACAATTTGAGGCTGTAGGTCATGAGTTTTCAAACCTGGAGAGAAGGATTGACAACCTAAACAAAAGAATGGAAGATGGATTTCTGGATGTTTGGACATACAACGCTGAACTGTTAGTTCTTCTTGAAAACGAAAGAACACTAGACCTACATGATGCAAATGTAAAGAACCTACATGAAAGGGTCAGATCACAACTAAGAGACAATGCTAATGACCTAGGGAACGGATGCTTTGAATTTTGGCATAAGTGTGACAATGAATGTATGGAGTCTGTCAAAAATGGCACCTATGACTATCCCAAGTACCAAGCTGAGAGTAGATTAAACAGACAGAAAATAGAATCGGTAAAACTGGAGAATTTTGAT---GTGTATCAAATTCTTGCCATTTAT---AGTACGGTATCGAGCAGTCTAGTTTTGGTAGGGCTGATCATGGCAATGGGTCTTTGGATGTGTTCAAATGGTTCAATGCAGTGCAGGATA---TGTATATAA
		</sequence>
		<sequence>
			<taxon idref="1025606|avian_waterfowl|SoutheastAsia|20140604|H6N6"/>
			------ATGATT---------GCATTCATTGTAATAGCGATACTG---GTA------ACAACCGGAAAA------------------------TCAGAC---------------AAGATATGCATTGGATATCATGCCAACAATTCAACAACGAAGGTAGATACTATACTCGAGAAGAACGTAACCGTCACACACTCAGTTGAACTGCTGGAGAACCAGAAAGAAGAAAGATTCTGCAAAATCTCGAACAAGGCCCCTCTCGATTTAAGGGATTGTACCCTAGAGGGTTGGATCTTGGGGAATCCCCGATGCGGTGTATTGCTCGCCGACCAAAGCTGGTCATACATAGTGGAAAGGCCTAATGCCCGTAATGGGATTTGCTATCCTGGAACATTGAATGAAGTAGAAGAATTGAAGGCACTTATTGGATCAGGAGAAAGAGTAGAAAGATTTGAGATGTTCCCCAAA---AGTACATGGGCAGGAGTGGACACCAATAGTGGAGTTTCAAGTGCTTGTCCTCTT---GGTGAAGGT------CCATCTTTCTACAGGAATCTTCTATGGATA---ATAAAACAC---ACGACA---TCAGGATATCCAGTAATTAAGGGAACTTACAGAAATACTGGAGACAAGTCAGTTCTCTATTTTTGGGGTGTGCACCATCCTCCTGACACAACTGAACAGAATGTTCTGTACGGTTCTGGTAATCGATACGTTAGAATGGGAACTGAAAGCATGAATTTTGCCAAGAGCCCAGAGATTGCGGCAAGGCCTGCAGTGAATGGTCAGAGAGGCAGAATTGATTATTTCTGGTCTATCTTGAAACCAGGGGAAACCTTGAATGTAGAATCTAATGGGAATTTAATAGCCCCTTGGTACGCATACAGATTTGTCAACAAA---------------------GATAGCAAAGGAGCCATATTCAAATCA---AATTTACCAATCGAGAAC---TGTGATGCCACTTGCCAGACTACTGAAGGAGTGATAAGA---------ACCAATAAAACATTCCAAAATGTGAGCCCTCTTTGGATTGGAGAATGCCCCAAGTATGTAAAAAGTAAGAGTCTAAGGCTTGCAACTGGACTAAGGAATGTTCCACAA---------------------------------ATAGAA---------------ACTAGAGGACTATTTGGAGCTATTGCAGGCTTCATTGAAGGGGGATGGACTGGAATGATTGATGGGTGGTATGGCTACCATCATGAGAATTCTCAAGGTTCAGGATATGCAGCTGACAGAGAAAGCACTCAAAAGGCTATAGATGGAATTACGAACAAGGTCAATTCCATCATTGATAAAATGAACACACAATTTGAGGCTGTAGGTCATGAGTTTTCAAACCTGGAAAGAAGGATTGACAACCTAAATAAAAGAATGGAAGATGGATTTCTGGATGTTTGGACATACAATGCTGAACTGTTGGTTCTTCTTGAAAACGAAAGAACACTAGACCTACATGATGCAAATGTGAAGAACCTACATGAAAGGGTCAGATCACAACTTCGGGACAATGCTAATGACCTAGGGAACGGATGTTTTGAATTTTGGCATAAGTGTGACAATGAATGTATGGAGTCAGTCAAAAATGGTACCTATAACTATCCCAAGTATCAAGCGGAGAGTAGATTAAACAGACATAAAATAGAATCGGTGAAACTGGAGGAGTTTGGC---GTGTATCAAATCCTTGCCATTTAT---AGTACGGTATCGAGCAGTCTAGTTTTGGTAGGGCTGATCATGGCAATGGGTCTTTGGATGTGTTCAAATGGCTCAATGCAGTGCAGGATA---TGTATATGA
		</sequence>
		<sequence>
			<taxon idref="1016081|avian_waterfowl|EastAsia|20090820|H6N2"/>
			------ATGATT---------GCATTCATTGTAATAGCAACACTG---GTA------GCAACCGGGAAA------------------------TCAGAC---------------AAGATATGCATTGGATATCATGCCAACAATTCAACAACAAAGGTAGATACGATACTTGAGAAGAACGTAACTGTCACACACTCAGTTGAACTGCTGGAGAACCAGAAAGAAGAAAGATTCTGCAAAATCTCAGACAAGGCCCCTCTCGATCTAAGGGATTGTAGCCTAGAAGGTTGGATCCTGGGGAATCCCCGATGCGGCATATTGCTTGCTGACCAAAGCTGGTCATACATAGTGGAACGGCCTAATGCCCGAAATGGGATTTGCTATCCTGGAATATTAAATGAAGTAGAGGAACTGAAGGCACTTATTGGATCAGGGGAAAGGGTAGAAAGGTTTGAGATGTTTCCCAAA---AGTACATGGGCAGGAGTGGACACCAACAGTGGAGTATCAAGTGCTTGTCCTCTT---GGTAATGGT------CCATCTTTCTACAGGAACCTTCTATGGATA---ATAAAATCC---AAGTCA---TCAGAATATCCAGTAATTAAAGGAACTTTCAACAACACTGGAGACAAGTCAGTTCTCTATTTTTGGGGTGTACACCATCCTCCTAGTACAGCTGAACAAAATGTTCTGTATGGCTCTGGTGATCGATACGTTAGAATGGGAACTGAAAGCAGAAATTTTGCCAGAAGCCCAGAGATTGCGGCAAGGCCTGCTGTGAATGGTCAGAGAGGCAGAATTGATTATTTCTGGTCCATTTTAAAACCAGGGGAAACCTTGAATGTGGAATCTAACGGGAATTTAATAGCCCCTTGGTATGCATACAGATTTGTCAACAGA---------------------GATAGTAAAGGAGCCATATTCAGATCT---AATTTACCAATCGAGAAC---TGTGATGCCACATGCCAGACTATTGCAGGAGTCCTAAGG---------ACCAATAAAACATTTCAGAATGTGAGCCCTCTGTGGATTGGAGAATGCCCCAAATATGTGAAAAGTGAAAGTCTGAGGCTTGCAACTGGACTAAGAAATGTTCCACAG---------------------------------ATTGAA---------------ACTAGAGGACTTTTTGGAGCTATTGCAGGCTTTATTGAAGGAGGATGGACTGGAATGATTGATGGGTGGTATGGCTATCACCATGAAAATTCTCAAGGCTCAGGATATGCAGCTGATAGAGAAAGCACTCAAAAGGCTATAGACGGAATTACAAATAAGGTCAATTCCATCATTGATAAAATGAACACACAATTTGAGGCTGTAGGCCATGAGTTTTCAAATCTGGAGAGAAGGATTGACAATCTGAACAAAAGAATGGAAGATGGATTTCTGGATGTTTGGACATACAATGCTGAACTGTTGGTTCTTCTTGAAAACGAAAGAACACTAGACCTGCATGATGCAAATGTGAAGAACCTATATGAAAAGGTCAAATCACAACTAAGGGACAATGCTAATGACCTAGGGAATGGATGCTTTGAATTTTGGCATAAGTGTGACAATGAATGTATGGAGTCTGTCAAAAATGGTACCTATGACTATCCCAAGTACCAAGATGAGAGTAGATTAAACAGGCAGGAAATAGAATCGGTAAAGCTGGAGAATTTTGGT---GTGTATCAAATCCTTGCCATTTAT---AGTACGGTATCGAGCAGTCTAGTTTTGGTAGGGCTGATCATGGCAATGGGTCTTTGGATGTGTTCAAATGGTTCAATGCAGTGCAGGATA---TGTATATAA
		</sequence>
		<sequence>
			<taxon idref="1024932|avian_waterfowl|EastAsia|20091224|H6N6"/>
			------ATGATT---------GCATTCATTGTAATAGCAATACTG---GCA------GCAACCGGAAAA------------------------TCAGAC---------------AAGATATGCATTGGATATCATGCCAACAATTCAACAACAAAGGTAGATACTATACTCGAGAAGAACGTAACCGTCACACACTCAGTTGAGCTGCTGGAGAACCAGAAAGAAGAAAGATTCTGCAAAATCTCAAACAAGGCCCCTCTCGATCTAAGGGATTGTACCCTAGAGGGTTGGATCTTGGGGAATCCCCGATGCGGCATATTGCTTGCTGACCAAAGCTGGTCATACATAGTGGAACGGCCTAATGCCCGAAATGGGATTTGCTATCCTGGAACATTGAATGAAGTTGAAGAATTGAAGGCACTTATTGGATCAGGGGAAAGGGTAGAAAGGTTTGAGATGTTTCCCAAA---AGCACATGGGCAGGAGTGGACACCGACAGTGGAGTGTCAAGTGCTTGTCCTCTT---GGTAATGGC------CCATCTTTCTACAGGAATCTTCTATGGATA---ATAAAACTA---AAGTCA---TCAGAATACCCAGTAATTAGAGGAACTTTCAACAACACTGGAGACAAGTCAATTCTCTATTTTTGGGGTGTACACCATCCTCCTGTCACAACTGAACAAGAAGCTCTGTATGGTTCTGGTGATCGATACGTTAGAATGGGAACTGAAAGCATGAATTTTGCCAGGAGTCCAGAAATTGCGGCAAGGCCTGCTGTGAATGGTCAGAGAGGCAGAATCGATTATTTCTGGTCCATCTTAAAACCAGGGGAAACCTTGAATGTAGAATCTAATGGGAATTTGATAGCCCCTTGGTATGCATACAGATTTGTCAACAAA---------------------GATAGTAAAGGAGCCATATTCAGATCT---ACTTTACCAATTGAGAAC---TGTGATGCCACATGCCAGACTACTGAAGGAGTGATAAGA---------ACCAACAAAACATTTCAGAATGTGAGCCCTCTGTGGATTGGAGAATGCCCCAAGTATGTAAAAAGTAAGAGTCTAAGACTTGCAACTGGACTAAGGAATGTTCCACAA---------------------------------ATAGAA---------------ACTAGAGGACTTTTTGGAGCTATTGCGGGCTTCATTGAAGGAGGATGGACTGGAATGATTGATGGATGGTATGGCTACCATCATGAAAATTCTCAAGGCTCAGGATATGCAGCTGATAGAGAAAGCACTCAAAAGGCTATAGACGGAATTACAAACAAGGTCAATTCCATCATTGATAAAATGAACACACAATTTGAGGCTGTAGGTCATGAGTTCTCAAACCTGGAGAGAAGGATTGACAACCTAAACAAAAGAATGGAAGATGGATTTCTGGATGTTTGGACATACAACGCTGAATTATTAGTTCTCCTTGAAAACGAAAGAACACTGGACATGCATGATGCGAATGTGAAAATTCTGTATGAAAAGGTCAGATCACAACTACGAGACAATGCTAAAGACCTAGGAAATGGGTGCTTTGAATTTTGGCATAAGTGTGACAATGAATGCATAGAGTCTGTCAAGAATGGCACTTATAACTATCCCAAATACCAAAGTGAAAGCAGATTAAACAGGCAAACAATAGAATCAGTGAAGCTGGAAAATCTTGGT---GTGTATCAAATTCTTGCTATTTAT---AGTACGGTATCGAGCAGTCTAGTTTTGGTAGGGCTGATCTTGGCAATGGGTCTTTGGATGTGTTCAAATGGTTCAATGCAATGCAGGATA---TGTATATAA
		</sequence>
		<sequence>
			<taxon idref="1024951|avian_waterfowl|EastAsia|20101013|H6N6"/>
			------ATGATT---------GCATTCATTGTAATAGCAACACTG---GTA------GCAACCGGAAAA------------------------TCAGAC---------------AAGATATGCATGGGATATCATGCAAACAATTCGACAACAAAGGTAGATACGATACTTGAGAAGAACGTAACTGTCACACACTCAGTTGAACTGCTGGAGAACCAGAAAGAAGAAAGATTCTGCAAGATCTCAAACAAGGCCCCTCTCGATCTAAGGGATTGTACCCTAGAAGGTTGGATATTGGGGAACCCCCGATGCGGCATATTGCTAGCTGACCAAAGCTGGTCATACATAGTAGAACGGCCTAATGCCCGAAATGGGATTTGCTATCCTGGAACATTGAATGAAGCAGAAGAATTAAAGGCACTTATTGGATCAGGAGAAAGGGTAGAAAGGTTTGAGATGTTTCCCAAA---AGCACATGGACAGGAGTGGACACCGAAAGTGGAGTATCAAGTGCTTGTCCTCTT---GGTAATGGT------CCATCTTTCTACAGGAATCTTCTATGGATA---ATAAAACTC---AAGTCA---TCAGAATATCCAGTAATCAGAGGAACTTTCAACAACACTGGAGACAAGTCAATTCTCTATTTTTGGGGTGTACACCATCCTCCTGTCACAACTGAACAAAATGCTCTGTATGGTTCTGGTGATCGATATGTTAGAATGGGAACTGAAAGCATGAATTTTGCCAGGAGCCCAGAAATTGCGGCAAGACCTGCTGTGAATGGTCAGAGAGGCAGAATTGATTATTTCTGGTCCATCTTAACACCTGGGGAAACCTTGAATGTAGAATCTAATGGGAATTTAATAGCCCCTTGGTATGCATACAGATTTGTCAACAAA---------------------GATAGCAAAGGGGCCATATTCAGATCT---AATTTACCAATCGAGAAC---TGTGATGCCACATGCCAGACTACTGAAGGAGTGATAAGA---------ACCAACAAAACATTTCAGAATGTGAGCCCTCTGTGGATTGGAGAATGCCCCAAGTATGTAAAAAGTAAAAGTCTAAGGCTTGCAACTGGACTAAGGAATGTTCCACAA---------------------------------ATAGAA---------------ACTAGAGGACTTTTTGGAGCTATTGCAGGCTTCATTGAAGGAGGGTGGACTGGAATGATTGATGGATGGTACGGCTACCATCATGAAAATTCTCAAGGCTCAGGATATGCAGCTGATAAAGAAAGCACTCAAAAGGCCATAGACGGAATTACAAACAAGGTCAATTCCATCATTGATAAAATGAATACACAATTTGAGGCTGTAGGTCATGAGTTTTCAAACCTGGAGAGAAGGATTGACAACCTAAACAAAAGAATGGAAGATGGATTTCTGGATGTTTGGACATATAATGCTGAACTGTTGGTTCTTCTTGAAAACGAAAGAACACTAGACCTACATGATGCAAATGTAAAGAACCTGCATGAAAAGGTCAGGTCACAACTAAGGGACAATGCTAATGACCTAGGGAACGGATGCTTTGAATTTTGGCATAAGTGTGACAATGAATGTATGGAGTCTGTCAAAAATGGGACCTATGACTATCCCAAATATCAAAAGGAGAGTAGGTTAAATAGACAGAAAATAGAATCGGTAAAACTGGAGAATTTTGAT---GTGTATCAAATCCTTGCCATTTAT---AGTACGGTATCGAGCAGTCTAGTTTTGGTAGGGCTGATCCTGGCAATGGGTCTTTGGATGTGTTCAAATGGTTCAATGCACTGCAGGATA---TGTATATAA
		</sequence>
		<sequence>
			<taxon idref="1024933|avian_waterfowl|EastAsia|20100303|H6N2"/>
			------ATGATT---------GCATTCATTGTAATAGCAACACTG---GTA------GCAACCGGAAAA------------------------TCAGAC---------------AAGATATGCATTGGATATCATGCAAACAATTCGACAACAAAGGTAGATACGATACTTGAGAAGAACGTAACTGTCACACACTCAGTTGAACTGCTGGAGAACCAGAAAGAAGAAAGATTCTGCAAGATCTCAAACAAGGCCCCTCTCGATCTAAGGGATTGTACCCTAGAGGGTTGGATCTTGGGGAACCCCCGATGCGGCATATTGCTAGCTGACCAAAGCTGGTCATACATAGTAGAACGGCCTAATGCCCGAAATGGGATTTGCTATCCTGGAACATTGAATGAAGCAGAAGAATTAAAGGCACTTATTGGATCAGGAGAAAGGGTAGAAAGGTTTGAGATGTTTCCCAAA---AGCACATGGACAGGAGTGGACACCGAAAGTGGAGTATCAAGTGCTTGTCCTCTT---GGTAATGGT------CCATCTTTCTACAGGAATCTTCTATGGATA---ATAAAACTC---AAGTCA---TCAGAATACCCAGTAATCAGAGGAACTTTCAACAACACTGGAGACAAGTCAATTCTCTATTTTTGGGGTGTACACCATCCTCCTGTCACAACTGAACAAAATGCTCTGTATGGTTCTGGTGATCGATATGTTAGAATGGGAACTGAAAGCATGAATTTTGCCAGGAGCCCAGAAATTGCGGCAAGACCTGCTGTGAATGGTCAGAGAGGCAGGATTGATTATTTCTGGTCCATCTTAAAACCAGGAGAAACCTTGAATGTAGAATCTAATGGGAATTTAATAGCCCCTTGGTATGCATACAGATTTGTCAACAAA---------------------GATAGCAAAGGGGCCATATTCAGATCT---AATTTACCAATCGAGAAC---TGTGATGCCACATGCCAGACTACTGAAGGAGTGATAAGA---------ACCAACAAAACATTTCAGAATGTGAGCCCTCTGTGGATTGGAGAATGCCCCAAGTATGTAAAAAGTAAAAGTCTAAGGCTTGCTACTGGACTAAGGAATGTTCCACAA---------------------------------ATAGAA---------------ACTAGAGGACTTTTTGGAGCTATTGCAGGCTTCATTGAAGGAGGGTGGACTGGAATGATTGATGGGTGGTACGGCTACCATCATGAAAATTCTCAAGGCTCAGGATATGCAGCTGATAAAGAAAGCACTCAAAAGGCCATAGACGGAATCACAAACAAGGTCAATTCCATCATTGATAAAATGAATACACAATTTGAGGCTGTAGGTCATGAGTTTTCAAACCTGGAGAGAAGGATTGACAACCTAAACAAAAGAATGGAAGATGGATTCCTGGATGTTTGGACATACAACGCTGAACTGCTGGTTCTTCTTGAAAACGAAAGAACACTAGACCTACATGATGCAAATGTGAAGAACCTACATGAAAGGGTCAAATCACAACTGAGGGACAATGCTAATGACCTAGGGAACGGATGCTTTGAATTTTGGCATAAGTGTGACAATGAATGTATGGAGTCTGTCAAAAATGGTACCTATAACTATCCCAAGTATCAAGCTGAGAGTAGATTAAACAAACAGAAAATAGAATCGGTAAAACTGGAGGAGTTTGGT---GTGTATCAAATCCTTGCCATTTAT---AGTACGGTATCGAGCAGTCTAGTTTTGGTAGGGCTGATCATGGCAATGGGTCTTTGGATGTGTCCAAATGGTTCAATGCAGTGCAGGATA---TGTATATAA
		</sequence>
		<sequence>
			<taxon idref="1018444|avian_waterfowl|EastAsia|20120324|H6N6"/>
			------ATGATT---------GCATTCATTGTGATAGCAATACTG---GCA------GCAACCGGAAAA------------------------TCAGAC---------------AAGATATGCATTGGATATCATGCCAACAATTCAACAACAAAGGTAGATACTATACTCGAGAAGAACGTAACTGTCACACACTCAGTTGAACTGCTGGAGAACCAGAAAGAAGAAAGATTCTGCAAAATTTCAAACAAGGCTCCTCTTGATCTAAGGGATTGTACCCTAGAGGGTTGGATCTTGGGGAATCCCCGATGCGGCATACTGCTTTCTGACCAAAGCTGGTCATACATAGTGGAACGGCCTAATGCCCGAAATGGGATTTGCTATCCTGGAATATTGAATGAAGCTGAAGAGTTGAAGGCACTTATCGGATCAGGGGAAAGGGTAGAAAGGTTTGAGATGTTTCCCAAA---AGTACATGGGCAGGAGTGGACACTAACAGTGGAGTGTCAAGTGCTTGTCCTCTT---GGTAATGGC------CCATCTTTCTACAGGAATCTTCTATGGATA---ATAAAACTA---AAGTCA---TCAGCATATCCAGTAATTAGAGGAACTTTCAACAACACTGGAGACAAGTCAATTCTCTATTTTTGGGGTGTGCACCATCCTCCTGTCACAACTGAACAAGAAGCCCTGTATGGTTCTGGTAATCGGTACGTTAGAATGGGAACTGAAAGCATGAATTTTGCCAGGAGTCCAGAAATTGCGGCAAGGCCTGCTGTGAATGGTCAGAGAGGCAGAATCGATTACTTCTGGTCCATGTTAAAACCAGGGGAAACCTTGAATGTAGAATCTAATGGGAATTTAATAGCCCCTTGGTATGCATACAGATTTGTCAACAAA---------------------GATAGTAAAGGAGCCATATTCAGATCT---AATTTACCAATTGAGAAC---TGTGACGCCACATGCCAGACTACTGAAGGAGTGATAAGA---------ACCAACAAGACATTTCAGAATGTAAGCCCTCTGTGGATTGGAGAATGCCCCAAGTATGTAAAGAGTAAAAGTCTAAGACTTGCAACTGGACTGAGGAATGTTCCACAA---------------------------------ATAGAA---------------ACTAGAGGACTTTTTGGAGCTATAGCAGGCTTCATTGAAGGAGGATGGACTGGAATGATTGATGGGTGGTATGGCTACCATCATGAAAATTCTCAAGGCTCAGGATATGCAGCTGATAAAGAAAGCACTCAAAAGGCCATAGACGGAATTACAAACAAGGTCAATTCCATCATTGATAAAATGAACACACAATTCGAGGCTGTAGGCCATGAGTTTTCAAACCTGGAGAGAAGGGTTGACAACTTAAACAAAAGAATGGAAGATGGATTTCTGGATGTTTGGACATACAACGCTGAACTATTGGTTCTTCTTGAAAACGAAAGAACACTAGACCTACATGATGCAAATGTGAAGAACCTACATGAAAAGGTCAGATCACAACTAAGGGACAATGCTAATGACCTAGGGAACGGGTGCTTTGAATTTTGGCATAAGTGTGACAATGAATGTATGGAGTCTGTCAAAAATGGTACCTATGACTATCCCAAGTACCAAGCGGAGAGTAGGTTAAACAGACAGAAAATAGAATCGGTAAAGCTGGAGAACTTTGAT---GTGTATCAAATCCTTGCCATTTAT---AGTACGGTATCGAGCAGTCTAGTTTTGGTAGGGCTGATCATGGCAATGGGTCTTTGGATGTGTTCAAATGGTTCAATGCACTGCAGGATA---TGTATATAA
		</sequence>
		<sequence>
			<taxon idref="1012821|avian_waterfowl|EastAsia|20060115|H6N2"/>
			------ATGATT---------GCATTCATCATAATAGCGATACTG---GTA------GCAACCGGAAAA------------------------TCAGAC---------------AAGATATGCATTGGATATCATGCCAACAATTCAACAACAAAGGTAGATACGATACTCGAGAAGAACGTAACCGTCACACACTCAGTTGAACTGCTGGAGAACCAGAAAGAAGAAAGATTCTGCAAAATATCAAACAAGGCCCCTCTCGATCTAAGGGATTGTACCCTAGAGGGTTGGATCTTGGGGAATCCCCGATGCGACATATTGCTTGCTGACCAAAGCTGGTCATACATAGTGGAACGGCCTAATGCCCGAAATGGGATTTGCTACCCTGGAACATTGAATGAGGCAGAAGAATTGAAGGCACTTATTGGATCAGGGGAAAGGGTAGAGAGGTTTGAGATGTTTCCCAAA---AGCACATGGGCAGGAGTGGACACCAACCGTGGAGTAACAAGTTCTTGTCCTCTT---GGTAATGGT------CCATCTTTCTACAGAAATCTTCTATGGATA---GTAAAACCC---AGTTCA---TCAGCATATCCAGTAATTAAAGGAACCTTCAGAAACACTGGAGACAAGTCAGTTCTTTATTTTTGGGGGATACACCATCCTACTGACACAACTGAGCAAAATGTTCTGTATGGTTCTGGTAATCGATACGTTAGAATGGGAACTGAAAGCATGAATTTTGCCAGGAGCCCAGAAATTGCAGCAAGGCCTGCTGTGAATGGTCAGAGAGGCAGAATTGATTATTTCTGGTCCATTTTAAAACCAGGGGAAACCTTGAATGTAGAATCTAACGGGAATTTAATAGCCCCTTGGTATGCATACAGATTTGTCAACAAG---------------------GATAGTAAAGGAGCCATATTCAGATCT---AATTTACCAATCGAGAAC---TGTGATGCCACATGCCAGACCATTGAAGGAGTGATAAGA---------ACCAACAAAACATTTCAGAATGTGAGCCCTCTGTGGATTGGGGAATGCCCCAAGTATGTAAAAAGTGAGAGCCTAAGGCTTGCAACTGGACTAAGGAATGTTCCACAA---------------------------------ATAGAA---------------ACTAGAGGACTTTTTGGAGCTATTGCAGGCTTCATTGAAGGAGGATGGACTGGAATGATTGATGGGTGGTATGGCTACCATCATGAAAATTCTCAAGGCTCAGGATATGCAGCTGATAGAGAAAGCACTCAAAAGGCTATAGACGGGATTACAAACAAGGTCAATTCCATCATTGACAAAATGAACACACAATTTGAGGCTGTAGGTCATGAATTTTCAAACCTGGAGAAAAGGATTGACAACATAAACAAAAGAATGGAAGATGGATTCCTGGATGTTTGGACATATAATGCTGAACTGTTGGTTCTTCTTGAAAACGAAAGAACGCTAGACCTACATGATGCAAATGTGAAAAACCTACATGAAAGGGTCAAATCACAACTAAGGGACAATGCTAATGACCTAGGGAATGGATGCTTTGAATTTTGGCATAAGTGTGACAATGAGTGTATGGAGTCTGTCAAAAATGGTACCTATGACTATCCCAAATATCAAGAAGAGAGTAGATTAAACAGACTGAAAATAGAATCGGTAAAACTGGAGAATCTTGGC---GTGTATCAAATCCTTGCCATTTAT---AGTACGGTATCGAGCAGTCTAGTTTTGGTAGGGCTGATCATTGCAATTGGTCTTTGGATGTGTTCAAATGGTTCAATGCAGTGCAGGATA---TGTATATAA
		</sequence>
		<sequence>
			<taxon idref="1012802|avian_waterfowl|EastAsia|20060815|H6N2"/>
			------ATGATT---------GCATTCATCATAATAGCGATACTG---GTA------GCAACCGGAAAA------------------------TCAGAC---------------AAGATATGCATTGGATATCATGCCAACAATTCAACAACAAAGGTAGATACAATACTCGAGAAGAACGTAACCGTCACACACTCAGTTGAACTGCTGGAGAAACAGAAAGAAGAAAGATTCTGCAGAATCTCAAACACGGCCCCTCTCGATCTAAGAGATTGTACCCTAGAGGGTTGGATCTTGGGGAATCCCCGATGCGGCATATTGCTTGCTGACCAAAGCTGGTCATACATAGTGGAACGGCCTAATTCCCGAAATGGGATTTGCTACCCTGGAACATTGAATGAGGTAGAAGAATTGAGGGCACTTATTGGATCCGGGGAAAGGGTAGAGAGGTTTGAGATGTTTCCCAAA---AGTACATGGGCAGGAGTGGACACCAACAGTGGAGTGTCAAGTTCTTGTCCTTTG---GGTAATGGT------CCATCTTTCTACAGGAATCTCCTATGGATA---ATAAAACCC---AAGTCA---TCAGCATATCCAGTAATTAAAGGAACTTTCAGAAACACTGGAGACAAGTCAGTTCTCTATTTTTGGGGAGTACACCATCCTCCTGACACAACTGAGCAAAATGTTTTGTATGGTTCTGGTAATCGATACGTTAGACTGGGAACTGAAAGCATGAATTTTGCTAGGAGCCCAGAAATTGCGGCAAGGCCTGCTGTGAATGGTCAGAGAGGCAGAATTGATTATTTCTGGTCCATTCTAAAGCCAGGGGAAACCTTGAATGTAGAATCTAACGGGAATTTAGTAGCCCCTTGGTATGCATACAGATTTGTCAACAAA---------------------GATAGTAAAGGAGCCATATTCAGATCT---AATTTACCAATCGAGAAC---TGTGATGCCACATGTCAGACTATTGAAGGAGTGGTAAGA---------ACCAACAAAACATTTCAGAATGTGAGCCCTCAGTGGATTGGAGAATGTCCCAAGTATGTAAAAAGTGAGAGTCTAAGGCTTGCAACTGGACTGAGGAATGTTCCACAA---------------------------------ATAGAA---------------ACTAGAGGACTTTTTGGGGCTATTGCAGGCTTCATTGAAGGAGGATGGACTGGAATGATTGATGGGTGGTATGGCTATCATCATGAAAATTCTCAAGGCTCAGGATATGCAGCTGATAAAGAAAGCACTCAAAAGGCGATAGACGGAATTACAAACAAGGTCAATTCCATCATTGATAAGATGAACACACAATTTGAGGCTGTGGGTTATGAATTTTCAAACCTGGAGAGAAGGATTGACAACCTAAACAAAAGAATGGAAGATGGGTTTCTGGATGTTTGGACATACAATGCTGAACTGTTGGTTCTTCTTGAAAACGAAAGAACACTAGACCTACATGATGCAAATGTGAAGAACCTACATGAAAGGGTCAAATCACAACTAAGAGACAATGCTAAAGACCTAGGGAACGGATGCTTTGAATTTTGGCATAAGTGTGACAATGAATGTATGGAGTCTGTCAGAAATGGTACCTATGACTATCCCAAGTATCAAGATGAGAGTAGATTAAACAGACAGAAAATAGAATCAGTAAAACTGGAGAATTTTGGC---GTGTATCAAATCCTTGCCATTTAT---AGTACGGTATCGAGCAGTCTAGTTTTGGTAGGGCTGATCATGGCAATGGGTCTTTGGATGTGTTCAAATGGTTCAATGCAGTGCAGGATA---TGTATATAA
		</sequence>
		<sequence>
			<taxon idref="1024956|avian_waterfowl|EastAsia|20110309|H6N6"/>
			------ATGATT---------GCACTCATCATAATAACGATACTG---GTA------ACAACCGGAAAA------------------------TCAGAC---------------AAGATATGCATTGGATATCATGCCAACAATTCAACAACAAAGGTAGATACAATACTCGAGAAGAACGTAACCGTCACACACTCAGTAGAACTGCTGGAAAACCAGAAAGAAGAGAGATTCTGCAGAATCTCAAACAAAGCCCCTCTCGATCTAAAGGAGTGTACCCTAGAGGGTTGGATCTTGGGGAATCCCCAATGCGATTTATTACTTGGTGACCAAAGCTGGTCATACATAGTGGAGCGGCCCAATGCCCGAAATGGGATTTGCTACCCTGGAACGTTGAATGAGGTAGAAGAATTAAGGGCACTTATTGGATCAGGGGAAGGAGTAGAGAGGTTTGAGATGTTTCCCAAA---AGTACATGGGCAGGAGTGGACACCAACCGTGGTGTAACAAGTTCTTGTCCTTTT---GGTAGTGGT------TCATCTTTCTACAGGAACCTCCTATGGATA---GTAAAACAC---ACCACA---TCATCATATCCAGTAATTAAAGGAACTTTCAGAAACACTGGAGACAAGTCAGTTCTCTATTTTTGGGGTGTACACCATCCATTTGACACGAATGAGCAAAATGTTCTGTATGGTTCTGGTAATCGATACGTTAGGATGGGAACTGAAAGCATGAATTTTGCCAGGGGTCCAGAAGTTGCGGCAAGGCCTGTTGTGAATGGTCAGAGAGGCAGAATTGATTATTTCTGGTCCATTTTAAAACCAGGGGAAACCTTGAACATAGAATCTAACGGTAATTTAATAGCCCCTTGGTATGCATACAGGTTTGTCAACAAA---------------------GATAGTAAGGGAGCCATATTCAGATCT---AATTTACCAATCGAGGAC---TGTGATGCCACATGCCAGACTATTGAAGGAGTGATAAGA---------ACCAACAAAACATTTCAGAATGTGAGCCCCTTGTGGATAGGAGAATGCCCCAAGTATGTAAAAAGTGAGAGTCTAAGGCTTGCAACTGGACTAAGGAATGTACCACAG---------------------------------ATAGAA---------------ACAAGAGGACTTTTTGGAGCTATTGCAGGCTTCATTGAAGGAGGATGGACTGGAATGATTGATGGGTGGTACGGCTATCATCACGAAAATTCCCAAGGATCAGGGTATGCAGCTGATAGAGAAAGCACTCAGAAGGCTATAGACGGAATTACAACCAAGGTCAATTCCATAATTGATAAAATGAACACTCAATTTGAGGCTGTAGGTCATGAATTTTCAAACCTGGAGAGAAGGATTGACAATCTAAACAAAAGATTGGAAGATGGATTTCTGGATGTTTGGACATACAATGCTGAATTGTTGGTTCTTCTTGAAAACGAAAGAACACTAGACCTACATGATGCAAATGTGAAGAATCTACATGAAAGGGTCAGATCACAACTAAGGGACAATGCTAATGATCTAGGGAATGGATGTTTCGAATTTTGGCATAAATGTGACAATGAATGTATGGAGTCTGTCAGAAATGGTACCTATAACTATCCCAAGTATCAAGCTGAAAGTAGGTTAAACAAACAGAGAATAGAGTCGGTAAAACTGGAGAATTTTGAT---GTGTATCAAATCCTCGCCATTTAT---AGTACGGTATCGAGCAGTCTAGTTTTGGTAGGGCTGATTTTGGCAATGGGTCTTTGGATGTGTTCAAATGGTTCAATGCAGTGCAGGATA---TGTATATAA
		</sequence>
		<sequence>
			<taxon idref="1024959|avian_waterfowl|EastAsia|20081009|H6N2"/>
			------ATGATT---------GCATTCATCATAATAACGATACTG---GTA------ACAACCGGAAAG------------------------TCAGAC---------------AAGATATGCATTGGATATCATGCCAACAATTCAACAACAAAGGTAGATACAATACTTGAGAAGAACGTAACCGTCACACACTCGGTCGAACTGCTGGAAAACCAGAAGGAAGAGAGATTCTGCAAAATTTCAAACAAGGCCCCTCTCGATCTAAAGGAGTGTACCCTAGAGGGTTGGATCTTGGGGAATCCCCAATGCGACCTATTACTTGGTGACCAAAGCTGGTCATACATAGTGGAACGACCTAATGCCCGAAATGGGATTTGCTACCCTGGAACATTGAATGAAGTAGAAGAATTGAAGGCACTTATTGGATCAGGAGAAAGAGTAGAGAGGTTTGAGATGTTTCCCAAA---AGTACATGGGCAGGAGTGGACACCAACAGTGGAGTAACAAGTTCTTGTTCTTTT---GGTAGTGGT------TCATCTTTCTACAGGAATCTCCTATGGATA---ATAAAACAC---ACCACA---TCATCATATCCAGTAATTAAAGGAACTTTCAGAAACACTGGAGACAAGTCAGTTCTCTATTTTTGGGGTGTACACCACCCAATTGACACAACTGAGCAAAATGTTCTGTATGGTTCTGGTAATCGATACGTTAGGATGGGAACTGAAAGCATGAATTTTGCCAGGAGTCCAGAAATTGCGGCAAGACCTGTTGTGAATGGTCAGAGAGGCAGAATTGATTATTTCTGGTCCATTTTAAAACCAGGGGAAACCTTGAATATAGAATCTAACGGGAATTTAATAGCCCCTTGGTATGCATACAGGTTTGTCAACAAA---------------------GATAGCAAGGGAGCCATATTCAGATCT---AATTTACCAATCGAGAAC---TGTGATGCCACATGCCAGACTATTGAAGGAGTGATAAGA---------ACCAACAAAACATTTCAGAATGTGAGCCCCTTATGGATAGGAGAATGCCCCAAGTATGTGAAAAGTGAGAGTCTAAGGCTTGCAACTGGACTAAGGAATGTCCCACAA---------------------------------ATAGAA---------------ACTAGAGGACTTTTTGGAGCTATTGCAGGCTTCATTGAAGGAGGATGGACTGGAATGATTGATGGGTGGTATGGCTATCATCATGAAAATTCTCAAGGATCAGGATATGCAGCTGATAGAGAAAGCACTCAAAGGGCTATAGACGGAATTACAACCAAGGTCAATTCCATAATTGATAAAATGAACACACAATTTGAGGCTGTAGGTCATGAGTTTTCAAACCTGGAGAGAAGGATTGACAACCTAAACAAGAGAATGGAAGATGGATTTCTGGATGTTTGGACATACAATGCTGAATTGTTGGTTCTTCTAGAAAACGAGAGAACACTAGACCTACATGATGCAAATGTGAAGAACCTACATGAGAGGGTCAGATCACAACTAAGGGACAATGCTAATGATGGAGGGAACGGATGTTTTGAATTTTGGCATAAGTGTGACAATGAATGTATGGAGTCTGTCAAGAATGGTACCTATGACTATCCCAAGTATCAAGCTGAGAGTAGATCAAACAGACAGAGAATAGAATCGGTAAAACTGGAGAATTTTGAC---GTGTATCAAATACTTGCCATTTAT---AGTACGGTATCGAGCAGTCTAGTGGTGGTATGGCTGATTCTGGCAATGGGTCTTTGGATGTGTGCAAATGGTTCAATGCAGTGCAGGATA---TGTATATAA
		</sequence>
		<sequence>
			<taxon idref="1007203|avian_waterfowl|EastAsia|20040615|H6N1"/>
			------ATGATT---------GCAATCATTGTAATAGCAATACTG---GCA------GCTGCCGGAAAG------------------------TCGGAC---------------AAGATTTGCATTGGGTATCATGCCAACAACTCAACAACACAGGTAGATACGATACTTGAAAAGAATGTGACTGTCACACACTCAGTTGAGTTGCTGGAAAATCAGAAGGAAGAAAGATTCTGCAAGATACTGAACAAGGCCCCTCTCGACTTAAGGGAATGTACCATAGATGGTTGGATCTTGGGGAATCCCCAATGCGACCTATTGCTTGGTGATCAAAGCTGGTCATACATTGTGGAAAGGCCTACTGCTCAACATGGGATCTGCTACCCAGGAACCTTAAATGAAGTAGAAGAACTGAGGGCATTTATTGGATCAGGAGAAAGGGTAGAGAGATTTGAGATGTTCCCCCGA---AGCACCTGGCAAGGAGTTGACACCAACAGTGGAACAACAAGATCCTGCCCCTAT---TCTACTGGTGAT---TCGTCTTTCTACAGAAATCTCCTATGGATA---ATAAAAACC---AAGACA---GCAGAATATCCAGTAATTAATGGAACTTACAACAACACTGGAACCCAGCCAATCCTCTATTTTTGGGGTGTGCATCATCCTTCTAACACCAACGAGCAAAATACTCTGTATGGCTCTGGTGATCGATACGTTAGAATGGGAACTGAAAGCATGAACTTCGCCAAGAGTCCGGAAATTGCGGCAAGACCTGCCGTGAATGGTCAAAAGGGCAGAATTGATTATTATTGGTCGGTTTTAAAACCAGGGGAAACCTTGAATGTGGAATCTAATGGAAATCTAATCGCCCCTTGGTATGCATACAAATTTGTTAACACA---------------------AATAGTAAAGGAGCCGTCTTCAGGTCA---AATTTACCAATCGAGAAC---TGCGATGCCACATGCCAGACTATTGCAGGGGTTCTAAGG---------ACCAATAAAACATTTCAGAATGTAAGTCCCCTATGGATAGGAGAATGTCCCAAATACGTGAAGAGTGAAAGTCTGAGGCTTGCAACTGGATTAAGGAATGTTCCACAG---------------------------------ATTGAA---------------ACTAGAGGACTCTTCGGAGCTATTGCGGGGTTTATTGAAGGAGGATGGACTGGGATGATAGATGGGTGGTATGGCTATCACCATGAAAATTCTCAGGGATCAGGATATGCAGCAGATAAAGAAAGCACTCAAAAGGCTGTAAACAAAATTACAAATAAGGTCAATTCCATCATCGACAAAATGAACACACAATTTGAAGCTGTCGACCACGAATTTTCAAATCTAGAGAGGAGAATTGGCAATCTGAACAAAAGAATGCAAGATGGATTTCTGGATGTTTGGACATACAATGCTGAACTGTTGGTTCTTCTTGAAAACGAAAGAACACTAGACATGCATGATGCGAATGTGAAGAACCTACATGAAAAGGTCAAATCACAACTAAGGGACAATGCCAACGATCTAGGGAATGGCTGCTTTGAATTTTGGCATAAGTGTGACAATGAATGCATAGAGTCTGTCAAAAATGGCACATATGACTATCCCAAATACCAGACTGAAAGCAAATTAAACAGGCTAAAAATAGAAGCAGTAAAGCTAGAGAGCCTTGGT---GTGTATCAAATTCTTGCCATTTAT---AGTACGGTATCGAGCAGCCTAGTGTTGGTAGGGCTGATCATGGCAATGGGTCTTTGGATGTGTTCAAATAGTTCAATGCAGTGCAGGATA---TGTATATAA
		</sequence>
		<sequence>
			<taxon idref="1007237|avian_waterfowl|EastAsia|20000615|H6N2"/>
			------ATGATT---------GCAATCATTGTAATAGCGATATTG---GCA------GCAGCCGGAAAG------------------------TCAGAC---------------AAGATCTGCATTGGGTATCATGCCAACAATTCAACAACACAAGTGGATACGATACTTGAGAAGAATGTCACCGTCACACACTCAGTTGAATTGCTGGAGAATCAGAAGGAAGAAAGATTCTGCAAGATCTTGAACAAGGCCCCTCTCGACCTAAGGGGATGCACCATAGAGGGTTGGATCTTGGGGAATCCTCAATGCGACCTATTGCTTGGTGATCAAAGCTGGTCATATATAGTGGAAAGGCCTAATGCTCAATATGGGATTTGCTACCCAGGGGTTTTGAATGAAGTAGAGGAACTGAAGGCACTTATTGGAGCAGGAGAAAGGGTAGAGAGATTTGAGATGTTTCCCAAA---AGTACATGGGCAGGGGTAGACACTAGCAGTGGGGTAACAAGAGCTTGCCCTTAT---AATAGTGGT------TCGTCTTTCTACAGGAACCTCTTATGGATA---ATAAAAACC---AAGTCA---GCAGCATATCCAGTAATTAGAGGGACTTACAACAACACTGGAAAACAGCCAATTCTTTATTTCTGGGGTGTGCACCATCCTCCTGACATCAACGAGCAAAATACCCTGTATGGCTCTGGCGATAGATACGTTAGAATGGGAACTGAAAACATGAATTTTGCCAAAAGTCCAGAGATTGCAGCAAGACCTGCTGTAAACGGTCAAAGAGGCAGAATTGATTATTACTGGTCTGTTTTAAAACCAGGGGAAACCTTGAATGTGGAGTCCAATGGAAATCTAATCGCCCCTTGGTATGCATACAAATTTGTCAGCACA---------------------AATAATAAGGGAGCCATATTCAAGTCA---AATTTACCAATTGAGAAC---TGCGATGCCACATGCCAAACCATTGCAGGAGCCCTAAGG---------ACCAATAAAACGTTTCAGAATGTGAGCCCTCTGTGGATAGGAGAATGCCCCAAATATGTGAAAAGTGAAAGTCTGAGGCTTGCAACTGGACTGAGAAATGTTCCACAG---------------------------------ATTGAA---------------ACTAGAGGACTCTTCGGAGCTATCGCAGGTTTTATAGAAGGAGGATGGACTGGAATGATAGATGGGTGGTACGGCTATCACCATGAAAATTCTCAAGGATCAGGATATGCAGCAGACAGAGAAAGCACTCAAAAGGCCATAGACGGAATCACAAATAAGGTCAATTCGATCATTGACAAAATGAACACACAATTCGAAGCCGTCGACCACGAATTTTCAAACCTGGAGAGAAGAATTGACAATCTGAACAAAAGAATGGAAGATGGGTTTCTGGATGTTTGGACATACAATGCTGAACTGTTGGTTCTTCTTGAAAATGAGAGAACACTAGACCTGCACGACGCGAATGTGAAGAACCTATATGAAAAGGTCAAATCGCAATTAAGGGACAATGCTAATGATCTAGGAAATGGGTGCTTTGAATTTTGGCATAAATGTGACAATGAGTGTATAGAGTCTGTCAAAAATGGTACCTATGACTATCCCAAATACCAGGATGAGAGTAAATTAAACAGGCAGGAAATAGAATCGGTAAAGCTGGAGAATCTTGGC---GTGTATCAAATTCTTGCTATTTAT---AGTACGGTATCGAGCAGTCTAGTCTTGGTAGGGCTGATCATAGCAATGGGTCTTTGGATGTGTTCAAACGGTTCAATGCAGTGCAGGATA---TGTATATAA
		</sequence>
		<sequence>
			<taxon idref="1000489|avian_domesticbirds|EastAsia|20020615|H6N1"/>
			------ATGATT---------GCAATCATTGTAATAGCGATACTG---GCA------GCAGCCGGAAAG------------------------TCAGGC---------------AAGATCTGCATTGGATATCATGCCAACAACTCAACAACACAAGTGGATACAATACTAGAGAAAAATGTCACCGTCACACACTCAGTTGAATTGCTGGAGAATCAGAAGGAAGAAAGATTTTGCAAGATCATGAACAAGTCCCCTCTCGATCTAAGGGAATGCACCATAGAGGGTTGGATCTTGGGGAATCCTAAATGCGACTTATTGCTTGGCGATCAAAGCTGGTCATATATAGTGGAAAGGCCTACTGCTCAAAATGGGATTTGCTACCCAGGAGTTTTGAATGAAGTAGAAGAACTGAAGGCACTTATAGGATCAGGAGACAGGGTAGAGAGATTTGAGATGTTTCCCAAA---AGTACATGGGCAGGAGTAGATACCAGCAGTGGAGTGACAAAAGCTTGCCCTTCTGATACTATTGGT------TCGTCTTTCTACAGAAACCTTATATGGATA---ATAAAAACT---AATTCA---GCAGCATATCCAGTAATTAAAGGGACTTACAACAACACTGGAAACCAGCCAATACTTTATTTCTGGGGTGTTCACCATCCTCCTAGCACCGGGCTGCAAAACACCCTGTATGGATCTGATGATAGATACGTTAGGTTGGGAACTGAAAGCATGAATTTTGCCAAGAGTCCAGAAATTGCAGAAAGACCTGCTGTGAATGGTCAAAGAGGCAGAATTGATTATTACTGGTCTGTTTTAAAACCAGGGGAAACCTTGAATGTGGAGTCCAATGGAAATCTAATCGCCCCTTGGTATGCATACAAATTTGTCAGCACA---------------------AATAAAAAAGGAGCCGTCTTCAAGTCA---AATTTACCAATCGAGAAC---TGCGATGCCACATGCCAGACTATTGTAGGAGTACTAAGG---------ACCAACAAAACATTTCAGAATGTGAGCCCACTGTGGATAGGAGAATGCCCCAAATATGTGAAAAGTGAAAGTCTGAGGCTTGCAACCGGATTGAGAAATATTCCACAG---------------------------------ATTAAA---------------ACTAGAGGAATTTTCGGAGCTATTGCAGGTTTTATAGAAGGAGGATGGACAGGAATGATAGATGGGTGGTATGGTTATCACCATGAAAATTCTCAAGGCTCAGGATATGCAGCAGACAGAGAAAGCACTCAAAAGGCTATAGACGGAATTACAAATAAGGTTAATTCCATCATTAACAAAATGAACACACAATTCGAAGCTGTTGACCACGAATTTTCAAATCTGGAGAGAAGAATTGGCAATCTAAACAAAAGAATGGAAGATGGATTTCTGGATGTTTGGACATACAATGCTGAACTTTTGATCCTTCTTGAAAATGAAAGAACACTAGACCTACATGACGCGAATGTGAAGAACCTATATGAAAAGGTCAAGTCACAGCTAAGGGACAATGCTAATGATCTAGGGAATGGGTGCTTTGAATTTTGGCATAAATGTGACAATGAGTGCATAGAGTCTGTCAAAAATGGTACCTACGACTATCCCAAATACCAGGATGAGAGTAAATTAAACAGGCAGAGAATAGAATCGGTGAAGCTAGAAAATCTTGGT---GTGTATCAAATTCTTGCCATCTAT---AGTACGGTATCGAGCAGTCTAGTATTGGTAGGGCTGATCATAGCAATGGGTCTTTGGATGTGCTCAAATGGTTCAATGCAATGCAGGATA---TGTATATAA
		</sequence>
		<sequence>
			<taxon idref="1000491|avian_domesticbirds|EastAsia|20040615|H6N1"/>
			------ATGATT---------GCAATCATTGTAATAGCGATACTG---GCA------ACAGCCGGAAAG------------------------TCAGAC---------------AAGATCTGCATTGGATACCATGCCAACAACTCAACAACACAAGTGGATACAATACTAGAGAAAAATGTTACCGTCACACACTCAGTTGAATTACTGGAGAATCAGAAGGAAGAAAGATTCTGCAAGATCATGAACAAGTCCCCTCTCGATCTAAGGGAATGCACCATAGAGGGTTGGATCTTGGGGAATCCTAAATGCGACTTATTGCTTGGTGATCAAAGCTGGTCATATATAGTGGAAAGGCCTACTGCTCAAAATGGGATTTGCTACCCAGGAACTTTGAATGAAGTAGAAGAACTGAAGGCACTTATAGGATCAGGAGAAGGAGTAGAGAGATTTGAGATGTTTCCCAAA---AGTACATGGGCAGGAGTAGACACCAACAGTGGGGTGACAAATGCTTGTCCTTCTGATACTATTGGT------TCATCTTTCTACAGAAACCTTGTGTGGATA---ATAAAAACT---AATTCA---GCAGCATATCCAGTAATTAAAGGGACTTACAACAACACTGGAAACCAGCCAATACTTTATTTCTGGGGTGTTCATCATCCTCCTAGCACCGGGCTGCAAGAATCCTTGTATGGATCCGGTGATAGATACGTTAGGATGGGAACTGAAAGCATGAATTTTGCCAAGAGTCCTGAAATTGCCGAAAGACCTGTTGTGAATGGTCAAAGAGGCAGAATTGATTATTACTGGTCTGTTTTAAAACCAGGGGAAACCTTGAATGTGGAGTCCAATGGAAATCTAATCGCCCCTTGGCATGCATACAAATTTGTCAGCACA---------------------AATAAAAAGGGAGCCGTCTTCAAGTCA---AATCTACCAATCGAGAAC---TGCGATGCCACATGCCAGACTATTGTAGGAGTACTAAGG---------ACCAACAAAACATTCCAGAATGTGAGCCCGCTGTGGATAGGAGAATGCCCCAAATATGTGAAAAGTGAAAGTCTGAGGCTCGCAACGGGATTGAGAAATATTCCACAG---------------------------------ATTGAA---------------ACTAGAGGAATTTTCGGAGCTATTGCAGGTTTTATAGAAGGAGGATGGACTGGAATGATAGATGGTTGGTATGGTTATCACCATGAAAATTCCCAAGGCTCAGGATATGCAGCAGACAGAGAAAGCACTCAAAAGGCTATAGACGGAATTACAAATAAGGTTAATTCCATCATTAACAAAATGAACACCCAATTCGAAGCTGTTGACCACGAATTTTCAAATCTGGAGAGAAGGATTGGCAATCTGAACAAAAGGATGGAAGATGGATTTCTGGATGTTTGGACATACAATGCTGAACTTTTGGTCCTTCTTGAAAATGAAAGAACACTAGACCTGCATGACGCGAATGTGAAGAACCTATATGAAAAGGTCAAGTCACAGCTAAGGGACAATGCTAATGATCTAGGGAATGGGTGCTTTGAATTTTGGCATAAATGTGACAATGAGTGCATAGAGTCTGTCAAAAATGGTACCTATGACTATCCCAAATACCAGGATGAGAGTAAATTAAACAGGCAGAAAGTAGAGTCGGTGAAGCTAGAGAATCTTGGT---GTGTATCAAATTCTTGCCATTTAT---AGTACGGTATCGAGCAGTCTAGTCTTGGTAGGGCTGATCATAGCAATGGGTCTTTGGATGTGCTCAAATGGTTCAATGCAATGCAGGATA---TGTATATAA
		</sequence>
		<sequence>
			<taxon idref="1021698|avian_domesticbirds|EastAsia|20121221|H6N1"/>
			------ATGATT---------GCAATCGTTGTGATAGCGATATTG---GCA------TCGGCCGGAAAA------------------------TCAGAC---------------AAGATCTGTATTGGGTACCACGCCAACAATTCAACAACACAAGTGGATACACTACTTGAGAAGAATGTAACTGTCACACATTCAGTTGAATTACTAGAGAATCAGAAAGAAAAGAGATTCTGCAAAATTATGAACAAGGCCCCTCTCGACCTAAAGGATTGCACCATAGAAGGTTGGATACTGGGGAATCCTAAATGCGACTTATTGCTTGGTGATCAAAGTTGGTCATACATAGTGGAAAGACCTAATGCTCAAAATGGGATTTGTTACCCAGGAGTTCTGAATGAATTAGAAGAACTGAAGGCATTTATAGAATCTGGAGAAAGAGTAGAGAGATTTGAGATGTTTCCCAAA---AGCACATGGGCAGGAGTAGATACTAGTAGAGGGGTGACAAACGCTTGTCCATCTTATACTATTGAT------TCATCTTTCTACAGAAACCTTGTATGGATA---GTAAAAACT---GATTCA---GCAACATACCCAGTAATTAAGGGGACGTACAACAATACTGGAACCCAGCCAATCCTCTATTTCTGGGGTGTTCATCATCCTCCTGACAACACTGTGCAGGATAATTTGTATGGGTCTGGTGATAAATACGTTAGAATGGGAACTGAAAGCATGAATTTTGCCAAGAGTCCGGAAATTGCAGCAAGACCTGCTGTGAACGGCCAAAGGAGCAGAATTGATTATTACTGGTCTGTCTTGAGACCAGGGGAAACCTTAAATGTGGAGTCCAATGGAAATCTAATTGCTCCTTGGTATGCCTACAAATTTGTCAGCACA---------------------AATAAGAAGGGAGCTGTCTTCAAGTCA---GATTTACCAATCGAGAAC---TGCGATGCCACATGCCAGACAATTGCAGGAGTCCTAAGA---------ACCAATAAAACATTTCAGAATGTGAGCCCTCTATGGATAGGAGAATGCCCTAAATATGTAAAAAGTGAAAATCTGAGGCTTGCAACGGGATTAAGAAATGTTCCACAG---------------------------------ATTGCA---------------ACTAGAGGAATTTTTGGAGCTATTGCAGGTTTCATTGAAGGAGGATGGACTGGAATGATAGATGGATGGTATGGTTATCACCATGAAAATTCTCAAGGCTCAGGATATGCAGCAGACAGAGAAAGCACCCAAAAGGCTATAGACGGAATTACAAATAAGGTCAACTCCATCATTAACAAAATGAACACACAATTCGAAGCTGTAGATCACGAATTTTCAAACCTTGAGAGAAGAATTGGCAATCTGAATAAGAGAATGGAAGATGGGTTTCTGGATGTTTGGACTTACAATGCTGAGTTGTTGGTTCTTCTTGAAAATGAAAGAACACTAGATCTGCATGATGCAAATGTGAAGAATCTATATGAAAAGGTCAAATCGCAGCTAAGGGACAACGCTAATGATCTAGGAAATGGGTGTTTTGAATTTTGGCATAAATGTGACAATGAATGCATGGAGTCTGTCAAAAATGGTACCTATGACTATCCCAAATATCAGAAGGAGAGTAAATTGAACAGACAGGGGATAGAATCTGTGAAGCTAGAGAATCTTGGT---GTGTATCAAATTCTTGCCATCTAT---AGTACGGTATCGAGCAGTCTAGTGTTGGTAGGGCTGATCATGGCAATAGGTCTTTGGATGTGTTCAAATGGTTCAATGCAATGCAGGATA---TGTATATAA
		</sequence>
		<sequence>
			<taxon idref="1021702|avian_domesticbirds|EastAsia|20130102|H6N1"/>
			------ATGATT---------GCAATCGTTGTTATAGCGATATTG---GCA------TCGGCCGGAAAA------------------------TCAGAC---------------AAGATCTGTATTGGGTACCACGCCAACAATTCAACAACACAAGTGGATACACTACTTGAGAAGAATGTAACTGTCACACATTCAGTTGAATTACTAGAGAATCAGAAAGAAAAGAGATTCTGCAAAATTATGAACAAGGCCCCTCTCGACCTAAAGGATTGCACCATAGAAGGTTGGATACTGGGGAATCCTAAATGCGACTTATTGCTTGGTGATCAAAGTTGGTCATACATAGTGGAAAGACCTAATGCTCAAAATGGGATTTGCTACCCAGGAGCTCTGAATGAATTAGAAGAACTGAAGGCATTTATAGGATCAGGAGAAAGAGTAGAGAGATTTGAGATGTTTCCCAAA---AGCACATGGGCAGGAGTAGATACTAGTAGAGGGGTGACAAACGCTTGTCCATCTTATACTATTGAT------TCATCTTTCTACAGAAACCTTGTATGGATA---GTAAAAACT---GATTCA---GCAACATATCCAGTAATTAAGGGGACGTACAACAATACTGGAACCCAGCCAATCCTCTATTTCTGGGGTGTCCATCATCCTCCTGACACCACTGTGCAGGATAATTTGTATGGGTCTGGTGATAAATACGTTAGAATGGGAACTGAAAGCATGAATTTTGCCAAGAGTCCGGAAATTGCAGCAAGACCTGCTGTGAACGGCCAAAGGAGCAGAATTGATTATTACTGGTCTGTCTTGAGACCAGGGGAAACCTTAAATGTGGAGTCCAATGGAAATCTAATTGCTCCTTGGTATGCCTACAAATTTGTCAGCAAA---------------------AATAAGAAGGGAGCTGTCTTCAAGTCA---GATTTACCAATCGAGAAC---TGCGATGCCACATGCCAGACAATTGCAGGAGTCCTAAGA---------ACAAATAAAACATTTCAGAATGTGAGCCCTCTATGGATAGGAGAATGCCCTAAATATGTAAAAAGTGAAAGTCTGAGGCTTGCAACGGGGTTAAGAAATGTTCCACAG---------------------------------ATTGCA---------------ACTAGAGGAATTTTTGGAGCTATTGCAGGTTTCATTGAAGGAGGATGGACTGGAATGATAGATGGATGGTATGGTTATCACCATGAAAATTCTCAAGGCTCAGGATATGCAGCAGACAGAGAAAGCACCCAAAAGGCTATAGACGGAATTACAAATAAGGTCAACTCCATCATTAACAAAATGAACACACAATTCGAAGCTGTAGATCACGAATTTTCAAACCTTGAGAGAAGAATTGGCAATCTGAATAAGAGAATGGAAGATGGGTTTCTGGATGTTTGGACTTACAATGCTGAGTTGTTGGTTCTTCTTGAAAATGAAAGAACACTAGATCTGCATGATGCAAATGTGAAGAATCTATATGAAAAGGTCAAATCGCAGCTAAGGGACAACGCTAATGATCTAGGAAATGGGTGTTTTGAATTTTGGCATAAATGTGACAATGAATGCATGGAGTCTGTCAAAAATGGTACCTATGACTATCCCAAATATCAAAAGGAGAGTAAATTAAACAGGCAGGGGATAGAATCTGTGAAGCTAGAGAATCTTGGT---GTGTATCAAATTCTTGCCATCTAT---AGTACGGTATCGAGCAGTCTAGTGTTGGTAGGGCTGATCATGGCAATAGGTCTTTGGATGTGTTCAAATGGTTCAATGCAATGCAGGATA---TGTATATAA
		</sequence>
		<sequence>
			<taxon idref="1016688|avian_domesticbirds|EastAsia|20101214|H6N1"/>
			------ATGATT---------GCAATCATTGTAATAGCGACACTG---GCA------TCAGCCGGAAAG------------------------TCAGAC---------------AGGATATGCATTGGGTATCACGCCAACAATTCAACAACACAAGTGGACACGCTACTTGAGAAGAATGTAACCGTCACACACTCAATTGAATTGCTGGAGAGCCAGAAGGAAAATAGATTCTGCAATATTATGAACAAGGCCCCCCTCGATCTAAGGGACTGCACAATAGAGGGTTGGATCTTGGGAAATCCTAAATGTGACTTATTGCTTGGTGATCAAAGCTGGTCATACATAGTGGAAAGACCCACTGCTCAAAATGGAATCTGCTACCCAGGAGTTTTGAACGAAGTAGAAGAACTGAAGGCACTTATAGGATCAGGAGAACGAGTAGAGAGATTTGAGATGTTTCCCAAA---AGTACATGGGCTGGGGTAGACACCAGCAGGGGGGTGACGAACGCTTGCCCTTCCTATACTATTGAT------TCATCTTTCTACAGAAACCTCGTGTGGATA---GTAAAAACT---GAGTCA---GCAGCATATCCAGTAATTAAGGGGACTTATAACAACACTGGAAATCAGCCAATCCTTTATTTCTGGGGTGTTCACCACCCTCCTGATACTACGGTGCAAGATAACTTGTATGGGTCTGGTGATAGATATGTTAGAATGGGAACTGAAAGCATGAACTTTGCCAAGAGTCCGGAAATTGCAGCAAGACCTGCTGTTAACGGTCAAAGGAGCAGAATTGATTATTACTGGTCTGTTTTGAAACCAGGGGAAACCTTGAATGTGGAGTCCAATGGAAATCTAATTGCCCCTTGGTATGCATACAAATTTGTCAGCACA---------------------AACAAAAAGGGAGCCGTCTTCAAGTCA---AACTTACCAATCGAGAAC---TGCGATGCCACATGTCAGACTATTGCAGGGGTCTTAAGG---------ACCAACAAAACATTTCAGAATGTTAGCCCCCTGTGGATAGGAGAATGCCCCAAATATGTGAAAAGTAAAAGTTTGAGGCTTGCAACTGGACTGAGAAATGTTCCACAG---------------------------------GTTGAG---------------ACTAGAGGAATTTTTGGAGCTATAGCAGGCTTTATTGAAGGAGGATGGACTGGAATGATAGATGGGTGGTATGGATATCACCATGAAAATTCACAAGGCTCAGGATATGCCGCAGACAGAGAAAGCACACAAAAGGCTATAAACGGAATTACAAATAAGGTCAATTCCATCATTACCAAAATGAATACACAATTCGAAGCTGTAGACCACGAATTTTCAAATCTAGAGAGAAGGATTGGCAATCTGAACAAGAGAATGGAAGATGGATTTCTGGATGTTTGGACATACAATGCTGAACTGTTGGTTCTTCTTGAAAATGAAAGAACATTAGATCTGCATGATGCAAATGTAAAAAACCTATACGAAAAGGTCAAATCACAGCTAAGAGACAATGCTAATGACCTAGGAAATGGGTGCTTTGAATTTTGGCATAAATGTGACAATGAATGCATAGAGTCTGTCAAAAATGGTACCTATGACTACCCCAAATATCAGGATGAGAGTAAATTGAACCGGCAGAGGATAGAATCGGTGAAGCTAGAGAACCTTGGT---GTTTATCAAATTCTTGCTATTTAT---AGTACGGTATCGAGCAGTCTAGTTTTGGTAGGACTGATCATGGCAATAGGTCTTTGGATGTGTTCAAATGGTTCAATGCAGTGCAGAGTA---TGTATATAA
		</sequence>
		<sequence>
			<taxon idref="1015178|avian_shorebirds|NorthAmerica|20070523|H6N2"/>
			------ATGATT---------GCAATCATTGTAATAGCGATATTG---GCA------GCAGCCGGAAGG------------------------TCAGAC---------------AAGATCTGCATTGGATACCATGCCAACAATTCAACAACACAAGTGGATACTATACTTGAGAAGAATGTCACCGTTACACACTCAGTTGAATTGCTAGAGAACCAGAAGGAAGAGAGATTCTGCAGGATTTTAAACAAGGCCCCTCTCGACCTAAGGGGATGCACCATAGAGGGTTGGATCCTAGGGAATCCTCAATGCGACCCACTGCTTGGTGATCAAAGCTGGTCATATATAGTGGAAAGGCCTACTGCTCAAAATGGGATTTGCTACCCAGGAGCTTTGAATGAAGTAGAAGAACTGAAGGCACTTATTGGATCAGGAGAAAGGGTAGAGAGATTTGAGATGTTTCCCAAA---AGTACATGGGCTGGAGTAGACACCAGCAGTGGGGTAACAAAGGCTTGCCTTTAT---GGTAGTGGT------TCATCTTTCTATAGAAACCTCTTATGGATA---ATAAAGACC---AAGTCA---GCAGCATATCCAGTAATTAAAGGAACTTACAAAAACACGGGAAACCAGCCAATCCTCTATTTCTGGGGTGTGCACCATCCACCTGACACCAATGAGCAAAATACCCTGTACGGTTCTGGTGATAGGTACGTTAGAATGGGGACTGAAAGCATGAATTTCGCCAAGAGCCCGGAAATTGCACCAAGACCTGCTGTAAACGGTCAAAGAGGCAGAATTGATTATTACTGGTCTGTTTTAAAACCAGGGGAAACCTTGAATGTGGAATCTAATGGAAATCTAATTGCCCCTTGGTATGCATACAGATTCGTCATCACA---------------------AACAATAAGGGAGCTGTCTTCAAGTCA---AATTTACCAATCGAAAAC---TGTGATGCCACATGCCAGACTATTGCAGGAGTCCTAAGG---------ACCAATAAAACATTTCAGAATGTGAGTCCTCTATGGATAGGAGAATGCCCCAAATATGTGAAAAGTAAAAGTTTGAGGCTTGCAACTGGACTGAGAAATATTCCACAG---------------------------------ACTGAG---------------ACTAGAGGACTCTTTGGGGCTATCGCAGGATTTATTGAAGGAGGATGGACTGGAATGATAGATGGGTGGTATGGCTATCACCATGAAAATTCTCAAGGCTCAGGATATGCAGCAGACAAAGAAAGCACTCAAAAGGCTATAGACGGAATTACAAATAAAGTCAATTCCATCATCGACAAAATGAACACACAATTTGAAGCTGTCGACCACGAATTTTCAAATCTGGAGAGAAGAATTGACAATCTGAACAAAAGAATGGAAGATGGGTTTCTGGATGTCTGGACATACAATGCTGAATTGCTGGTTCTTCTTGAAAACGAAAGAACACTAGACCTGCATGATGCGAATGTGAAGAACCTATATGAAAGAGTCAAATCGCAATTAAGGGACAATGCTAATGATCTAGGGAATGGGTGCTTTGAATTCTGGCATAAATGTGACAATGAGTGCATAGAGTCTGTCAAAAATGGCACCTATGACTATCCCAAATACCAGGACGAGAGTAAATTAAACAGACAGGGAATAGAGTCGGTAAAACTAGAAAACCTTGGT---GTGTATCAAATTCTTGCTATTTAT---AGTACGGTATCGAGCAGTCTGGTCTTGGTAGGGCTGATCATAGCAATGGGTCTCTGGATGTGTTCAAATGGTTCAATGCAATGCAGGATA---TGTATATAA
		</sequence>
		<sequence>
			<taxon idref="1011093|avian_waterfowl|SouthernSouthAmerica|20100629|H6N2"/>
			------ATGATT---------GCAATCATTGTAATAGCGATATTG---GCA------GCAACCGGAAAG------------------------TCAGAC---------------AAGATCTGCATTGGATATCATGCCAACAATTCAACGACACAAGTAGATACTATACTTGAGAAGAATGTCACCGTCACACACTCAGTTGAATTGCTAGAGAACCAGAAGGAGGAAAGATTCTGCAAGATCTCAAACAAAGCCCCTCTCGACCTAAGGGGATGCACCATAGAGGGTTGGATCCTGGGGAATCCTCAGTGCGACCTACTGCTTGGTGATCAAAGCTGGTCATATATAGTGGAAAGGCCTACTGCTCAAAATGGGATTTGCTACCCAGGAGCTTTGAACGAAGTAGAAGAACTGAAGGCACTTATTGGATCAGGAGAAAGGGTAGAGAGATTTGAGATGTTTCCCAAA---AGTACATGGACAGGGGTAGACACCAGCAGTGGGGTAACAAGTGCTTGCCCTTAT---AATAGTGGT------TCATCTTTCTATAGAAATCTCTTATGGATA---ATAAAGACC---AAGTCA---GCAGAATATCCAGTAATTAAAGGAACTTACAGCAACACTGGAAACCAGCCAATCCTTTACTTCTGGGGTGTGCACCAACCACCTGACACCAATGAGCAAAATACCCTATATGGCTCTGGTGATAGGTACGTTAGAATGGGGACTGAGAGCATGAATTTCGCCAAGAGTCCGGAAATTGCAGCAAGACCTGCTGTGAACGGTCAAAGAGGCAGAATTGATTATTACTGGTCTGTTCTAAAACCAGGGGAAACCTTGAATGTGGAATCTAATGGAAATCTAATTGCCCCTTGGTATGCATACAAATTTGTCAGCACA---------------------AATAATAAGGGAACCGTCTTCAAGTCA---AATTTACCAATTGAGAAC---TGTGATGCCACATGCCAGACTATTGCAGGAGTCCTAAGG---------ACCAATAAAACATTTCAGAATGTGAGTCCTCTGTGGATAGGAGAATGCCCCAAATATGTGAAAAGTGAAAGTTTGAGGCTTGCAACTGGACTGAGAAATGTTCCACAG---------------------------------ATTGAG---------------ACTAGAGGACTATTTGGAGCTATCGCAGGATTTATTGAAGGAGGATGGACTGGGATGATAGATGGATGGTATGGCTATCACCATGAGAATTCTCAAGGCTCAGGGTATGCAGCGGACAAAGAAAGCACTCAAAAGGCTATAGACGGAATTACAAATAAAGTCAATTCTATCATTGACAAAATGAACACACAATTTGAGGCTGTCGATCACGAGTTTTCAAATCTGGAGAGAAGAATTGACAGCCTGAACAAAAGAATGGAAGATGGGTTTCTGGATGTTTGGACATACAATGCTGAATTGCTGGTTCTTCTTGAAAACGAAAGAACACTAGACCTACATGATGCGAATGTGAAGAACCTATATGAAAAAGTCAAATCTCAATTAAGGGACAATGCTAATGATCTAGGAAATGGGTGCTTCGAATTCTGGCATAAATGTGACAATGAGTGCATAGAGTCTGTTAAAAATGGTACCTATGACTATCCAAAATACCAGGATGAGAGTAAATTAAACAGGCAGGAAATAGAATCGGTAAAGCTAGAAAATCTTGGT---GTTTATCAAATTCTTGCCATTTAT---AGTACGGTATCGAGCAGTCTGGTCTTGGTAGGGCTGATCATAGCAATGGGTCTTTGGATGTGTTCAAATGGTTCAATGCAATGCAGGATA---TGTATATGA
		</sequence>
		<sequence>
			<taxon idref="1025626|avian_domesticbirds|NorthAmerica|20140319|H6N5"/>
			------ATGATT---------GCAATCATTGTAATAGCAATATTG---GCA------GCAGCCGGGAGA------------------------TCAGAC---------------AAAATCTGCATTGGATATCATGCCAACAATTCAACAACACAAGTGGATACTATACTTGAGAAAAATGTCACCGTCACACACTCAGTTGAATTGCTAGAGAACCAGAAGGAAGAAAGATTCTGCAAGATATTAAACAAAGCCCCTCTTGACCTAAGAGGATGCACCATAGAAGGTTGGATCCTGGGGAATCCTCAATGCGACCTATTGCTTGGTGATCAAAGCTGGTCATATATAGTGGAAAGGCCTACTGCTCAAAATGGGATTTGCTACCCAGGAGCTTTGAGCGAAGTAGAAGAACTGAAGGCACTTATTGGGTCAGGAGAAAGAGTAGAGAGATTTGAGATGTTTCCCAAA---AGTACATGGACAGGAGTAGACACCAGCAGTGGGGTAACAAAAGCTTGCCCTTCTTATACTAGTGGT------TCATCTTTCTATAGAAACCTCTTATGGATA---ATAAAGACC---AAGTCA---GCAGCATATCCAGTAATTAAAGGAACTTATAACAACACTGGAAACCAGCCAATACTTTACTTCTGGGGTGTGCACCACCCACCTAACACCAATGAGCAAAATACCCTATATGGCTCTGGAGATAGGTATGTTAGAATGGGGACTGAAAGCATGAACTTCGCCAAGAGTCCAGAGATTGCTGCAAGACCTGCTGTGAACGGTCAAAGGGGCAGAATTGATTATTACTGGTCTGTTTTAAAACCAGGGGAAACCTTGAATGTTGAATCTAATGGAAATCTAATTGCCCCTTGGTATGCATACAAATTTGTCAGCACA---------------------AATAACAAAGGAGCCGTCTTCAAGTCA---AATTTACCAATCGAGAAC---TGTGATGCCACATGCCAGACTATCGCAGGAGTCCTAAGG---------ACCAATAAAACATTTCAGAATGTGAGCCCTCTGTGGATAGGAGAATGCCCCAAATATGTAAAAAGTGAAAGTTTGAGGCTTGCAACTGGACTGAGAAATGTTCCACAG---------------------------------ATTGAG---------------ACTAGAGGACTCTTTGGGGCTATCGCGGGATTTATTGAGGGAGGATGGACTGGGATGATAGATGGGTGGTATGGCTATCACCATGAAAATTCTCAAGGCTCAGGATATGCAGCAGACAAAGAAAGCACTCAAAAGGCTATAGACGGAATTACAAATAAAGTCAATTCCATCATTGACAAAATGAACACACAGTTTGAGGCTGTTGACTACGAATTTTCAAATCTGGAGAGAAGAATTGACAATCTGAACAAAAGAATGGAAGACGGATTTCTGGATGTTTGGACGTACAATGCTGAATTGCTAGTTCTTCTTGAAAACGAAAGAACACTAGACCTGCATGATGCAAATGTGAAGAACCTATATGAAAAAGTCAAATCGCAATTAAGGGACAATGCTAATGATCTAGGAAATGGGTGCTTTGAATTCTGGCATAAATGTGACAATGATTGCATAGAGTCTGTCAAAAATGGTACCTATGACTACCCCAAATACCAGGACGAGAGCAAGTTGAACAGACAGGAAATAGAATCAGTAAAGCTAGAAAATCTCGGT---GTGTATCAAATTCTTGCTATTTAT---AGTACGGTATCGAGCAGTCTGGTCTTGGTAGGGCTGATCATAGCATTGGGTCTTTGGATGTGTTCAAATGGTTCAATGCAATGCAGGATA---TGTATATAA
		</sequence>
		<sequence>
			<taxon idref="1024410|avian_waterfowl|WestAsia|20111126|H6N2"/>
			------ATGATT---------GCAATCATTGTAATAGCGATATTG---GCA------GCAGCCGGGAAG------------------------TCAGAC---------------AAGATCTGCATTGGATATCATGCCAACAACTCAACAACACAGGTGGATACTATCCTTGAGAAGAATGTCACCGTCACACACTCAGTTGAATTGCTAGAAGCCCAGAAGGAAGAGAGATTCTGCAAAATCTTGAACAAGGCCCCTCTCGACCTAAGGGGATGCACCATAGAGGGTTGGATATTGGGGAATCCCCAATGCGACCTATTGCTTGGTGATCAAAGCTGGTCATATATAGTGGAAAGGCCTAGTGCTCAAAATGGGATTTGCTACCCAGGAACTTTGAACGACGCAGAAGAACTGAAGGCATTTATTGGATCAGGAGAGAGAGTAGAGAGATTTGAGATGTTTCCCAAA---AGCACATGGACAGGAGTAGACACCAGCAGTGGGGTAACAAAGGCTTGCCCTTAT---AATAGTGGT------TCATCTTTCTATAGAAATCTCTTATGGATA---ATAAAGACC---AAGTCA---GCAGCATACCCAGTAATTAAAGGGACTTACAACAACACTGGAAACCAGCCAATCCTTTATTTCTGGGGTGTGCACCATCCTCCTGACACCAATGAACAAAATACTCTGTATGGCTCTGGTGATAGATACGTTAGGATGGGAACTGAAAGCATGAACTTTGCCAAGAGTCCAGAAATTGCAGCAAGACCTGCTGTGAACGGTCAAAGAGGCAGAATTGATTATTATTGGTCTGTTTTAAAACCAGGTGAAACCTTGAATGTGGAATCTAATGGAAATCTAATTGCCCCTTGGTATGCATACAAATTTGTCAGCACA---------------------AATAATAAGGGAGCCGTCTTCAAGTCA---AGTTTACCAATCGAGAAC---TGTGATGCCACATGCCAGACTATTGCAGGAGTCCTAAGA---------ACCAATAAAACATTTCAGAATGTAAGTCCTCTGTGGATAGGAGAATGCCCCAAATATGTGAAAAGTGAAAGTTTGAGGCTTGCAACTGGACTGAGAAATGTTCCACAG---------------------------------ATTGAG---------------ACTAGAGGACTTTTTGGAGCCATCGCAGGGTTTATTGAAGGGGGATGGACTGGAATGATAGATGGGTGGTATGGCTATCACCATGAAAATTCTCAAGGATCAGGATATGCAGCAGACAAAGAAAGCACTCAAAGGGCTATAGACGGAATTACAAATAAAGTCAATTCCATCATTGATAAAATGAACACACAATTTGAAGCTGTTGACCACGAATTCTCAAATCTGGAGAGAAGAATTGACAATCTGAACAAAAGAATGGAAGATGGGTTTCTAGATGTTTGGACATACAATGCTGAACTGCTGGTTCTTCTTGAAAACGAAAGGACACTAGACCTGCATGATGCGAATGTGAAGAACCTATATGAGAAGGTAAAATCGCAATTAAGGGACAATGCTAATGATCTAGGAAATGGGTGCTTTGAATTCTGGCATAAATGTGACAATGAGTGCATGGAGTCTGTCAAGAATGGTACCTATGACTATCCCAAATATCAGGACGAGAGCAAATTGAACAGGCAGGAAATAGAATCGGTAAAGCTAGAAAATCTTGGT---GTGTACCAAATCCTTACTATTTAT---AGTACGGTATCGAGCAGTCTGGTGTTGGTAGGGCTGATCATAGCAATGGGTCTTTGGATGTGTTCAAATGGTTCAATGCAATGCAGGATA---TGTATATAA
		</sequence>
		<sequence>
			<taxon idref="1007250|avian_waterfowl|EastAsia|20040615|H6N8"/>
			------ATGATT---------GCAATCATTGTAATAGCGATATTG---GCA------GCAACCGGGAAG------------------------TCAGAC---------------AAGATCTGCATTGGATATCATGCTAACAATTCAACAACACAAGTGGATACTATACTTGAGAAGAATGTCACAGTAACACACTCAATTGAATTGCTGGAGAACCAGAAGGAAGAAAGATTCTGCAAGGTCTTGAACAAGGCCCCCCTCGACCTAAAGGGATGTACCATAGAGGGTTGGATCTTAGGGAATCCTCAATGCGACCTATTGCTTGGTGATCAAAGCTGGTCATATATAGTGGAAAGGCCTACTGCTCAAAATGGGATTTGCTACCCAGGAACTTTGAACGAAGTGGAAGAAATGAAGGCACTTATCGGATCAGGAGAAAGGGTAGAGAGATTTGAGATGTTTCCCAAA---AGTACATGGACAGGAGTAGACACCAGCAGTGGGGTAACAAGGGCTTGCCCTTAT---ACTAGTGGT------TCATCTTTCTACAGAAACCTCTTATGGATA---ATAAAGACC---AAGTCA---GCAGCATATCCAGTAATTAAAGGAACTTACAACAACACTGGAAACCAGCCAATCCTTTACTTTTGGGGTGTGCACCATCCTCCTGACACCAATGAGCAAAATACTCTGTATGGCTCTGGTGATAGGTACGTTAGAATGGGGACTGAAAGCATGAATTTCGCCAAGGGTCCGGAAATTGCAGCAAGACCTGCTGTGAATGGTCAAAGAGGCAGAATAGATTATTACTGGTCTGTTTTAAAACCAGGGGAAACCTTGAATGTGGAGTCTAATGGAAATCTGATCGCCCCTTGGTATGCATACAAATTTGTCAGCACA---------------------AATAATAAGGGAGCCGTCTTCAAGTCG---AATTTACCAATCGAGAAC---TGTGATGCCACATGCCAGACTATTGCAGGAGTACTAAGG---------ACCAATAAAACATTTCAGAATGTGAGCCCTCTGTGGATAGGAGAATGCCCCAAATATGTGAAAAGTGAAAGTTTGAGGCTTGCAACTGGGCTGAGAAATGTTCCACAG---------------------------------ATTGAG---------------ACTAGAGGACTTTTTGGAGCTATAGCAGGGTTTATTGAAGGAGGATGGACTGGAATGATAGATGGATGGTATGGCTATCATCATGAAAATTCTCAAGGCTCAGGATATGCAGCAGACAAAGGAAGCACTCAAAAGGCTATAGACGGAATTACAAATAAAGTCAATTCCATCATTGACAAAATGAACACACAATTTGAAGCTGTCGACCACGAATTTTCAATTCTGGAGAGAAGAATTGACAATCTGAATAAAAGAATGGAAGATGGGTTTCTGGATGTTTGGACATACAATGCTGAACTGCTAGTTCTTCTTGAAAACGAAAGAACATTAGACCTGCATGATGCGAATGTGAAGAACCTATATGAAAAGGTCAAATCGCAACTAAGGGACAATGCTAATGATCTAGGAAATGGATGCTTTGAATTCTGGCATAAATGTGACAATGAGTGCATGGAATCTGTCAAAAATGGTACCTATGACTATCCTAAATACCAGGATGAGAGTAAGTTAAACAGGCAGGAAATAGAATCGGTAAAGCTAGAAAATCTTGGT---GTGTATCAAATTCTTGCCATTTAT---AGTACGGTATCGAGCAGTCTGGTCTTGGTAGGGCTGATCATAGCAATGGGTCTTTGGATGTGTTCGAATGGTTCAATGCAGTGCAGGATA---TGTATATAA
		</sequence>
		<sequence>
			<taxon idref="1000657|avian_waterfowl|EastAsia|20030615|H6N1"/>
			------ATGATT---------GCAATCATTGTAGTAGCGGTATTG---GCA------GCAGCCGGAAGG------------------------TCAGAC---------------AAGATCTGCATTGGATATCATGCCAACAATTCAACAACACAAGTGGATACTATACTTGAGAAGAATGTCACCGTCACACACTCAGTTGAATTGCTGGAGAACCAGAAAGAAGAAAGATTCTGCAAGATCTTGAACAAGGCCCCTCTCGATCTAAGGGAATGTACCATAGAGGGTTGGATCTTGGGGAATCCTCAGTGCGACCTATTGCTTGGTGGTCAAAGCTGGTCATATATAGTGGAAAGGCCTACTGCCCAAAATGGGATTTGCTACCCAGGAGCTTTAAACGAAGTGGAAGAATTGAGGGCACTTATTGGATCAGGAGAAAGGGTAGAGAGATTTGAGATGTTTCCCAAA---AGTACATGGACAGGAGTAGACACAAGCAGTGGGGTAACAAAGGCTTGCCCTTAT---AATAGTGGT------TCATCTTTCTATAGAAACCTCTTATGGATA---ATAAAGACC---AAGTCA---GCGGCATACCCAGTGATTAAAGGAATTTACAGAAACACTGGAAACCAGCCAATCCTTTATTTCTGGGGTGTGCACCATCCTCCTGACACCAATGAGCAAAATACTCTGTATGGCTCTGGTGATAGGTACGTTAGGCTGGGGACTGAAAGCATGAATTTCGCCAAGAGTCCGGAAATAGCAGCAAGACCTGCTGTGAACGGTCAAAGAGGCAGAATTGATTATTACTGGTCTGTTTTAAAACCAGGGGAAACCTTGAATGTGGAGTCTAATGGAAATCTGATCGCCCCTTGGTATGCATACAAATTTGTCAGCACA---------------------AATAATAAGGGAGCCGTTTTCAAGTCA---AATTTACCAATCGAGAAC---TGTGATGCCTCATGCCAGACCATTGCAGGAGTCCTAAGG---------ACCAACAAAACATTTCAGAATGTGAGCCCTCTGTGGATAGGAGAATGCCCCAAATATGTGAAAAGTGAAAGTTCGAGGCTTGCAACTGGACTGAGAAATGTTCCACAA---------------------------------ATTGAG---------------ACTAGAGGACTTTTTGGAGCTATCGCAGGGTTTATTGAAGGAGGATGGACTGGAATGATAGATGGGTGGTACGGCTATCATCATGAAAATTCTCAAGGCTCAGGATATGCAGCAGACAAAGAAAGCACTCAAAAGGCTATAGATGGAATCACAAACAAAGTCAATTCCATCATTGACAAAATGAACACACAATTTGAAGCTGTCAGCCACGAATTTTCAAATCTGGAGAGAAGAATTGACAATCTGAACAAAAGAATGGAAGATGGATTTCTGGATGTTTGGACATACAATGCTGAACTGCTGGTTCTTCTTGAAAACGAAAGAACACTAGATCTGCATGATGCGAATGTGAAGAACCTATATGAAAAGGTCAAATCGCAGCTAAGGGACAATGCTAATGATCTAGGAAATGGGTGCTTTGAATTCTGGCATAAATGTGACAATGAGTGCATAGAATCTGTCAAAAATGGTACCTATGACTATCCAAAATACCAGGACGAGAGTAAATTAAACAGGCAGGAAATAGAATCGGTAAAGCTAGAAAATCTTGGT---GTGTATCAAATTCTTGCCATTTAT---AGTACGGTATCGAGCAGTCTGGTCTTGGTGGGGCTGATCATAGCAATGGGTCTTTGGATGTGTTCAAATGGTTCAATGCAATGCAGGATT---TGTATATAA
		</sequence>
		<sequence>
			<taxon idref="1022280|avian_waterfowl|NorthAmerica|20130922|H6N8"/>
			------ATGATT---------GCAATCATTGTAATAGCGATACTG---GCA------GCAGCCGGAAAG------------------------TCAGAC---------------AAGATCTGCATAGGGTATCATGCCAATAATTCAACAACACAAGTGGATACGATACTTGAAAAGAATGTAACCGTCACACACTCAGTTGAATTGCTGGAGAATCAAAAAGAAGAAAGATTCTGCAAAATCTTGAACAAGGCCCCCCTCGACCTAAGGGGATGTACCATAGAAGGTTGGATCTTGGGGAATCCTCAGTGCGACCTATTACTTGGTGATCAAAGCTGGTCATATATAGTGGAAAGGCCTACTGCTCAAAATGGGATTTGCTACCCAGGAGTTTTGAATGAAGTAGAAGAACTGAAGGCACTTATAGGATCAGGAGAAAGGGTAGAGAGGTTTGAGATGTTTCCCAAA---AGTACATGGACAGGAGTAGACACCAGCAGCGGGGTAACAAAAGCTTGCCCTTAT---AACAGTGGT------TCATCTTTCTACAGAAACCTCCTATGGATA---ATAAAAACC---AAGTCA---GCAGCATATCCAGTAATCAAGGGGACTTACAAAAACACTGGAACTCAACCAATCCTTTACTTCTGGGGTGTGCACCATCCTCCTGACACCAATGAGCAAAATACTCTGTACGGCTCTGGTGATCGATACGTTAGGATGGGGACTGAAAGCATGAATTTCGCCAAGAGTCCGGAAATTGCAGCAAGACCTGCTGTGAACGGTCAAAGAGGCAGAATTGATTATTACTGGTCTGTTTTAAACCCAGGGGAAACCTTGAATGTGGAATCTAATGGGAATCTAATCGCCCCTTGGTATGCATACAGATTTGTCAGCACA---------------------AATAACAAAGGAGCCGTCTTCAAGTCA---AATCTACCAATCGAGAAC---TGTGATGCTACATGCCAGACTATTGCAGGAGTCCTAAGG---------ACCAATAAAACATTTCAGAATGTGAGCCCTCTGTGGATAGGAGAATGCCCCAAATATGTAAAAAGTGAGAGCCTGAGGCTTGCAACTGGACTAAGAAATGTTCCACAG---------------------------------ATTGAA---------------ACTAGAGGACTTTTCGGAGCCATCGCAGGTTTTATTGAAGGAGGATGGACTGGAATGATAGACGGGTGGTATGGCTATCATCATGAAAATTCTCAAGGCTCAGGGTATGCAGCAGACAGGGAAAGCACTCAAAAGGCTATAGATGGGATTACAAATAAGGTCAATTCCATCATCGACAAAATGAACACACAATTCGAAGCTGTCGATCATGAATTTTCAAATTTAGAGAGAAGAATTGACAATCTGAACAAAAGAATGGAAGATGGATTTCTGGATGTTTGGACATACAATGCTGAACTGTTGGTTCTTCTTGAAAACGAGAGAACACTAGACCTGCATGATGCGAATGTGAAGAATCTGTATGAAAAGGTCAAATCACAACTAAGGGACAATGCTAATGATCTAGGGAACGGATGCTTTGAATTTTGGCATAAGTGTGATAATGAATGCATAGAGTCTGTCAAAAATGGTACATACGACTATCCCAAATACCAGGATGAGAGTAAATTAAACAGGCAGGAAATAGAGTCGGTAAAGCTAGAGAATCTTGGT---GTGTATCAAATTCTTGCTATTTAT---AGTACGGTATCGAGCAGTCTAGTCCTGGTAGGGCTGATAATAGCAATGGGTCTTTGGATGTGTTCAAATGGTTCAATGCAATGCAGGATA---TGTATATAA
		</sequence>
		<sequence>
			<taxon idref="1019460|avian_waterfowl|NorthernEurope|20111101|H6N5"/>
			------ATGATT---------GCAATCATTGTAATAGCGATATTG---GCA------GCAGCCGGAAAA------------------------GCAGAC---------------AAGATCTGCATTGGGTATCATGCCAACAATTCAACAACACAAGTGGATACGATACTTGAGAAGAATGTAACCGTCACACACTCAGTCGAATTGCTGGAGAATCAAAAGGAAGAAAGATTCTGCAAGATCTTGAACAAGACACCTCTTGACCTAAGAGGATGTACCATAGAGGGTTGGATCTTGGGGAATCCTCAGTGCGACCTGTTGCTTGGTGATCAAAGCTGGTCTTACATAGTGGAAAGGCCTACTGCTCAAAATGGGATTTGCTACCCAGGAATTTTGAATGAAGTAGAAGAACTGAAAGCACTTATAGGATCAGGAGAAAGGATAGAAAGATTTGAGATGTTTCCTAAA---AGCACATGGGCAGGAGTAGACACCAGCAGTGGAGTAACAAAAGCTTGCCCTTAT---AACACTGGT------TCATCTTTCTACAGAAACCTCCTATGGATA---ATAAAGACC---AAGTCA---GCAGCATATCCAGTAATTAAGGGAACTTACAACAACACCGGAAACCAGCCAATTCTTTACTTCTGGGGTGTGCACCATCCTCCTGACACAAATGAGCAAAATACTCTGTATGGCTCTGGTGACCGATATGTTAGAATGGGAACTGAAAGCATGAATTTTGCCAAGAGCCCGGAAATTGCGGCAAGACCTGCTGTGAACGGTCAAAGAGGCAGAATTGATTATTACTGGTCTGTTTTAAAACCAGGGGAGACCTTGAATGTGGAATCTAATGGAAATCTCATCGCTCCTTGGTATGCATACAGATTTGTCAGCACA---------------------AATAATAAAGGAGCCGTCTTCAAATCA---AATTTACCAATCGAGAAT---TGCGATGCCACATGCCAGACCATTGCAGGAGTCCTAAGG---------ACCAATAAAACGTTTCAGAATGTGAGCCCTCTATGGATAGGGGAATGTCCCAAATATGTGAAAAGTGGGAGCCTGAGGCTTGCAACTGGACTAAGAAATGTTCCACAG---------------------------------ATTGAA---------------ACTAGAGGACTTTTCGGAGCTATCGCGGGTTTTATTGAAGGAGGATGGACAGGGATGATAGATGGGTGGTATGGCTATCATCATGAAAATTCTCAAGGCTCAGGATATGCAGCAGACAGGGAGAGCACTCAAAAGGCTATAGACGGGATTACTAATAAGGTCAATTCCATTATTGACAAAATGAACACACAATTCGAAGCTGTCGACCACGAATTTTCAAACTTGGAGAGAAGAATTGACAATCTGAACAAAAGAATGGAAGATGGATTTCTGGATGTTTGGACATACAATGCTGAACTGTTGGTTCTTCTTGAAAACGAAAGAACACTAGACCTGCATGACGCAAATGTAAGGAACCTGTATGAAAAAGTCAAATCACAACTAAGGGACAATGCTAATGATCTAGGAAATGGGTGCTTTGAATTTTGGCATAAGTGTGACAATGAATGCATAGAGTCTGTCAAAAATGGTACCTACGACTATCCCAAATACCAGGATGAGAGTAAATTGAACAGGCAGGAAATAGAATCGGTAAAGCTAGAAAATCTTGGT---GTGTATCAAATTCTTGCTATTTAT---AGTACGGTATCGAGCAGTCTAGTCTTGGTAGGGCTGATATTAGCAATGGGTCTTTGGATGTGTTCAAATGGTTCAATGCAATGCAGGATA---TGTATATAA
		</sequence>
		<sequence>
			<taxon idref="26909|avian_waterfowl|NorthAmerica|20050615|H6N8"/>
			------ATGATT---------GCAATCATTGTAATAGCGATACTG---GCA------GCAGCCGGAAAG------------------------TCAGAC---------------AAGATCTGCATTGGGTATCATGCCAACAATTCAACAACACAGGTGGATACGATACTTGAGAAGAATGTAACCGTCACACACTCAGTCGAATTGCTGGAGAATCAAAAGGAAGAAAGATTCTGCAAGATCTTGAATAAGGCCCCTCTCGACCTAAAAGGATGCACCATAGAGGGTTGGATCTTGGGGAATCCCCAATGCGACCTGTTGCTTGGTGACCAAAGCTGGTCATATATAGTGGAAAGACCTACTGCCCAAAATGGGATATGCTACCCAGGAGCTTTGAGTGAGGTAGAAGAACTGAAAGCATTTATCGAATCAGGAGAAAGGGTAGAGAGATTTGAGATGTTTCCCAAA---AGCACATGGACAGGGGTAGACACCAGCAGTGGGGTAACAAAAGCTTGTCCTTAT---AATAGTGGT------TCATCTTTCTACAGAAACCTCCTATGGATA---ATAAAAACC---AAGTCA---GCAGCGTATCCAGTAATTAAGGGAACTTACAACAACACTGGAAACCAGCCAATCCTCTATTTCTGGGGTGTGCACCATCCTCCTGACACCAATGAGCAAAATACTCTGTATGGCTCTGGCGATCGGTATGTTAGGATGGGAACTGAGAGCATGAATTTTGCCAAGGGCCCGGAAATTGCAGCAAGACCCGCTGTGAATGGCCAAAGAGGTCGAATTGATTATTACTGGTCTGTTTTAAAACCAGGAGAAACTTTGAATGTGGAATCTAATGGAAATCTAATCGCTCCTTGGTATGCATACAAATTTGTCAGCACA---------------------AGTAATAAAGGAGCCGTCTTCAAGTCA---AACTTACCAATCGAGAAT---TGTGATGCCACATGCCAGACTATTGCAGGAGTCCTAAGG---------ACCAATAAAACATTTCAGAATGTGAGCCCTCTGTGGATAGGAGAATGCCCCAAGTATGTGAAAAGTGAAAGTCTAAGGCTTGCTACTGGACTAAGAAATGTACCACAG---------------------------------ATTGAA---------------ACCAGAGGGCTTTTCGGAGCTATCGCAGGTTTTATTGAAGGAGGATGGACTGGAATGATAGATGGGTGGTATGGCTATCATCATGAGAATTCTCAAGGCTCGGGATATGCAGCAGACAGAGAAAGTACTCAAAAGGCTATAGACGGGATTACAAATAAAGTTAATTCCATCATCGACAAGATGAACACACAATTCGAAGCTGTCGACCACGAATTTTCAAATCTGGAAAGAAGGATTGACAATCTGAACAAACGAATGGAAGACGGATTTTTGGATGTTTGGACATACAATGCTGAACTGTTGGTTCTTCTTGAGAACGAAAGAACACTGGACCTGCATGACGCGAATGTGAAGAACCTATATGAAAGGGTCAAATCGCAACTAAGGGACAATGCTAATGATTTAGGAAATGGATGCTTTGAATTTTGGCATAAATGTGACAATGAATGCATAGAGTCTGTCAAAAATGGTACCTATGACTATCCCAAATACCAGGATGAAAGTAAATTAAACAGGCAGGAAATAGAATCAGTAAAGCTAGAGAATCTTGGT---GTGTATCAAATTCTTGCCATTTAT---AGTACGGTATCGAGCAGCCTAGTATTGGTAGGACTGATCTTAGCAATGGGTCTTTGGATGTGTTCGAACGGCTCAATGCAGTGCAGGATA---TGTATATAA
		</sequence>
		<sequence>
			<taxon idref="1001707|avian_domesticbirds|NorthAmerica|20040615|H6N2"/>
			------ATGATT---------GCAATCATTATAATAGCGATATTG---GCA------GCGGCCGGAAAG------------------------TCAGAC---------------AAAATCTGCATTGGGTACCATGCCAACAATTCAACAACACAAGTGGATACTATACTTGAAAAGAATGTAACTGTCACACACTCAGTCGAATTGCTAGAGAATCAAAAGGAAGAAAGATTCTGCAAGATCTTGAACAAGGCCCCACTTGACCTAAGGGGATGTACAATAGAAGGTTGGATCTTAGGGAACCCTCAATGTGACCTATTGCTTGGTGATCAAAGCTGGTCATATATAGTGGAGAGACCCACAGCTCAAAATGGCATCTGCTACCCAGGAACTTTGCATGAAGTAGAAGAACTAAAGGCACTTATTGGATCAGGAGAAAGGATCGAAAGATTTGAAATGTTTCCCAAA---AGTACATGGTCAGGAGTGGACACTAGCAAAGGGGTAACAAGAGCTTGCCCCGAC---AATAGTGGT------TCATCTTTCTACAGAAACCTTCTGTGGATA---ACAAAGACC---GAGTCA---GCAGCATATCCAGTAATTAAAGGAACTTACAACAATACTGGAAACCAGCCCATTCTTTATTTTTGGGGTGTACACCATCCTCCTGACACCAATGCGCAAAATAATCTGTATGGCTCTGGTGATAAATACGTTAGGATGGGAACTGAAAGCATGAATTTTGCCAAGGGTCCGGAAATTTCAGCAAGACCTGTTGTGAATGGTCTAAGAGGCAGGATTGATTATTACTGGTCTGTTTTAAAACCAGGGGAAACCTTAAATGTGGAATCTAATGGAAATCTAATCGCTCCTTGGTATGCATACAAATTTGTCAGCACA---------------------AACAGGAAAGGAGCCGTCTTCAAGTCA---AATTTACCAATTGAAAAC---TGCGATGCCACATGTCAGACTATTGTAGGAGTCCTAAGG---------ACTAACAAAACATTTCAGAATGTGAGCCCTCTGTGGATAGGGAAATGCCCCAAATATGTGAAAAGTGGAAGCCTGAGACTCGCAACCGGACTAAGAAATATTCCACAG---------------------------------ATTAAA---------------ACTAGAGGACTTTTCGGAGCTATCGCTGGTTTTATTGAAGGAGGATGGACTGGACTGATTGATGGGTGGTATGGCTATCACCATGAAAATTCTCAAGGCTCAGGATATGCAGCAGACAGAGAAAGCACTCAAAAGGCTATAGATGGAATCACAAATAAGGTCAATTCCATCATAGACAAAATGAACACACAATTTGAAGCTGTCGACCACGAATTCTCAAACTTGGAGAGAAGAATTGACAATATGAACAAAAGAATGGAAGATGGATTTCTAGATGTTTGGACATACAATGCTGAACTGTTGGTCCTTCTTGAAAACGAAAGGACACTAGACCTGCATGACGCGAATGTGAAGAGCCTACATGAAAAAGTCAAATCACAACTAAGGGATAATGCTAATGATTTAGGGAATGGATGCTTTGAGTTTTGGCACAAATGTGACAATGAATGTATAGAATCTGTCAAAAATGGTACCTATAATTATCCCAAATATCATGATGAAAGCAAATTAAACAGGCAGAAAATAGAATCGGTAAAGTTGGAGAGCCTTGGT---GTTTATCAAATTCTTGCCATTTAT---AGTACGGTATCGAGCAGTCTAGTGTTGGTAGGGCTGATCATAGCAATGGGTCTTTGGATGTGTTCAAATGGTTCAATGCAATGCAGAATA---TGTATATAA
		</sequence>
		<sequence>
			<taxon idref="1001853|avian_domesticbirds|NorthAmerica|20040615|H6N2"/>
			------ATGATT---------GCAATCATTGTAATAGCGATACTG---GCA------GCGGCCGGAAAG------------------------TCAGAC---------------AAAATCTGCATTGGGTACCATGCCAACAATTCAACAACACAAGTGGATACACTACTTGAAAAGAATGTAACCGTCACACACTCAGTCGAATTGCTGGAGAATCAAAAGGAAGAAAGATTCTGCAGGATCTTGAACAAGGCCCCACTCGACCTAAGGGCATGTACAATAGAAGGTTGGATATTAGGGAACCCCCAATGTGACCTATTGCTTGGTAATCGAAGCTGGTCATATATAGTGGAGAGACCTACAGCTCAAAATGGCATCTGCTACCCAGGAACTTTGAATGAAATAGGAGAACTAAAGACACTTATTGGATCAGGAGAAAGGATAGAAAGATTTGAGATGTTTCCCAAA---CGTACATGGTCAGGAGTAAACACTGACAATGGGGTCACAAGATCTTGCCCCTAC---AACAATGGT------TCATCTTTCTACAGAAACCTCTTATGGATA---ACAAAGGCC------AAT---GCAGCATATCCAGTAATTAGAGGAACTTACAACAACACTGGAAACCAGCCCATTCTTTATTTTTGGGGTGTACACCATCCTCCCGACACCGATACGCAAAATGACCTGTATGGCCCTGGTGATAAATACGTTAGGATGGGAACTGAAAGCATGAATTTTGCCAAGGGTCCGGAAATTTCAGCAAGACCTGTTGTGAATGGTCAAAGAGGCAGAATTGATTATTACTGGTCTGTTTTGAAACCAGGAGAAACCTTGAATGTGGAATCTAATGGAAATCTAATCGCTCCTTGGTATGCATACAAATTTGTCAGCACA---------------------AACAGCAAAGGAGCCATCTTCAAGTCA---AATTTACCAATTAAGAAC---TGCGATGCCACATGTCAGACTATTGAAGGAGTCCTAAGG---------ACTAACAAAACATTTCAGAATGTGAGTCCTCTATGGATAGGGAAATGCCCCAAATATGTGAAAAGTGAAAGCCTGAGACTCGCAACCGGAATGAGAAATGTTCCACAG---------------------------------ATTGCA---------------ACTAGAGGACTTTTCGGAGCTATCGCAGGTTTTATCGAAGGAGGTTGGACTGGACTGATAGATGGGTGGTATGGCTATCACCATGAAAATTCTCAAGGATCAGGATATGCAGCAGACAAAAAAAGCACTCAAAGGGCTATCGATGGAATCACAAATAAGGTCAATTCCATCATAGACAAAATGAACACACAATTTGAAGCTGTCGACCACGAATTCTCAAACTTGGAGAGAAGAATTGACAATATGAACAAAAGAATGGAAGATGGATTTCTGGATGTTTGGACATACAATGCTGAACTATTGGTTCTTCTTGAAAACGAAAGGACACTAGATTTGCATGACGCGAATGTGAAGAGCCTTTATGAAAAAGTCAAATCACAACTAAGGGATAATGCTAATGATCTAGGGAATGGATGCTTTGAGTTTTGGCACAAATGTGACAATGAATGCATAGAATCTGTCAAAAATGGTACCTATAATTATCCCAAATATCATGATGAAAGCAAATTAAACAGGCAGAAAATAGAATCGGTAAAGTTGGAGAACCTTGGT---GTTTATCAAATTCTTGCCATTTAT---AGTACGGTATCGAGCAGTCTAGTATTGGTAGGGCTGATCATAGCAATGGGTCTTTGGATGTGTTCAAATGGTTCGATGCAATGCAGGATT---TGTATATAA
		</sequence>
		<sequence>
			<taxon idref="1015163|avian_shorebirds|NorthAmerica|20010518|H6N2"/>
			------ATGATT---------GCAATCATTGTAATAGTGATACTG---GTA------ACGGCCGGAAAG------------------------TCAGAC---------------AAGATCTGCATCGGATACCATGCCAACAATTCAACAACACAAGTGGATACGATATTGGAGAAAAATGTAACCGTCACACACTCTGTTGAGTTGCTGGAAAATCAAAAGGAAGAAAGATTCTGTCGGATTTTGAACAAGGCCCCACTTGACCTAAGAGGATGCACCATGGAGGGTTGGATATTGGGGAACCCCCAATGTGACCTATTACTTGGTGATCAAAGTTGGTCATACATAGTGGAACGGCCTACAGCTCGAAATGGGATCTGCTACCCTGGAGTTTTGAATGAAGCAGAAGAATTGAAGGCACTCATTGAATCAGGAGAAAGAGTAGAGAGATTTGAAATGTTTCCCAAA---AGCACATGGAGAGGAGTAGACACCAGCAGTGGAGTAACAGCAGCTTGCCCTTAC---AATAGTGGT------TCTTCTTTTTACAGAAACCTGCTATGGATA---ATAAAAACC---ACTTCA---ACACAATATCCAGTAATTAGCGGAACTTACAATAACACTGGGAACAAGCCAATCCTCTATTTCTGGGGTGTACATCATCCTCCTGACACCACTGAACAAAACAAGTTGTATGGTTCTGGCGATCGATATGTTAGAATGGGAACTGAAAGCATGAATTTTGCCAAGAGCCCGGAAATTGCAGCAAGGCCTGCAGTGAATGGCCAAAGAGGCAGAATTGATTATTACTGGTCTGTTTTACGGCCAGGGGAAACATTAAATGTGGAGTCTAATGGGAATCTAATCGCACCTTGGTATGCATACAAATTTGACAGCACC---------------------ACTAGCAAGGGAGCAGTATTCAAGTCA---GATTTGCCAATAGAGAGC---TGCGATGCCACATGTCAAACTGTTGCAGGAGTCCTGAGA---------ACAAATAGGACCTTTCAGAATGTAAGCCCCCTGTGGATAGGAGAGTGTCCCAAATACGTGAAAAGCGAAAGCTTGAGGCTTGCAACTGGGCTAAGAAATGTCCCAAAG---------------------------------GTTGAT---------------ACCAGAGGACTTTTCGGAGCCATAGCAGGTTTCATCGAAGGGGGATGGACTGGAATGGTAGATGGGTGGTATGGCTATCACCATGAGAACTCCCAAGGTTCGGGGTATGCAGCAGACAGGGAAAGCACCCAAAAGGCCGTAGACGGGATTACAAATAAGGTCAATTCCATTATAGACAAGATGAACACACAATTCGAAGCTGTTGACCATGAGTTTTCAAACTTGGAGAGGAGAATTGACAACTTAAACAAAAGAATGGAGGATGGGTTTCTGGATGTCTGGACATACAATGCTGAACTATTGGTTCTCCTTGAGAACGAAAGGACACTGGATATGCATGACGCTAACGTGAAGAATCTGTATGAAAAGGTCAAATCACAACTACGAGACAATGCTAATGATCTGGGAAATGGGTGCTTTGAATTTTGGCATAAGTGTGATGATGAATGCATGGAGTCTGTCAAAAATGGTACTTATGATTATCCAAAATACCAGGATGAAAGTAAGTTAAACAGACAGGAAATAGAATCAGTGAAGCTGGAAAATCTTGGT---GTGTATCAAATTCTTGCCATCTAT---AGTACGGTATCGAGCAGTCTAGTATTGGTGGGGCTGATCATAGCAATGGGTCTTTGGATGTGTTCGAATGGTTCAATGCAATGCAGGATA---TGTATATGA
		</sequence>
		<sequence>
			<taxon idref="1015071|avian_shorebirds|NorthAmerica|19900418|H6N8"/>
			------ATGATT---------GCAATTATTGTAATAGTGATACTG---GTA------ACGGCCGGAAAG------------------------TCAGAC---------------AAGATCTGCATCGGGTATCATGCCAACAATTCAACAACACAAGTGGATACGATACTGGAGAAAAATGTAACCGTCACACACTCTGTTGAATTGCTGGAAAATCAAAAGGAAGAAAGATTCTGTAGGATTTCAAACAAGGCCCCTCTCGACTTAAGAGGATGTACCATGGAGGGTTGGATGTTGGGGAATCCCCAATGTGACCTATTACTTGGTGACCAAAGTTGGTCATACATAGTGGAAAGGCCTACAGCTCGAAATGGGATCTGCTACCCAGGAGTTTTGAATGAAGCAGAAGAACTGAAGGCACTTATTGGATCAGGAGAAAGAGTAGAGAGATTTGAAATGTTTCCCAAG---AATACATGGAGAGGAGTAGACACCAGCCGTGGGGTAACAGCAGCTTGCCCTTAT---AATAGTGGT------TCTTCTTTCTACAGAAACCTACTATGGATA---ATAAAAACC---AATTCA---GCAGCATATCCAGTAATTAGTGGAACTTACAACAACACTGGAAACAAGCCAATCCTCTATTTCTGGGGTGTACATCATCCTCCTAACACCGATGAACAAAACAATTTGTATGGTTCTGGTGATCGATATGTCAGGATGGGAACTGAAAGCATGAATTTTGCCAAGAGTCCGGAAATTGCGGCAAGGCCTGCGGTGAATGGTCAAAGAGGCAGAATTGATTATTACTGGTCTGTTTTACGGCCAGGGGAAACCTTGAATGTGGAATCTAATGGGAATCTAATCGCTCCTTGGTACGCATACAAATTTGACAGTACT---------------------ACTAGCAGAGGAGCAGTATTCAAGTCA---AACTTGCCAATAGAGAAC---TGTGACGCCACATGCCAAACTGTTGCAGGAGTCCTAAGG---------ACAAATAAAACATTCCAGAATGTAAGCCCTCTGTGGATAGGAGAGTGTCCAAAATACGTGAAAAGTGAAAGTTTGAGGCTTGCAACTGGACTAAGAAATGTTCCAAAG---------------------------------GTTGAG---------------ACTAGAGGACTTTTCGGAGCCATCGCAGGTTTCATTGAAGGAGGATGGACTGGAATGATAGATGGGTGGTATGGCTATCACCATGAAAATTCTCAAGGCTCAGGGTATGCAGCAGACAGAGAAAGCACCCAAAAGGCTATAGACGGGATCACAAATAAGGTCAATTCCATCATAGACAAGATGAACACACAATTCGAAGCTGTTGACCATGAATTTTCAAATTTGGAGAGGAGAATTGACAATTTGAACAAAAGAATGGAGGATGGGTTTCTGGATGTTTGGACATACAACGCTGAACTGTTGGTTCTCCTTGAGAATGAAAGGACACTGGACTTGCATGACGCTAATGTGAAGAATCTGTATGAAAAGGTCAAATCACAACTACGAGACAATGCTAACGATCTGGGAAATGGATGCTTTGAATTTTGGCATAAGTGTGATGATGAATGCATGGAGTCTGTCAAAAATGGTACTTATGATTATCCCAAATACCAGGATGAAAGTAAATTAAACAGGCAGGAAATAGAATCAGTGAAACTAGAGAACCTTGGT---GTGTATCAAATTCTTGCCATTTAT---AGTACGGTATCGAGCAGTCTAGTATTGGTGGGGCTGATCATAGCAATGGGTCTTTGGATGTGTTCGAATGGTTCAATGCAATGCAGGGTA---TGTATATAA
		</sequence>
		<sequence>
			<taxon idref="22379|avian_waterfowl|EastAsia|19780615|H2N9"/>
			---------ATG---------GCCATCATTTATCTCATTCTCCTG---CTC------ACAGTAGTGAAA------------------------GGGGAC---------------CAGATATGCATTGGGTACCATGCCAATAACTCTACCGAGACGGTCGACACAATTCTAGAGCGGAATGTCACTGTGACCCATGCCAAGAACATCCTCGAGAAAACCCATAACGGAAAATTATGCAAACTAAATGGAATCCCTCCACTTGAACTAGGGGATTGTAGCATTGCAGGATGGCTCCTTGGAAACCCAGAATGTGACAGACTCCTGAGTGTACCAGAATGGTCCTACATAATGGAGAAAAAAAATCCAAGAAATGGTTTGTGTTATCCAGGCAGCTTCAATGATTATGAAGAACTAAAACACCTCCTCAGCAGCGTGACACATTTCGAGAAAGTAAAGATTCTGCCCAGG---GATAGATGGACGCAGCATACAACAACTGGAGGT---TCACGAGCCTGTGCAGTA---TCT---GACAAC---CCATCATTCTTCAGGAACATGGTCTGGCTG---ACAAAG------AAAGGA---TCAAATTACCCGGTTGCCAAAGGGTCATATAACAACACAAATGGAGAGCAAATACTGATAATTTGGGGAGTACATCATCCCAATGATGAAACAGAACAAAGAACACTGTACCAGAATGTGGGAACCTATGTTTCAGTAGGCACATCAACATTGAACAAAAGGTCGATCCCTGAAATAGCAACACGGCCTAAGGTGAACGGGCAAGGAGGTAGAATGGAGTTTTCTTGGACCCTTTTGGATATGTGGGACACCATAAATTTTGAGAGCACTGGTAATCTAATTGCACCAGAATATGGATTCAAAATATCAAAG------------------------AGAGGCAGTTCAGGAATCATGAAAACA---GAAGGAACACTTGAGAAC---TGTGAGACCAAATGCCAAACTCCGTTGGGAGCAATAAAC---------ACAACATTGCCTTTTCACAATGTCCATCCACTGACAATAGGTGAATGCCCTAAATATGTGAAATCAGAAAAGCTGGTCTTAGCAGCAGGATTAAGGAATGTCCCACAA---------------------------------ATGGAA---------------TCAAGAGGGTTGTTTGGGGCAATAGCTGGTTTTATAGAAGGAGGATGGCAAGGAATGGTTGATGGTTGGTATGGATACCATCACAGCAATGATCAAGGATCAGGATATGCAGCAGACAAAGAATCCACTCAAAAGGCGGTTGACGGAATCACTAACAAGGTGAATTCTGTGATTGAAAAGATGAATACTCAATTTGAAGCTGTCGGGAAAGAATTCAATAATCTGGAGAGAAGACTGGAAAACCTGAACAAAAAGATGGAAGATGGATTTCTTGATGTGTGGACATACAATGCTGAGCTCTTAGTTCTGATGGAAAATGAGAGGACACTTGACTTTCATGATTCTAATGTCAAGAATCTGTACGATAAAGTCAGAATGCAGTTGAGAGACAATGCCAAAGAAATAGGAAACGGATGTTTTGAATTTTACCATAAATGTGATGATGAATGCATGAATAGTGTGAAAAACGGGACATATGATTATCCCAAGTATGAAGAAGAGTCTAGATTAAATAGGAACGAAATCAAAGGAGTAAAATTGAGCAACATGGGG---GTTTACCAAATCCTTGCTATTTAC---GCTACAGTAGCAGGTTCCCTGTCACTGGCAATCATGATGGCTGGGATCTCTTTCTGGATGTGCTCCAATGGTTCTCTGCAATGCAGGATC---TGCATATGA
		</sequence>
		<sequence>
			<taxon idref="22377|avian_waterfowl|EastAsia|19780615|H2N2"/>
			---------ATG---------ACCATCATTTATTTCATTCTCCTG---CTC------ACAGTAGTGAAA------------------------GGGGAC---------------CAGATATGCATTGGGTACCACGCCAATAACTCTACCGAGAAGGTCGACACAATTCTAGAACGGAACGTCACTGTGACCCATGCCAAGGACATCCTCGAGAAAACCCATAACGGAAAATTATGCAAACTAAATGGAATCCCTCCACTTGAACTAGGGGATTGTAGCATTGCAGGATGGCTCCTTGGAAACCCAGAATGTGATAGACTCCTGAGTGTACCAGAATGGTCCTACATAATGGAGAAAGAGAATCCAAGAAATGGTTTGTGTTATCCAGGCAGCTTCAATGATTATGAAGAACTAAAACACCTTCTCAGTAGCGTTACACATTTCGAGAAAGTAAAGATTCTGCCCAGG---GATAGATGGACGCAACATACAACAACTGGAGGT---TCACGAGCCTGTGCAGTA---TCT---GGCAAC---CCATCATTCTTCAGGAACATGGTTTGGCTG---ACAATG------AAAGGA---TCAAATTACCCGGTTGCCAAAGGGTCGTATAACAATACAAATGGGGAGCAAATACTGATTATTTGGGGAATACATCATCCCAATGATGAAACAGAACAAAGAACACTGTACCAGAATGTGGGAACCTATGTTTCAGTAGGCACATCAACATTGAACAAAAGGTCGACCCCTGAAATAGCAACACGGCCTAAGGTGAATGGGCAGGGAGGTAGAATGGAGTTTTCTTGGACCCTTTTGGATATGTGGGACACCATAAATTTTGAGAGCACTGGTAATCTAATTGCACCAGAATATGGATTCAAAATATCAAAG------------------------AGAGGCAGTTCAGGAATCATGAAAACA---GAAGGAACACTTGAGAAC---TGTGAGACCAAATGCCAAACTCCATTGGGAGCAATAAAC---------ACAACATTGCCTTTCCACAATGTCCATCCACTAACAATAGGTGAGTGCCCTAAATATGTGAAATCAGAGAAGCTAGTCTTAGCAACAGGATTAAGGAATGTCCCACAA---------------------------------ATGGAA---------------TCAAGAGGGTTGTTTGGGGCAATAGCTGGTTTTATAGAAGGAGGATGGCAAGGAATGGTTGATGGTTGGTATGGATACCATCACAGCAATGATCAAGGATCAGGATATGCAGCAGACAAAGAATCCACTCAAAAGGCGGTTGACGGAATCACTAACAAGGTGAATTTTGTGATTGAAAAGATGAATACTCAATTTGAAGCTGTCGGGAAAGAATTCAATAATTTGGAGAGAAGACTGGAAAACCTGAATAAAAAGATGGAAGATGGATTTCTTGATGTGTGGACATACAATGCTGAGCTCTTAGTTCTGATGGAAAATGAGAGGACACTTGACTTTCATGATTCTAATGTCAAGAATCTGTACGATAAAGTCAGAATGCAGTTGAGAGACAATGCCAAAGAAATAGGAAACGGATGTTTTGAATTTTACCATAAATGTGATGATGAATGCATGAATAGTGTGAGAAACGGGACATATAATTATCCCAAATATGAAGAAGAGTCTAGGTTAAATAGGAACGAAATCAAAGGAGTAAAATTGAGCAGCATGGGG---GTTTATCAAATCCTTGCTATTTAC---GCTACAGTAGCAGGTTCCTTGTCACTGGCAATCATAATAGCTGGGATCTCTTTCTGGATGTGCTCCAATGGTTCTCTGCAATGCAGGATC---TGCATATGA
		</sequence>
		<sequence>
			<taxon idref="1026133|human|WesternEurope|19570911|H2N2"/>
			---------ATG---------GCCATCATTTATCTCATTCTCCTG---TTC------ACAGCAGTGAGA------------------------GGGGAC---------------CAGATATGCATTGGATACCATGCCAATAATTCCACAGAGAAGGTCGACACAATTCTAGAGCGGAACGTCACTGTGACTCATGCCAAGGACATTCTTGAGAAGACCCATAACGGAAAGTTATGCAAACTAAACGGAATCCCTCCACTTGAACTAGGGGACTGTAGCATTGCCGGATGGCTCCTTGGAAATCCAGAATGTGATAGGCTTCTAAGTGTGCCAGAATGGTCCTATATAATGGAGAAAGAAAACCCGAGAGACGGTTTGTGTTATCCAGGCAGCTTCAATGATTATGAAGAATTGAAACATCTCCTCAGCAGCGTGAAACATTTCGAGAAAGTAAAGATTCTGCCCAAA---GATAGATGGACACAGCATACAACAACTGGAGGT---TCACGGGCCTGCGCGGTG---TCT---GGTAAT---CCATCATTCTTCAGGAACATGGTCTGGCTG---ACAAAG------AAAGGA---TCAAATTATCCGGTTGCCAAAGGATCGTACAACAATACAAGCGGAGAACAAATGCTAATAATTTGGGGGGTGCACCATCCCAATGATGAGACAGAACAAAGAACATTGTACCAGAATGTGGGAACCTATGTTTCCGTAGGCACATCAACATTGAACAAAAGGTCAACCCCAGAAATAGCAACAAGGCCTAAAGTGAATGGACTAGGAGGTAGAATGGAATTCTCTTGGACCCTCTTGGATATGTGGGACACCATAAATTTTGAGAGTACTGGTAATCTAATTGCACCAGAGTATGGATTCAAAATATCGAAA------------------------AGAGGTAGTTCAGGGATCATGAAAACA---GAAGGAACACTTGAGAAC---TGTGAGACCAAATGCCAAACTCCTTTGGGAGCAATAAAT---------ACAACATTGCCTTTTCACAATGTCCACCCACTGACAATAGGTGAGTGCCCCAAATATGTAAAATCGGAGAAGTTGGTCTTAGCAACAGGACTAAGGAATGTTCCCCAG---------------------------------ATTGAA---------------TCAAGAGGATTGTTTGGGGCAATAGCTGGTTTTATAGAAGGAGGATGGCAAGGAATGGTTGATGGTTGGTATGGATACCATCACAGCAATGACCAGGGATCAGGGTATGCAGCAGACAAAGAATCCACTCAAAAGGCATTTGATGGAATCACCAACAAGGTAAATTCTGTGATTGAAAAGATGAACACCCAATTTGAAGCTGTTGGGAAAGAATTCAGTAACTTAGAGAGAAGACTGGAGAACTTGAACAAAAAGATGGAAGACGGGTTTCTAGATGTGTGGACATACAATGCTGAGCTTCTAGTTCTGATGGAAAATGAGAGGACACTTGACTTTCATGATTCTAATGTCAAGAATCTGTATGATAAAGTCAGAATGCAGCTGAGAGACAACGTCAAAGAACTAGGAAATGGATGTTTTGAATTTTATCACAAATGTGATGATGAATGCATGAATAGTGTGAAAAACGGGACGTATGATTATCCCAAGTATGAAGAAGAGTCTAAACTAAATAGAAATGAAATCAAAGGGGTAAAATTGAGCAGCATGGGG---GTTTATCAAATCCTTGCCATTTAT---GCTACAGTAGCAGGTTCTCTGTCACTGGCAATCATGATGGCTGGGATCTCTTTCTGGATGTGCTCCAACGGGTCTCTGCAGTGCAGGATC---TGCATCTGA
		</sequence>
		<sequence>
			<taxon idref="1014945|human|SouthernSouthAmerica|19670615|H2N2"/>
			---------ATG---------GCCATCATTTATCTCATACTCCTG---TTC------GCAACAGTGAGG------------------------GGGGAC---------------CAGATATGCATTGGATACCATGCCAATAATTCCACAGAAAAGGTCGACACAATTCTAGAGCGGAATGTCACTGTGACTCATGCCAAGGACATCCTTGAGAAGACCCACAACGGAAAACTATGCAAACTAAACGGAATCCCTCCACTTGAACTAGGGGACTGTAGCATTGCCGGATGGCTCCTTGGAAATCCAGAATGTGATAGGCTTCTAAGGGTGCCAGAATGGTCCTATATAATGGAGAAAGAAAACCCAAGATACAGTTTGTGTTACCCAGGCAGCTTAAATGACTATGAAGAATTGAAACATCTCCTCAGCAGCGTAAGACATTTCGAGAAAGTAAGGATTCTGCCCAAA---GATAGATGGACACAGCATACAACAACTGGAGAT---TCAAAGGCCTGCGCAGTG---TCA---GGTAAA---CCATCATTCTTCAGGAACATGGTCTGGCTG---ACAAAG------AAAGGA---CCAGATTATCCGGTTGCCAAAGGATCGTATAACAATACGAGCGGAGAGCAAATGCTAATAATTTGGGGAGTGCACCATCCTATTGATGAAGCAGAACAAAGAGAATTGTACCAGAAAGTGGGAACCTATGTTTCCGCAAGCACATCAACATTGAACAAAAGGTCAATCCCTGAAATAGCAGCAAGGCCTGAAGTGAATGGACTTAGAAGTAGAATGGAATTCTCTTGGACCCTCTTGGATGTATGGGACACCATAAATTTTGAGAGCACTGGTAATCTAATTGCACCAGAGTATGGATTCAAAATATCAAAA------------------------AGAGGTAGTTCAGGAATCATGAAGACA---GAAGGAACACTTGGAAAC---TGTGAGACCAAATGCCAAACTCCTTTGGGAGCAATAAAT---------ACAACACTACCTTTTCACAATGTCCACCCACTGACAATAGGTGAATGCCCCAAATATGTAAAATCGGAGAAATTGGTCTTAGCAACAGGACTAAGGAATGTTCCCCAA---------------------------------ATTGAA---------------TCAAGAGGATTGTTTGGGGCAATAGCTGGTTTTATAGAAGGAGGATGGCAAGGAATGGTTGATGGTTGGTATGGATACCATCACAGCAATGACCAGGGATCAGGGTATGCAGCAGACAAAGAATCCACTCAAAAGGCATTTGATGAAATCACCAACAAGGTAAATTCTGTGATTGAAAAGATGAACACCCAATTTGAAGCTGTTGGGAAAGAATTCAATAATTTAGAGAAAAGACTGGAGAACTTGAACAAAAAGATGGAAGATGGGTTCCTAGATGTGTGGACATACAATGCTGAGCTTCTAGTTCTGATGGAAAATGAGAGGACACTTGACTTCCATGATTCTAATGTAAAAAACCTGTATGAAAAAGTCAGAATGCAGCTGAGAGACAACGTCAAAGAACTAGGAAATGGATGTTTTGAATTTTATCACAAATGTGACGATGAATGCATAAATAGTGTGAAAAACGGAACGTATGATTATCCCAAGTATGAAGAAGAATCTAAACTAAAGAGAAATGAAATCAAAGGGGTAAAATTGAGCAGCATGGGG---GTTTACCAAATTCTTGCCATTTAT---GCTACAGTTGCAGGTTCTCTGTCACTGGCAATCATGATGGCTGGGATCTCTTTCTGGATGTGCTCCAACGGGTCTCTGCAGTGCAGAATC---TGCATATGA
		</sequence>
		<sequence>
			<taxon idref="1014949|human|WesternEurope|19610615|H2N2"/>
			---------ATG---------GCCATCATTTATCTCATACTCCTG---TTC------GCAACAGTGAGG------------------------GGGGAC---------------CAGATATGCATTGGATACCATGCCAATAATTCCACAGAAACGGTCGACACAATTCTAGAGCGGAATGTCACTGTGACTCATGCCAAGGACATCCTTGAGAAGACCCACAACGGAAAGCTATGCAAACTAAACGGAATCCCTCCACTTGAACTAGGGGACTGTAGCATTGCAGGATGGCTCCTTGGAAATCCAGAATGTGATAGGCTTCTAAGGGTGCCAGAATGGTCCTATATAATGGAGAAAGAAAATCCAAGATACAGTTTGTGTTACCCAGGCAGCTTAAATGACTATGAAGAATTGAAACATCTCCTCAGCAGCGTAAAACATTTCGAGAAAGTAAGGATTCTGCCCAAA---GATAGATGGACAAATCATACAACAACTGGAGGT---TCAAAGGCCTGCGCAGTG---TCA---GGTGAA---CCATCATTCTTCAGGAACATGGTCTGGCTG---ACAAAG------AAAGGA---CCAAATTATCCGGTTGCCAAAGGATCTTATAACAATACGAGCGGAGAGCAAATGCTAATAATTTGGGGAGTGCACCATCCTAATGATGAGGCAGAACAAAGAGCATTGTACCAGAAAGTGGGAACCTATGTTTCCGCAAGCACATCAACATTGTACAAAAGATCAATCCCTGAAATAGCAGCAAGGCCTAAAGTGAATGGACTTGGAAGTAGAATGGAATTCTCTTGGACCCTCTTGAATGTATGGGACACCATAAATTTTGAGAGCACTGGTAATTTAGTTGCACCAGAGTATGGATTCAAAATATCAAAA------------------------AGAGGTAGATCAGGGATCATGAAAACA---GAAGGAACACTTGGGAAC---TGTGAGACCAAATGCCAAACTCCTTTGGGAGCAATAAAT---------ACAACACTACCTTTTCACAATGTCCACCCACTGACAATAGGTGAATGCCCCAAATATGTAAAATCGGAGAAATTGGTCCTAGCAACAGGACTAAGGAATGTTCCCCAA---------------------------------ATTGAA---------------TCAAGAGGATTGTTTGGGGCAATAGCTGGCTTTATAGAAGGAGGATGGCAAGGAATGGTTGATGGTTGGTATGGATACCATCACAGCAATGACCAGGGATCAGGGTATGCAGCAGACAAAGAATCCACTCAAAAGGCATTTGATGGAATCACCAACAAGGTGAATTCTGTGATTGAAAAAATGAACACCCAATTTGAAGCCGTTGGGAAAGAATTCAATAATTTAGAGAAAAGACTGGAGAACTTGAACAAAAAGATGGAAGACGGGTTCCTAGATGTGTGGACATACAATGCTGAGCTTCTAGTTCTGATGGAAAATGAGAGGACACTTGACTTCCATGATTCTAATGTAAAAAACCTGTATGAAAAAGTCAGAATGCAGCTGAGAGACAACGTCAAAGAACTAGGAAATGGATGTTTTGAATTTTATCACAAATGTGACGATGAATGCATGAATAGTGTGAAAAACGGAACGTATGATTATCCCAAGTATGAAGAAGAATCTAAACTAAAGAGAAATGAAATCAAAGGGGTAAAATTGAGCAGCATGGGG---GTTTACCAAATTCTTGCCATTTAT---GCTACAGTTGCAGGTTCTCTGTCACTGGCAATCATGGTGGCTGGGATCTCTTTCTGGATGTGCTCCAACGGGTCTCTGCAGTGCAGAATC---TGCATATGA
		</sequence>
		<sequence>
			<taxon idref="1013544|avian_shorebirds|NorthAmerica|19980518|H2N1"/>
			---------ATG---------GCCATCATTTATCTAATCCTACTG---TTC------ACAGCAGTGAGA------------------------GGAGAC---------------CAAATATGCATTGGATACCATTCCAACAATTCCACAGAAAAGATTGACACTATCCTAGAGAAAAACGTCACTGTGACTCATGCTCAGGACATTCTTGAGAAGACTCACAATGGGAAGCTATGCAAACTGAATGGGATCCCTCCGCTTGAATTAAGGGATTGTAGCATTGCTGGATGGCTCCTTGGGAATCCAGAATGTGATATACTTCTAACTGTGCCAGAATGGTCATACATAATAGAGAAAGAAAATCCAAGGAATGGCTTGTGCTATCCAGGCAGTTTCAATGATTATGAAGAATTGAAACACTTTATCAGCAGCGTGACACATTTTGAGAAAGTAAAGATTCTGCCCAGA---AATGAGTGGACACAGCATACAACAACTGGAGGT---TCACAGGCTTGTGCAGCA---TAT---GGTGGT---CCGTCATTCTTCAGAAACATGGTCTGGTTG---ACAAAG------AAAGGG---TCGAATTATCCAATTGCCAAAAGATCTTACAACAATACAAGTGGGGAACAAATGCTGATCATTTGGGGGATACACCACCCCAATGATGAAGATGAACAAAGAACATTGTATCAGAATGTGGGGACCTATGTGTCAATAGGAACATCAACACTGAACAAAAGATCAATTCCAGAAATAGCAACAAGACCTAAAGTAAATGGACAAGGAGGCAGAATGGAATTCTCATGGACTATCTTAGATATATGGGACACAATAAATTTTGAAAGCAATGGCAATCTAATTGCACCAGAATATGGTTTCAGAATATCCAAA------------------------CGAGGTAGTTCAGGGATCATGAAAACA---GAAGGAAACTTTGAAAAC---TGTGATACCAAGTGCCAAACCCCTTTGGGAGCAATAAAT---------ACAACATTACCCTTTCACAATATCCATCCACTGACCATTGGTGAGTGTCCCAAATATGTAAAATCGGAAAGATTAGTCCTAGCAACAGGACTAAGAAACGTCCCTCAG---------------------------------ATTGAG---------------TCAAGAGGATTGTTCGGGGCAATAGCTGGTTTTATAGAGGGTGGATGGCAAGGAATGGTTGATGGTTGGTACGGGTACCATCACAGCAATGACCAGGGATCTGGATATGCAGCAGACAAAGAATCCACTCAAAGGGCAATTGATGGAATAACCAACAAGGTAAATTCTGTGATCGAGAAGATGAACACCCAATTCAAGGCTGTTGGAAAGGAATTCAGTAACTTGGAGAGAAGACTGGAGAATTTGAACAAAAAGATGGAGGACGGATTTCTAGATGTGTGGACGTACAATGCTGAGCTCCTAGTTCTAATGGAAAATGAGAGGACACTTGACTTCCATGATTCTAATGTAAGGAATTTATATGATAAAGTCAGAATGCAACTGAGAGACAATGCAAAAGAACTAGGGAATGGATGTTTTGAATTTTATCACAAATGTGATGATGAATGCATGAACAGTGTAAAGAATGGGACATATGATTATCCTAAGTATGAAGAGGAGTCTAAATTAAACAGGACTGAAATCAAAGGGGTTAAATTAAGCAATATGGGG---GTTTATCAAATCCTTGCCATCTAT---GCTACGGTGGCAGGTTCTCTGTCACTGGCAATCATGATAGCTGGGATTTCTATTTGGATGTGCTCCAACGGATCTCTGCAATGCAGAATC---TGCATATGA
		</sequence>
		<sequence>
			<taxon idref="1013538|avian_shorebirds|NorthAmerica|19940522|H2N3"/>
			---------ATG---------GTCATCATTTATATATTTCTTCTG---TTC------ACGGCAGTAAGA------------------------GGGGAC---------------CAAATATGCATTGGATACCATTCCAACAATTCTACAGAAAAGGTTGACACAATCCTAGAGAGAAACGTCACTGTGACTCACGCTCAGGACATTCTTGAGAAGACTCACAATGGGAAGTTATGCAAACTGAATGGAATCCCTCCACTTGAATTAAGGGATTGCAGCATTGCCGGATGGCTCCTTGGGAATCCAGAATGTGATATACTTCTAACTGTGCCAGAATGGTCATACATAATAGAAAAAGAAAATCCAAAGAACGGCTTGTGTTACCCAGGCAGTTTCAATGATTATGAAGAACTGAAACATCTCATCAGCAGCGTGACACATTTTGAGAAAATAAAGATTCTACCCAGA---AATGAATGGACACAGCATACAACAACTGGAGGT---TCACAGGCTTGCGCAGCA---TAT---GGTGGT---CCGTCATTTTTCCGGAACATGGTCTGGTTG---ACAGAG------AAAGGG---TCGAAATATCCAATTGCCAAAAGATCTTACAACAATACAAGTGGAGAACAAGTGCTGATCATTTGGGGGATACATCACCCCAATGATGAAAATGAACAAAGAAAATTGTATCAGAATGTGGGGACCTATGTATCAGTAGGAACATCAATACTGAACAAAAGATCAATTCCAGAAATAGCAACGAGACCTAAAGTGAATGGACAGGGAGGCAGAATGGAATTCTCATGGACTATCTTAGATATATGGGACACAATAAATTTTGAAAGTACAGGCAATCTGATTGCACCAGAATACGGATTCAAAATATCCAAA------------------------CGAGGTAATTCAGGGATCATGAAAACA---GAGGGAAGACTTGAAAAC---TGCGAGACCAAATGCCAAACTCCTTTGGGAGCTATAAAT---------ACAACATTACCCTTCCACAATATCCATCCGCTGACCATTGGTGAGTGCCCCAAATATGTGAAATCGGAAAAATTAGTCTTAGCAACAGGACTAAGAAACGTCCCTCAG---------------------------------ATTGGG---------------TCAAGAGGATTGTTTGGGGCAATAGCTGGTTTTATAGAGGGTGGATGGCAAGGAATGGTTGATGGTTGGTATGGGTATCATCACAGCAATGACCAGGGATCTGGGTATGCAGCAGACAAAGAATCAACTCAAAAGGCAATTGATGGAATCACCAACAAGGTAAATTCTGTGATCGAAAAGATGAACACCCAATTCGAAGCTGTTGGAAAAGAATTCGGTAACTTGGAGAAAAGACTGGAGAACTTGAATAAAAAGATGGAGGATGGATTTCTAGATGTCTGGACATACAATGCAGAACTCCTAGTTCTAATGGAAAATGAGAGAACACTTGACTTTCATGATTCTAATGTCAAGAATCTATATGATAAAGTCAGAATGCAGCTGAGAGATAATGCAAAAGAACTAGGGAATGGATGTTTTGAATTTTATCACAAATGTGATGATGAATGTATGAACAGTGTGAAGAATGGGACATATAATTATTCCAAGTATGAAGAGGAGTCTAAACTAAACAGGACTGAAATCAAAGGGGTTAAATTGAGCAATATGGGG---GTTTATCAAATCCTTGCCATCTAT---GCTACAGTAGCAGGTTCCCTGTCACTGGCAATCATGATAGCTGGGATTTCCATGTGGATGTGTTCCAATGGGTCTCTGCAATGCAGAATC---TGCATATGA
		</sequence>
		<sequence>
			<taxon idref="1024420|avian_shorebirds|WestAsia|20120123|H2N7"/>
			---------ATG---------GCAATCATTTATCTGATTCTTCTG---TTT------ACAGTAGTGAGA------------------------GGAGAC---------------CAGATATGCATTGGATACCACTCCAACAATTCCACAGAAAAGGTCGACACAATTCTAGAGAGAAATGTCACTGTGACTCATGCTCAGGACATTCTTGAGAAGACTCACAATGGAAAATTATGCAAACTAAATGGGATCCCTCCTCTTGAATTGGGAGATTGCAGCATCGCCGGATGGCTCCTTGGAAATCCAGAATGTGATAGACTTCTAACTGTACCAGAATGGTCATATATAATAGAGAAAGAAAACCCAAGGAATGGTTTGTGCTACCCAGGCAGTTTCAATGACTATGAAGAATTGAAACACCTCCTTAGTAGTGTAACACACTTCGAGAAAGTGAAGATTTTGCCCAGA---GATAGGTGGACACAGCATACAACAACTGGAGGT---TCACAGGCCTGCGCAATA---TAT---GGTGGT---CCGTCATTCTTCAGAAACATGGTCTGGTTG---ACAAAG------AAAGGG---TCAAATTATCCAGTTGCCAAAGGATCATACAATAATACAAGTGGGGAACAAATGCTGGTCATGTGGGGAATACATCACCCCAATGATGAAACTGAACAAAGGGCATTGTATCAGAATGTCGGGACCTATGTATCAGTGGGAACATCAACACTTAACAAAAGATCAGTTCCGGAAATAGCCACAAGACCTAAAGTGAATGGACAAGGAGGCAGAATGGAATTCTCATGGACCATATTGGACATGTTGGACACCATAAATTTCGAGAGCACTGGTAATCTAATTGCACCGGAATATGGATTTAAAATATCCAAA------------------------CGGGGTAGTTCAGGAATCATGAAAACG---GAAGGGACACTTAAAAAT---TGCGAAACTAAATGCCAAACTCCCTTAGGAGCAATAAAT---------ACAACATTGCCCTTTCATAATATCCACCCGTTAACCATTGGTGAGTGCCCCAAATATGTAAAATCGGAGAGGTTAGTCTTGGCAACAGGATTAAGAAATGTCCCTCAG---------------------------------ATTGAA---------------TCAAGAGGATTGTTTGGGGCAATAGCTGGTTTCATAGAAGGAGGATGGCAAGGAATGGTTGATGGTTGGTATGGATATCATCATAGTAATGATCAAGGATCCGGGTATGCAGCAGACAAAGAGTCCACTCAAAAAGCAATTGATGGAATCACCAACAAAGTAAACTCCGTAATTGAGAAAATGAACACTCAATTCGAGGCTGTTGGGAAGGAATTCAGTAATTTGGAGAAAAGGCTGGAAAACCTGAACAAAAAGATGGAAGACGGATTCCTAGATGTGTGGACATACAATGCTGAGCTTCTAGTTCTAATGGAAAATGAGAGGACACTTGACTTCCATGACTCCAATGTCAAGAACCTATATGACAAAGTCAGGATGCAATTGAGGGACAACGCGAAAGAACTAGGGAATGGATGTTTTGAATTTTACCATAAATGTGATGATGAATGCATGAACAGCGTAAAGAATGGGACATATGATTATCCCAAGTATGAAGAGGAATCTAAACTAAACAGGAATGAAATCAAAGGAGTAAAATTGAGCAACATGGGG---GTTTATCAAATACTTGCAATTTAT---GCTACAGTAGCAGGCTCCCTGTCACTGGCAATCATGATAGCTGGGATCTCTTTATGGATGTGCTCTAACGGGTCTCTGCAATGCAGAATC---TGCATATGA
		</sequence>
		<sequence>
			<taxon idref="1001074|avian_shorebirds|NorthAmerica|19770615|H2N9"/>
			---------ATG---------GCCATCATTTTTCTCATTCTCCTG---TTC------GCCGCAGCGGAA------------------------GGGGAT---------------CAGATATGTATTGGGTACCATGCCAACAATTCCACAGAAAAGGTCGACACAATCCTGGAGCGAAACGTCACTGTGACTCATGCCAAGGACATTCTTGAGAAAACGCATAATGGAAAATTGTGCAAACTGAACGGAGTCCCTCCATTGGAATTGGGGGACTGTAGCATTGCAGGTTGGCTCCTTGGGAATCCAGAGTGTGACCTCCTCTTAAGTGTACCGGAATGGTCCTACATAGTGGAGAAGGAGAACCCGATTAACGGTCTATGCTATCCAGGCAGTTTCAATGATTATGAGGAATTAAAGCACCTCCTTACCAGCGTGACACACTTTGAGAAAATTAAGATTCTACCTAGG---AATCAATGGACTCAGCACACAACTACTGGTGGT---TCTCAGGCCTGTGCAGCG---TAT---GGTGGC---CCATCGTTCTTCAGGAACATGGTCTGGCTT---ACAAAG------AAAGGA---TCCAACTATCCAGTTGCCAAAAGATCGTACAACAACACAAGTGGGGAACAAATGCTGATAATTTGGGGAATACATCACCCCAATGATGATACCGAACAAAGGGCACTGTACCAAAATGTGGGAACATATGTTTCCATAGGCACATCAACATTGAACAAGAGGTCAATCCCTGAAATAGCAACAAGGCCCAAAGTAAATGGACAAGGGGGAAGGATGGAATTCTCTTGGACTCTATTGGAGACGTGGGATGTCATAAATTTTGAGAGCACTGGAAATCTAATTGCACCAGAATACGGGTTCAAAATATCAAAA------------------------AGGGGAAGCTCAGGAATCGTGAAAACA---GAGAAAACACTCGATAAT---TGTGAAACCAAATGTCAAACTCCCCTGGGAGCAATAAAC---------ACAACATTGCCTTTTCACAACATCCACCCACTGGCAATAGGTGAGTGCCCCAAATACGTAAAGTCAAATAGACTAGTCTTGGCAACAGGACTCAGAAATGTCCCTCAA---------------------------------ATTGAA---------------TCAAGAGGATTATTTGGAGCAATAGCTGGGTTCATAGAAGGTGGATGGCAAGGGATGGTTGATGGCTGGTATGGGTATCATCACAGTAACGATCAGGGGTCTGGATATGCGGCCGACAAAGAATCCACTCAAAGAGCAATTGATGGGATCACTAACAAAGTAAACTCTGTGATTGAGAAGATGAACACCCAGTTTGAGGCTGTTGGGAAGGAATTCAGTAATCTAGAGAGGAGACTGGAAAATTTGAACAAAAAGATGGAAGATGGGTTTCTAGATGTATGGACATATAATGCCGAACTTCTGGTTTTAATGGAAAACGAGAGAACACTTGATTATCATGACTCCAATGTAAAAAATCTGTATGACAAGGTCAGAATGCAATTGAAGGACAATGCTAAGGAAGTAGGGAACGGGTGCTTTGAATTTTACCACAAATGTGATGATGAATGCATGAATAGCATCAGGAATGGGACATATGACTATTCCAAGTATGAAGAAGAATCCAAGCTGAATAGAACCGAAATCAAAGGAGTGAAACTGAGCAATATGGGG---GTTTACCAAATACTTGCTATATAT---GCTACGGTGGCAGGTTCCTTGTCACTGGCAATCATGATAGCTGGGATTTCTTTCTGGATGTGTTCCAACGGGTCTCTGCAATGCAGGATC---TGCATATGA
		</sequence>
		<sequence>
			<taxon idref="22045|avian_waterfowl|NorthAmerica|19770808|H2N3"/>
			---------ATG---------ACCATCACTTTTCTCATTCTCCTG---TTC------ACAGTAGTGAAA------------------------GGGGAC---------------CAAATATGTATCGGATACCATGCCAACAATTCCACAGAGAAAGTCGACACAATACTAGAGCGAAACATCACCGTGACCCATGCCAAGGACATTCTTGAGAAAACGCACAATGGAAAGCTGTGCAGACTAAGCGGAATCCCTCCATTGGAATTGGGGGATTGCAGCATTGCAGGTTGGCTCCTTGGAAATCCGGAATGTGATCGGCTCTTAAGTGTGCCTGAATGGTCCTATATAGTGGAAAAGGAAAATCCGACGAATGGTCTGTGCTATCCAGGCAATTTCAATGATTATGAGGAATTGAAACACCTCCTCACCAGTGTGACACACTTTGAGAAAATTAAGATTCTGCCCAGA---GATCAATGGACTCAACACACGACGACTGGTGGT---TCTCGGGCCTGTGCAGTG---TCT---GGCAAT---CCGTCATTCTTCAGGAATATGGTTTGGCTT---ACAAAG------AAGGGA---TCAAACTACCCAGTTGCCAAAAGGTCATACAACAACACAAGCGGGGAGCAAATGCTGATAATTTGGGGAATACATCATCCCAATGATGATACAGAACAAAGAACACTGTACCAGAATGTGGGGACATATGTTTCTGTAGGCACATCAACAGTAAATAAGAGATCAATCCCTGAAATAGCAACAAGGCCCAAAGTCAACGGGCAAGGGGGGAGAATGGAGTTCTCTTGGACTCTACTAGAAACATGGGATGTCATAAATTTTGAGAGCACTGGTAATTTAATTGCACCAGAATACGGATTCAAAATATCAAAA------------------------AGAGGGAGCTCAGGAATCATGAAGACA---GAGAAAACACTTGAAAAT---TGTGAAACCAAATGTCAGACCCCCTTGGGAGCAATAAAT---------ACAACATTGCCTTTCCACAACATTCACCCATTGACAATAGGTGAGTGTCCCAAATATGTAAAGTCAGATAGATTGGTTTTGGCAACAGGGCTAAGAAATGTCCCTCAG---------------------------------ATTGAA---------------TCAAAAGGATTGTTTGGAGCAATCGCTGGGTTCATAGAGGGCGGGTGGCAAGGAATGATTGATGGCTGGTACGGATACCATCACAGCAATGATCAGGGATCAGGGTATGCAGCAGACAAAGAATCCACTCAAAAGGCAATTGATGGGATAACTAACAAAGTAAATTCTGTGATTGAGAAGATGAACACCCAGTTTGAGGCTGTTGGAAAAGAGTTCAACAATCTAGAGAGAAGACTGGAAAATTTAAATAAAAAGATGGAAGATGGGTTTCTAGATGTATGGACATATAATGCCGAACTCCTAGTTCTGATGGAAAATGAAAGGACACTTGATTTTCATGATTCCAACGTAAAGAATCTGTATGACAAGGTCAGAATGCAGTTGAGAGACAATGCCAAGGAAATAGGAAACGGGTGCTTTGAGTTTTATCATAAATGTGATGATGAATGCATGAATAGCATCAGGAATGGGACATATGATTATCCCAAATATGAAGAAGAATCCAAGCTGAACAGAAACGAAATCAAAGGAGTGAAATTGAGCAATATGGGG---GTTTATCAAATACTTGCTATATAC---GCTACAGTGGCAGGCTCCTTGTCACTGGCAATCATGATAGCTGGGATTTCTTTCTGGATGTGTTCCAATGGGTCTCTGCAATGCAGAATT---TGCATATGA
		</sequence>
		<sequence>
			<taxon idref="1023823|avian_waterfowl|NorthAmerica|19760615|H2N3"/>
			---------ATG---------ACCATCACTTTTCTCATCCTCCTG---TTC------ACAGTAGTGAAA------------------------GGGGAC---------------CAAATATGTATCGGGTACCATGCCAACAATTCCACAGAGAAAGTCGACACAATCTTGGAGCGAAACGTCACCGTGACCCATGCCAAGGACATTCTTGAGAAAGCGCACAATGGAAAGTTATGCAGATTAAGCGGGATCCCTCCATTGGAATTGGGGGATTGCAGCATTGCAGGTTGGCTCCTTGGAAATCCGGAATGTGATCGGCTCTTAAATGTGCCTGAATGGTCCTATATAGTGGAAAAGGAAAACCCGGCGAATGGTTTGTGCTACCCAGGCAGTTTCAATGATTATGAGGAATTGAAACATCTCCTCACCAGTGTGACACATTTTGAGAAAATTAAGATTCTGCCCAGA---GATCAATGGACTCAGCACACGACGACTGGTGGT---TCTCGGGCCTGTGCAGTG---TCT---GGCAAT---CCGTCATTCTTCAGGAATATGGTTTGGCTT---ACAAAG------AAGGGA---TCAAACTACCCAGTTGCCAAAAGATCATACAACAACACAAGCGGGGAGCAAATGCTGATAATTTGGGGAATACATCATCCCAATGATGATACGGAACAAAGAACACTGTACCAGAATGTGGGAACATATGTTTCTGTAGGCACATCAACATTAAATAAGAGGTCAATCCCTGAAATAGCAACAAGGCCAAAAGTCAACGGGCAAGGGGGGAGAATGGAATTCTCTTGGACTCTATTGGAAACGTGGGATGTCATAAATTTTGAGAGCACTGGTAATTTAATTGCACCAGAATATGGATTCAAAATATCTAAG------------------------AGAGGAAGTTCAGGAATTATGAAGACA---GAGAAAACACTTGAAAAT---TGTGAAACCAAATGTCAGACCCCCTTGGGGGCAATAAAT---------ACAACATTGCCTTTCCACAACATTCACCCATTGACAATAGGTGAGTGTCCCAAATATGTAAAGTCAGATAGATTGGTTTTGGCAACAGGACTAAGAAATGTCCCTCAG---------------------------------ATTGAA---------------TCAAGAGGATTGTTTGGAGCAATAGCTGGTTTCATAGAGGGCGGATGGCAAGGAATGATTGATGGCTGGTATGGGTATCATCACAGTAATGATCAGGGATCAGGATATGCAGCAGACAAAGAATCCACTCAAAAGGCAATTGATGGGATAACTAACAAAGTAAATTCTGTGATTGAAAAAATGAATACTCAGTTTGAGGCTGTTGGGAAAGAGTTCAACAATCTAGAGAGAAGACTGGAAAACTTAAATAAAAAGATGGAAGATGGGTTTCTAGATGTATGGACATATAATGCCGAACTCCTAGTTCTGATGGAAAATGAAAGGACACTTGATTTCCATGATTCCAACGTAAAGAATCTGTATGACAAGGTCAGAATGCAATTGAGAGACAATGCCAAGGAAATAGGAAACGGGTGCTTTGAGTTTTATCATAAATGTGATGATGAATGCATGAATAGTGTCAGGAATGGGACATATGATTATCCCAAATATGAAGAAGAATCCAAGCTGAACAGAAACGAAATCAAAGGAGTGAAATTGAGCAATATGGGG---GTTTATCAAATACTTGCTATATAC---GCTACAGTGGCAGGCTCCTTGTCACTGGCAATCATGATAGCTGGGATTTCTTTCTGGATGTGTTCTAATGGGTCTCTGCAGTGCAGAATT---TGCATATGA
		</sequence>
		<sequence>
			<taxon idref="1013506|avian_waterfowl|NorthAmerica|19760615|H2N3"/>
			---------ATG---------ACCATCACTTTTCTCATCCTCCTG---TTC------ACAGTAGTGAAA------------------------GGGGAC---------------CAAATATGTATCGGGTACCATGCCAACAATTCAACAGAGAAAGTCGACACAATCTTGGAGCGAAACGTCACCGTGACCCATGCCAAGGACATTCTTGAGAAAACGCACAATGGAAAGTTATGCAGATTAAGCGGGATCCCTCCATTGGAATTGGGGGATTGCAGCATTGCAGGTTGGCTCCTTGGAAATCCGGAATGTGATCGGCTCTTAAGTGTGCCTGAATGGTCCTATATAGTGGAAAAGGAAAACCCGGCGAATGGTTTGTGCTACCCAGGCAGTTTCAATGATTATGAGGAATTGAAACATCTCCTCACCAGTGTGACACATTTTGAGAAAATTAAGATTCTGCCCAGA---GATCAATGGACTCAGCACACGACGACTGGTGGT---TCTCGGGCCTGTGCAGTG---TCT---GGCAAT---CCGTCATTCTTCAGGAATATGGTTTGGCTT---ACAAGG------AAGGGA---TCAAACTACCCAGTTGCCAAAAGATCATACAACAACACAAGCGGGGAGCAAATGCTGATAATTTGGGGAATACATCATCCCAATGATGATACGGAACAAAGAACACTGTACCAGAATGTGGGAACATATGTTTCTGTAGGCACATCAACATTAAATAAGAGGTCAATCCCTGAAATAGCAACAAGGCCAAAAGTCAACGGGCAAGGGGGGAGAATGGAATTCTCTTGGACTCTATTGGAAACGTGGGATGTCATAAATTTTGAGAGCACTGGTAATTTAATTGCACCAGAATATGGATTCAAAATATCTAAG------------------------AGAGGAAGTTCAGGAATTATGAAGACA---GAGAAAACACTTGAAAAT---TGTGAAACCAAATGTCAGACCCCCTTGGGGGCAATAAAT---------ACAACATTGCCTTTCCACAACATTCACCCATTGACAATAGGTGAGTGTCCCAAATATGTAAAGTCAGATAGATTGATTTTGGCAACAGGACTAAGAAATGTCCCTCAG---------------------------------ATTGAA---------------TCAAGAGGATTGTTTGGAGCAATAGCTGGTTTCATAGAGGGCGGATGGCAAGGAATGATTGATGGCTGGTATGGGTATCATCACAGTAATGATCAGGGATCAGGATATGCAGCAGACAAAGAATCCACTCAAAAGGCAATTGATGGGATAACTAACAAAGTAAATTTTGTGATTGAAAAAATGAATACTCAGTTTGAGGCTGTTGGGAAAGAGTTCAACAATCTAGAGAGAAGACTGGAAAACTTAAATAAAAAGATGGAAGATGGGTTTCTAGATGTATGGACATATAATGCCGAACTCCTAGTTCTGATGGAAAATGAAAGGACACTTGATTTCCATGATTCCAATGTAAAGAATCTGTATGACAAGGTCAGAATGCAATTGAGAGACAATGCCAAGGAAATAGGAAACGGGTGCTTTGAGTTTTATCATAAATGTGATGATGAATGCATGAATAGTGTCAGGAATGGGACATATGATTATCCCAAATATGAAGAAGAATCCAAGCTGAACAGAAACGAAATCAAAGGAGTGAAATTGAGCAATATGGGG---GTTTATCAAATACTTGCTATATAC---GCTACAGTGGCAGGCTCCTTGTCACTGGCAATCATGATAGCTGGGATTTCTTTCTGGATGTGTTCTAATGGGTCTCTGCAGTGCAGAATT---TGCATATGA
		</sequence>
		<sequence>
			<taxon idref="1013510|avian_waterfowl|NorthAmerica|19800806|H2N3"/>
			---------ATG---------ACTATCACTTTACTCATCCTCCTG---TTC------ACAGTAGTGAAA------------------------GGGGAC---------------CAAATATGTATCGGGTACCATGCCAACAATTCCACAGAGAAAGTCGACACAATCTTGGAGCGAAACGTCACCGTGACCCATGCCAAGGACATTCTTGAGAAAACGCACAATGGAAAGTTGTGCAGATTAAGCGGAATCCCTCCATTGGAATTGGGGGATTGCAGCATTGCAGGTTGGCTCCTTGGAAATCCGGAATGTGATCGGCTCCTAAGTGTGCCTGAATGGTCCTATATAGTGGAAAAGGAAAACCCGGCGAATGGTCTGTGCTACCCAGGCAGTTTCAATGATTATGAGGAATTGAAACATCTCCTCACTAGTGTGACACATTTTGAGAAAATTAAGATTCTGCCCAAA---GATCAATGGACTCAGCACACGACAACTGGTGGT---TCTCGGGCCTGTGCAGTA---TCT---GGCAAT---CCGTCATTCTTCAGGAATATGGTTTGGCTT---ACAAAG------AAGGGA---TCAAACTACCCAGTTGCCAAAAGATCATACAACAACACAAGCGGGGAGCAAATGCTGATAATTTGGGGGATACATCATCCCAATGATGATACGGAACAAAGGACACTGTACCAGAATGTGGGAACGTATGTTTCTGTAGGCACATCAACATTAAATAAGAGGTCAATCCCTGAAATAGCAACAAGGCCAAAGGTCAACGGACAAGGGGGGAGAATGGAATTCTCTTGGACTCTATTGGAAACATGGGATGTCATAAATTTTGAGAGCACTGGTAATTTGATTGCACCAGAATACGGATTCAAAATATCGAAG------------------------AGAGGAAGCTCAGGGATTATGAAGTCA---GAGAAAACACTTGAAAAT---TGTGAAACCAAATGTCAGACCCCCTTGGGGGCAATAAAT---------ACAACATTGCCTTTTCACAACATTCACCCATTGACAATAGGTGAGTGTCCCAAATATGTAAAGTCAGATAGATTGGTTTTGGCAACAGGGCTAAGAAATGTCCCTCAG---------------------------------ATTGAA---------------CCAAGAGGATTGTTTGGAGCAATAGCTGGTTTCATAGAAGGTGGATGGCAAGGAATGGTTGATGGCTGGTATGGGTATCATCACAGCAATGATCAGGGATCAGGATATGCAGCAGACAAAGAATCCACTCAAAAGGCAATTGATGGGATAACTAACAAAGTAAACTCTGTGATTGAAAAGATGAATACTCAGTTTGAGGCTGTTGGGAAAGAGTTCAACAATCTAGAGAGAAGACTGGAAAACTTAAATAAAAAGATGGAAGATGGGTTTCTAGATGTATGGACATATAATGCCGAACTCCTAGTTCTGATGGAAAATGAGAGGACACTTGATTTCCATGATTCCAATGTGAAGAATCTGTATGACAAGGTCAGAATGCAATTGAGAGACAATGCCAAGGAAATAGGGAACGGGTGCTTTGAGTTTTATCATAAATGTGATGATGAATGCATGAATAGTGTCAGGAATGGGACATATGATTATCCCAAATATGAAGAAGAATCCAAGCTGAACAGAAACGAAATCAAAGGAGTGAAATTGAGCAATATGGGG---GTTTATCAAATACTTGCTATATAC---GCTACAGTGGCAGGCTCCTTGTCACTGGCAATCATGATAGCTGGGATTTCTTTCTGGATGTGTTCTAATGGGTCTCTGCAGTGCAGAATT---TGCATATGA
		</sequence>
		<sequence>
			<taxon idref="1013511|avian_waterfowl|NorthAmerica|19800806|H2N3"/>
			---------ATG---------ACTATCACTTTACTCATCCTCCTG---TTC------ACAGTAGTGAAA------------------------GGGGAC---------------CAAATATGTATCGGGTACCATGCCAACAATTCCACAGAGAAAGTCGACACAATCTTGGAGCGAAACGTCACCGTGACCCATGCCAAGGACATTCTTGAAAAAACGCACAATGGAAAGTTGTGCAGATTAAGCGGAATCCCTCCATTGGAATTGGGGGATTGCAGCATTGCAGGTTGGCTCCTTGGAAATCCGGAATGTGATCGGCTCCTAAGTGTGCCTGAATGGTCCTATATAATGGAAAAGGAAAACCCGGCGAATGGTCTGTGCTACCCAGGCAGTTTCAATGATTATGAGGAATTGAAGCATCTCCTCACTAGTGTGACACATTTTGAGAAAATTAAGATTCTGCCCAGA---GATCAATGGACTCAGCACACGACAACTGGTGGT---TCTCGGGCCTGTGCAGTA---TCT---GGCAGT---CCGTCATTCTTCAGGAATATGGTTTGGCTT---ACAAAG------AAGGGA---TCAAACTACCCAGTTGCCAAAAGAGCATACAACAACACAAGCGGGGAGCAAATGCTGATAATTTGGGGGGTACATCATCCCAATGATGATACGGAACAAAGGACACTGTACCAGAATGTGGGAACGTATGTTTCTGTAGGCACATCAACATTAAATAAGAGGTCAATCCCTGAAATAGCAACAAGGCCAAAGGTCAACGGACAAGGGGGGAGAATGGAATTCTCTTGGACTCTATTGGAAACATGGGATGTCATAAATTTTGAGAGCACTGGTAATTTGATTGCACCAGAATACGGATTCAAAATATCGAAG------------------------AGAGGAAGCTCAGGGATTATGAAGACA---GAGAAAACACTTGAAAAT---TGTGAAACCAAATGTCAGACCCCCTTGGGGGCAATAAAT---------ACAACATTGCCTTTTCACAACATTCACCCATTGACAATAGGTGAGTGTCCCAAATATGTAAAGTCAGATAGATTGGTTTTGGCAACAGGGCTAAGAAATGTCCCTCAG---------------------------------ATTGAA---------------CCAAGAGGATTGTTTGGAGCAATAGCTGGTTTCATAGAAGGCGGATGGCAAGGAATGATTGATGGCTGGTATGGGTATCATCACAGCAATGATCAGGGATCAGGATATGCAGCAGACAAAGAATCCACTCAAAAGGCAATTGATGGGATAACTAACAAAGTAAATTCTGTGATTGAAAAGATGAATACTCAGTTTGAGGCTGTTGGGAAAGAGTTCAACAATCTAGAGAGAAGACTGGAAAACTTAAATAAAAAGATGGAAGATGGGTTTCTAGATGTATGGACATATAATGCCGAACTCCTAGTTCTGATGGAAAATGAGAGGACACTTGATTTCCATGATTCCAATGTGAAGAATCTGTATGACAGGGTCAGAATGCAATTGAGAGACAATGCCAAGGAAATAGGGAACGGGTGCTTTGAGTTTTATCATAAATGTGATGATGAATGCATGAATAGTGTCAGGAATGGGACATATGATTATCCCAAATATGAAGAAGAATCCAAGCTGAACAGAAACGAAATCAAAGGAGTGAAATTGAGCAATATGGGG---GTTTATCAAATACTTGCTATATAC---GCTACAGTGGCAGGCTCCTTGTCACTGGCAATCATGATAGCTGGGATTTCTTTCTGGATGTGTTCTAATGGGTCTCTGCAGTGCAGAATT---TGCATATGA
		</sequence>
		<sequence>
			<taxon idref="1023585|avian_waterfowl|NorthAmerica|19820615|H2N3"/>
			---------ATG---------ACTATCACTTTTCTCATCCTCCTG---TTC------ACAGTAGTGAAA------------------------GGGGAC---------------CAAATATGTGTCGGATACCATGCCAACAATTCCACAGAGAAAGTCGACACAATCTTGGAGCGAAACGTCACCGTGACTCATGCCAAGGACATTCTTGAGAAAACGCACAATGGAAAGTTGTGCAGATTAAGCGGGATCCCTCCATTGGAATTGGGGGATTGCAGCATTGCAGGTTGGCTCCTTGGAAATCCGGAATGTGACCGGCTCCTAAGTGTACCTGAATGGTCCTATATAGTGGAAAAGGAAAACCCGGCGAATGGTCTGTGCTACCCAGGCAGTTTCAATGATTATGAGGAATTGAAACATCTCCTCACCAGTGTGACACATTTTGAGAAAATTAAGATTCTGCCCAGA---GATCAATGGACTCAGCACACGACAACTGGTGGT---TCTCGGGCCTGTGCAGTA---TCT---GGCAAC---CCGTCATTCTTCAGGAACATGGTTTGGCTT---ACAAAG------AAGGGA---TCAAACTACCCAGTTGCCAAAAGATCATACAACAACACAAGCGGGGAGCAAATGCTGATAATTTGGGGGGTACATCATCCCAATGACGATGCGGAACAAAGGACACTGTACCAGAACGTGGGAACATATGTTTCTGTAGGCACATCAACATTAAATAAGAGGTCAATCCCTGAAATAGCAACAAGGCCAAAAGTCAACGGACAAGGGGGGAGAATGGAATTCTCTTGGACTCTATTGGAAACATGGGATGTCATAAATTTTGAGAGCACTGGTAATTTAATTGCACCAGAATACGGATTCAAAATATCGAAG------------------------AGAGGAAGCTCAGGAATTATGAAGACA---GAGAAAACACTTGAAAAT---TGTGAAACCAAATGTCAGACCCCCTTGGGGGCAATAAAT---------ACAACATTGCCTTTTCACAACATTCATCCATTGACAATAGGTGAGTGTCCCAAATATGTAAAGTCAGATAGATTGGTTTTGGCAACAGGGCTAAGAAATGTCCCTCAG---------------------------------ATTGAA---------------CCAAGGGGATTGTTTGGAGCAATAGCTGGTTTTATAGAAGGCGGATGGCAAGGAATGATTGATGGCTGGTATGGGTATCATCACAGCAATGATCAAGGATCAGGATATGCAGCAGACAAAGAATCCACTCAAAAGGCAATTGATGGGATAACTAACAAAGTAAATTCTGTGATTGAAAAGATGAACACTCAGTTTGAGGCTGTTGGGAAAGAGTTCAACAATCTAGAGAGAAGACTGGAAAACTTAAATAAAAAGATGGAAGATGGGTTTCTTGATGTATGGACATATAATGCCGAACTCCTAGTTTTGATGGAAAATGAGAGGACACTTGATTTCCATGATTCTAATGTGAAGAATCTGTACGACAAGGTCAGAATGCAATTGAGAGACAATGCCAAGGAAATAGGGAACGGGTGCTTTGAGTTTTATCATAAATGTGATGATGAATGCATGAATAGTGTCAGGAATGGGACATATGATTATCCCAAATATGAAGAAGAATCCAAGCTGAACAGAAACGAAATCAAAGGAGTGAAATTGAGCAATATGGGG---GTTTATCAAATACTTGCTATATAC---GCTACAGTGGCAGGCTCCTTGTCACTGGCAATCATGATAGCTGGGATTTCTTTCTGGATGTGTTCTAATGGGTCTCTGCAATGCAGAATT---TGCATATGA
		</sequence>
		<sequence>
			<taxon idref="22351|avian_shorebirds|EasternSouthAmerica|19900418|H2N1"/>
			---------ATG---------ACTATCACTTTTCTCATCCTCCTG---TTC------ACAGCAGTGAAA------------------------GGGGAC---------------CAAATATGTGTCGGGTACCATGCCAATAATTCCACAGAAAAAGTCGACACAATCTTGGAGCGAAACGTCACAGTGACTCATGCCAAGGACATTCTTGAGAAAACGCATAATGGAAAGTTGTGCAGATTAAACGGGGTCCCTCCATTGGAATTGGGGGATTGCAGCATTGCAGGTTGGCTCCTTGGAAATCCGGAATGTGACCGGCTCTTAAGTGTACCTGAATGGTCCTATATAGTGGAAAAGGAAAACCCGGCGAATGGTTTGTGCTACCCAGGCAGTTTCAATGATTATGAGGAATTGAAGCATCTCCTCACCAGTGTGACACACTTTGAGAAAGTTAAGATTCTACCCAGA---GATCAATGGACTCAGCACACGACAATTGGTGTC---ACTCAGGCCTGTGCAGTA---TAT---GGCAAA---CCGTCATTCTTCAGGAACATGGTTTGGCTT---ACAAAG------AAGGGA---TCAAACTATCCAATTGCCCAAAAATCATACAACAACACAAGCGGGGAACAGATGCTAGTAATTTGGGGGATACATCATCCCAATAACGATGAGGAACAAAGGACACTGTACCAGAACGCGGAAACATATGTTTCTGTGGGCACATCAACATTAAATAAGAGATCAATCCCTGAAATAGCAACAAGGCCAAAAGTCAACGGACAAGGGGGGAGAATGGAATTCTCTTGGACTCTATTGGAAACATGGGATGTTATAAATTTTGAGAGCACTGGTAACTTAATTGCACCAGAATACGGATTCAAGATATCAAAG------------------------AGAGGAAGCTCAGGAATTGTGAAGACA---GAGAAAACATTTGAAAAT---TGTGAAACCAAATGTCAGACCCCCTTGGGGGCAATAAAT---------ACAACATTGCCTTTTCACAACATTCACCCATTGACAATAGGTGAGTGTCCCAAATATGTAAAGTCAGATAGATTGGTTTTGGCAACAGGGCTAAGAAATGTCCCTCAG---------------------------------ATTGAA---------------TCAAGGGGATTGTTTGGAGCAATAGCTGGTTTTATAGAAGGCGGGTGGCAAGGAATGATTGATGGCTGGTATGGGTATCATCACAGCAATGATCAAGGATCAGGATATGCAGCAGACAAAGAATCCACTCAAAAGGCAATTGATGGGATAACTAACAAAGTAAATTTTGTGATTGAAAAGATGAACACTCAGTTTGAGGCTGTTGGGAAAGAATTCAACAATCTAGAGAGGAGGCTGGAAAACTTAAATAAAAAGATGGAAGATGGGTTTCTTGATGTATGGACATATAATGCCGAACTCCTAGTCTTGATGGAAAATGAGAGGACACTTGATTTCCATGATTCTAATGTGAAGAATCTGTACGACAAGGTCAGAATGCAATTGAGAGACAATGCCAAGGAAATAGGGAACGGGTGCTTTGAGTTTTACCATAAATGTGATGATGAATGCATGAATAGTGTCAGGAATGGGACATATGATTATCCCAAATATGAAGAAGAATCCAAGCTAAACAGAAACGAAATCAAAGGAGTGAAATTGAGCAATATGGGG---GTTTATCAGATACTTGCTATATAT---GCTACAGTGGCAGGCTCCTTGTCACTGGCAATCATGATAGCTGGGATTTCTTTCTGGATGTGTTCTAATGGGTCTCTGCAATGCAGAATT---TGCATATGA
		</sequence>
		<sequence>
			<taxon idref="1013504|avian_domesticbirds|NorthAmerica|19960615|H2N3"/>
			---------ATG---------ACTATCACTTTTCTCATCCTCCTG---TTC------ACAGTAGTGAAA------------------------GGGGAC---------------CAAATATGTATCGGGTACCATGCCAACAATTCAACAGAAAAAGTCGACACAATCTTGGAGCGAAACGTTACAGTGACTCATGCCAAGGACATTCTTGAGAAAACGCATAATGGGAAGTTGTGCAGATTAAGCGGAATCCCTCCATTGGAATTGGGGGATTGCAGCATTGCAGGTTGGCTCCTTGGAAATCCAGAATGTGACCGGCTCTTAAATGTGCCTGAATGGTCCTATATAGTGGAAAAGGAAAACACGGTGAATGGTCTGTGCTACCCAGGCAATTTCAATGATTATGAAGAATTGAAACATCTCCTCACCAGTGTGACACACTTTGAGAAAATTAAGATTCTGCCTAGA---GATCAGTGGACTCAGCACACAACAACTGGTGGT---TCTAGGGCCTGTGCAGTA---TTT---GGCAAT---CCGTCATTCTTCAGGAACATGGTTTGGCTT---ACAAAG------AAGGGG---TCAAACTACCCAATTGCCAAAAGATCATACAACAACACAAGCGGAGAGCAAATGCTGGTAATTTGGGGGATACATCATCCCAATGACGATGCGGAACAACGGACACTGTACCAGAACGTGGGAACATATGTTTATGTGGGAACATCAACATTAAATAAGAGGTCAATCCCTGAAATAGCAACAAGGCCAAAAGTCAACGGACAAGGAGGGAGAATGGAATTCTCTTGGACTCTATTGGAGACATGGGATGTCATCAATTTTGAGAGCACTGGTAATTTAATCGCTCCAGAATACGGATTCAAAATATCAAAG------------------------AGAGGAAGTTCAGGAATTATGAAAACA---GAGAAAACGCTTGAAAAT---TGCGAGACCAAATGTCAGACCCCCTTGGGGGCAATAAAT---------ACAACATTGCCTTTTCACAACATTCACCCATTGACAATAGGTGAGTGTCCCAAATATGTAAAGTCAGATAGATTGGTCTTGGCGACAGGGCTAAGAAATATCCCTCAG---------------------------------ATTGAA---------------TCAAGGGGATTATTTGGAGCAATAGCCGGGTTTATAGAAGGCGGATGGCAAGGAATGATTGATGGCTGGTACGGGTATCATCACAGCAATGATCAAGGATCAGGATATGCAGCAGACAAGGAATCCACTCAAAAGGCAATTGATGGGATCACCAATAAAGTAAATTCTGTGATTGAAAAGATGAACACCCAGTTTGAGGCTGTTGGGAAAGAATTCAACAATCTGGAGAGAAGACTGGAAAATTTAAATAAAAAGATGGAAGATGGATTTCTTGATGTATGGACATATAATGCCGAACTCCTAGTTTTGATGGAAAATGAGAGGACACTTGATTTCCATGATTCTAATGTGAAGAATCTGTACGATAAGGTCAGAATGCAATTGGGAGACAATGCTAAGGAAATAGGGAACGGATGCTTTGAGTTTTATCACAAATGTGATGATGAATGCATGAATAGTGTCAGGAATGGGACATATGATTATCCCAAATATGAAGAAGAGTCCAAGCTGAACAGAAACGAAATCAAAGGAGTGAAATTGAGCAATATGGGG---GTTTATCAAATACTTGCTATATAC---GCTACAGTGGCAGGCTCCTTGTCACTGGCAATCATGATAGCTGGGATTTCTTTCTGGATGTGTTCTAATGGGTCTCTGCAATGCAGAATT---TGCATATGA
		</sequence>
		<sequence>
			<taxon idref="1022279|avian_waterfowl|NorthAmerica|20130806|H2N8"/>
			---------ATG---------ACCATCACTTTTCTCATCCTCCTG---TTC------ACAGTAGTGAAA------------------------GGAGAC---------------CAAATATGTATCGGATACCATGCCAACAATTCCACAGAAAAAGTTGACACAATCTTGGAACGAAACGTCACCGTGACTCATGCCAAGGACATTCTTGAAAAGACGCACAATGGAAAGTTGTGCAAACTAAGCGGGATCCCTCCATTGGAGCTGGGGGATTGCAGCATTGCAGGTTGGCTCCTTGGAAATCCAGAGTGTGATCGGCTCCTAAGTGTACCTGAATGGTCCTATATAGTGGAAAAGGAAAACCCGGTGAATGGTCTGTGCTATCCAGGCAGTTTCAATGACTATGAGGAATTGAAACATCTCCTCACTAGTGTGACCCACTTTGAGAAAATTAAGATTCTGCCTAGA---GATCAATGGACCCAGCACACAACAACTGGTGGT---TCTCGGGCTTGTGCAGTA---TCT---GGGAAC---CCATCATTCTTCCGAAACATGGTCTGGCTC---ACAAAG------AAGGGA---TCAAACTACCCAATTGCTAAAAGGTCATACAACAACACAAGTGGGGAGCAAATGCTGATAATCTGGGGGGTACATCATCCCAATGACGATGCAGAACAAAGGACACTGTACCAGAATGTGGGAACATATGTTTCCATTGGAACATCAACACTAAATAAGAGATCAATCCCTGAAATAGCGACAAGGCCCAAAGTCAATGGACAAGGAGGGAGAATGGAATTTTCTTGGACTCTATTAGAGACATGGGATGTCATAAATTTTGAGAGCACTGGTAATTTAATTGCACCAGAATATGGATTCAAAATATCAAAG------------------------AGAGGAAGCTCAGGAATTATGAAGACA---GAGAAAACACTTGAAAAT---TGTGAGACAAGATGTCAAACCCCCTTAGGGGCAATAAAT---------ACAACATTGCCCTTCCACAACATTCACCCATTGACAATAGGTGAGTGCCCCAAGTATGTCAAGTCAGATAGACTGGTTTTGGCGACCGGACTAAGAAATGTCCCTCAG---------------------------------ATTGAA---------------TCGAGGGGACTGTTTGGAGCAATAGCTGGGTTTATAGAAGGCGGATGGCAAGGAATGGTTGATGGCTGGTATGGATATCATCACAGCAATGATCAAGGATCAGGATATGCAGCAGACAAAGAATCCACTCAAAAGGCAATTGACGGGATAACGAACAATGTAAATTCTGTGATTGAAAAGATGAACACTCAGTTTGAGGCTGTTGGGAAAGAGTTCAACAATCTAGAGAGAAGACTAGAAAACTTAAATAAGAAGATGGAAGATGGATTTCTCGATGTATGGACATACAATGCCGAACTCCTAGTTCTAATGGAAAATGAGAGGACACTTGATTTCCATGATTCTAATGTAAAGAATCTATACGATAAGGTCAGAATGCAGCTGAGGGACAATGCTAAGGAAATAGGGAACGGATGCTTTGAGTTTTACCATAAATGCGATGATGAATGCATGAACAGCGTCAGGAATGGGACATATGATTATCCCAAATATGAAGAAGAGTCCAAGCTGAACAGGAACGAAATCAAAGGGGTGAAATTGAGCAATATGGGG---GTCTATCAAATACTTGCTATATAC---GCTACAGTTGCAGGCTCCTTGTCACTGGCAATCATGATGGCTGGGATTTCTTTCTGGATGTGTTCTAACGGGTCTCTGCAATGCAGAATT---TGCATTTGA
		</sequence>
		<sequence>
			<taxon idref="1013523|avian_waterfowl|NorthAmerica|20010727|H2N1"/>
			---------ATG---------ACTATCACTTTCCTCATCCTCCTG---TTC------ACAGTAGTGAAA------------------------GGGGAC---------------CAAATATGTATCGGATACCATGCCAACAATTCCACAGAAAAAGTCGACACAATCTTGGAGCGGAACGTCACCGTGACTCACGCCAAGGACATTCTTGAGAAAACGCATAATGGAAAGTTGTGCAAATTGAGCGGAATTCCTCCGTTGGAACTGGGGGATTGCAGCATTGCAGGTTGGCTCCTTGGAAACCCGGAATGTGACCGGCTCTTAAGTGTGCCTGAATGGTCCTATATAGTGGAAAAGGAAAACCCGGCGAATGGTCTGTGCTACCCAGGCAGTTTCAATGATTATGAGGAATTGAAACATCTCCTGACCAGTGTGACACACTTTGAGAAAGTTAGGATTATGCCCAGA---GATCAATGGACCCAGCACACGACAACTGGTGGT---TCTCGGGCCTGTGCAGTA---TCT---GGCAAC---CCGTCATTCTTCAGGAACATGGTTTGGCTT---ACAAAG------AAAGGG---TCAAACTACCCAACTGCTAAAAGATCATACAACAACACAAGCGGGGAGCAAATGCTGGTAATTTGGGGGGTACATCATCCCAATGACGATACGGAACAAAGGACACTGTACCAGAATGTGGGAACATATGTTTCCGTGGGAACATCAACGCTGAATAAAAGGTCAACCCCTGAAATAGCAACAAGGCCCAAAGTCAATGGGCAAGGAGGGAGAATGGAATTCTCTTGGACTCTATTGGAGCCATGGGATGTCATAAATTTTGAAAGCACCGGTAATTTAATTGCACCAGAATACGGATTCAAAATATCGAAG------------------------AGAGGGAGCTCAGGAATTATGAAGACA---GAGAAAACACTTGAAAAT---TGTGAAACCAAGTGTCAGACCCCCTTGGGGGCAATAAAC---------ACAACATTACCCTTTCACAACATTCACCCATTGACAATAGGTGAGTGCCCCAAATATGTAAAGTCAGATAGATTGGTTTTGGCGACAGGACTAAGAAATGTCCCTCAG---------------------------------ATCGAG---------------TCAAGGGGACTGTTTGGAGCAATAGCCGGGTTCATAGAAGGCGGATGGCAAGGAATGGTTGATGGCTGGTATGGGTATCATCACAGCAATGATCAAGGATCAGGATACGCAGCAGACAAAGAATCCACCCAAAAGGCAATTGATGGGATAACTAACAAAGTAAATTCTGTGATTGAAAAGATGAACACTCAGTTTGAGGCTGCTGGGAAAGAGTTCAACAATCTGGAGAGGAGACTGGAAAACCTAAATAAAAAGATGGAAGATGGATTTCTTGATGTATGGACATATAATGCCGAACTCCTCGTTCTGATGGAAAATGAGAGGACACTTGATTTCCACGATTCTAATGTAAAGAATCTGTACGATAAGGTCAGAATGCAATTGAGAGACAATGCTAAGGAAATAGGGAATGGATGCTTTGAATTTTATCATAAATGTGATGATGAATGCATGGATAGTGTCAGGAATGGGACATATGATTATCCCAAATATGAAGAAGAGTCCAAATTAAACAGAAATGAAATCAAAGGAGTGAAGTTGAGCAATATGGGG---GTTTATCAAATACTTGCTATATAT---GCTACAGTTGCAGGCTCCTTGTCACTGGCAATCATGATAGCTGGGATTTCTTTCTGGATGTGTTCTAATGGGTCTCTGCAATGCAGGATT---TGCATATGA
		</sequence>
		<sequence>
			<taxon idref="1017049|avian_waterfowl|NorthAmerica|19870615|H2N3"/>
			---------ATG---------ACCATCACCTTTCTCATCCTCCTG---TTC------ACAGTAGTGAAA------------------------GGGGAC---------------CAAATATGTGTCGGATACCATGCCAACAATTCCACAGAGAAAGTCGACACAATCCTGGAGCGAAACGTCACCGTGACTCATGCCAAGGATATTCTTGAGAAAACGCACAATGGAAAGTTGTGCAGATTAAGCGGGATCCCTCCATTGGAATTGGGGGATTGCAGCATTGCAGGTTGGCTCCTTGGAAATCCGGAGTGTGACCGGCTCCTGAGTGTACCTGAATGGTCCTATATAGTGGAAAAGGAAAACCCGGCGAATGGTCTGTGTTACCCAGGCAGTTTCAATGATTATGAGGAATTGAAACATCTCCTCACCAGTGTGACACATTTTGAGAAAATTAAGATTCTGCCCAGA---GATCAATGGACTCAGCACACGACAACTGGTGGT---TCTCGGGCCTGTGCAGTA---TCT---GGCAAC---CCGTCATTCTTCAGAAACGTGGTTTGGCTT---ACAAAG------AAGGGA---TCAAACTACCCAGTTGCCAAAAGATCATACAACAACACGAGCGGGGAGCAAATGCTGATAATTTGGGGGGTACATCATCCCAATGACGATGCGGAACAAAGAACACTGTATCAGAACGTAGGAACATATGTTTCTGTAGGCACATCAACACTAAATAAGAGGTCAATCCCTGAAATAGCAACAAGGCCAAAAGTCAACGGACAAGGGGGAAGAATGGAATTCTCTTGGACTCTATTGGAAGCATGGGATGTTATAAATTTTGAGAGCACTGGTAATTTAATCGCACCAGAATACGGATTTAAAATATCGAAG------------------------AGAGGAAGCTCAGGAATTATGAAGACA---GAGAAAACGCTAGAAAGT---TGTGAAACCAAATGTCAGACCCCCTTGGGGGCAATAAAT---------ACAACATTGCCTTTTCACAACATTCACCCATTGACAATAGGTGAGTGTCCCAAATATGTCAAGTCGGACAGATTAGTTTTGGCAACAGGGCTAAGAAATGTCCCTCAG---------------------------------ATTGAA---------------TCAAGGGGATTGTTTGGAGCAATAGCTGGTTTTATAGAAGGCGGATGGCAAGGAATGATTGATGGCTGGTATGGGTACCATCACAGCAATGATCAAGGATCAGGATATGCAGCAGACAAAGAATCCACCCAAAAGGCAATTGATGGGATAACTAACAAAGTAAACTCCGTGATTGAAAAGATGAACACTCAGTTTGAGGCTGTTGGGAAAGAGTTCAACAATCTAGAGAGAAGACTGGAAAACTTGAACAAAAAGATGGAAGATGGGTTTCTTGATGTATGGACATATAATGCCGAACTCCTAGTTTTAATGGAAAATGAGAGGACACTTGATTACCATGATTCTAATGTGAAGAATCTGTACGACAAGGTCAGAATGCAATTGAGAGACAATGCCAAGGAAATAGGGAATGGATGCTTTGAGTTTTATCATAAATGTGATGATGAATGCATGAATAGTGTCAGGAATGGAACATATGATTATCCCAAATATGAAGAAGAATCCAAGCTGAACAGAAACGAAATCAAAGGAGTGAAATTAAGCAATATGGGG---GTTTATCAAATACTTGCTATATAC---GCTACAGTGGCAGGCTCCTTGTCACTGGCAATCATGATAGCTGGGATTTCTCTCTGGATGTGCTCTAATGGGTCTCTGCAATGCAGAATT---TGCATATGA
		</sequence>
		<sequence>
			<taxon idref="1013508|avian_waterfowl|NorthAmerica|19780615|H2N3"/>
			---------ATG---------ACCATCACTTTCCTCATTCTCCTG---TTC------ACAGTAGTGAAA------------------------GGGGAC---------------CAAATATGTATCGGGTACCATGCCAACAATTCCACAGAGAAAGTTGACACAATCTTGGAGCGGAACGTCACTGTGACCCATGCCAAGGACATTCTTGAGAAAACGCACAATGGAAAATTGTGCAGATTAAGCGGGATCCCTCCATTGGAATTAGGGGATTGCAGCATTGCAGGTTGGCTCCTTGGAAATCCGGAATGTGATCGGCTCTTAAGTGTGCCTGAATGGTCCTATATAGTAGAAAAGGAAAACCCGGCGAATGGTCTGTGTTACCCAGGCAACTTCAATGCTTATGAGGAATTGAAACATCTCCTCACCAGTGTGACACATTTTGAGAAAATTAAGATTCTGCCCAGA---GATCAATGGACCCAGCATACAACAACTGGTGGT---TCTCGGGCCTGTGCAGTG---TCT---GGCAAT---CCGTCATTCTTCAGGAATATGGTTTGGCTT---ACAAAA------AAAGGA---TCAAACTACCCAGTTGCCAAAAGATCATACAACAACACAAGCGGGGAGCAAATGCTGATAATTTGGGGAATACATCATCCCAATGATGATACGGAACAAAGAACACTGTACCAGAATGTGGGAACATATGTTTCTGTAGGTACATCAACATTAAATAAGAGGTCAATTCCTGAAATAGCAACAAGACCAAAAGTCAACGGACAAGGGGGGAGAATGGAATTCTCTTGGACTCTATTGGAAACGTGGGATGTCATAAATTTTGAGAGCACTGGTAATTTAATTGCACCAGAATACGGATTCAAAATATCGAAG------------------------AGAGGAAGCTCAGGAATTATGAAGACA---GAGAAAACACTTGAAAAC---TGTGAAACTAAATGTCAGACCCCCTTGGGAGCAATAAAT---------ACAACATTGCCTTTCCACAACATTCATCCATTGACAATAGGTGAGTGTCCCAAATATGTAAAGTCAGATAGATTGGTTTTGGCAACAGGGCTAAGAAATGTCCCTCAG---------------------------------ATTGAA---------------TCAAGAGGATTGTTTGGAGCAATAGCTGGTTTCATAGAAGGCGGATGGCAAGGAATGATTGATGGCTGGTATGGGTATCATCACAGCAATGATCAGGGATCAGGATATGCAGCAGACAAAGAATCCACTCAAAAGGCAATTGACGGGATAACTAACAAAGTAAATTCTGTGATTGAAAAGATGAATACTCAGTTTGAGGCTGTTGGGAAAGAGTTCAACAATCTAGAGAGAAGACTGGAAAACTTAAATAAAAAGATGGAAGATGGGTTTCTAGATGTATGGACATATAATGCCGAACTCCTAGTTCTGATGGAAAATGAAAGGACACTTGATTTCCATGATTCCAACGTAAAAAATTTGTATGACAAGGTCAGAATGCAATTGAGAGACAATGCCAAGGAAATAGGGAACGGGTGCTTTGAGTTTTATCATAAATGTGATGATGAATGCATGAATAGTGTCAGGAATGGGACATATGATTATCCCAAATATGAAGAAGAATCCAAACTGAACAGAAACGAAATCAAAGGAGTGAAATTGAGCAACATGGGG---GTTTATCAAATACTTGCTATATAC---GCTACAGTGGCAGGCTCCTTGTCACTGGCAATCATGATAGCTGGGATTTCTTTCTGGATGTGTTCTAATGGGTCTCTGCAGTGCAGAATT---TGCATATGA
		</sequence>
		<sequence>
			<taxon idref="22049|avian_shorebirds|NorthAmerica|19850529|H2N9"/>
			---------ATG---------ACCATCACCTTTCTCATTCTCCTG---TTC------ACAGTAGTGAAA------------------------GGGGAC---------------CAAATATGCATCGGGTATCATGCTAACAATTCCACAGAGAAAGTCGACACTATCTTGGAGCGAAACGTCACCGTGACCCATGCCAAGGACATTCTTGAGAAAGTGCACAATGGAAAGTTATGCAGATTAAGCGGAATCCCTCCGTTGGTACTGGGGGACTGCAGCATTGCAGGTTGGCTCCTTGGAAATCCGGAATGTGATCTGCTCTTAAAAGTACCTGAATGGTCCTATATAGTGGAAAAGGAAAATCCGGCGCACGGTCTGTGTTATCCAGGCAATTTCAATGATTATGAGGAATTGAAACATCTCCTCACTAGTGTGACACATTTTGAGAAAATTAAGATTCTGCCCAGG---GAACAATGGACTCAGCACACGACGACTGGTGGT---TCTCAGGCCTGTGCAGTG---TAT---GGCGGT---CCCTCGTTCTTCAGGAATATGGTTTGGCTT---ACAAAG------AAAGGA---TCAAACTATCCAGTTGCCAAAAGATCATACAACAATACAAGCGGGGAGCAAATGCTGATAATTTGGGGAATACACCATCCCAATAATGATGAGGAGCAAAGAACACTGTACCAGAATGTAGGGACATATATTTCTGTAGGCACCTCAACATTAAATAAGAGGTCAATCCCTGAAATAGCAACAAGGCCAACAGTCAACGGACAAGGGGGGAGAATGGAATTCTCTTGGACTATATTGGAAACGTGGGATGTCATAAATTTTGAGAGCACTGGTAATTTAATTGCACCAGAGTACGGGTTCAAAATATCGAAA------------------------AGAGGAAGTTCAGGGATTATGAAGACA---GAGAAAACACTTGAAGAT---TGTGAAACCAAATGCCAGACCCCTCTGGGGGCAATAAAT---------ACAACATTGCCCTTTCACAACATTCACCCATTGGCAATAGGTGAGTGTCCCAAATATGTAAAGTCAGATAGATTGGTTTTGGCAACAGGGCTAAGAAATGTCCCTCAG---------------------------------ACTGAA---------------TCAAGAGGATTGTTTGGAGCAATAGCTGGTTTCATAGAGGGCGGATGGCAAGGAATGGTTGATGGCTGGTATGGGTATCATCACAGCAATGATCAGGGATCAGGATATGCAGCAGACAAAGAATCCACTCAAAAGGCAATTGATGGAATAACTAACAAGGTGAATTCTGTGATTGAAAAGATGAATACTCAGTTTGAGGCGGTTGGGAAAGAATTCAACAGTCTAGAGAGAAGACTGGAGAACTTAAATAAAAAGATGGAAGATGGATTTATTGATGTTTGGACATATAATGCCGAACTCCTAGTTCTGATGGAAAATGAAAGAACACTTGATTTCCATGATTCCAACGTAAAGAATCTGTATAACAAGGTCAGAATGCAATTGAGAGACAATGCTAAGGAAATAGGGAACGGGTGCTTTGAGTTTTACCATAAATGTGATGATGAATGCATGAATAGCGTCAGGAATGGGACATATGATTATCCCAAATATGAAGAAGAATCCAAGCTGAACAGAACCGAAATCAAAGGAGTGAAATTGAGCAACATGGGG---GTTTATCAAATACTTGCTATATAC---GCTACAGTAGCAGGCTCCTTGTCACTGGCAATCATGATAGCTGGGATTTCTTTCTGGATGTGTTCTAATGGGTCTCTGCAGTGCAGAATT---TGCATATGA
		</sequence>
		<sequence>
			<taxon idref="22055|avian_shorebirds|NorthAmerica|19860512|H2N7"/>
			---------ATG---------ACCATCACCTTTCTCATCCTCCTG---TTC------ACAGTAGTGAAA------------------------GGGGAC---------------CAAATATGCATCGGGTACCATGCTAACAATTCCACAGAGAAAGTTGACACTATATTGGAGCGAAACGTCACCGTGACCCATGCCAAGGACATTCTTGAGAAAGTGCACAATGGAAAGTTATGCAGATTAAGCGGAATCCCTCCATTGGTACTGGGGGACTGCAGCATTGCAGGTTGGCTCCTTGGAAACCCGGAGTGTGATCTGTTCTTAAAAGTACCTGAATGGTCCTATATAGTGGAAAAGGAAAATCCGGCGCACGGTCTGTGCTATCCAGGCAATTTCAATGATTATGAGGAATTGAAACATCTCCTCACCAGTGTGAAACACTTTGAGAAAATTAAGATTCTGCCCAGG---GATCAATGGACTCAGCACACGACGACTGGTGGT---TCTCAGGCCTGTGCAGCG---TAT---GGCGGT---CCTTCGTTCTTCAGGAATATGGTTTGGCTT---ACAAAG------AAAGGA---TCAAACTATCCAGTTGCCCAAAGATCATACAACAATACAAGCGGAGGGCAAATGCTGATAATTTGGGGAATACATCATCCCAATAATGATGAGGAGCAAAGAAACCTGTATCAGAATGTAGAGACATATGTTTCTGTAGGCACCTCAACATTAAATAAGAGGTCAATCCCTGAAATAGCAACAAGGCCAGAAGTCAATGGACAAAGGGGGAGAATGGAATTCTCTTGGACTATATTGGAAATGTGGGATGTCATAAATTTTGAGAGCACTGGTAATTTAATTGCACCAGAATACGGTTTCAAAATATCGAAA------------------------AGAGGAAGTTCAGGGATTATGAAAACA---GAGAAAACACTTGAAGAT---TGCGAAACCAAATGCCAGACCCCCCTGGGGGCAATAAAT---------ACAACACTGCCTTTCCACAACATTCACCCATTGACAATAGGTGAGTGTCCCAAATATGTAAAGTCAGATAGATTGGTTTTGGCAACAGGGCTAAGAAACGTTCCTCAG---------------------------------ATTGAA---------------TCAAGAGGATTGTTTGGAGCAATAGCTGGTTTCATAGAGGGCGGATGGCAAGGAATGATTGATGGCTGGTATGGGTATCACCACAGCAATGATCAGGGATCAGGATATGCAGCAGACAAAGAATCCACTCAAAAGGCAATTGATGGAATAACTAACAAGGTGAATTCTGTGATTGAAAAGATGAATACTCAGTTTGAGGCTGTTGGGAAAGAATTCAACAGTCTAGAGAGAAGACTGGAGAACTTAAATAAAAAGATGGAAGATGGGTTTCTTGATGTTTGGACATATAATGCCGAACTCCTAGTTCTGATGGAAAATGAAAGAACACTTGATTTCCATGATTCCAATGTAAAGAATCTGTATGACAAGGTCAGAATGCAATTGAGAGACAATGCCAAGGAAATAGGGAACGGATGCTTTGAGTTTTATCATAAATGTGATGATGAATGCATGGATAGTGTCAGGAATGGGACATATGATTATCCCAAATATGAAGAAGAATCCAAGCTGAACAGAAGCGAAATCAAAGGAGTGAAATTGAGCAATATGGGG---GTTTATCAAATACTTGCTATATAC---GCTACAGTGGCAGGCTCCTTGTCACTGGCAATCATGATAGCTGGGATTTCTTTCTGGATGTGTTCTAATGGGTCTCTGCAGTGCAGAATT---TGCATATGA
		</sequence>
		<sequence>
			<taxon idref="22425|avian_waterfowl|Oceania|19840209|H1N2"/>
			------ATGGAA---------AGAATAGTGATAGCTTTCGCAATA---ATC------AGCATCATCAAA------------------------GGTGAC---------------CAAATTTGCATTGGTTACCATGCAAACAACTCAACAGAACAGGTTGACACAATTATGGAGAAGAATGTGACGGTCACACATGCTCAGGATATACTGGAAAAAGAGCACAACGGAAAACTTTGCAGTCTCAAAGGAGTAAAGCCTCTCATTCTGAAGGATTGCAGCGTGGCTGGATGGCTTCTTGGAAACCCAATGTGCGATGAGTTCCTGAACGTGCCGGAGTGGTCATATATTGTAGAAAAAGACAATCCAATCAATGGATTGTGTTATCCGGGAGACTTCAACGATTATGAAGAACTAAAGCATTTAATGAGCAGCACAAACCATTTTGAAAAAATTCAGATAATCCCCAGG---AGTTCTTGGTCCAATCATGATGCTTCATCAGGAGTGAGCGCAGCATGCCCATAC---AAT---GGTAGG---TCTTCTTTTTTCAGGAATGTAGTTTGGTTA---ATTAAG------AAGAAT---AATGCGTACCCAACTATAAAGAGGACCTACAACAACACCAATATAGAGGACCTTCTGATACTGTGGGGAATCCATCACCCTAATGATGCAGCAGAACAAACAACACTCTATCAGAACTCAAACACTTATGTGTCCGTGGGAACATCAACGCTAAATCAGAGGTCAATCCCAGAAATAGCTACGAGGCCCAAAGTGAATGGACAAAGTGGAAGAATGGAATTTTTTTGGACAATATTAAAACCGAACGATGCAATCAGCTTTGAAAGCAATGGAAACTTTATAGCCCCTGAGTATGCATACAAGATAGTTAAA------------------------AGAGGAAATTCGGCAGTCATGAGAAGT---GAACTGGAGTATGGTAAC---TGTGATACCAAATGCCAGACCCCCGTAGGTGCTATAAAT---------TCCAGTATGCCTTTCCACAATGTTCATCCACTTACCATTGGAGAATGCCCCAAGTATATCAAATCAAAGAAACTGGTTCTTGCAACAGGACTGAGGAATGTTCCTCAA------------------------------------------------AGAGACACAAGGGGCCTGTTTGGAGCAATAGCAGGATTCATAGAAGGGGGATGGCAAGGAATGGTAGATGGATGGTATGGTTATCACCATAGCAACGAGCAGGGGAGTGGATATGCTGCAGACAAAGAATCCACTCAGAAAGCAATTGACGGAATCACCAATAAAGTAAACTCAATCATTGACAAAATGAATACTCAATTTGAAGCCGTTGGAAAAGAATTCAACAATTTAGAAAGGAGAATAGAAAATTTAAATAAGAAAATGGAAGATGGATTTCTAGATGTATGGACTTACAATGCAGAACTTCTGGTGCTTATGGAAAACGAAAGAACTCTGGATTTCCATGATTCAAATGTCAAGAACCTATACGATAAGGTCCGGCTCCAGCTGAGAGACAATGCCAAAGAATTAGGCAATGGGTGTTTTGAGTTCTACCACAAGTGTAACAATGAATGCATGGAAAGTGTGAAAAATGGAACGTATGACTATCCGCAATACTCAGAAGAATCAAGGCTGAACAGGGAGGAAATAGATGGAGTCAAATTGGAATCAATGGGC---ACTTATCAAATACTATCAATTTAC---TCAACAGTGGCGAGTTCCCTAGCACTGGCAATCATGATAGCTGGTCTGTCTTTTTGGATGTGCTCCAACGGATCATTGCAGTGCAGAATT---TGCATCTAA
		</sequence>
		<sequence>
			<taxon idref="22135|avian_waterfowl|NorthAmerica|19760812|H5N2"/>
			------ATGGAA---------AGAATAGTGATTGCCCTTGCAATA---ATC------AGCATTGTCAAA------------------------GGTGAC---------------CAAATCTGCATTGGTTATCATGCAAACAATTCAACAAAACAGGTTGACACAATCATGGAGAAGAATGTGACGGTCACACATGCTCAGGACATACTGGAAAAAGAGCACAACGGGAAACTCTGCAGTCTCAAAGGAGTGAGGCCCCTCATTCTGAAGGATTGCAGTGTGGCTGGATGGCTTCTTGGAAACCCAATGTGTGATGAGTTCCTGAATGTACCGGAATGGTCATATATTGTAGAAAAAGACAATCCAATCAATGGTTTGTGCTATCCAGGAGACTTCAACGATTATGAAGAACTGAAGCATTTAATGAGCAGCACAAACCATTTTGAGAAAATTCAGATAATTCCTAGG---AGCTCTTGGTCCAACCATGATGCCTCATCAGGAGTGAGCTCAGCATGCCCATAC---AAT---GGTAGA---TCTTCCTTTTTCAGGAATGTAGTGTGGTTG---ATCAAG------AAGAAT---AATGCGTACCCAACAATAAAGAGGACCTACAACAACACCAATATAGAGGACCTTCTGATATTATGGGGAATCCACCACCCTAATGATGCAGCAGAACAAACAAAACTCTACCAGAACTCGAACACTTATGTGTCTGTAGGAACATCAACACTGAATCAGAGGTCAATCCCAGAAATAGCCACCAGGCCCAAAGTGAACGGACAAAGTGGAAGAATGGAATTTTTCTGGACAATACTAAAACCGAACGATGCGATCAGCTTTGAAAGTAACGGGAACTTTATCGCTCCTGAATATGCATACAAGATAGTTAAA------------------------AAAGGAGATTCAGCAATCATGAAAAGT---GAACTGGAGTATGGTAAC---TGTGATACCAAATGTCAGACCCCAGTGGGTGCTATAAAT---------TCCAGTATGCCTTTCCACAATGTTCATCCCCTTACCATTGGAGAGTGCCCCAAATATGTCAAATCAGACAAACTGGTCCTTGCAACAGGACTGAGGAACGTGCCCCAA------------------------------------------------AGAGAAACAAGAGGTCTGTTTGGAGCAATAGCAGGATTCATAGAAGGGGGATGGCAAGGAATGGTAGATGGATGGTATGGTTACCATCATAGCAATGAGCAGGGAAGTGGGTATGCCGCAGATAAAGAATCCACTCAGAAAGCAATCGACGGGATCACCAATAAGGTAAACTCAATCATTGACAAAATGAACACTCAATTCGAAACCGTTGGGAAAGAATTCAACAACCTAGAGAGAAGAATAGAAAATTTAAATAAGAAGATGGAAGATGGGTTTCTAGATGTATGGACTTACAATGCAGAACTTCTGGTGCTCATGGAAAACGAAAGAACTCTGGATTTCCATGATTCAAATGTCAAGAACCTGTACGATAAGGTCCGACTCCAGCTGAGAGACAATGCAAAAGAATTAGGCAATGGATGTTTTGAGTTCTATCACAAGTGTGACAATGAATGCATGGAAAGTGTGAGAAATGGAACGTATGACTATCCACAATACTCAGAAGAATCAAGGCTAAACAGGGAGGAGATAGATGGAGTCAAATTGGAATCAATGGGC---ACTTATCAGATACTATCAATCTAC---TCAACAGTGGCGAGTTCCCTAGCACTGGCAATCATGGTAGCTGGTCTGTCTTTTTGGATGTGCTCCAATGGATCATTGCAGTGCAGAATT---TGCATCTAG
		</sequence>
		<sequence>
			<taxon idref="1004300|avian_waterfowl|NorthAmerica|19750615|H5N2"/>
			------ATGGAA---------AGAATAGTGATTGCCCTTGCAATA---ATC------AGCATTGTCAAA------------------------GGTGAC---------------CAAATCTGCATTGGTTATCATGCAAACAATTCGACAGAACAGGTTGACACAATCATGGAGAAGAATGTGACGGTCACACATGCTCAGGACATACTGGAAAAAGAGCACAACGGGAAACTCTGCAGTCTTAAAGGAGTGAGGCCCCTCATTCTGAAGGATTGCAGTGTGGCTGGATGGCTTCTTGGAAACCCAATGTGTGATGAGTTCCTGAATGTACCAGAATGGTCATATATTGTAGAAAAAGACAATCCAATCAATGGCTTGTGCTATCCAGGAGACTTCAACGATTATGGAGAACTGAAGCATTTAATGAGCAGCACAAACCATTTTGAGAAAATTCAGATAATTCCTAGG---AGCTCTTGGTCCAACCATGATGCCTCAGCAGGAGTGAGCTCAGCATGCCCATAC---AAT---GGTAGA---TCTTCCTTTTTTAGGAATGTAGTGTGGTTG---ATCAAG------AAGAAT---AATGCGTACCCAACAATAAAGAGGACCTACAATAACACCAATATAGAGGACCTTTTGATATTATGGGGAATCCACCACCCTAATGATGCAGCAGAACAAACAAAACTCTACCAGAATTCGAACACTTATGTGTCTGTAGGAACATCAACGCTGAATCAGAGGTCAATCCCAGAAATAGCCACCAGGCCCAAAGTGAACGGACAAAGTGGAAGAATGGAATTTTTCTGGACAATACTAAAACCGAACGATGCGATCAGCTTTGAAAGTAACGGGAACTTTATAGCTCCTGAATATGCATACAAGATAGTTAAA------------------------AAAGGAGATTCAGCAATCATGAAAAGT---GAACTGGAGTATGGTAAC---TGTGACACCAAATGTCAGACTCCAGTGGGTGCTATAAAT---------TCCAGTATGCCTTTCCACAATGTTCATCCCCTCACCATTGGAGAGTGCCCCAAATATGTCAAATCAGACAAACTGGTCCTTGCAACAGGACTGAGGAACGTGCCCCAA------------------------------------------------AGAGAAACAAGAGGTCTGTTTGGAGCAATAGCAGGATTCATAGAAGGGGGATGGCAAGGAATGGTAGATGGATGGTATGGTTACCATCATAGCAATGAGCAGGGAAGTGGGTATGCCGCAGACAAAGAATCCACTCAGAAAGCAATCGACGGGATCACCAATAAAGTAAACTCAATCATTGACAAAATGAACACTCAATTCGAAGCCGTTGGGAAAGAATTCAACAACCTAGAAAGAAGAATAGAAAATTTAAATAAGAAAATGGAAGATGGGTTTCTAGATGTATGGACTTACAATGCAGAACTTCTGGTGCTCATGGAAAACGAAAGAACTCTGGATTTCCATGATTCAAATGTCAAGAACCTATACGATAAGGTCCGACTCCAGCTAAGAGACAATGCAAAAGAATTAGGCAATGGGTGTTTTGAATTCTATCACAAGTGTGACAATGAATGCATGGAAAGTGTGAGAAATGGAACGTATGACTATCCACAATACTCAGAAGAATCAAGGCTAAACAGGGAGGAGATAGATGGAGTCAAATTGGAATCAATGGGC---ACTTATCAGATACTATCAATCTAC---TCAACAGTGGCGAGTTCCCTAGCACTGGCAATCATGGTAGCTGGTCTGTCTTTTTGGATGTGCTCCAATGGATCATTGCAGTGCAGAATT---TGCATCTAG
		</sequence>
		<sequence>
			<taxon idref="1023807|avian_waterfowl|NorthAmerica|19760615|H5N2"/>
			------ATGGAA---------AGAATAGTGATTGCCCTTGCAATA---ATC------AGCGTTGTCAAA------------------------GGTGAC---------------CAAATCTGCATTGGTTATCATGCAAACAATTCAACAGAACAGGTTGACACAATCATGGAGAAGAATGTGACGGTCACACATGCTCAGGACATACTGGAAAAAGAGCACAATGGGAAACTCTGCAGTCTCAAAGGAGTGAGGCCCCTCATTCTGAAGGATTGCAGTGTGGCTGGATGGCTTCTTGGAAACCCAATGTGTGATGAGTTCCTGAATGTACCGGAATGGTCATATATTGTAGAAAAAGACAATCCGGTCAATGGCTTGTGCTATCCAGGAGACTTCAACGATTATGAAGAACTGAAGCATTTAATGAGCAGCACAAACCATTTTGAGAAAATTCAGATAATTCCTAGG---AGCTCTTGGTCCAACCATGATGCCTCATCAGGAGTGAGCTCAGCATGCCCATAC---AAT---GGTAGA---TCTTCCTTTTTCAGGAATGTAGTGTGGTTG---ATCAAG------AAGGAT---AATGCGTACCCAACAATAAAGAGGACCTACAACAACACCAATATAGAGGACCTTCTGATATTGTGGGGAATCCATCACCCTAATGATGCAGCAGAACAAACAAAACTCTACCAGAACTCGAACACTTATGTGTCTGTAGGAACATCAACACTGAATCAGAGGTCAATCCCAGAAATAGCTACCAGGCCCAAAGTGAACGGACAAAGTGGAAGAATGGAATTTTTCTGGACAATACTAAGGCCGAACGATGCGATCAGCTTTGAAAGTAACGGGAACTTTATAGCTCCTGAATATGCATACAAGATAGTTAAA------------------------AAAGGGGATTCAGCAATCATGAAAAGT---GAACTGGAGTATGGTAAC---TGTGATACCAAATGTCAGACCCCAGTGGGTGCTATAAAT---------TCCAGTATGCCTTTCCACAATGTTCATCCCCTTACCATTGGAGAGTGCCCCAAGTATGTCAAATCGGACAAACTGGTCCTTGCAACAGGACTGAGGAACGTGCCCCAA------------------------------------------------AGAGAAACAAGAGGTCTGTTTGGAGCAATAGCAGGATTCATAGAAGGAGGATGGCAAGGAATGGTAGATGGATGGTATGGATACCATCATAGCAATGAGCAGGGAAGTGGATATGCTGCAGACAAAGAATCCACTCAGAAAGCAATCGACGGGATCACCAATAAAGTAAACTCAATCATTGACAAAATGAACACTCAATTTGGAGCCGTTGGGAAAGAATTCAACAACCTAGAAAGGAGAATAGAAAATTTAAATAAGAAAATGGAAGATGGGTTTCTAGATGTATGGACTTACAATGCAGAACTTCTGGTGCTTATGGAAAACGAAAGAACTCTGGATTTCCATGATTCAAATGTCAAGAACTTATATGATAAGGTCCGACTCCAGCTGAGAGACAATGCAAAAGAATTAGGCAATGGGTGTTTTGAGTTCTATCACAAGTGTGACAATGAATGCATGGAAAGTGTGAGAAATGGAACGTATGACTATCCACAATACTCAGAAGAATCAAGGCTAAACAGGGAGGAGATAGATGGAGTCAAATTGGAATCAATGGGC---ACTTATCAGATACTATCAATCTAC---TCAACAGTGGCGAGTTCCCTAGCACTGGCAATCATGGTAGCTGGTCTGTCTTTTTGGATGTGCTCCAATGGATCATTGCAGTGCAGAATT---TGCATCTAG
		</sequence>
		<sequence>
			<taxon idref="1001543|avian_domesticbirds|NorthAmerica|19920615|H5N2"/>
			------ATGGAA---------AGAATAGTGATTGCCCTTGCAATA---ATT------AGCGTTGTCAAA------------------------GGTGAC---------------CAAATCTGCATTGGTTATCATGCAAACAATTCAACAGAACAGGTTGACACAATCATGGAGAAGAATGTGACGGTCACACATGCTCAGGACATACTCGAAAAAGAGCACAATGGGAAACTCTGCAGTCTCAAAGGAGTGAGGCCCCTCATTCTGAAGGATTGCAGTGTGGCTGGATGGCTTCTTGGAAACCCAATGTGTGATGAATTCCTGAATGTACCGGAATGGTCATACATTGTGGAAAAAGATAATCCTGTCAATGGCTTGTGCTATCCAGGAGACTTCAACGATTATGAAGAACTGAAGTATTTAATGAGCAGCACAAACCATTTTGAGAAAATTCGGATAATTCCTAGG---AGCTCTTGGCCCAACCATAATGCCTCATCAGGAGTGAGCTCAGCATGCCCATAC---AAT---GGCAAA---TCTTCCTTTTTCAGGAATGTAGTGTGGTTG---ATCAAG------AAAAGT---GATGCGTACCCAACGATAAAGAGGACCTACAACAACACCAATGTAGAGGACCTTTTGATATTATGGGGAATCCACCACCCTAATGATGCAGCAGAACAAACAAAACTCTACCAGAACTCGAACACTTATGTGTCTGTGGGAACATCAACACTGAATCAGAGGTCAATCCCAGAAATAGCTACCAGGCCTAAAGTGAACGGGCAAAGTGGAAGAATGGAATTTTTCTGGACAATACTAAAGCCGAACGATGCGATCAGCTTTGAAAGCAACGGGAACTTTATAGCTCCTGAATATGCATACAAGATTGTTAAG------------------------AAAGGAGATTCAGCAATCATGAAAAGT---GAACTGGAGTATGGTAAT---TGTGATACCAAATGTCAGACACCGGTAGGTGCTATAAAT---------TCCAGTATGCCTTTCCACAATGTTCATCCCCTTACCATTGGAGAGTGCCCCAAGTATGTCAAATCGGAAAAACTGGTCCTTGCAACAGGACTGAGGAACGTACCCCAA------------------------------------------------AGAGAAACAAGAGGTCTGTTTGGAGCAATAGCAGGATTCATAGAAGGAGGATGGCAAGGAATGGTAGATGGATGGTATGGATACCATCATAGCAATGAGCAGGGAAGTGGATATGCTGCAGACAAAGAATCCACCCAGAAAGCAATCGACGGGATCACCAATAAAGTAAACTCAATCATTGACAAAATGAACACTCAGTTTGAAGCTGTTGGGAAAGAATTCAACAACCTAGAAAGGAGAATAGAAAATTTAAATAAGAAAATGGAAGATGGGTTTTTAGATGTATGGAGTTACAATGCAGAACTTCTGGTGCTCATGGAGAACGAAATAACTCTGGATTTCCATGATTCAAATGTCAAGAACTTATACGATAAGGTCCGACTCCAACTGAGAGACAATGCAAAAGAATTAGGCAATGGGTGTTTTGAGTTCTATCACAAGTGTGACGATGAATGCATGGAAAGTGTGAGAAATGGAACGTATGACTATCCACAATACTCAGAAGAATCAAGGCTGAACAGGGAGGAAATAGACGGAGTCAAATTGGAATCAATGGGC---ACTTATCAGATACTATCAATTTAC---TCAACAGTGGCGAGTTCCCTAGCACTGGCAATCATGGTAGCTGGTCTATCTTTTTGGATGTGCTCCAATGGATCATTGCAGTGCAGAATT---TGCATCTAG
		</sequence>
		<sequence>
			<taxon idref="24489|avian_waterfowl|NorthAmerica|19880615|H5N2"/>
			------ATGGAA---------AGAATAGTGATTGCCCTTGCAATA---ATC------AGCATTGTCAAA------------------------GGTGAC---------------CAAATTTGCATTGGTTATCATGCAAACAACTCAACAGAACAGGTTGACACAATCATGGAAAAGAATGTGACAGTCACACATGCTCAGGACATACTAGAAAAAGAGCACAACGGGAAACTCTGCAGTCTCAAAGGAGTGAGGCCCCTCATTCTGAAGGATTGCAGTGTAGCTGGATGGCTTCTTGGAAACCCAATGTGCGATGAATTCCTGAATGTACCGGAATGGTCATACATTGTGGAAAAAGATAATCCAGCCAACGGCATGTGCTATCCAGGAAACTTCAACGATTATGAAGAACTGAAGCATTTAATGAGCAGCACAAACCATTTTGAGAAAATTCAAATAATTCCTAGG---AGCTCTTGGTCCAACCATGATGCCTCATCAGGAGTGAGCTCAGCATGCCCATAC---AAT---GGTAAG---TCTTCCTTTTTCAGGAATGTAGTGTGGTTG---ATCAAG------AAAAGT---AATGCGTACCCAACAATAAAGAGGACCTACAACAACACCAATATAGAAGACCTTCTAATATTATGGGGGATCCACCATCCTAATGATGCAGCAGAACAAACAAAACTCTACCAGAACTCGAACACTTATGTGTCTGTAGGAACATCAACACTGAACCAGAGATCAATCCCAGAAATAGCCACCAGGCCCAAAGTGAATGGACAAAGTGGAAGAATGGATTTTTTCTGGACAATACTAAAACCAAACGATGCAATCAGCTTTGAAAGTAATGGGAACTTTATAGCTCCTGAATATGCATACAAGATTGTTAAA------------------------AGGGGAGATTCAGCAATCATGAAAAGT---GAACTGGAATATGGTAAC---TGTGATACCAAATGTCAGACCCCGGTGGGTGCAATAAAT---------TCCAGTATGCCTTTCCACAATGTTCATCCCCTTACCATTGGAGAATGCCCCAAGTATGTCAAATCGGGAAAATTGGTCCTTGCAACAGGACTAAGAAACGTACCCCAA------------------------------------------------AGAGAAACAAGAGGTCTGTTTGGAGCAATAGCAGGATTCATAGAAGGAGGATGGCAAGGAATGGTAGATGGATGGTATGGGTACCATCATAGCAACGAGCAGGGAAGTGGATATGCTGCAGACAAAGAGTCCACCCAGAAAGCAATCGATGGGATCACCAATAAAGTAAACTCAATCATTGACAAAATGAACACTCAATTCGAAGCCGTTGGGAAAGAATTCAATAACCTAGAAAGGAGAATAGAAAATTTAAATAAGAAAATGGAAGATGGGTTTCTAGATGTATGGACTTATAATGCAGAGCTTCTGGTGCTCATGGAAAACGAAAGAACTTTGGATTTCCATGATTCAAATGTCAAGAACTTATACGACAAGGTCCGACTCCAGCTGAGAGACAATGCAAAAGAATTAGGCAACGGGTGTTTTGAGTTATATCATAAGTGTGACAATGAATGCATGGAAAGTGTGAGAAATGGAACGTATGACTATCCACAATACTCAGAAGAATCGAGGCTGAACAGGGAGGAAATAGATGGAGTCAAATTGGAATCAATAGGC---ACTTATCAGATACTATCAATCTAC---TCAACAGTGGCGAGTTCCCTAGCACTGGCAATCATGGTAGCTGGTCTATCTTTTTGGATGTGCTCCAATGGATCATTGCAGTGCAGAATT---TGCATCTAG
		</sequence>
		<sequence>
			<taxon idref="1003321|avian_domesticbirds|NorthAmerica|19820615|H5N2"/>
			------ATGGAA---------AGAATAGTGATTGCCCTTGCAATA---ATC------AGCATTGTCAAA------------------------GGTGAC---------------CAAATCTGTATTGGTTATCATGCAAACAATTCAACAGAACAGGTTGACACAATCATGGAGAAGAATGTGACGGTCACACATGCTCAGGACATACTGGAAAAAGGGCACAATGGGAAACTCTGCAGTCTCAAAGGAGTGAGGCCCCTCATTCTGAAAGATTGCAGTGTGGCTGGATGGCTGCTTGGAAACCCAATGTGTGATGAATTCCTGAATGTACCGGAATGGTCATACATTGTGGAAAAAGATAATCCAGTCAATGGCTTGTGCTATCCAGGAGACTTCAACGATTATGAAGAACTGAAGCATTTAATGAGCAGCACAAACCATTTTAAGAAAATTCAGATAATTCCTAGG---AGCTCTTGGTCCAACCATGATGCCTCATCAGGAGTGAGCTCAGCGTGCCCATAC---AAT---GGTAGG---TCTTCCTTCTTCAGGAATGTAGTGTGGTTG---ATCAAG------AAGAAT---AATGCATACCCAACAATAAAGAGGACCTACAACAACACCAATGTAGAAGACCTTCTAATATTATGGGGAATCCACCACCCTAATGATGCAGCAGAACAAACAAAACTCTATCAGAACTCGAACACTTATGTGTCTGTAGGAACATCAACACTGAATCAGAGGTCAATCCCAGAAATAGCCACCAGGCCCAAAGTGAACGGACAAAGTGGAAGAGTGGAATTTTTCTGGACAATACTAAGGCCGAACGATGCAATCAGCTTTGAAAGTAATGGGAACTTTATAGCTCCTGAATATGCATACAAGATTGTTAAA------------------------AAAGGAGATTCAGCAATCATGAAAAGT---GAACTGGAGTATGGTAAC---TGTGATACCAAATGTCAGACCCCGGTGGGTGCTATAAAT---------TCCAGTATGCCTTTCCACAATGTTCATCCCCTTACCATTGGGGAGTGCCCCAAGTATGTCAAATCGGACAAACTGGTCCTTGCAACAGGACCAAGAAACGTACCCCAA------------------------------------------------AGAGAAACAAGAGGTCTGTTTGGAGCAATAGCAGGATTCATAGAAGGAGGATGGCAAGGAATGGTGGATGGATGGTATGGATACCATCATAGCAATGAACAGGGAAGTGGATATGCTGCAGACAAAGAATCCACCCAGAAAGCAGTCGATGGGATCACCAATAAAGTAAACTCAATCATTGACAGAATGAACACTCAATTCGAAGCCGTTGGGAAAGAATTCAACAACCTAGAAAGGAGAATAGAAAATTTAAATAAGAAAATGGAAGATGGGTTTTTAGATGTATGGACTTACAATGCAGAACTTCTGGTGCTCATGGAAAACGAAAGAACTCTGGATTTCCATGATTCAAATGTCAAGAACTTATACGATAAGGTCCGACTCCAACTGAGAGACAATGCAAAAGAATTAGGCAACGGGTGTTTTGAGTTCTACCACAAGTGTGACAATGAATGCATGGAAAGTGTGAGAAATGGAACGTATGACTATCCACAATACTCAGAAGAATCAAGGCTGAACCGAGAGGAAATAGACGGAGTCAAATTGGAATCAATGGGC---ACTTATCAGATACTATCAATCTAC---TCAACAGTGGCGAGTTCCCTAGCACTGGCAATCATGGTAGCTGGTCTATCTTTTTGGATGTGCTCCAATGGATCATTGCAGTGCAGAATT---TGCATCTAG
		</sequence>
		<sequence>
			<taxon idref="1003320|avian_domesticbirds|NorthAmerica|19870615|H5N2"/>
			------ATGGAA---------AGAATAGTGATTGCTCTTGCAATA---ATC------AGCATTGTCAAA------------------------GGTGAC---------------CAAATCTGCATTGGTTATCATGCAAACAATTCAACAGAACAGGTTGACACAACCATGGAGAAGAATGTGACGGTCACACATGCTCAGGACATACTGGAAAAAGAGCATAATGGGAAACTCTGCAGTCTTAAGGGAGTGAGGCCCCTCATTCTGAAGGATTGCAGTGTAGCTGGATGGCTTCTTGGAAACCCAATGTGTGATGAATTCCTGAATGTACCGGAATGGTCATACATTGTGGAAAAAGATAATCCAGTCAATGGCCTGTGCTATCCAGGAGACTTCAACGATTATGAAGAACTGAAACATTTAATGAGCAGCGCTAACCATTTTAAGAAAATTCAGATAATTCCTAGG---AACTCTTGGTCCAACCATGAAGCATCA---GGAGTGAGCTCAGCATGCCCATAC---CTT---GGTAGA---TCATCCTTTTTCAGGAATGTAGTGTGGTTG---ACCAAG------AAGAAT---AATGCGTACCCAACAATAAAGAAGAGCTACAACAACACCAATGTAGAAGACCTTTTAATATTATGGGGAATCCACCACCCTACTGATGCAACAGAACAAACAAAACTCTACCAGAACTCGAACACTTATGTGTCTGTAGGAACATCAACACTGAATCAGAGGTCAACCCCAGAAATAGCCACCAGGCCCAAAGTGAACGGACAAAGTGGAAGAATGGAATTTTTCTGGAAAATACTAAGGCCGAACGATGCAATCAGCTTTGAAAGTAATGGGAACTTTATAGCTCCTGAATATGCATACAAGATTGTTAAA------------------------AAAGGGAATTCAGCAATCATGAAAAGT---GAACTGGAGTATGGTAAC---TGTGATACCAAATGTCAGACCCCAGTAGGTGCTATAAAT---------TCCAGCATGCCTTTCCACAATGTTCATCCCCTTACCATTGGGGAGTGCCCCAAGTATGTCAAATCAGACAAACTGGTCCTTGCAACAGGACCAAGAAACGTACCCCAA------------------------------------------------AGAGAAACAAGAGGACTGTTTGGAGCAATAGCAGGATTCATAGAAGGAGGATGGCAAGGAATGGTGGATGGATGGTATGGATACCATCATAGCAATGAGCAGGGAAGTGGATATGCTGCAGACAAAGAATCCACCCAGAAAGCAATCGATGGGATCACCAATAAAGTAAACTCAATCATTGACAAAATGAACACTCAATTCGAAGCCGTTGGGAAAGAATTTAACAACCTAGAAAGGAGAATAGAAAATTTGAATAAGAAAATGGAAGATGGGTTTTTAGATGTATGGACTTACAATGCAGAACTTCTGGTGCTCATGGAAAACGAAAGAACTCTGGATTTCCATGATTCAAATGTCAAAAACTTATATGATAAGGTCCGACTCCAGCTGAGAGACAATGCAAAAGAATTAGGCAACGGGTGCTTCGAATTCTACCACAAGTGTGACAATGAATGCATGGAAAGTGTGAGAAATGGAACGTATGACTATCCACAATATTCAGAAGAATCAAGGCTGAACAGGGAGGAAATAGACGGAGTCAAATTGGAATCAATGGGC---ACTTATCAGATACTATCAATCTAC---TCAACTGTGGCGAGTTCCCTAGCACTGGCAATCATGGTAGCTGGTCTATCTTTTTGGATGTGCTCCAATGGATCATTGCAGTGCAGAATT---TGCATCTAG
		</sequence>
		<sequence>
			<taxon idref="23721|avian_waterfowl|NorthAmerica|19881015|H5N2"/>
			------ATGGAA---------AGAATAGTGATTGCCCTTGCAATA---ATC------AGCATTGTCAAA------------------------GGTGAC---------------CAAATCTGCATTGGTTATCATGCAAACAATTCAACAGAACAGGTTGACACAATCATGGAGAAGAATGTGACGGTCACACATGCTCAGGACATACTGGAAAAAGAGCACAATGGGAAACTCTGCAGTCTTAAAGGAGTGAGGCCCCTCATTCTGAAGGATTGCAGTGTAGCTGGATGGCTTCTTGGAAACCCAATGTGTGATGAATTCCTGAATGTACCGGAGTGGTCATACATTGTGGAAAAAGATAATCCAGTCAATGGCCTGTGCTATCCAGGAGACTTCAACGATTATGAAGAACTGAAGCATTTAATGAGCAGCACAAACCATTTTGAGAAAATTCAGATAATTCCTAGG---AGCTCTTGGTCCAACCATGATGCCTCATCAGGAGTGAGTTCAGCATGCCCATAC---AAT---GGTAGG---TCTTCCTTTTTCAGGAATGTAGTGTGGTTG---ATCAAG------AAGAAT---AATGCGTACCCAACAATAAAAAGGACCTACAACAACACCAATGTAGAAGACCTTTTGATATTATGGGGAATCCACCACCCTAATGATGCAGCAGAACAAACAAAACTCTACCAGAACTCGAACACTTATGTGTCTGTAGGAACATCAACACTGAATCAGAGGTTAATCCCAGAAATAGCCACCAGGCCCAAAGTGAACGGACAAAGTGGAAGAATGGAATTTTTCTGGACAATACTAAGGCCGAACGATGCAATCAGCTTTGAAAGTAATGGGAACTTTATAGCTCCTGAATATGCATACAAGATTGTTAAA------------------------AAAGGAGATTCAGCAATCATGAAAAGT---GAACTGGAGTATGGTAAC---TGTGATACCAAATGTCAGACCCCAGTGGGTGCTATAAAT---------TCCAGTATGCCTTTCCACAATGTTCATCCCCTTACCATTGGGGAATGCCCCAAGTATGTCAGAGCGAACAAACTGGTCCTTGCAACAGGACTAAGAAACGTACCCCAA------------------------------------------------AGAGAAACAAGAGGCCTGTTTGGAGCAATAGCAGGATTCATAGAAGGAGGATGGCAAGGAATGGTGGATGGATGGTATGGATACCATCATAGCAATGAGCAGGGAAGTGGATATGCTGCAGACAAAGAATCTACCCAGAAAGCAATCGATGGGATCACCAATAAAGTAAACTCAATCATTGACAAAATGAACACTCAATTCGAAGCCGTTGGGAAAGAATTCAACAACCTAGAAAGGAGAATAGAGAACTTGAATAAGAAAATGGAAGATGGGTTTTTAGATGTATGGACTTACAATGCAGAACTTCTGGTGCTCATGGAAAACGAAAGAACGCTGGATTTCCATGATTCAAATGTCAAGAACTTATACGATAAGGTCCGACTCCAGCTGAGAGACAATGCAAAAGAATTAGGCAACGGGTGCTTTGAATTCTACCACAAGTGTGACAATGAATGCATGGAAAGTGTGAGAAATGGAACGTATGACTATCCACAATACTCAGAAGAATCAAGACTGAACAGGGTGGAAATAGATGGAGTCAAATTGGAATCAATGGGC---ACTTATCAGATACTATCAATCTAC---TCAACAGTGGCGAGTTCCCTAGCACTGGCAATCATGGTAGCTGGTCTATCTTTTTGGATGTGCTCCAATGGATCATTGCAGTGCAGAATT---TGCATCTAG
		</sequence>
		<sequence>
			<taxon idref="1003315|avian_landbirds|NorthAmerica|19930615|H5N2"/>
			------ATGGAA---------AGAATGGTGATTGCCCTTGCAATA---ATC------AGCATTGTCAAA------------------------GGTGAC---------------CAAATCTGCATTGGTTATCATGCAAACAATTCAACAGAGCAGGTTGACACAATCATGGAGAAGAATGTAACGGTCACACATGCTCAGGACATACTGGAAAAAGAGCACAATGGGAAACTCTGCAGTCTTAAAGGAGTGAGGCCCTTCATTCTGAAGGATTGCAGTGTAGCTGGGTGGCTTCTTGGTAACCCAATGTGTGATGAATTCCTGAATGTACCAGAATGGTCATACATTGTGGAAAAAGATAATCCAGTCAATGGCCTGTGCTATCCAGGAGACTTCAACGATTATGAAGAACTGAAGCATTTAATGAGTAGCACAAACCAATTTGAAAAAATTCAGATAATTCCTAGG---AGCTCTTGGTCCAATCATGATGCCTCATCAGGAGTGAGCTCAGCATGCCCATAC---AAT---GGTAGG---TCTTCCTTTTTCAGGAATGTAGTGTGGTTG---ATCAAG------AAGAAT---AATGCGTACCCAACAATACAAAGGACCTACAACAACACCAATGTAGAAGACCTTTTAATATTGTGGGGAATCCACCACCCTAATGATGCAGCAGAACAAACAAAACTCTACCAGAACTCGAACACTTATGTGTCTGTAGGGACATCAACACTGAATCAGAGGTCAACCCCAAAAATAGCCACCAGACCCAAAGTGAACGGACAAAGTGGGAGAATAGAATTTTTTTGGACAATACTAAGGCCGAACGATGCAATCAGCTTTGAAAGTAATGGGAACTTTATCGCTCCTGAATATGCGTACAAGATTGTTAAA------------------------AAGGGAGATTCAGCAATCATAAAAAGC---GAACTGGAGTATGGTAAC---TGTGATACCAAATGTCAAACCCCAGTGGGTGCTATAAAT---------TCCAGTATGCCTTTCCACAATGTTCATCCCCTCACCATTGGGGAGTGCCCCAAGTACGTCAAATCGGACAAACTGGTCCTTGCAACAGGACCAAGAAACGTACCCCAA------------------------------------------------AGAAAAACAAGAGGCCTATTTGGAGCAATAGCAGGATTCATAGAAGGAGGATGGCAAGGACTGGTGGATGGATGGTATGGATACCATCATAGCAATGAGCAGGGAAGTGGATATGCTGCAGACAAAGAATCTACCCAGAGAGCAATCGATGGAATCACCAATAAAGTAAACTCAATCATTGACAAAATGAACACTCAATTCGAAGCCGTTGGGAAGGAATTCAACAACCTAGAAAGGAGAATAGAAAATTTGAATAAGAAGATGGAAGATGGGTTTTTGGATGTATGGACTTACAATGCAGAACTTCTAGTGCTCATGGAAAACGAAAGAACTCTGGATCTCCATGATTCAAATGTCAAAAACTTATACGATAAGGTCCGACACCAGCTGAGGGACAATGCAAAGGAATTAGGCAACGGATGCTTTGAATTCTACCACAAGTGTGACAATGAATGCATGGAAAGTGTTAGAAATGGAACGTATGACTATTCACAATACTCAGAAGAATCAAGACTGAACAGGGAGAAAATAGACGGAGTCAAGTTGGAATCAGTGGGC---ACTTATCAGATACTATCAATCTAT---TCAACAGTGGCGAGTTCCCTAGCACTGGCAATCATGGTAGCTGGTCTATCTTTTTGGATGTGCTCCAATGGATCATTGCAGTGCAGAATT---TGCATCTAG
		</sequence>
		<sequence>
			<taxon idref="1005735|avian_domesticbirds|NorthAmerica|19930615|H5N2"/>
			------ATGGAA---------AGAATAGTGATTGCCCTTGCAATA---ATC------AGCATTGTCAAA------------------------GGTGAC---------------CAAATCTGCATTGGTTATCATGCAAACAATTCAACAGAGCAGGTTGACACAATCATGGAGAAGAATGTAACGGTCACACATGCTCAGGACATACTGGAAAAAGAGCACAATGGGAAACTCTGCAGTCTTAAAGGAGTGAGGCCCTTCATTCTGAAGGATTGCAGTGTAGCTGGGTGGCTTCTTGGTAACCCAATGTGTGATGAATTCCTGAATGTACCAGAATGGTCATACATTGTGGAAAAAGATAATCCAGTCAATGGCCTGTGCTATCCAGGAGACTTCAACGATTATGAAGAACTGAAGCATTTAATGAGTAGCACAAACCAATTTGAAAAAATTCAGATAATTCCTAGG---AGCTCTTGGTCCAATCATGATGCCTCATCAGGAGTGAGCTCAGCATGCCCATAC---AAT---GGTAGG---TCTTCCTTTTTCAGGAATGTAGTGTGGTTG---ATCAAG------AAGAAT---AATGCGTACCCAACAATACAAAGGACCTACAACAACACCAATGTAGAAGACCTTTTAATATTGTGGGGAATCCACCACCCTAATGATGCAGCAGAACAAACAAAACTCTACCAGAACTCGAACACTTATGTGTCTGTAGGGACATCAACACTGAATCAGAGGTCAACCCCAAAAATAGCCACCAGACCCAAAGTGAACGGACAAAGTGGGAGAATAGAATTTTTTTGGACAATACTAAGGCCGAACGATGCAATCAGCTTTGAAAGTAATGGGAACTTTATCGCTCCTGAATATGCGTACAAGATTGTTAAA------------------------AAGGGAGATTCAGCAATCATAAAAAGC---GAACTGGAGTATGGTAAC---TGTGATACCAAATGTCAAACCCCAGTGGGTGCTATAAAT---------TCCAGTATGCCTTTCCACAATGTTCATCCCCTCACCATTGGGGAGTGCCCCAAGTACGTCAAATCGGACAAACTGGTCCTTGCAACAGGACCAAGAAACGTACCCCAA------------------------------------------------AGAAAAACAAGAGGCCTATTTGGAGCAATAGCAGGATTCATAGAAGGAGGATGGCAAGGACTGGTGGATGGATGGTATGGATACCATCATAGCAATGAGCAGGGAAGTGGATATGCTGCAGACAAAGAATCTACCCAGAGAGCAATCGATGGAATCACCAATAAAGTAAACTCAATCATCGACAAAATGAACACTCAATTCGAAGCCGTTGGGAAGGAATTCAACAACCTAGAAAGGAGAATAGAAAATTTGAATAAGAAGATGGAAGATGGGTTTTTGGATGTATGGACTTACAATGCAGAACTTCTAGTGCTCATGGAAAACGAAAGAACTCTGGATCTCCATGATTCAAATGTCAAAAACTTATACGATAAGGTCCGACACCAGCTGAGGGACAATGCAAAGGAATTAGGCAACGGATGCTTTGAATTCTACCACAAGTGTGACAATGAATGCGTGGAAAGTGTTAGAAATGGAACGTATGACTATTCACAATACTCAGAAGAATCAAGACTGAACAGGGAGAAAATAGACGGAGTCAAGTTGGAATCAGTGGGC---ACTTATCAGATACTATCAATCTAT---TCAACAGTGGCGAGTTCCCTAGTACTGGCAATCATGGTAGCTGGTCTATCTTTTTGGATGTGCTCCAATGGATCATTGCAGTGCAGAATT---TGCATCTAG
		</sequence>
		<sequence>
			<taxon idref="1017961|avian_shorebirds|NorthAmerica|20010615|H5N2"/>
			------ATGGAA---------AGAATAGTGATTGCCCTTGTATTA---ATC------AGCATTGCCAAA------------------------GGTGAC---------------CAAATCTGCATTGGTTATCATGCAAACAATTCAACAGAGCATGTTGACACAATAATGGAGAAGAATGTGACGGTCACACATGCTCAGGACATACTGGAAAAAGAACATAATGGGAAACTTTGCAGTCTTAAAGGGGTGAGGCCCCTCATTCTGAAGGATTGCAGTGTAGCTGGATGGCTTCTTGGAAACCCAATGTGTGATGAATTCCTGAATGTACCGGAATGGTCATACATTGTGGAAAAAGATAATCCAGTCAATGGCCTGTGCTATCCAGGAGACTTCAATGACTATGAAGAACTGAAGCATTTAATGAGCAGCACAAACCATTTTGAGAAAATTCGGATAATTCCTAGG---AGCTCTTGGTCCAATCATGATGCCTCATCAGGAGTGAGTTCGGCATGCCCATAC---AAT---GGAGGG---TCTTCTTTTTTCAGGAATGTAGTGTGGTTA---ATCAAG------AAGAAT---AATGCGTACCCAACAATAAAGAGGACCTACAACAACACCAATGTAGAAGACCTTTTAATATTATGGGGAATCCACCATCCTAATGATGCAGCAGAACAAACAAAGCTCTACCAGAACTCGAACACTTATGTTTCTGTAGGAACATCAACACTGAATCAGAGATCAATCCCAGAAATAGCCACCAGACCCGAAGTGAACAGACAACGTGGACGAATGACATTTTTTTGGACAATACTAAGACCAAACGATGAAATCAGCTTTGAAAGTAATGGGAATTTTATAGCTCCTGAATATGCATACAAGATTGTCAAA------------------------AAAGGGGATTCAGCAATCATGAAAAGT---GAACTGGGGTATGGTAAT---TGTGATACAAAATGTCAGACCCCATTGGGTGCTATAAAT---------TCCAGTATGCCTTTCCATAATGTTCACCCCCTTACTATTGGGGAGTGCCCCAAATATGTCAAATCGGACAAACTGGTCCTTGCAACGGGACTAAGAAACGTACCTCAA------------------------------------------------AGAGGAACAAGAGGCCTATTTGGAGCAATAGCAGGATTTATAGAAGGAGGATGGCAAGGAATGGTGGATGGGTGGTACGGATACCATCATAGCAATGAGCAGGGGAGTGGATATGCAGCAGACAAAGAATCTACCCAGAAAGCAATCGATGGGATCACCAATAAAGTAAACTCAATCATTGACAAGATGAATACTCAATTCGAAGCCGTTGGAAAAGAATTCAACAACCTAGAAAGGAGAATAGAAAATTTGAATAAGAAAATGGAAGATGGGTTTTTAGATGTATGGACTTACAATGCAGAACTTCTAGTGCTCATGGAAAACGAAAGAACTCTGGACTTCCATGATTCAAATGTCAAGAAATTATACGATAAGGTCCGACTCCAGCTGAGAGACAATGCAAAAGAATTAGGCAACGGATGCTTTGAATTCTACCACAAGTGTGACAATGAATGCATGGAAAGTGTGAGAAATGGAACGTATGACTACCCACAATACTCGGAAGAATCAAGACTGAACAGGGAGGAAATAGACGGAGTCAAATTGGAATCAATGGGC---ACCTATCAGATACTATCAATCTAC---TCAACAGCGGCGAGTTCCCTAGCACTGGCAATCATGGTAGCTGGTCTATCTTTTTGGATGTGCTCCAATGGATCATTGCAGTGCAGAATT---TGCATCTAG
		</sequence>
		<sequence>
			<taxon idref="1017960|avian_shorebirds|NorthAmerica|20010615|H5N8"/>
			------ATGGAA---------AGAATAGTGATTGCCCTTGTATTA---ATC------AGCATTGCCAAA------------------------GGTGAC---------------CAAATCTGCATTGGTTATCATGCAAACAATTCAACAGAGCATGTTGACACAATAATGGAGAAGAATGTGACGGTCACACATGCTCAGGACATACTGGAAAAAGAACATAATGGGAAACTTTGCAGTCTTAAAGGGGTGAGGCCCCTCATTCTGAAGGATTGCAGTGTAGCTGGATGGCTTCTTGGAAACCCAATGTGTGATGAATTCCTGAATGTACCGGAATGGTCATACATTGTGGAAAAAGATAATCCAGTCAATGGCCTGTGCTATCCAGGAGACTTCAATGACTATGAAGAACTGAAGCATTTAATGAGCAGCACAAACCATTTTGAGAAAATTCGGATAATTCCTAGG---AGCTCTTGGTCCAATCATGATGCCTCATCAGGAGTGAGTTCGGCATGCCCATAC---AAT---GGAGGG---TCTTCTTTTTTCAGGAATGTAGTGTGGTTA---ATCAAG------AAGAAT---AATGCGTACCCAACAATAAAGAGGACCTACAACAACACCAATGTAGAAGACCTTTTAATATTATGGGGAATCCACCATCCTAATGATGCAGCAGAACAAACAAAGCTCTACCAGAACTCGAACACTTATGTTTCTGTAGGAACATCAACACTGAATCAGAGATCAATCCCGGAAATAGCCACCAGACCCGAAGTGAACGGACAACGTGGACGAATGACATTTTTTTGGACAATATTAAGACCAAACGATGAAATCAGCTTTGAAAGTAATGGGAATTTTATAGCTCCTGAATATGCATACAAGATTGTAAAA------------------------AAAGGGAATTCAGCAATCATGAAAAGT---GAACTGGGGTATGGTAAT---TGTGATACAAAATGTCAGACCCCATTGGGTGCTATTAAT---------TCCAGTATGCCCTTCCATAATGTTCACCCCCTTACTATTGGGGAGTGCCCCAAATATGTCAAATCGGACAAACTGGTCCTTGCAACGGGACTAAGAAACGTACCTCAA------------------------------------------------AGAGGAACAAGAGGCCTATTTGGAGCAATAGCAGGATTTATAGAAGGAGGATGGCAAGGAATGGTGGATGGGTGGTACGGATACCATCATAGCAATGAGCAGGGGAGTGGATATGCAGCAGACAAAGAATCTACCCAGAAAGCAATCGATGGGATCACCAATAAAGTAAACTCAATCATTGACAAGATGAATACTCAATTCGAAGCCGTTGGAAAAGAATTCAACAACCTAGAAAGGAGAATAGAAAATTTGAATAAGAAAATGGAAGATGGGTTTTTAGATGTATGGACTTACAATGCAGAACTTCTAGTGCTCATGGAAAACGAAAGAACTCTGGACTTCCATGATTCAAATGTCAAGAAATTATACGATAAGGTCCGACTCCAGCTGAGAGACAATGCAAAAGAATTAGGCAACGGATGCTTTGAATTCTACCACAAGTGTGACAATGAATGCATGGAAAGTGTGAGAAATGGAACGTATGACTACCCACAATACTCGGAAGAATCAAGACTGAACAGGGAGGAAATAGACGGAGTCAAATTGGAATCAATGGGC---ACCTATCAGATACTATCAATCTAC---TCAACAGCGGCGAGTTCCCTAGCACTGGCAATCATGGTAGCTGGTCTATCTTTTTGGATGTGCTCCAATGGATCATTGCAGTGCAGAATT---TGCATCTAG
		</sequence>
		<sequence>
			<taxon idref="24803|avian_waterfowl|NorthAmerica|20020827|H5N2"/>
			------ATGGAA---------AGAATAGTGATTGCCCTTGCAATA---ATC------AGCATTGTCAAA------------------------GGTGAT---------------CAAATCTGCATTGGTTATCATGCAAACAATTCAACAGAACAGGTCGACACAATCATGGAAAAGAATGTGACGGTCACACATGCTCAGGACATACTAGAAAAGGAGCACAATGGGAAACTTTGCAGTCTTAAAGGAGTGAGGCCCCTCATTCTGAAGGATTGCAGTATAGCTGGGTGGCTTCTTGGAAACCCAATGTGTGATGAATTCCTGAATGTACCGGAATGGTCATACATTGTGGAAAAAGATAATCCAGTCAATGGCCTGTGCTATCCAGGAGACTTCAACGATTATGAAGAATTGAAGCATTTAATGAGCAGCACAAATCATTTTGAGAAAATTCAGATAATTCCCAGG---AGCTCTTGGTCCAACCATTATACCTCATCGGGAGTGAGTTCGGCATGCCCATAC---AAT---GGTAGG---TCGTCCTTTTTCAGGAATGTAGTGTGGTTG---ACCAAG------AAGAAT---AATGCGTACCCAACAATAAAAAGGACCTACAACAACACCAATGTAGAAGACCTTTTGATATTATGGGGAATTCACCACCCTAATGATGCAGCAGAACAAACAACACTCTACCAGAATTCGAACACTTATGTGTCTGTAGGAACATCAACACTGAATCAGAGGTCAATCCCAGAAATAGCCACCAGACCCAAAGTGAATGGACAAAGTGGAAGAATGGAATTTTTTTGGACAATACTAAGGCCGAACGATGCAATCAGCTTTGAAAGTAATGGGAATTTTATAGCTCCTGAATATGCGTACAAAATTGTCAAA------------------------AAAGGAGATTCAGCAATCATGAAAAGT---GGATTGGAGTACGGTAAC---TGTGATACCAAATGTCAGACCCCAGTGGGTGCTATAAAT---------TCCAGTATGCCTTTCCACAATGTTCATCCCCTTACCATTGGGGAGTGCCCCAAGTATGTCAAATCAGACAAACTGGTCCTTGCTACAGGACTAAGAAACGTACCCCAA------------------------------------------------AGAGAAACAAGAGGCCTATTTGGAGCAATAGCAGGATTCATAGAAGGAGGATGGCAAGGAATGGTGGATGGATGGTACGGATACCATCATAGCAATGAGCAGGGAAGTGGATATGCTGCAGACAAAGAATCTACCCAGAAAGCAATCGATGGAATCACCAATAAAGTAAACTCAATCATTGACAAAATGAACACTCAATTCGAAGCCGTTGGGAAAGAATTCAACAACCTAGAAAGAAGAATAGAAAATTTGAATAAGAAAATGGAAGATGGGTTTCTAGATGTATGGACTTATAATGCAGAACTTCTAGTGCTCATGGAAAACGAAAGAACTCTGGATTTCCATGATTCAAATGTCAAGAACTTATACGATAAGGTCCGACTCCAGCTGAGAGACAATGCAAAAGAATTAGGGAACGGATGCTTTGAATTCTATCACAAATGTGACAATGAATGCATGGAAAGTGTAAGAAATGGAACGTATGACTATACACAATACTCAGAAGAATCAAGATTGAACAGAGAGGAAATAGACGGAGTCAAATTGGAATCAATGGGC---ACTTATCAGATACTATCAATCTAC---TCAACAGTGGCGAGTTCCCTAGCACTGGCAATCATGATAGCTGGTCTATCCTTTTGGATGTGCTCTAATGGATCATTGCAGTGCAGGATT---TGCATCTAG
		</sequence>
		<sequence>
			<taxon idref="1014498|avian_landbirds|EastAsia|20041229|H5N2"/>
			------ATGGAA---------AGAATAGTGATTGCCCTTGCAATA---ATC------AGCATTGTCAAA------------------------GGTGAC---------------CAAATCTGCATTGGTTATCATGCAAACAATTCAACAGAACAGGTCGACACAATCATGGAGAAGAATGTAACGGTCACACATGCTCAGGACATACTGGAAAAAGAGCACAATGGGAAACTTTGCAGTCTTAAAGGAGTGAGGCCCCTCATTCTGAAGGATTGCAGTGTAGCTGGGTGGCTTCTTGGAAACCCAATGTGTGATGAATTTCTGAATGCACCGGAATGGTCATACATTGTGGAAAAAGATAATCCAGTCAATGGCCTGTGCTATCCAGGAGACTTCAACTATTATGAAGAATTAAAGCATTTAATGAGCAGTACAAATCATTTTGAGAAAATTCAGATAATTCCCAGG---AGCTCTTGGTCCGATCATGATGCCTCATCGGGAGTGAGTTCGGCATGCCCATAC---AAT---GGTAGG---TCTTCCTTTTTCAGGAATGTAGTGTGGTTG---ATCAAG------AAGAAT---AATGCGTACCCACTAATAAAGAGGACCTACAACAACACCAATGTAGAAGATCTTTTAATATTGTGGGGAATTCACCACTCTAATGATGCAGCAGAACAAACAAAACTCTACCAGAACTCGAACACTTATGTGTCTGTAGGAACATCAACACTGAATCAGAGATCAATCCCAGAAATAGCCACCAGACCCAAAGTGAACGGACAAAGTGGAAGAATGGAATTTTTTTGGACAATACTAAGGCCGAACGATGCAATCAGCTTTGAAAGTAATGGGAATTTTATAGCTCCTGAATATGCGTACAAAATTGTCAAA------------------------AAAGGGAACTCAGCAATCATGAAAAGT---GAACTGGAGTACGGTAAC---TGTGATACCAAATGTCAGACCCCAGTGGGTGCTATAAAT---------TCCAGTATGCCTTTCCACAATGTTCATCCCCTTACCATTGGGGAGTGCCCCAAGTATGTCAAATCGAACAAACTGGTCCTTGCAACAGGACCAAGAAACGTACCCCAA------------------------------------------------AGAGAAACAAGAGGCCTATTTGGAGCAATAGCAGGATTCATAGAAGGAGGATGGCAAAGAATGGTGGATGGATGGTACGGATACCATCATAGCAATGAGCAGGGAAGTGGATATGCTGCAGACAAAGAATCTACCCAGAAAGCAATCGATGGGATCACCAATAAAGTAAACTCAATCATTGACAAAATGAACACTCAATTCGAAGCCGTTGGGAAAGAATTCAACAACCTAGAAAGGAGAATAGAAAATTTGAATAAGAAAATGGAAGATGGGTTTTTTGATGTATGGACTTATAATGCAGAACTTCTAGTGCTCATGGAAAACGAAAAAACTCTGGATTTCCATGATTCAAATGTCAAGAACTTATACGATAAGGTCCGACTCCAGTTGAGAGACAATGCAAAAGAATTGGGCAACGGATGCTTTGAATTCTACCACAAGTGTGACAATGAATGCATGGAAAGTGTAAGAAATGGAACGTATGACTATCCACAATACTCAGAAGAATCAAGATTGAACAGGGAGGAAATAGACGGAGTCAAATTGGAATCAATGGGC---ACTTACCAGATACTATCAATCTAC---TCAACAGTGGCGAGTTCCCTAGCACTGGCAATCATGATAGCTGGTCTATCCTTTTGGATGTGCTCTAATGGGTCATTGCAGTGCAGAATT---TGCATCTAG
		</sequence>
		<sequence>
			<taxon idref="1010845|avian_waterfowl|NorthAmerica|20071202|H5N7"/>
			------ATGGAA---------AGAGTAGTGATTGCCCTTGCAATA---ATC------AGCATTGTCAAA------------------------GGTGAC---------------CAAATCTGCATTGGTTATCATGCAAACAATTCAACAGAGCAGGTTGACACAATCATGGAGAAGAACGTGACGGTCACACATGCTAAGGATATACTGGAAAGAGAGCACAATGGAAAACTTTGCAGTCTCCAAGGAGTGAGGCCCCTCATTCTGAAGGATTGCAGTGTAGCTGGGTGGCTTCTTGGAAACCCAAGGTGCGATGAATTCCTAAATGTACCAGAATGGTCATACATTGTGGAAAAAGATAATCCAATCAACGGTCTGTGCTATCCAGGGGACTTCAACGATTACGGAGAGCTGAAGCATTTATTGAGCAGCACAAACCATTTTGAAAAAGTTCAGATAATTCCTAGG---AGCTCTTGGTCCAATCATGATGCTTCATCGGGAGTGAGTTCGGCATGTCCATAC---AAC---GGTAGG---TCTGCCTTTTTCAGGAATGTGGTGTGGTTG---GTCAAG------AAGAAC---AATGCTTACCCAACAATAAAGAGGACCTACAACAACACCAATGTAGAAGACCTCTTAATATTATGGGGAATCCACCACCCTAATGATGCAGCTGAACAAACAAAACTCTATCAGAATTCGAACACTTATGTGTCTGTAGGAACATCAACACTGAACCAGAGGTCAATCCCAGAAATAGCCACCAGACCCAAGGTGAATGGACAAAGTGGAAGAATGGAGTTCTTCTGGACAGTACTAAGGCCAAACGATGCAATCAGCTTCGAAAGTAATGGAAATTTTATAGCTCCCGAATATGCGTACAAGATTGTCAAG------------------------AAAGGAGATTCAGCAATCATGAAAAGT---GAATTGGATTATGGTAAC---TGCGATACCAAATGTCAGACCCCGGTGGGTGCTATAAAT---------TCCAGTATGCCCTTCCATAATGTTCATCCCCTTACCATTGGGGAATGCCCCAAGTATGTCAAATCAGACAAACTGGTCCTCGCCACAGGGCTAAGGAACGTACCCCAA------------------------------------------------AAAGAAACAAGAGGCCTCTTTGGAGCAATAGCAGGATTCATAGAAGGAGGATGGCAAGGAATGGTAGATGGATGGTACGGATATCACCATAGTAATGAGCAGGGGAGTGGATACGCTGCGGACAAAGAATCTACCCAAAAAGCAATCGATGGAATCACCAATAAAGTAAACTCAATCATTGACAAAATGAACACTCAATTCGAAGCCGTTGGGAAGGAATTCAGCAACCTGGAGAGGAGAATAGAAAATTTGAATAAGAAAATGGAAGATGGATTTTTAGATTTATGGACTTACAATGCAGAACTTCTAGTGCTCATGGAAAACGAGAGGACCCTGGATTTCCATGATTCAAATGTCAAGAACTTATACGACAAGGTCCGACTACAGCTGAGAGACAATGCGAAAGAATTGGGCAACGGATGCTTTGAATTCTACCACAAGTGTGACGATGAATGCATGGAAAGTGTGAGAAATGGAACGTATGACTATCCGCAATATTCAGAAGAATCAAGACTGAACAGGGAGGAAATAGACGGAGTCAAATTGGAATCAATGGGC---ACCTATCAGATACTGTCAATCTAC---TCAACAGTGGCGAGTTCCCTAGCACTGGCAATCATGATAGCTGGTCTATCTTTTTGGATGTGCTCCAATGGATCATTGCAGTGCAGAATT---TGCATCTAG
		</sequence>
		<sequence>
			<taxon idref="1008337|avian_unknown|NorthAmerica|20060615|H5N8"/>
			------ATGGAA---------AGAATAGTGATTGCCCTCGCAGTA---ATC------AGCATTGTCAAA------------------------GGTGAC---------------CAAATCTGCATTGGTTATCATGCAAACAATTCAACAAAGCAGGTTGATACAATCATGGAGAAGAATGTGACGGTCACACATGCTCAGGATATACTGGAAAAAGAACACAATGGGAAACTTTGCAGCATTAAAGGAGTGAGGCCCCTCATTCTAAAGGATTGCAGTGTAGCTGGATGGCTTCTTGGAAACCCAATGTGTGATGAATTCCTGAATGTACCAGAATGGTCATATATCGTGGAAAAAGATAATCCAGCCAACGGACTGTGCTATCCAGGAGACTTCAATGATTACGAAGAACTGAAGCATTTAATGAGCAGCACAAACCATTTTGAGAAAATTCAGATAATTCCTAGG---AGTTCTTGGTCCAATCATGATGCCTCATCAGGAGTGAGTTCGGCATGTCCATAC---CAT---GGTGCG---TCTTCCTTTTTCAGGAATGTAGTGTGGTTG---ATCAAG------AAGAAT---AATGCGTATCCAACGATAAAGATGACCTACAACAACACCAATGTAGAAGACCTTTTAATAATATGGGGAATTCACCATCCTAATGATGCAGCTGAACAAACAAACCTCTACCAGAATTCGAACACTTATGTGTCTGTAGGAACATCAACACTGAATCAGAGATCAATCCCAGAAATAGCTACTAGACCCAAAGTGAACGGACAAAGTGGAAGAATGACATTTTTCTGGACAATACTAAGGCCGAATGATGCAATCAGTTTTGAAAGTAATGGGAATTTTATATCTCCTGAATATGCATACAAGATTGTCAAG------------------------AAAGGGGATTCAGCAATCATGAGAAGT---GAATTGGAGTATGGTAAT---TGTGACACCAAATGTCAGACCCCAGTAGGTGCTATAAAT---------TCCAGTATGCCCTTCCACAATGTTCATCCCCTTGCCATTGGGGAGTGCCCCAAATATGTCAAATCGGACAAACTGGTCCTTGCAACAGGACTAAGAAACGTACCCCAA------------------------------------------------AAAGAAACAAGAGGCCTATTTGGAGCAATAGCAGGATTCATAGAAGGAGGATGGCAAGGGATGGTCGATGGGTGGTACGGATACCATCATAACAATGAGCAGGGAAGTGGATATGCTGCAGACAAAGAATCTACCCAGAAAGCAATCGATGGGATCACCAATAAAGTAAACTCAATCATTGACAAAATGAACACTCAATTCGAAGCCGTTGGGAAAGAATTCAACAACCTAGAAAGGAGAATAGAAAATTTGAATAAGAAAATGGAAGATGGGTTTTTAGATGTATGGACTTATAACGCAGAACTTCTTGTGCTCATGGAGAACGAAAGAACTTTGGATTTCCATGATTCAAATGTCAAGAACCTATACGATAAAGTCCGACTCCAGTTGAGAGACAATGCAAAAGAATTGGGCAACGGATGTTTTGAATTCTACCACAAGTGTGACAATGAATGCATGGAAAGTGTGAGAAATGGAACGTATGACTATCCGCAATATTCAGAGGAATCAAGACTGAACAGGGAGGAAATAGACGGGGTCAAATTAGAATCAATGGGC---ACCTATCAGATACTATCAATCTAC---TCAACAGTGGCGAGTTCCCTAGCACTGGCAATCATGATAGCTGGTCTATCTTTTTGGATGTGCTCCAATGGATCATTGCAGTGCAGAATT---TGCATCTAG
		</sequence>
		<sequence>
			<taxon idref="1022165|avian_waterfowl|NorthAmerica|20120116|H5N3"/>
			------ATGGAA---------AGAATAGTAATTGCCCTCGCAATA---ATC------AGCATTGTCAAA------------------------GGTGAC---------------CAAATCTGCATTGGTTATCATGCAAACAACTCGACAAAGCAGGTTGATACAATCATGGAGAAGAATGTGACGGTCACACATGCTCAGGATATACTGGAAAAAGAGCACAATGGGAAACTTTGCAGTCTTAAAGGAGTAAAGCCTCTCATTCTAAAGGATTGCAGTGTAGCTGGATGGCTTCTTGGAAACCCAATGTGTGATGAATTTCTGAATGTACCTGAATGGTCATACATTGTGGAAAAAGATAATCCAGTCAATGGCCTGTGCTATCCAGGAAACTTCAATGATTATGAAGAACTGAAGCATTTAATGAGCAGCACAAACCATTTTGAGAAAATTCAGATAATCCCTAGG---AATTCTTGGTCCAATCATGATGCCTCAGCAGGAGTAAGTTCGGCATGCCCATAC---AAT---GGCAGA---TCTTCCTTTTTCAGGAATGTGGTGTGGTTG---ATCAAG------AAGAAT---AATGCGTACCCAACAATAAAGAGGACCTACAACAACACCAATGTAGAAGATCTTTTGATAATATGGGGAATTCACCACCCTAATGATGCAGCTGAACAAACAAAGCTCTACCAGAACTCGAACACTTATGTGTCTGTAGGGACATCAACACTGAATCAAAGATCAATCCCAGAAATAGCCACTAGACCCAAAGTGAACGGGCAGAGTGGAAGAATGGAATTTTTCTGGACAACATTAAGGCCGAACGATGCGATCAGCTTTGAAAGCAATGGGAATTTTTTAGCTCCTGAATATGCATTCAAGATTGTCAAG------------------------AAAGGAGATTCAGCAATCATGAGAAGT---GAATTGGAGTATGGTAAC---TGTGACACCAAATGTCAGACCCCAGTGGGAGCTATAAAC---------TCCAGTATGCCCTTCCACAATGTTCATCCTCTTACCATTGGGGAGTGCCCTAAGTATGTCAAATCGGACAAACTGGTCCTTGCAACAGGACTAAGAAACGTACCCCAA------------------------------------------------AGAGAAACAAGAGGCCTATTTGGAGCAATAGCAGGATTCATAGAAGGAGGATGGCAAGGGATGATTGATGGGTGGTATGGATACCATCATAGCAATGAGCAGGGAAGTGGGTATGCTGCAGACAAAGAATCTACCCAGAAAGCAATCGATGGGATCACCAACAAAGTAAACTCAATCATTGACAAAATGAACACTCAGTTCGAAGTCGTTGGGAAAGAATTCAACAACCTGGAGAGGAGAATAGAAAATTTGAATAGGAAAATGGAAGACGGGTTTTTAGATGTATGGACTTACAATGCAGAGCTTCTTGTGCTTATGGAAAATGAAAGAACTTTGGACTTCCATGATTCAAATGTCAAGAACCTATACGATAAGGTCCGACTCCAGCTGAGAGACAATGCAAAGGAATTGGGCAACGGATGCTTTGAATTCTACCACAAGTGTGACAATGAATGCATGGAAAGTGTGAGAAATGGAACGTATGACTATCCACAATATTCAGAAGAATCAAGACTGAACAGGGAGGAAATAAACGGAGTCAAATTGGAATCAATGGGC---ATCTATCAAATACTATCAATCTAC---TCAACAGTGGCGAGTTCCCTAGCACTGGCAATCATGATAGCTGGTCTATCTTTTTGGATGTGCTCTAATGGATCATTGCAGTGCAGAATT---TGCATCTAA
		</sequence>
		<sequence>
			<taxon idref="1026405|avian_domesticbirds|NorthAmerica|20140415|H5N8"/>
			------ATGGAA---------AGAATAGTTATTGCCCTTGCAATA---ATC------AGCATTGTCAAA------------------------GGTGAC---------------CAAATCTGCATTGGTTATCATGCAAACAATTCAACAGAGCAGGTTGATACAATCATGGAGAAGAATGTGACGGTCACACATGCTCAGGACATACTGGAAAAAGAGCACAATGGAAAACTTTGCAGTCTTAAAGGAGTGAGGCCCCTCATTCTGAAGGATTGCAGTGTAGCTGGATGGCTTCTTGGAAACCCAATGTGTGATGAATTCCTGAATGTACCAGAATGGTCATACATCGTGGAAAAAGATAATCCAGTCAATGGCCTGTGCTATCCAGGAAACTTCAATGATTACGAAGAACTGAAGCATTTAATGAGCAGCACAAACCATTTTGAGAAAATTCAGATAATTCCTAGG---AATTCTTGGTCCAATCATAATGCCTCATCAGGAGTAAGTTCAGCATGCCCATAC---AAT---GGCAGA---TCTTCCTTTTTCAGGAATGTGGTGTGGTTG---ATCAAG------AAGAAC---AATGCGTACCCAACAATAAAGAAGACCTACAAAAACACCAATGTAGAAGACCTTTTAATAATATGGGGAATTCACCACTCTAATGATGCAGATGAACAAACAAATCTCTATCAGAACTCGAACACTTATGTGTCTGTAGGAACATCAACACTGAATCAGAGATCAATTCCAGTAATAGCCACTAGACCCAAAGTGAACGGGCAAAGTGGAAGAATGGAATTTTTCTGGACAATACTGAGGCCGAATGATACAATCAGCTTTGAAAGCAATGGGAATTTTATAGCCCCTGAATATGCGTACAAGATTGTCAAG------------------------AAAGGGGATTCAGCAATCATGAAAAGT---GAATTGAAGTATGGTAAC---TGTGACACCAAATGTCAGACCCCAGTGGGAGCTATAAAT---------TCCAGTATGCCCTTCCACAATGTTCATCCTCTTACCATTGGGGAGTGCCCCAAGTATGTCAAATCGGACAAGCTGGTTCTTGCAACAGGACCAAGAAACGTTCCCCAA------------------------------------------------AGAGAAACAAGAGGCCTATTTGGAGCAATAGCAGGATTCATAGAAGGAGGATGGCAAGGAATGGTTGATGGATGGTACGGATACCATCATAGCAATGAGCAGGGAAGTGGATATGCTGCAGACAAAGAATCTACCCAGAAAGCAATCGATGGGATCACCAATAAAGTAAACTCAATCATTGACAAAATGAACGCTCAATTCGAATCCGTGGGGAAAGAATTCAACAACCTGGAAAGGAGAATAGAAAATTTGAATAGGAAAATGGAAGATGGGTTTTTAGATGTATGGACTTACAATGCAGAACTTCTTGTGCTCATGGAAAATGAGAGAACTTTGGACTTCCATGATTCAAATGTCAAGAATCTATACGATAAAGTCCGACTCCAGCTGAGAGACAATGCAAAAGAATTGGGCAACGGATGCTTTGAATTCTACCACAAGTGTGACAATGAATGCATGGAAAGTGTGAGAAATGGAACGTATGACTATCCGCAATATTCGGAAGAATCAAGACTGAACAGGGAGAAAATAGACGGAGTCAAATTGGAATCAATGGGC---ACCTATCAGATACTATCAATCTAC---TCAACAGTGGCGAGTTCCCTAGCACTGGCAATCATGATAGCTGGTCTATCTTTTTGGATGTGCTCCAATGGATCATTGCAGTGCAGAATT---TGCATCTAG
		</sequence>
		<sequence>
			<taxon idref="1002738|avian_domesticbirds|NorthAmerica|19940615|H5N2"/>
			------ATGGAA---------AAAATAGTGATTGCCTTCGCAATG---ATC------AGCATCGTCACA------------------------GGTGAC---------------CAAATCTGCATTGGTTATCATGCAAACAATTCAACAAAACAGGTTGACACAATCATGGAGAAGAATGTGACGGTCACACATGCTCAGGACATACTGGAAAAAGAACACAATGGAAAACTCTGCAGCATTAAAGGAGTGAAGCCCCTCATTCTGAAGGATTGCAGCGTAGCTGGATGGCTTCTTGGAAATCCAATGTGTGATGAATTCCTGAATGTGCCGGAATGGTCATACATTGTGGAAAAAGACAATCCAGTCAATGGCCTGTGCTATCCGGGAAACTTCGACGATTATGAAGAACTGAAGCATTTAATGAGCAGCACAAGCCATTTTGAAAAAATTCAGATATTTCCCAGG---AGCTCTTGGACCAACCATGATGCCTCATCAGGAGTGAGCTCAGCATGCCCACAC---AAC---GGTAGG---TCTTCCTTTTTCAGGAATGTAGTGTGGTTG---ATCAAG------AAGAAT---AATGTGTACCAAACAATAAAGAGGACCTACAACAACACCAATGTAGAAGACCTTTTAATATTATGGGGAATTCATCACCCTAATGATGCAGCTGAACAGATAAAACTCTACCAAAACTCGAACACTTACGTGTCAGTGGGAACATCAACACTAAATCAAAGGTCAATCCCAGAAATAGCCACCAGACCCAAAGTGAATGGACAAAGTGGAAGAATAGAATTTTTTTGGACAATACTAAGTCCGAACGATTCAATATTCTTTGAGAGTACTGGGAACTTTATAGCTCCCGAATATGCATACAAGATTATTAAA------------------------AAAGGAGAATCAGCAATCATGAAAAGT---GAACTGGATTATGGTAAC---TGTGATGCCAAATGTCAGACCCCAGTGGGTGCTATAAAT---------ACCAGTATGCCTTTCCACAATGTCCATCCTTTTACCATTGGGGAGTGCCCCAAGTATGTAAAATCGAAAAAACTGGTTCTTGCAACAGGGCTAAGAAACGTACCCCAA---------------------------------AGA---------AAAAGAAAAACAAGAGGCCTATTTGGAGCAATAGCCGGATTCATAGAAGGAGGATGGCAAGGAATGGTGGATGGATGGTATGGATACCATCATAGCAATGAGCAGGGTAGTGGATATGCTGCAGATAAAGAATCTACACAGAAAGCAATTGATGGGATCACTAATAAAGTCAACTCAATCATTGACAAAATGAACACTCAATTCGAAGCCGTTGGGAAAGAATTCAACAACCTAGAAAGGAGAATAGAAAATTTGAATAAGAAAATGGAAGATGGTTTTTTCGATGTATGGACTTACAATGCAGAACTTCTAGTACTCATGGAAAACGAAAGAACTCTGGATCTCCATGATTCAAATGTCAAAAACTTATACAATAAGGTCCGACTCCAACTGAGAGACAATGCAAAAGAATTAGGTAACGGGTGCTTTGAATTCTACCACAAGTGTGACGACGAATGCATGGAAAGTGTGAGAAATGGGACATATGACTATCCACAATACTCAGAAGAATCAAGACTGAACAGGGAGGAAATAGACGGAGTCAAATTAGAATCAATGGGG---ACTTATCAGATACTTTCAATCTAT---TCAACAGTAGCGAGTTCCCTAGCCCTGGCAATCATGGTAGCTGGTCTATCTTTTTGGATGTGCTCCAATGGATCATTGCAGTGCAGAATT---TGCATCTAA
		</sequence>
		<sequence>
			<taxon idref="1026189|avian_domesticbirds|NorthAmerica|20060615|H5N2"/>
			------ATGGAA---------AGAATAGTAATTGCCTTTGCAATA---ATC------AGCATCGTTACA------------------------GGTGAC---------------CAAATCTGCATTGGTTACCATGCAAACAATTCAACAAAACAAGTTGACACAATCATGGAAAAGAATGTGACGGTCACACATACTCAGGACATACTAGAAAAAGAACACAATGGAAGACTCTGCAGTCTTAAAGGAATAAAGCCCCTCATCCTGAAGGATTGCAGTGTAGCTGGATGGATTCTTGGAAATCCTATGTGTGATGAATTCCTGAATGTGCCGGAGTGGTCATACATTGTGGAGAAAGACAACCCATCCAATGGCCTGTGTTACCCTGGAAACTTCGAAGATTATGAAGAATTGAAGCATTTAATGAGCAGCACAAATCATATTGAGAGAGTTCAGATATTTCCTAGG---AGCTCTTGGCCCAACCATAATGCCTCATCAGGAGTGAGCTCAGCATGCCCGTTC---AAT---GGTAGA---TCTTCCTTTTTTCGGAATGTAGTGTGGTTG---ATCAAG------AAGAAT---AATGTGTACCCAACACTAACAAGGAACTACACCAACACTAATGTAGAAGACCTTTTAATAGTATGGGGAGTTCATCACCCTAATGATGCAACTGAGCAGACAAAACTCTACCAGAACCTTAACACTTATGTGTCAGTGGGGACATCAACACTAAACCAGAGGTCAAACCCAAAAATAGCCACCAGACCCCAGGTGAACGGACAGAGAGGAAGGGTGGAATTTTTTTGGACAATATTAAAATCGAACGATTCAATCTTTTTCGAGAGTAATGGGAACTTTATAGCTCCCGAATATGCATACAAGATTATTAAA------------------------AAAGGAAAATCAGCAGTCATGAAAAGT---GAACTGGATTATGGTGAC---TGTAATACCAAATGCCAGACCCCAGTAGGTGCTATAAAC---------TCCAGTTTGCCTTTCCACAATGTTCATCCCTTTACCATTGGGGAATGCCCCAGGTATGTCAAATCGAAGAAACTGGTCCTTGCAACAGGACTAAGAAATGTACCCCAA------------------------------------------------AAAGAAACAAGGGGCTTATTTGGAGCAATAGCCGGATTCATAGAAGGGGGATGGCAAGGAATGGTGGATGGATGGTATGGATACCATCACAGCAATGAGCAGGGCAGTGGATATGCTGCAGACAAAGAATCTACACAGAAAGCAATTAATGGAATCACTAATAAAGTCAACTCAATCATTGGTAAAATGAACACTCAGTTCGAAGCCATTGGGAAAGAATTCAACAACCTAGAAAGGAGAATAGAAAATTTAAATAAGAAAATGGAAGATGATTTTTTGGATGTATGGACTTACAATGCAGAACTTCTAGTGCTCATGGAAAACGAGAGAACTTTGGATCTCCATGATTCAAATGTCAAGAATTTGTACGATAAGGTCCGACTCCAGCTGAGAGATAATGCAAAAGAACTAGGCAACGGATGTTTTGAATTCTACCACAAGTGTGACAATGAATGCATGGAAAGTGTGAGAAATGGAACGTATGATTACCCACAATACTCAAAAGAGTCAAAACTGAAAAGAGAAGAAATAGATGGGGTCAAATTAGAATCAACAGGG---ACTTATCAGATACTTTCAATCTAT---TCAACAGTGGCGAGTTCCCTAGCACTGGCAATCATGGTAGCTGGTCTATCTTTTTGGATGTGCTCCAATGGGTCATTGCAGTGCAGAATT---TGCATCTAA
		</sequence>
		<sequence>
			<taxon idref="1026274|avian_domesticbirds|NorthAmerica|20100415|H5N2"/>
			------ATGGAA---------AGGATAGTAATCGCCTTTGCAATA---ATC------AGCATTGTTACA------------------------GGTGAC---------------CAAATCTGCATTGGTTATCATGCAAACAATTCAACAAACCAAGTTGACACAATCATGGAAAAGAATGTGACGGTCACACATACCCAGAACATACTAGAAAAAGAACACAATGGAAGACTCTGCAGTCTTAAGGGAATAAAGCCCCTAATTCTGAAGGACTGCAGTGTAGCTGGGTGGCTTCTTGGAAATCCTATGTGCAATGAATTCCTGAGTGTGCCAGAATGGTCATACATCGTGGAGAAAGACAACCCATCCAATGACCTATGCTACCCTGGGAACTTTGACAATTATGAAGAACTGAAGCATTTAATAAGCAGCACAAACCACTTAGAGAGAATTCAAATATTTCCCAGA---AATTCTTGGCCCAACCACAATGCCTCATCAGGGGTGAGCTCAGCGTGCCCTTTC---AAT---GGTAGG---TCTTCTTTTTTCCGGAATGTAGTGTGGCTG---ATCAAG------AAGGAC---AATGTTTACCGAACACTAAAAAGAAACTACACCAACACCAATGTAGAAGACCTTTTAATAATATGGGGAGTTCATCACCCTGATGATGCAGAAGTACAGGCAAAACTCTACCAGAACCTGAACACTTATGTGTCAGTGGGAACATCAACACTGAATCAGAGGTCAATCCCAACAATAGCCACAAGACCCCAGGTGAACGGACAGAGAGGAAGAATGGAATTTTTTTGGACAATATTAAAGTCGAACGATTCAATATTTTTCGAGAGTACTGGAAACTTTATAGCTCCCGAATATGCATACAAGTTTATCAAA------------------------AGAGGGAAATCAGCAATCATGAAAAGT---GAACTGGATTATGGTAAT---TGTAATGCAAGATGTCAGACCCCATTGGGTGCTATAAAT---------TCCAGTCTGCCTTTCCACAATGTCCATCCCTTTACAGTTGGGGAGTGCCCCAGGTATGTCAAATCAAAGAAACTGGTCCTTGCAACTGGACTCAGAAATGTACCCCAA------------------------------------------------AGAAAAACAAGAGGCCTGTTTGGAGCAATAGCCGGATTCATAGAAGGAGGATGGCAAGGAATGGTGGATGGATGGTATGGATACCATCATAGCAATGAGCAGGGTAGTGGATATGCTGCAGACAAAGAATCCACACAGAAAGCAATTAATGGAATCACTAATAAAGTCAACTCAATCATTAACAAAATGAACACCCAATTTGAAGCAATTGGGAAAGAATTCAACAATCTGGAAAGGAGAATAGAGAATTTGAATAAGAAAATGGAGGATGACTTTTTGGATGTATGGACATACAATGCAGAACTTCTAGTGCTCATGGAAAATGAGAGAACTCTGGATCTCCATGATTCAAATGTCAAGAACTTGTACGAAAAGGTCCGACTCCAGCTGAGAAACAATGCAAAAGAATTAGGCAATGGATGCTTTGAATTCTACCACAAGTGTGACAATGAATGCATGGAAAGTGTGAGAAATGGAACGTATAACTACCCACGATACTCAAAAGAATCAAGACTGAACAGAGAAGAGATTGAAGGAATCAAATTGGAATCAACGGGG---ACTTATCAGATACTTTCAATTTAT---TCTACAGTAGTGAGTTCCCTAATACTGGCAATCATGGTAGCTGGTCTGTCTTTTTGGATGTGTTCCAATGGGTCATTGCAGTGCAGAATT---TGCATCTAA
		</sequence>
		<sequence>
			<taxon idref="1021679|avian_domesticbirds|EastAsia|20130326|H5N2"/>
			------ATGGAA---------AGAATAGTAATTGCCTTTGCTATA---GTC------AACATTGTCAAA------------------------GGTGAC---------------CGTATCTGCATTGGTTATCATGCAAACAATTCAACAACACAAGTTGACACAATCATGGAGAAGAATGTGACGGTCACACATGCTCAGGACATACTGGAAAAGGAACACAATGGGAGACTCTGCAGTCTTAAAGGAGTGAAGCCCCTTATTTTGAAGAACTGCAGTGTAGCCGGATGGCTTCTTGGAAATCCAATGTGTGATGAATTCCTAAACGTACCGGAATGGTCATACATTGTGGAAAAAGACAGACCAGCCAATGGCCTGTGCTATCCGGGAACTTTCAACTATTATGAAGAACTGAAGCATTTAATGAGCAGCACAAACCAATTTGAGAAAATTCAGATATTTCCTAGG---AGCTCTTGGTCCAATCATGACGCCTCATCAGGAGTGAGCTCCGCATGCCCATAC---AAT---GGTAGG---TCTTCATTTTTCAGGAATGTAGTGTGGTTG---ATCAAG------AAGAAC---AATGTATACCGGACAATAACAAGGACCTACAACAACACCAACATAGAAGACCTTTTAATAATATGGGGAATTCATCATCCTAATGATGCAGCTGAACAAATAAAACTCTACCAGAACCCGAGCACTTACGTGTCAGTGGGGACATCAACACTGAATCAGAGGTCGATCCCAGAAATAGCCACCAGACCCAAGGTAAACGGACAGAGTGGGAGGATGGAGTTTTTTTGGACAATACTAAGACCGAATGACTCAATCACCTTTGAGAGCACTGGGAACTTTATAGCTCCTGAATATGCATACAAGATTGTTAAA------------------------AAAGGAGACTCAGCAATCATGAAAAGT---GAACTGAGTTATGGTAAC---TGTAACACCAAATGCCAATCCCCAGTGGGTGCTATAAAT---------TCCAGTATGCCTTTCCACAATGTCCATCCCTTTACCATTGGGGAGTGCCCCAAGTATGTCAAATTGAAAAAACTGGTCCTAGCAACAGGACTGAGAAACATACCCCAA------------------------------------------------AGGAAAAAAAGAGGTCTATTTGGAGCAATAGCCGGATTCATAGAAGGAGGGTGGCAAGGAATGGTGGATGGGTGGTATGGATACCATCACAGCAATGAGCAAGGTAGTGGATATGCTGCAGACAAAGAATCTACACAGAAAGCAGTCGATGGAATAACTAATAAAGTCAACTCAATCATTAGCAAAATGAACAGTCAGTTCGAAGCCGTTGGAAAAGAATTCAACAACCTAGAAAGAAGAATAGAAAATTTGAATAAGAAAATGGAGGATGGCTTTATAGATGTATGGACTTACAATGCAGAACTTCTAGTGCTCATGGAAAACGAGAGAACTCTAGATCTCCATGATTCAAATGTTAAGAATTTATACGATAAGGTCCGACGCCAGCTGAGGGACAATGCAAAAGAATTAGGCAATGGTTGCTTTGAATTCTACCACAGGTGTGACAATAAATGCATGGAAAGCGTGAGGAATGGAACGTATGACTACCCACAATACTCAGAAGAATCAAGACTGAAAAGAGAGGCAATAGATGGAGTCAAATTAGAATCAATGGGG---GTTTATCAGATAATTTCAATTTAT---TCAACAGTAGCGAGTTCCCTAGCACTGGCAATCATGGTAGCTGGTCTATCTTTTTGGATGTGTTCCAATGGATCATTGCAGTGCAGAGTT---TGCATCTAG
		</sequence>
		<sequence>
			<taxon idref="1023520|avian_waterfowl|NorthAmerica|19830615|H5N2"/>
			------ATGGAA---------AGAATAGTGATTGCCCTTGCAATA---ATC------AGCATTGTCAAA------------------------GGTGAT---------------CAAATCTGCATTGGTTATCATGCAAACAATTCAACAGAACAGGTTGACACGATCATGGAGAAGAATGTGACGGTCACACATGCTCAGGACATACTGGAAAAAGAGCACAATGGGAAACTCTGCAGTCTCAAAGGAGTGAGGCCCCTCATTCTGAAGGATTGCAGTGTGGCTGGATGGCTCCTTGGAAACCCAATGTGTGATGAATTCCTGAATGTACCGGAATGGTCATACATTGTGGAAAAAGATAATCCAGTCAATGGCTTGTGCTATCCAGGAGACTTCAACGATTATGAAGAACTGAAGCATTTAATGAGCAGCACAAACCATTTTGAGAAAATTCAGATAATTCCTAGG---AGCTCTTGGTCCAACCATGAAGCCTCATCAGGAGTGAGCTCAGCATGCCCATAC---AAT---GGTAGG---TCTTCCTTTTTCAGGAATGTAGTGTGGTTG---ATCAAG------AAGAAT---AATGCGTACCCAACAATAAAGAGGACCTACAACAACACCAATGTAGAAGACCTTCTAATATTATGGGGAATCCACCACCCTAATGATGCAGCAGAACAAACAAAACTCTATCAGAACTCAAACACTTATGTGTCTGTAGGAACATCAACACTGAATCAGAGGTCAATCCCAGAAATAGCCACCAGGCCCAAAGTGAACGGACAAAGTGGAAGAATGGAATTTTTCTGGACAATACTAAGGCCGAACGATGCAATCAGCTTTGAAAGTAATGGGAACTTTATAGCTCCTGAATATGCATACAAGATTGTTAAA------------------------AAAGGAGATTCAGCAATCATGAAAAGT---GAACTGGAGTATGGTAAC---TGTGATACCAAATGTCAGACCCCGGTGGGTGCTATAAAT---------TCCAGTATGCCTTTCCACAATGTTTATCCCCTTACCATTGGGGAGTGCCCCAAGTATGTCAAATCGGACAAACTGGTCCTTGCGACAGGGCTAAGAAACGTACCCCAA------------------------------------------------AGAGAAACAAGAGGTCTGTTTGGAGCAATAGCAGGATTCATAGAAGGAGGATGGCAAGGAATGGTGGATGGATGGTATGGATACCATCATAGCAATGAGCAGGGAAGTGGATATGCTGCAGACAAAGAATCCACCCAGAAAGCAATCGATGGGATCACCAATAAAGTAAACTCAATCATTGACAAAATGAACACTCAATTCGAAGCCGTTGGGAAAGAATTCAACAACCTAGAAAGGAGAATAGAAAATTTAAATAAGAAAATAGAAGATGGGTTTTTAGATGTATGGACTTACAATGCAGAACTTCTGGTGCTCATGGAAAACGAAAGAACTCTGGATCTCCATGATTCAAATGTCAAGAACTTATACGATAAGGTCCGACTCCAGCTGAGAGACAATGCAAAAGAATTAGGCAACGGGTGTTTTGAATTCTATCACAAGTGTGACAATGAATGCATGGAAAGTGTGAGAAATGGAACGTATGACTATCCACAATACTCAGAAGAATCAAGGCTGAACAGGGAGGAAATAGACGGAGTCAAATTGGAATCAATTGGC---ACTTATCAGATACTATCAATCTAC---TCAACAGTGGCGAGTTCCCTAGCACTGGCAATCATGGTAGCTGGTCTATCTTTTTGGATGTGCTCCAATGGATCATTGCAGTGCAGAATT---TGCATCTAG
		</sequence>
		<sequence>
			<taxon idref="1003532|avian_domesticbirds|NorthAmerica|19830115|H5N1"/>
			------ATGGAG---------AGAATAGTGATTGCCCTTGCAATA---ATC------AGCGTTGTCAAA------------------------AGTGAC---------------CAAATCTGCATTGGTTATCATGCAAACAACTCAACAGAACAGGTTGACACAATCATGGAGAAGAACGTGACGGTCACACATGCTCAGGACATACTGGAAAAAGAGCACAACGGGAAACTCTGCAGTCTCAAAGGAGTGAGGCCCCTCGTTCTGAAGGATTGCAGTGTGGCTGGATGGCTTCTTGGAAACCCAATGTGTGATGAATTCTTGAATGTACCGGAATGGTCATACATTGTAGAAAAAGACAATCCGGTCAATGGCTTGTGCTATCCAGGAGACTTCAACGATTATGAAGAACTGAAGCACTTAATGAGCAGCACAAACCATTTTGAGAAAATTCAGATAATCCCTAGG---AGCTCTTGGTCCAACCATGATGCCTCATCAGGAGTGAGCTCAGCATGCCCATAC---AAT---GGTAGA---TCTTCCTTTTTCAGGAATGTAGTGTGGTTG---ATCAAG------AAGAAT---AATGCGTACCCAACAATAAAGAGGACCTACAACAACACCAATATGGAGGACCTTCTGATATTGTGGGGAATCCACCACCCTAATGATGCAGCAGAACAAACAAAACTCTACCAGAACTCGAACACTTATGTGTCTGTAGGAACATCAACACTGAATCAGAGGTCAATCCCAGAAATAGCTACCAGGCCCAAAGTGAACGGACAAAGTGGAAGAATGGAATTTTTCTGGACAATACTACGGCCGAACGATGCAATCAGCTTTGAAAGTAGCGGGAACTTTATAGCTCCTGAATATGCATACAAGATAGTTAAA------------------------AAAGGAGATTCAGCAATCATGAAAAGT---GAACTGGAGTATGGTAAC---TGTAATACCAAATGTCAGACCCCAGTAGGTGCTATAAAT---------TCCAGTATGCCTTTCCATAATGTCCATCCCCTTACCGTTGGAGAGTGCCCCAAGTATGTCAAATCCGACAAACTGGTCCTTGCAACAGGACCGAGGAACGTGCCCCAA------------------------------------------------AGAGAAACAAGAGGTCTGTTTGGAGCAATAGCAGGATTCATAGAAGGAGGATGGCAAGGAATGGTAGATGGATGGTATGGATATCATCATAGCAATGAACAGGGAAGTGGATATGCTGCAGACAAAGAATCCACTCAGAAAGCAATCGACGGGATCACCAATAAAGTAACTTCAATCATTGACAAAATGAACACTCAATTCGAAGCTGTTGGGAAAGAATTCAACAACCTAGAAAGGAGAATAGAAAATTTAAATAAGAAAATGGAAGATGGGTTTCTAGATGTATGGACTTACAATGCAGAACTTCTGGTGCTCATGGAAAACGAAAGAACTCTGGATTTCCATGATTCAAATGTCAGGAACTTATACGATAAGGTCCGACTCCAGCTGAGAGACAATGCAAAAGAATTAGGCAATGGGTGTTTTGAGTTCTATCACAAGTGTGACAATGAATGCATGGAAAGTGTGAGAAATGGAACGTATGACTATCCACAATACTCAGAAGAATCAAGGCTAAACAGGGAGGAAATAGATGGAGTCAAATTGGAATCAATGGGC---ACTTATCAGATACTATCAATCTAC---TCAACAGTGGCGAGTTCCCTAGCACTGGCAATCATGGTAGCTGGTCTGTCTTTTTGGATGTGCTCCAATGGATCATTGCAGTGCAGAATT---TGCATCTAG
		</sequence>
		<sequence>
			<taxon idref="1003357|avian_domesticbirds|NorthAmerica|19860615|H5N2"/>
			------ATGGAA---------AGAATAGTGATTGCCCTTGCAATA---ATC------AGCGTTGTCAAA------------------------GGTGAT---------------CGAATTTGTGTCGGTTATCATGCAAACAATTCAACAAAGCAAATTGACACAATCATGGAAAAGAATGTGACAGTCACACATGCTCAAGACATACTGGAGAAAAAGCACAACGGCAAACTCTGCAGTCTCAAAGGAGTGAAGCCCCTCATTTTGAAGGATTGCAGTGTGGCAGGATGGCTTTTGGGAAATCCAATGTGTGATGAGTTCCTAAACACACCGGAGTGGTCATACATTGTGGAGAAGAACAATCCGATCAATAGCTTATGTTATCCAGGAGATTTTAATGATTATGAAGAGCTGAAACATTTAGTGAGCAGCACAAATCTTTTTGAGAAAATTAGAATAATCCCTAGG---AACTCTTGGACCAATCATGATGCCTCTTCAGGAGTGAGCTCTGCATGCCCCCAC---CTT---GGTAGA---TCTTCTTTTTTCAGGAATGTGGTGTGGCTG---ATAAAG------AAGAAT---AATGTATATCCTACAATAAAGAGGACCTACAATAACACCAATGTAGAAGACCTTCTGATATTGTGGGGAATCCATCATCCTAATGATGCGGCGGAACAAGCAAAACTCTATCAAAACTTGAACGCTTATGTATCCGTAGGAACATCAACACTAAATCAAAGGTCAATACCCATAATTGCTACCAGGCCAAAAGTAAATGGACAAAGTGGAAGAATGGAATTTTTCTGGACAATACTAAGGCCAAACGATACAATCAGCTTTGAAAGTACTGGGAACTTTATAGCTCCTGAATATGCATACAAGATAGTTAAG------------------------AAAGGAGACTCAGCAATCATGAGAAGC---GAATTGGAGTATGGCAAC---TGCGATACCAAGTGTCAGACCCCGCTGGGTGCTATAAAT---------TCTAGTATGCCTTTTCACAATGTACATCCCCTTACCATTGGAGAGTGTCCCAAATATGTCAAATCGAATAAACTGGTCCTTGCAACAGGGATGAGGAACGTGCCTCAG------------------------------------------------AAGAAAAAGAGAGGTCTGTTTGGAGCAATAGCAGGATTCATAGAAGGGGGGTGGCAAGGAATGGTAGGTGGATGGTATGGTTATCATCACACCAACGGACAGGGAAGTGGATATGCTGCAGACAAAAAGTCCACTCAGAAAGCGATCGACGGGATCACCAATAAAGTCAACTCAATAATTGATAAAATGAACACCCAATTCGAAGCAGTTGGGAGAGAGTTCAACAACTTAGAAAGAAGAATAGAAAATTTAAATAAGAAAATGGAAGATGGATTTATAGATGTATGGACTTACAATGCGGAACTTTTGGTGCTCATGGAAAATGAAAGGACTCTGGATCTCCATGATTCAAATGTCAAGAACCTATATGATAAAGTCCGACTCCAACTTAGAGATAATGCAAAAGAATTAGGCAATGGGTGTTTTGAGTTCTACCATAAATGTGACAATGAATGCATGGAAAGTGTGAGAAACGGAACGTATAACTATCCAAAATACTCAGAAGAATCAAAACTGAAAAGAAAGGAAATAGATGGAGTAAAATTGGAGTCAATAGGC---ACCTATCAAATACTGTCGATCTAT---TCAACTGTGGCGAGTTCCCTAGCACTGGCAATCATGGTAGCTGGTCTGTCTTTTTGGATGTGTTCCAATGGATCATTGCAGTGCAGAATT---TGCATCTAG
		</sequence>
		<sequence>
			<taxon idref="1002797|avian_waterfowl|NorthAmerica|19860615|H5N2"/>
			------ATGGAA---------AGAATAGTGATTGCCCTTGCAATA---ATC------AGCGTTGTCAAA------------------------GGTGAT---------------CGAATTTGTGTCGGTTATCATGCAAACAATTCAACAAAGCAAATTGACACAATCATGGAAAAGAATGTGACAGTCACACGTGCTCAAGACATACTGGAGAAAAAGCACAACGGCAAACTCTGCAGTCTCAAAGGAGTGAAGCCCCTCATTTTGAAGGATTGCAGTGTGGCAGGATGGCTTTTGGGAAATCCAATGTGTGATGAGTTCCTAAACACACCGGAGTGGTCATACATTGTGGAGAAGAACAATCCGATCAATAGCTTATGTTATCCAGGAGATTTTAATGATTATGAAGAGCTGAAACATTTAGTGAGCAGCACAAATCTTTTTGAGAAAATTAGAATAATCCCTAGG---AACTCTTGGACCAATCATGATGCCTCTTCAGGAGTGAGCTCTGCATGCCCCCAC---CTT---GGTAGA---TCTTCTTTTTTCAGGAATGTGGTGTGGCTG---ATAAAG------AAGAAT---AATGTATATCCTACAATAAAGAGGACCTACAATAACACCAATGTAGAAGACCTTCTGATATTGTGGGGAATCCATCATCCTAATGATGCGGAGGAACAAGCAAAACTCTATCAAAACTTGAACGCTTATGTATCCGTAGGAACATCAACACTAAATCAAAGGTCAATACCCATAATTGCTACCAGGCCAAAAGTAAATGGACAAAGTGGAAGAATGGAATTTTTCTGGACAATACTAAGGCCAAACGATACAATCAGCTTTGAAAGTACTGGGAACTTTATAGCTCCTGAATATGCATACAAGATAGTTAAG------------------------AAAGGAGACTCAGCAATCATGAGAAGC---GAATTGGAGTATGGCAAC---TGCGATACCAAGTGTCAGACCCCGCTGGGTGCTATAAAT---------TCTAGTATGCCTTTTCACAATGTACATCCCCTTACCATTGGAGAGTGTCCCAAATATGTCAAATCGAATAAACTGGTCCTTGCAACAGGGATGAGGAACGTGCCTCAG------------------------------------------------AAGAAAAAGAGAGGTCTGTTTGGAGCAATAGCAGGATTCATAGAAGGGGGGTGGCAAGGAATGGTAGATGGATGGTATGGTTATCATCACACCAACGGACAGGGAAGTGGATATGCTGCAGACAAAAAGTCCACTCAGAAAGCGATCGACGGGATCACCAATAAAGTCAACTCAATAATTGATAAAATGAACACCCAATTCGAAGCAGTTGGGAGAGAGTTCAACAACTTAGAAAGAAGAATAGAAAATTTAAATAAGAAAATGGAAGATGGATTTATAGATGTATGGACTTACAATGCGGAACTTTTGGTGCTCATGGAAAATGAAAGGACTCTGGATCTCCATGATTCAAATGTCAAGAACCTATATGATAAAGTCCGACTCCAACTTAGAGATAATGCAAAAGAATTAGGCAATGGGTGTTTTGAGTTCTACCATAAATGTGACAATGAATGCATGGAAAGTGTGAGAAACGGAACGTATAACTATCCAAAATACTCAGAAGAATCAAAACTGAAAAGAAAGGAAATAGATGGAGTAAAATTGGAGTCAATAGGC---ACCTATCAAATACTGTCGATCTAT---TCAACTGTGGCGAGTTCCCTAGCACTGGCAATCATGGTAGCTGGTCTGTCTTTTTGGATGTGTTCCAATGGATCATTGCAGTGCAGAATT---TGCATCTAG
		</sequence>
		<sequence>
			<taxon idref="1021694|avian_waterfowl|EastAsia|20130718|H5N2"/>
			------ATGAGA---------AAAATAGTGCTTTTCCTGTCAATA---GCC------AGTCTTGTTAAG------------------------AGTGAC---------------AAAATCTGCATTGGTTATCATGCAAACAATTCAACAGCAAAGGTTGACACAATAATGGAAAAGAATGTCACTGTCACACATGCGAAAGACATACTTGAAAAGAAACACAATGGGAAACTATGCGGTTTGAATGGAGTGAAACCTCTCATTTTGAGGGACTGTAGTGTAGCTGGTTGGCTCCTAGGGAACCCAATGTGTGACGAGTTCCTCATGGTGCCAGAATGGTCTTACATAGTGGAAAAGAACAAACCAACCAATGGCTTATGCTACCCAGGAGATTTCCAAGACTATGAAGAACTTAAACATCTCTTAAGCAGTACAACCCATTTTGAAAAAATACAGATATTCCCCAGG---AATTCTTGGCCCCAACATGACACTTCA---GGAGTAACAGCTGCATGTCAATTT---AGT---GGAAGG---TCCTCTTTTTTCAGAAATATGGTGTGGCTC---ATTAAA------AAGAAC---AACGAATACTTAACAATAAAGAGATCATACAAAAATACTAATCAGGAAGATCTTTTGATCATGTGGGGAATCCACCACCCCAGTCATGATGAAGAACAAGTGAGACTCTATAAAAACCCCAGAACTTACATTTCTGTTGGAACATCAACACTGAACCAGAGGTTATCCCCAATAATAACTGAAAGACCCCAAGTAAATGGGCAAAGTGGCAGAATGAGTTTTTATTGGACAATTTTAAAGCCAAGAGATACCATTAACTTTGAGACTAATGGAAATTTTATCCCTCCAGAGTATGCATTTAAGATTGCAAAG------------------------AAAGGAGACTCAGCAATTATAAGAAGT---GAATTGGAATATGGCAAC---TGCAACACTAGGTGCCAAACTCCAATGGGAGCATTGAAC---------TCCAGCATGCCTTTCCAAAACATCCACCCTATTACCATTGGGGAGTGCCCAAAATACGTGAAATCAAATAAATTAGTCCTTGCCACTGGCCTCAGAAACGTTCCTCAG---------------------------------ATAGAG---------------ACAAGGGGACTTTTTGGGGCAATTGCAGGGTTTATAGAAGGGGGATGGCAAGGGATGGTGGATGGTTGGTATGGGTATCACCATAGCAATGACCAAGGAAGTGGATATGCTGCTGACAAAGAATCCACCCAGAGGGCTATAGATGGAATCACAAATAAGGTAAATTCAATCATTGACAAGATGAACACTCAATTTGAGGCTGTTGGGAAGGAATTCAACAATTTGGAAAGAAGAATAGGGAACTTAAATAAGAAAATGGAAGATGGATTTTTGGACATTTGGACTTACAATGCTGAGCTTCTAGTTCTAATGGAAAATGAAAGAACTCTAGACCTTCATGATTCAAATGTCAAGAACCTGTATGAAAAGGTTCGATTACAGCTTAAAGACAATGCAAAGGAGCTGGGTAATGGTTGTTTTGAGTTTCACCACAAATGTGATAATGAGTGCATGGAAAGTGTAAAGAATGGAACATATGATTACCCACATTATTCAGAGGAGGCAAGACTCAAGAGAGAGGAGATAAGTGGGGTCAAATTGGAATCAATTGGA---ACTTACCAAATATTATCAATTTAT---TCAACAGCAGCAAGTTCCCTAGTACTGGCAATCATGATAGCTGGTCTATCTTTTTGGATGTGTTCCAATGGGTCATTACAGTGCAGAATT---TGCATTTAA
		</sequence>
		<sequence>
			<taxon idref="24523|avian_domesticbirds|WesternEurope|19590615|H5N1"/>
			------ATGGAG---------AGAATAGTGCTTCTTCTTGCAATA---GTC------AGTCTTGTCAAA------------------------AGTGAC---------------CAGATTTGCATTGGTTACCATGCAAACAAATCGACAAAGCAGGTTGACACAATAATGGAGAAGAATGTGACTGTCACACACGCCCAAGATATACTTGAAAGGACACACAACGGGAAGCTCTGCAGTCTAAATGGGGTGAAACCTCTCATCTTGAGGGACTGTAGTGTAGCTGGATGGCTCCTTGGAAACCCCATGTGTGACGAGTTCCTTAATGTGCCAGAATGGTCTTACATAGTAGAAAAGGACAATCCAATCAACAGCCTCTGCTACCCAGGGGATTTTAATGACTACGAAGAACTGAAACACCTATTGAGCAGTACAAACCATTTTGAGAAAATTCAAATCATCCCCAGG---AGTTCTTGGTCCAATCATGATGCTTCATCAGGAGTGAGCTCTGCATGTCCATAC---ATT---GGGAGG---TCCTCCTTTTTTAGAAATGTGGTATGGCTT---ATCAAA------AAGGAC---AATGCATACCCAACAATAAAGAGGAGTTACAACAATACCAACCAAGAGGATCTTCTAATACTGTGGGGGATCCATCATCCTAATGACGCAGCGGAACAAACAAAGCTCTATCAAAATCCGACCACTTACGTTTCTGTCGGAACATCAACACTGAACCAGAGATCAATTCCAGAAATAGCCACTAGGCCTAAAGTAAATGGGCAGAGCGGGAGAATGGAATTCTTTTGGACAATTTTAAAGCCAAATGATGCAATTAATTTTGAGAGTAATGGGAACTTCATAGCTCCAGAATATGCATACAAAATCGTCAAG------------------------AAGGGGGACTCGGCAATCATGAAAAGC---GGCTTGGCATATGGTAAC---TGTGATACTAAGTGTCAAACTCCAGTGGGTGCGATAAAC---------TCCAGCATGCCCTTCCACAATATACACCCTCACACCATTGGGGAATGCCCTAAATACGTGAAATCAGATAGGTTGGTCCTTGCAACTGGACTCAGAAACGTCCCTCAA------------------------------------------------AGGAAGAAAAGAGGTCTATTTGGGGCTATAGCGGGCTTTATTGAAGGGGGATGGCAGGGAATGGTAGACGGTTGGTATGGATACCATCATAGCAACGAACAGGGGAGTGGGTATGCTGCAGACAAAGAGTCCACTCAAAAGGCAATTGATGGAATCACCAACAAGGTCAATTCAATCATTGACAAAATGAACACCCAGTTTAAGGCCGTCGGAAAGGAATTTAATAATTTGGAGAGGAGGGTAGAGAATTTGAACAAGAAAATGGAAGACGGGTTTCTAGATGTTTGGACTTACAATGTTGAACTTCTAGTCCTTATGGAAAATGAAAGGACTCTGGATTTCCATGACTCAAACGTCAAGAACCTTTATGATAAAGTCCGACTACAGCTTAAGGACAACGCGAGGGAACTGGGTAATGGTTGTTTCGAGTTCTACCACAAATGTGACAATGAATGTATGGAAAGTGTGAGAAACGGAACATATGACTACCCACAGTATTCAGAAGAAGCAAGACTAAACAGGGAGGAAATAAGTGGAGTTAAATTGGAATCAATGGGG---GTTTATCAAATACTGTCAATTTAT---TCAACAGTGGCAAGTTCCCTAGCACTGGCAATCATGATAGCTGGTCTATCTTTTTGGATGTGTTCCAATGGGTCATTGCAGTGCAGAATT---TGCATTTGA
		</sequence>
		<sequence>
			<taxon idref="24511|avian_shorebirds|SouthAfrica|19610615|H5N3"/>
			------ATGGAG---------AGAATAGTGCTTTTTCTTGCAATA---GTC------AGTCTTGTCAAA------------------------AGTGAC---------------CAGATTTGCATTGGTTATCATGCAAATAACTCGACAGAACAGGTTGACACAATAATGGAGAAGAATGTGACTGTCACACATGCCCAAGACATACTCGAAAAGACACACAACGGGAAGCTCTGCAGTCTAAATGGAGTGAAGCCTCTCATCTTGAGGGATTGTAGTGTAGCTGGATGGCTCCTTGGAAATCCCATGTGTGACGAGTTCCTTAATGTGCCAGAATGGTCTTACATAGTGGAGAAGGACAATCCAATCAACAGCCTTTGCTACCCAGGGGACTTTAATGACTACGAAGAATTGAAACACCTATTGAGCAGTACAAACCACTTTGAGAAAATTCAAATCATCCCCAGG---AGTTCTTGGTCCAATCATGATGCCTCATCAGGAGTAAGCTCTGCATGTCCATAC---AAT---GGGAGG---TCCTCCTTTTTTAGAAATGTGGTATGGCTT---ATCGAA------AAGAAC---AATGCATACCCAACAATAAAGAGGAGTTACAACAATACCAACCAAGAGGATCTTCTAATATTGTGGGGGATTCACCATCCTAATGACGCAGCAGAACAGACAAAGCTCTATCAAAATCCAACCACTTATGTCTCTGTCGGGACATCAACACTGAATCAGAGATCAATTCCAGAAATAGCCACCAGGCCCAAAGTAAATGGACAGAGCGGAAGAGTGGAATTCTTTTGGACAATTTTAAAGCCCAATGATGCAATTAATTTTGAGAGTAATGGGAACTTCATAGCTCCAGAATATGCATACAAAATTGTCAAG------------------------AAGGGGGACTCTGCAATCATGAAAAGC---GATTTGGAATATGGTAAC---TGTAATGCTAAGTGTCAAACTCCAGTGGGTGCGATAAAC---------TCCAGCATGCCCTTCCACAATATACACCCTCTCACCATCGGGGAATGCCCCAAATACGTAAAATCAGATAGGTTGGTCCTTGCAACTGGGCTCAGGAACGTCCCTCAG---------------------------------AGGGAGACG---CGCAGGCAGAAAAGAGGTCTATTTGGGGCTATAGCAGGTTTTATAGAAGGGGGATGGCAGGGAATGGTAGACGGTTGGTATGGATACCATCATAGCAACGAGCAGGGGAGCGGGTATGCTGCGGACAAAGAGTCCACTCAAAAGGCAATTGATGGGATCACCAATAAGGTCAACTCAATCATTGACAAAATGAACACTCAATTTGAGACCGTTGGAAAGGAATTTAATAATTTGGAGAGGAGGATAGAGAATTTGAACAAGAAAATGGAAGACGGGTTTCTAGATGTCTGGACTTACAATGCCGAACTTCTAGTTCTCATGGAAAATGAAAGGACTCTGGATTTTCATGACTCAAACGTCAAAAACCTTTATGATAAAGTCCGACTACAGCTTAAGGATAATGCTAAGGAACTGGGTAATGGTTGTTTCGAGTTCTACCATAAATGTGACAATGAATGTATGGAAAGCGTGAGAAACGGGACATATGACTACCCACAGTATTCAGAAGAAGCAAGACTGAACAGAGAGGAAATAAGTGGGGTTAAATTGGAATTAATGGGA---GTTTACCAAATACTGTCAATTTAT---TCAACAGTGGCAAGTTCCCTAGCACTGGCAATCATGATAGCTGGTCTATCTTTTTGGATGTGTTCCAATGGATCATTGCAGTGCAGAATT---TGCATTTAA
		</sequence>
		<sequence>
			<taxon idref="22387|avian_waterfowl|EastAsia|19770615|H5N3"/>
			------ATGGAG---------AAAATAGTGCTTCTTCTTGCAATA---GTC------AGTCTCGTCAAA------------------------AGTGAC---------------CAGATTTGCATTGGTTATCATGCAAACAACTCGACAGAACAGGTTGACACAATAATGGAAAAGAACATTACTGTCACACATGCCCAAGACATACTTGAAAGGACACACAACGGGAAGCTCTGCAGCCTAAATGGAGTGAAGCCTCTCATTTTGAGAGATTGTAGTGTAGCTGGATGGCTTCTCGGAAATCCTATGTGTGACGAATTCCTTAATGTGCCAGAATGGTCTTACATAGTGGAAAAGGACAATCCAGTCAATGGCCTCTGCTATCCAGGGGATTTCAATGACTACGAAGAGCTGAAACACCTATTAAGCAGTACAAACCATTTTGAAAAAATTCAAATCATCCCCAGA---AGTTCTTGGTCCAATCATGATGCTTCATCAGGGGTGAGCTCTGCATGTCCATAT---AAT---GGGAGG---TCTTCTTTTTTCAGGAATGTGGTATGGCTT---ATCAAA------AAGAAC---AGTGCATACCCAACAATAAAGAGGAGTTACAATAATACCAATCAAGAAGATCTTCTAATACTGTGGGGAATCCACCATCCTAATGATGCGGCAGAGCAAACAAAGCTCTATCAAAACCCAACCACTTACGTCTCCGTCGGAACATCAACACTGAACCAGAGATCAGTCCCAGAAATAGCCACTAGGCCCAAAGTAAATGGGCAAAGTGGAAGAATGGATTTCTTCTGGACAATTTTGAAGCCAAATGATGCCATCAATTTTGAGAGTAATGGAAACTTTATTGCTCCAGAATATGCATACAAAATTGTTAAG------------------------AAAGGGGACTCAGCAATCATGAAAAGT---GGATTGGAATATGGTAAC---TGCAATACTAAGTGTCAAACTCCGATGGGTGCGATAAAC---------TCTAGCATGCCATTCCACAACATACATCCTCTCACTATTGGAGAATGCCCCAAATACGTGAAATCAGATAGATTGGTCCTTGCAACTGGACTCAGGAACGTCCCTCAA------------------------------------------------AGAGAGACAAGAGGTCTATTTGGAGCTATAGCAGGCTTTATAGAGGGAGGATGGCAGGGAATGGTAGACGGTTGGTATGGGTACCACCATAGCAACGAGCAGGGGAGTGGATACGCTGCAGACAAAGAATCCACTCAAAAGGCAATAGATGGAATCACCAACAAGGTCAACTCAATCATTGACAAAATGAACACCCAGTTTGAGGCCGCTGGGAAGGAATTTAATAACTTGGAAAAGAGAATAGAGAACTTGAACAAGAAAATGGAAGACGGATTTCTAGATGTTTGGACTTATAATGCTGAACTTCTGGTTCTCATGGAAAATGAGAGAACCCTAGATTTTCATGACTCAAATGTCAAGAACCTTTATAATAAGGTTCGACTACAGCTTAAGGATAATGCAAGAGAACTGGGTAATGGTTGTTTCGAGTTCTACCACAAATGTGACAATGAATGTATGGAAAGTGTAAAAAACGGAACATATAACTACCCACAGTATTCAGAAGAGGCAAGACTAAACAGAGAGGAAATAAGTGGGGTCAAGTTGGAAACAATGGGA---ACTTACCAAATACTGTCAATTTAT---TCAACAGTGGCGAGTTCCCTAGCACTGGCAATCATGATAGCTGGTCTATCTTTCTGGATGTGCTCCAATGGATCATTGCAGTGCAGAATT---TGCATTTAA
		</sequence>
		<sequence>
			<taxon idref="26801|avian_domesticbirds|SouthernEurope|19980615|H5N9"/>
			------ATGGAG---------AAAATAGTGCTTCTTCTTGCAATA---GTC------AGTCTTGTTAAA------------------------AGTGAC---------------CAGATTTGCATTGGTTACCATGCAAACAACTCGACAGAGCAGGTTGACACAATAATGGAAAAGAACGTTACTGTCACACATGCCCAAGACATACTGGAAAAGACACACAACGGGAAGCTCTGCAGCCTAAATGGAGTGAAGCCTCTCATTTTGAGGGATTGTAGTGTAGCTGGATGGCTCCTCGGAAACCCCATGTGTGACGAATTCCTCAATGTGCCAGAATGGTCTTACATAGTGGAAAAGGACAACCCAGTCGATGGCCTCTGCTACCCTGGGGATTTCAATGATTATGAAGAACTGAAACATCTATTAAGCAGCACAAATCATCTTGAGAAAATTCAAATCATCCCCAGA---AGTTCTTGGTCCAATCATGATGCCTCATCAGGGGTGAGCTCCGCATGTCCATAT---AAT---GGAAGA---TCCTCTTTTTTCAGGAATGTGGTGTGGCTT---ATCAAA------AAGAAC---AATGCATACCCAACAATAAAGGAGAGTTACAATAATACCAACCAGGAAGATCTTTTGGTACTGTGGGGGATTCACCATCCTAATGATGCCGCAGAGCAAATAAAACTCTATCAAAACCCAACCACTTACGTTTCCGTTGGAACATCAACACTGAACCAGAGATCAATCCCAGAAATAGCCACTAGGCCCAAAGTAAATGGGCAAAGTGGAAGAATGGAGTTCTTCTGGACAATTATGAAGCCGAATGATGCCATCAATTTTGAGAGTAATGGAAATTTTATTGCTCCAGAATATGCATACAAAATTGTCAAG------------------------AAAGGGGATTCAGCAATCATGAAAAGT---GGATTGGAATATGGTAAC---TGCAACACCAAGTGTCAAACTCCAATGGGTGCGATAAAC---------TCTACCATGCCATTCCACAACATACACCCTCTCACCATTGGGGAATGCCCCAAATACGTGAAATCAGATAGATTGGTCCTTGCGACTGGGCCCAGGAACGTCCCTCAA------------------------------------------------AAGGAGACAAGAGGACTATTTGGGGCCATAGCAGGCTTCATAGAGGGAGGGTGGCAAGGAATGGTAGACGGTTGGTATGGGTACCACCATAGCAACGAGCAGGGGAGTGGATACGCTGCAGACAAAGAATCCACTCAGAAGGCAATAGATGGAATCACTAATAAGGTCAATTCAATCATTGACAAAATGAACACTCAGTTTGAGGCCGTTGGAAAGGAATTCAATAACTTGGAAAGGAGGATAGAGAATTTGAACAAGAAGATGGAAGACGGATTTCTAGATGTCTGGACTTATAATGCTGAACTTTTGGTTCTCATGGAAAATGAGAGAACTCTAGATTTCCATGACTCAAATGTCAAGAACCTCTACGAGAAAGTTCGACTACAGCTTAGGGATAATGCAAAGGAGCTGGGTAATGGTTGTTTCGAGTTCTATCACAAATGTGACAATGAATGTATGGAAAGTGTGAAAAACGGAACATATAACTACCCGCAGTATTCAGAAGAAGCAAGACTAAACAGAGAGGAAATAAGTGGGGTAAAATTGGAATCAATGGGA---ACTTATCAGATACTGTCAATTTAT---TCAACAGTGGTGAGTTCCCTAGCACTGGCAATCATGATAGCTGGTCTATCTTTCTGGATGTGTTCCAATGGATCATTGCAGTGCAGAATT---TGCATTTAA
		</sequence>
		<sequence>
			<taxon idref="1002796|avian_landbirds|NorthAmerica|19940615|H5N9"/>
			------ATGGAA---------AGAATAGTGCTTCTTCTTGCAATA---GTC------AGTCTTGTCAAA------------------------AGTGAC---------------CAGATTTGCATTGGTTACCATGCAAACAACTCGACAGAGCAGGTTGACACAATAATGGAAAAGAACGTCACTGTCACAAATGCCCAAGACATACTGGAGAAGACACACAACGGGAAGCTCTGCAGCCTAAATGGGGTAAAGCCTCTAATTTTGAGGGATTGTAGTGTAGCTGGATGGCTCCTCGGAAACCCCATGTGTGACATATTCCTCAATGTGCCAGAATGGTCTTACATAGTGGAAAAGGACAACCCAGTCAATGGCCTCTGCTACCCTGGGGAATTCAACGACTATGAAGAACTGAAACACCTATTAAGCAGCACAAACCATTTTGAGAAAATTCAAATCATCCCCAGA---AGTTCTTGGTCCAATCATGATGCCTCATCGGGGGTGAGCTCCGCATGTCCATAT---GAT---GGGAAG---TCCTCTTTTTTCAGGAATGTGGTATGGCTT---ATCAAA------AAGGGT---AATGCATACCCAACAATAAAGAGGAGTTACAATAATACCAACCAAGAAGATCTTTTGGTGCTGTGGGGAATTCACCATCCTAATGATGCAGCAGAGCAAACAAATCTCTATCAAAACCCAAACACTTACGTTTCCGTCGGAACATCAACACTGAATCAGAGATCAGTCCCGGAAATAGCCACTAGGCCCAAAGTAAATGGACAAGGTGGGAGGATGACATTCTTCTGGACAATCTTAAAACCGAATGATGCCATCAATTTTGAGAGTAATGGAAATTTTATTGCTCCAGAATATGCATACAAAATTGTCAAG------------------------AAAGGGGATTCAGCAATCATGAAAAGT---GGATTGGAATATGGTAAC---TGCAACACCAAATGTCAAACTCCAATGGGTGCAATAAAC---------TCTAGTATGCCATTCCACAATATACACCCTCTCACCATTGGAGAATGCCCCAAATACGTGAAATCAGAAAGATTGGTCCTTGCGACTGGACTCAGGAATGTCCCTCAA------------------------------------------------AGAGAAACAAGAGGACTATTTGGGGCTATAGCGGGATTCATAGAGGGAGGGTGGCAAGGAATGGTAGACGGTTGGTATGGATACCATCATAGCAACGAGCAGGGGAGTGGATATGCTGCAGACAAAGAATCCACTCAAAAGGCAATAGATGGAATCACTAATAAGGTCAATTCAATCATTGACAAAATGAACACTCAGTTTGAGACTGTTGGAAAGGAATTTAATAATTTAGAAAGGAGGATAGAGAATTTGAACAAGAAGATGGAAGATGGATTTCTAGATGTCTGGACTTATAATGCTGAACTTCTGGTTCTCATGGAAAATGAGAGAACTCTAGATTTCCATGACTCAAATGTCAAGAACCTTTACGAAAAAGTTCGATTACAGCTTAGGGATAATGCCAAGGAGCTGGGTAATGGTTGTTTCGAGTTTTATCACAAATGTGACAATGAGTGTATGGAAAGTGTAAAAAACGGAACATATAACTACCCACAATATTCAGAAGAAGCAAGACTAAGCAGAGAGGAAATAAGTGGGGTAAAATTAGAGTCAATGGGA---ACTTACCAGATACTGTCAATTTAT---TCAACAGTGGCGAGTTCCCTAGCACTGGCAATCATGATAGCTGGTCTATCTTTCTGGATGTGCTCCAATGGATCATTGCAGTGCAGAATT---TGCATTTAG
		</sequence>
		<sequence>
			<taxon idref="1004263|avian_waterfowl|SoutheastAsia|20040615|H5N2"/>
			------ATGGAG---------AAAATAGTACCTCTTCTTGCAATA---ATC------AGTCTTGTCAAA------------------------GGTGAT---------------CAGATTTGCATTGGTTACCATGCAAACAACTCGACAGAGCAGGTTGACACAATAATGGAAAAGAATGTTACTGTCACGCATGCCCAAGACATACTAGAAAAAACACACAATGGGAAGCTTTGCAGTCTAAATGGAGTTAAGCCTCTCATTTTGAGGGATTGTAGTGTAGCTGGATGGCTCCTCGGGAATCCCATGTGTGATATATTCCTAAATGTGCCGGAATGGTCTTACATAGTGGAGAAGGACAAACCAGTCAATGGCCTCTGTTACCCAGGGGATTTCAACGACTATGAAGAACTGAAACACCTGTTGAGCAGTACAAACCACTTTGAGAAAATTCAAATCATCCCCAGG---AATTCTTGGTCCAATCATGATGCCTCATCAGGAGTGAGCGCAGCATGTTCATAT---AAT---GGGAAG---TCCTCCTTTTATAGAAACGTGGTGTGGCTC---ATCAAA------AAGCAA---AATGCATACCCAACAATAAAGAGGAGTTACAACAACACCAACCAAGAAGATCTCTTGGTATTGTGGGGGATTCATCACCCTAATGATGCAGCAGAGCAGACAAAACTCTATCAAAACCCAAACACCTATGTTTCCGTTGGAACATCAACACTGAACCAAAGATCTGTCCCAGAAATAGCTACTAGGCCCAAAGTAAACGGGCAAAGTGGAAGAATGGAGTTCTTCTGGACAATTTTAAAGCCAAATGATGCCATCAATTTCGAGAGTAATGGAAATTTTATTGCTCCAGAATATGCATACAAAATTGTCAAG------------------------AAAGGGGACTCAGCAATCATGAAAAGT---GAATTGGAATATGGTAAC---TGCAACACCAAGTGTCAAACTCCAATGGGTGCAATAAAC---------TCCAGCATGCCATTTCACAACATACACCCTCTCACCATTGGAGAATGCCCCAAATACGTGAAGTCAGATAGATTAGTCCTTGCGAAGGGGCTCAGGAATGTCCCACAA------------------------------------------------AGAGAAACAAGAGGACTATTTGGGGCTATAGCAGGCTTTATAGAAGGAGGGTGGCAAGGAATGGTAGACGGTTGGTATGGGTACCACCATAGCAACGAGCAAGGGAGTGGATACGCTGCAGATAAAGAGTCCACTCAAAAGGCAATAGATGGGATCACTAATAAGGTCAACTCAATCATTGACAAAATGAACACCCAGTTTAAAGCCGTCGGGAAGGAATTTAATAACTTAGAAAGGAGGATAGAGAATTTGAACAAGAAAATGGAAGATGGATTTCTAAATGTATGGACTTATAATGCCGAACTTCTGGTTCTCATGGAAAATGAGAGAACCCTAGACTTTCATGACTCAAATGTCAAGAACCTTTACGACAAGGTTCGACTACAGCTTAGGGATAATGCAAAGGAGCTGGGTAATGGCTGTTTTGAGTTCTATCACAAATGTGATAATGAATGTATGGAGAGTGTAAGAAACGGGACGTATAATTACCCGCAATACTCAGAAGAGGCAAGACTAAACAGAGAAGAAATAAGTGGAGTGAAATTGGAATCGATGGGA---ACCTACCAAATATTGTCAATTTAT---TCAACAGTGGCGAGTTCCTTAGCACTGGCAATCATGGTGGCTGGTCTATCTTTCTGGATGTGCTCCAATGGATCATTGCAGTGCAGAATT---TGCATTTAA
		</sequence>
		<sequence>
			<taxon idref="1024322|avian_waterfowl|NorthernEurope|20061108|H5N2"/>
			------ATGGAG---------AAAATAGTACTTCTTTTTGCAGTA---GTC------AGTCTTGTCAAA------------------------GGTGAC---------------CAGATTTGCATTGGTTACCACGCAAACAACTCGACAGAGCAGGTTGACACAATAATGGAAAAGAATGTTACTGTCACGCATGCCCAAGACATACTGGAAAAGACACACAATGGGAAGCTCTGCAGTCTAAATGGGGTTAAGCCTCTCATTTTGAGGGATTGTAGTGTGGCTGGATGGCTCCTCGGGAACCCCATGTGTGATGAATTCCTCAATGTGCCGGAATGGTCTTACATAGTGGAGAAGGACAACCCAGTCAATGGCCTCTGCTACCCAGGGGATTTCAACGACTATGAGGAGCTGAAACACCTGTTGAGCAGCACAAACCATTTTGAGAAAATTCAAATCATCCCCAGG---AGTTCTTGGTCTAATCATGATGCGTCATCAGGAGTGAGCTCCGCATGCCCATAT---AAT---GGGAGG---TCCTCCTTTTTCAGAAATGTGGTCTGGCTC---ATCAAA------AAGAAC---AATGCATACCCAACAATAAAAAGGAGTTACAATAATACCAACCAAGAAGATCTTTTGGTACTGTGGGGGATTCACCATCCTAATGATGCAGCAGAGCAGACAAAGCTCTATCAAAATCCAACCACCTATGTTTCCGTTGGAACATCAACACTGAACCAGAGATCGGTCCCAGAAATAGCCACCAGGCCCAAAGTAAACGGGCAAAGTGGAAGAATGGAGTTCTTCTGGACAATCTTAAAGCCAAATGATGCCATCAATTTCGAGAGCAACGGAAATTTTATTGCTCCAGAATACGCATACAAAATTGTCAAG------------------------AAGGGGGACTCAGCAATCATGAAAAGT---GGATTGGAATATGGTAAC---TGCAACACAAAGTGTCAAACTCCAATGGGTGCAATAAAC---------TCCAGCATGCCATTTCACAACATACATCCTCTCACCATTGGGAAATGCCCCAAATACGTGAAATCAGATAGATTAGTCCTTGCGACGGGGCTCAGGAATATCCCTCAA------------------------------------------------AGAGAAACAAGAGGACTATTTGGGGCTATAGCAGGCTTCATAGAAGGAGGGTGGCAAGGAATGGTAGACGGTTGGTATGGATACCACCATAGCAACGAGCAGGGAAGTGGATACGCTGCAGACAAAGAGTCCACCCAAAAGGCAATAGATGGAATCACTAATAAGGTCAACTCAATCATTGAAAAAATGAACACTCAATTTGAGGCCGTTGGAAAGGAATTTAATAACTTAGAAAGGAGGATAGAGAACTTGAACAAAAAGATGGAAGACGGATTTCTAGATGTTTGGACTTATAATGCTGAACTCCTGGTCCTCATGGAGAATGAGAGGACCCTAGACTTTCATGACTCAAATGTCAAGAACCTTTACGACAAGGTTCGATTACAGCTTAGGGATAATGCAAAGGAGCTGGGTAATGGTTGTTTCGAGTTCTATCACAAATGTGATAATGAATGTATGGAAAGTGTGAGAAACGGAACGTATGACTACCCGCAGTATTCAGAAGAGGCAAGACTGAACAGAGAGGAAATAAGTGGAGTAAAATTGGAATCAATGGGA---ACTTACCAAATATTGTCAATTTAT---TCAACAGTGGCGAGTTCATTAGCACTGGCAATCATGGTAGCTGGTCTATCTTTCTGGATGTGCTCCAATGGATCATTGCAATGCAGAATT---TGCATTTAA
		</sequence>
		<sequence>
			<taxon idref="1016788|avian_waterfowl|EastAsia|20090109|H5N2"/>
			------ATGGAG---------AAAATAGTGCTTCTTTTTGCAATA---GTC------AGTCTCGTCAAA------------------------AGTGAC---------------CAAATTTGCATTGGTTACCATGCAAACAACTCGACAAAGCAGGTTGACACAATAATGGAAAAGAATGTTACTGTCACGCATGCCCAAGATATACTAGAAAAGACACACAATGGAAAGCTCTGCAGTCTAAATGGAGTCAAGCCTCTTATTTTGAGGGATTGCAGTGTAGCTGGATGGCTCCTCGGAAACCCCCAGTGTGATGAGTTTCTCAATGTGCCGGAATGGTCTTACATAGTGGAGAAGGACAGCCCAATCAATGGCCTCTGCTATCCAGGGGATTTCAACGACTATGAAGAGCTGAAACACTTGTTGAGCAGTACAAACCATTTTGAGAAAATTCAAATCATCCCCAGG---AGTTCTTGGCCCAGTCATGATGCCTCATCAGGAGTGAGCTCTGCATGTCCATAT---AAT---GGGAGG---TCCTCCTTTTTCAGAAATGTAGTGTGGCTC---ATCAAA------AAGAAC---AATGCATACCCAACAATAAAAAGGAGTTACAATAATACTAATCAAGAAGATCTTTTGGTGCTGTGGGGTATTCACCATCCTAATGATGCAACAGAGCAGACAAAGATCTATCAAAACCCAACCACTTATGTTTCTGTTGGGACATCAACACTGAATCAGAGATCGGTTCCAGAAGTAGCTACCAGGCCCAAAGTAAACGGGCAAAGTGGACGAATGGAGTTTTTCTGGACAATCTTAAAGCCAAATGATGCTATCAATTTCGAGAGTAATGGGAATTTTATTGCTCCAGAATATGCATACAAAATTGTCAAG------------------------AAAGGAGATTCAGCAATTATAAAAAGT---GGATTGGAATATGGTAAC---TGCAATACCAAGTGCCAAACTCCAATGGGTGCAATAAAC---------TCCAGCATGCCATTTCACAACATACACCCTCTCACCATTGGGGAAAGCCCCAAATACGTGAAGTCAGATAGGTTAGTCCTTGCAACAGGGCTCAGGAATGTCCCTCAA------------------------------------------------AGAGAAACAAGAGGACTATTTGGGGCCATAGCAGGCTTCATAGAAGGGGGATGGCAAGGAATGGTAGACGGTTGGTATGGATATCACCATAGCAACGAGCAAGGAAGTGGGTACGCTGCAGACAAAGAATCCACCCAGAAGGCAGTAGATGGAATCACTAATAAGGTCAACTCAATCATCGACAAAATGAACACTCGATTTGAGGCCGTTGGAAAGGAATTTAATAACTTGGAAAGGAGGATAGAGAATTTGAACAAGAAAATGGAAGACGGGTTCTTAGATGTCTGGACTTATAATGCTGAACTTCTGGTTCTCATGGAAAATGAAAGAACCCTAGACTTTCATGATTCAAATGTCAAGAACCTTTATGACAAGGTTCGACTACAGCTTAGGGATAATGCAAAGGAGTTGGGCAATGGTTGTTTCGAGTTCTATCACAAATGTGATGATGAATGTATGGAAAGTGTAAGAAACGGAACGTATGAATACCCGCAGTATTCAGAAGAGGCAAGACTAAACAGAGAGGAAATAAGTGGAGTAAAATTGGAATCAATAGGA---ACCTACCAAATACTGTCAATTTAT---TCAACAGTGGCGAGTTCCTTAGCACTGGCAATCATGATAGCTGGTCTATCTTTCTGGATGTGTTCCAATGGATCATTGCAATGCAGGATT---TGCATTTAA
		</sequence>
		<sequence>
			<taxon idref="26119|avian_domesticbirds|SouthernEurope|19970615|H5N2"/>
			------ATGGAG---------AAAATAGTGCTTCTTCTTGCAATA---GTT------AGTCTTGTTAAA------------------------AGTGAC---------------CAGATTTGCATCGGTTACCATGCAAACAACTCGACAGAGCAGGTTGACACAATAAGGGAAAAGAATGTTACTGTAACACATGCCCAAGACATACTGGAAAAGACACACAATGGGAAGCTCTGCAGTCTAAATGGAGTGAAACCCCTCATTTTGAGGGATTGTAGTGTAGCTGGATGGCTCCTTGGAAATCCCATGTGTGACGAATTCCTCAATGTGCCGGAATGGTCTTACATAGTGGAGAAGGACAACCCAGTCAATGGCCTCTGCTACCCGGGGGATTTCAACGACTATGAAGAACTGAAACACCTATTGAGCAGCACAAACCATTTTGAGAAAATTCAAATCATTCCTAGG---AGTTCTTGGTCCAATCATGATGCCTCATCAGGGGTGAGCTCCGCATGTCCATAC---ATT---GGGAGG---TCCTCCTTTTTCAGAAATGTGGTATGGCTT---ATCAAA------AAGAAC---AATGCATACCCAACAATAAAGAGGAGTTACAATAATACCAACCAAGAAGATCTTTTGGTACTGTGGGGGATTCACCATCCTAATGATGCAGCAGAGCAGACAAAGCTCTATCAAAACCCAACCACTTACGTTTCCGTTGGAACATCAACACTGAACCAGAGATCGGTCCCAGAAATAGCTACTAGGCCTAAGGTAAACGGGCAAAGTGGAAGAATGGAGTTCTTCTGGACAATTTTAAAACCGAATGATGTCATCAATTTCGAGAGTAATGGAAATTTTATTGCTCCAGAATATGCATACAAAATTGTCAAG------------------------AAGGGGGACTCAGCAATCATGAAAAGT---GGATTGGAATATGGTAAC---TGCAACACCAAGTGTCAAACTCCAATGGGTGCAATAAAT---------TCTAGCATGCCATTCCACAACATACACCCTCTCACCATTGGGGAATGCCCCAAATACGTGAAATCAGATAGATTAGTCCTTGCGACTGGACTCAGGAATGTCCCTCAA---------------------------------AGA---------AGAAGAAAAAAAAGAGGACTATTTGGGGCTATAGCAGGCTTTATAGAGGGAGGATGGCAAGGAATGGTAGACGGTTGGTATGGGTACCACCATAGCAACGAACAGGGGAGTGGATACGCTGCAGACAAAGAGTCCACTCAAAAGGCAATAGATGGAATCACTAATAAGGTCAACTCAATCATTGACAAAATGAACACTCAATTTGAGGCCGTTGGGAAGGAGTTTAATAACTTGGAAAGGAGAATAGAGAATTTGAACAAGAAGATGGAAGACGGATTTCTAGATGTCTGGACTTATAATGCTGAACTTCTGGTTCTCATAGAAAATGAGAGAACTCTAGACTTCCATGACTCAAATGTCAAGAACCTTTATGACAAGGTTCGGCTACAGCTTAGGGATAATGCAAAGGAACTGGGTAATGGTTGTTTCGAGTTCTATCACAAATGTGATAATGAATGTATGGAAAGTGTAAGAAACGGAACGTATGACTACCCGCAGTATTCAGAAGAAGCAAGATTAAACAGAGAGGAAATAAGTGGAGTAAAATTGGAATCGATGGGA---ACTTACCAAATACTGTCAATTTAT---TCAACAGTGGCGAGTTCCCTAGCACTGGCAATCATGGTAGCTGGTCTATCTTTCTGGATGTGTTCCAATGGATCACTGCAGTGCAGAATT---TGCATTTAA
		</sequence>
		<sequence>
			<taxon idref="1000875|avian_domesticbirds|EastAsia|19970615|H5N1"/>
			------ATGGAG---------AAAATAGTGCTTCTTCTTGCAATA---GTC------AGTCTTGTCAAA------------------------AGTGAT---------------CAGATTTGCATTGGTTACCATGCAAACAACTCGACAGAGCAGGTTGACACAATAATGGAAAAGAACGTTACTGTTACACATGCCCAAGACATACTGGAAAAGACACACAACGGGAAGCTCTGCGATCTAAATGGAGTGAAGCCTCTCATTTTGAGAGATTGTAGTGTAGCTGGATGGCTCCTCGGAAACCCTATGTGTGACGAATTCACCAATGTGCCGGAATGGTCTTACATAGTGGAGAAGGCCAGTCCAGCCAATGACCTCTGTTACCCAGGGGATTTCAACGACTATGAAGAACTGAAACACCTATTGAGCAGAATAAACCATTTTGAGAAAATTCAGATCATCCCCAAA---AGTTCTTGGTCCAATCATGATGCCTCATCAGGGGTGAGCTCAGCATGTCCATAC---CAT---GGGAGG---TCCTCCTTTTTCAGAAATGTGGTATGGCTT---ATCAAA------AAGAAC---AGTACATACCCAACAATAAAGAGGAGCTACAATAATACCAACCAAGAAGATCTTTTGGTACTGTGGGGGATTCACCATCCTAATGATGCGGCAGAGCAGACAAAGCTCTATCAAAACCCAACCACCTATATTTCCGTTGGGACATCAACACTGAACCAGAGATTGGTTCCAGAAATAGCTACTAGATCCAAAGTAAACGGGCAAAGTGGAAGAATGGAGTTCTTCTGGACAATTTTAAAGCCGAATGATGCCATCAATTTCGAAAGTAATGGAAATTTCATTGCTCCAGAATATGCATACAAAATTGTCAAG------------------------AAAGGGGACTCAGCAATTATGAAAAGT---GAATTGGAATATGGTAAC---TGCAACACCAAGTGTCAAACTCCAATGGGGGCGATAAAC---------TCTAGTATGCCATTCCACAACATACACCCCCTCACCATCGGAGAATGCCCCAAATATGTGAAATCAAACAGATTAGTCCTTGCGACTGGACTCAGAAATACCCCTCAA---------------------------------AGAGAGAGA---AGAAGAAAAAAGAGAGGACTATTTGGAGCTATAGCAGGTTTTATAGAGGGAGGATGGCAGGGAATGGTAGATGGTTGGTATGGGTACCACCATAGCAATGAGCAGGGGAGTGGATACGCTGCAGATAGAGAATCCACTCAAAAGGCAATAGATGGAGTCACCAATAAGGTCAACTCGATCATTGACAAAATGAACACTCAGTTTGAGGCCGTTGGAAGGGAATTTAATAACTTGGAAAGGAGGATAGAGAGTTTAAACAAGAAGATGGAAGACGGATTCCTAGATGTCTGGACTTATAATGCTGAACTTCTGGTTCTCATGGAAAATGAGAGAACTCTAGACTTTCATGACTCAAATGTCAAGAACCTTTACGACAAGGTCCGACTACAGCTTAGGGATAATGCAAAGGAGCTGGGTAATGGTTGTTTCGAGTTCTATCACAAATGTGATAATGAATGTATGGAAAGTGTAAAAAACGGAACGTATGACTACCCGCAGTATTCAGAAGAAGCAAGACTAAACAGAGAGGAAATAAGTGGAGTAAAATTGGAATCAATGGGA---ACTTACCAAATACTGTCAATTTAT---TCAACAGTGGCGAGTTCCCTAGTACTGGCAATCATGGTAGCTGGTCTATCTTTATGGATGTGCTCCAATGGATCGTTACAATGCAGAATT---TGCATTTAA
		</sequence>
		<sequence>
			<taxon idref="27769|avian_waterfowl|EastAsia|20010615|H5N1"/>
			------ATGGAG---------AAAATAGTGCTTCTTCTTGCAATA---GTC------AGTCTTGTTAAA------------------------AGTGAT---------------CAGATTTGCATTGGTTACCATGCAAACAACTCGACAGAACTGGTTGACACAATAATGGAAAAGAACGTTACTGTTACACATGCCCAAGACATACTGGAAAAGACACACAACGGGAAGCTCTGCGATCTAGATGGAGTGAAGCCTCTAATTTTGAGAGATTGTAGTGTGGCTGGATGGCTCCTCGGAAACCCAATGTGTGACGAATTCATCAATGTGCCGGAATGGTCTTACATAGTGGAGAAGGCCAATCCAGCCAATGACCTCTGTTACCCAGGGGATTTCAACGACTATGAAGAACTGAAACACCTATTGAGCAGAATAAACCATTTTGAGAAAATTCAGATCATCCCCAAA---AGTTCTTGGTCCAATCATGAAGCCTCATCAGGGGTGAGCTCAGCATGTCCATAC---CAG---GGGAAG---TCCTCCTTTTTCAGAAATGTGGTATGGCTT---ATCAAA------AAGAAC---AGTGCATACCCAACAATAAAGAGGAGCTACAATAATACCAACCAAGAAGATCTTTTGGTACTGTGGGGGATTCACCATCCTAATGATGCGGCAGAGCAGACAAAGCTCTATCAAAACCCAACCACCTATATTTCCGTTGGAACATCAACACTAAACCAGAGATTGGTACCAAAAATAGCTACTAGATCCAAAGTAAACGGACAAAGTGGAAGAATGGAGTTCTTCTGGACAATTTTAAAGCCGAATGATGCTATCAATTTCGAGAGTAATGGAAATTTCATTGCTCCAGAATATGCATACAAAATTGTCAAG------------------------AAAGGGGACTCAGCAATTATGAAAAGT---GAATTGGAATATGGTAAC---TGCAACACCAAGTGTCAAACTCCACTGGGGGCGATAAAC---------TCTAGTATGCCATTCCACAACATACACCCTCTCACCATCGGGGAATGCCCCAAATATGTGAAGTCAAACAGATTAGTCCTTGCGACTGGACTCAGAAATACCCCTCAA---------------------------------AGAGAGAGA---AGAAGAAAAAAGAGAGGACTATTTGGAGCCATAGCAGGTTTTATAGAGGGAGGATGGCAGGGAATGGTAGATGGTTGGTATGGGTACCACCATAGCAATGAGCAGGGGAGTGGATACGCTGCAGACAAAGAATCCACTCAAAAGGCAATAGATGGAGTCACCAATAAGGTCAACTCGATCATTGACAAAATGAACACTCAATTTGAAGCCGTTGGAAGGGAATTTAATAACTTAGAAAGGAGAATAGAAAATTTAAACAAGAAGATGGAAGACGGATTCCTAGATGTTTGGACTTATAATGCTGAACTTCTGGTTCTCATGGAAAATGAGAGAACTCTAGACTTTCATGACTCAAATGTCAAGAACCTTTACGACAAGGTCCGACTACAGCTTAGGGATAATGCAAAGGGGCTGGGTAACGGTTGTTTCGAGTTCTATCACAAATGTGATAATGAATGTATGGAAAGTGTAAAAAACGGAACGTATGACTACCCGCAGTATTCAGAAGAAGCAAGACTAAACAGAGAGGAAATAAGTGGAGTAAAATTGGAATCAATGGGA---ACTTACCAAATACTGTCAATTTAT---TCAACAGTGGCGAGTTCCCTAGCACTGGCAATCATGGTAGCTGGTCTATCTTTATGGATGTGCTCCAATGGATCGTTACAATGCAGAATT---TGCATTTAA
		</sequence>
		<sequence>
			<taxon idref="1000877|avian_domesticbirds|EastAsia|20020615|H5N1"/>
			------ATGGAG---------AAAATAGTGCTTCTTCTTGCAATA---ATC------AGTCTTGTTAAA------------------------AGTGAT---------------CAGATTTGCATTGGTTACCATGCAAACAACTCGACAGAGCAGGTTGACACAATAATGGAAAAGAACGTTACTGTTACACATGCTCAAGACATACTGGAAAAGACACACAACGGGAAGCTCTGCGATCTAGATGGAGTGAAGCCTCTAATTTTGAGAGATTGTAGTGTAGCTGGATGGCTCCTCGGAAACCCAATGTGTGACGAATTCATCAATGTGCCGGAATGGTCTTACATAGTGGAGAAGGCCAGTCCAGCCAATGACCTCTGTTACCCAGGGGATTTCAACGACTATGAAGAACTGAAACACCTATTGAGCAGAATAAACCATTTTGAGAAAATTCAGATCATCCCCAAA---AGTTCTTGGTCCAATCATGAAGCCTCATCAGGGGTGAGCTCAGCATGTCCATAC---CAG---GGGAGG---TCCTCCTTTTTCAGAAATGTGGTATGGCTT---ATCAAA------AAGAAC---AGTACATACCCAACAATAAAGAGGAGCTACAATAATACCAACCAAGAAGATCTTTTGATACTGTGGGGGATTCACCATCCTAATGATGCGGCAGAGCAAACAAAGCTCTATCAAAACCCAACCACCTATATTTCCGTTGGAACATCAACACTAAACCAGAGATTGGTACCAAAAATAGCTACTAGATCCAAAGTAAATGGGCAAAGTGGAAGAATGGAGTTCTTCTGGACAATTTTAAAGCCGAATGATGCTATCAACTTCGAGAGTAATGGAAATTTCATTGCTCCAGAATATGCATACAAAATTGTCAAG------------------------AAAGGGGACTCAGCAATTATGAAAAGT---GAATTGGAATATGGTAAC---TGCAACACCAAATGTCAAACTCCAATGGGGGCGATAAAC---------TCTAGTATGCCATTCCACAACATACACCCTCTCACCATCGGGGAATGCCCCAAATATGTGAAATCAAACAGATTAGTCCTTGCGACAGGGCTCAGAAATAGCCCTCAA---------------------------------AGAGAGAGA---AGAAGAAAAAAGAGAGGACTATTTGGAGCTATAGCAGGTTTTATAGAGGGAGGATGGCAGGGAATGGTAGATGGTTGGTATGGGTACCACCATAGCAATGAGCAGGGGAGTGGATACGCTGCAGACAAAGAATCCACTCAAAAGGCAATAGATGGAGTCACCAATAAGGTCAACTCGATCATTGACAAAATGAACACTCAGTTTGAGGCCGTTGGAAGGGAATTTAATAACTTAGAAAGGAGAATAGAAAATTTAAACAAGAAGATGGAAGACGGATTCCTAGATGTCTGGACTTATAATGCTGAACTTCTGGTTCTCATGGAAAATGAGAGAACTCTAGACTTTCATGACTCAAATGTCAAGAACCTTTACGACAAGGTCCGACTACAGCTTAGGGATAATGCAAAGGAGCTGGGTAACGGTTGTTTCGAGTTCTATCACAAATGTGATAATGAATGTATGGAAAGTGTAAAAAACGGAACGTATGACTACCCGCAGTATTCAGAAGAAGCAAGACTAAACAGAGAGGAAATAAGTGGAGTAAAATTGGAATCAATGGGA---ACTTACCAAATACTGTCAATTTAT---TCAACAGTGGCGAGTTCCCTAGCACTGGCAATCATGGTAGCTGGTCTATCTTTATGGATGTGCTCCAATGGATCGTTACAATGCAGAATT---TGCATTTAA
		</sequence>
		<sequence>
			<taxon idref="1000631|avian_waterfowl|EastAsia|20030615|H5N1"/>
			------ATGGAG---------AAAATAGTGCTTCTTCTTGCAATA---GTC------AGTCTTGTTAAA------------------------AGTGAT---------------CAGATTTGCATCGGTTACCATGCAAACAACTCGACAGAGCAGGTTGACACAATAATGGAAAAGAACGTTACTGTTACACATACCCAAGACATACTGGAAAAGAAACACAACGGGAAGCTCTGCGATCTAGATGGAGTGAAGCCTCTAATTTTGAGAGATTGTAGTGTAGCTGGATGGCTCCTCGGAAACCCAATGTGTGACGAATTCATCAATGTACCCGAATGGTCTTACATAGTGGAGAAGGCCAGTCCAGCAAATGGTCTCTGTTACCCAGGAGATTTCAACGACTATGAAGAACTGAAACACCTATTGAGCAGAATAAACCATTTTGAGAAAATTCAGATCATCCCCAAA---AGTTCTTGGTCCAATCATGAAGCCTCGTCAGGGGTGAGCTCAGCATGTCCATAC---CAG---GGGAGG---TCCTCCTTTTTCAGAAATGTGGTATGGCTC---ATCAAA------AAGAAC---GGTGCATACCCAACAATAAAGAGGAGCTACAATAATACCAATCAAGAAGATCTTTTGGTACTGTGGGGGATTCACCATCCTAATGATGCGGCAGAGCAGACAAAGCTCTATCAAAACCCAACCACCTATATTTCCGTTGGAACATCAACACTAAATCAGAGATTGGTACCAAAAATAGCTACTAGATCCAAAGTAAACGGGCAAAGTGGAAGAATGGAGTTCTTCTGGACAATTTTAAAGCCGAATGATGCTATCAACTTCGAGAGTAATGGAAATTTCATTGCTCCAGAATATGCATACAAAATTGTCAAG------------------------AAAGGGGACTCAGCAATTATGAAAAGT---GAATTGGAATATGGTAAC---TGCAACACCAAGTGTCAAACTCCAATGGGGGCGATAAAC---------TCTAGTATGCCATTCCACAACATACACCCTCTCACCATCGGGGAATGCCCCAAATATGTGAAATCAAACAGATTAGTCCTTGCGACAGGGCTCAGAAATAGCCCTCAA---------------------------------AGAGAGAGA---AGGAGAAAAAAGAGAGGACTGTTTGGAGCTATAGCAGGTTTTATAGAGGGAGGATGGCAGGGAATGGTAGATGGTTGGTATGGGTACCACCATAGCAATGAGCAGGGGAGTGGATACGCTGCAGACAAAGAATCCACTCAAAAGGCAATAGATGGAGTCACCAATAAGGTCAACTCGATCATTGACAAAATGAACACTCAGTTTGAGGCAGTTGGAAGGGAATTTAATAACTTAGAAAGGAGAATAGAGAATTTAAACAAGAAGATGGAAGACGGATTCCTAGATGTCTGGACTTATAATGCTGAACTTCTGGTTCTCATGGAAAATGAGAGAACTCTAGACTTTCATGACTCAAATGTCAAGAACCTTTACGACAAGGTCCGACTACAACTTAGGGATAATGCAAAGGAGCTGGGTAACGGTTGTTTCGAGTTCTATCACAAATGTGATAATGAATGTATGGAAAGTGTAAGAAACGGAACGTATGACTACCCGCAGTATTCAGAAGAAGCAAGACTAAACAGAGAGGAAATAAGTGGAGTAAAATTGGAATCAATAGGA---ACTTACCAAATACTGTCAATTTAT---TCAACAGTGGCGAGTTCCCTAGCACTGGCAATCATGGTAGCTGGTCTATCTTTATGGATGTGCTCCAATGGATCGTTACAATGCAGAATT---TGCATTTAA
		</sequence>
		<sequence>
			<taxon idref="1000110|avian_domesticbirds|EastAsia|20040615|H5N1"/>
			------ATGGAG---------AAAATAGTGCTTCTTCTTGCAATA---GTC------AGTCTTGTTAAA------------------------AGTGAT---------------CAGATTTGCATTGGTTACCATGCAAACAACTCGACAGAGCAGGTTGACACAATAATGGAAAAGAACGTTACTGTTACACATGCCCAAGACATACTGGAAAAGACACACAACGGGAAGCTCTGCGATCTAGATGGAGTGAAGCCTCTAATTTTGAGAGATTGTAGTGTAGCTGGATGGCTCCTCGGAAACCCTATGTGTGACGAATTCATCAATGTGCCGGAATGGTCTTACATAGTGGAGAAGGCCAGTCCAGCCAATGACCTCTGTTACCCAGGGGATTTCAACGACTATGAAGAACTGAAACACCTATTGAGCAGAATAAACCATTTTGAGAAAATTCAGATCATCCCCAAA---AGTTCTTGGTCCAATCATGAAGCCTCATCAGGGGTGAGCTCAGCATGTCCATAC---CAG---GGGAAG---TCCTCCTTTTTCAGAAATGTGGTATGGCTT---ATCAAA------AAGAAC---AGTACATACCCAACAATAAAGAGGAGCTACAATAATACCAACCAAGAAGATCTTTTGGTACTGTGGGGGATTCACCATCCTAATGATGCGGCAGAGCAGACAAAGCTCTATCAAAACCCAACCACCTATATTTCCGTTGGGACATCAACACTAAACCAGAGATTGGTACCAAAAATAGCTACTAGATCCAAAGTAAACGGGCAAAGTGGAAGAATGGAGTTCTTCTGGACAATTTTAAAGCCGAATGATGCTATCAACTTCGAGAGTAATGGAAATTTCATTGCTCCAGAATATGCATACAAAATTGTCAAG------------------------AAAGGGGACTCAGCAATTATGAAAAGT---GAATTGGAATATGGTAAC---TGCAACACCAAATGTCAAACTCCAATGGGGGCGATAAAC---------TCTAGTATGCCATTCCACAACATACACCCTCTCACCATCGGGGAATGCCCCAAATATGTGAAATCAAACAGATTAGTCCTTGCGACAGGGCTCAGAAATAGCCCTCAA---------------------------------AGAGAGAGA---AGAAGAAAAAAGAGAGGACTATTTGGAGCTATAGCAGGTTTTATAGAGGGAGGATGGCAGGGAATGGTAGATGGTTGGTATGGGTACCACCATAGCAATGAGCAGGGGAGTGGATACGCTGCAGACAAAGAATCCACTCAAAAGGCAATAGATGGAGTCACCAATAAGGTCAACTCGATCATTGACAAAATGAACACTCAGTTTGAGGCCGTTGGAAGGGAATTTAATAACTTAGAAAGGAGAATAGAGAATTTAAACAAGAAGATGGAAGACGGATTCCTAGATGTCTGGACTTATAATGCTGAACTTCTGGTTCTCATGGAAAATGAGAGAACTCTAGACTTCCATGACTCAAATGTCAAGAACCTTTACGACAAGGTCCGACTACAGCTTAGGGATAATGCAAAGGAGCTGGGTAACGGTTGTTTCGAGTTCTATCACAAATGTGATAATGAATGTATGGAAAGTGTAAGAAACGGAACGTATGACTACCCGCAGTATTCAGAAGAAGCAAGACTAAACAGAGAGGAAATAAGTGGAGTAAAATTGGAATCAATAGGA---ACTTACCAAATACTGTCAATTTAT---TCAACAGTGGCGAGTTCCCTAGCACTGGCAATCATGGTGGCTGGTCTATCTTTATGGATGTGCTCCAATGGATCGTTACAATGCAGAATT---TGCATTTAA
		</sequence>
		<sequence>
			<taxon idref="1000883|avian_waterfowl|EastAsia|20020615|H5N1"/>
			------ATGGAG---------AAAATAGTGCTTCTTCTTGCAATA---GTC------AGTCTTGTTAAA------------------------AGTGAT---------------CAGATTTGCATTGGTTACCATGCAAACAACTCGACAGAGCAGGTTGACACAATAATGGAAAAGAACGTTACTGTTACACATGCCCAAGACATACTGGAAAAGACACACAACGGGAAGCTCTGCGATCTAGATGGAGTGAAGCCTCTAATTTTGAGAGATTGTAGTGTAGCTGGATGGCTCCTCGGAAACCCAATGTGTGACGAATTCATCAATGTGCCGGAATGGTCTTACATAGTGGAGAAGGCCAGTCCAGCCAATGACCTCTGTTACCCAGGGGTTTTCAACGACTATTTAGCGCTGCAATACTTATCGAGCATACTAAACCATTTTGAAGGAATTCAGATCATCCGCAAA---AGTTCTTGGTCCAATCATGAAGCCTCATCAGGGGTGAGCTCAGCATGTCCATAC---CTG---GGAAAG---TCCTCCTTTTTCAGCAATGTGGTATGGCTT---ATCAAA------AAGAAC---AGTGCATACCCAACAATAAAGAGGAGCTACAATAATACCAACCAAGAAGATCTTATGGTACTGTGGGGGATTCACCATCCTAATGATGCGGCAGAGCAGACAAAGCTCTATCAAAACCCAACCACCTATATTTCCGTTGGAACATCAACACTAAACCAGAGATTGGTACCAAAAATAGCTACTAGATCCAAAGTAAATGGGCAAAGTGGAAGAATGGAGTTCTTCTGGACAATTTTAAAGCCGAATGATGCTATCAATTTCGAGAGTAATGGAAATTTCATTGCTCCAGAATATGCATACAAAATTGTCAAG------------------------AAAGGGGACTCAGCAATTATGAAAAGT---GAATTGGAATATGGTAAC---TGCAACACCAAATGTCAAACTCCAATGGGGGCGATAAAC---------TCTAGTATGCCATTCCACAACATACACCCTCTCACCATCGGGGAATGCCCCAAATATGTGAAATCAAACAGATTAGTCCTTGCGACTGGACTCAGAAATGCCCCTCAA---------------------------------AGAGAGAGA---AGAAGAAAAAAGAGAGGACTATTTGGAGCTATAGCAGGTTTTATAGAGGGAGGATGGCAGGGAATGGTAGATGGTTGGTATGGGTACCACCATAGCAATGAGCAGGGGAGTGGATACGCTGCAGACAAAGAATCCACTCAAAAGGCAATAGATGGAGTCACCAATAAGGTCAACTCGATCATTGACAAAATGAACACTCAGTTTGAGGCCGTTGGAAGGGAATTTAATAACTTAGAAAGGAGAATAGAGAATTTAAACAAGAAGATGGAAGACGGATTCCTAGATGTCTGGACTTATAATGCTGAACTTCTGGTTCTCATGGAAAATGAGAGAACTCTAGACTTCCATGACTCAAATGTCAAGAACCTTTACGACAAGGTCCGACTACAACTTAGGGATAATGCAAAGGAGCTGGGCAACGGTTGTTTCGAGTTCTATCACAAATGTGATAATGAATGTATGGAAAGTGTGAGAAACGGAACATATGACTACCCGCAGTATTCAGAAGAAGCAAGACTAAACAGAGAGGAAATAAGTGGAGTAAAATTGGAATCAATAGGA---ACTTACCAAATACTGTCAATTTAT---TCAACAGTGGCGAGTTCCCTAGCACTGGCAATCATGGTAGCTGGTCTATCTTTATGGATGTGCTCCAATGGATCGTTACAATGCAGAATT---TGCATTTAA
		</sequence>
		<sequence>
			<taxon idref="1001081|avian_waterfowl|EastAsia|20020615|H5N1"/>
			------ATGGAG---------AAAATAGTGCTTCTTCTTGCAATA---GTC------AGTTTTGTTAAA------------------------AGTGAT---------------CAGATTTGCATTGGTTACCATGCAAACAACTCGACAGAGCAGGTTGACACAATAATGGAAAAGAACGTTACTGTTACACATGCCCAAGACATACTGGAAAAGACACACAACGGGAAGCTCTGCGATCTAGATGGAGTGAAGCCTCTAATTTTGAGAGATTGTAGTGTAGCTGGATGGCTCCTCGGAAACCCAATGTGTGACGAATTCATCAATGTGCCGGAATGGTCTTACATAGTGGAGAAGGCCAGTCCAGCCAATGACCTCTGTTACCCAGGGGATTTCAACGACTATGAAGAACTGAAACACCTATTGAGCAGAATAAACCATTTTGAGAAAATTCAGATCATCCCCAAA---AGTTCTTGGTCCAATCATGAAGCCTCATCAGGGGTGAGCTCAGCATGTCCATAC---CAG---GGAAAG---TCCTCCTTTTTCAGAAATGTGGTATGGCTT---GTCAAA------AAGAAC---AGTGCATACCCAACAATAAAGAGGAGCTACAATAATACCAACCAAGAAGATCTTTTGGTACTGTGGGGGATTCACCATCCTAATGATGCGGCAGAGCAGACAAGGCTCTATCAAAACCCAACCACCTATATTTCCGTTGGAACATCAACACTAAACCAGAGATTGGTACCAAAAATAGCTACTAGATCCAAAGTAAACGGGCAAAGTGGAAGGATGGAATTCTTCTGGACAATTTTAAGACCGAATGATGCTATCAACTTCGAGAGTAATGGAAATTTCATTGCTCCAGAATATGCATACAAAATTGTCAAG------------------------AAAGGGGACTCAGCGATTATGAAAAGT---GAATTGGAATATGGTAAC---TGCAACACCAAGTGTCAAACTCCAATGGGGGCGATAAAC---------TCTAGTATGCCATTCCACAACATACACCCTCTCACCATTGGGGAATGCCCCAAATATGTGAAATCAAACAGATTAGTCCTTGCGACTGGGCTCAGAAATAGCCCTCAA---------------------------------AGAGAGAGA---AGAAGAAAAAAGAGAGGACTATTTGGAGCTATAGCAGGTTTTATAGAGGGAGGATGGCAGGGAATGGTAGATGGTTGGTATGGGTACCACCATAGCAATGAGCAGGGGAGTGGATACGCGGCAGACAAAGAATCCACTCAAAAGGCAATAGATGGAGTCACCAATAAGGTCAACTCGATCATTGACAAAATGAACACTCAGTTTGAGGCCGTTGGAAGGGAATTTAATAACTTAGAAAGGAGAATAGAGAATTTAAACAAGAAGATGGAAGACGGATTCCTAGATGTCTGGACTTATAATGCTGAACTTCTGGTTCTCATGGAAAATGAGAGAACTCTAGACTTTCATGACTCAAATGTCAAGAACCTTTACGACAAGGTCCGACTACAACTTAGGGATAATGCAAAGGAGCTGGGTAACGGTTGTTTCGAGTTCTATCACAAATGTGATAATGAATGTATGGAAAGTGTAAGAAACGGAACGTATGACTACCCGCAGTATTCAGAAGAAGCAAGACTAAACAGAGAGGAAATAAGTGGGGTAAAATTGGAATCAATAGGA---ACTTACCAAATACTGTCAATTTAT---TCAACAGTGGCGAGTTCCCTAGCACTGGCAATCATGGTAGCTGGTCTATCTTTATGGATGTGCTCCAATGGATCGTTACAATGCAGAATT---TGCATTTAA
		</sequence>
		<sequence>
			<taxon idref="1000710|swine|EastAsia|20040615|H5N1"/>
			------ATGGAG---------AAAATAGTGCTTCTTCTTGCAATA---GTC------AGTCTTGTTAAA------------------------AGTGAT---------------CAGATTTGCATTGGTTACCATGCAAACAACTCGACAGAGCAGGTTGACACAATAATGGAAAAGAACGTTGCTGTTACACATGCCCAAGACATACTGGAAAAGACACACAACGGGAAGCTCTGCGATCTAGATGGAGTGAAGCCTCTAATTTTGAGAGATTGTAGTGTAGCTGGATGGCTCCTCGGAAACCCAATGTGTGACGAATTCATCAATGTGCCGGAATGGTCTTACATAGTGGAGAAGGCCAGTCCAGCCAATGGCCTCTGTTACCCAGGGGATTTCAACGACTATGAAGAACTGAAACACCTATTGAGCAGAATAAACCATTTTGAGAAAATTCAGATCATCCCCAAA---AGTTCTTGGTCCAATCATGAAGCCTCATCAGGGGTGAGCTCAGCATGCCCATAC---CAG---GGAAAG---TCCTCCTTTTTCAGAAATGTGGTATGGCTT---ATCAAA------AAGAAC---AGTACATACCCAACAATAAAGAGGAGCTACAATAATACCAACCAAGAAGATCTTTTGGTACTGTGGGGGATTCACCATCCTAATGATGCGGCAGAGCAGACAAGGCTCTATCAAAACCCAACCACCTATATTTCCGTTGGAACATCAACACTAAACCAGAGATTGGTACCAAAAATAGCTACTAGATCCAAAGTAAACGGGCAAAGTGGAAGGATGGAGTTCTTCTGGACAATTTTAAAACCGAATGATGCAATCAACTTCGAGAGTAATGGAAATTTCATTGCTCCAGAATATGCATACAAAATTGTCAAG------------------------AAAGGGGACTCAGCAATTATGAAAAGT---GAATTGGAATATGGTAAC---TGCAACACCAAGTGTCAAACTCCAATGGGGGCAATAAAC---------TCTAGTATGCCATTCCACAACATACACCCTCTCACCATCGGGGAATGCCCCAAATATGTGAAATCAAACAGATTAGTCCTTGCGACTGGGCTCAGAAATAGCCCTCAA---------------------------------AGAGAGAGA---AGAAGAAAAAAGAGAGGACTATTTGGAGCTATAGCAGGTTTTATAGAGGGAGGATGGCAGGGAATGGTAGATGGTTGGTATGGGTACCACCATAGCAATGAGCAGGGGAGTGGATACGCTGCAGACAAAGAATCCACTCAAAAGGCAATAGATGGAGTCACCAATAAGGTCAACTCGATCATTGACAAAATGAACACTCAGTTTGAGGCCGTTGGAAGGGAATTTAATAACTTAGAAAGGAGAATAGAGAATTTAAACAAGAAGATGGAAGACGGATTCCTAGATGTCTGGACTTATAATGCTGAACTTCTGGTTCTCATGGAAAATGAGAGAACTCTAGACTTTCATGACTCAAATGTCAAGAACCTTTACGACAAGGTCCGACTACAGCTTAGGGATAATGCAAAGGAGCTGGGTAACGGTTGTTTCGAGTTCTATCACAAATGTGATAATGAATGTATGGAAAGTGTAAGAAACGGAACGTATGACTACCCGCAGTATTCAGAAGAAGCAAGACTAAAAAGAGAGGAAATAAGTGGAGTAAAATTGGAATCAATAGGA---ACTTACCAAATACTGTCAATTTAT---TCAACAGTGGCGAGTTCCCTAGCACTGGCAATCATGGTAGCTGGTCTATCTTTATGGATGTGCTCCAATGGATCGTTACAATGCAGAATT---TGCATTTAA
		</sequence>
		<sequence>
			<taxon idref="1007850|avian_waterfowl|EastAsia|20040615|H5N1"/>
			------ATGGAG---------AAAATAGTGCTTCTTCTTGCAATA---GTC------AGTCTTGTTAAA------------------------AGTGAT---------------CAGATTTGCATTGGTTACCATGCAAACAACTCGACAGAGCAGGTTGACACAATAATGGAAAAGAACGTTACTGTTACACATGCCCAAGACATACTGGAAAAGACACACAATGGGAAGCTCTGCGACCTAGATGGGGTGAAGCCTCTAATTTTGAGAGATTGTAGTGTAGCTGGATGGCTCCTCGGGAACCCAATGTGTGACGAATTCATCAATGTACCGGAATGGTCTTACATAGTGGAGAAGGCCAGTCCAGCCAATGACCTCTGTTACCCAGGTGATTTCAACGATTATGAAGAACTGAAACACCTATTGAGCAGAATAAACCATTTTGAGAAAATTCAGATCATCCCCAAA---AGTTCTTGGTCCAATCATGAAGCCTCATCAGGGGTGAGCTCAGCATGTCCATAT---CTG---GGAAAG---CCCTCCTTTTTCAGAAATGTGGTATGGCTT---ATCAAA------AAGAAC---AGTGCATACCCAACAATAAAGAGGAGCTACAATAATACCAACCAAGAAGATCTTTTGGTACTGTGGGGGATTCACCATCCTAATGATGCGGCAGAGCAGACAAAGCTCTATCAAAACCCAACCACTTATATTTCCGTTGGAACATCAACATTAAACCAGAGATTGGTACCAAAAATAGCTACCAGATCCAAAGTAAACGGGCAAAGTGGAAGGATGGAGTGCTTCTGGACAATTTTAAAACCGAATGATGCAATCAACTTCGAGAGTAATGGAAATTTCATTGCTCCAGAATATGCATACAAAATTGTCAAG------------------------AAAGGGGACTCAGCAATTATGAAAAGT---GAATTGGAATATGGTAAC---TGCAACACCAAGTGTCAAACTCCAATGGGGGCGATAAAC---------TCTAGTATGCCATTCCACAACATACACCCTCTCACCATCGGGGAATGCCCCAAATATGTGAAATCAAACAGATTAGTCCTTGCGACTGGGCTCAGAAATAGCCCTCAA---------------------------------AGAGAGAGA---AGAAGAAAGAAGAGAGGACTATTTGGAGCTATAGCAGGTTTTATAGAGGGAGGATGGCAGGGAATGGTAGATGGTTGGTATGGATACCACCATAGCAATGAGCAGGGGAGTGGATACGCTGCAGACAAAGAATCCACTCAAAAGGCAATAGATGGAGTCACCAATAAGGTCAACTCGATCATTGACAAAATGAACACTCAGTTTGAGGCCGTTGGAAGGGAATTTAATAACTTAGAAAGGAGAATAGAGAATTTAAACAAGAAGATGGAAGACGGATTCCTAGATGTTTGGACTTACAATGCTGAACTTCTGGTTCTCATGGAAAATGAGAGAACTCTAGACTTTCATGACTCAAATGTCAAGAACCTTTACGACAAGGTCCGACTACAGCTTAGGGATAATGCAAAAGAACTGGGTAACGGTTGTTTCGAGTTCTATCACAAATGTGATAATGACTGCATGGAAAGTGTAAGAAACGGAACGTATGACTACCCGCAGTATTCAGAAGAAGCAAGGCTAAAAAGAGAGGAAATAAGTGGAGTAAAATTGGAATCAATAGGA---ACTTACCAAATACTGTCAATTTAT---TCAACAGTGGCAAGTTCCCTAGCGCTGGCAATCATGGTAGCTGGTCTATCTTTATGGATGTGCTCCAATGGTTCGTTACAATGCAGAATT---TGCATTTAA
		</sequence>
		<sequence>
			<taxon idref="1019107|avian_waterfowl|SoutheastAsia|20130605|H5N1"/>
			------ATGGAG---------AAAATAGTTCTTCTCTTTGCAACA---ATC------AGCCTTGTCAAA------------------------AGCGAT---------------CATATTTGCATTGGTTATCATGCAAATAACTCGACAGAGCAGGTTGACACAATAATGGAAAAGAACGTTACTGTTACACATGCCCAAGACATACTGGAAAAGACACACAACGGGAAGCTCTGCGATCTAAATGGAGTGAAGCCTCTGATTTTAAAAGATTGTAGTGTAGCAGGATGGCTCCTCGGAAATCCATTGTGTGACGAATTCACCAATGTGCCAGAATGGTCTTACATAGTAGAGAAGGCCAATCCAGCCAATGACCTCTGTTACCCAGGGAATTTCAACGATTATGAAGAATTGAAACACCTATTGAGCAGGATAAACCATTTTGAGAAAATACAGATCATCCCCAAA---AGTTCTTGGTCCGATCATGAAGCCTCATCAGGGGTGAGCTCAGCATGTCCATAC---CAG---GGAGTG---CCCTCCTTTTTCAGAAATGTGGTATGGCTT---ATCAAA------AAGAAC---CATACATACCCAACAATAAAGAGAAGCTACAATAATACCAACCAGGAAGATCTTTTGATACTGTGGGGGATTCATCATTCTAACGATGCAGCAGAGCAGACAAAGCTTTATCAAAACCCAACCACCTATATTTCCGTTGGGACATCAACACTGAACCAGAGATTGGTACCAACAATAGCCACTAGATCCAAAGTAAACGGGCAAAGTGGAAGGATGGATTTCTTCTGGACAATTTTAAAACCGAATGATGCAATCAACTTCGAGAGTAATGGAAATTTCATTGCTCCAGAATATGCATACAAAATTGTCAAG------------------------AAAGGGGACTCGGCAATTATGAAAAGT---GAGGTGGAGTATGGTAAC---TGCAACACCAAGTGTCAAACTCCAATAGGGGCGATAAAC---------TCTAGTATGCCATTCCACAACATACACCCTCTCACTATCGGGGAATGCCCCAAATATGTGAAATCAAACAAATTAGTCCTTGCAACTGGGCTCAGAAATAGTCCTCAA---------------------------------AGAGAGAGA---AGAAGA---AAAAGAGGACTGTTTGGAGCTATAGCAGGTTTTATAGAGGGAGGATGGCAGGGAATGGTAGATGGTTGGTATGGGTACCACCACAGCAATGAACAGGGGAGTGGTTACGCTGCAGACAAAGAATCTACTCAAAAGGCGATAGACGGAGTCACCAATAAGGTCAATTCGATCATTGACAAAATGAACACTCAGTTTGAGGCTGTAGGAAGGGAATTTAATAACTTGGAGAGGAGAATAGAAAATTTAAACAAGAAGATGGAAGACGGATTCCTAGATGTCTGGACTTATAATGCTGAACTTCTGGTTCTCATGGAGAATGAGAGAACTCTAGACTTCCATGACTCAAATGTCAAGAACCTTTACGATAAGGTCCGACTACAGCTTAAGGATAATGCAAAAGAGCTGGGAAACGGTTGTTTCGAGTTCTATCACAAATGTAATAATGAATGTATGGAAAGTGTAAGAAACGGGACGTATGACTACCCGCAGTATTCAGAAGAAGCAAGATTAAAAAGAGAGGAAATAAGTGGAGTAAAACTGGAATCAATAGGA---ATCTACCAAATACTGTCAATTTAT---TCAACAGTGGCGAGTTCCCTAGTGCTGGCAATCATGATGGCTGGTCTATCTTTATGGATGTGTTCCAACGGGTCGTTACAGTGCAGAATT---TGCATTTAA
		</sequence>
		<sequence>
			<taxon idref="1026206|avian_domesticbirds|EastAsia|20140124|H5N8"/>
			------ATGGAG---------AAAATAGTGCTTCTTCTTGCAGTG---GTT------AGCCTTGTTAAA------------------------AGTGAT---------------CAGATTTGCATTGGTTACCATGCAAACAACTCAACAAAGCAGGTTGACACGATAATGGAAAAAAACGTCACTGTTACACATGCCCAAGACATACTGGAAAAGACACACAACGGGAAGCTCTGCGATCTTAATGGAGTGAAGCCCCTGATTCTAAAGGATTGTAGCGTAGCTGGGTGGCTCCTTGGAAATCCAATGTGCGACGAGTTCATCAGGGTGCCGGAATGGTCTTACATCGTGGAGAGGGCTAACCCAGCCAACGACCTCTGTTACCCAGGGACCCTCAATGACTATGAGGAACTGAAACACCTATTGAGCAGAATAAATCATTTTGAGAAAACTCTGATCATCCCCAAG---AGTTCTTGGCCCAATCATGAAACATCATTAGGGGTGAGCGCAGCATGTCCATAC---CAG---GGAGCA---TCCTCATTTTTCAGAAATGTGGTATGGCTC---ATCAAA------AAGAAC---GATGCATACCCGACAATAAAGATAAGCTACAATAATACCAATCGGGAAGATCTTTTGATACTGTGGGGGATTCATCATTCCAACAATGCAGCAGAGCAGACAAATCTCTATAAAAACCCAGACACTTATGTTTCCGTTGGGACATCAACATTAAACCAGAGATTGGTGCCAAAAATAGCTACTAGATCCCAAGTAAACGGGCAACGTGGAAGAATGGATTTCTTCTGGACAATTTTAAAACCGAATGATGCAATCCACTTTGAGAGTAATGGAAATTTCATTGCTCCAGAATATGCATACAAAATTGTCAAG------------------------AAAGGGGACTCAACAATTATGAAAAGT---GAAGTGGAGTACGGCCAC---TGCAACACCAAATGTCAAACTCCAATAGGGGCGATAAAC---------TCTAGCATGCCATTCCACAATATACACCCTCTCACCATCGGGGAATGCCCCAAATACGTGAAGTCAAACAAATTAGTCCTTGCGACTGGGCTCAGAAATAGTCCTCTA---------------------------------AGAGAAAGA---AGAAGA---AAAAGAGGACTATTTGGAGCTATAGCAGGGTTTATAGAGGGAGGATGGCAGGGAATGGTAGACGGTTGGTATGGGTACCACCATAGCAATGAGCAGGGGAGTGGGTACGCTGCAGACAAAGAATCCACCCAAAAGGCAATAGATGGAGTTACCAATAAGGTCAACTCAATCATTGACAAAATGAACACTCAATTTGAGGCCGTTGGAAGGGAATTTAATAACTTAGAAAGGAGAATAGAGAATTTAAACAAGAAAATGGAAGACGGATTCCTAGATGTCTGGACTTATAATGCTGAACTTTTAGTTCTCATGGAAAATGAGAGAACTCTAGATTTCCATGACTCAAATGTCAAGAACCTTTACGACAAAGTCCGACTACAGCTTAGGGATAATGCAAAGGAGCTGGGTAATGGTTGTTTCGAGTTCTATCACAAATGTGATAACGAATGTATGGAAAGCGTAAGAAATGGGACGTATGACTACCCTAAGTATTCAGAAGAAGCAAGATTAAAAAGAGAAGAAATAAGCGGAGTGAAATTAGAATCAATAGGA---ACTTACCAAATACTGTCAATTTAT---TCAACAGTGGCGAGTTCCCTAGCACTGGCAATCATAGTGGCTGGTCTATCTTTATGGATGTGCTCTAATGGGTCGTTACAATGCAGAATT---TGCATCTAA
		</sequence>
		<sequence>
			<taxon idref="1026222|avian_waterfowl|EastAsia|20140119|H5N8"/>
			------ATGGAG---------AAAATAGTGCTTCTTCTTGCAGTG---GTT------AGCCTTGTTAAA------------------------AGTGAT---------------CAGATTTGCATTGGTTACCATGCAAACAACTCAACAAAGCAGGTTGACACGATAATGGAAAAAAACGTCACTGTTACACATGCCCAAGACATACTGGAAAAGACACACAACGGGAAGCTCTGCGATCTTAATGGAGTGAAGCCCCTGATTCTAAAGGATTGTAGCGTAGCTGGGTGGCTCCTTGGAAATCCAATGTGCGACGAGTTCATCAGGGTGCCGGAATGGTCTTACATCGTGGAGAGGGCTAACCCAGCCAACGACCTCTGTTACCCAGGGACCCTCAATGACTATGAGGAACTGAAACACCTATTGAGCAGAATAAATCATTTTGAGAAAACTCTGATCATCCCCAAG---AGTTCTTGGCCCAATCATGAAACATCATTAGGGGTGAGCGCAGCATGTCCATAC---CAG---GGAGCA---TCCTCATTTTTCAGAAATGTGGTATGGCTC---ATCAAA------AAGAAC---GATGCATACCCGACAATAAAGATAAGCTACAATAATACCAATCGGGAAGATCTTTTGATACTGTGGGGGATTCATCATTCCAACAATGCAGCAGAGCAGACAAATCTCTATAAAAACCCAGACACTTATGTTTCCGTTGGGACATCAACATTAAACCAGAGATTGGTGCCAAAAATAGCTACTAGATCCCAAGTAAACGGGCAACGTGGAAGAATGGATTTCTTCTGGACAATTTTAAAACCGAATGATGCAATCCACTTTGAGAGTAATGGAAATTTCATTGCTCCGGAATATGCCTACAAAATTGTCAAG------------------------AAAGGGGACTCAACAATTATGAAAAGT---GAAGTGGAGTATGGCCAC---TGCAACACCAAATGTCAAACTCCAATAGGGGCGATAAAC---------TCTAGCATGCCATTCCACAATATACACCCTCTCACCATCGGGGAATGCCCCAAATACGTGAAGTCAAACAAATTAGTCCTTGCGACTGGGCTCAGAAATAGTCCTCTA---------------------------------AGAGAAAGA---AGAAGA---AAAAGAGGACTATTTGGAGCTATAGCAGGGTTTATAGAGGGAGGATGGCAGGGAATGGTAGACGGTTGGTATGGGTACCCCCATAGCAATGAGCAGGGGAGTGGGTACGCTGCAGACAAAGAATCCACCCAAAAGGCAATAGATGGAGTTACCAATAAGGTCAACTCAATCATTGACAAAATGAACACTCAATTTGAGGCCGTTGGAAGGGAATTTAATAACTTAGAAAGGAGAATAGAGAATTTAAACAAGAAAATGGAAGACGGATTCCTAGATGTCTGGACTTATAATGCTGAACTTTTAGTTCTCATGGAAAATGAGAGAACTCTAGATTTCCATGACTCAAATGTCAAGAATCTTTACGACAAAGTCCGACTACAGCTTAGGGATAATGCAAAGGAGCTGGGTAATGGTTGTTTCGAGTTCTATCACAAATGTGATAACGAATGTATGGAAAGCGTAAGAAATGGGACGTATGACTACCCTAAGTATTCAGAAGAAGCAAGATTAAAAAGAGAAGAAATAAGCGGAGTGAAATTAGAATCAATAGGA---ACTTACCAAATACTGTCAATTTAT---TCAACAGTGGCGAGTTCCCTAGCACTGGCAATCATAGTGGCTGGTCTATCTTTATGGATGTGCTCTAATGGGTCGCTACAATGCAGAATT---TGCATCTAA
		</sequence>
		<sequence>
			<taxon idref="1026294|avian_domesticbirds|SoutheastAsia|20090601|H5N1"/>
			------ATGGAG---------AAAATAGTGCTTCTTCTTGCAATA---GTC------AGTCTTGTTAAA------------------------AGTGAT---------------CAGATTTGCATTGGTTATCATGCAAACAATTCAACAGAGCAGGTTGACACAATCATGGAAAAGAACGTTACTGTTACACATGCCCAAGACATACTGGAAAAGACACACAACGGGAAGCTCTGCGATCTAGATGGAGTGAAGCCTCTAATTTTAAGAGATTGTAGTGTAGCTGGATGGCTCCTCGGGAACCCAATGTGTGACGAATTCATCAATGTACCGGAATGGTCTTACATAGTGGAGAAGGCCAATCCAACCAATGACCTCTGTTACCCAGGGAGTTTCAACGACTATGAAGAACTGAAACATCTATTGAGCAGAATAAACCATTTTGAAAAAATTCAAATCATCCCCAAA---AATTCTTGGTCCGATCATGAAGCCTCATCAGGAGTGAGCGCAGCATGTCCATAC---CTG---GGAAGT---CCCTCCTTTTTTAGAAATGTGGTATGGCTT---ATCAAA------AAGAAC---AGTACATACCCAACAATAAAGAAGAGCTACAATAATACCAACCAAGAAGATCTTTTGGTACTGTGGGGAATTCACCATCCTAATGATGCGGCAGAGCAGACAAGGCTATATCAAAACCCAACCACCTATATTTCCATTGGGACATCAACACTAAACCAGAGATTGGTGCCAAAAATAGCTACTAGATCCAAAGTAAACGGGCAAAGTGGAAGGATGGAGTTCTTCTGGACAATTTTAAAACCTAATGACGCAATCAATTTCGAGAGTAATGGAAATTTCATTGCTCCAGAATATGCATACAAAATTGTCAAA------------------------AAAGGGGACTCAGCAATTATGAAAAGT---GAATTGGAATATGGTAAT---TGCAACACCAAGTGTCAAACTCCAATGGGGGCGATAAAC---------TCTAGTATGCCATTCCACAACATACACCCTCTCACCATCGGGGAATGCCCCAAATATGTAAAGTCAAACAGATTAGTCCTTGCAACAGGGCTCAGAAATAGCCCTCAA---------------------------------AGAGAAAGC---AGAAGAAAAAAGAGAGGACTATTTGGAGCTATAGCAGGTTTTATAGAGGGAGGATGGCAGGGAATGGTAGATGGTTGGTATGGGTACCACCATAGCAATGAGCAGGGGAGTGGGTACGCTGCAGACAAAGAATCCACTCAAAAGGCAGTAGATGGAGTCACCAATAAGGTCAACTCAATTATTGACAAAATGAACACTCAGTTTGAGGCTGTTGGAAGGGAATTTAATAACTTAGAGAGGAGAATAGAGAATTTAAACAAGAAGATGGAAGACGGGTTTCTGGATGTTTGGACTTATAATGCTGAACTTCTGGTTCTCATGGAAAATGAGAGAACTTTAGACTTTCATGATTCAAATGTTAAGAACCTCTACGACAAGGTCCGGCTACAGCTTAGGGATAATGCAAAGGAGCTGGGTAACGGTTGTTTCGAGTTCTATCACAAATGTGATAATGGATGTATGGAAAGTATAAGAAACGGAACGTACAACTATCCGCAGTATTCAGAAGAAGCAAGATTAAAAAGAGAGGAAATAAATGGGGTAAAATTGGAATCAATAGGA---ACTTACCAAATATTGTCAATTTAT---TCAACAGTGGCAAGTTCCCTAGCACTGGCAATCATGATGGCTGGTCTATCTTTATGGATGTGCTCCAATGGATCGTTACAGTGCAGAATT---TGCATTTAA
		</sequence>
		<sequence>
			<taxon idref="1014102|human|SoutheastAsia|20050615|H5N1"/>
			------ATGGAG---------AAAATAGTGCTTCTTCTTGCAATA---GTC------AGTCTTGTTAAA------------------------AGTGAT---------------CAGATTTGCATTGGTTACCATGCAAACAATTCAACAGAGCAGGTTGACACAATCATGGAAAAGAACGTTACTGTTACACATGCCCAAGACATACTGGAAAAGACACACAACGGGAAGCTCTGCGATCTAGATGGAGTGAAGCCTCTAATTTTAAGAGATTGTAGTGTAGCTGGATGGCTCCTCGGGAACCCAATGTGTGACGAATTCATCAATGTACCGGAATGGTCTTACATAGTGGAGAAGGCCAATCCAACCAATGACCTCTGTTACCCAGGGAGTTTCAACGACTATGAAGAACTGAAACACCTATTGAGCAGAATAAACCATTTTGAGAAAATTCAAATCATCCCCAAA---AGTTCTTGGTCCGATCATGAAGCCTCATCAGGAGTGAGCTCAGCATGTCCATAC---CTG---GGAAGT---CCCTCCTTTTTTAGAAATGTGGTATGGCTT---ATCAAA------AAGAAC---AGTACATACCCAACAATAAAGAAAAGCTACAATAATACCAACCAAGAAGATCTTTTGGTACTGTGGGGAATTCACCATCCTAATGATGCGGCAGAGCAGACAAGGCTATATCAAAACCCAACCACCTATATTTCCATTGGGACATCAACACTAAACCAGAGATTGGTACCAAAAATAGCTACTAGATCCAAAGTAAACGGGCAAAGTGGAAGGATGGAGTTCTTCTGGACAATTTTAAAACCTAATGATGCAATCAACTTCGAGAGTAATGGAAATTTCATTGCTCCAGAATATGCATACAAAATTGTCAAG------------------------AAAGGGGACTCAGCAATTATGAAAAGT---GAATTGGAATATGGTAAC---TGCAACACCAAGTGTCAAACTCCAATGGGGGCGATAAAC---------TCTAGTATGCCATTCCACAACATACACCCTCTCACCATCGGGGAATGCCCCAAATATGTGAAATCAAACAGATTAGTCCTTGCAACAGGGCTCAGAAATAGCCCTCAA---------------------------------AGAGAGAGC---AGAAGAAAAAAGAGAGGACTATTTGGAGCTATAGCAGGTTTTATAGAGGGAGGATGGCAGGGAATGGTAGATGGTTGGTATGGGTACCACCATAGCAATGAGCAGGGGAGTGGGTACGCTGCAGACAAAGAATCCACTCAAAAGGCAATAGATGGAGTCACCAATAAAGTCAACTCAATCATTGACAAAATGAACACTCAGTTTGAGGCCGTTGGAAGGGAATTTAATAACTTAGAAAGGAGAATAGAGAATTTAAACAAGAAGATGGAAGACGGGTTTCTAGATGTCTGGACTTATAATGCCGAACTTCTGGTTCTCATGGAAAATGAGAGAACTCTAGACTTTCATGACTCAAATGTTAAGAACCTCTACGACAAGGTCCGACTACAGCTTAGGGATAATGCAAAGGAGCTGGGTAACGGTTGTTTCGAGTTCTATCACAAATGTGATAATGAATGTATGGAAAGTATAAGAAACGGAACGTACAACTATCCGCAGTATTCAGAAGAAGCAAGATTAAAAAGAGAGGAAATAAGTGGGGTAAAATTGGAATCAATAGGA---ACTTACCAAATACTGTCAATTTAT---TCAACAGTGGCGAGTTCCCTAGCACTGGCAATCATGATGGCTGGTCTATCTTTATGGATGTGCTCCAATGGATCGTTACAATGCAGAATT---TGCATTTAA
		</sequence>
		<sequence>
			<taxon idref="1004268|human|SoutheastAsia|20050615|H5N1"/>
			------ATGGAG---------AAAATAGTGCTTCTTTTTGCAATA---GTC------AGTCTTGTTAAA------------------------AGTGAT---------------CAGATTTGCATTGGTTACCATGCAAACAACTCAACAGAGCAGGTTGACACAATAATGGAAAAGAACGTTACTGTTACACATGCCCAAGACATACTGGAAAAGACACACAACGGGAAGCTCTGTGATCTAGATGGAGTGAAGCCTCTAATTTTGAGAGATTGTAGTGTAGCTGGATGGCTCCTTGGAAACCCAATGTGTGATGAATTCATCAATGTGCCGGAATGGTCTTACATAGTGGAGAAGCCCAATCCAGCCAATGACCTCTGTTACCCAGGGGATTTCAATGACTATGAAGAATTGAAACACCTATTGAGCAGAATAAACCATTTTGAGAAAATTCAGATCATCCCCAAA---AGTTCTTGGTCCAGTCATGAAGCCTCAGTAGGAGTGAGCTCAGTATGTCCATAT---CAG---GGAAAG---TCCTCCTTTTTCAGAAATGTGGTATGGCTT---ATCAAA------AAGAAC---AGTACATACCCAACAATAAAGAGGAGCTACAATAATACCAACCAAGAAGATCTTTTGGTACTGTGGGGGATTCACCATCCTAATGATGCGGCAGAGCAGACAAAGCTCTATCAAAACCCAACCACCTACATTTCCGTTGGGACATCAACACTAAACCAGAGATTGGTACCAAGAATAGCTACTAGATCCAAAGTAAACGGGCAAAGTGGACGGATGGAGTTCTTCTGGACAATTTTAAAACCGAATGATGCAATCAACTTCGAGAGTAATGGAAATTTCATTGCTCCAGAATATGCATACAAAATTGTCAAG------------------------AAAGGGGACTCAACAATTATGAAAAGT---GAATTGGAATACGGTAAC---TGCAACACCAAGTGTCAAACTCCAATGGGGGCGATAAAC---------TCTAGTATGCCATTCCACAATATACACCCTCTCACCATCGGGGAATGCCCCAAATATGTGAAATCAAACAGATTAGTCCTTGCGACTGGACTCAGAAATAGCCCTCAA---------------------------------AGAGAGAAA---AGAAGAAAAAAGAGAGGATTATTTGGAGCTATAGCAGGTTTTATAGAGGGAGGATGGCAGGGAATGGTAGATGGTTGGTATGGGTACCACCATAGCAATGAGCAGGGGAGTGGGTACGCTGCAGACAAAGAATCCACTCAAAAGGCAATAGATGGAGTCACCAATAAGGTCAACTCGATCATTGACAAAATGAACACTCAGTTTGAGGCCGTTGGAAGGGAATTTAACAACTTAGAAAGGAGAATAGAGAATCTAAACAAGAAGATGGAAGACGGGTTCCTAGATGTCTGGACTTATAATGCTGAACTTCTGGTTCTCATGGAAAATGAGAGAACTCTAGACTTTCATGACTCAAATGTCAAGAACCTTTACGACAAGGTCCGATTACAGCTTAGGGATAATGCAAAGGAGCTGGGTAACGGTTGTTTCGAGTTCTATCATAAATGTGATAATGAATGTATGGAAAGTGTAAGAAACGGAACGTATGACTACCCGCAGTATTCAGAAGAAGCAAGACTAAAAAGAGAGGAAATAAGTGGAGTAAAATTGGAATCAATAGGA---ATTTACCAAATACTGTCAATTTAT---TCTACAGTGGCGAGTTCCCTAGCACTGGCAATCATGGTAGCTGGTCTATCCTTATGGATGTGCTCCAATGGGTCGTTACAATGCAGAATT---TGCATTTAA
		</sequence>
		<sequence>
			<taxon idref="1026430|avian_waterfowl|SoutheastAsia|20120222|H5N1"/>
			------ATGGAG---------AAAATAGTGCTTCTTTTTACGATA---GTC------AGTCTTGTTAAA------------------------AGTGAT---------------CAGATTTGCATTGGCTACCATGCAAACAATTCGACAAAGCAGGTTGACACGATAATGGAAAAGAACGTTACTGTTACACATGCCCAAGACATACTAGAAAAGACACATAACGGAAAGCTCTGTGACTTAGATGGAGTTAGGCCTCTAATTTTGAGAGATTGTAGTGTAGCTGGATGGCTTCTCGGAAACCCAATGTGTGACGAATTCATCAATGTGCCAGAATGGTCTTATATAGTGGAGAAGGCCAATCCAGTCAATGACCTCTGTTACCCAGGAGTTTTCAATGACTATGAAGAATTGAAACACCTATTGAGCAGAATAAACCATTTTGAGAAAATTAAGATCATCCCCAAG---AGTTCTTGGCCCAGTCATGAAGCCTCATTGGGGGTGAGCGCAGCATGTCCATAC---CAG---GGAAAG---TCCTCTTTTTTCCGAAATGTGGTGTGGCTC---ATCAAA------AAGAAC---AGTACATACCCAACAATAAAGAGGAGTTACAATAATACCAACCAAGAAGATCTTTTGGTAATGTGGGGGATCCACCATCCTAATGATGCAGCAGAACAGACAAAACTCTATCAAAATCCAACCACCTATATCTCCGTTGGGACGTCAACACTAAACCAGAGATTGACACCAAGAATAGCTACCAGATCCAAAGTAAACGGACAAAGTGGGAGGATGGAGTTCTTTTGGACAATCTTAAAACCGAATGATGCAATCAACTTCGAGAGTAATGGAAATTTCATCGCTCCAGAATATGCATACAAAATTGTCAAG------------------------AAAGGGGACTCAACAATTATGAAAAGT---GAATTGGAATATGGTAAC---TGCAACACCAAGTGTCAAACTCCAATGGGGGCGATAAAT---------TCTAGTATGCCATTCCACAATATACATCCTCTCACTATTGGAGAATGCCCCAAATATGTGAAATCAACCAGATTAGTCCTTGCGACTGGGCTCAGAAATAGCCCTCAA---------------------------------AGAGAGGAA---AGAAGAAAAAAGAGAGGATTATTTGGAGCTATAGCAGGGTTTATAGAAGGAGGATGGCAGGGGATGGTAGATGGTTGGTATGGGTACCATCATAGCAATGAGCAGGGAAGTGGGTACGCTGCAGACAGAGAATCCACTCAAAAGGCTATAGATGGAGTCACCAATAAGGTCAACTCGATCATTGACAAAATGAACACTCAGTTTGAGGCCGTTGGAAGGGAATTTAACAACTTAGAAAGAAGAATAGAGAATTTAAACAAGAAGATGGAAGACGGGTTCCTAGATGTCTGGACTTATAATGCTGAACTTTTGGTTTTCATGGAAAATGAGAGAACTTTAGACTTTCATGACTCCAATGTAAAGAACCTCTATGACAAGGTCCGATTACAGCTTAGGGATAATGCAAAGGAGCTGGGCAACGGTTGTTTTGAGTTCTATCACAAATGTGATAATGAATGCATGGAAAGTGTGAGAAACGGGACATATGACTACCCGCAGTATTCAGAAGAAGCAAGATTAAAAAGAGAGGAGATAAGTGGAGTGAAATTGGAATCGATAGGA---GTTTACCAAATACTGTCAATTTAT---TCTACAGTGGCGAGTTCCCTAGCACTGGCAATCATGGTAGCTGGTCTATCCTTATGGATGTGCTCCAATGGGTCGTTACAATGCAGAATT---TGCATTTAA
		</sequence>
		<sequence>
			<taxon idref="1026163|avian_waterfowl|SoutheastAsia|20130212|H5N1"/>
			------ATGGAG---------AAAATAGTGCTTCTTTTTGCGATA---GTC------AGTCTTGTTAAA------------------------AGTGAC---------------CAGATTTGCATTGGCTACCATGCAAACAACTCGACAGAGCAGGTTGACACGATAATGGAAAAGAACGTTACTGTTACACATGCCCAAGACATACTAGAAAAGACACATAACGGAAAGCTCTGTGACTTAGATGGAGTTAGGCCTCTAATTTTGAGAGATTGTAGTGTAGCTGGATGGCTTCTCGGAAACCCAATGTGTGACGAATTCATCAATGTGCCAGAATGGTCTTATATAGTGGAGAAGGCCAATCCAGTCAATGACCTCTGTTACCCAGGAGTTTTCAATGACTATGAAGAATTGAAACACCTATTGAGCAGAATAAACCATTTTGAGAAAATTCAGATCATCCCCAAG---AGTTCTTGGCCCAGTCATGAAGCCTCATTGGGGGTGAGCGCAGCATGTCCATAC---CAG---GGGCAG---TCCTCTTTTTTCCGAAATGTGGTGTGGCTT---ATCAAA------AAGAAC---AATACATACCCAACAATAAAGAGGAGTTACAATAATACCAACCAAGAAGATCTTTTGGTAATGTGGGGAATCCACCATCCTAATGATGCAGCAGAACAGACAAAACTCTATCAAAATCCAACCACCTATATCTCCGTTGGGACGTCAACATTAAACCAGAGATTGACACCAAGAATAGCTACTAGATCCAAAGTAAACGGACAAAGTGGGAGGATGGAGTTCTTTTGGACAATCTTAAAACCGAATGATGCAATCAACTTCGAGAGTAATGGAAATTTCATCGCTCCAGAATATGCATACAAAATTGTCAAG------------------------AAAGGGGACTCGACAATTATGAGAAGT---GAACTGGAATATGGTAAC---TGCAACACCAAGTGTCAAACTCCAATGGGGGCGATAAAC---------TCTAGTATGCCATTCCACAATATACATCCTCTCACTATTGGAGAATGCCCCAAATATGTGAAATCAACCAGATTAGTCCTTGCGACTGGGCTCAGAAATAGCCCTCAA---------------------------------AGAGAGGAA---AGAAGAAAAAAGAGAGGATTATTTGGAGCTATAGCAGGGTTTATAGAAGGAGGATGGCAGGGGATGGTAGATGGTTGGTATGGGTACCATCATAGCAATGAGCAGGGAAGCGGGTACGCTGCAGACAAAGAATCCACTCAAAAGGCTATAGATGGAGTCACCAATAAGGTCAACTCGATCATTGACAAAATGAACACTCAGTTTGAGGCTGTTGGGAGGGAATTTAACAACTTAGAAAGAAGAATAGAGAATTTAAACAAGAAGATGGAAGACGGGTTCCTAGATGTTTGGACTTATAATGCTGAACTTCTGGTTCTCATGGAAAATGAGAGAACTCTAGACTTCCATGACTCAAATGTAAAGAACCTTTACGACAAGGTCCGATTACAGCTTAGGGATAATGCCAAGGAGCTGGGTAACGGTTGTTTTGAGTTCTATCACAAATGTGATAATGAATGTATGGAAAGTGTGAGAAATGGGACATATGACTATCCGCAGTATTCAGAAGAAGCAAGATTAAAAAGAGAGGAGATAAGTGGAGTGAAATTGGAATCGATAGGA---GTTTACCAAATACTGTCAATTTAT---TCTACAGTGGCGAGTTCCCTAGCACTGGCAATCATGGTAGCTGGTCTATCCTTATGGATGTGCTCCAATGGGTCGTTACAATGCAGAATT---TGCATTTAA
		</sequence>
		<sequence>
			<taxon idref="1001160|human|EastAsia|20030615|H5N1"/>
			------ATGGAG---------AAAATAGTGCTTCTTCTTGCAATA---ATC------AGTCTTGTTAAA------------------------AGTGAT---------------CAGATTTGCATTGGTTCCCATGCAAACAACTCGACAGAGCAGGTTGACACAATAATGGAAAAGAACGTTACTGTTACACATGCCCAAGACATACTGGAAAAGACACACAACGGGAAGCTCTGCGACCTAGATGGAGTAAAGCCTCTAATTTTGAGAGATTGTAGTGTAGCTGGATGGCTCCTCGGAAACCCAATGTGTGACGAATTCATCAATGTGCCGGAGTGGTCTTACATAGTGGAGAAGGCCAGTCCAGCCAATGACCTCTGTTACCCAGGGGATTTCAATGACTATGAAGAACTGAAACACCTATTGAGCAGAATAAACCATTTTGAGAAAATTCAGATCATCCCCAAA---AGTTCTTGGTCCAATCATGAAGCCTCATCAGGGGTGAGCTCAGCATGTCCCTAC---CTG---GGGAGG---CCCTCCTTTTTCAGAAATGTGGTATGGCTT---ATCAAA------AAGAAT---AATACATACCCAACAATAAAGAGGAGCTACAATAATACCAACCAAGAAGATCTTTTGGTACTGTGGGGGATTCACCATCCCAATGATGAGGCAGAGCAGATAAAGCTCTATCAAAACCCAACCACCTATATTTCCGTTGGAACATCAACACTAAACCAGAGATTGGTACCAAAAATAGCTACTAGATCCAAAGTAAACGGGCAAAGTGGAAGAATGGAGTTCTTCTGGGCAATTTTAAAGCCGAATGATGCTATCAATTTCGAGAGTAATGGAAATTTCATTGCTCCAGAATATGCATACAAAATTGTCAAG------------------------AAAGGGGACTCTGCAATTATGAAAAGT---GAATTGGAATATGGTAAC---TGCAACACCAAGTGTCAAACTCCAATGGGGGCGATAAAT---------TCTAGTATGCCATTCCACAACATACACCCTCTCACCATCGGGGAATGCCCCAAATATGTGAAATCAAACAGATTAGTCCTTGCGACTGGACTCAGAAATGCCCCTCAA---------------------------------AGAGAGGGA---AGAAGAAAAAAGAGAGGACTATTTGGAGCCATAGCAGGGTTTATAGAGGGAGGATGGCAGGGAATGGTAGATGGTTGGTATGGGTACCACCATAGCAATGAGCAGGGGAGTGGATACGCTGCAGACAAAGAATCCACTCAAAAGGCAATAGATGGAGTCACCAATAAGGTCAACTCGATCATTGACAAAATGAACACTCAGTTTGAGGCCATTGGAAGGGAATTTAATAACTTAGAAAGGAGAATAGAAAATTTAAACAAGAAGATGGAGGACGGATTCCTAGATGTCTGGACTTATAATGCTGAACTTCTGGTTCTCATGGAAAATGAGAGAACTCTAGACTTTCATGACTCAAATGTCAAGAACCTTTACGAAAAGGTCCGACTACAGCTTAGGGATAATGCAAAGGGGCTGGGTAACGGTTGTTTCGAGTTTTATCACAAATGTGATAATGAATGTATGGAAAGTGTCAAAAACGGAACGTATGACTACCCGCAGTATTCAGAAGAAGCAACACTAAACAGAGAGGAAATAAGTGGAGTAAAATTGGAATCAATGGGA---ACTTACCAAATACTGTCAATTTAT---TCAACAGTGGCGAGTTCCCTAGCACTGGCAATCATGGTAGCTGGTCTATCTTTATGGATGTGCTCCAATGGATCGTTACAATGCAGAATT---TGCATTTGA
		</sequence>
		<sequence>
			<taxon idref="1024081|avian_domesticbirds|EastAsia|20100515|H5N2"/>
			------ATGGAG---------AAAATAGTGCTTCTTCTTACAATA---ATC------GGCCTTGTTAAA------------------------AGTGAT---------------CAGATTTGCGTTGGTTACCATGCAAACAACTCGACAGAGCAGGTTGACACAATAATGGAAAAGAACGTTACTGTTACACATGCTCAAGACATACTGGAGAAGACACACAACGGGAAGCTCTGCAACCTAAATGGAGTGAAGCCTCTAATTTTGAAAGATTGTAATGTAGCTGGATGGCTCCTCGGAAACCCAATGTGTGACGAATTTCTCAATGTGTCAGAATGGTCGTACATAGTGGAGAAGGCCAGTCCAGCCAATGGCCTCTGCTACCCAGGGAATTTCAATGATTATGAAGAACTGAAACACCTATTGAGCAGAATAAACCATTTGGAGAAAATCAAGATCATCCCCAAA---CGTTATTGGTCCAATCATGACACCTCATTAGGGGTGAGCTCAGCATGTTCCTAT---CTG---GATAAT---CCCTCTTTTTTCAGAAATGTAGTATGGCTT---ACCAAA------AAGAAT---AATACATACCCACCAATAAAGGTGAACTACACCAATGCCAACCAAAAAGATCTTTTGGTACTGTGGGGAATCCACCATCCCAATAATGAGGCAGAGCAGATAATGATCTATCAAAATCTAGACACCTATATTTCCGTTGGGACATCAACATTAAACCAGAGATTGGTACCAAAAATAGCTACTAGATCCAAAGTGAACGGGCAAAATGGAAGAATGGACTTCTTTTGGACAATTTTAAAGCCGAATGATACTATCAGTTTCGATAGTAATGGGAATTTCATTGCTCCAGAATATGCATACAAAATTGTCAAG------------------------ATACGGGACTCAGCAGTTATGAAAAGT---GAATTGGAATATGGTAAC---TGCAGCACCAAATGCCAAACTCCAATAGGGGCGATAAAT---------TCTAGTATGCCATTCCACAACATACACCCTCTCACCATCGGGGAATGCCCAAAATATGTGAAATCAAACAGATTAGTCCTCGCGACTGGACTCAGAAATACCCCTCAA---------------------------------ATAGAGGGA---AGAAGAAGAAAAAGAGGACTATTTGGAGCCATAGCAGGGTTTATAGAGGGGGGATGGCAGGGAATGGTAGATGGTTGGTATGGGTACCACCATAGTAATGAGCAGGGGAGTGGGTACGCTGCAGACAAAGAATCCACTCAAAAAGCAATAGATGGAATCACCAATAAGGTCAACTCGATCATTTACAAAATGAACACCCAGTTTGAGGCCGTTGGAAGGGAATTTAATAACTTAGAAAGGAGAATAGAAAACTTAAACAAAAAGATGGAGGACGGATTCCTAGATGTCTGGACTTATAACGCTGAACTTCTAGTTCTCATGGAAAATGAGAGAACTCTAGACTTCCATGACTCAAATGTCAAGAATCTGTACGAAAAGGTCCGACTACAGCTTAGGGATAATGCAAAGGAGCTGGGTAACGGTTGTTTTGAGTTTTACCACAAATGTGATAATGAATGTATGGAAAGCGTAAAAAACGGGACGTATGACTACCCGCAGTATTCAGAAGAAGCAAGACTAAACAGAGAAGAAATAAGTGGAGTAAAATTGGAATCAGTTGTA---ACTTACCAAATACTGTCAATTTAT---TCAACAGTGGCGAGTTCCCTAGCATTGGCAATCATGGTGGCTGGTCTATCTTTATGGATGTGTTCCAACGGGTCGTTACAGTGCAGAATT---TGCATTTAA
		</sequence>
		<sequence>
			<taxon idref="1021590|avian_domesticbirds|EastAsia|20130704|H5N2"/>
			------ATGGAG---------AAAATAATGCTTCTTCTTGCAATA---ATC------GGTCTTGTTAAA------------------------AGTGAT---------------CAGATTTGCGTTGGCTACCATGCAAACAACTCGACAGAGCAGGTTGACACAATAATGGAAAAGAACGTTACTGTTACACATGCTCAAGACATACTGGAGAAGACACACAACGGGAAGCTCTGCAACCTCAATGGAGTGAAGCCTTTAATTTTGGAGGATTGTAGTGTAACTGGATGGCTCCTCGGAAACCCAATGTGTGACAAATTTCTCAATGTGTCAGAATGGTCTTACATAGTGGAGAAGGCCAGTCCAGCCAATGGCCTTTGTTACCCAGGGGATTTCAATGATTATGAAGAACTGAAACACCTATTGAGCAGAATAAACCGTTTTGAGAAAATTGAGATCATCCCCAAA---AGTCATTGGTCCAATCATAATACCTCA---GGGGTAAGCTCAGCTTGTCCCTAT---CTG---GGGGAT---CCCTCTTTTTTCAGAAATGTAGTATGGCTT---ACCAAA------AAGAAC---AATACATACCCACCAATAAAGGTGAACTACACCAATGCCAATCAAAAAGATCTTCTGGTACTGTGGGGAATCCACCACCCCAATAATGAGGCAGAGCAGAAAATGATCTATCAAAACCTAAACACTTATGTTTCCGTTGGAACATCAACATTAAACCAGAGATTGGTACCCAAAATAGCTACTAGATCCAAAGTGAACGGGCAAAGTGGAAGAATAGACTTCTTCTGGACAATTTTAAAGCCGAATGATACTATCAATTTCGATAGTGATGGAAATTTCATTGCCCCAAAATATGCATACACAATTGTCAAG------------------------AAAGGGGACTCAGCAATTATGAAAAGT---GGATTGGAGTATGGTGAC---TGCAACACCAAATGCCAAACTCCAATAGGGGCGATAAAT---------TCTAGTATGCCATTCCACAACATACATCCTCTCACCATCGGGGAATGCCCCAAATATGTGAAATCAAACAGATTAGTCCTCGCGACTGGACTCAGAAATGCCCCTCAA---------------------------------ATAGAGGGA---AGAAGAAGAAAAAGAGGACTATTTGGAGCCATAGCAGGGTTTATAGAGGGAGGATGGCAGGGAATGGTAGATGGCTGGTATGGGTACCACCATAGTAATGAGCAGGGAAGCGGATACGCTGCGGACAAAGAATCCACTCAAAAAGCAGTAGATGGAATCACCAATAAGATCAACTCGATCATTGACAAAATGAACACTCAGTTTGAGGTCATTGGAAGGGAATTTAACAACTTAGAAAGGAGAATAGAAAATTTAAATAAAAAGATGGAGGACGGATTCCTAGATGTCTGGACTTATAACGCTGAGCTTTTGGTTCTCATGGAAAATGAGAGAACTCTAGACTTCCATGACTCAAATGTCAAGAATATGTATGAAAAGGTCCGACTACAGCTTAGGGATAATGCAAAGGAGCTGGGTAACGGTTGCTTCGAGTTCTACCACAAATGTGATAACGAATGTATGGAAAGTGTAAAAAACGGGACGTATGACTATCCGCAATATTCAGAAGAAGCAAGACTAAACAGAGAGGAAATAAGTGGAGTAAAATTGGAATCAACTGTA---ACTTACCAAATACTGTCAATTTAT---TCAACAGTGGCGAGTTCCCTAGTGTTGGCAATCATAGTGGCTGGTCTATCTTTATGGATGTGCTCCAATGGGTCGTTACAATGCAGAATT---TGCATTTGA
		</sequence>
		<sequence>
			<taxon idref="1010270|avian_landbirds|EastAsia|20030416|H5N1"/>
			------ATGGAG---------AAAATAGTACTTCTTCTTGCAATA---GTC------AGTCTTGTTAAA------------------------AGTGAT---------------CAGATTTGCATTGGTTACCATGCAAACAACTCGACAGAGCAGGTTGACACAATAATGGAAAAGAACGTTACTGTTACACATGCCCAAGACATACTGGAAAAGACACACAACGGGAAGCTCTGCGATCTAGATGGAGTGAAGCCTCTAATTTTGAGAGATTGTAGTGTAGCTGGATGGCTCCTCGGAAACCCTATGTGTGACGAATTCATCAATGTACCGGAATGGTCTTACATAGTGGAGAAGGCCAATCCAGCCAATGACCTCTGTTACCCAGGGGATTTCAACGACTATGAAGAACTGAAACACCTACTGAGCAGAATAAACCATTTTGAGAAAATTCAGATCATCCCCAAA---AGTTCTTGGTCCAATCATGAAGCCTCATTAGGGGTGAGCTCAGCATGTCCATAC---AAT---GGGAAG---TCCTCCTTTTTCAGAAATGTGGTATGGCTT---ATCAAA------AAGAAC---AGCACATACCCAACAATAAAGAGGAGCTACAATAATACCAACCAAGAAGATCTTTTGATACTGTGGGGGATTCACCATCCTAATGATGCGGCAGAGCAAACAAAGCTCTATCAAAACCCAACCACCTATATTTCCGTTGGAACATCAACACTGAACCAGAGATTGGTCCCAAAAATAGCTACTAGATCCAAAGTAAACGGGCAGAGTGGAAGAATGGAGTTCTTCTGGACAATTTTAAAGCCGAATGATGCCATCAATTTCGAGAGTAATGGAAATTTCATTGCTCCAGAATATGCATACAAAATTGTCAAG------------------------AAAGGGGACTCAGCAATTATGAAAAGT---GAATTGGAATATGGTAAC---TGCAACACCAAGTGTCAAACTCCAATGGGGGCGATAAAC---------TCTAGCATGCCATTCCACAACATACACCCTCTCACCATCGGGGAGTGCCCCAAATATGTGAAATCAAACAGATTGGTCCTTGCGACTGGACTCAGAAATACCCCTCAA---------------------------------AGAGAGAGA---AGAAGAAAAAAGAGAGGACTATTTGGAGCTATAGCAGGTTTTATAGAGGGAGGATGGCAGGGAATGGTAGATGGTTGGTATGGGTATCACCATAGCAATGAGCAGGGGAGTGGATACGCTGCAGACAAAGAATCCACTCAAAAGGCAATAGATGGAGTCACCAATAAGGTCAACTCGATCATTGACAAAATGAACACTCAATTTGAGGCCGTTGGAGGGGAATTCAATAACTTAGAGAGGAGGATAGAAAATTTAAACAAGAAGATGGAAGACGGATTCCTAGATGTCTGGACTTATAATGCTGAACTTCTGGTTCTCATGGAAAATGAGAGAACTCTAGACTTTCATGACTCAAATGTCAAGAACCTTTACGACAAGGTCCGACTACAGCTTAGGGATAATGCAAAGGAGCTGGGTAATGGTTGTTTCGAGTTCTATCACAAATGTGATAATGAATGTATGGAAAGTGTAAAAAACGGGACGTATGACTACCCGCGGTATTCAGAAGAAGCAAGACTAAACAGAGAGGAAATAAGTGGAGTAAAATTGGAAACAATGGGA---ACCTACCAAATACTGTCAATTTAT---TCAACAGTGGCGAGTTCCCTAGCACTGGCAATCATGGTAGCTGGTCTATCTTTATGGATGTGCTCCAATGGATCGTTACAATGCAGAATT---TGCATTTAA
		</sequence>
		<sequence>
			<taxon idref="1004245|avian_waterfowl|EastAsia|19970615|H5N1"/>
			------ATGGAG---------AAAATAGTGCTTCTTCTTGCAATA---GTC------AGTCTTGTCAAA------------------------AGTGAT---------------CAGATTTGCATTGGTTACCATGCAAACAACTCGACAGAGCAGGTTGACACAATAATGGAAAAGAACGTTACTGTTACACATGCCCAAGACATACTGGAAAAGACACACAATGGGAAGCTCTGCGATCTAAATGGAGTGAAGCCTCTCATTTTGAGAGATTGTAGTGTAGCTGGATGGCTCCTCGGAAACCCTATGTGTGACGAATTCATCAATGTGCCGGAATGGTCTTACATAGTGGAGAAGGCCAGTCCAGCCAATGACCTCTGTTACCCAGGGGATTTCAACGACTATGAAGAACTGAAACACCTATTGAGCAGAACAAACCATTTTGAGAAAATTCAGATCATCCCCAAA---AGTTCTTGGTCCAATCATGATGCCTCATCAGGGGTGAGCTCAGCATGTCCATAC---CAT---GGGAGG---TCCTCCTTTTTCAGAAATGTGGTATGGCTT---ATCAAA------AAGAAC---AGTGCATACCCAACAATAAAGAGGAGCTACAATAATACCAACCAAGAAGATCTTTTAGTACTGTGGGGGATTCACCATCCTAATGATGCGGCAGAGCAGACAAAGCTCTATCAAAACCCAACCACTTACATTTCCGTTGGAACATCAACACTGAACCAGAGATTGGTTCCAGAAATAGCTACTAGACCCAAAGTAAACGGGCAAAGTGGAAGAATGGAGTTCTTCTGGACAATTTTAAAGCCGAATGATGCCATCAATTTCGAGAGTAATGGAAATTTCATTGCTCCAGAATATGCATACAAAATTGTCAAG------------------------AAAGGGGACTCAGCAATTATGAAAAGT---GAATTGGAATATGGTAAC---TGCAACACCAAGTGTCAAACTCCAATGGGGGCGATAAAC---------TCTAGTATGCCATTCCACAACATACACCCCCTCACCATCGGGGAATGCCCCAAATATGTGAAATCAAACAGATTAGTCCTTGCGACTGGACTCAGAAATACCCCTCAA---------------------------------AGAGAGAGA---AGAAGAAAAAAGAGAGGACTATTTGGAGCTATAGCAGGTTTTATAGAGGGAGGATGGCAGGGAATGGTAGATGGTTGGTATGGGTACCGCCATAGCAATGAGCAGGGGAGTGGATACGCTGCAGACAAAGAATCCACCCAAAAGGCAATAGATGGAGTCACCAATAAGGTCAACTCGATCATTGACAAAATGAACACTCAGTTTGAGGCCGTTGGAAGGGAATTTAATAACTTGGAAAGGAGGATAGAGAATTTAAACAAGCAGATGGAAGACGGACTCCTAGATGTCTGGACTTATAATGCTGAACTTCTGGTTCTCATGGAAAATGAGAGAACTCTAGACTTTCATGACTCAAATGTCAAGAACCTTTATGACAAGGTCCGACTACAGCTTAGGGATAATGCAAAGGAGCTGGGTAATGGTTGTTTCGAGTTCTATCACAAATGTGATAATGAATGTATGGAAAGTGTAAAAAACGGAACGTATGACTACCCGCAGTATTCAGAAGAAGCAAGACTAAACAGAGAGGAAATAAGTGGAGTAAAATTGGAATCAATGGGA---ACTTACCAAATACTGTCAATTTAT---TCAACAGTGGCGAGTTCCCTAGCACTGGCAATCATGGTAGCTGGTCTATCTTTATGGATGTGCTCCAATGGATCGTTACAATGCAGAATT---TGCATTTAA
		</sequence>
		<sequence>
			<taxon idref="1015808|avian_landbirds|SouthAfrica|20110720|H5N2"/>
			------ATGGAG---------AAAATAGTGCTTCTTCTTGCAATA---GTC------AGTCTTGTTAAA------------------------AGTGAC---------------CAGATTTGCATTGGTTACCATGCAAACAACTCGACAGAACAGATTGATACGATAATGGAAAAGAATGTTACCGTCACACACGCCCAAGACATAGTAGAAAAGGCACACAACGGGAAGCTCTGCAGCCTAAATGGAGTGAAGCCTCTCATTCTGAGGGATTGTAGTGTAGCTGGATGGCTCCTCGGAAACCCCATGTGTGACGAATTCCTCAATGTGCCAGAATGGTCTTACATAGTGGAGAAGAACAACCCAGTCAATGATCTCTGCTACCCAGGGGACTTCAACGACTATGAAGAACTGAAACACCTATTGAGTAGCACAAATCATTTTGAGAAAATTCAAATCATCCCCAGA---AATTCTTGGCCCAATCATGAAGCCTCATTAGGGGTGAGCTCTGCATGCCCATAT---GCT---GGGAAG---TCCTCCTTTTTTCGAAATGTGGTGTGGCTT---ATCAAA------AAGAAC---AGTGCATACCCAACAATAAAGAGGAGTTACAATAATACCAACCAAGAAGACCTTTTGGTGTTGTGGGGGATTCATCACCCTAATGATGCAGCAGAGCAGACGAAGCTATATCAAAACCCAACCACTTACGTTTCAGTTGGAACATCAACACTAAACCTGAGGTCGGTACCAGAAATTGCCACTAGACCCAAGGTAAACGGCCAAAGTGGAAGAATGGAGTTCTTCTGGACAATTTTAAAGCCGAATGATGCCATCATTTTTGAGAGCAATGGAAATTTTATTGCTCCAGAATATGCATACAAAATTGTCAAG------------------------AAGGGGGACTCAGCAATCATGAAAAGT---AGTTTGGAATACGGTAAC---TGCAACACCAAGTGTCAAACTCCAATAGGTGCGATGAAC---------TCCAGCATGCCATTACACAACATACACCCTCTCACCATTGGGGAATGCCCCAAATACGTGAAATCAGATAGATTAGTCCTTGCGACTGGACTCAGGAATGTCCCTCAA---------------------------------------------AGAAGAAAAAAAAGAGGTCTATTTGGGGCTATAGCAGGCTTTATAGAAGGGGGGTGGCAAGGCATGGTAGATGGTTGGTATGGATACCATCATAGCAATGAGCAGGGGAGTGGATACGCTGCAGACAAGGAGTCCACTCAAAAAGCAATAGATGGAATCACTAATAAGGTCAACTCAATCATTGACAAAATGAACACTCAGTTTGAGGCCGCTGGAAAGGAATTTAACAACCTGGAAAGGAGGATAGAGAATCTAAACAAGAAGATGGAAGACGGATTTTTAGATGTATGGAATTATAATGCTGAACTTCTGGTTCTCATGGAAAATGAGAGAACTCTAGACTTTCATGATTCAAATGTCAAGAACCTTTATGACAAGGTTCGACTACAGCTTAGAGATAATGCAAAGGAACTGGGGAATGGTTGTTTCGAGTTCTATCACAAATGTGATAATGAATGTATGGAAAGTGTAAGAAACGGAACATATGATTACCCGCAGTATTCAGAAGTGGCAAGACTAAATAGAGAAGAAATAAGTGGAGTAAAATTGGAATCAATGGGA---ACTTACCAAATACTGTCAATTTAT---TCAACAGTGGCGAGTTCCCTAGCACTGGCAATCATGATAGCTGGTCTATCTTTCTGGATGTGCTCTAATGGTTCATTGCAGTGCAGAATT---TGCATTTAA
		</sequence>
		<sequence>
			<taxon idref="1025590|avian_shorebirds|NorthernEurope|20130523|H5N1"/>
[truncated: 1,106,104 more chars]
