# Supplementary material for: Ecological dynamics of influenza A viruses: cross-species transmission and global migration
Source: Sci Rep. 2016 Nov 9;6:36839. doi: 10.1038/srep36839 (PMC5101809; doi:10.1038/srep36839)
Supplement: Supplementary File 7 [file srep36839-s8.xml]

<?xml version="1.0" standalone="yes"?>

<!-- Generated by BEAUTi v1.8.2                                              -->
<!--       by Alexei J. Drummond, Andrew Rambaut and Marc A. Suchard         -->
<!--       Department of Computer Science, University of Auckland and        -->
<!--       Institute of Evolutionary Biology, University of Edinburgh        -->
<!--       David Geffen School of Medicine, University of California, Los Angeles-->
<!--       http://beast.bio.ed.ac.uk/                                        -->
<beast>

	<!-- The list of taxa to be analysed (can also include dates/ages).          -->
	<!-- ntax=870                                                                -->
	<taxa id="taxa">
		<taxon id="1020378|others|MidwestSouthAmerican|20100615|H18N11">
			<date value="2010.4520547945206" direction="forwards" units="years"/>
			<attr name="host">
				others
			</attr>
		</taxon>
		<taxon id="1015163|avian_shorebirds|NorthAmerica|20010518|H6N2">
			<date value="2001.3753424657534" direction="forwards" units="years"/>
			<attr name="host">
				avian_shorebirds
			</attr>
		</taxon>
		<taxon id="22157|avian_shorebirds|NorthAmerica|20040517|H13N9">
			<date value="2004.3743169398906" direction="forwards" units="years"/>
			<attr name="host">
				avian_shorebirds
			</attr>
		</taxon>
		<taxon id="22449|avian_shorebirds|NorthAmerica|19800825|H13N6">
			<date value="1980.6475409836066" direction="forwards" units="years"/>
			<attr name="host">
				avian_shorebirds
			</attr>
		</taxon>
		<taxon id="1016357|avian_shorebirds|NorthAmerica|19880516|H16N3">
			<date value="1988.3715846994535" direction="forwards" units="years"/>
			<attr name="host">
				avian_shorebirds
			</attr>
		</taxon>
		<taxon id="1005232|avian_waterfowl|NorthAmerica|20060306|H4N2">
			<date value="2006.1753424657534" direction="forwards" units="years"/>
			<attr name="host">
				avian_waterfowl
			</attr>
		</taxon>
		<taxon id="1002438|avian_waterfowl|NorthAmerica|19870615|H3N8">
			<date value="1987.4520547945206" direction="forwards" units="years"/>
			<attr name="host">
				avian_waterfowl
			</attr>
		</taxon>
		<taxon id="1018448|avian_waterfowl|EastAsia|20111111|H5N2">
			<date value="2011.8602739726027" direction="forwards" units="years"/>
			<attr name="host">
				avian_waterfowl
			</attr>
		</taxon>
		<taxon id="1017011|avian_shorebirds|SoutheastAsia|20071115|H5N2">
			<date value="2007.8712328767124" direction="forwards" units="years"/>
			<attr name="host">
				avian_shorebirds
			</attr>
		</taxon>
		<taxon id="1015555|avian_shorebirds|NorthAmerica|19770615|H13N6">
			<date value="1977.4520547945206" direction="forwards" units="years"/>
			<attr name="host">
				avian_shorebirds
			</attr>
		</taxon>
		<taxon id="1008868|avian_shorebirds|NorthernEurope|20050615|H13N8">
			<date value="2005.4520547945206" direction="forwards" units="years"/>
			<attr name="host">
				avian_shorebirds
			</attr>
		</taxon>
		<taxon id="1005181|avian_shorebirds|EastAsia|20060908|H16N3">
			<date value="2006.6849315068494" direction="forwards" units="years"/>
			<attr name="host">
				avian_shorebirds
			</attr>
		</taxon>
		<taxon id="1015624|avian_shorebirds|NorthAmerica|20100813|H16N3">
			<date value="2010.613698630137" direction="forwards" units="years"/>
			<attr name="host">
				avian_shorebirds
			</attr>
		</taxon>
		<taxon id="1015787|avian_shorebirds|NorthAmerica|20100908|H16N3">
			<date value="2010.6849315068494" direction="forwards" units="years"/>
			<attr name="host">
				avian_shorebirds
			</attr>
		</taxon>
		<taxon id="1015179|avian_shorebirds|NorthAmerica|20070524|H13N9">
			<date value="2007.3917808219178" direction="forwards" units="years"/>
			<attr name="host">
				avian_shorebirds
			</attr>
		</taxon>
		<taxon id="1001276|avian_waterfowl|EasternEurope|19980615|H13N6">
			<date value="1998.4520547945206" direction="forwards" units="years"/>
			<attr name="host">
				avian_waterfowl
			</attr>
		</taxon>
		<taxon id="1019439|avian_shorebirds|NorthernEurope|20111016|H16N3">
			<date value="2011.7890410958903" direction="forwards" units="years"/>
			<attr name="host">
				avian_shorebirds
			</attr>
		</taxon>
		<taxon id="1024417|avian_shorebirds|WestAsia|20130307|H13N8">
			<date value="2013.1780821917807" direction="forwards" units="years"/>
			<attr name="host">
				avian_shorebirds
			</attr>
		</taxon>
		<taxon id="1021694|avian_waterfowl|EastAsia|20130718|H5N2">
			<date value="2013.5424657534247" direction="forwards" units="years"/>
			<attr name="host">
				avian_waterfowl
			</attr>
		</taxon>
		<taxon id="1007015|avian_domesticbirds|EastAsia|20090315|H7N6">
			<date value="2009.2" direction="forwards" units="years"/>
			<attr name="host">
				avian_domesticbirds
			</attr>
		</taxon>
		<taxon id="1024929|avian_waterfowl|EastAsia|20131214|H3N2">
			<date value="2013.9506849315069" direction="forwards" units="years"/>
			<attr name="host">
				avian_waterfowl
			</attr>
		</taxon>
		<taxon id="1026426|avian_waterfowl|EastAsia|20131215|H10N2">
			<date value="2013.9534246575342" direction="forwards" units="years"/>
			<attr name="host">
				avian_waterfowl
			</attr>
		</taxon>
		<taxon id="1011424|avian_waterfowl|EastAsia|20110615|H1N2">
			<date value="2011.4520547945206" direction="forwards" units="years"/>
			<attr name="host">
				avian_waterfowl
			</attr>
		</taxon>
		<taxon id="1014161|avian_domesticbirds|EastAsia|20111129|H6N2">
			<date value="2011.9095890410958" direction="forwards" units="years"/>
			<attr name="host">
				avian_domesticbirds
			</attr>
		</taxon>
		<taxon id="1007183|avian_waterfowl|EastAsia|20010615|H6N2">
			<date value="2001.4520547945206" direction="forwards" units="years"/>
			<attr name="host">
				avian_waterfowl
			</attr>
		</taxon>
		<taxon id="1012858|avian_waterfowl|EastAsia|20070515|H6N6">
			<date value="2007.3671232876711" direction="forwards" units="years"/>
			<attr name="host">
				avian_waterfowl
			</attr>
		</taxon>
		<taxon id="1014908|avian_landbirds|EastAsia|20111015|H5N2">
			<date value="2011.786301369863" direction="forwards" units="years"/>
			<attr name="host">
				avian_landbirds
			</attr>
		</taxon>
		<taxon id="1016082|avian_waterfowl|EastAsia|20100402|H6N2">
			<date value="2010.2493150684932" direction="forwards" units="years"/>
			<attr name="host">
				avian_waterfowl
			</attr>
		</taxon>
		<taxon id="1024944|avian_waterfowl|EastAsia|20090305|H6N2">
			<date value="2009.172602739726" direction="forwards" units="years"/>
			<attr name="host">
				avian_waterfowl
			</attr>
		</taxon>
		<taxon id="1012052|avian_waterfowl|EastAsia|20100815|H6N6">
			<date value="2010.6191780821919" direction="forwards" units="years"/>
			<attr name="host">
				avian_waterfowl
			</attr>
		</taxon>
		<taxon id="1012839|avian_waterfowl|EastAsia|20070615|H6N6">
			<date value="2007.4520547945206" direction="forwards" units="years"/>
			<attr name="host">
				avian_waterfowl
			</attr>
		</taxon>
		<taxon id="1025606|avian_waterfowl|SoutheastAsia|20140604|H6N6">
			<date value="2014.4219178082192" direction="forwards" units="years"/>
			<attr name="host">
				avian_waterfowl
			</attr>
		</taxon>
		<taxon id="1012029|avian_waterfowl|EastAsia|20070515|H6N2">
			<date value="2007.3671232876711" direction="forwards" units="years"/>
			<attr name="host">
				avian_waterfowl
			</attr>
		</taxon>
		<taxon id="1024964|avian_domesticbirds|EastAsia|20101209|H6N6">
			<date value="2010.9369863013699" direction="forwards" units="years"/>
			<attr name="host">
				avian_domesticbirds
			</attr>
		</taxon>
		<taxon id="1007257|avian_waterfowl|EastAsia|20010615|H6N2">
			<date value="2001.4520547945206" direction="forwards" units="years"/>
			<attr name="host">
				avian_waterfowl
			</attr>
		</taxon>
		<taxon id="1012840|avian_waterfowl|EastAsia|20070215|H6N8">
			<date value="2007.123287671233" direction="forwards" units="years"/>
			<attr name="host">
				avian_waterfowl
			</attr>
		</taxon>
		<taxon id="1012795|avian_waterfowl|EastAsia|20060915|H6N2">
			<date value="2006.704109589041" direction="forwards" units="years"/>
			<attr name="host">
				avian_waterfowl
			</attr>
		</taxon>
		<taxon id="1012856|avian_waterfowl|EastAsia|20070815|H6N6">
			<date value="2007.6191780821919" direction="forwards" units="years"/>
			<attr name="host">
				avian_waterfowl
			</attr>
		</taxon>
		<taxon id="1012058|avian_domesticbirds|EastAsia|20070615|H6N2">
			<date value="2007.4520547945206" direction="forwards" units="years"/>
			<attr name="host">
				avian_domesticbirds
			</attr>
		</taxon>
		<taxon id="1024956|avian_waterfowl|EastAsia|20110309|H6N6">
			<date value="2011.1835616438357" direction="forwards" units="years"/>
			<attr name="host">
				avian_waterfowl
			</attr>
		</taxon>
		<taxon id="1012802|avian_waterfowl|EastAsia|20060815|H6N2">
			<date value="2006.6191780821919" direction="forwards" units="years"/>
			<attr name="host">
				avian_waterfowl
			</attr>
		</taxon>
		<taxon id="1012812|avian_waterfowl|EastAsia|20060715|H6N2">
			<date value="2006.5342465753424" direction="forwards" units="years"/>
			<attr name="host">
				avian_waterfowl
			</attr>
		</taxon>
		<taxon id="1001167|avian_waterfowl|Oceania|20020615|H4N8">
			<date value="2002.4520547945206" direction="forwards" units="years"/>
			<attr name="host">
				avian_waterfowl
			</attr>
		</taxon>
		<taxon id="1007246|avian_waterfowl|EastAsia|20020615|H6N2">
			<date value="2002.4520547945206" direction="forwards" units="years"/>
			<attr name="host">
				avian_waterfowl
			</attr>
		</taxon>
		<taxon id="1004364|avian_domesticbirds|WestAsia|20071129|H9N2">
			<date value="2007.9095890410958" direction="forwards" units="years"/>
			<attr name="host">
				avian_domesticbirds
			</attr>
		</taxon>
		<taxon id="1004357|avian_domesticbirds|WestAsia|20070306|H9N2">
			<date value="2007.1753424657534" direction="forwards" units="years"/>
			<attr name="host">
				avian_domesticbirds
			</attr>
		</taxon>
		<taxon id="1008549|avian_unknown|WestAsia|20060615|H9N2">
			<date value="2006.4520547945206" direction="forwards" units="years"/>
			<attr name="host">
				avian_unknown
			</attr>
		</taxon>
		<taxon id="1015575|avian_domesticbirds|SouthAsia|20080223|H9N2">
			<date value="2008.1448087431695" direction="forwards" units="years"/>
			<attr name="host">
				avian_domesticbirds
			</attr>
		</taxon>
		<taxon id="1019110|avian_domesticbirds|WestAsia|20100215|H9N2">
			<date value="2010.123287671233" direction="forwards" units="years"/>
			<attr name="host">
				avian_domesticbirds
			</attr>
		</taxon>
		<taxon id="1023965|others|SouthAsia|20130128|H9N2">
			<date value="2013.0739726027398" direction="forwards" units="years"/>
			<attr name="host">
				others
			</attr>
		</taxon>
		<taxon id="1023961|avian_domesticbirds|SouthAsia|20130128|H9N2">
			<date value="2013.0739726027398" direction="forwards" units="years"/>
			<attr name="host">
				avian_domesticbirds
			</attr>
		</taxon>
		<taxon id="1015217|avian_domesticbirds|WestAsia|20101215|H9N2">
			<date value="2010.9534246575342" direction="forwards" units="years"/>
			<attr name="host">
				avian_domesticbirds
			</attr>
		</taxon>
		<taxon id="1020943|avian_domesticbirds|NorthAfrica|20130205|H9N2">
			<date value="2013.0958904109589" direction="forwards" units="years"/>
			<attr name="host">
				avian_domesticbirds
			</attr>
		</taxon>
		<taxon id="1000005|avian_waterfowl|EastAsia|19970615|H6N1">
			<date value="1997.4520547945206" direction="forwards" units="years"/>
			<attr name="host">
				avian_waterfowl
			</attr>
		</taxon>
		<taxon id="1007203|avian_waterfowl|EastAsia|20040615|H6N1">
			<date value="2004.4535519125684" direction="forwards" units="years"/>
			<attr name="host">
				avian_waterfowl
			</attr>
		</taxon>
		<taxon id="1020857|avian_domesticbirds|EastAsia|20111215|H5N1">
			<date value="2011.9534246575342" direction="forwards" units="years"/>
			<attr name="host">
				avian_domesticbirds
			</attr>
		</taxon>
		<taxon id="1017014|avian_domesticbirds|SoutheastAsia|20091115|H9N2">
			<date value="2009.8712328767124" direction="forwards" units="years"/>
			<attr name="host">
				avian_domesticbirds
			</attr>
		</taxon>
		<taxon id="1025755|avian_domesticbirds|EastAsia|20081201|H9N2">
			<date value="2008.9153005464482" direction="forwards" units="years"/>
			<attr name="host">
				avian_domesticbirds
			</attr>
		</taxon>
		<taxon id="1026330|avian_waterfowl|EastAsia|20110320|H9N2">
			<date value="2011.213698630137" direction="forwards" units="years"/>
			<attr name="host">
				avian_waterfowl
			</attr>
		</taxon>
		<taxon id="1016710|avian_domesticbirds|EastAsia|20121117|H9N2">
			<date value="2012.877049180328" direction="forwards" units="years"/>
			<attr name="host">
				avian_domesticbirds
			</attr>
		</taxon>
		<taxon id="1018998|avian_domesticbirds|EastAsia|20100615|H9N2">
			<date value="2010.4520547945206" direction="forwards" units="years"/>
			<attr name="host">
				avian_domesticbirds
			</attr>
		</taxon>
		<taxon id="1016767|avian_waterfowl|EastAsia|20071225|H9N2">
			<date value="2007.9808219178083" direction="forwards" units="years"/>
			<attr name="host">
				avian_waterfowl
			</attr>
		</taxon>
		<taxon id="1015873|avian_domesticbirds|EastAsia|20100215|H9N2">
			<date value="2010.123287671233" direction="forwards" units="years"/>
			<attr name="host">
				avian_domesticbirds
			</attr>
		</taxon>
		<taxon id="1026354|avian_domesticbirds|EastAsia|20121225|H9N2">
			<date value="2012.98087431694" direction="forwards" units="years"/>
			<attr name="host">
				avian_domesticbirds
			</attr>
		</taxon>
		<taxon id="1026352|avian_domesticbirds|EastAsia|20101228|H9N2">
			<date value="2010.9890410958903" direction="forwards" units="years"/>
			<attr name="host">
				avian_domesticbirds
			</attr>
		</taxon>
		<taxon id="1025763|avian_domesticbirds|EastAsia|20100101|H9N2">
			<date value="2010.0" direction="forwards" units="years"/>
			<attr name="host">
				avian_domesticbirds
			</attr>
		</taxon>
		<taxon id="1025767|avian_domesticbirds|EastAsia|20101101|H9N2">
			<date value="2010.8328767123287" direction="forwards" units="years"/>
			<attr name="host">
				avian_domesticbirds
			</attr>
		</taxon>
		<taxon id="1025414|avian_domesticbirds|EastAsia|20131123|H9N2">
			<date value="2013.8931506849315" direction="forwards" units="years"/>
			<attr name="host">
				avian_domesticbirds
			</attr>
		</taxon>
		<taxon id="1025605|avian_waterfowl|SoutheastAsia|20140604|H9N2">
			<date value="2014.4219178082192" direction="forwards" units="years"/>
			<attr name="host">
				avian_waterfowl
			</attr>
		</taxon>
		<taxon id="1025630|human|EastAsia|20130416|H7N9">
			<date value="2013.2876712328766" direction="forwards" units="years"/>
			<attr name="host">
				human
			</attr>
		</taxon>
		<taxon id="1018662|avian_domesticbirds|EastAsia|20130403|H7N9">
			<date value="2013.2520547945205" direction="forwards" units="years"/>
			<attr name="host">
				avian_domesticbirds
			</attr>
		</taxon>
		<taxon id="1019019|avian_domesticbirds|EastAsia|20110615|H9N2">
			<date value="2011.4520547945206" direction="forwards" units="years"/>
			<attr name="host">
				avian_domesticbirds
			</attr>
		</taxon>
		<taxon id="1011768|avian_domesticbirds|EastAsia|20110615|H9N2">
			<date value="2011.4520547945206" direction="forwards" units="years"/>
			<attr name="host">
				avian_domesticbirds
			</attr>
		</taxon>
		<taxon id="1018771|avian_waterfowl|SoutheastAsia|20130507|H9N2">
			<date value="2013.345205479452" direction="forwards" units="years"/>
			<attr name="host">
				avian_waterfowl
			</attr>
		</taxon>
		<taxon id="1019002|avian_domesticbirds|EastAsia|20110615|H9N2">
			<date value="2011.4520547945206" direction="forwards" units="years"/>
			<attr name="host">
				avian_domesticbirds
			</attr>
		</taxon>
		<taxon id="22375|avian_domesticbirds|EastAsia|20010427|H9N2">
			<date value="2001.317808219178" direction="forwards" units="years"/>
			<attr name="host">
				avian_domesticbirds
			</attr>
		</taxon>
		<taxon id="1000313|avian_domesticbirds|EastAsia|20010615|H9N2">
			<date value="2001.4520547945206" direction="forwards" units="years"/>
			<attr name="host">
				avian_domesticbirds
			</attr>
		</taxon>
		<taxon id="1018304|avian_waterfowl|EastAsia|20080115|H9N2">
			<date value="2008.0382513661202" direction="forwards" units="years"/>
			<attr name="host">
				avian_waterfowl
			</attr>
		</taxon>
		<taxon id="1001241|avian_waterfowl|EastAsia|19990615|H9N2">
			<date value="1999.4520547945206" direction="forwards" units="years"/>
			<attr name="host">
				avian_waterfowl
			</attr>
		</taxon>
		<taxon id="1019055|avian_waterfowl|EastAsia|20120615|H10N7">
			<date value="2012.4535519125684" direction="forwards" units="years"/>
			<attr name="host">
				avian_waterfowl
			</attr>
		</taxon>
		<taxon id="1024856|avian_waterfowl|EastAsia|20090515|H3N8">
			<date value="2009.3671232876711" direction="forwards" units="years"/>
			<attr name="host">
				avian_waterfowl
			</attr>
		</taxon>
		<taxon id="1002245|avian_domesticbirds|WesternEurope|20030615|H7N7">
			<date value="2003.4520547945206" direction="forwards" units="years"/>
			<attr name="host">
				avian_domesticbirds
			</attr>
		</taxon>
		<taxon id="1004263|avian_waterfowl|SoutheastAsia|20040615|H5N2">
			<date value="2004.4535519125684" direction="forwards" units="years"/>
			<attr name="host">
				avian_waterfowl
			</attr>
		</taxon>
		<taxon id="1018464|avian_waterfowl|EastAsia|20091127|H6N5">
			<date value="2009.9041095890411" direction="forwards" units="years"/>
			<attr name="host">
				avian_waterfowl
			</attr>
		</taxon>
		<taxon id="1012796|avian_waterfowl|EastAsia|20060215|H6N5">
			<date value="2006.123287671233" direction="forwards" units="years"/>
			<attr name="host">
				avian_waterfowl
			</attr>
		</taxon>
		<taxon id="1018867|avian_waterfowl|EastAsia|20090615|H7N3">
			<date value="2009.4520547945206" direction="forwards" units="years"/>
			<attr name="host">
				avian_waterfowl
			</attr>
		</taxon>
		<taxon id="1021491|avian_waterfowl|EastAsia|20100315|H2N8">
			<date value="2010.2" direction="forwards" units="years"/>
			<attr name="host">
				avian_waterfowl
			</attr>
		</taxon>
		<taxon id="1019115|avian_waterfowl|EastAsia|19970615|H9N2">
			<date value="1997.4520547945206" direction="forwards" units="years"/>
			<attr name="host">
				avian_waterfowl
			</attr>
		</taxon>
		<taxon id="28414|avian_domesticbirds|EastAsia|20010615|H9N2">
			<date value="2001.4520547945206" direction="forwards" units="years"/>
			<attr name="host">
				avian_domesticbirds
			</attr>
		</taxon>
		<taxon id="1005753|avian_domesticbirds|EastAsia|20040615|H9N2">
			<date value="2004.4535519125684" direction="forwards" units="years"/>
			<attr name="host">
				avian_domesticbirds
			</attr>
		</taxon>
		<taxon id="1009516|avian_domesticbirds|EastAsia|20071124|H9N2">
			<date value="2007.8958904109588" direction="forwards" units="years"/>
			<attr name="host">
				avian_domesticbirds
			</attr>
		</taxon>
		<taxon id="1018841|avian_waterfowl|EastAsia|20000615|H3N9">
			<date value="2000.4535519125684" direction="forwards" units="years"/>
			<attr name="host">
				avian_waterfowl
			</attr>
		</taxon>
		<taxon id="1012814|avian_waterfowl|EastAsia|20060415|H6N2">
			<date value="2006.2849315068493" direction="forwards" units="years"/>
			<attr name="host">
				avian_waterfowl
			</attr>
		</taxon>
		<taxon id="1012865|avian_waterfowl|EastAsia|20070815|H6N6">
			<date value="2007.6191780821919" direction="forwards" units="years"/>
			<attr name="host">
				avian_waterfowl
			</attr>
		</taxon>
		<taxon id="1024928|avian_waterfowl|EastAsia|20131214|H3N2">
			<date value="2013.9506849315069" direction="forwards" units="years"/>
			<attr name="host">
				avian_waterfowl
			</attr>
		</taxon>
		<taxon id="1024381|avian_waterfowl|NorthernEurope|20030525|H10N8">
			<date value="2003.3945205479451" direction="forwards" units="years"/>
			<attr name="host">
				avian_waterfowl
			</attr>
		</taxon>
		<taxon id="1013484|avian_waterfowl|CentralEurope|19800615|H2N3">
			<date value="1980.4535519125684" direction="forwards" units="years"/>
			<attr name="host">
				avian_waterfowl
			</attr>
		</taxon>
		<taxon id="1013495|avian_waterfowl|CentralEurope|19850615|H2N3">
			<date value="1985.4520547945206" direction="forwards" units="years"/>
			<attr name="host">
				avian_waterfowl
			</attr>
		</taxon>
		<taxon id="1013529|avian_shorebirds|NorthAmerica|19860512|H2N7">
			<date value="1986.358904109589" direction="forwards" units="years"/>
			<attr name="host">
				avian_shorebirds
			</attr>
		</taxon>
		<taxon id="1013505|avian_waterfowl|NorthAmerica|19860316|H2N7">
			<date value="1986.2027397260274" direction="forwards" units="years"/>
			<attr name="host">
				avian_waterfowl
			</attr>
		</taxon>
		<taxon id="24531|avian_shorebirds|NorthAmerica|19980518|H6N8">
			<date value="1998.3753424657534" direction="forwards" units="years"/>
			<attr name="host">
				avian_shorebirds
			</attr>
		</taxon>
		<taxon id="1001268|avian_waterfowl|EastAsia|20040615|H5N1">
			<date value="2004.4535519125684" direction="forwards" units="years"/>
			<attr name="host">
				avian_waterfowl
			</attr>
		</taxon>
		<taxon id="1001257|avian_domesticbirds|EastAsia|20020615|H5N1">
			<date value="2002.4520547945206" direction="forwards" units="years"/>
			<attr name="host">
				avian_domesticbirds
			</attr>
		</taxon>
		<taxon id="1000110|avian_domesticbirds|EastAsia|20040615|H5N1">
			<date value="2004.4535519125684" direction="forwards" units="years"/>
			<attr name="host">
				avian_domesticbirds
			</attr>
		</taxon>
		<taxon id="1018462|others|EastAsia|20111113|H12N7">
			<date value="2011.8657534246574" direction="forwards" units="years"/>
			<attr name="host">
				others
			</attr>
		</taxon>
		<taxon id="22425|avian_waterfowl|Oceania|19840209|H1N2">
			<date value="1984.1065573770493" direction="forwards" units="years"/>
			<attr name="host">
				avian_waterfowl
			</attr>
		</taxon>
		<taxon id="22383|avian_waterfowl|EastAsia|19780615|H5N2">
			<date value="1978.4520547945206" direction="forwards" units="years"/>
			<attr name="host">
				avian_waterfowl
			</attr>
		</taxon>
		<taxon id="1023637|avian_shorebirds|NorthAmerica|19760615|H1N2">
			<date value="1976.4535519125684" direction="forwards" units="years"/>
			<attr name="host">
				avian_shorebirds
			</attr>
		</taxon>
		<taxon id="1013472|avian_domesticbirds|CentralEurope|19830615|H2N2">
			<date value="1983.4520547945206" direction="forwards" units="years"/>
			<attr name="host">
				avian_domesticbirds
			</attr>
		</taxon>
		<taxon id="1013471|avian_domesticbirds|CentralEurope|19840615|H2N2">
			<date value="1984.4535519125684" direction="forwards" units="years"/>
			<attr name="host">
				avian_domesticbirds
			</attr>
		</taxon>
		<taxon id="1021758|avian_waterfowl|NorthernEurope|20030923|H4N6">
			<date value="2003.7260273972602" direction="forwards" units="years"/>
			<attr name="host">
				avian_waterfowl
			</attr>
		</taxon>
		<taxon id="1014112|avian_waterfowl|NorthernEurope|20020615|H2N1">
			<date value="2002.4520547945206" direction="forwards" units="years"/>
			<attr name="host">
				avian_waterfowl
			</attr>
		</taxon>
		<taxon id="1014155|avian_waterfowl|WesternEurope|20100615|H2N3">
			<date value="2010.4520547945206" direction="forwards" units="years"/>
			<attr name="host">
				avian_waterfowl
			</attr>
		</taxon>
		<taxon id="1008861|avian_waterfowl|WesternEurope|20050615|H7N7">
			<date value="2005.4520547945206" direction="forwards" units="years"/>
			<attr name="host">
				avian_waterfowl
			</attr>
		</taxon>
		<taxon id="26801|avian_domesticbirds|SouthernEurope|19980615|H5N9">
			<date value="1998.4520547945206" direction="forwards" units="years"/>
			<attr name="host">
				avian_domesticbirds
			</attr>
		</taxon>
		<taxon id="1007250|avian_waterfowl|EastAsia|20040615|H6N8">
			<date value="2004.4535519125684" direction="forwards" units="years"/>
			<attr name="host">
				avian_waterfowl
			</attr>
		</taxon>
		<taxon id="24523|avian_domesticbirds|WesternEurope|19590615|H5N1">
			<date value="1959.4520547945206" direction="forwards" units="years"/>
			<attr name="host">
				avian_domesticbirds
			</attr>
		</taxon>
		<taxon id="1015552|avian_waterfowl|WesternEurope|19560615|H11N6">
			<date value="1956.4535519125684" direction="forwards" units="years"/>
			<attr name="host">
				avian_waterfowl
			</attr>
		</taxon>
		<taxon id="1008198|swine|EastAsia|20010615|H11N6">
			<date value="2001.4520547945206" direction="forwards" units="years"/>
			<attr name="host">
				swine
			</attr>
		</taxon>
		<taxon id="1002317|swine|EastAsia|20040615|H9N2">
			<date value="2004.4535519125684" direction="forwards" units="years"/>
			<attr name="host">
				swine
			</attr>
		</taxon>
		<taxon id="24459|avian_domesticbirds|CentralEurope|19490615|H10N7">
			<date value="1949.4520547945206" direction="forwards" units="years"/>
			<attr name="host">
				avian_domesticbirds
			</attr>
		</taxon>
		<taxon id="1003996|avian_waterfowl|CentralEurope|19560611|H4N6">
			<date value="1956.4426229508197" direction="forwards" units="years"/>
			<attr name="host">
				avian_waterfowl
			</attr>
		</taxon>
		<taxon id="1015563|avian_domesticbirds|WesternEurope|19630615|H7N3">
			<date value="1963.4520547945206" direction="forwards" units="years"/>
			<attr name="host">
				avian_domesticbirds
			</attr>
		</taxon>
		<taxon id="22377|avian_waterfowl|EastAsia|19780615|H2N2">
			<date value="1978.4520547945206" direction="forwards" units="years"/>
			<attr name="host">
				avian_waterfowl
			</attr>
		</taxon>
		<taxon id="24511|avian_shorebirds|SouthAfrica|19610615|H5N3">
			<date value="1961.4520547945206" direction="forwards" units="years"/>
			<attr name="host">
				avian_shorebirds
			</attr>
		</taxon>
		<taxon id="1015560|avian_waterfowl|EasternEurope|19720615|H3N8">
			<date value="1972.4535519125684" direction="forwards" units="years"/>
			<attr name="host">
				avian_waterfowl
			</attr>
		</taxon>
		<taxon id="24517|avian_waterfowl|CentralEurope|19790615|H7N7">
			<date value="1979.4520547945206" direction="forwards" units="years"/>
			<attr name="host">
				avian_waterfowl
			</attr>
		</taxon>
		<taxon id="26471|avian_domesticbirds|SouthernEurope|19800615|H5N2">
			<date value="1980.4535519125684" direction="forwards" units="years"/>
			<attr name="host">
				avian_domesticbirds
			</attr>
		</taxon>
		<taxon id="1011409|swine|SouthernEurope|19940615|H1N1">
			<date value="1994.4520547945206" direction="forwards" units="years"/>
			<attr name="host">
				swine
			</attr>
		</taxon>
		<taxon id="1014757|swine|WesternEurope|20071106|H1N1">
			<date value="2007.8465753424657" direction="forwards" units="years"/>
			<attr name="host">
				swine
			</attr>
		</taxon>
		<taxon id="1014797|swine|WesternEurope|19970211|H1N2">
			<date value="1997.1123287671232" direction="forwards" units="years"/>
			<attr name="host">
				swine
			</attr>
		</taxon>
		<taxon id="1014784|swine|WesternEurope|20011114|H1N1">
			<date value="2001.868493150685" direction="forwards" units="years"/>
			<attr name="host">
				swine
			</attr>
		</taxon>
		<taxon id="28547|swine|WesternEurope|20000317|H1N1">
			<date value="2000.207650273224" direction="forwards" units="years"/>
			<attr name="host">
				swine
			</attr>
		</taxon>
		<taxon id="1014758|swine|WesternEurope|20021204|H1N2">
			<date value="2002.9232876712329" direction="forwards" units="years"/>
			<attr name="host">
				swine
			</attr>
		</taxon>
		<taxon id="1001944|swine|SoutheastAsia|20050615|H3N2">
			<date value="2005.4520547945206" direction="forwards" units="years"/>
			<attr name="host">
				swine
			</attr>
		</taxon>
		<taxon id="1012649|swine|SoutheastAsia|20090715|H3N2">
			<date value="2009.5342465753424" direction="forwards" units="years"/>
			<attr name="host">
				swine
			</attr>
		</taxon>
		<taxon id="1001943|swine|SoutheastAsia|20050615|H3N2">
			<date value="2005.4520547945206" direction="forwards" units="years"/>
			<attr name="host">
				swine
			</attr>
		</taxon>
		<taxon id="1002078|swine|SoutheastAsia|20040615|H3N2">
			<date value="2004.4535519125684" direction="forwards" units="years"/>
			<attr name="host">
				swine
			</attr>
		</taxon>
		<taxon id="1019147|swine|SoutheastAsia|20091117|H3N2">
			<date value="2009.876712328767" direction="forwards" units="years"/>
			<attr name="host">
				swine
			</attr>
		</taxon>
		<taxon id="1021595|swine|SoutheastAsia|20120213|H1N1">
			<date value="2012.1174863387978" direction="forwards" units="years"/>
			<attr name="host">
				swine
			</attr>
		</taxon>
		<taxon id="1018834|swine|NorthernEurope|20120221|H1N2">
			<date value="2012.139344262295" direction="forwards" units="years"/>
			<attr name="host">
				swine
			</attr>
		</taxon>
		<taxon id="1012647|swine|SoutheastAsia|20091115|H1N1">
			<date value="2009.8712328767124" direction="forwards" units="years"/>
			<attr name="host">
				swine
			</attr>
		</taxon>
		<taxon id="1019149|swine|SoutheastAsia|20090115|H1N1">
			<date value="2009.0383561643835" direction="forwards" units="years"/>
			<attr name="host">
				swine
			</attr>
		</taxon>
		<taxon id="23393|swine|SouthernEurope|20030615|H1N1">
			<date value="2003.4520547945206" direction="forwards" units="years"/>
			<attr name="host">
				swine
			</attr>
		</taxon>
		<taxon id="1001516|swine|CentralEurope|20051213|H1N2">
			<date value="2005.9479452054795" direction="forwards" units="years"/>
			<attr name="host">
				swine
			</attr>
		</taxon>
		<taxon id="1020834|swine|CentralEurope|20091117|H3N1">
			<date value="2009.876712328767" direction="forwards" units="years"/>
			<attr name="host">
				swine
			</attr>
		</taxon>
		<taxon id="1009195|human|CentralEurope|20101021|H1N1">
			<date value="2010.8027397260273" direction="forwards" units="years"/>
			<attr name="host">
				human
			</attr>
		</taxon>
		<taxon id="1018264|swine|SouthernEurope|20120815|H1N1">
			<date value="2012.620218579235" direction="forwards" units="years"/>
			<attr name="host">
				swine
			</attr>
		</taxon>
		<taxon id="1023399|human|SouthernEurope|20140115|H3N2">
			<date value="2014.0383561643835" direction="forwards" units="years"/>
			<attr name="host">
				human
			</attr>
		</taxon>
		<taxon id="1004316|swine|CentralEurope|20030415|H3N2">
			<date value="2003.2849315068493" direction="forwards" units="years"/>
			<attr name="host">
				swine
			</attr>
		</taxon>
		<taxon id="26229|swine|SouthernEurope|20020615|H3N2">
			<date value="2002.4520547945206" direction="forwards" units="years"/>
			<attr name="host">
				swine
			</attr>
		</taxon>
		<taxon id="1014814|swine|WesternEurope|20020615|H1N2">
			<date value="2002.4520547945206" direction="forwards" units="years"/>
			<attr name="host">
				swine
			</attr>
		</taxon>
		<taxon id="1014807|swine|WesternEurope|19990615|H1N1">
			<date value="1999.4520547945206" direction="forwards" units="years"/>
			<attr name="host">
				swine
			</attr>
		</taxon>
		<taxon id="1014824|swine|CentralEurope|20000615|H1N1">
			<date value="2000.4535519125684" direction="forwards" units="years"/>
			<attr name="host">
				swine
			</attr>
		</taxon>
		<taxon id="1014755|swine|CentralEurope|20000615|H1N1">
			<date value="2000.4535519125684" direction="forwards" units="years"/>
			<attr name="host">
				swine
			</attr>
		</taxon>
		<taxon id="1009903|swine|EastAsia|20030509|H1N1">
			<date value="2003.3506849315067" direction="forwards" units="years"/>
			<attr name="host">
				swine
			</attr>
		</taxon>
		<taxon id="1025149|swine|EastAsia|20111006|H1N2">
			<date value="2011.7616438356165" direction="forwards" units="years"/>
			<attr name="host">
				swine
			</attr>
		</taxon>
		<taxon id="1025148|swine|EastAsia|20111006|H1N1">
			<date value="2011.7616438356165" direction="forwards" units="years"/>
			<attr name="host">
				swine
			</attr>
		</taxon>
		<taxon id="1025025|swine|EastAsia|20120301|H1N2">
			<date value="2012.1639344262296" direction="forwards" units="years"/>
			<attr name="host">
				swine
			</attr>
		</taxon>
		<taxon id="1011535|swine|EastAsia|20100227|H1N2">
			<date value="2010.1561643835616" direction="forwards" units="years"/>
			<attr name="host">
				swine
			</attr>
		</taxon>
		<taxon id="1026265|swine|EastAsia|20140104|H1N1">
			<date value="2014.0082191780823" direction="forwards" units="years"/>
			<attr name="host">
				swine
			</attr>
		</taxon>
		<taxon id="1008662|swine|EastAsia|20090615|H1N1">
			<date value="2009.4520547945206" direction="forwards" units="years"/>
			<attr name="host">
				swine
			</attr>
		</taxon>
		<taxon id="1008661|swine|EastAsia|20080615|H1N1">
			<date value="2008.4535519125684" direction="forwards" units="years"/>
			<attr name="host">
				swine
			</attr>
		</taxon>
		<taxon id="1019500|human|EastAsia|20110104|H1N1">
			<date value="2011.0082191780823" direction="forwards" units="years"/>
			<attr name="host">
				human
			</attr>
		</taxon>
		<taxon id="1025031|swine|EastAsia|20120322|H1N1">
			<date value="2012.22131147541" direction="forwards" units="years"/>
			<attr name="host">
				swine
			</attr>
		</taxon>
		<taxon id="1014827|swine|SouthernEurope|20070615|H3N2">
			<date value="2007.4520547945206" direction="forwards" units="years"/>
			<attr name="host">
				swine
			</attr>
		</taxon>
		<taxon id="28427|swine|CentralEurope|20030307|H3N2">
			<date value="2003.1780821917807" direction="forwards" units="years"/>
			<attr name="host">
				swine
			</attr>
		</taxon>
		<taxon id="1020820|swine|CentralEurope|20120222|H1N2">
			<date value="2012.1420765027322" direction="forwards" units="years"/>
			<attr name="host">
				swine
			</attr>
		</taxon>
		<taxon id="1021627|swine|NorthAmerica|20131223|H1N1">
			<date value="2013.9753424657533" direction="forwards" units="years"/>
			<attr name="host">
				swine
			</attr>
		</taxon>
		<taxon id="1020928|swine|NorthAmerica|20130906|H1N1">
			<date value="2013.6794520547944" direction="forwards" units="years"/>
			<attr name="host">
				swine
			</attr>
		</taxon>
		<taxon id="1026299|swine|NorthAmerica|20130218|H1N1">
			<date value="2013.131506849315" direction="forwards" units="years"/>
			<attr name="host">
				swine
			</attr>
		</taxon>
		<taxon id="28818|swine|NorthAmerica|20120914|H1N1">
			<date value="2012.7021857923498" direction="forwards" units="years"/>
			<attr name="host">
				swine
			</attr>
		</taxon>
		<taxon id="1026261|swine|EasternSouthAmerica|20110225|H1N2">
			<date value="2011.150684931507" direction="forwards" units="years"/>
			<attr name="host">
				swine
			</attr>
		</taxon>
		<taxon id="1025931|swine|SoutheastAsia|20140120|H3N2">
			<date value="2014.0520547945205" direction="forwards" units="years"/>
			<attr name="host">
				swine
			</attr>
		</taxon>
		<taxon id="1015499|human|NorthAmerica|20110324|H1N1">
			<date value="2011.2246575342465" direction="forwards" units="years"/>
			<attr name="host">
				human
			</attr>
		</taxon>
		<taxon id="1024065|human|EastAfrica|20110411|H1N1">
			<date value="2011.2739726027398" direction="forwards" units="years"/>
			<attr name="host">
				human
			</attr>
		</taxon>
		<taxon id="1014386|human|EastAsia|20100113|H1N1">
			<date value="2010.0328767123287" direction="forwards" units="years"/>
			<attr name="host">
				human
			</attr>
		</taxon>
		<taxon id="1025018|swine|EastAsia|20120111|H1N1">
			<date value="2012.0273224043715" direction="forwards" units="years"/>
			<attr name="host">
				swine
			</attr>
		</taxon>
		<taxon id="1025009|swine|EastAsia|20111110|H1N1">
			<date value="2011.8575342465754" direction="forwards" units="years"/>
			<attr name="host">
				swine
			</attr>
		</taxon>
		<taxon id="1010173|swine|EastAsia|20100113|H1N1">
			<date value="2010.0328767123287" direction="forwards" units="years"/>
			<attr name="host">
				swine
			</attr>
		</taxon>
		<taxon id="1007882|human|EasternEurope|20091223|H1N1">
			<date value="2009.9753424657533" direction="forwards" units="years"/>
			<attr name="host">
				human
			</attr>
		</taxon>
		<taxon id="1025289|swine|EastAsia|20120906|H3N2">
			<date value="2012.6803278688524" direction="forwards" units="years"/>
			<attr name="host">
				swine
			</attr>
		</taxon>
		<taxon id="1005599|human|Oceania|20090803|H1N1">
			<date value="2009.5863013698631" direction="forwards" units="years"/>
			<attr name="host">
				human
			</attr>
		</taxon>
		<taxon id="1018388|swine|NorthAmerica|20120906|H1N1">
			<date value="2012.6803278688524" direction="forwards" units="years"/>
			<attr name="host">
				swine
			</attr>
		</taxon>
		<taxon id="1015457|human|WesternEurope|20090806|H1N1">
			<date value="2009.5945205479452" direction="forwards" units="years"/>
			<attr name="host">
				human
			</attr>
		</taxon>
		<taxon id="1010154|human|NorthernEurope|20091221|H1N1">
			<date value="2009.9698630136986" direction="forwards" units="years"/>
			<attr name="host">
				human
			</attr>
		</taxon>
		<taxon id="1005513|human|SoutheastAsia|20090714|H1N1">
			<date value="2009.531506849315" direction="forwards" units="years"/>
			<attr name="host">
				human
			</attr>
		</taxon>
		<taxon id="1012225|human|EastAsia|20091115|H1N1">
			<date value="2009.8712328767124" direction="forwards" units="years"/>
			<attr name="host">
				human
			</attr>
		</taxon>
		<taxon id="1012993|human|EastAsia|20090702|H1N1">
			<date value="2009.4986301369863" direction="forwards" units="years"/>
			<attr name="host">
				human
			</attr>
		</taxon>
		<taxon id="1006867|human|SouthernEurope|20091202|H1N1">
			<date value="2009.9178082191781" direction="forwards" units="years"/>
			<attr name="host">
				human
			</attr>
		</taxon>
		<taxon id="1005420|human|CentralAsia|20091128|H1N1">
			<date value="2009.9068493150685" direction="forwards" units="years"/>
			<attr name="host">
				human
			</attr>
		</taxon>
		<taxon id="1010257|human|EastAsia|20091102|H1N1">
			<date value="2009.835616438356" direction="forwards" units="years"/>
			<attr name="host">
				human
			</attr>
		</taxon>
		<taxon id="1003482|human|SouthernEurope|20090527|H1N1">
			<date value="2009.4" direction="forwards" units="years"/>
			<attr name="host">
				human
			</attr>
		</taxon>
		<taxon id="1014253|human|SoutheastAsia|20090713|H1N1">
			<date value="2009.5287671232877" direction="forwards" units="years"/>
			<attr name="host">
				human
			</attr>
		</taxon>
		<taxon id="1021597|human|Oceania|20090625|H1N1">
			<date value="2009.4794520547946" direction="forwards" units="years"/>
			<attr name="host">
				human
			</attr>
		</taxon>
		<taxon id="1012118|human|EastAsia|20091028|H1N1">
			<date value="2009.8219178082193" direction="forwards" units="years"/>
			<attr name="host">
				human
			</attr>
		</taxon>
		<taxon id="1025251|swine|EastAsia|20101021|H1N1">
			<date value="2010.8027397260273" direction="forwards" units="years"/>
			<attr name="host">
				swine
			</attr>
		</taxon>
		<taxon id="1013745|human|SoutheastAsia|20090805|H1N1">
			<date value="2009.5917808219178" direction="forwards" units="years"/>
			<attr name="host">
				human
			</attr>
		</taxon>
		<taxon id="1017032|swine|NorthAmerica|20120426|H3N2">
			<date value="2012.3169398907103" direction="forwards" units="years"/>
			<attr name="host">
				swine
			</attr>
		</taxon>
		<taxon id="1008706|swine|EastAsia|20100901|H1N1">
			<date value="2010.6657534246576" direction="forwards" units="years"/>
			<attr name="host">
				swine
			</attr>
		</taxon>
		<taxon id="1010037|human|NorthAmerica|20090425|H1N1">
			<date value="2009.3123287671233" direction="forwards" units="years"/>
			<attr name="host">
				human
			</attr>
		</taxon>
		<taxon id="1009978|swine|NorthAmerica|20100505|H1N2">
			<date value="2010.3397260273973" direction="forwards" units="years"/>
			<attr name="host">
				swine
			</attr>
		</taxon>
		<taxon id="1025108|swine|EastAsia|20110113|H1N1">
			<date value="2011.0328767123287" direction="forwards" units="years"/>
			<attr name="host">
				swine
			</attr>
		</taxon>
		<taxon id="1009298|swine|EastAsia|20091204|H1N1">
			<date value="2009.9232876712329" direction="forwards" units="years"/>
			<attr name="host">
				swine
			</attr>
		</taxon>
		<taxon id="1012643|swine|CentralEurope|20100321|H1N1">
			<date value="2010.2164383561644" direction="forwards" units="years"/>
			<attr name="host">
				swine
			</attr>
		</taxon>
		<taxon id="27918|swine|NorthAmerica|20090826|H1N1">
			<date value="2009.6493150684933" direction="forwards" units="years"/>
			<attr name="host">
				swine
			</attr>
		</taxon>
		<taxon id="1025075|swine|EastAsia|20111106|H1N2">
			<date value="2011.8465753424657" direction="forwards" units="years"/>
			<attr name="host">
				swine
			</attr>
		</taxon>
		<taxon id="1020670|swine|NorthAmerica|20100113|H1N2">
			<date value="2010.0328767123287" direction="forwards" units="years"/>
			<attr name="host">
				swine
			</attr>
		</taxon>
		<taxon id="1007010|human|EasternEurope|20091102|H1N1">
			<date value="2009.835616438356" direction="forwards" units="years"/>
			<attr name="host">
				human
			</attr>
		</taxon>
		<taxon id="1015310|human|SoutheastAsia|20090903|H1N1">
			<date value="2009.6712328767123" direction="forwards" units="years"/>
			<attr name="host">
				human
			</attr>
		</taxon>
		<taxon id="1025283|swine|EastAsia|20120802|H3N2">
			<date value="2012.5846994535518" direction="forwards" units="years"/>
			<attr name="host">
				swine
			</attr>
		</taxon>
		<taxon id="1026280|swine|EasternSouthAmerica|20130807|H1N1">
			<date value="2013.5972602739726" direction="forwards" units="years"/>
			<attr name="host">
				swine
			</attr>
		</taxon>
		<taxon id="1026290|swine|NorthAmerica|20130218|H1N1">
			<date value="2013.131506849315" direction="forwards" units="years"/>
			<attr name="host">
				swine
			</attr>
		</taxon>
		<taxon id="1024910|swine|NorthAmerica|20140512|H1N2">
			<date value="2014.358904109589" direction="forwards" units="years"/>
			<attr name="host">
				swine
			</attr>
		</taxon>
		<taxon id="1008095|human|EasternEurope|20100107|H1N1">
			<date value="2010.0164383561644" direction="forwards" units="years"/>
			<attr name="host">
				human
			</attr>
		</taxon>
		<taxon id="1025173|swine|EastAsia|20111020|H1N1">
			<date value="2011.8" direction="forwards" units="years"/>
			<attr name="host">
				swine
			</attr>
		</taxon>
		<taxon id="1009665|human|NorthernSouthAmerica|20090619|H1N1">
			<date value="2009.4630136986302" direction="forwards" units="years"/>
			<attr name="host">
				human
			</attr>
		</taxon>
		<taxon id="1018296|swine|EastAsia|20120102|H1N1">
			<date value="2012.0027322404371" direction="forwards" units="years"/>
			<attr name="host">
				swine
			</attr>
		</taxon>
		<taxon id="1018298|swine|EastAsia|20111121|H1N1">
			<date value="2011.8876712328768" direction="forwards" units="years"/>
			<attr name="host">
				swine
			</attr>
		</taxon>
		<taxon id="1018293|swine|EastAsia|20120207|H3N1">
			<date value="2012.1010928961748" direction="forwards" units="years"/>
			<attr name="host">
				swine
			</attr>
		</taxon>
		<taxon id="1012267|human|EastAsia|20090615|H1N1">
			<date value="2009.4520547945206" direction="forwards" units="years"/>
			<attr name="host">
				human
			</attr>
		</taxon>
		<taxon id="1021473|swine|NorthAmerica|20120301|H1N1">
			<date value="2012.1639344262296" direction="forwards" units="years"/>
			<attr name="host">
				swine
			</attr>
		</taxon>
		<taxon id="1014926|swine|SoutheastAsia|20110215|H3N2">
			<date value="2011.123287671233" direction="forwards" units="years"/>
			<attr name="host">
				swine
			</attr>
		</taxon>
		<taxon id="1017547|human|NorthAmerica|20110209|H1N1">
			<date value="2011.1068493150685" direction="forwards" units="years"/>
			<attr name="host">
				human
			</attr>
		</taxon>
		<taxon id="1018774|swine|NorthAmerica|20121205|H3N2">
			<date value="2012.9262295081967" direction="forwards" units="years"/>
			<attr name="host">
				swine
			</attr>
		</taxon>
		<taxon id="1024988|swine|EastAsia|20110211|H1N1">
			<date value="2011.1123287671232" direction="forwards" units="years"/>
			<attr name="host">
				swine
			</attr>
		</taxon>
		<taxon id="1015534|human|EasternEurope|20110127|H1N1">
			<date value="2011.0712328767124" direction="forwards" units="years"/>
			<attr name="host">
				human
			</attr>
		</taxon>
		<taxon id="1019338|human|NorthernEurope|20120301|H1N1">
			<date value="2012.1639344262296" direction="forwards" units="years"/>
			<attr name="host">
				human
			</attr>
		</taxon>
		<taxon id="1023441|human|MidwestSouthAmerican|20120712|H1N1">
			<date value="2012.5273224043715" direction="forwards" units="years"/>
			<attr name="host">
				human
			</attr>
		</taxon>
		<taxon id="1017589|human|NorthAmerica|20120226|H1N1">
			<date value="2012.1530054644809" direction="forwards" units="years"/>
			<attr name="host">
				human
			</attr>
		</taxon>
		<taxon id="1011576|swine|NorthAmerica|20110716|H1N1">
			<date value="2011.5369863013698" direction="forwards" units="years"/>
			<attr name="host">
				swine
			</attr>
		</taxon>
		<taxon id="1024138|human|MiddleAmerica|20111029|H1N1">
			<date value="2011.8246575342466" direction="forwards" units="years"/>
			<attr name="host">
				human
			</attr>
		</taxon>
		<taxon id="1015527|human|WesternEurope|20110221|H1N1">
			<date value="2011.1397260273973" direction="forwards" units="years"/>
			<attr name="host">
				human
			</attr>
		</taxon>
		<taxon id="1015233|human|WesternEurope|20101215|H1N1">
			<date value="2010.9534246575342" direction="forwards" units="years"/>
			<attr name="host">
				human
			</attr>
		</taxon>
		<taxon id="1025362|human|SouthernSouthAmerica|20110712|H1N1">
			<date value="2011.5260273972603" direction="forwards" units="years"/>
			<attr name="host">
				human
			</attr>
		</taxon>
		<taxon id="1023421|human|CentralEurope|20110208|H1N1">
			<date value="2011.1041095890412" direction="forwards" units="years"/>
			<attr name="host">
				human
			</attr>
		</taxon>
		<taxon id="28016|human|EastAsia|20110114|H1N1">
			<date value="2011.035616438356" direction="forwards" units="years"/>
			<attr name="host">
				human
			</attr>
		</taxon>
		<taxon id="1010258|human|SoutheastAsia|20110120|H1N1">
			<date value="2011.0520547945205" direction="forwards" units="years"/>
			<attr name="host">
				human
			</attr>
		</taxon>
		<taxon id="1015497|human|CentralEurope|20110218|H1N1">
			<date value="2011.131506849315" direction="forwards" units="years"/>
			<attr name="host">
				human
			</attr>
		</taxon>
		<taxon id="1012773|human|NorthAmerica|20110201|H1N1">
			<date value="2011.0849315068492" direction="forwards" units="years"/>
			<attr name="host">
				human
			</attr>
		</taxon>
		<taxon id="1015484|human|SouthernEurope|20110212|H1N1">
			<date value="2011.1150684931506" direction="forwards" units="years"/>
			<attr name="host">
				human
			</attr>
		</taxon>
		<taxon id="1011148|human|SoutheastAsia|20100831|H1N1">
			<date value="2010.66301369863" direction="forwards" units="years"/>
			<attr name="host">
				human
			</attr>
		</taxon>
		<taxon id="1012125|human|EastAsia|20101220|H1N1">
			<date value="2010.9671232876713" direction="forwards" units="years"/>
			<attr name="host">
				human
			</attr>
		</taxon>
		<taxon id="1023270|human|NorthAmerica|20121207|H1N1">
			<date value="2012.931693989071" direction="forwards" units="years"/>
			<attr name="host">
				human
			</attr>
		</taxon>
		<taxon id="1026226|human|NorthernEurope|20140214|H1N1">
			<date value="2014.1205479452055" direction="forwards" units="years"/>
			<attr name="host">
				human
			</attr>
		</taxon>
		<taxon id="1018829|human|SouthAsia|20120224|H1N1">
			<date value="2012.1475409836066" direction="forwards" units="years"/>
			<attr name="host">
				human
			</attr>
		</taxon>
		<taxon id="1023978|swine|NorthAmerica|20131001|H1N2">
			<date value="2013.7479452054795" direction="forwards" units="years"/>
			<attr name="host">
				swine
			</attr>
		</taxon>
		<taxon id="1007458|human|WesternEurope|20091118|H1N1">
			<date value="2009.8794520547945" direction="forwards" units="years"/>
			<attr name="host">
				human
			</attr>
		</taxon>
		<taxon id="1026310|swine|SouthernEurope|20111215|H1N1">
			<date value="2011.9534246575342" direction="forwards" units="years"/>
			<attr name="host">
				swine
			</attr>
		</taxon>
		<taxon id="1019370|human|NorthernEurope|20130212|H1N1">
			<date value="2013.1150684931506" direction="forwards" units="years"/>
			<attr name="host">
				human
			</attr>
		</taxon>
		<taxon id="1018392|swine|NorthAmerica|20120926|H1N1">
			<date value="2012.7349726775956" direction="forwards" units="years"/>
			<attr name="host">
				swine
			</attr>
		</taxon>
		<taxon id="1022976|human|NorthAmerica|20121226|H1N1">
			<date value="2012.983606557377" direction="forwards" units="years"/>
			<attr name="host">
				human
			</attr>
		</taxon>
		<taxon id="1024498|human|NorthAmerica|20130108|H1N1">
			<date value="2013.0191780821917" direction="forwards" units="years"/>
			<attr name="host">
				human
			</attr>
		</taxon>
		<taxon id="1018823|human|SouthAsia|20130131|H1N1">
			<date value="2013.0821917808219" direction="forwards" units="years"/>
			<attr name="host">
				human
			</attr>
		</taxon>
		<taxon id="1011434|swine|TheCaribbean|20101101|H1N1">
			<date value="2010.8328767123287" direction="forwards" units="years"/>
			<attr name="host">
				swine
			</attr>
		</taxon>
		<taxon id="1013428|human|EasternEurope|20120120|H1N1">
			<date value="2012.051912568306" direction="forwards" units="years"/>
			<attr name="host">
				human
			</attr>
		</taxon>
		<taxon id="1014809|swine|WesternEurope|19950615|H1N1">
			<date value="1995.4520547945206" direction="forwards" units="years"/>
			<attr name="host">
				swine
			</attr>
		</taxon>
		<taxon id="22431|avian_domesticbirds|SouthernEurope|19650615|H10N8">
			<date value="1965.4520547945206" direction="forwards" units="years"/>
			<attr name="host">
				avian_domesticbirds
			</attr>
		</taxon>
		<taxon id="1010116|avian_shorebirds|Oceania|19720611|H10N8">
			<date value="1972.4426229508197" direction="forwards" units="years"/>
			<attr name="host">
				avian_shorebirds
			</attr>
		</taxon>
		<taxon id="1018460|others|EastAsia|20111113|H3N2">
			<date value="2011.8657534246574" direction="forwards" units="years"/>
			<attr name="host">
				others
			</attr>
		</taxon>
		<taxon id="1016896|avian_waterfowl|SoutheastAsia|20120607|H3N6">
			<date value="2012.431693989071" direction="forwards" units="years"/>
			<attr name="host">
				avian_waterfowl
			</attr>
		</taxon>
		<taxon id="1016214|avian_waterfowl|SoutheastAsia|20120615|H3N8">
			<date value="2012.4535519125684" direction="forwards" units="years"/>
			<attr name="host">
				avian_waterfowl
			</attr>
		</taxon>
		<taxon id="1000449|avian_domesticbirds|EastAsia|20020615|H7N2">
			<date value="2002.4520547945206" direction="forwards" units="years"/>
			<attr name="host">
				avian_domesticbirds
			</attr>
		</taxon>
		<taxon id="22389|avian_waterfowl|EastAsia|19760615|H6N1">
			<date value="1976.4535519125684" direction="forwards" units="years"/>
			<attr name="host">
				avian_waterfowl
			</attr>
		</taxon>
		<taxon id="1000338|avian_domesticbirds|EastAsia|19870615|H6N1">
			<date value="1987.4520547945206" direction="forwards" units="years"/>
			<attr name="host">
				avian_domesticbirds
			</attr>
		</taxon>
		<taxon id="1003988|avian_waterfowl|Oceania|19790615|H4N4">
			<date value="1979.4520547945206" direction="forwards" units="years"/>
			<attr name="host">
				avian_waterfowl
			</attr>
		</taxon>
		<taxon id="1001349|avian_waterfowl|Oceania|19830615|H3N8">
			<date value="1983.4520547945206" direction="forwards" units="years"/>
			<attr name="host">
				avian_waterfowl
			</attr>
		</taxon>
		<taxon id="22413|avian_waterfowl|Oceania|19800927|H6N5">
			<date value="1980.7377049180327" direction="forwards" units="years"/>
			<attr name="host">
				avian_waterfowl
			</attr>
		</taxon>
		<taxon id="1000785|avian_landbirds|Oceania|19790615|H6N2">
			<date value="1979.4520547945206" direction="forwards" units="years"/>
			<attr name="host">
				avian_landbirds
			</attr>
		</taxon>
		<taxon id="22407|avian_waterfowl|Oceania|19790101|H6N1">
			<date value="1979.0" direction="forwards" units="years"/>
			<attr name="host">
				avian_waterfowl
			</attr>
		</taxon>
		<taxon id="22421|avian_shorebirds|Oceania|19830615|H15N9">
			<date value="1983.4520547945206" direction="forwards" units="years"/>
			<attr name="host">
				avian_shorebirds
			</attr>
		</taxon>
		<taxon id="1024376|avian_waterfowl|NorthernEurope|20021107|H8N4">
			<date value="2002.849315068493" direction="forwards" units="years"/>
			<attr name="host">
				avian_waterfowl
			</attr>
		</taxon>
		<taxon id="1011827|avian_shorebirds|NorthAmerica|19900526|H3N6">
			<date value="1990.3972602739725" direction="forwards" units="years"/>
			<attr name="host">
				avian_shorebirds
			</attr>
		</taxon>
		<taxon id="1000941|avian_domesticbirds|Oceania|19920730|H7N3">
			<date value="1992.5765027322404" direction="forwards" units="years"/>
			<attr name="host">
				avian_domesticbirds
			</attr>
		</taxon>
		<taxon id="26817|avian_domesticbirds|Oceania|19941221|H7N3">
			<date value="1994.9698630136986" direction="forwards" units="years"/>
			<attr name="host">
				avian_domesticbirds
			</attr>
		</taxon>
		<taxon id="26823|avian_landbirds|Oceania|19971208|H7N4">
			<date value="1997.9342465753425" direction="forwards" units="years"/>
			<attr name="host">
				avian_landbirds
			</attr>
		</taxon>
		<taxon id="26821|avian_domesticbirds|Oceania|19971127|H7N4">
			<date value="1997.9041095890411" direction="forwards" units="years"/>
			<attr name="host">
				avian_domesticbirds
			</attr>
		</taxon>
		<taxon id="22363|avian_waterfowl|EastAsia|19921201|H3N8">
			<date value="1992.9153005464482" direction="forwards" units="years"/>
			<attr name="host">
				avian_waterfowl
			</attr>
		</taxon>
		<taxon id="1021830|avian_waterfowl|NorthernEurope|20061028|H4N6">
			<date value="2006.8219178082193" direction="forwards" units="years"/>
			<attr name="host">
				avian_waterfowl
			</attr>
		</taxon>
		<taxon id="1025590|avian_shorebirds|NorthernEurope|20130523|H5N1">
			<date value="2013.3890410958904" direction="forwards" units="years"/>
			<attr name="host">
				avian_shorebirds
			</attr>
		</taxon>
		<taxon id="1009815|avian_waterfowl|SouthAfrica|20080615|H3N8">
			<date value="2008.4535519125684" direction="forwards" units="years"/>
			<attr name="host">
				avian_waterfowl
			</attr>
		</taxon>
		<taxon id="1024261|avian_waterfowl|NorthernEurope|20021206|H10N7">
			<date value="2002.9287671232876" direction="forwards" units="years"/>
			<attr name="host">
				avian_waterfowl
			</attr>
		</taxon>
		<taxon id="1010294|avian_waterfowl|EastAsia|20060615|H5N3">
			<date value="2006.4520547945206" direction="forwards" units="years"/>
			<attr name="host">
				avian_waterfowl
			</attr>
		</taxon>
		<taxon id="1007142|avian_waterfowl|EastAsia|20010615|H6N2">
			<date value="2001.4520547945206" direction="forwards" units="years"/>
			<attr name="host">
				avian_waterfowl
			</attr>
		</taxon>
		<taxon id="1024394|avian_waterfowl|WestAsia|20110919|H3N8">
			<date value="2011.7150684931507" direction="forwards" units="years"/>
			<attr name="host">
				avian_waterfowl
			</attr>
		</taxon>
		<taxon id="1007153|avian_waterfowl|EastAsia|20010615|H6N2">
			<date value="2001.4520547945206" direction="forwards" units="years"/>
			<attr name="host">
				avian_waterfowl
			</attr>
		</taxon>
		<taxon id="1001345|avian_waterfowl|EastAsia|20060615|H5N2">
			<date value="2006.4520547945206" direction="forwards" units="years"/>
			<attr name="host">
				avian_waterfowl
			</attr>
		</taxon>
		<taxon id="26119|avian_domesticbirds|SouthernEurope|19970615|H5N2">
			<date value="1997.4520547945206" direction="forwards" units="years"/>
			<attr name="host">
				avian_domesticbirds
			</attr>
		</taxon>
		<taxon id="1016788|avian_waterfowl|EastAsia|20090109|H5N2">
			<date value="2009.021917808219" direction="forwards" units="years"/>
			<attr name="host">
				avian_waterfowl
			</attr>
		</taxon>
		<taxon id="1024844|others|EastAsia|20120411|H3N2">
			<date value="2012.275956284153" direction="forwards" units="years"/>
			<attr name="host">
				others
			</attr>
		</taxon>
		<taxon id="1024842|others|EastAsia|20130310|H3N2">
			<date value="2013.186301369863" direction="forwards" units="years"/>
			<attr name="host">
				others
			</attr>
		</taxon>
		<taxon id="1018843|avian_waterfowl|EastAsia|20090615|H7N9">
			<date value="2009.4520547945206" direction="forwards" units="years"/>
			<attr name="host">
				avian_waterfowl
			</attr>
		</taxon>
		<taxon id="1011539|avian_waterfowl|EastAsia|20110215|H5N1">
			<date value="2011.123287671233" direction="forwards" units="years"/>
			<attr name="host">
				avian_waterfowl
			</attr>
		</taxon>
		<taxon id="1020986|avian_waterfowl|EastAsia|20120110|H1N2">
			<date value="2012.0245901639344" direction="forwards" units="years"/>
			<attr name="host">
				avian_waterfowl
			</attr>
		</taxon>
		<taxon id="1018894|avian_waterfowl|EastAsia|20110615|H7N7">
			<date value="2011.4520547945206" direction="forwards" units="years"/>
			<attr name="host">
				avian_waterfowl
			</attr>
		</taxon>
		<taxon id="1014941|avian_domesticbirds|EastAsia|20090301|H11N2">
			<date value="2009.1616438356164" direction="forwards" units="years"/>
			<attr name="host">
				avian_domesticbirds
			</attr>
		</taxon>
		<taxon id="1012026|avian_waterfowl|EastAsia|20041115|H6N2">
			<date value="2004.8715846994535" direction="forwards" units="years"/>
			<attr name="host">
				avian_waterfowl
			</attr>
		</taxon>
		<taxon id="1018882|avian_waterfowl|EastAsia|20090615|H7N8">
			<date value="2009.4520547945206" direction="forwards" units="years"/>
			<attr name="host">
				avian_waterfowl
			</attr>
		</taxon>
		<taxon id="1001238|avian_domesticbirds|Oceania|19850531|H7N7">
			<date value="1985.4109589041095" direction="forwards" units="years"/>
			<attr name="host">
				avian_domesticbirds
			</attr>
		</taxon>
		<taxon id="26905|avian_landbirds|Oceania|19850615|H7N7">
			<date value="1985.4520547945206" direction="forwards" units="years"/>
			<attr name="host">
				avian_landbirds
			</attr>
		</taxon>
		<taxon id="1024236|avian_waterfowl|NorthernEurope|20101110|H7N7">
			<date value="2010.8575342465754" direction="forwards" units="years"/>
			<attr name="host">
				avian_waterfowl
			</attr>
		</taxon>
		<taxon id="1021761|avian_waterfowl|NorthernEurope|20040730|H4N6">
			<date value="2004.5765027322404" direction="forwards" units="years"/>
			<attr name="host">
				avian_waterfowl
			</attr>
		</taxon>
		<taxon id="1012842|avian_waterfowl|EastAsia|20070315|H6N8">
			<date value="2007.2" direction="forwards" units="years"/>
			<attr name="host">
				avian_waterfowl
			</attr>
		</taxon>
		<taxon id="1024392|avian_waterfowl|WestAsia|20100428|H10N7">
			<date value="2010.3205479452056" direction="forwards" units="years"/>
			<attr name="host">
				avian_waterfowl
			</attr>
		</taxon>
		<taxon id="1024428|avian_waterfowl|WestAsia|20120129|H2N3">
			<date value="2012.0765027322404" direction="forwards" units="years"/>
			<attr name="host">
				avian_waterfowl
			</attr>
		</taxon>
		<taxon id="1024327|avian_waterfowl|NorthernEurope|20090926|H9N2">
			<date value="2009.7342465753425" direction="forwards" units="years"/>
			<attr name="host">
				avian_waterfowl
			</attr>
		</taxon>
		<taxon id="1018838|avian_waterfowl|EastAsia|20110615|H2N9">
			<date value="2011.4520547945206" direction="forwards" units="years"/>
			<attr name="host">
				avian_waterfowl
			</attr>
		</taxon>
		<taxon id="1024347|avian_waterfowl|NorthernEurope|20081117|H11N9">
			<date value="2008.877049180328" direction="forwards" units="years"/>
			<attr name="host">
				avian_waterfowl
			</attr>
		</taxon>
		<taxon id="1024351|avian_waterfowl|NorthernEurope|20081115|H11N9">
			<date value="2008.8715846994535" direction="forwards" units="years"/>
			<attr name="host">
				avian_waterfowl
			</attr>
		</taxon>
		<taxon id="1024352|avian_waterfowl|NorthernEurope|20081115|H11N9">
			<date value="2008.8715846994535" direction="forwards" units="years"/>
			<attr name="host">
				avian_waterfowl
			</attr>
		</taxon>
		<taxon id="1024355|avian_waterfowl|NorthernEurope|20081113|H11N9">
			<date value="2008.8661202185792" direction="forwards" units="years"/>
			<attr name="host">
				avian_waterfowl
			</attr>
		</taxon>
		<taxon id="1025591|avian_shorebirds|NorthernEurope|20120520|H2N7">
			<date value="2012.3825136612022" direction="forwards" units="years"/>
			<attr name="host">
				avian_shorebirds
			</attr>
		</taxon>
		<taxon id="1019075|avian_waterfowl|EastAsia|20070615|H11N9">
			<date value="2007.4520547945206" direction="forwards" units="years"/>
			<attr name="host">
				avian_waterfowl
			</attr>
		</taxon>
		<taxon id="1008862|avian_shorebirds|WesternEurope|20060615|H10N4">
			<date value="2006.4520547945206" direction="forwards" units="years"/>
			<attr name="host">
				avian_shorebirds
			</attr>
		</taxon>
		<taxon id="1008851|avian_waterfowl|WesternEurope|20060615|H1N4">
			<date value="2006.4520547945206" direction="forwards" units="years"/>
			<attr name="host">
				avian_waterfowl
			</attr>
		</taxon>
		<taxon id="1015807|avian_landbirds|SouthAfrica|20110916|H1N2">
			<date value="2011.7068493150684" direction="forwards" units="years"/>
			<attr name="host">
				avian_landbirds
			</attr>
		</taxon>
		<taxon id="1026043|avian_waterfowl|SoutheastAsia|20140708|H4N6">
			<date value="2014.5150684931507" direction="forwards" units="years"/>
			<attr name="host">
				avian_waterfowl
			</attr>
		</taxon>
		<taxon id="1026311|human|SouthernEurope|20130907|H7N7">
			<date value="2013.682191780822" direction="forwards" units="years"/>
			<attr name="host">
				human
			</attr>
		</taxon>
		<taxon id="1014118|avian_waterfowl|WestAsia|20100615|H2N3">
			<date value="2010.4520547945206" direction="forwards" units="years"/>
			<attr name="host">
				avian_waterfowl
			</attr>
		</taxon>
		<taxon id="1013503|avian_waterfowl|EastAsia|20000412|H2N9">
			<date value="2000.27868852459" direction="forwards" units="years"/>
			<attr name="host">
				avian_waterfowl
			</attr>
		</taxon>
		<taxon id="1010254|avian_waterfowl|SoutheastAsia|20080115|H11N9">
			<date value="2008.0382513661202" direction="forwards" units="years"/>
			<attr name="host">
				avian_waterfowl
			</attr>
		</taxon>
		<taxon id="1010251|avian_waterfowl|SoutheastAsia|20080115|H11N9">
			<date value="2008.0382513661202" direction="forwards" units="years"/>
			<attr name="host">
				avian_waterfowl
			</attr>
		</taxon>
		<taxon id="1012851|avian_waterfowl|EastAsia|20070515|H6N8">
			<date value="2007.3671232876711" direction="forwards" units="years"/>
			<attr name="host">
				avian_waterfowl
			</attr>
		</taxon>
		<taxon id="1012836|avian_waterfowl|EastAsia|20070315|H6N8">
			<date value="2007.2" direction="forwards" units="years"/>
			<attr name="host">
				avian_waterfowl
			</attr>
		</taxon>
		<taxon id="1012837|avian_waterfowl|EastAsia|20070415|H6N8">
			<date value="2007.2849315068493" direction="forwards" units="years"/>
			<attr name="host">
				avian_waterfowl
			</attr>
		</taxon>
		<taxon id="1024429|avian_waterfowl|WestAsia|20111213|H10N7">
			<date value="2011.9479452054795" direction="forwards" units="years"/>
			<attr name="host">
				avian_waterfowl
			</attr>
		</taxon>
		<taxon id="1024412|avian_waterfowl|WestAsia|20120110|H1N1">
			<date value="2012.0245901639344" direction="forwards" units="years"/>
			<attr name="host">
				avian_waterfowl
			</attr>
		</taxon>
		<taxon id="1008937|avian_waterfowl|Oceania|20040615|H4N6">
			<date value="2004.4535519125684" direction="forwards" units="years"/>
			<attr name="host">
				avian_waterfowl
			</attr>
		</taxon>
		<taxon id="1008949|avian_waterfowl|Oceania|20050615|H6N9">
			<date value="2005.4520547945206" direction="forwards" units="years"/>
			<attr name="host">
				avian_waterfowl
			</attr>
		</taxon>
		<taxon id="1014612|avian_waterfowl|SouthernEurope|20070907|H5N3">
			<date value="2007.682191780822" direction="forwards" units="years"/>
			<attr name="host">
				avian_waterfowl
			</attr>
		</taxon>
		<taxon id="1019060|avian_waterfowl|EastAsia|20110615|H11N9">
			<date value="2011.4520547945206" direction="forwards" units="years"/>
			<attr name="host">
				avian_waterfowl
			</attr>
		</taxon>
		<taxon id="1018441|avian_waterfowl|EastAsia|20120325|H4N6">
			<date value="2012.2295081967213" direction="forwards" units="years"/>
			<attr name="host">
				avian_waterfowl
			</attr>
		</taxon>
		<taxon id="1007280|avian_waterfowl|EastAsia|20030615|H6N2">
			<date value="2003.4520547945206" direction="forwards" units="years"/>
			<attr name="host">
				avian_waterfowl
			</attr>
		</taxon>
		<taxon id="1018861|avian_waterfowl|EastAsia|20090615|H7N3">
			<date value="2009.4520547945206" direction="forwards" units="years"/>
			<attr name="host">
				avian_waterfowl
			</attr>
		</taxon>
		<taxon id="1018443|avian_waterfowl|EastAsia|20120324|H11N9">
			<date value="2012.2267759562842" direction="forwards" units="years"/>
			<attr name="host">
				avian_waterfowl
			</attr>
		</taxon>
		<taxon id="1018445|avian_waterfowl|EastAsia|20120324|H3N8">
			<date value="2012.2267759562842" direction="forwards" units="years"/>
			<attr name="host">
				avian_waterfowl
			</attr>
		</taxon>
		<taxon id="1000163|avian_domesticbirds|EastAsia|20040615|H6N1">
			<date value="2004.4535519125684" direction="forwards" units="years"/>
			<attr name="host">
				avian_domesticbirds
			</attr>
		</taxon>
		<taxon id="1000492|avian_domesticbirds|EastAsia|20050615|H6N1">
			<date value="2005.4520547945206" direction="forwards" units="years"/>
			<attr name="host">
				avian_domesticbirds
			</attr>
		</taxon>
		<taxon id="1021673|avian_domesticbirds|EastAsia|20130129|H5N2">
			<date value="2013.0767123287671" direction="forwards" units="years"/>
			<attr name="host">
				avian_domesticbirds
			</attr>
		</taxon>
		<taxon id="1003483|avian_domesticbirds|EastAsia|20080615|H5N2">
			<date value="2008.4535519125684" direction="forwards" units="years"/>
			<attr name="host">
				avian_domesticbirds
			</attr>
		</taxon>
		<taxon id="1021702|avian_domesticbirds|EastAsia|20130102|H6N1">
			<date value="2013.0027397260274" direction="forwards" units="years"/>
			<attr name="host">
				avian_domesticbirds
			</attr>
		</taxon>
		<taxon id="1021668|avian_domesticbirds|EastAsia|20121206|H5N2">
			<date value="2012.9289617486338" direction="forwards" units="years"/>
			<attr name="host">
				avian_domesticbirds
			</attr>
		</taxon>
		<taxon id="1000159|avian_domesticbirds|EastAsia|20010615|H6N1">
			<date value="2001.4520547945206" direction="forwards" units="years"/>
			<attr name="host">
				avian_domesticbirds
			</attr>
		</taxon>
		<taxon id="1004814|avian_waterfowl|EastAsia|20081115|H5N1">
			<date value="2008.8715846994535" direction="forwards" units="years"/>
			<attr name="host">
				avian_waterfowl
			</attr>
		</taxon>
		<taxon id="1004857|others|EastAsia|20020615|H5N1">
			<date value="2002.4520547945206" direction="forwards" units="years"/>
			<attr name="host">
				others
			</attr>
		</taxon>
		<taxon id="1001743|avian_waterfowl|EastAsia|20030615|H5N1">
			<date value="2003.4520547945206" direction="forwards" units="years"/>
			<attr name="host">
				avian_waterfowl
			</attr>
		</taxon>
		<taxon id="1001266|avian_waterfowl|EastAsia|20010615|H5N1">
			<date value="2001.4520547945206" direction="forwards" units="years"/>
			<attr name="host">
				avian_waterfowl
			</attr>
		</taxon>
		<taxon id="1000631|avian_waterfowl|EastAsia|20030615|H5N1">
			<date value="2003.4520547945206" direction="forwards" units="years"/>
			<attr name="host">
				avian_waterfowl
			</attr>
		</taxon>
		<taxon id="1002099|avian_waterfowl|EastAsia|20050615|H5N1">
			<date value="2005.4520547945206" direction="forwards" units="years"/>
			<attr name="host">
				avian_waterfowl
			</attr>
		</taxon>
		<taxon id="1000877|avian_domesticbirds|EastAsia|20020615|H5N1">
			<date value="2002.4520547945206" direction="forwards" units="years"/>
			<attr name="host">
				avian_domesticbirds
			</attr>
		</taxon>
		<taxon id="1001267|avian_waterfowl|EastAsia|20030615|H5N1">
			<date value="2003.4520547945206" direction="forwards" units="years"/>
			<attr name="host">
				avian_waterfowl
			</attr>
		</taxon>
		<taxon id="1020974|avian_domesticbirds|NorthAfrica|20130131|H5N1">
			<date value="2013.0821917808219" direction="forwards" units="years"/>
			<attr name="host">
				avian_domesticbirds
			</attr>
		</taxon>
		<taxon id="1007813|avian_waterfowl|EastAsia|20060615|H5N1">
			<date value="2006.4520547945206" direction="forwards" units="years"/>
			<attr name="host">
				avian_waterfowl
			</attr>
		</taxon>
		<taxon id="1010270|avian_landbirds|EastAsia|20030416|H5N1">
			<date value="2003.2876712328766" direction="forwards" units="years"/>
			<attr name="host">
				avian_landbirds
			</attr>
		</taxon>
		<taxon id="1026294|avian_domesticbirds|SoutheastAsia|20090601|H5N1">
			<date value="2009.4136986301369" direction="forwards" units="years"/>
			<attr name="host">
				avian_domesticbirds
			</attr>
		</taxon>
		<taxon id="1014102|human|SoutheastAsia|20050615|H5N1">
			<date value="2005.4520547945206" direction="forwards" units="years"/>
			<attr name="host">
				human
			</attr>
		</taxon>
		<taxon id="1007822|avian_waterfowl|EastAsia|20040615|H5N1">
			<date value="2004.4535519125684" direction="forwards" units="years"/>
			<attr name="host">
				avian_waterfowl
			</attr>
		</taxon>
		<taxon id="1012986|human|SoutheastAsia|20040615|H5N1">
			<date value="2004.4535519125684" direction="forwards" units="years"/>
			<attr name="host">
				human
			</attr>
		</taxon>
		<taxon id="1018259|avian_domesticbirds|SoutheastAsia|20120607|H5N1">
			<date value="2012.431693989071" direction="forwards" units="years"/>
			<attr name="host">
				avian_domesticbirds
			</attr>
		</taxon>
		<taxon id="1004848|avian_waterfowl|SoutheastAsia|20050615|H5N1">
			<date value="2005.4520547945206" direction="forwards" units="years"/>
			<attr name="host">
				avian_waterfowl
			</attr>
		</taxon>
		<taxon id="1004463|avian_waterfowl|EastAsia|20050615|H5N1">
			<date value="2005.4520547945206" direction="forwards" units="years"/>
			<attr name="host">
				avian_waterfowl
			</attr>
		</taxon>
		<taxon id="1007821|avian_waterfowl|EastAsia|20050615|H5N1">
			<date value="2005.4520547945206" direction="forwards" units="years"/>
			<attr name="host">
				avian_waterfowl
			</attr>
		</taxon>
		<taxon id="1007849|avian_waterfowl|EastAsia|20060615|H5N1">
			<date value="2006.4520547945206" direction="forwards" units="years"/>
			<attr name="host">
				avian_waterfowl
			</attr>
		</taxon>
		<taxon id="1019173|avian_waterfowl|EastAsia|20110426|H5N1">
			<date value="2011.3150684931506" direction="forwards" units="years"/>
			<attr name="host">
				avian_waterfowl
			</attr>
		</taxon>
		<taxon id="1025593|avian_waterfowl|SoutheastAsia|20140415|H5N1">
			<date value="2014.2849315068493" direction="forwards" units="years"/>
			<attr name="host">
				avian_waterfowl
			</attr>
		</taxon>
		<taxon id="1007363|human|SoutheastAsia|20080213|H5N1">
			<date value="2008.1174863387978" direction="forwards" units="years"/>
			<attr name="host">
				human
			</attr>
		</taxon>
		<taxon id="1026314|avian_waterfowl|EastAsia|20131113|H5N8">
			<date value="2013.8657534246574" direction="forwards" units="years"/>
			<attr name="host">
				avian_waterfowl
			</attr>
		</taxon>
		<taxon id="1004839|avian_domesticbirds|SoutheastAsia|20050615|H5N1">
			<date value="2005.4520547945206" direction="forwards" units="years"/>
			<attr name="host">
				avian_domesticbirds
			</attr>
		</taxon>
		<taxon id="1003339|avian_waterfowl|SoutheastAsia|20051206|H5N1">
			<date value="2005.9287671232876" direction="forwards" units="years"/>
			<attr name="host">
				avian_waterfowl
			</attr>
		</taxon>
		<taxon id="1014163|avian_landbirds|EastAsia|20030123|H5N1">
			<date value="2003.0602739726028" direction="forwards" units="years"/>
			<attr name="host">
				avian_landbirds
			</attr>
		</taxon>
		<taxon id="1014497|avian_landbirds|EastAsia|20050201|H5N1">
			<date value="2005.0849315068492" direction="forwards" units="years"/>
			<attr name="host">
				avian_landbirds
			</attr>
		</taxon>
		<taxon id="1001160|human|EastAsia|20030615|H5N1">
			<date value="2003.4520547945206" direction="forwards" units="years"/>
			<attr name="host">
				human
			</attr>
		</taxon>
		<taxon id="1007832|avian_domesticbirds|EastAsia|20050615|H5N1">
			<date value="2005.4520547945206" direction="forwards" units="years"/>
			<attr name="host">
				avian_domesticbirds
			</attr>
		</taxon>
		<taxon id="1001082|avian_domesticbirds|EastAsia|20060615|H5N1">
			<date value="2006.4520547945206" direction="forwards" units="years"/>
			<attr name="host">
				avian_domesticbirds
			</attr>
		</taxon>
		<taxon id="1018395|avian_domesticbirds|EastAsia|20130412|H5N2">
			<date value="2013.2767123287672" direction="forwards" units="years"/>
			<attr name="host">
				avian_domesticbirds
			</attr>
		</taxon>
		<taxon id="1001265|avian_waterfowl|EastAsia|20030615|H5N1">
			<date value="2003.4520547945206" direction="forwards" units="years"/>
			<attr name="host">
				avian_waterfowl
			</attr>
		</taxon>
		<taxon id="1022194|avian_domesticbirds|EastAsia|20020715|H5N1">
			<date value="2002.5342465753424" direction="forwards" units="years"/>
			<attr name="host">
				avian_domesticbirds
			</attr>
		</taxon>
		<taxon id="1004245|avian_waterfowl|EastAsia|19970615|H5N1">
			<date value="1997.4520547945206" direction="forwards" units="years"/>
			<attr name="host">
				avian_waterfowl
			</attr>
		</taxon>
		<taxon id="1009129|avian_shorebirds|EastAsia|20060726|H4N8">
			<date value="2006.5643835616438" direction="forwards" units="years"/>
			<attr name="host">
				avian_shorebirds
			</attr>
		</taxon>
		<taxon id="1002305|others|SouthernSouthAmerica|19770615|H7N7">
			<date value="1977.4520547945206" direction="forwards" units="years"/>
			<attr name="host">
				others
			</attr>
		</taxon>
		<taxon id="1004062|swine|NorthAmerica|19310615|H1N1">
			<date value="1931.4520547945206" direction="forwards" units="years"/>
			<attr name="host">
				swine
			</attr>
		</taxon>
		<taxon id="1000675|swine|NorthAmerica|19420615|H1N1">
			<date value="1942.4520547945206" direction="forwards" units="years"/>
			<attr name="host">
				swine
			</attr>
		</taxon>
		<taxon id="1026389|swine|NorthAmerica|20121009|H3N2">
			<date value="2012.7704918032787" direction="forwards" units="years"/>
			<attr name="host">
				swine
			</attr>
		</taxon>
		<taxon id="1023938|avian_waterfowl|NorthAmerica|19830615|H1N1">
			<date value="1983.4520547945206" direction="forwards" units="years"/>
			<attr name="host">
				avian_waterfowl
			</attr>
		</taxon>
		<taxon id="28056|swine|EastAsia|20050615|H1N1">
			<date value="2005.4520547945206" direction="forwards" units="years"/>
			<attr name="host">
				swine
			</attr>
		</taxon>
		<taxon id="1003326|swine|EastAsia|20060615|H1N2">
			<date value="2006.4520547945206" direction="forwards" units="years"/>
			<attr name="host">
				swine
			</attr>
		</taxon>
		<taxon id="28060|swine|EastAsia|20050615|H1N2">
			<date value="2005.4520547945206" direction="forwards" units="years"/>
			<attr name="host">
				swine
			</attr>
		</taxon>
		<taxon id="28057|swine|EastAsia|20040615|H1N2">
			<date value="2004.4535519125684" direction="forwards" units="years"/>
			<attr name="host">
				swine
			</attr>
		</taxon>
		<taxon id="28059|swine|EastAsia|20040615|H1N2">
			<date value="2004.4535519125684" direction="forwards" units="years"/>
			<attr name="host">
				swine
			</attr>
		</taxon>
		<taxon id="1001518|swine|NorthAmerica|19860615|H1N1">
			<date value="1986.4520547945206" direction="forwards" units="years"/>
			<attr name="host">
				swine
			</attr>
		</taxon>
		<taxon id="1001054|swine|NorthAmerica|19570615|H1N1">
			<date value="1957.4520547945206" direction="forwards" units="years"/>
			<attr name="host">
				swine
			</attr>
		</taxon>
		<taxon id="1008665|swine|EastAsia|20060615|H3N2">
			<date value="2006.4520547945206" direction="forwards" units="years"/>
			<attr name="host">
				swine
			</attr>
		</taxon>
		<taxon id="1018546|human|NorthAmerica|19760615|H1N1">
			<date value="1976.4535519125684" direction="forwards" units="years"/>
			<attr name="host">
				human
			</attr>
		</taxon>
		<taxon id="26729|swine|NorthAmerica|19810615|H1N1">
			<date value="1981.4520547945206" direction="forwards" units="years"/>
			<attr name="host">
				swine
			</attr>
		</taxon>
		<taxon id="1000476|swine|NorthAmerica|20030615|H1N1">
			<date value="2003.4520547945206" direction="forwards" units="years"/>
			<attr name="host">
				swine
			</attr>
		</taxon>
		<taxon id="1020773|swine|NorthAmerica|20090721|H1N2">
			<date value="2009.5506849315068" direction="forwards" units="years"/>
			<attr name="host">
				swine
			</attr>
		</taxon>
		<taxon id="1000770|swine|NorthAmerica|19870615|H1N1">
			<date value="1987.4520547945206" direction="forwards" units="years"/>
			<attr name="host">
				swine
			</attr>
		</taxon>
		<taxon id="1002575|swine|NorthAmerica|19900615|H1N1">
			<date value="1990.4520547945206" direction="forwards" units="years"/>
			<attr name="host">
				swine
			</attr>
		</taxon>
		<taxon id="1001517|swine|NorthAmerica|19910615|H1N1">
			<date value="1991.4520547945206" direction="forwards" units="years"/>
			<attr name="host">
				swine
			</attr>
		</taxon>
		<taxon id="29022|swine|NorthAmerica|20030702|H3N2">
			<date value="2003.4986301369863" direction="forwards" units="years"/>
			<attr name="host">
				swine
			</attr>
		</taxon>
		<taxon id="1020603|swine|NorthAmerica|20050303|H3N2">
			<date value="2005.1671232876713" direction="forwards" units="years"/>
			<attr name="host">
				swine
			</attr>
		</taxon>
		<taxon id="1020786|swine|NorthAmerica|20060607|H1N1">
			<date value="2006.4301369863015" direction="forwards" units="years"/>
			<attr name="host">
				swine
			</attr>
		</taxon>
		<taxon id="1011406|swine|NorthAmerica|20020615|H1N1">
			<date value="2002.4520547945206" direction="forwards" units="years"/>
			<attr name="host">
				swine
			</attr>
		</taxon>
		<taxon id="1020733|swine|NorthAmerica|20031003|H3N2">
			<date value="2003.7534246575342" direction="forwards" units="years"/>
			<attr name="host">
				swine
			</attr>
		</taxon>
		<taxon id="1020876|swine|NorthAmerica|20041022|H1N1">
			<date value="2004.8060109289618" direction="forwards" units="years"/>
			<attr name="host">
				swine
			</attr>
		</taxon>
		<taxon id="28299|swine|NorthAmerica|20091206|H3N2">
			<date value="2009.9287671232876" direction="forwards" units="years"/>
			<attr name="host">
				swine
			</attr>
		</taxon>
		<taxon id="1000682|human|NorthAmerica|20050615|H1N1">
			<date value="2005.4520547945206" direction="forwards" units="years"/>
			<attr name="host">
				human
			</attr>
		</taxon>
		<taxon id="1014753|swine|EastAsia|20090115|H1N2">
			<date value="2009.0383561643835" direction="forwards" units="years"/>
			<attr name="host">
				swine
			</attr>
		</taxon>
		<taxon id="1018289|swine|EastAsia|20120306|H1N2">
			<date value="2012.1775956284152" direction="forwards" units="years"/>
			<attr name="host">
				swine
			</attr>
		</taxon>
		<taxon id="1020725|swine|NorthAmerica|20060313|H1N1">
			<date value="2006.194520547945" direction="forwards" units="years"/>
			<attr name="host">
				swine
			</attr>
		</taxon>
		<taxon id="1020636|swine|NorthAmerica|20070501|H1N2">
			<date value="2007.3287671232877" direction="forwards" units="years"/>
			<attr name="host">
				swine
			</attr>
		</taxon>
		<taxon id="1020633|swine|NorthAmerica|20070410|H1N1">
			<date value="2007.2712328767122" direction="forwards" units="years"/>
			<attr name="host">
				swine
			</attr>
		</taxon>
		<taxon id="1002244|avian_domesticbirds|NorthAmerica|20040615|H3N2">
			<date value="2004.4535519125684" direction="forwards" units="years"/>
			<attr name="host">
				avian_domesticbirds
			</attr>
		</taxon>
		<taxon id="1001230|avian_domesticbirds|NorthAmerica|20050615|H3N2">
			<date value="2005.4520547945206" direction="forwards" units="years"/>
			<attr name="host">
				avian_domesticbirds
			</attr>
		</taxon>
		<taxon id="1003942|swine|NorthAmerica|20071215|H1N1">
			<date value="2007.9534246575342" direction="forwards" units="years"/>
			<attr name="host">
				swine
			</attr>
		</taxon>
		<taxon id="1001227|human|NorthAmerica|20050615|H3N2">
			<date value="2005.4520547945206" direction="forwards" units="years"/>
			<attr name="host">
				human
			</attr>
		</taxon>
		<taxon id="1011487|swine|NorthAmerica|20080215|H1N1">
			<date value="2008.122950819672" direction="forwards" units="years"/>
			<attr name="host">
				swine
			</attr>
		</taxon>
		<taxon id="1020645|swine|NorthAmerica|20080703|H3N2">
			<date value="2008.5027322404371" direction="forwards" units="years"/>
			<attr name="host">
				swine
			</attr>
		</taxon>
		<taxon id="28065|swine|NorthAmerica|20061226|H3N2">
			<date value="2006.9835616438356" direction="forwards" units="years"/>
			<attr name="host">
				swine
			</attr>
		</taxon>
		<taxon id="29016|swine|NorthAmerica|20050125|H3N2">
			<date value="2005.0657534246575" direction="forwards" units="years"/>
			<attr name="host">
				swine
			</attr>
		</taxon>
		<taxon id="1020739|swine|NorthAmerica|20041007|H1N1">
			<date value="2004.7650273224044" direction="forwards" units="years"/>
			<attr name="host">
				swine
			</attr>
		</taxon>
		<taxon id="1021665|swine|NorthAmerica|20130719|H3N2">
			<date value="2013.545205479452" direction="forwards" units="years"/>
			<attr name="host">
				swine
			</attr>
		</taxon>
		<taxon id="1011468|swine|NorthAmerica|20080312|H1N1">
			<date value="2008.1939890710382" direction="forwards" units="years"/>
			<attr name="host">
				swine
			</attr>
		</taxon>
		<taxon id="1020638|swine|NorthAmerica|20070405|H3N2">
			<date value="2007.2575342465752" direction="forwards" units="years"/>
			<attr name="host">
				swine
			</attr>
		</taxon>
		<taxon id="1020714|swine|NorthAmerica|20111021|H3N2">
			<date value="2011.8027397260273" direction="forwards" units="years"/>
			<attr name="host">
				swine
			</attr>
		</taxon>
		<taxon id="28815|swine|NorthAmerica|20120910|H1N2">
			<date value="2012.691256830601" direction="forwards" units="years"/>
			<attr name="host">
				swine
			</attr>
		</taxon>
		<taxon id="1020727|swine|NorthAmerica|20111201|H3N2">
			<date value="2011.9150684931508" direction="forwards" units="years"/>
			<attr name="host">
				swine
			</attr>
		</taxon>
		<taxon id="1020658|swine|NorthAmerica|20090220|H3N2">
			<date value="2009.13698630137" direction="forwards" units="years"/>
			<attr name="host">
				swine
			</attr>
		</taxon>
		<taxon id="1020556|swine|NorthAmerica|20101217|H3N2">
			<date value="2010.958904109589" direction="forwards" units="years"/>
			<attr name="host">
				swine
			</attr>
		</taxon>
		<taxon id="1020674|swine|NorthAmerica|20101029|H1N2">
			<date value="2010.8246575342466" direction="forwards" units="years"/>
			<attr name="host">
				swine
			</attr>
		</taxon>
		<taxon id="1025065|swine|EastAsia|20111023|H1N2">
			<date value="2011.8082191780823" direction="forwards" units="years"/>
			<attr name="host">
				swine
			</attr>
		</taxon>
		<taxon id="1020723|swine|NorthAmerica|20111006|H1N1">
			<date value="2011.7616438356165" direction="forwards" units="years"/>
			<attr name="host">
				swine
			</attr>
		</taxon>
		<taxon id="1018386|swine|NorthAmerica|20120914|H1N2">
			<date value="2012.7021857923498" direction="forwards" units="years"/>
			<attr name="host">
				swine
			</attr>
		</taxon>
		<taxon id="1020668|swine|NorthAmerica|20100924|H1N1">
			<date value="2010.7287671232878" direction="forwards" units="years"/>
			<attr name="host">
				swine
			</attr>
		</taxon>
		<taxon id="1021514|swine|NorthAmerica|20130910|H1N1">
			<date value="2013.690410958904" direction="forwards" units="years"/>
			<attr name="host">
				swine
			</attr>
		</taxon>
		<taxon id="1020673|swine|NorthAmerica|20100618|H1N1">
			<date value="2010.4602739726026" direction="forwards" units="years"/>
			<attr name="host">
				swine
			</attr>
		</taxon>
		<taxon id="1025294|human|NorthAmerica|20100615|H3N2">
			<date value="2010.4520547945206" direction="forwards" units="years"/>
			<attr name="host">
				human
			</attr>
		</taxon>
		<taxon id="1026363|swine|NorthAmerica|20121231|H3N2">
			<date value="2012.9972677595629" direction="forwards" units="years"/>
			<attr name="host">
				swine
			</attr>
		</taxon>
		<taxon id="1005655|human|NorthAmerica|20090618|H1N1">
			<date value="2009.4602739726026" direction="forwards" units="years"/>
			<attr name="host">
				human
			</attr>
		</taxon>
		<taxon id="1012640|swine|NorthAmerica|20081218|H1N1">
			<date value="2008.9617486338798" direction="forwards" units="years"/>
			<attr name="host">
				swine
			</attr>
		</taxon>
		<taxon id="1020724|swine|NorthAmerica|20110928|H1N2">
			<date value="2011.7397260273972" direction="forwards" units="years"/>
			<attr name="host">
				swine
			</attr>
		</taxon>
		<taxon id="1002135|human|NorthAmerica|20070615|H3N2">
			<date value="2007.4520547945206" direction="forwards" units="years"/>
			<attr name="host">
				human
			</attr>
		</taxon>
		<taxon id="1020617|swine|NorthAmerica|20061103|H3N2">
			<date value="2006.8383561643836" direction="forwards" units="years"/>
			<attr name="host">
				swine
			</attr>
		</taxon>
		<taxon id="1012758|swine|NorthAmerica|20110616|H3N2">
			<date value="2011.454794520548" direction="forwards" units="years"/>
			<attr name="host">
				swine
			</attr>
		</taxon>
		<taxon id="29018|swine|NorthAmerica|20031009|H1N1">
			<date value="2003.7698630136986" direction="forwards" units="years"/>
			<attr name="host">
				swine
			</attr>
		</taxon>
		<taxon id="1010539|swine|SoutheastAsia|20100215|H3N2">
			<date value="2010.123287671233" direction="forwards" units="years"/>
			<attr name="host">
				swine
			</attr>
		</taxon>
		<taxon id="1025239|swine|EastAsia|20100930|H1N1">
			<date value="2010.7452054794521" direction="forwards" units="years"/>
			<attr name="host">
				swine
			</attr>
		</taxon>
		<taxon id="1025162|swine|EastAsia|20111020|H1N2">
			<date value="2011.8" direction="forwards" units="years"/>
			<attr name="host">
				swine
			</attr>
		</taxon>
		<taxon id="1008821|swine|NorthAmerica|20030215|H3N2">
			<date value="2003.123287671233" direction="forwards" units="years"/>
			<attr name="host">
				swine
			</attr>
		</taxon>
		<taxon id="1008819|swine|NorthAmerica|20030615|H1N1">
			<date value="2003.4520547945206" direction="forwards" units="years"/>
			<attr name="host">
				swine
			</attr>
		</taxon>
		<taxon id="1020730|swine|NorthAmerica|20030829|H1N1">
			<date value="2003.6575342465753" direction="forwards" units="years"/>
			<attr name="host">
				swine
			</attr>
		</taxon>
		<taxon id="1009932|swine|EastAsia|20010327|H1N1">
			<date value="2001.2328767123288" direction="forwards" units="years"/>
			<attr name="host">
				swine
			</attr>
		</taxon>
		<taxon id="1009957|swine|EastAsia|20000915|H1N1">
			<date value="2000.704918032787" direction="forwards" units="years"/>
			<attr name="host">
				swine
			</attr>
		</taxon>
		<taxon id="1007002|swine|EastAsia|20090604|H1N1">
			<date value="2009.4219178082192" direction="forwards" units="years"/>
			<attr name="host">
				swine
			</attr>
		</taxon>
		<taxon id="1000475|swine|NorthAmerica|20030615|H1N1">
			<date value="2003.4520547945206" direction="forwards" units="years"/>
			<attr name="host">
				swine
			</attr>
		</taxon>
		<taxon id="26551|human|NorthAmerica|19450615|H1N1">
			<date value="1945.4520547945206" direction="forwards" units="years"/>
			<attr name="host">
				human
			</attr>
		</taxon>
		<taxon id="26147|human|NorthAmerica|19430615|H1N1">
			<date value="1943.4520547945206" direction="forwards" units="years"/>
			<attr name="host">
				human
			</attr>
		</taxon>
		<taxon id="1018537|human|NorthAmerica|19470615|H1N1">
			<date value="1947.4520547945206" direction="forwards" units="years"/>
			<attr name="host">
				human
			</attr>
		</taxon>
		<taxon id="1004055|human|NorthAmerica|19470615|H1N1">
			<date value="1947.4520547945206" direction="forwards" units="years"/>
			<attr name="host">
				human
			</attr>
		</taxon>
		<taxon id="1018539|human|SouthernEurope|19490615|H1N1">
			<date value="1949.4520547945206" direction="forwards" units="years"/>
			<attr name="host">
				human
			</attr>
		</taxon>
		<taxon id="25895|human|NorthAmerica|19480615|H1N1">
			<date value="1948.4535519125684" direction="forwards" units="years"/>
			<attr name="host">
				human
			</attr>
		</taxon>
		<taxon id="26601|human|EasternEurope|19790615|H1N1">
			<date value="1979.4520547945206" direction="forwards" units="years"/>
			<attr name="host">
				human
			</attr>
		</taxon>
		<taxon id="1000748|human|NorthAmerica|19790615|H1N1">
			<date value="1979.4520547945206" direction="forwards" units="years"/>
			<attr name="host">
				human
			</attr>
		</taxon>
		<taxon id="25899|human|NorthAmerica|19780615|H1N1">
			<date value="1978.4520547945206" direction="forwards" units="years"/>
			<attr name="host">
				human
			</attr>
		</taxon>
		<taxon id="26553|human|NorthAmerica|19780615|H1N1">
			<date value="1978.4520547945206" direction="forwards" units="years"/>
			<attr name="host">
				human
			</attr>
		</taxon>
		<taxon id="23259|human|EastAsia|19770615|H1N1">
			<date value="1977.4520547945206" direction="forwards" units="years"/>
			<attr name="host">
				human
			</attr>
		</taxon>
		<taxon id="16779|human|EasternEurope|19770615|H1N1">
			<date value="1977.4520547945206" direction="forwards" units="years"/>
			<attr name="host">
				human
			</attr>
		</taxon>
		<taxon id="26149|human|EasternSouthAmerica|19780615|H1N1">
			<date value="1978.4520547945206" direction="forwards" units="years"/>
			<attr name="host">
				human
			</attr>
		</taxon>
		<taxon id="26107|human|NorthAmerica|19800615|H1N1">
			<date value="1980.4535519125684" direction="forwards" units="years"/>
			<attr name="host">
				human
			</attr>
		</taxon>
		<taxon id="26373|human|NorthAmerica|19810615|H1N1">
			<date value="1981.4520547945206" direction="forwards" units="years"/>
			<attr name="host">
				human
			</attr>
		</taxon>
		<taxon id="24127|human|NorthAmerica|19830615|H1N1">
			<date value="1983.4520547945206" direction="forwards" units="years"/>
			<attr name="host">
				human
			</attr>
		</taxon>
		<taxon id="25433|human|NorthAmerica|19860615|H1N1">
			<date value="1986.4520547945206" direction="forwards" units="years"/>
			<attr name="host">
				human
			</attr>
		</taxon>
		<taxon id="1000980|swine|EastAsia|20040615|H1N1">
			<date value="2004.4535519125684" direction="forwards" units="years"/>
			<attr name="host">
				swine
			</attr>
		</taxon>
		<taxon id="23641|human|NorthAmerica|19800615|H1N1">
			<date value="1980.4535519125684" direction="forwards" units="years"/>
			<attr name="host">
				human
			</attr>
		</taxon>
		<taxon id="26555|human|NorthAmerica|19840615|H1N1">
			<date value="1984.4535519125684" direction="forwards" units="years"/>
			<attr name="host">
				human
			</attr>
		</taxon>
		<taxon id="1014018|human|SouthernSouthAmerica|19830615|H1N1">
			<date value="1983.4520547945206" direction="forwards" units="years"/>
			<attr name="host">
				human
			</attr>
		</taxon>
		<taxon id="1002397|human|SouthernEurope|19890102|H1N1">
			<date value="1989.0027397260274" direction="forwards" units="years"/>
			<attr name="host">
				human
			</attr>
		</taxon>
		<taxon id="1000671|human|NorthAmerica|19910615|H1N1">
			<date value="1991.4520547945206" direction="forwards" units="years"/>
			<attr name="host">
				human
			</attr>
		</taxon>
		<taxon id="1014397|human|Oceania|19920615|H1N1">
			<date value="1992.4535519125684" direction="forwards" units="years"/>
			<attr name="host">
				human
			</attr>
		</taxon>
		<taxon id="23553|human|NorthAmerica|19951116|H1N1">
			<date value="1995.8739726027397" direction="forwards" units="years"/>
			<attr name="host">
				human
			</attr>
		</taxon>
		<taxon id="1014403|human|EasternEurope|19980615|H1N1">
			<date value="1998.4520547945206" direction="forwards" units="years"/>
			<attr name="host">
				human
			</attr>
		</taxon>
		<taxon id="24833|human|Oceania|20000615|H1N1">
			<date value="2000.4535519125684" direction="forwards" units="years"/>
			<attr name="host">
				human
			</attr>
		</taxon>
		<taxon id="1002065|human|EastAsia|19950615|H1N1">
			<date value="1995.4520547945206" direction="forwards" units="years"/>
			<attr name="host">
				human
			</attr>
		</taxon>
		<taxon id="1005700|human|SoutheastAsia|20060615|H1N1">
			<date value="2006.4520547945206" direction="forwards" units="years"/>
			<attr name="host">
				human
			</attr>
		</taxon>
		<taxon id="1010225|human|NorthAmerica|20090204|H1N1">
			<date value="2009.0931506849315" direction="forwards" units="years"/>
			<attr name="host">
				human
			</attr>
		</taxon>
		<taxon id="24233|human|NorthAmerica|19950731|H1N1">
			<date value="1995.5780821917808" direction="forwards" units="years"/>
			<attr name="host">
				human
			</attr>
		</taxon>
		<taxon id="26377|human|SoutheastAsia|19540615|H1N1">
			<date value="1954.4520547945206" direction="forwards" units="years"/>
			<attr name="host">
				human
			</attr>
		</taxon>
		<taxon id="23265|human|NorthAmerica|19500615|H1N1">
			<date value="1950.4520547945206" direction="forwards" units="years"/>
			<attr name="host">
				human
			</attr>
		</taxon>
		<taxon id="26579|human|NorthAmerica|19510615|H1N1">
			<date value="1951.4520547945206" direction="forwards" units="years"/>
			<attr name="host">
				human
			</attr>
		</taxon>
		<taxon id="1014950|human|EastAsia|19570615|H1N1">
			<date value="1957.4520547945206" direction="forwards" units="years"/>
			<attr name="host">
				human
			</attr>
		</taxon>
		<taxon id="1018413|human|NorthAmerica|19570615|H1N1">
			<date value="1957.4520547945206" direction="forwards" units="years"/>
			<attr name="host">
				human
			</attr>
		</taxon>
		<taxon id="1026398|human|EasternEurope|19630615|H2N2">
			<date value="1963.4520547945206" direction="forwards" units="years"/>
			<attr name="host">
				human
			</attr>
		</taxon>
		<taxon id="26205|human|NorthAmerica|19670615|H2N2">
			<date value="1967.4520547945206" direction="forwards" units="years"/>
			<attr name="host">
				human
			</attr>
		</taxon>
		<taxon id="1026399|human|NorthAmerica|19630615|H2N2">
			<date value="1963.4520547945206" direction="forwards" units="years"/>
			<attr name="host">
				human
			</attr>
		</taxon>
		<taxon id="1001899|human|NorthAmerica|19670615|H2N2">
			<date value="1967.4520547945206" direction="forwards" units="years"/>
			<attr name="host">
				human
			</attr>
		</taxon>
		<taxon id="1001941|human|CentralEurope|19660615|H2N2">
			<date value="1966.4520547945206" direction="forwards" units="years"/>
			<attr name="host">
				human
			</attr>
		</taxon>
		<taxon id="1014953|human|WesternEurope|19630615|H2N2">
			<date value="1963.4520547945206" direction="forwards" units="years"/>
			<attr name="host">
				human
			</attr>
		</taxon>
		<taxon id="26207|human|NorthAmerica|19680615|H2N2">
			<date value="1968.4535519125684" direction="forwards" units="years"/>
			<attr name="host">
				human
			</attr>
		</taxon>
		<taxon id="26859|human|NorthAmerica|19700615|H3N2">
			<date value="1970.4520547945206" direction="forwards" units="years"/>
			<attr name="host">
				human
			</attr>
		</taxon>
		<taxon id="25873|human|NorthAmerica|19690615|H3N2">
			<date value="1969.4520547945206" direction="forwards" units="years"/>
			<attr name="host">
				human
			</attr>
		</taxon>
		<taxon id="1013156|human|WesternEurope|19720615|H3N2">
			<date value="1972.4535519125684" direction="forwards" units="years"/>
			<attr name="host">
				human
			</attr>
		</taxon>
		<taxon id="1013153|human|WesternEurope|19710615|H3N2">
			<date value="1971.4520547945206" direction="forwards" units="years"/>
			<attr name="host">
				human
			</attr>
		</taxon>
		<taxon id="26525|human|NorthAmerica|19710615|H3N2">
			<date value="1971.4520547945206" direction="forwards" units="years"/>
			<attr name="host">
				human
			</attr>
		</taxon>
		<taxon id="23055|human|NorthAmerica|19720615|H3N2">
			<date value="1972.4535519125684" direction="forwards" units="years"/>
			<attr name="host">
				human
			</attr>
		</taxon>
		<taxon id="1014802|swine|WesternEurope|19900806|H3N2">
			<date value="1990.5945205479452" direction="forwards" units="years"/>
			<attr name="host">
				swine
			</attr>
		</taxon>
		<taxon id="1013161|human|WesternEurope|19740615|H3N2">
			<date value="1974.4520547945206" direction="forwards" units="years"/>
			<attr name="host">
				human
			</attr>
		</taxon>
		<taxon id="22673|human|EastAsia|19740615|H3N2">
			<date value="1974.4520547945206" direction="forwards" units="years"/>
			<attr name="host">
				human
			</attr>
		</taxon>
		<taxon id="26389|human|NorthAmerica|19770615|H3N2">
			<date value="1977.4520547945206" direction="forwards" units="years"/>
			<attr name="host">
				human
			</attr>
		</taxon>
		<taxon id="1013176|human|WesternEurope|19770615|H3N2">
			<date value="1977.4520547945206" direction="forwards" units="years"/>
			<attr name="host">
				human
			</attr>
		</taxon>
		<taxon id="1014165|swine|EastAsia|20080715|H3N2">
			<date value="2008.535519125683" direction="forwards" units="years"/>
			<attr name="host">
				swine
			</attr>
		</taxon>
		<taxon id="26711|human|NorthAmerica|19760615|H3N2">
			<date value="1976.4535519125684" direction="forwards" units="years"/>
			<attr name="host">
				human
			</attr>
		</taxon>
		<taxon id="1020931|human|WesternEurope|19760615|H3N2">
			<date value="1976.4535519125684" direction="forwards" units="years"/>
			<attr name="host">
				human
			</attr>
		</taxon>
		<taxon id="22621|human|NorthAmerica|19780615|H3N2">
			<date value="1978.4520547945206" direction="forwards" units="years"/>
			<attr name="host">
				human
			</attr>
		</taxon>
		<taxon id="22631|human|NorthAmerica|19770615|H3N2">
			<date value="1977.4520547945206" direction="forwards" units="years"/>
			<attr name="host">
				human
			</attr>
		</taxon>
		<taxon id="1001055|human|SoutheastAsia|19790615|H3N2">
			<date value="1979.4520547945206" direction="forwards" units="years"/>
			<attr name="host">
				human
			</attr>
		</taxon>
		<taxon id="21957|human|EastAsia|19800615|H3N2">
			<date value="1980.4535519125684" direction="forwards" units="years"/>
			<attr name="host">
				human
			</attr>
		</taxon>
		<taxon id="22659|human|EastAsia|19830615|H3N2">
			<date value="1983.4520547945206" direction="forwards" units="years"/>
			<attr name="host">
				human
			</attr>
		</taxon>
		<taxon id="26117|human|NorthAmerica|19780615|H3N2">
			<date value="1978.4520547945206" direction="forwards" units="years"/>
			<attr name="host">
				human
			</attr>
		</taxon>
		<taxon id="1013197|human|WesternEurope|19890615|H3N2">
			<date value="1989.4520547945206" direction="forwards" units="years"/>
			<attr name="host">
				human
			</attr>
		</taxon>
		<taxon id="1013194|human|WesternEurope|19880301|H3N2">
			<date value="1988.1639344262296" direction="forwards" units="years"/>
			<attr name="host">
				human
			</attr>
		</taxon>
		<taxon id="1013327|human|NorthAmerica|19880615|H3N2">
			<date value="1988.4535519125684" direction="forwards" units="years"/>
			<attr name="host">
				human
			</attr>
		</taxon>
		<taxon id="1013196|human|NorthAmerica|19890615|H3N2">
			<date value="1989.4520547945206" direction="forwards" units="years"/>
			<attr name="host">
				human
			</attr>
		</taxon>
		<taxon id="21961|human|EastAsia|19850615|H3N2">
			<date value="1985.4520547945206" direction="forwards" units="years"/>
			<attr name="host">
				human
			</attr>
		</taxon>
		<taxon id="22533|human|EastAsia|19840615|H3N2">
			<date value="1984.4535519125684" direction="forwards" units="years"/>
			<attr name="host">
				human
			</attr>
		</taxon>
		<taxon id="1013214|human|Oceania|19910615|H3N2">
			<date value="1991.4520547945206" direction="forwards" units="years"/>
			<attr name="host">
				human
			</attr>
		</taxon>
		<taxon id="1013200|human|WesternEurope|19891217|H3N2">
			<date value="1989.958904109589" direction="forwards" units="years"/>
			<attr name="host">
				human
			</attr>
		</taxon>
		<taxon id="1013216|human|CentralEurope|19910615|H3N2">
			<date value="1991.4520547945206" direction="forwards" units="years"/>
			<attr name="host">
				human
			</attr>
		</taxon>
		<taxon id="1002258|human|SouthernEurope|19900118|H3N2">
			<date value="1990.0465753424658" direction="forwards" units="years"/>
			<attr name="host">
				human
			</attr>
		</taxon>
		<taxon id="21971|human|EastAsia|19870615|H3N2">
			<date value="1987.4520547945206" direction="forwards" units="years"/>
			<attr name="host">
				human
			</attr>
		</taxon>
		<taxon id="1013193|human|WesternEurope|19880615|H3N2">
			<date value="1988.4535519125684" direction="forwards" units="years"/>
			<attr name="host">
				human
			</attr>
		</taxon>
		<taxon id="1013239|human|WesternEurope|19911219|H3N2">
			<date value="1991.964383561644" direction="forwards" units="years"/>
			<attr name="host">
				human
			</attr>
		</taxon>
		<taxon id="1013210|human|EastAsia|19900615|H3N2">
			<date value="1990.4520547945206" direction="forwards" units="years"/>
			<attr name="host">
				human
			</attr>
		</taxon>
		<taxon id="1013104|human|SoutheastAsia|19931221|H3N2">
			<date value="1993.9698630136986" direction="forwards" units="years"/>
			<attr name="host">
				human
			</attr>
		</taxon>
		<taxon id="1013292|human|NorthernEurope|19950615|H3N2">
			<date value="1995.4520547945206" direction="forwards" units="years"/>
			<attr name="host">
				human
			</attr>
		</taxon>
		<taxon id="1013623|human|SoutheastAsia|19950703|H3N2">
			<date value="1995.5013698630137" direction="forwards" units="years"/>
			<attr name="host">
				human
			</attr>
		</taxon>
		<taxon id="1013285|human|EastAsia|19930615|H3N2">
			<date value="1993.4520547945206" direction="forwards" units="years"/>
			<attr name="host">
				human
			</attr>
		</taxon>
		<taxon id="22537|human|EastAsia|19940615|H3N2">
			<date value="1994.4520547945206" direction="forwards" units="years"/>
			<attr name="host">
				human
			</attr>
		</taxon>
		<taxon id="1013289|human|EastAsia|19940802|H3N2">
			<date value="1994.5835616438355" direction="forwards" units="years"/>
			<attr name="host">
				human
			</attr>
		</taxon>
		<taxon id="1013296|human|EastAsia|19950901|H3N2">
			<date value="1995.6657534246576" direction="forwards" units="years"/>
			<attr name="host">
				human
			</attr>
		</taxon>
		<taxon id="1013259|human|NorthernEurope|19921101|H3N2">
			<date value="1992.8333333333333" direction="forwards" units="years"/>
			<attr name="host">
				human
			</attr>
		</taxon>
		<taxon id="23941|human|NorthAmerica|19930203|H3N2">
			<date value="1993.0904109589042" direction="forwards" units="years"/>
			<attr name="host">
				human
			</attr>
		</taxon>
		<taxon id="1013300|human|EastAsia|19960224|H3N2">
			<date value="1996.1475409836066" direction="forwards" units="years"/>
			<attr name="host">
				human
			</attr>
		</taxon>
		<taxon id="1013275|human|SouthernEurope|19930615|H3N2">
			<date value="1993.4520547945206" direction="forwards" units="years"/>
			<attr name="host">
				human
			</attr>
		</taxon>
		<taxon id="1013268|human|WesternEurope|19930222|H3N2">
			<date value="1993.1424657534246" direction="forwards" units="years"/>
			<attr name="host">
				human
			</attr>
		</taxon>
		<taxon id="1013265|human|EastAsia|19930615|H3N2">
			<date value="1993.4520547945206" direction="forwards" units="years"/>
			<attr name="host">
				human
			</attr>
		</taxon>
		<taxon id="1013087|human|EastAsia|19920615|H3N2">
			<date value="1992.4535519125684" direction="forwards" units="years"/>
			<attr name="host">
				human
			</attr>
		</taxon>
		<taxon id="1013120|human|EastAsia|19950615|H3N2">
			<date value="1995.4520547945206" direction="forwards" units="years"/>
			<attr name="host">
				human
			</attr>
		</taxon>
		<taxon id="1013624|human|SoutheastAsia|19950927|H3N2">
			<date value="1995.7369863013698" direction="forwards" units="years"/>
			<attr name="host">
				human
			</attr>
		</taxon>
		<taxon id="1013287|human|EastAsia|19930615|H3N2">
			<date value="1993.4520547945206" direction="forwards" units="years"/>
			<attr name="host">
				human
			</attr>
		</taxon>
		<taxon id="1013230|human|EastAsia|19920615|H3N2">
			<date value="1992.4535519125684" direction="forwards" units="years"/>
			<attr name="host">
				human
			</attr>
		</taxon>
		<taxon id="1013290|human|WesternEurope|19940105|H3N2">
			<date value="1994.0109589041097" direction="forwards" units="years"/>
			<attr name="host">
				human
			</attr>
		</taxon>
		<taxon id="1013204|human|SoutheastAsia|19890615|H3N2">
			<date value="1989.4520547945206" direction="forwards" units="years"/>
			<attr name="host">
				human
			</attr>
		</taxon>
		<taxon id="1013206|human|Oceania|19890615|H3N2">
			<date value="1989.4520547945206" direction="forwards" units="years"/>
			<attr name="host">
				human
			</attr>
		</taxon>
		<taxon id="1013634|human|SoutheastAsia|19961224|H3N2">
			<date value="1996.9781420765028" direction="forwards" units="years"/>
			<attr name="host">
				human
			</attr>
		</taxon>
		<taxon id="1013331|human|WesternEurope|19980114|H3N2">
			<date value="1998.035616438356" direction="forwards" units="years"/>
			<attr name="host">
				human
			</attr>
		</taxon>
		<taxon id="23969|human|NorthAmerica|19950218|H3N2">
			<date value="1995.131506849315" direction="forwards" units="years"/>
			<attr name="host">
				human
			</attr>
		</taxon>
		<taxon id="23769|human|NorthAmerica|19960301|H3N2">
			<date value="1996.1639344262296" direction="forwards" units="years"/>
			<attr name="host">
				human
			</attr>
		</taxon>
		<taxon id="1013297|human|WesternEurope|19951120|H3N2">
			<date value="1995.8849315068494" direction="forwards" units="years"/>
			<attr name="host">
				human
			</attr>
		</taxon>
		<taxon id="1013304|human|EastAsia|19961002|H3N2">
			<date value="1996.7513661202186" direction="forwards" units="years"/>
			<attr name="host">
				human
			</attr>
		</taxon>
		<taxon id="1014028|human|SouthAfrica|19940615|H3N2">
			<date value="1994.4520547945206" direction="forwards" units="years"/>
			<attr name="host">
				human
			</attr>
		</taxon>
		<taxon id="23963|human|NorthAmerica|19941202|H3N2">
			<date value="1994.9178082191781" direction="forwards" units="years"/>
			<attr name="host">
				human
			</attr>
		</taxon>
		<taxon id="1013110|human|EastAsia|19940601|H3N2">
			<date value="1994.4136986301369" direction="forwards" units="years"/>
			<attr name="host">
				human
			</attr>
		</taxon>
		<taxon id="23605|human|NorthAmerica|19951214|H3N2">
			<date value="1995.9506849315069" direction="forwards" units="years"/>
			<attr name="host">
				human
			</attr>
		</taxon>
		<taxon id="1013638|human|SoutheastAsia|19991009|H3N2">
			<date value="1999.7698630136986" direction="forwards" units="years"/>
			<attr name="host">
				human
			</attr>
		</taxon>
		<taxon id="1020710|swine|NorthAmerica|20090924|H3N2">
			<date value="2009.7287671232878" direction="forwards" units="years"/>
			<attr name="host">
				swine
			</attr>
		</taxon>
		<taxon id="1019318|swine|EastAsia|20100215|H3N2">
			<date value="2010.123287671233" direction="forwards" units="years"/>
			<attr name="host">
				swine
			</attr>
		</taxon>
		<taxon id="1014032|human|EasternEurope|19990615|H3N2">
			<date value="1999.4520547945206" direction="forwards" units="years"/>
			<attr name="host">
				human
			</attr>
		</taxon>
		<taxon id="1003976|swine|EastAsia|20040325|H3N2">
			<date value="2004.2295081967213" direction="forwards" units="years"/>
			<attr name="host">
				swine
			</attr>
		</taxon>
		<taxon id="1002580|swine|EastAsia|20050615|H3N2">
			<date value="2005.4520547945206" direction="forwards" units="years"/>
			<attr name="host">
				swine
			</attr>
		</taxon>
		<taxon id="1013635|human|SoutheastAsia|19990716|H3N2">
			<date value="1999.5369863013698" direction="forwards" units="years"/>
			<attr name="host">
				human
			</attr>
		</taxon>
		<taxon id="25905|human|Oceania|20000919|H3N2">
			<date value="2000.7158469945355" direction="forwards" units="years"/>
			<attr name="host">
				human
			</attr>
		</taxon>
		<taxon id="1012422|human|SoutheastAsia|20010615|H3N2">
			<date value="2001.4520547945206" direction="forwards" units="years"/>
			<attr name="host">
				human
			</attr>
		</taxon>
		<taxon id="1000347|human|EastAsia|20020615|H3N2">
			<date value="2002.4520547945206" direction="forwards" units="years"/>
			<attr name="host">
				human
			</attr>
		</taxon>
		<taxon id="1012432|human|SoutheastAsia|20040615|H3N2">
			<date value="2004.4535519125684" direction="forwards" units="years"/>
			<attr name="host">
				human
			</attr>
		</taxon>
		<taxon id="1002763|human|EastAsia|20040102|H3N2">
			<date value="2004.0027322404371" direction="forwards" units="years"/>
			<attr name="host">
				human
			</attr>
		</taxon>
		<taxon id="1012430|human|SoutheastAsia|20030814|H3N2">
			<date value="2003.6164383561643" direction="forwards" units="years"/>
			<attr name="host">
				human
			</attr>
		</taxon>
		<taxon id="1013653|human|SoutheastAsia|20021118|H3N2">
			<date value="2002.8794520547945" direction="forwards" units="years"/>
			<attr name="host">
				human
			</attr>
		</taxon>
		<taxon id="1013143|human|WesternEurope|20030420|H3N2">
			<date value="2003.2986301369863" direction="forwards" units="years"/>
			<attr name="host">
				human
			</attr>
		</taxon>
		<taxon id="1000665|human|EastAsia|20040615|H3N2">
			<date value="2004.4535519125684" direction="forwards" units="years"/>
			<attr name="host">
				human
			</attr>
		</taxon>
		<taxon id="1010366|human|NorthAmerica|20051219|H3N2">
			<date value="2005.964383561644" direction="forwards" units="years"/>
			<attr name="host">
				human
			</attr>
		</taxon>
		<taxon id="1002610|human|Oceania|20070206|H3N2">
			<date value="2007.0986301369862" direction="forwards" units="years"/>
			<attr name="host">
				human
			</attr>
		</taxon>
		<taxon id="1002229|human|WestAsia|20080202|H3N2">
			<date value="2008.0874316939892" direction="forwards" units="years"/>
			<attr name="host">
				human
			</attr>
		</taxon>
		<taxon id="1005678|human|EastAsia|20050615|H3N2">
			<date value="2005.4520547945206" direction="forwards" units="years"/>
			<attr name="host">
				human
			</attr>
		</taxon>
		<taxon id="1021667|human|EastAsia|20080615|H3N2">
			<date value="2008.4535519125684" direction="forwards" units="years"/>
			<attr name="host">
				human
			</attr>
		</taxon>
		<taxon id="1013586|human|SoutheastAsia|20071218|H3N2">
			<date value="2007.9616438356165" direction="forwards" units="years"/>
			<attr name="host">
				human
			</attr>
		</taxon>
		<taxon id="1002912|human|EastAsia|20080115|H3N2">
			<date value="2008.0382513661202" direction="forwards" units="years"/>
			<attr name="host">
				human
			</attr>
		</taxon>
		<taxon id="1002230|human|EastAsia|20080219|H3N2">
			<date value="2008.1338797814208" direction="forwards" units="years"/>
			<attr name="host">
				human
			</attr>
		</taxon>
		<taxon id="1012504|human|SoutheastAsia|20080128|H3N2">
			<date value="2008.0737704918033" direction="forwards" units="years"/>
			<attr name="host">
				human
			</attr>
		</taxon>
		<taxon id="1015577|human|SouthAsia|20090824|H1N2">
			<date value="2009.6438356164383" direction="forwards" units="years"/>
			<attr name="host">
				human
			</attr>
		</taxon>
		<taxon id="1012728|human|NorthAmerica|20110305|H3N2">
			<date value="2011.172602739726" direction="forwards" units="years"/>
			<attr name="host">
				human
			</attr>
		</taxon>
		<taxon id="1010755|human|TheCaribbean|20100629|H3N2">
			<date value="2010.490410958904" direction="forwards" units="years"/>
			<attr name="host">
				human
			</attr>
		</taxon>
		<taxon id="1018366|human|SoutheastAsia|20111001|H3N2">
			<date value="2011.7479452054795" direction="forwards" units="years"/>
			<attr name="host">
				human
			</attr>
		</taxon>
		<taxon id="1021342|human|MidwestSouthAmerican|20120430|H3N2">
			<date value="2012.327868852459" direction="forwards" units="years"/>
			<attr name="host">
				human
			</attr>
		</taxon>
		<taxon id="1013333|human|WesternEurope|20100421|H3N2">
			<date value="2010.3013698630136" direction="forwards" units="years"/>
			<attr name="host">
				human
			</attr>
		</taxon>
		<taxon id="1023326|human|NorthAmerica|20130101|H3N2">
			<date value="2013.0" direction="forwards" units="years"/>
			<attr name="host">
				human
			</attr>
		</taxon>
		<taxon id="1024099|human|MiddleAmerica|20120929|H3N2">
			<date value="2012.7431693989072" direction="forwards" units="years"/>
			<attr name="host">
				human
			</attr>
		</taxon>
		<taxon id="1016122|human|NorthAmerica|20110218|H3N2">
			<date value="2011.131506849315" direction="forwards" units="years"/>
			<attr name="host">
				human
			</attr>
		</taxon>
		<taxon id="1021365|human|MidwestSouthAmerican|20110916|H3N2">
			<date value="2011.7068493150684" direction="forwards" units="years"/>
			<attr name="host">
				human
			</attr>
		</taxon>
		<taxon id="1010748|human|NorthernSouthAmerica|20101201|H3N2">
			<date value="2010.9150684931508" direction="forwards" units="years"/>
			<attr name="host">
				human
			</attr>
		</taxon>
		<taxon id="1024520|human|NorthAmerica|20130119|H3N2">
			<date value="2013.0493150684931" direction="forwards" units="years"/>
			<attr name="host">
				human
			</attr>
		</taxon>
		<taxon id="1024890|human|NorthAmerica|20120117|H3N2">
			<date value="2012.0437158469945" direction="forwards" units="years"/>
			<attr name="host">
				human
			</attr>
		</taxon>
		<taxon id="1025656|human|SoutheastAsia|20100423|H3N2">
			<date value="2010.3068493150686" direction="forwards" units="years"/>
			<attr name="host">
				human
			</attr>
		</taxon>
		<taxon id="1010729|human|NorthAmerica|20101209|H3N2">
			<date value="2010.9369863013699" direction="forwards" units="years"/>
			<attr name="host">
				human
			</attr>
		</taxon>
		<taxon id="1021283|human|MidwestSouthAmerican|20101022|H3N2">
			<date value="2010.805479452055" direction="forwards" units="years"/>
			<attr name="host">
				human
			</attr>
		</taxon>
		<taxon id="1014012|human|NorthAmerica|20100615|H3N2">
			<date value="2010.4520547945206" direction="forwards" units="years"/>
			<attr name="host">
				human
			</attr>
		</taxon>
		<taxon id="1025315|human|Oceania|20110615|H3N2">
			<date value="2011.4520547945206" direction="forwards" units="years"/>
			<attr name="host">
				human
			</attr>
		</taxon>
		<taxon id="1014046|human|Oceania|20100615|H3N2">
			<date value="2010.4520547945206" direction="forwards" units="years"/>
			<attr name="host">
				human
			</attr>
		</taxon>
		<taxon id="1025710|human|SoutheastAsia|20120419|H3N2">
			<date value="2012.2978142076502" direction="forwards" units="years"/>
			<attr name="host">
				human
			</attr>
		</taxon>
		<taxon id="1010478|human|MiddleAmerica|20100630|H3N2">
			<date value="2010.4931506849316" direction="forwards" units="years"/>
			<attr name="host">
				human
			</attr>
		</taxon>
		<taxon id="1025346|human|SouthernSouthAmerica|20120620|H3N2">
			<date value="2012.467213114754" direction="forwards" units="years"/>
			<attr name="host">
				human
			</attr>
		</taxon>
		<taxon id="1007077|human|NorthAmerica|20090427|H3N2">
			<date value="2009.317808219178" direction="forwards" units="years"/>
			<attr name="host">
				human
			</attr>
		</taxon>
		<taxon id="1013323|human|WesternEurope|20110105|H3N2">
			<date value="2011.0109589041097" direction="forwards" units="years"/>
			<attr name="host">
				human
			</attr>
		</taxon>
		<taxon id="1008979|human|EastAsia|20100910|H3N2">
			<date value="2010.690410958904" direction="forwards" units="years"/>
			<attr name="host">
				human
			</attr>
		</taxon>
		<taxon id="1025731|human|SoutheastAsia|20130606|H3N2">
			<date value="2013.427397260274" direction="forwards" units="years"/>
			<attr name="host">
				human
			</attr>
		</taxon>
		<taxon id="1021361|human|MidwestSouthAmerican|20110113|H3N2">
			<date value="2011.0328767123287" direction="forwards" units="years"/>
			<attr name="host">
				human
			</attr>
		</taxon>
		<taxon id="1002380|human|WestAsia|20080129|H3N2">
			<date value="2008.0765027322404" direction="forwards" units="years"/>
			<attr name="host">
				human
			</attr>
		</taxon>
		<taxon id="1018689|human|NorthAmerica|20081101|H3N2">
			<date value="2008.8333333333333" direction="forwards" units="years"/>
			<attr name="host">
				human
			</attr>
		</taxon>
		<taxon id="1012474|human|SoutheastAsia|20070310|H3N2">
			<date value="2007.186301369863" direction="forwards" units="years"/>
			<attr name="host">
				human
			</attr>
		</taxon>
		<taxon id="1012702|human|EastAsia|20020615|H3N2">
			<date value="2002.4520547945206" direction="forwards" units="years"/>
			<attr name="host">
				human
			</attr>
		</taxon>
		<taxon id="1002309|human|NorthAmerica|20030319|H3N2">
			<date value="2003.2109589041097" direction="forwards" units="years"/>
			<attr name="host">
				human
			</attr>
		</taxon>
		<taxon id="1010360|human|NorthAmerica|20050310|H3N2">
			<date value="2005.186301369863" direction="forwards" units="years"/>
			<attr name="host">
				human
			</attr>
		</taxon>
		<taxon id="1013319|human|WesternEurope|20060225|H3N2">
			<date value="2006.150684931507" direction="forwards" units="years"/>
			<attr name="host">
				human
			</attr>
		</taxon>
		<taxon id="1001418|human|NorthAmerica|20070305|H3N2">
			<date value="2007.172602739726" direction="forwards" units="years"/>
			<attr name="host">
				human
			</attr>
		</taxon>
		<taxon id="1013637|human|SoutheastAsia|19970602|H3N2">
			<date value="1997.4164383561645" direction="forwards" units="years"/>
			<attr name="host">
				human
			</attr>
		</taxon>
		<taxon id="1013299|human|CentralEurope|19960615|H3N2">
			<date value="1996.4535519125684" direction="forwards" units="years"/>
			<attr name="host">
				human
			</attr>
		</taxon>
		<taxon id="1013249|human|WesternEurope|19911201|H3N2">
			<date value="1991.9150684931508" direction="forwards" units="years"/>
			<attr name="host">
				human
			</attr>
		</taxon>
		<taxon id="1013282|human|WesternEurope|19930615|H3N2">
			<date value="1993.4520547945206" direction="forwards" units="years"/>
			<attr name="host">
				human
			</attr>
		</taxon>
		<taxon id="1013208|human|NorthAmerica|19900615|H3N2">
			<date value="1990.4520547945206" direction="forwards" units="years"/>
			<attr name="host">
				human
			</attr>
		</taxon>
		<taxon id="1026088|human|NorthernEurope|20140218|H1N1">
			<date value="2014.131506849315" direction="forwards" units="years"/>
			<attr name="host">
				human
			</attr>
		</taxon>
		<taxon id="22619|human|EastAsia|19710615|H3N2">
			<date value="1971.4520547945206" direction="forwards" units="years"/>
			<attr name="host">
				human
			</attr>
		</taxon>
		<taxon id="1013062|human|EastAsia|19710615|H3N2">
			<date value="1971.4520547945206" direction="forwards" units="years"/>
			<attr name="host">
				human
			</attr>
		</taxon>
		<taxon id="21973|human|EastAsia|19720615|H3N2">
			<date value="1972.4535519125684" direction="forwards" units="years"/>
			<attr name="host">
				human
			</attr>
		</taxon>
		<taxon id="1001050|human|EastAsia|19640615|H2N2">
			<date value="1964.4535519125684" direction="forwards" units="years"/>
			<attr name="host">
				human
			</attr>
		</taxon>
		<taxon id="1014948|human|EastAsia|19680615|H2N2">
			<date value="1968.4535519125684" direction="forwards" units="years"/>
			<attr name="host">
				human
			</attr>
		</taxon>
		<taxon id="1014949|human|WesternEurope|19610615|H2N2">
			<date value="1961.4520547945206" direction="forwards" units="years"/>
			<attr name="host">
				human
			</attr>
		</taxon>
		<taxon id="1026396|human|EastAsia|19570615|H2N2">
			<date value="1957.4520547945206" direction="forwards" units="years"/>
			<attr name="host">
				human
			</attr>
		</taxon>
		<taxon id="1014955|human|NorthAmerica|19600615|H2N2">
			<date value="1960.4535519125684" direction="forwards" units="years"/>
			<attr name="host">
				human
			</attr>
		</taxon>
		<taxon id="1003151|human|EasternEurope|19650615|H2N2">
			<date value="1965.4520547945206" direction="forwards" units="years"/>
			<attr name="host">
				human
			</attr>
		</taxon>
		<taxon id="25897|human|NorthAmerica|19350615|H1N1">
			<date value="1935.4520547945206" direction="forwards" units="years"/>
			<attr name="host">
				human
			</attr>
		</taxon>
		<taxon id="1013159|human|Oceania|19730615|H3N2">
			<date value="1973.4520547945206" direction="forwards" units="years"/>
			<attr name="host">
				human
			</attr>
		</taxon>
		<taxon id="1009772|human|TheCaribbean|19340615|H1N1">
			<date value="1934.4520547945206" direction="forwards" units="years"/>
			<attr name="host">
				human
			</attr>
		</taxon>
		<taxon id="1013205|human|Oceania|19890615|H3N2">
			<date value="1989.4520547945206" direction="forwards" units="years"/>
			<attr name="host">
				human
			</attr>
		</taxon>
		<taxon id="1018547|human|NorthAmerica|19760615|H1N1">
			<date value="1976.4535519125684" direction="forwards" units="years"/>
			<attr name="host">
				human
			</attr>
		</taxon>
		<taxon id="1018549|human|EastAsia|19680615|H3N2">
			<date value="1968.4535519125684" direction="forwards" units="years"/>
			<attr name="host">
				human
			</attr>
		</taxon>
		<taxon id="1018414|human|Oceania|19680615|H3N2">
			<date value="1968.4535519125684" direction="forwards" units="years"/>
			<attr name="host">
				human
			</attr>
		</taxon>
		<taxon id="1018813|avian_waterfowl|NorthAmerica|19530615|H10N7">
			<date value="1953.4520547945206" direction="forwards" units="years"/>
			<attr name="host">
				avian_waterfowl
			</attr>
		</taxon>
		<taxon id="1015548|avian_domesticbirds|NorthAmerica|19650615|H6N2">
			<date value="1965.4520547945206" direction="forwards" units="years"/>
			<attr name="host">
				avian_domesticbirds
			</attr>
		</taxon>
		<taxon id="1017050|avian_waterfowl|NorthAmerica|19980901|H6N2">
			<date value="1998.6657534246576" direction="forwards" units="years"/>
			<attr name="host">
				avian_waterfowl
			</attr>
		</taxon>
		<taxon id="1002156|others|EastAsia|19710615|H3N8">
			<date value="1971.4520547945206" direction="forwards" units="years"/>
			<attr name="host">
				others
			</attr>
		</taxon>
		<taxon id="1026049|others|NorthAmerica|20130615|H3N8">
			<date value="2013.4520547945206" direction="forwards" units="years"/>
			<attr name="host">
				others
			</attr>
		</taxon>
		<taxon id="1002002|others|EasternSouthAmerica|19630615|H3N8">
			<date value="1963.4520547945206" direction="forwards" units="years"/>
			<attr name="host">
				others
			</attr>
		</taxon>
		<taxon id="1002303|others|EasternSouthAmerica|19690615|H3N8">
			<date value="1969.4520547945206" direction="forwards" units="years"/>
			<attr name="host">
				others
			</attr>
		</taxon>
		<taxon id="1015551|avian_domesticbirds|NorthAmerica|19660615|H9N2">
			<date value="1966.4520547945206" direction="forwards" units="years"/>
			<attr name="host">
				avian_domesticbirds
			</attr>
		</taxon>
		<taxon id="1015550|avian_domesticbirds|NorthAmerica|19680615|H8N4">
			<date value="1968.4535519125684" direction="forwards" units="years"/>
			<attr name="host">
				avian_domesticbirds
			</attr>
		</taxon>
		<taxon id="1023613|avian_waterfowl|NorthAmerica|19830615|H6N8">
			<date value="1983.4520547945206" direction="forwards" units="years"/>
			<attr name="host">
				avian_waterfowl
			</attr>
		</taxon>
		<taxon id="1011807|avian_waterfowl|NorthAmerica|19870812|H3N8">
			<date value="1987.6109589041096" direction="forwards" units="years"/>
			<attr name="host">
				avian_waterfowl
			</attr>
		</taxon>
		<taxon id="1023821|avian_waterfowl|NorthAmerica|19750615|H4N6">
			<date value="1975.4520547945206" direction="forwards" units="years"/>
			<attr name="host">
				avian_waterfowl
			</attr>
		</taxon>
		<taxon id="22351|avian_shorebirds|EasternSouthAmerica|19900418|H2N1">
			<date value="1990.2931506849316" direction="forwards" units="years"/>
			<attr name="host">
				avian_shorebirds
			</attr>
		</taxon>
		<taxon id="1017957|avian_shorebirds|NorthAmerica|20000524|H11N2">
			<date value="2000.3934426229507" direction="forwards" units="years"/>
			<attr name="host">
				avian_shorebirds
			</attr>
		</taxon>
		<taxon id="1011093|avian_waterfowl|SouthernSouthAmerica|20100629|H6N2">
			<date value="2010.490410958904" direction="forwards" units="years"/>
			<attr name="host">
				avian_waterfowl
			</attr>
		</taxon>
		<taxon id="1012983|avian_waterfowl|SouthernSouthAmerica|20070615|H9N2">
			<date value="2007.4520547945206" direction="forwards" units="years"/>
			<attr name="host">
				avian_waterfowl
			</attr>
		</taxon>
		<taxon id="1011094|avian_waterfowl|SouthernSouthAmerica|20070513|H6N8">
			<date value="2007.3616438356164" direction="forwards" units="years"/>
			<attr name="host">
				avian_waterfowl
			</attr>
		</taxon>
		<taxon id="1007529|avian_waterfowl|SouthernSouthAmerica|20070515|H6N8">
			<date value="2007.3671232876711" direction="forwards" units="years"/>
			<attr name="host">
				avian_waterfowl
			</attr>
		</taxon>
		<taxon id="1023911|avian_waterfowl|NorthAmerica|19780615|H6N8">
			<date value="1978.4520547945206" direction="forwards" units="years"/>
			<attr name="host">
				avian_waterfowl
			</attr>
		</taxon>
		<taxon id="1023928|avian_waterfowl|NorthAmerica|19780615|H6N8">
			<date value="1978.4520547945206" direction="forwards" units="years"/>
			<attr name="host">
				avian_waterfowl
			</attr>
		</taxon>
		<taxon id="1023747|avian_shorebirds|NorthAmerica|19760615|H1N9">
			<date value="1976.4535519125684" direction="forwards" units="years"/>
			<attr name="host">
				avian_shorebirds
			</attr>
		</taxon>
		<taxon id="22095|avian_waterfowl|NorthAmerica|19790813|H3N6">
			<date value="1979.613698630137" direction="forwards" units="years"/>
			<attr name="host">
				avian_waterfowl
			</attr>
		</taxon>
		<taxon id="22081|avian_waterfowl|NorthAmerica|19780807|H6N2">
			<date value="1978.5972602739726" direction="forwards" units="years"/>
			<attr name="host">
				avian_waterfowl
			</attr>
		</taxon>
		<taxon id="1023729|avian_waterfowl|NorthAmerica|19750615|H3N2">
			<date value="1975.4520547945206" direction="forwards" units="years"/>
			<attr name="host">
				avian_waterfowl
			</attr>
		</taxon>
		<taxon id="1015553|avian_waterfowl|NorthAmerica|19740615|H11N9">
			<date value="1974.4520547945206" direction="forwards" units="years"/>
			<attr name="host">
				avian_waterfowl
			</attr>
		</taxon>
		<taxon id="1002583|avian_domesticbirds|NorthAmerica|19930615|H1N1">
			<date value="1993.4520547945206" direction="forwards" units="years"/>
			<attr name="host">
				avian_domesticbirds
			</attr>
		</taxon>
		<taxon id="26307|avian_waterfowl|NorthAmerica|20020828|H4N8">
			<date value="2002.654794520548" direction="forwards" units="years"/>
			<attr name="host">
				avian_waterfowl
			</attr>
		</taxon>
		<taxon id="1002425|avian_waterfowl|NorthAmerica|19750615|H5N2">
			<date value="1975.4520547945206" direction="forwards" units="years"/>
			<attr name="host">
				avian_waterfowl
			</attr>
		</taxon>
		<taxon id="1023933|avian_waterfowl|NorthAmerica|19740615|H6N2">
			<date value="1974.4520547945206" direction="forwards" units="years"/>
			<attr name="host">
				avian_waterfowl
			</attr>
		</taxon>
		<taxon id="1023798|avian_waterfowl|NorthAmerica|19830615|H4N2">
			<date value="1983.4520547945206" direction="forwards" units="years"/>
			<attr name="host">
				avian_waterfowl
			</attr>
		</taxon>
		<taxon id="1023696|avian_waterfowl|NorthAmerica|19830615|H7N3">
			<date value="1983.4520547945206" direction="forwards" units="years"/>
			<attr name="host">
				avian_waterfowl
			</attr>
		</taxon>
		<taxon id="1013981|avian_waterfowl|NorthAmerica|19780810|H2N3">
			<date value="1978.6054794520549" direction="forwards" units="years"/>
			<attr name="host">
				avian_waterfowl
			</attr>
		</taxon>
		<taxon id="1013517|avian_waterfowl|NorthAmerica|19840906|H2N6">
			<date value="1984.6803278688524" direction="forwards" units="years"/>
			<attr name="host">
				avian_waterfowl
			</attr>
		</taxon>
		<taxon id="22179|avian_waterfowl|NorthAmerica|19921201|H1N1">
			<date value="1992.9153005464482" direction="forwards" units="years"/>
			<attr name="host">
				avian_waterfowl
			</attr>
		</taxon>
		<taxon id="1011821|avian_waterfowl|NorthAmerica|19860815|H4N6">
			<date value="1986.6191780821919" direction="forwards" units="years"/>
			<attr name="host">
				avian_waterfowl
			</attr>
		</taxon>
		<taxon id="1023898|avian_waterfowl|NorthAmerica|19820615|H3N8">
			<date value="1982.4520547945206" direction="forwards" units="years"/>
			<attr name="host">
				avian_waterfowl
			</attr>
		</taxon>
		<taxon id="1023800|avian_waterfowl|NorthAmerica|19830615|H3N8">
			<date value="1983.4520547945206" direction="forwards" units="years"/>
			<attr name="host">
				avian_waterfowl
			</attr>
		</taxon>
		<taxon id="1023461|avian_waterfowl|NorthAmerica|19830615|H12N5">
			<date value="1983.4520547945206" direction="forwards" units="years"/>
			<attr name="host">
				avian_waterfowl
			</attr>
		</taxon>
		<taxon id="1023583|avian_waterfowl|NorthAmerica|19840615|H11N9">
			<date value="1984.4535519125684" direction="forwards" units="years"/>
			<attr name="host">
				avian_waterfowl
			</attr>
		</taxon>
		<taxon id="1011850|avian_waterfowl|NorthAmerica|19930817|H3N9">
			<date value="1993.6246575342466" direction="forwards" units="years"/>
			<attr name="host">
				avian_waterfowl
			</attr>
		</taxon>
		<taxon id="1011885|avian_waterfowl|NorthAmerica|19960826|H4N6">
			<date value="1996.6502732240438" direction="forwards" units="years"/>
			<attr name="host">
				avian_waterfowl
			</attr>
		</taxon>
		<taxon id="1017049|avian_waterfowl|NorthAmerica|19870615|H2N3">
			<date value="1987.4520547945206" direction="forwards" units="years"/>
			<attr name="host">
				avian_waterfowl
			</attr>
		</taxon>
		<taxon id="1017951|avian_shorebirds|NorthAmerica|20000601|H6N1">
			<date value="2000.4153005464482" direction="forwards" units="years"/>
			<attr name="host">
				avian_shorebirds
			</attr>
		</taxon>
		<taxon id="1008755|avian_waterfowl|NorthAmerica|20061107|H7N3">
			<date value="2006.849315068493" direction="forwards" units="years"/>
			<attr name="host">
				avian_waterfowl
			</attr>
		</taxon>
		<taxon id="1013916|avian_waterfowl|NorthAmerica|20100804|H7N5">
			<date value="2010.5890410958905" direction="forwards" units="years"/>
			<attr name="host">
				avian_waterfowl
			</attr>
		</taxon>
		<taxon id="1024415|avian_shorebirds|WestAsia|20120222|H2N5">
			<date value="2012.1420765027322" direction="forwards" units="years"/>
			<attr name="host">
				avian_shorebirds
			</attr>
		</taxon>
		<taxon id="1017971|avian_shorebirds|NorthAmerica|20020508|H12N5">
			<date value="2002.3479452054794" direction="forwards" units="years"/>
			<attr name="host">
				avian_shorebirds
			</attr>
		</taxon>
		<taxon id="1017955|avian_shorebirds|NorthAmerica|20000516|H12N4">
			<date value="2000.3715846994535" direction="forwards" units="years"/>
			<attr name="host">
				avian_shorebirds
			</attr>
		</taxon>
		<taxon id="1018029|avian_shorebirds|NorthAmerica|20000525|H10N4">
			<date value="2000.396174863388" direction="forwards" units="years"/>
			<attr name="host">
				avian_shorebirds
			</attr>
		</taxon>
		<taxon id="22329|avian_waterfowl|NorthAmerica|19830807|H11N9">
			<date value="1983.5972602739726" direction="forwards" units="years"/>
			<attr name="host">
				avian_waterfowl
			</attr>
		</taxon>
		<taxon id="1023857|avian_waterfowl|NorthAmerica|19740615|H11N9">
			<date value="1974.4520547945206" direction="forwards" units="years"/>
			<attr name="host">
				avian_waterfowl
			</attr>
		</taxon>
		<taxon id="1024634|avian_waterfowl|NorthAmerica|19760811|H7N3">
			<date value="1976.6092896174864" direction="forwards" units="years"/>
			<attr name="host">
				avian_waterfowl
			</attr>
		</taxon>
		<taxon id="1023634|avian_waterfowl|NorthAmerica|19790615|H6N1">
			<date value="1979.4520547945206" direction="forwards" units="years"/>
			<attr name="host">
				avian_waterfowl
			</attr>
		</taxon>
		<taxon id="1008332|avian_waterfowl|NorthAmerica|20060615|H5N2">
			<date value="2006.4520547945206" direction="forwards" units="years"/>
			<attr name="host">
				avian_waterfowl
			</attr>
		</taxon>
		<taxon id="1009221|avian_waterfowl|NorthAmerica|20080901|H9N2">
			<date value="2008.6666666666667" direction="forwards" units="years"/>
			<attr name="host">
				avian_waterfowl
			</attr>
		</taxon>
		<taxon id="1005735|avian_domesticbirds|NorthAmerica|19930615|H5N2">
			<date value="1993.4520547945206" direction="forwards" units="years"/>
			<attr name="host">
				avian_domesticbirds
			</attr>
		</taxon>
		<taxon id="1015135|avian_shorebirds|NorthAmerica|19980518|H6N8">
			<date value="1998.3753424657534" direction="forwards" units="years"/>
			<attr name="host">
				avian_shorebirds
			</attr>
		</taxon>
		<taxon id="1011896|avian_shorebirds|NorthAmerica|19980519|H3N8">
			<date value="1998.3780821917808" direction="forwards" units="years"/>
			<attr name="host">
				avian_shorebirds
			</attr>
		</taxon>
		<taxon id="1024738|avian_waterfowl|NorthAmerica|20120908|H11N3">
			<date value="2012.6857923497269" direction="forwards" units="years"/>
			<attr name="host">
				avian_waterfowl
			</attr>
		</taxon>
		<taxon id="1015962|avian_waterfowl|NorthAmerica|20101212|H14N6">
			<date value="2010.945205479452" direction="forwards" units="years"/>
			<attr name="host">
				avian_waterfowl
			</attr>
		</taxon>
		<taxon id="1003357|avian_domesticbirds|NorthAmerica|19860615|H5N2">
			<date value="1986.4520547945206" direction="forwards" units="years"/>
			<attr name="host">
				avian_domesticbirds
			</attr>
		</taxon>
		<taxon id="1002797|avian_waterfowl|NorthAmerica|19860615|H5N2">
			<date value="1986.4520547945206" direction="forwards" units="years"/>
			<attr name="host">
				avian_waterfowl
			</attr>
		</taxon>
		<taxon id="1023925|avian_waterfowl|NorthAmerica|19780615|H11N9">
			<date value="1978.4520547945206" direction="forwards" units="years"/>
			<attr name="host">
				avian_waterfowl
			</attr>
		</taxon>
		<taxon id="1023899|avian_waterfowl|NorthAmerica|19820615|H3N8">
			<date value="1982.4520547945206" direction="forwards" units="years"/>
			<attr name="host">
				avian_waterfowl
			</attr>
		</taxon>
		<taxon id="1023601|avian_waterfowl|NorthAmerica|19810615|H11N9">
			<date value="1981.4520547945206" direction="forwards" units="years"/>
			<attr name="host">
				avian_waterfowl
			</attr>
		</taxon>
		<taxon id="1023493|avian_waterfowl|NorthAmerica|19820615|H4N2">
			<date value="1982.4520547945206" direction="forwards" units="years"/>
			<attr name="host">
				avian_waterfowl
			</attr>
		</taxon>
		<taxon id="1023901|avian_waterfowl|NorthAmerica|19820615|H3N8">
			<date value="1982.4520547945206" direction="forwards" units="years"/>
			<attr name="host">
				avian_waterfowl
			</attr>
		</taxon>
		<taxon id="1023485|avian_waterfowl|NorthAmerica|19820615|H4N2">
			<date value="1982.4520547945206" direction="forwards" units="years"/>
			<attr name="host">
				avian_waterfowl
			</attr>
		</taxon>
		<taxon id="1023484|avian_waterfowl|NorthAmerica|19820615|H3N8">
			<date value="1982.4520547945206" direction="forwards" units="years"/>
			<attr name="host">
				avian_waterfowl
			</attr>
		</taxon>
		<taxon id="1023483|avian_waterfowl|NorthAmerica|19820615|H3N8">
			<date value="1982.4520547945206" direction="forwards" units="years"/>
			<attr name="host">
				avian_waterfowl
			</attr>
		</taxon>
		<taxon id="1023482|avian_waterfowl|NorthAmerica|19820615|H4N8">
			<date value="1982.4520547945206" direction="forwards" units="years"/>
			<attr name="host">
				avian_waterfowl
			</attr>
		</taxon>
		<taxon id="1023605|avian_waterfowl|NorthAmerica|19820615|H3N5">
			<date value="1982.4520547945206" direction="forwards" units="years"/>
			<attr name="host">
				avian_waterfowl
			</attr>
		</taxon>
		<taxon id="1023492|avian_waterfowl|NorthAmerica|19820615|H3N8">
			<date value="1982.4520547945206" direction="forwards" units="years"/>
			<attr name="host">
				avian_waterfowl
			</attr>
		</taxon>
		<taxon id="1015043|avian_shorebirds|NorthAmerica|19870520|H11N1">
			<date value="1987.3808219178081" direction="forwards" units="years"/>
			<attr name="host">
				avian_shorebirds
			</attr>
		</taxon>
		<taxon id="22079|avian_waterfowl|NorthAmerica|20030801|H2N3">
			<date value="2003.5808219178082" direction="forwards" units="years"/>
			<attr name="host">
				avian_waterfowl
			</attr>
		</taxon>
		<taxon id="24545|avian_waterfowl|NorthAmerica|19991023|H6N5">
			<date value="1999.8082191780823" direction="forwards" units="years"/>
			<attr name="host">
				avian_waterfowl
			</attr>
		</taxon>
		<taxon id="1018035|avian_shorebirds|NorthAmerica|20040517|H10N8">
			<date value="2004.3743169398906" direction="forwards" units="years"/>
			<attr name="host">
				avian_shorebirds
			</attr>
		</taxon>
		<taxon id="1002657|avian_waterfowl|NorthAmerica|19990615|H4N8">
			<date value="1999.4520547945206" direction="forwards" units="years"/>
			<attr name="host">
				avian_waterfowl
			</attr>
		</taxon>
		<taxon id="1004842|avian_domesticbirds|NorthAmerica|19950615|H10N7">
			<date value="1995.4520547945206" direction="forwards" units="years"/>
			<attr name="host">
				avian_domesticbirds
			</attr>
		</taxon>
		<taxon id="1003281|avian_waterfowl|NorthAmerica|19950615|H3N8">
			<date value="1995.4520547945206" direction="forwards" units="years"/>
			<attr name="host">
				avian_waterfowl
			</attr>
		</taxon>
		<taxon id="1001543|avian_domesticbirds|NorthAmerica|19920615|H5N2">
			<date value="1992.4535519125684" direction="forwards" units="years"/>
			<attr name="host">
				avian_domesticbirds
			</attr>
		</taxon>
		<taxon id="1013511|avian_waterfowl|NorthAmerica|19800806|H2N3">
			<date value="1980.5956284153006" direction="forwards" units="years"/>
			<attr name="host">
				avian_waterfowl
			</attr>
		</taxon>
		<taxon id="1023567|avian_waterfowl|NorthAmerica|19820615|H2N3">
			<date value="1982.4520547945206" direction="forwards" units="years"/>
			<attr name="host">
				avian_waterfowl
			</attr>
		</taxon>
		<taxon id="1023568|avian_waterfowl|NorthAmerica|19820615|H2N3">
			<date value="1982.4520547945206" direction="forwards" units="years"/>
			<attr name="host">
				avian_waterfowl
			</attr>
		</taxon>
		<taxon id="1003532|avian_domesticbirds|NorthAmerica|19830115|H5N1">
			<date value="1983.0383561643835" direction="forwards" units="years"/>
			<attr name="host">
				avian_domesticbirds
			</attr>
		</taxon>
		<taxon id="22281|avian_waterfowl|NorthAmerica|19850820|H7N3">
			<date value="1985.6328767123289" direction="forwards" units="years"/>
			<attr name="host">
				avian_waterfowl
			</attr>
		</taxon>
		<taxon id="1004003|avian_waterfowl|NorthAmerica|20070903|H3N8">
			<date value="2007.6712328767123" direction="forwards" units="years"/>
			<attr name="host">
				avian_waterfowl
			</attr>
		</taxon>
		<taxon id="1017863|avian_waterfowl|NorthAmerica|20090906|H3N8">
			<date value="2009.6794520547944" direction="forwards" units="years"/>
			<attr name="host">
				avian_waterfowl
			</attr>
		</taxon>
		<taxon id="1018012|avian_waterfowl|NorthAmerica|20051220|H4N8">
			<date value="2005.9671232876713" direction="forwards" units="years"/>
			<attr name="host">
				avian_waterfowl
			</attr>
		</taxon>
		<taxon id="1026189|avian_domesticbirds|NorthAmerica|20060615|H5N2">
			<date value="2006.4520547945206" direction="forwards" units="years"/>
			<attr name="host">
				avian_domesticbirds
			</attr>
		</taxon>
		<taxon id="1008508|avian_landbirds|NorthAmerica|20070615|H5N2">
			<date value="2007.4520547945206" direction="forwards" units="years"/>
			<attr name="host">
				avian_landbirds
			</attr>
		</taxon>
		<taxon id="1026274|avian_domesticbirds|NorthAmerica|20100415|H5N2">
			<date value="2010.2849315068493" direction="forwards" units="years"/>
			<attr name="host">
				avian_domesticbirds
			</attr>
		</taxon>
		<taxon id="1002738|avian_domesticbirds|NorthAmerica|19940615|H5N2">
			<date value="1994.4520547945206" direction="forwards" units="years"/>
			<attr name="host">
				avian_domesticbirds
			</attr>
		</taxon>
		<taxon id="1022203|avian_waterfowl|NorthAmerica|20121031|H1N1">
			<date value="2012.8306010928961" direction="forwards" units="years"/>
			<attr name="host">
				avian_waterfowl
			</attr>
		</taxon>
		<taxon id="1016364|avian_shorebirds|NorthAmerica|19940522|H1N4">
			<date value="1994.386301369863" direction="forwards" units="years"/>
			<attr name="host">
				avian_shorebirds
			</attr>
		</taxon>
		<taxon id="1019096|avian_waterfowl|NorthAmerica|20020816|H1N1">
			<date value="2002.6219178082192" direction="forwards" units="years"/>
			<attr name="host">
				avian_waterfowl
			</attr>
		</taxon>
		<taxon id="1003994|avian_waterfowl|NorthAmerica|20070810|H3N2">
			<date value="2007.6054794520549" direction="forwards" units="years"/>
			<attr name="host">
				avian_waterfowl
			</attr>
		</taxon>
		<taxon id="1024753|avian_waterfowl|NorthAmerica|20121110|H2N3">
			<date value="2012.8579234972678" direction="forwards" units="years"/>
			<attr name="host">
				avian_waterfowl
			</attr>
		</taxon>
		<taxon id="24513|human|NorthAmerica|20040511|H7N3">
			<date value="2004.3579234972678" direction="forwards" units="years"/>
			<attr name="host">
				human
			</attr>
		</taxon>
		<taxon id="1009079|avian_waterfowl|NorthAmerica|20060815|H3N8">
			<date value="2006.6191780821919" direction="forwards" units="years"/>
			<attr name="host">
				avian_waterfowl
			</attr>
		</taxon>
		<taxon id="28000|others|NorthAmerica|20060615|H4N6">
			<date value="2006.4520547945206" direction="forwards" units="years"/>
			<attr name="host">
				others
			</attr>
		</taxon>
		<taxon id="1022337|avian_waterfowl|NorthAmerica|20130929|H3N2">
			<date value="2013.7424657534248" direction="forwards" units="years"/>
			<attr name="host">
				avian_waterfowl
			</attr>
		</taxon>
		<taxon id="1011848|avian_waterfowl|NorthAmerica|19920824|H3N8">
			<date value="1992.6448087431695" direction="forwards" units="years"/>
			<attr name="host">
				avian_waterfowl
			</attr>
		</taxon>
		<taxon id="1011879|avian_waterfowl|NorthAmerica|19940813|H3N6">
			<date value="1994.613698630137" direction="forwards" units="years"/>
			<attr name="host">
				avian_waterfowl
			</attr>
		</taxon>
		<taxon id="28229|avian_waterfowl|NorthAmerica|19940814|H3N8">
			<date value="1994.6164383561643" direction="forwards" units="years"/>
			<attr name="host">
				avian_waterfowl
			</attr>
		</taxon>
		<taxon id="28435|avian_domesticbirds|NorthAmerica|19930615|H11N3">
			<date value="1993.4520547945206" direction="forwards" units="years"/>
			<attr name="host">
				avian_domesticbirds
			</attr>
		</taxon>
		<taxon id="1004546|avian_waterfowl|EastAsia|20090615|H5N1">
			<date value="2009.4520547945206" direction="forwards" units="years"/>
			<attr name="host">
				avian_waterfowl
			</attr>
		</taxon>
		<taxon id="26493|avian_waterfowl|NorthAmerica|20050615|H11N9">
			<date value="2005.4520547945206" direction="forwards" units="years"/>
			<attr name="host">
				avian_waterfowl
			</attr>
		</taxon>
		<taxon id="26319|avian_waterfowl|NorthAmerica|20020814|H6N2">
			<date value="2002.6164383561643" direction="forwards" units="years"/>
			<attr name="host">
				avian_waterfowl
			</attr>
		</taxon>
		<taxon id="1017315|avian_waterfowl|NorthAmerica|20000615|H11N9">
			<date value="2000.4535519125684" direction="forwards" units="years"/>
			<attr name="host">
				avian_waterfowl
			</attr>
		</taxon>
		<taxon id="1012014|avian_waterfowl|NorthAmerica|20080808|H3N8">
			<date value="2008.6010928961748" direction="forwards" units="years"/>
			<attr name="host">
				avian_waterfowl
			</attr>
		</taxon>
		<taxon id="1024666|avian_waterfowl|NorthAmerica|19990621|H7N7">
			<date value="1999.468493150685" direction="forwards" units="years"/>
			<attr name="host">
				avian_waterfowl
			</attr>
		</taxon>
		<taxon id="1003400|avian_shorebirds|NorthAmerica|20060522|H6N8">
			<date value="2006.386301369863" direction="forwards" units="years"/>
			<attr name="host">
				avian_shorebirds
			</attr>
		</taxon>
		<taxon id="1017877|avian_waterfowl|NorthAmerica|20100804|H3N8">
			<date value="2010.5890410958905" direction="forwards" units="years"/>
			<attr name="host">
				avian_waterfowl
			</attr>
		</taxon>
		<taxon id="26365|others|NorthAmerica|20050615|H3N2">
			<date value="2005.4520547945206" direction="forwards" units="years"/>
			<attr name="host">
				others
			</attr>
		</taxon>
		<taxon id="1009601|avian_waterfowl|NorthAmerica|20050615|H3N6">
			<date value="2005.4520547945206" direction="forwards" units="years"/>
			<attr name="host">
				avian_waterfowl
			</attr>
		</taxon>
		<taxon id="1018754|avian_waterfowl|NorthAmerica|20130205|H1N8">
			<date value="2013.0958904109589" direction="forwards" units="years"/>
			<attr name="host">
				avian_waterfowl
			</attr>
		</taxon>
		<taxon id="1003515|avian_waterfowl|NorthAmerica|20070615|H5N2">
			<date value="2007.4520547945206" direction="forwards" units="years"/>
			<attr name="host">
				avian_waterfowl
			</attr>
		</taxon>
		<taxon id="1017873|avian_waterfowl|NorthAmerica|20100803|H3N8">
			<date value="2010.5863013698631" direction="forwards" units="years"/>
			<attr name="host">
				avian_waterfowl
			</attr>
		</taxon>
		<taxon id="1016278|avian_waterfowl|NorthAmerica|20100726|H3N8">
			<date value="2010.5643835616438" direction="forwards" units="years"/>
			<attr name="host">
				avian_waterfowl
			</attr>
		</taxon>
		<taxon id="1015610|avian_waterfowl|NorthAmerica|20100610|H12N5">
			<date value="2010.4383561643835" direction="forwards" units="years"/>
			<attr name="host">
				avian_waterfowl
			</attr>
		</taxon>
		<taxon id="1015615|avian_waterfowl|NorthAmerica|20100622|H4N6">
			<date value="2010.4712328767123" direction="forwards" units="years"/>
			<attr name="host">
				avian_waterfowl
			</attr>
		</taxon>
		<taxon id="1016294|avian_waterfowl|NorthAmerica|20100731|H3N8">
			<date value="2010.5780821917808" direction="forwards" units="years"/>
			<attr name="host">
				avian_waterfowl
			</attr>
		</taxon>
		<taxon id="1016280|avian_waterfowl|NorthAmerica|20100727|H3N8">
			<date value="2010.5671232876712" direction="forwards" units="years"/>
			<attr name="host">
				avian_waterfowl
			</attr>
		</taxon>
		<taxon id="1017910|avian_waterfowl|NorthAmerica|20100808|H4N6">
			<date value="2010.6" direction="forwards" units="years"/>
			<attr name="host">
				avian_waterfowl
			</attr>
		</taxon>
		<taxon id="1017879|avian_waterfowl|NorthAmerica|20100804|H3N8">
			<date value="2010.5890410958905" direction="forwards" units="years"/>
			<attr name="host">
				avian_waterfowl
			</attr>
		</taxon>
		<taxon id="1024778|avian_waterfowl|NorthAmerica|20121013|H4N8">
			<date value="2012.7814207650274" direction="forwards" units="years"/>
			<attr name="host">
				avian_waterfowl
			</attr>
		</taxon>
		<taxon id="1015612|avian_waterfowl|NorthAmerica|20100622|H7N3">
			<date value="2010.4712328767123" direction="forwards" units="years"/>
			<attr name="host">
				avian_waterfowl
			</attr>
		</taxon>
		<taxon id="1016650|avian_waterfowl|NorthAmerica|20100913|H4N9">
			<date value="2010.6986301369864" direction="forwards" units="years"/>
			<attr name="host">
				avian_waterfowl
			</attr>
		</taxon>
		<taxon id="1024774|avian_waterfowl|NorthAmerica|20120930|H11N9">
			<date value="2012.7459016393443" direction="forwards" units="years"/>
			<attr name="host">
				avian_waterfowl
			</attr>
		</taxon>
		<taxon id="1017866|avian_waterfowl|NorthAmerica|20100801|H4N6">
			<date value="2010.5808219178082" direction="forwards" units="years"/>
			<attr name="host">
				avian_waterfowl
			</attr>
		</taxon>
		<taxon id="1022322|avian_waterfowl|NorthAmerica|20130914|H4N6">
			<date value="2013.7013698630137" direction="forwards" units="years"/>
			<attr name="host">
				avian_waterfowl
			</attr>
		</taxon>
		<taxon id="1015963|avian_waterfowl|NorthAmerica|20101212|H10N7">
			<date value="2010.945205479452" direction="forwards" units="years"/>
			<attr name="host">
				avian_waterfowl
			</attr>
		</taxon>
		<taxon id="1015982|avian_waterfowl|NorthAmerica|20101116|H10N6">
			<date value="2010.8739726027397" direction="forwards" units="years"/>
			<attr name="host">
				avian_waterfowl
			</attr>
		</taxon>
		<taxon id="1015178|avian_shorebirds|NorthAmerica|20070523|H6N2">
			<date value="2007.3890410958904" direction="forwards" units="years"/>
			<attr name="host">
				avian_shorebirds
			</attr>
		</taxon>
		<taxon id="1022057|avian_waterfowl|NorthAmerica|20110925|H6N1">
			<date value="2011.731506849315" direction="forwards" units="years"/>
			<attr name="host">
				avian_waterfowl
			</attr>
		</taxon>
		<taxon id="1016334|avian_waterfowl|NorthAmerica|20100615|H3N6">
			<date value="2010.4520547945206" direction="forwards" units="years"/>
			<attr name="host">
				avian_waterfowl
			</attr>
		</taxon>
		<taxon id="1017898|avian_waterfowl|NorthAmerica|20100807|H3N8">
			<date value="2010.5972602739726" direction="forwards" units="years"/>
			<attr name="host">
				avian_waterfowl
			</attr>
		</taxon>
		<taxon id="1022167|avian_waterfowl|NorthAmerica|20120117|H5N3">
			<date value="2012.0437158469945" direction="forwards" units="years"/>
			<attr name="host">
				avian_waterfowl
			</attr>
		</taxon>
		<taxon id="1015931|avian_waterfowl|NorthAmerica|20101002|H5N2">
			<date value="2010.7506849315068" direction="forwards" units="years"/>
			<attr name="host">
				avian_waterfowl
			</attr>
		</taxon>
		<taxon id="1017993|avian_shorebirds|NorthAmerica|20030524|H5N2">
			<date value="2003.3917808219178" direction="forwards" units="years"/>
			<attr name="host">
				avian_shorebirds
			</attr>
		</taxon>
		<taxon id="1008337|avian_unknown|NorthAmerica|20060615|H5N8">
			<date value="2006.4520547945206" direction="forwards" units="years"/>
			<attr name="host">
				avian_unknown
			</attr>
		</taxon>
		<taxon id="1019457|avian_shorebirds|NorthernEurope|20111023|H10N5">
			<date value="2011.8082191780823" direction="forwards" units="years"/>
			<attr name="host">
				avian_shorebirds
			</attr>
		</taxon>
		<taxon id="1022306|avian_waterfowl|NorthAmerica|20130921|H6N8">
			<date value="2013.7205479452055" direction="forwards" units="years"/>
			<attr name="host">
				avian_waterfowl
			</attr>
		</taxon>
		<taxon id="1020496|avian_waterfowl|NorthAmerica|20120718|H2N7">
			<date value="2012.5437158469945" direction="forwards" units="years"/>
			<attr name="host">
				avian_waterfowl
			</attr>
		</taxon>
		<taxon id="1021624|avian_waterfowl|NorthAmerica|20041215|H11N3">
			<date value="2004.9535519125684" direction="forwards" units="years"/>
			<attr name="host">
				avian_waterfowl
			</attr>
		</taxon>
		<taxon id="1016009|avian_waterfowl|NorthAmerica|20101116|H1N2">
			<date value="2010.8739726027397" direction="forwards" units="years"/>
			<attr name="host">
				avian_waterfowl
			</attr>
		</taxon>
		<taxon id="1017355|avian_waterfowl|NorthAmerica|20080910|H4N6">
			<date value="2008.691256830601" direction="forwards" units="years"/>
			<attr name="host">
				avian_waterfowl
			</attr>
		</taxon>
		<taxon id="1017901|avian_waterfowl|NorthAmerica|20100904|H4N6">
			<date value="2010.6739726027397" direction="forwards" units="years"/>
			<attr name="host">
				avian_waterfowl
			</attr>
		</taxon>
		<taxon id="28234|avian_waterfowl|NorthAmerica|20010807|H4N6">
			<date value="2001.5972602739726" direction="forwards" units="years"/>
			<attr name="host">
				avian_waterfowl
			</attr>
		</taxon>
		<taxon id="1011935|avian_waterfowl|NorthAmerica|20010728|H4N6">
			<date value="2001.5698630136985" direction="forwards" units="years"/>
			<attr name="host">
				avian_waterfowl
			</attr>
		</taxon>
		<taxon id="1003509|avian_shorebirds|NorthAmerica|20060615|H7N7">
			<date value="2006.4520547945206" direction="forwards" units="years"/>
			<attr name="host">
				avian_shorebirds
			</attr>
		</taxon>
		<taxon id="1018013|avian_shorebirds|NorthAmerica|20060524|H6N7">
			<date value="2006.3917808219178" direction="forwards" units="years"/>
			<attr name="host">
				avian_shorebirds
			</attr>
		</taxon>
		<taxon id="1003990|avian_waterfowl|NorthAmerica|20060819|H2N3">
			<date value="2006.6301369863013" direction="forwards" units="years"/>
			<attr name="host">
				avian_waterfowl
			</attr>
		</taxon>
		<taxon id="1004863|avian_domesticbirds|NorthAmerica|20070615|H5N1">
			<date value="2007.4520547945206" direction="forwards" units="years"/>
			<attr name="host">
				avian_domesticbirds
			</attr>
		</taxon>
		<taxon id="1022188|avian_waterfowl|NorthAmerica|20130913|H4N8">
			<date value="2013.6986301369864" direction="forwards" units="years"/>
			<attr name="host">
				avian_waterfowl
			</attr>
		</taxon>
		<taxon id="1005233|avian_waterfowl|NorthAmerica|20060204|H10N7">
			<date value="2006.0931506849315" direction="forwards" units="years"/>
			<attr name="host">
				avian_waterfowl
			</attr>
		</taxon>
		<taxon id="1008726|avian_waterfowl|NorthAmerica|20070816|H3N8">
			<date value="2007.6219178082192" direction="forwards" units="years"/>
			<attr name="host">
				avian_waterfowl
			</attr>
		</taxon>
		<taxon id="1026405|avian_domesticbirds|NorthAmerica|20140415|H5N8">
			<date value="2014.2849315068493" direction="forwards" units="years"/>
			<attr name="host">
				avian_domesticbirds
			</attr>
		</taxon>
		<taxon id="1024721|avian_waterfowl|NorthAmerica|20121210|H11N9">
			<date value="2012.9398907103825" direction="forwards" units="years"/>
			<attr name="host">
				avian_waterfowl
			</attr>
		</taxon>
		<taxon id="1016065|avian_waterfowl|NorthAmerica|20110812|H12N5">
			<date value="2011.6109589041096" direction="forwards" units="years"/>
			<attr name="host">
				avian_waterfowl
			</attr>
		</taxon>
		<taxon id="1025627|avian_domesticbirds|NorthAmerica|20140402|H7N7">
			<date value="2014.2493150684932" direction="forwards" units="years"/>
			<attr name="host">
				avian_domesticbirds
			</attr>
		</taxon>
		<taxon id="1013917|avian_waterfowl|NorthAmerica|20100809|H2N3">
			<date value="2010.6027397260275" direction="forwards" units="years"/>
			<attr name="host">
				avian_waterfowl
			</attr>
		</taxon>
		<taxon id="1010841|avian_waterfowl|NorthAmerica|20071202|H3N5">
			<date value="2007.9178082191781" direction="forwards" units="years"/>
			<attr name="host">
				avian_waterfowl
			</attr>
		</taxon>
		<taxon id="1016434|avian_waterfowl|NorthAmerica|20020702|H10N7">
			<date value="2002.4986301369863" direction="forwards" units="years"/>
			<attr name="host">
				avian_waterfowl
			</attr>
		</taxon>
		<taxon id="1011258|avian_waterfowl|NorthAmerica|20090810|H6N1">
			<date value="2009.6054794520549" direction="forwards" units="years"/>
			<attr name="host">
				avian_waterfowl
			</attr>
		</taxon>
		<taxon id="1009179|avian_waterfowl|NorthAmerica|20081020|H6N2">
			<date value="2008.8005464480875" direction="forwards" units="years"/>
			<attr name="host">
				avian_waterfowl
			</attr>
		</taxon>
		<taxon id="1017435|avian_waterfowl|NorthAmerica|20090909|H2N9">
			<date value="2009.6876712328767" direction="forwards" units="years"/>
			<attr name="host">
				avian_waterfowl
			</attr>
		</taxon>
		<taxon id="1015197|avian_shorebirds|NorthAmerica|20080517|H4N6">
			<date value="2008.3743169398906" direction="forwards" units="years"/>
			<attr name="host">
				avian_shorebirds
			</attr>
		</taxon>
		<taxon id="1016466|avian_shorebirds|NorthAmerica|20080517|H10N8">
			<date value="2008.3743169398906" direction="forwards" units="years"/>
			<attr name="host">
				avian_shorebirds
			</attr>
		</taxon>
		<taxon id="1016468|avian_shorebirds|NorthAmerica|20080518|H10N7">
			<date value="2008.377049180328" direction="forwards" units="years"/>
			<attr name="host">
				avian_shorebirds
			</attr>
		</taxon>
		<taxon id="1016513|avian_shorebirds|NorthAmerica|20100512|H1N3">
			<date value="2010.358904109589" direction="forwards" units="years"/>
			<attr name="host">
				avian_shorebirds
			</attr>
		</taxon>
		<taxon id="1018214|avian_shorebirds|NorthAmerica|20090530|H11N9">
			<date value="2009.4082191780822" direction="forwards" units="years"/>
			<attr name="host">
				avian_shorebirds
			</attr>
		</taxon>
		<taxon id="1018208|avian_shorebirds|NorthAmerica|20090603|H11N9">
			<date value="2009.4191780821918" direction="forwards" units="years"/>
			<attr name="host">
				avian_shorebirds
			</attr>
		</taxon>
		<taxon id="1018223|avian_shorebirds|NorthAmerica|20090603|H1N1">
			<date value="2009.4191780821918" direction="forwards" units="years"/>
			<attr name="host">
				avian_shorebirds
			</attr>
		</taxon>
		<taxon id="1018173|avian_shorebirds|NorthAmerica|20090508|H6N1">
			<date value="2009.3479452054794" direction="forwards" units="years"/>
			<attr name="host">
				avian_shorebirds
			</attr>
		</taxon>
		<taxon id="1015184|avian_shorebirds|NorthAmerica|20090520|H6N8">
			<date value="2009.3808219178081" direction="forwards" units="years"/>
			<attr name="host">
				avian_shorebirds
			</attr>
		</taxon>
		<taxon id="1018198|avian_shorebirds|NorthAmerica|20090526|H1N1">
			<date value="2009.3972602739725" direction="forwards" units="years"/>
			<attr name="host">
				avian_shorebirds
			</attr>
		</taxon>
		<taxon id="1018192|avian_shorebirds|NorthAmerica|20090526|H1N9">
			<date value="2009.3972602739725" direction="forwards" units="years"/>
			<attr name="host">
				avian_shorebirds
			</attr>
		</taxon>
		<taxon id="1018212|avian_shorebirds|NorthAmerica|20090530|H11N9">
			<date value="2009.4082191780822" direction="forwards" units="years"/>
			<attr name="host">
				avian_shorebirds
			</attr>
		</taxon>
		<taxon id="1018171|avian_shorebirds|NorthAmerica|20090516|H11N1">
			<date value="2009.3698630136987" direction="forwards" units="years"/>
			<attr name="host">
				avian_shorebirds
			</attr>
		</taxon>
		<taxon id="1018190|avian_shorebirds|NorthAmerica|20090528|H6N1">
			<date value="2009.4027397260274" direction="forwards" units="years"/>
			<attr name="host">
				avian_shorebirds
			</attr>
		</taxon>
		<taxon id="1018194|avian_shorebirds|NorthAmerica|20090529|H1N1">
			<date value="2009.4054794520548" direction="forwards" units="years"/>
			<attr name="host">
				avian_shorebirds
			</attr>
		</taxon>
		<taxon id="1018196|avian_shorebirds|NorthAmerica|20090529|H1N9">
			<date value="2009.4054794520548" direction="forwards" units="years"/>
			<attr name="host">
				avian_shorebirds
			</attr>
		</taxon>
		<taxon id="1018211|avian_shorebirds|NorthAmerica|20090530|H1N9">
			<date value="2009.4082191780822" direction="forwards" units="years"/>
			<attr name="host">
				avian_shorebirds
			</attr>
		</taxon>
		<taxon id="1015188|avian_shorebirds|NorthAmerica|20090520|H11N8">
			<date value="2009.3808219178081" direction="forwards" units="years"/>
			<attr name="host">
				avian_shorebirds
			</attr>
		</taxon>
		<taxon id="1015187|avian_shorebirds|NorthAmerica|20090520|H11N1">
			<date value="2009.3808219178081" direction="forwards" units="years"/>
			<attr name="host">
				avian_shorebirds
			</attr>
		</taxon>
		<taxon id="1018184|avian_shorebirds|NorthAmerica|20090529|H1N1">
			<date value="2009.4054794520548" direction="forwards" units="years"/>
			<attr name="host">
				avian_shorebirds
			</attr>
		</taxon>
		<taxon id="1016494|avian_shorebirds|NorthAmerica|20090601|H1N8">
			<date value="2009.4136986301369" direction="forwards" units="years"/>
			<attr name="host">
				avian_shorebirds
			</attr>
		</taxon>
		<taxon id="1025623|avian_domesticbirds|NorthAmerica|20131202|H6N8">
			<date value="2013.9178082191781" direction="forwards" units="years"/>
			<attr name="host">
				avian_domesticbirds
			</attr>
		</taxon>
		<taxon id="1015899|avian_waterfowl|NorthAmerica|20101002|H3N2">
			<date value="2010.7506849315068" direction="forwards" units="years"/>
			<attr name="host">
				avian_waterfowl
			</attr>
		</taxon>
		<taxon id="1015932|avian_waterfowl|NorthAmerica|20101002|H3N2">
			<date value="2010.7506849315068" direction="forwards" units="years"/>
			<attr name="host">
				avian_waterfowl
			</attr>
		</taxon>
		<taxon id="1017902|avian_waterfowl|NorthAmerica|20100904|H4N6">
			<date value="2010.6739726027397" direction="forwards" units="years"/>
			<attr name="host">
				avian_waterfowl
			</attr>
		</taxon>
		<taxon id="1017637|avian_waterfowl|NorthAmerica|20100615|H7N3">
			<date value="2010.4520547945206" direction="forwards" units="years"/>
			<attr name="host">
				avian_waterfowl
			</attr>
		</taxon>
		<taxon id="28540|avian_domesticbirds|NorthAmerica|20120613|H7N3">
			<date value="2012.448087431694" direction="forwards" units="years"/>
			<attr name="host">
				avian_domesticbirds
			</attr>
		</taxon>
		<taxon id="1014723|human|NorthAmerica|20120709|H7N3">
			<date value="2012.51912568306" direction="forwards" units="years"/>
			<attr name="host">
				human
			</attr>
		</taxon>
		<taxon id="1025626|avian_domesticbirds|NorthAmerica|20140319|H6N5">
			<date value="2014.2109589041097" direction="forwards" units="years"/>
			<attr name="host">
				avian_domesticbirds
			</attr>
		</taxon>
		<taxon id="1022275|avian_waterfowl|NorthAmerica|20130922|H3N8">
			<date value="2013.7232876712328" direction="forwards" units="years"/>
			<attr name="host">
				avian_waterfowl
			</attr>
		</taxon>
		<taxon id="1019474|avian_shorebirds|NorthAmerica|20110720|H12N5">
			<date value="2011.5479452054794" direction="forwards" units="years"/>
			<attr name="host">
				avian_shorebirds
			</attr>
		</taxon>
		<taxon id="1020418|avian_waterfowl|NorthAmerica|20120801|H4N6">
			<date value="2012.5819672131147" direction="forwards" units="years"/>
			<attr name="host">
				avian_waterfowl
			</attr>
		</taxon>
		<taxon id="1020417|avian_waterfowl|NorthAmerica|20120731|H3N8">
			<date value="2012.5792349726776" direction="forwards" units="years"/>
			<attr name="host">
				avian_waterfowl
			</attr>
		</taxon>
		<taxon id="1022216|avian_waterfowl|NorthAmerica|20130722|H4N6">
			<date value="2013.5534246575342" direction="forwards" units="years"/>
			<attr name="host">
				avian_waterfowl
			</attr>
		</taxon>
		<taxon id="1022177|avian_waterfowl|NorthAmerica|20120118|H14N2">
			<date value="2012.0464480874316" direction="forwards" units="years"/>
			<attr name="host">
				avian_waterfowl
			</attr>
		</taxon>
		<taxon id="1022169|avian_waterfowl|NorthAmerica|20120117|H7N7">
			<date value="2012.0437158469945" direction="forwards" units="years"/>
			<attr name="host">
				avian_waterfowl
			</attr>
		</taxon>
		<taxon id="1003503|avian_shorebirds|NorthAmerica|20060615|H7N2">
			<date value="2006.4520547945206" direction="forwards" units="years"/>
			<attr name="host">
				avian_shorebirds
			</attr>
		</taxon>
		<taxon id="1018024|avian_shorebirds|NorthAmerica|20070308|H9N1">
			<date value="2007.1808219178083" direction="forwards" units="years"/>
			<attr name="host">
				avian_shorebirds
			</attr>
		</taxon>
		<taxon id="1024711|avian_waterfowl|NorthAmerica|20121110|H10N3">
			<date value="2012.8579234972678" direction="forwards" units="years"/>
			<attr name="host">
				avian_waterfowl
			</attr>
		</taxon>
		<taxon id="1022123|avian_waterfowl|NorthAmerica|20110924|H6N1">
			<date value="2011.7287671232878" direction="forwards" units="years"/>
			<attr name="host">
				avian_waterfowl
			</attr>
		</taxon>
		<taxon id="1011303|avian_waterfowl|NorthAmerica|20091207|H2N3">
			<date value="2009.9315068493152" direction="forwards" units="years"/>
			<attr name="host">
				avian_waterfowl
			</attr>
		</taxon>
		<taxon id="1011835|avian_waterfowl|NorthAmerica|19910809|H3N8">
			<date value="1991.6027397260275" direction="forwards" units="years"/>
			<attr name="host">
				avian_waterfowl
			</attr>
		</taxon>
		<taxon id="24803|avian_waterfowl|NorthAmerica|20020827|H5N2">
			<date value="2002.6520547945206" direction="forwards" units="years"/>
			<attr name="host">
				avian_waterfowl
			</attr>
		</taxon>
		<taxon id="1011897|avian_shorebirds|NorthAmerica|19980519|H3N8">
			<date value="1998.3780821917808" direction="forwards" units="years"/>
			<attr name="host">
				avian_shorebirds
			</attr>
		</taxon>
		<taxon id="24493|avian_waterfowl|NorthAmerica|19990525|H6N2">
			<date value="1999.3945205479451" direction="forwards" units="years"/>
			<attr name="host">
				avian_waterfowl
			</attr>
		</taxon>
		<taxon id="1016374|avian_shorebirds|NorthAmerica|19960515|H10N7">
			<date value="1996.3688524590164" direction="forwards" units="years"/>
			<attr name="host">
				avian_shorebirds
			</attr>
		</taxon>
		<taxon id="1023535|avian_waterfowl|NorthAmerica|19830615|H6N8">
			<date value="1983.4520547945206" direction="forwards" units="years"/>
			<attr name="host">
				avian_waterfowl
			</attr>
		</taxon>
		<taxon id="1011815|avian_shorebirds|NorthAmerica|19880531|H4N9">
			<date value="1988.4125683060108" direction="forwards" units="years"/>
			<attr name="host">
				avian_shorebirds
			</attr>
		</taxon>
		<taxon id="1023852|avian_waterfowl|NorthAmerica|19790615|H11N9">
			<date value="1979.4520547945206" direction="forwards" units="years"/>
			<attr name="host">
				avian_waterfowl
			</attr>
		</taxon>
		<taxon id="1023631|avian_shorebirds|NorthAmerica|19760615|H4N6">
			<date value="1976.4535519125684" direction="forwards" units="years"/>
			<attr name="host">
				avian_shorebirds
			</attr>
		</taxon>
		<taxon id="1023822|avian_waterfowl|NorthAmerica|19750615|H4N8">
			<date value="1975.4520547945206" direction="forwards" units="years"/>
			<attr name="host">
				avian_waterfowl
			</attr>
		</taxon>
		<taxon id="1023935|avian_waterfowl|NorthAmerica|19810615|H4N2">
			<date value="1981.4520547945206" direction="forwards" units="years"/>
			<attr name="host">
				avian_waterfowl
			</attr>
		</taxon>
		<taxon id="1023610|avian_waterfowl|NorthAmerica|19830615|H1N1">
			<date value="1983.4520547945206" direction="forwards" units="years"/>
			<attr name="host">
				avian_waterfowl
			</attr>
		</taxon>
		<taxon id="1023582|avian_waterfowl|NorthAmerica|19840615|H4N6">
			<date value="1984.4535519125684" direction="forwards" units="years"/>
			<attr name="host">
				avian_waterfowl
			</attr>
		</taxon>
		<taxon id="1009090|avian_waterfowl|NorthAmerica|20060820|H3N8">
			<date value="2006.6328767123289" direction="forwards" units="years"/>
			<attr name="host">
				avian_waterfowl
			</attr>
		</taxon>
		<taxon id="1017878|avian_waterfowl|NorthAmerica|20100804|H4N6">
			<date value="2010.5890410958905" direction="forwards" units="years"/>
			<attr name="host">
				avian_waterfowl
			</attr>
		</taxon>
		<taxon id="1012636|others|MiddleAmerica|20100915|H17N10">
			<date value="2010.704109589041" direction="forwards" units="years"/>
			<attr name="host">
				others
			</attr>
		</taxon>
	</taxa>

	<!-- The sequence alignment (each sequence refers to a taxon above).         -->
	<!-- ntax=870 nchar=759                                                      -->
	<alignment id="alignment" dataType="nucleotide">
		<sequence>
			<taxon idref="1020378|others|MidwestSouthAmerican|20100615|H18N11"/>
			ATGAGTATCTTGACTGAGGTTGAAACGTACGTACTATCAATCATCCCATCTGGGCCTCTCAAAGCTGAAATAGCCCAAAAGCTTGAGGATGTCTTCTCAGGCCGTAATAGTGACCTGGACACCTTGCTTGAATGGCTAAAAACGAGACCCATTCTATCACCACTAACTAAGGGGATAGTCGGGTTTGTTTTCACACTCACTGTGCCCTGTGAGAAGAATACTTCCAGAAGGAAGTTTATACAAACAGCCCTCAATGGGAATGGTGAAACTGCCAACATGGACAAGGCAGTTAAAATTTACAAAAAGCTCAAAAAAGAAATCACCTTTCATGGAGCCAAGGAAGTGGCTCTAAGTTATCCAACTGGAGCCTTAGCCTGCTGCATGGGGCTGATTTACAACAGAATGGGCTCAGTAACCACAGAAGTTGCATTTGGTTTGGTTTGTGCCACATGTGAGCACATTGCTGACTCACAGTACAGATCCCATAAGCAAATGGTGGGTTCTACTAATCCTCTGATCAGACATGAAAACCGAATGGCAACTGCAGCTAGCACTGCTAAAGCCATGGAACAAATGGCAAGTAGTAGTGATCAGGCAGCTGAAGCAATGGAAATTGCTTCACAAGCCAGACAAATGATCCAGGCGATGAGAGCCATTGGAACACACCCAACAACTTCCAGTGGCCTCAAAGATGATTTGCTTGACAATTTGCAGGCTTACCAGAAAAGGATGGGAATCCAGATGCAGCGGTTTAAATGA
		</sequence>
		<sequence>
			<taxon idref="1015163|avian_shorebirds|NorthAmerica|20010518|H6N2"/>
			ATGAGTCTTCTAACCGAGGTCGAAACGTACGTTCTCTCTATCGTCCCGTCAGGCCCCCTCAAAGCCGAGATCGCACAGAGACTTGAAGATGTATTTGCAGGGAAAAACACTGACCTTGAGGCTCTCATGGAATGGCTAAAGACAAGACCAATCTTGTCACCTCTGACTAAAGGGATTTTGGGGTTCGTGTTTACGCTCACCGTGCCCAGTGAGCGAGGACTGCAGCGTAGACGGTTTGTCCAGAATGCCCTTAATGGGAATGGGGATCCCAACAACATGGACAGAGCAGTTAAACTGTACAGGAAGCTCAAAAGGGAGATAACATTCCATGGCGCAAAGGAGGTAGCACTTAGTTATTCAACAGGTGCGCTTGCCAGTTGCATGGGACTCATCTACAATAGGATGGGAACCATAACTACAGAAGTAGCATTTGGTTTGGTATGCGCCACCTGCGAACAAATTGCTGATTCCCAACACCGATCGCACAGGCAAATGGTCACGACAACCAACCCACTAATCAGACATGAGAACAGAATGGTACTGGCCAGCACTACGGCTAAAGCCATGGAGCAAATGGCTGGATCAAGTGAACAGGCAGCTGAGGCTATGGAGGTTGCTAGTCAAGCTAGGCAGATGGTGCAAGCAATGAGAACCATTGGAACTCATCCAAGTTCCAGTGCTGGTTTGAAAGATGACCTACTTGAAAATTTGCAGGCATACCAGAAGCGGATGGGAGTGCAGATGCAGCGATTCAAGTGA
		</sequence>
		<sequence>
			<taxon idref="22157|avian_shorebirds|NorthAmerica|20040517|H13N9"/>
			ATGAGTCTTCTAACCGAGGTCGAAACGTACGTTCTCTCTATTGTCCCGTCAGGCCCCCTCAAAGCCGAGATCGCGCAGAGACTTGAAGATGTATTTGCAGGGAAAAACACTGATCTTGAGGCGCTCATGGAATGGCTAAAGACAAGACCAATCTTGTCACCTCTGACTAAAGGGATTTTGGGATTCGTGTTTACGCTCACCGTGCCCAGTGAGCGAGGACTGCAGCGTAGACGGTTTGTCCAGAATGCCCTTAATGGGAATGGGGACCCCAACAACATGGACAGAGCCGTTAAACTGTACAGAAAGCTCAAAAGGGAAATAACATTCCATGGAGCAAAGGAAGTAGCACTCAGTTATTCAACAGGTGCGCTTGCCAGTTGCATGGGTCTCATCTACAATAGGATGGGAACCGTGACTACAGAGGTAGCATTTGGTCTAGTATGCGCCACCTGTGAACAAATTGCTGATTCCCAACACCGATCTCACAGGCAAATGGTTACAACAACCAACCCACTGATCAGACATGAGAACAGAATGGTACTGGCCAGCACCACGGCTAAAGCCATGGAGCAAATGGCTGGATCAAGTGAACAGGCATCTGAAGCCATGGAGGTTGCTAGTCAAGCTAGGCAGATGGTGCAGGCAATGAGAACCATTGGAACTCATCCAAGTTCCAGTGCTGGTTTGAAAGATGACCTCCTTGAAAATTTGCAGGCCTACCAGAAGCGGATGGGAGTGCAGATGCAGCGATTCAAGTGA
		</sequence>
		<sequence>
			<taxon idref="22449|avian_shorebirds|NorthAmerica|19800825|H13N6"/>
			ATGAGTCTTCTAACCGAGGTCGAAACGTACGTTCTCTCTATCGTCCCGTCAGGCCCCCTCAAAGCCGAGATCGCGCAGAGACTTGAAGATGTATTTGCAGGGAAAAACACCGACCTTGAGGCACTCATGGAATGGCTAAAGACAAGACCGATCTTGTCACCTCTGACTAAAGGAATTTTAGGGTTTGTGTTCACGCTCACCGTGCCCAGTGAGCGAGGACTGCAGCGTAGACGATTTGTCCAGAATGCCCTCAATGGGAATGGGGACCCCAATAACATGGACAGAGCAGTTAAACTGTACAGAAAGCTCAAAAGGGAGATAACATTCCATGGGGCAAAGGAGGTAGCACTCAGTTATTCAACAGGTGCGCTAGCCAGTTGCATGGGCCTCATCTACAACAGGATGGGAACTGTGACCACAGAAGTAGCGTTTGGTCTGGTATGCGCCACCTGCGAACAAATTGCTGATTCCCAACACCGATCTCACAGGCAAATGGTTACAACAACCAACCCACTAATCAGACACGAGAACAGAATGGTACTGGCCAGCACTACGGCTAAAGCCATGGAGCAAATGGCTGGATCAAGTGAACAGGCAGCTGAAGCCATGGAGGTTGCTAGTCAAGCTAGGCAGATGGTGCAAGCAATGAGAACCATTGGAACTCATCCAAGTTCCAGTGCTGGTTTGAAAGATGACCTCCTTGAAAATTTGCAGGCATACCAGAAGCGGATGGGAGTGCAGATGCAACGATTCAAGTGA
		</sequence>
		<sequence>
			<taxon idref="1016357|avian_shorebirds|NorthAmerica|19880516|H16N3"/>
			ATGAGTCTTCTAACCGAGGTCGAAACGTACGTTCTCTCTATCGTCCCGTCAGGCCCCCTCAAAGCCGAGATCGCGCAGAGACTTGAAGATGTATTCGCAGGGAAAAACACTGACCTTGAGGCACTCATGGAATGGCTAAAGACAAGACCGATCTTGTCACCTCTGACTAAAGGAATTTTAGGGTTCGTGTTTACGCTCACCGTGCCCAGTGAGCGAGGACTGCAGCGTAGACGGTTTGTCCAGAATGCCCTTAATGGGAATGGGGACCCCAATAACATGGACAGAGCAGTTAAACTGTACAGAAAGCTCAAAAGGGAGATAACATTCCATGGAGCAAAGGAGGTAGCACTCAGTTATTCAACAGGTGCGCTTGCCAGTTGCATGGGCCTCATCTACAATAGGATGGGAACTGTGACCACAGAAGTAGCATTTGGTCTGGTATGCGCCACCTGCGAACAAATTGCTGATTCCCAACACCGATCCCACAGGCAAATGGTTACAACAACCAACCCACTAATCAGACACGAGAACAGAATGGTACTGGCCAGCACTACGGCTAAAGCCATGGAGCAAATGGCTGGATCAAGTGAACAGGCAGCTGAAGCCATGGAGGTTGCTAGTCAAGCTAGGCAGATGGTACAAGCAATGAGAACCATTGGAACTCATCCAAGTTCCAGTGCTGGTTTGAAAGATGACCTCCTTGAAAATTTGCAGGCATACCAGAAGCGGATGGGAGTGCAGATGCAGCGATTCAAGTGA
		</sequence>
		<sequence>
			<taxon idref="1005232|avian_waterfowl|NorthAmerica|20060306|H4N2"/>
			ATGAGTCTTCTAACCGAGGTCGAAACGTACGTTCTCTCTATCGTTCCATCAGGCCCCCTCAAAGCCGAGATCGCACAGAGACTTGAGGATGTCTTTGCAGGGAAAAACACTGATCTTGAGGCTCTCATGGAATGGCTAAAGACAAGACCAATCTTGTCACCTCTGACTAAAGGGATTTTGGGTTTTGTGTTCACGCTCACCGTGCCAAGTGAGCGGGGACTGCAACGCAGACGCTTTGTCCAAAATGCCCTCAATGGAAATGGGGATCCCAATAACATGGACAGAGCAATCAAATTGTACAGGAAACTTAAAAGAGAAATAACATTCCATGGAGCCAAAGAGGTAGCACTCAGCTACTCCACTGGTGCACTTGCCAGCTGCATGGGCCTCATATACAATAGAATGGGAACTGTAACCACTGAGGTTGCTTTTGGCCTGGTATGCGCCACCTGTGAGCAAATTGCTGACTCCCAGCATCGTTCTCACAGACAAATGGTAACAACAACCAATCCATTAATCAGACACGAAAACAGAATGGTACTGGCCAGCACAACAGCTAAAGCTATGGAACAGATGGCTGGGTCAAGCGAACAAGCTGCAGAAGCAATGGAGGTTGCCAGTCAGGCCAGGCAAATGGTACAGGCAATGAGAACCATTGGGACTCATCCAAGTTCCAGTGCTGGTCTGAAAGACGATCTTCTTGAAAATTTGCAGACCTACCAGAAGCGGATGGGAGTGCAGATGCAGCGATTCAAGTGA
		</sequence>
		<sequence>
			<taxon idref="1002438|avian_waterfowl|NorthAmerica|19870615|H3N8"/>
			ATGAGTCTTCTAACCGAGGTCGAAACGTACGTTCTCTCTATCGTTCCATCAGGCCCCCTCAAAGCCGAGATCGCACAGAGACTTGAAGATGTCTTTGCAGGGAAAAACACAGATCTTGAGGCTCTCATGGAATGGCTGAAGACAAGACCAATCTTGTCACCTCTGACTAAAGGAATTTTAGGTTTTGTGTTCACGCTCACCGTGCCAAGTGAGCGGGGACTGCAGCGCAGACGCTTTGTCCAAAATGCCCTCAATGGAAACGGGGATCCCAACAACATGGACAGAGCAGTCAAATTGTATAGGAAACTTAAAAGAGAAATAACATTCCATGGGGCCAAAGAGGTAGCACTTAGCTACTCCACTGGTGCACTTGCCAGCTGTATGGGCCTTATATACAATAGAATGGGAACTGTAACCACTGAGGTGGCTTTTGGCCTGGTATGCGCCACTTGTGAGCAAATTGCTGATTCCCAGCATCGTTCCCACAGACAGATGGTAACAACAACCAATCCATTAATCAGACATGAGAACAGAATGGTACTGGCCAGCACAACAGCAAAAGCTATGGAGCAGATGGCTGGGTCAAGCGAACAAGCTGCAGAAGCAATGGAGGTTGCCAGTCAGGCCAGGCAGATGGTACAGGCAATGAGGACCATTGGGACTCACCCTAGTTCCAGTGCTGGTCTGAAAGACGATCTTCTTGAAAATTTGCAGACCTACCAGAAGCGGATGGGAGTGCAGATGCAGCGATTCAAGTGA
		</sequence>
		<sequence>
			<taxon idref="1018448|avian_waterfowl|EastAsia|20111111|H5N2"/>
			ATGAGTCTTCTAACCGAGGTCGAAACGTACGTTCTCTCTATCATTCCGTCAGGCCCCCTCAAAGCCGAGATCGCGCAGAAACTTGAGGATGTCTTTGCAGGAAAGAACACCGATCTCGAGGCTCTCATGGAGTGGCTAAAGACAAGACCAATCCTGTCACCTCTGACTAAAGGGATTTTGGGATTTGTATTCACGCTCACCGTGCCCAGTGAGCGAGGACTGCAGCGTAGACGCTTTGTCCAGAATGCCCTAAATGGAAATGGAGATCCAAATAACATGGATAGGGCAGTAAAGCTGTACAAGAAGCTGAAAAGGGAGATAACATTCCATGGGGCCAAAGAGGTGGCACTCAGTTACTCAACTGGTGCACTCGCTAGCTGCATGGGCCTCATTTACAACAGAATGGGGACAGTAACCACAGAGGTGGCTTTTGGTCTAGTATGTGCCACTTGTGAGCAGATTGCTGATTCACAGCACAGGTCTCACAGACAAATGGTGACCACAACCAACCCACTTATCAGGCATGAGAACAGGATGGTACTGGCCAGCACTACAGCTAAAGCCATGGAGCAGATGGCTGGATCAAGCGAGCAGGCAGCAGAAGCTATGGAAGTTGCTGGTCAAGCTAGACAAATGGTGCAGGCGATGAGGACAATTGGGACTCACCCCAGCTCCAGTGCTGGCCTAAAAGATGATTTGCTTGAAAATTTGCAGGCCTACCAGAAACGGATGGGAGTGCAAATGCAGCGATTCAAGTGA
		</sequence>
		<sequence>
			<taxon idref="1017011|avian_shorebirds|SoutheastAsia|20071115|H5N2"/>
			ATGAGTCTTCTAACCGAGGTCGAAACGTATGTTCTCTCTATTATTCCGTCAGGCCCCCTCAAAGCCGAGATCGCACAGAGACTTGAAGATGTTTTTGCAGGGAAGAACACAGATCTTGAGGCTCTCATGGAATGGCTAAAGACAAGACCAATCCTGTCACCTCTGACTAAGGGGATTTTGGGATTTGTGTTCACGCTCACCGTGCCCAGTGAACGAGGACTGCAGCGTAGACGTTTTGTTCAAAATGCCCTAAATGGGAACGGAGACCCAAATAACATGGATAGGGCAGTAAAGCTGTACAAGAAGCTGAAAAGGGAGATAACATTCCATGGGGCCAAAGAGGTGGCACTCAGTTATTCAACTGGTGCACTCGCTAGCTGCATGGGCCTCATTTACAACAGAATGGGGACAGTAACCACAGAGGTGGCTTTTGGTCTAGTATGTGCCACTTGTGAGCAGATTGCTGATTCACAGCACAGGTCTCACAGACAAATGGTGACCACAACCAACCCACTAATCAGACATGAAAACAGGATGGTACTGGCCAGCACTACTGCTAAAGCCATGGAGCAGATGGCCGGATCAAGCGAGCAAGCAGCAGAAGCTATGGAGGTTGCTGGTCAAGCTAGACAGATGGTTCAGGCAATGAGGACAATTGGGACTCACCCCAGTTCCAGTGCTGGTCTAAAAGATGATTTGCTTGAAAATTTGCAGGCCTACCAGAAACGGATGGGAGTGCAAATGCAGCGATTCAAGTGA
		</sequence>
		<sequence>
			<taxon idref="1015555|avian_shorebirds|NorthAmerica|19770615|H13N6"/>
			ATGAGTCTTCTAACCGAGGTCGAAACGTATGTTCTCTCTATCATCCCGTCAGGCCCCCTCAAAGCCGAGATAGCGCAGAGACTTGAAGATGTTTTTGCAGGGAAGAACACAGATCTCGAGGCTCTCATGGAGTGGTTAAAGACAAGACCAATCCTGTCACCTCTGACTAAGGGGATTTTAGGATTTGTTTTTACGCTCACCGTGCCCAGTGAGCGGGGACTGCAGCGTAGACGCTTTGTCCAAAATGCCTTAAATGGAAATGGAGACCCAAACAACATGGATAGGGCAGTCAAACTTTACAGAAAGCTGAAAAGAGAGATAACATTTCATGGAGCTAAAGAGGTGGCACTCAGCTATTCAACTGGTGCACTTGCCAGCTGCATGGGTCTCATTTACAACAGGATGGGGACAGTGACCACAGAAGTGGCTTTTGGTCTAGTATGTGCCACTTGTGAGCAGATTGCAGATTCCCAGCATCGGTCTCACAGACAGATGGTGACCACCACCAACCCACTAATCAGGCACGAGAACAGAATGGTGCTAGCAAGCACAACAGCTAAGGCTATGGAGCAGATGGCTGGATCAAGTGAACAGGCAGCTGAAGCCATGGAGGTTGCGGGTCAGGCTAGACAGATGGTGCAGGCAATGAGAACAATTGGAACTCATCCTAGCTCCAGTGCTGGTCTGAAAAATGATCTTCTTGAAAATTTGCAGGCCTATCAGAAACGAATGGGAGTGCAGATGCAGCGATTCAAGTGA
		</sequence>
		<sequence>
			<taxon idref="1008868|avian_shorebirds|NorthernEurope|20050615|H13N8"/>
			ATGAGTCTTCTAACCGAGGTCGAAACGTATGTTCTCTCTATCATCCCGTCAGGCCCCCTCAAAGCCGAGATAGCACAGAAACTTGAAGATGTTTTTGCAGGGAAGAACACAGATCTGGAGGCTCTTATGGAGTGGTTGAAGACAAGACCAATCTTGTCACCTCTGACTAAGGGGATTTTAGGATTTGTATTTACGCTCACCGTGCCCAGTGAGCGAGGACTGCAGCGTAGACGCTTTGTCCAAAATGCCCTAAATGGGAATGGAGACCCGAACAACATGGATAGAGCAGTCAAGCTTTATCGAAAGCTGAAAAGAGAAATAACATTCCATGGAGCTAAAGAGGTGGCACTTAGCTACTCAACTGGTGCGCTTGCCAGCTGCATGGGTCTCATTTACAACAGAATGGGAACAGTGACCACAGAAGTGGCTTTTGGTCTTGTGTGTGCCACTTGTGAGCAGATTGCTGACTCCCAGCACAGGTCTCACAGACAAATGGTGACAACAACCAACCCATTGATTAGGCATGAGAACAGAATGGTGCTGGCAAGCACTACTGCCAAGGCTATGGAGCAGATGGCTGGATCAAGTGAACAAGCAGCTGAGGCCATGGAAGTTGCTGGTCAGGCCAGACAGATGGTGCAGGCAATGAGAACAATTGGAACTCATCCTAGCTCCAGTGCTGGTCTGAAAGATGATCTTCTTGAAAATTTGCAGGCCTACCAGAAACGAATGGGAGTGCAGATGCAGCGATTCAAGTGA
		</sequence>
		<sequence>
			<taxon idref="1005181|avian_shorebirds|EastAsia|20060908|H16N3"/>
			ATGAGTCTTCTAACCGAGGTCGAAACGTATGTTCTCTCTATCATCCCGTCAGGCCCCCTCAAAGCCGAGATAGCACAGAAACTTGAAGATGTTTTTGCAGGGAAGAACACAGATCTGGAGGCTCTTATGGAGTGGTTAAAGACAAGACCAATCTTGTCACCTCTGACTAAGGGGATTTTAGGATTTGTGTTTACGCTCACCGTGCCCAGTGAGCGAGGACTGCAGCGTAGACGCTTTGTCCAAAACGCCCTAAATGGGAATGGAGACCCGAACAACATGGATAGAGCAGTCAAGCTGTATCGAAAGCTGAAAAGAGAAATAACATTCCATGGAGCTAAAGAGGTGGCACTTAGCTACTCAACTGGTGCGCTTGCCAGCTGCATGGGTCTCATTTACAACAGAATGGGGACAGTGACCACAGAAGTGGCTTTTGGTCTTGTGTGTGCCACTTGCGAGCAGATTGCTGACTCCCAGCACAGGTCTCACAGACAGATGGTGACCACAACCAACCCACTGATCAGGCATGAGAACAGAATGGTGCTGGCAAGCACTACTGCCAAGGCTATGGAGCAGATGGCTGGATCAAGTGAACAAGCAGCTGAGGCCATGGAGGTTGCTGGTCAGGCCAGACAGATGGTGCAGGCAATGAGAACAATTGGGACCCATCCTAGCTCCAGTGCTGGTCTAAAAGATGATCTTCTTGAAAATTTGCAGGCCTATCAGAAGCGGATGGGAGTGCAGATGCAGCGATTCAAGTGA
		</sequence>
		<sequence>
			<taxon idref="1015624|avian_shorebirds|NorthAmerica|20100813|H16N3"/>
			ATGAGCCTTCTGACCGAGGTCGAAACGTACGTTCTCTCTATCATTCCATCAGGCCCCCTCAAAGCCGAGATAGCACAGAGACTTGAAGATGTTTTTGCAGGGAAAAACACAGACCTTGAAGCTCTCATGGAGTGGCTAAAGACAAGACCGATCTTGTCACCTCTGACTAAGGGGATTTTAGGATTTATTTTTACGCTCACCGTGCCCAGTGAGCGAGGACTGCAGCGTAGACGCTTTGTCCAAAATGCCCTAAATGGGAATGGAGACCCAAACAACATGGACAGAGCAGTGAAGCTTTACAGAAAGCTGAAGAGAGAGATAACATTCCACGGAGCTAAGGAGGTGGCACTCAGCTACTCAACTGGTGCACTTGCAAGCTGTATGGGTCTCATCTACAATAGAATGGGAACAGTGACCACAGAAGTGGCTTTTGGCCTAGTATGTGCCACTTGTGAGCAGATTGCTGACTCCCAGCATCGGTCCCATAGGCAGATGGTGACCACAACCAACCCATTAATCAGACATGAAAATAGAATGGTGCTGGCAAGCACCACTGCCAAGGCTATGGAGCAGATGGCTGGGTCGAGTGAACAAGCAGCTGAGGCAATGGAGGTTGCAGGCCAGGCCAGGCAGATGGTGCAGGCAATGAGAACAATTGGGACCCATCCCAGTTCCAGTACTGGTCTAAAAGATGATCTTCTTGAAAACTTACAGGCCTACCAGAAACGAATGGGAGTGCAAATGCAGCGATTCAAGTGA
		</sequence>
		<sequence>
			<taxon idref="1015787|avian_shorebirds|NorthAmerica|20100908|H16N3"/>
			ATGAGTCTTCTGACCGAGGTCGAAACGTACGTTCTCTCTATCATTCCATCAGGCCCCCTCAAAGCCGAGATAGCACAGAGACTTGAAGATGTTTTTGCAGGGAAGAACACAGACCTTGAAGCTCTCATGGAATGGCTAAAGACAAGACCTATCTTGTCACCTCTGACTAAGGGGATTTTAGGATTTATTTTCACGCTCACCGTGCCCAGTGAGCGAGGACTGCAGCGTAGACGCTTTGTCCAAAATGCCCTAAATGGGAATGGAGACCCAAACAACATGGACAGAGCAGTGAAGCTTTACAGAAAGCTGAAGAGAGAGATAACATTCCACGGAGCTAAGGAGGTGGCACTCAGCTACTCAACTGGTGCACTTGCAAGCTGTATGGGTCTAATCTACAATAGAATGGGAACAGTGACCACAGAAGTGGCTTTTGGCCTAGTATGTGCCACTTGTGAGCAGATTGCTGACTCCCAGCATCGGTCCCATAGGCAGATGGTGACCACAACCAACCCTTTAATCAGGCATGAAAATAGAATGGTGCTGGCAAGCACTACTGCCAAGGCTATGGAGCAGATGGCTGGGTCGAGTGAACAAGCAGCAGAGGCAATGGAGGTTGCAGGCCAGGCCAGGCAGATGGTGCAGGCAATGAGAACAATTGGGACTCATCCCAGCTCCAGTGCTGGTCTAAAAGATGATCTTCTTGAAAACTTACAGGCCTACCAGAAACGGATGGGAGTGCAAATGCAGCGATTCAAGTGA
		</sequence>
		<sequence>
			<taxon idref="1015179|avian_shorebirds|NorthAmerica|20070524|H13N9"/>
			ATGAGTCTTCTGACCGAGGTCGAAACGTACGTTCTCTCTATCATTCCATCAGGCCCCCTCAAAGCCGAGATAGCACAGAGACTTGAAGATGTTTTTGCAGGGAAGAACACAGACCTTGAAGCTCTCATGGAATGGCTAAAGACAAGACCGATCTTGTCACCTCTGACTAAGGGGATTTTAGGATTTATTTTTACGCTCACCGTGCCCAGTGAGCGAGGACTGCAGCGTAGACGCTTTGTCCAAAATGCCCTAAATGGGAATGGAGACCCAAACAACATGGACAGAGCAGTGAAGCTTTACAGAAAGCTGAAGAGAGAGATAACATTCCACGGAGCTAAAGAGGTGGCACTCAGCTACTCAACTGGTGCACTTGCAAGCTGTATGGGTCTCATCTACAATAGAATGGGAACAGTGACCACAGAAGTGGCGTTTGGCCTAGTATGTGCCACTTGTGAGCAGATTGCTGACTCCCAGCATCGGTCCCATAGGCAGATGGTGACCACAACCAACCCGTTAATCAGGCACGAAAATAGAATGGTGCTGGCAAGCACTACTGCCAAGGCTATGGAGCAGATGGCCGGGTCGAGTGAACAAGCAGCTGAGGCAATGGAGGTTGCAGGCCAGGCCAGGCAGATGGTGCAGGCAATGAGAACAATTGGGACTCATCCTAGCTCCAGTGCTGGTCTAAAAGATGATCTTCTTGAAAACTTACAGGCATACCAGAAACGGATGGGAGTGCAAATGCAGCGATTCAAGTGA
		</sequence>
		<sequence>
			<taxon idref="1001276|avian_waterfowl|EasternEurope|19980615|H13N6"/>
			ATGAGTCTTCTAACCGAGGTTGAAACGTACGTTCTCTCTATCATTCCATCAGGCCCCCTCAAAGCCGAGATAGCACAGAGACTTGAGGATGTTTTTGCAGGGAAGAACACAGACCTTGAAGCTCTCATGGAGTGGCTAAAGACAAGACCGATCTTGTCACCTCTGACCAAGGGGATTTTAGGGTTTATTTTTACGCTCACCGTGCCCAGTGAGCGAGGACTGCAGCGTAGACGCTTTGTCCAAAACGCCCTAAATGGGAATGGAGACCCAAACAACATGGACAGAGCAGTAAAGCTTTACAGAAAGCTAAAGAGAGAGATAACATTCCACGGAGCTAAGGAGGTGGCACTCAGCTACTCAACTGGTGCACTTGCCAGCTGCATGGGTCTCATCTACAATAGGATGGGAACAGTGACCACAGAAGTGGCTTTTGGTCTAGTATGTGCCACTTGTGAGCAGATTGCTGACTCCCAGCATCGGTCCCACAGGCAGATGGTGACCACAACCAATCCATTAATCAGACACGAAAATAGAATGGTGCTGGCAAGCACTACTGCCAAGGCTATGGAGCAGATGGCTGGATCGAGTGAACAAGCAGCTGAGGCAATGGAGGTTGCAGGCCAGGCTAGACAGATGGTGCAGGCAATGAGAACAATAGGGACTCATCCTAGCTCCAGTGCTGGTCTGAAGGATGATCTTCTTGAAAACTTGCAGGCCTATCAGAAACGAATGGGAGTGCAAATGCAGCGATTCAAGTGA
		</sequence>
		<sequence>
			<taxon idref="1019439|avian_shorebirds|NorthernEurope|20111016|H16N3"/>
			ATGAGTCTTCTAACCGAGGTCGAAACGTACGTTCTCTCTATCATTCCATCAGGCCCCCTCAAAGCCGAGATAGCACAGAGACTTGAAGATGTTTTTGCTGGGAAGAACACAGATCTTGAAGCTCTCATGGAGTGGCTAAAGACAAGACCAATCTTGTCACCTCTGACTAAGGGAATTTTAGGGTTTGTTTTTACGCTCACCGTGCCCAGTGAGCGAGGACTGCAGCGTAGACGCTTTGTCCAAAATGCCCTAAATGGGAATGGAGACCCAAACAATATGGACAGAGCAGTGAAGCTTTACAGAAAGCTGAAGAGGGAGATAACATTCCACGGAGCTAAGGAGGTGGCACTCAGCTACTCAACTGGTGCACTTGCCAGCTGCATGGGTCTCATCTACAATAGGATGGGGACAGTGACCACAGAAGTGGCTTTTGGTCTAGTATGTGCCACTTGTGAGCAGATTGCTGACTCTCAGCACCGATCACACAGGCAGATGGTGACCACAACCAATCCACTAATCAGACACGAAAATAGAATGGTGCTGGCAAGCACTACTGCTAAGGCTATGGAGCAGATGGCTGGATCGAGTGAACAAGCAGCTGAGGCAATGGAGGTTGCAGGCCAGGCTAGACAGATGGTGCAGGCAATGAGAACAATTGGGACTCATCCTAGCTCCAGTGCTGGTCTGAAAGATGATCTTCTTGAAAATTTGCAGGCCTATCAGAAACGAATGGGAGTGCAAATGCAGCGATTCAAGTGA
		</sequence>
		<sequence>
			<taxon idref="1024417|avian_shorebirds|WestAsia|20130307|H13N8"/>
			ATGAGTCTTCTAACCGAGGTCGAAACGTACGTTCTCTCTATCATTCCATCAGGCCCCCTCAAAGCCGAGATAGCACAGAGACTTGAAGATGTTTTTGCAGGAAAGAACACAGACCTTGAAGCTCTCATGGAGTGGCTAAAGACAAGACCGATCTTGTCACCTCTGACTAAGGGAATTTTAGGGTTTATTTTTACGCTCACCGTGCCCAGTGAGCGAGGACTGCAGCGTAGACGCTTTGTCCAAAACGCCCTAAATGGGAATGGAGACCCAAACAACATGGACAGGGCAGTGAAGCTTTACAGAAAGCTGAAGAGGGAGATAACATTCCACGGAGCTAAGGAGGTGGCACTAAGCTACTCAACTGGTGCACTTGCCAGCTGCATGGGTCTCATCTACAATAGGATGGGGACAGTAACCACAGAAGTGGCTTTTGGTCTAGTATGTGCCACTTGTGAGCAGATTGCTGACTCTCAGCATCGATCCCACAGGCAGATGGTGACCACAACCAATCCACTAATTAGACACGAAAATAGAATGGTGCTGGCAAGCACTACTGCTAAGGCTATGGAGCAGATGGCTGGATCGAGTGAACAAGCAGCAGAGGCAATGGAGGTTGCAGGCCAGGCTAGACAGATGGTGCAGGCAATGAGAACAATTGGGACTCATCCTAGCTCCAGTGCTGGTCTGAAAGATGATCTTCTTGAAAATTTGCAGGCCTATCAGAAACGAATGGGAGTGCAAATGCAGCGATTCAAGTGA
		</sequence>
		<sequence>
			<taxon idref="1021694|avian_waterfowl|EastAsia|20130718|H5N2"/>
			ATGAGTCTTCTGACCGAGGTCGAAACGTATGTTCTCTCTATCGTACCGTCAGGCCCCCTCAAAGCCGAGATCGCGCAGAGACTTGAAGATGTTTTTGCAGGGAAGAACACAGATCTCGAGGCCCTCATGGAATGGCTAAAGACAAGACCAATCCTGTCACCTCTGACTAAGGGGATTTTAGGATTTGTGTTCACGCTCACCGTGCCCAGTGAGCGAGGACTGCAGCGTAGACGGTTTGTCCAAAATGCCCTAAATGGAAATGGAGACCCAAACAATATGGACAAGGCCGTCAAACTATACAGGAAGCTAAAGAGGGAGATAACATTCCATGGGGCTAAAGAGGTTGCACTCAGCTACTCAACAGGTGCACTTGCAAGTTGCTTGGGTCTCATATACAACAGAATGGGAACAGTGACCACAGAAGGGGCTTTTGGACTAGTATGTGCCACTTGTGAGCAGATTGCAGATTCACAGCATCGGTCTCACAGACAGATGGTGGCCACAACTAACCCACTAATAAGGCATGAGAACAGAATGGTGCTGGCCAGCACTACGGCTAAGGCTATGGAGCAGATGGCCGGGTCGAGTGAACAAGCAGCAGAAGCTATGGAGGTTGCTAGTCAGGCTAGGCAGATGGTGCAGGCGATGAGAACAATTGGGACTCATCCCAACTCCAGTGCCGGTCTAAAGGATGATCTTCTTGAAAATTTGCAGGCATACCAGAAACGGATGGGAGTGCAAATGCAGCGATTCAAGTGA
		</sequence>
		<sequence>
			<taxon idref="1007015|avian_domesticbirds|EastAsia|20090315|H7N6"/>
			ATGAGTCTTCTAACCGAGGTCGAAACGTATGTTCTCTCTATTGTCCCGTCAGGCCCCCTCAAAGCCGAGATCGCGCAGAGACTTGAGGATGTTTTTGCAGGGAAGAACACAGATCTTGAGGCTCTCATGGAATGGCTAAAGACAAGACCAATCCTGTCACCTCTGACTAAGGGGATTTTGGGATTTGTGTTTACGCTCACCGTGCCCAGTGAGCGAGGACTGCAGCGTAGACGCTTTGTCCAAAATGCCCTGAATGGAAACGGGGACCCAAATAACATGGATAGGGCAGTCAAACTGTACAGAAAATTGAAAAGGGAGATAACATTTCATGGCGCTAAAGAAGTGGCACTCAGCTACTCGGCTGGTGCACTCGCCAGTTGCATGGGGCTCATATATAACAGGATGGGAACGGTAACCACAGAAGTGGCTTTCGGCCTAGTGTGTGCCACTTGTGAGCAGATTGCTGATTCACAGCATCGATCTCACAGGCAGATGGTGACTACCACCAACCCACTAATCAGGCATGAAAACAGGATGGTTCTGGCCAGCACTACGGCTAAGGCTATGGAGCAGATGGCTGGATCAAGTGAGCAAGCAGCAGAAGCCATGGAGGTCGCTAGTCAGGCCAGACAGATGGTGCAGGCGATGAGAACAATCGGGACTCATCCTAGCTCCAGTGCTGGTCTGAAAGACGATCTTCTTGAAAATTTGCAGGCCTACCAGAAACGGATGGGAGTGCAAATGCAGCGATTCAAGTGA
		</sequence>
		<sequence>
			<taxon idref="1024929|avian_waterfowl|EastAsia|20131214|H3N2"/>
			ATGAGTCTTCTAACCGAGGTCGAAACGTATGTTCTCTCTATCGTACCGTCAGGCCCCCTCAAAGCCGAGATCGCGCAGAGACTTGAAGATGTTTTTGCAGGAAAGAACACCGATCTTGAGGCTCTCATGGAATGGCTAAAGACAAGACCAATCCTGTCACCTCTGACTAAGGGGATTTTAGGATTTGTGTTCACGCTCACCGTGCCCAGTGAGCGAGGACTGCAGCGTAGACGCTTTGTCCAAAATGCCCTGAATGGAAATGGAGACCCAAATAACATGGATAGGGCAGTCAAGCTGTATAGGAAACTGAAAAGGGAAATAACATTCCATGGGGCCAAGGAGGTTGCACTCAGTTACTCAACCGGTGCACTTGCCAGTTGCATGGGTCTCATATACAACAGGATGGGAACAGTGACCACAGAAGTGGCTTTTGGCCTGGTGTGTGCCACTTGTGAGCAGATTGCTGATTCACAGCATCGGTCTCACAGACAGATGGTGACTACCACCAACCCACTAATCAGGCATGAAAACAGAATGGTGCTGGCCAGCACTACAGCTAAAGCTATGGAGCAGATGGCTGGATCAAGTGAGCAAGCAGCAGAAGCCATGGAAGTTGCTAGTCAGGCTAGGCAGATGGTGCAGGCGATGAGGACAATTGAGACTCATCCTAGCTCCAGTGCTGGTCTGAAAGATGATCTTCTTGAAAATTTGCAGGCCTACCAGAAACGGATGGGAGTGCAAATGCAACGATTCAAGTGA
		</sequence>
		<sequence>
			<taxon idref="1026426|avian_waterfowl|EastAsia|20131215|H10N2"/>
			ATGAGTCTTCTAACCGAGGTCGAAACGTACGTTCTCTCTATCGTTCCGTCAGGCCCCCTCAAAGCCGAGATCGCGCAGAGACTTGAAGATGTTTTTGCAGGGAAGAACACCGATCTTGAGGCTCTCATGGAATGGCTAAAGACAAGACCAATCCTGTCACCTCTGACTAAGGGGATTTTAGGATTTGTGTTCACGCTCACCGTGCCCAGTGAGCGAGGACTGCAGCGTAGACGCTTTGTTCAGAATGCCCTGAATGGAAATGGAGACCCAAATAACATGGATAGGGCAGTCAAACTGTACAGGAAACTGAAGAGGGAAATAACATTCCATGGGGCCAAAGAGGTTGCACTCAGTTACTCAACCGGTGCACTTGCCAGTTGCATGGGTCTCATATACAACAGGATGGGAACAGTGACCACAGAAGTGGCTTTTGGCCTGGTATGCGCCACTTGTGAGCAGATTGCTGATTCACAGCATCGGTCTCACAGACAGATGGTGACTACCACCAACCCACTAATCAGGCATGAAAACAGAATGGTGCTGGCCAGCACTACAGCTAAAGCTATGGAGCAGATGGCTGGGTCAAGTGAGCAAGCAGCGGAAGCCATGGAAGTTGCTAGTCAGGCTAGGCAGATGGTGCAGGCGATGAGGACAATTGGGACTCATCCTAGCTCCAGTGCCGGTCTGAAAGATGATCTTCTTGAAAATTTGCAGGCCTACCAGAGACGGATGGGAGTGCAAATGCAACGGTTCAAGTGA
		</sequence>
		<sequence>
			<taxon idref="1011424|avian_waterfowl|EastAsia|20110615|H1N2"/>
			ATGAGTCTTCTAACCGAGGTCGAAAGGTACGTTCTCTCTATCGTTCCATCAGGCCCCCTCAAAGCCGAGATCGCGCAGAGACTTGAAGATGTTTTTGCAGGGAAGAACACTGATCTCGAGGCTCTCATGGAATGGTTAAAGACAAGACCAATCCTGTCACCTCTGACTAAGGGGATTTTAGGATTTGTGTTCACGCTCACCGTGCCCAGTGAGCGAGGACTGCAGCGTAGACGCTTTGTTCAGAATGCCCTGAATGGAAATGGAGACCCAAACAACATGGATAGGGCAGTCAAACTGTACAGGAAACTGAAGAGGGAGATAACATTCCATGGGGCCAAAGAGGTTGCACTCAGTTACTCAACCGGTGCACTTGCTAGTTGCATGGGTCTCATATACAACAGGATGGGAACGGTGACCACAGAAGTGGCTTTTGGCCTAGTGTGCGCCACTTGTGAGCAGATTGCTGACTCACAGCATCGGTCTCACAGACAGATGGTGACTACCACCAACCCACTAATCAGGCATGAAAACAGGATGGTGCTGGCTAGCACTACAGCTAAAGCTATGGAGCAGATGGCTGGGTCAAGTGAGCAAGCAGCGGAAGCCATGGAAGTTGCTAGTCAGGCTAGGCAGATGGTGCAGGCTATGAGGACAATTGGGACTCATCCTAGCTCCAGTGCCGGTCTGAAAGATGATCTTCTTGATAATTTGCAGGCCTACCAGAAACGGATGGGAGTGCAAATGCAACGGTTCAAGTGA
		</sequence>
		<sequence>
			<taxon idref="1014161|avian_domesticbirds|EastAsia|20111129|H6N2"/>
			ATGAGTCTTCTAACCGAGGTCGAAACGTACGTTCTCTCTATCGTCCCGTCAGGCCCCCTCAAAGCCGAAATCGCGCAGAGACTTGAAGATGTATTTGCAGGGAAGAACACAGATCTCGAGGCTCTCATGGAATGGCTAAAGACAAGACCAATCCTGTCACCTCTGACTAAGGGGATGTTAGGATTTGTGTTTACGCTCACCGTGCCCAGTGAGCGAGGACTGCAGCGTAGACGATTTGTTCAAAATGCCCTAAATGGGAATGGGGACCCAAACAACATGGATAAGGCAGTCAAACTGTACAGGAAGCTGAAGAGAGAAATAACATTCCATGGAGCCAAAGAAGTAGCACTCAGCTACTCAACTGGTGCACTCGCCAGTTGCATGGGTCTCATATACAATAGAATGGGGACGGTGACTACAGAGGTAGCTTTCGGCCTGGTGTGTGCAACTTGCGAGCAGATTGCTGATTCACAGCATCGGTCTCACAGACAGATGGTGGCAACCACCAACCCACTAATCAGGCATGAGAACAGAATGGTGCTGGCCAGCACCACAGCTAAGGCTATGGAGCAGATGGCCGGATCAAGTGAGCAGGCAGCAGAAGCCATGGAAGTTGCTAGTCAGGCCAGGCAGATGGTACAGGCAATGAGGACAATTGGGACTCATCCTAGTACCAGTGCCGGTCTGAAAGATGATCTTCTTGAAAATTTGCAGGCCTACCAGAAACGGATGGGAGTGCAAATGCAGCGATTCAAGTGA
		</sequence>
		<sequence>
			<taxon idref="1007183|avian_waterfowl|EastAsia|20010615|H6N2"/>
			ATGAGTCTTCTGACCGAGGTCGAAACGTACGTTCTCTCTATCGTCCCGTCAGGCCCCCTCAAAGCCGAGATCGCGCAGAGACTTGAAGATGTATTTGCAGGGAAGAACACAGATCTTGAGGCTCTCATGGAATGGCTAAAGACAAGACCAATCCTGTCACCTCTGACTAAGGGGATGTTAGGATTTGTGTTTACGCTCACCGTGCCCAGTGAGCGAGGACTGCAGCGTAGACGGTTTGTCCAGAATGCCCTAAATGGGAATGGAGACCCAAACAACATGGATAGGGCAGTCAAACTGTACAGGAAGCTGAAGAGAGAAATAACATTCCATGGAGCCAAAGAGGTTGCACTCAGCTACTCAACCGGTGCACTTGCCAGTTGCATGGGTCTGATATACAACAGGATGGGGACAGTGACTACAGAGGTAGCTTTCGGCCTGGTGTGTGCCACTTGCGAGCAGATTGCTGATTCACAGCATCGGTCTCACAGACAAATGGTGGCAACCACCAACCCACTAATCAGGCATGAGAACAGAATGGTGCTGGCCAGCACCACGGCCAAGGCTATGGAGCAGATGGCTGGATCTAGTGAGCAGGCAGCAGAAGCTATGGAAGTTGCTAGTCAGGCCAGGCAGATGGTGCAGGCAATGAGGGCAATTGGGACTCATCCTAGCACCAGTGCCGGTCTGAAAGATGATCTTCTTGAAAATTTGCAGGCCTACCAGAAACGGATGGGAGTGCAAATGCAGCGATTCAAGTGA
		</sequence>
		<sequence>
			<taxon idref="1012858|avian_waterfowl|EastAsia|20070515|H6N6"/>
			ATGAGTCTTCTGACCGAGGTCGAAACGTACGTTCTCTCTATTGTCCCGTCAGGCCCCCTCAAAGCCGAGATCGCGCAGAGACTTGAAGATGTATTTGCAGGAAAGAACACAGATCTTGAGGCTCTCATGGAATGGCTAAAGACAAGACCAATCCTGTCACCTCTGACTAAGGGGATTTTAGGGTTTGTGTTTACGCTCACCGTGCCCAGTGAGCGAGGACTGCAGCGTAGACGATTTGTCCAAAATGCTCTAAATGGGAATGGAGACCCAAACAACATGGATAGGGCAGTCAAACTGTACAGGAAGCTGAAAAGAGAAATAACATTCCATGGAGCCAAAGAAGTTGCACTCAGCTACTCAACCGGTGCACTCGCCAGTTGCATGGGTCTGATATACAACAGAATGGGGACAGTGACTACAGAGGTAGCTTTCGGCCTGGTGTGTGCCACTTGCGAGCAGATTGCTGATTCACAACATCGGTCTCACAGACAGATGGTGGCCACCACCAACCCACTAATCAGGCATGAAAACAGAATGGTGCTGGCCAGCACCACGGCTAAAGCTATGGAGCAGATGGCTGGATCTAGTGAGCAGGCAGCAGAAGCTATGGAAGTTGCTAGTCAGGCCAGGCAGATGGTGCAGGCAATGAGGGCAATTGGGACTCATCCTAGCACCAGTGCCGGTCTGAAAGATGATCTTCTTGAAAATTTGCAGGCCTACCAGAAACGGATGGGAGTGCAAATGCAGCGATTCAAGTGA
		</sequence>
		<sequence>
			<taxon idref="1014908|avian_landbirds|EastAsia|20111015|H5N2"/>
			ATGAGTCTTCTAACCGAGGTCGAAACGTACGTTCTCTCTATCGTCCCGTCAGGCCCCCTCAAAGCCGAGATCGCGCAGAGACTTGAAGATGTCTTTGCAGGGAAGAACACCGATCTCGAGGCCCTCATGGAATGGCTAAAGACAAGACCAATCCTGTCACCTCTGACTAAGGGGATTTTGGGTTTTGTGTTCACGCTCACCGTGCCCAGTGAGCGAGGACTGCAGCGTAGACGCTTTGTCCAAAATGCCCTAAATGGGAATGGAGACCCGAATAACATGGATAGGGCAGTCAAACTGTACAGGAAGCTGAAGAGAGAAATAACATTCCATGGAGCCAAAGAGGTTGCACTCAGCTACTCGACTGGTGCACTCGCCAGTTGCACGGGTCTGATATACAACAGAATGGGGTCAGTGACTACAGAGGTAGCCTTCGGCCTGGTGTGTGCCACCTGCGAGCAGATTGCTGACTCACAGCATCGGTCTCACAGACAGATGGTGGCAACCACCAACCCACTAATCAGGCATGAGAACAGAATGGTGATGGCCAGCACCACGGCTAAGGCTATGGAGCAGATGGCTGGATCTAGTGAGCAGGCAGCAGAAGCTATGGAAGTTGCTAGTCAGGCAAGGCAGATGGTGCAGGCAATGAGGGCAGTTGGGACCCATCCTAGCACCAGTGCCGGTCTGAAAGATGATCTTCTTGAAAATTTGCAGGCCTACCAGAAACGGATGGGAGTGCAAATGCAGCGATTCAAGTGA
		</sequence>
		<sequence>
			<taxon idref="1016082|avian_waterfowl|EastAsia|20100402|H6N2"/>
			ATGAGTCTTCTGACCGAGGTCGAAACGTACGTTCTCTCTATCATACCGTCAGGCCCCCTCAAAGCCGAGATCGCGCAGAGACTTGAAGATGTATTTGCAGGGAAGAACACGGATCTTGAGGCTCTCATGGAATGGCTAAAGACAAGACCAATCCTGTCACCTCTGACTAAGGGGATGTTAGGATTTGTGTTTACGCTCACCGTGCCCAGTGAGCGAGGACTGCAGCGTAGACGGTTTGTCCAAAATGCCCTAAATGGGAATGGAGACCCAAACAACATGGATAGAGCAGTCAAACTATACAGGAAGCTGAAGAGAGAAATAACATTCCATGGAGCCAAGGAGGTTGCACTCAGCTATTCAACCGGTGCACTCGCCAGTTGCATGGGTCTGATATACAACAGAATGGGGACAGTAACTACGGAGGTAGCTTTCGGCTTGGTGTGTGCCACTTGTGAGCAGATTGCTGATTCACAGCATCGGTCTCACAGACAAATGGTGGCAACCACCAACCCACTAATCAGGCATGAAAACAGAATGGTGCTGGCCAGCACCACGGCTAAGGCTATGGAGCAGATGGCTGGATCTAGTGAGCAGGCAGCAGAAGCTACGGAAGTTGCTAGTCAGGCCAGGCAGATGGTGCAGGCAATGAGGGCAATTGGGACTCATCCTAGCACCAGTACCGGTCTGAAAGATGATCTTCTTGAAAATTTGCAGGCCTACCAGAAACGGATGGGAGTGCAAATGCAGCGATTCAAGTGA
		</sequence>
		<sequence>
			<taxon idref="1024944|avian_waterfowl|EastAsia|20090305|H6N2"/>
			ATGAGTCTTCTGACCGAGGTCGAAACGTACGTTCTCTCTATCATACCGTCAGGCCCCCTCAAAGCCGAGATCGCGCAGAGACTTGAAGATGTATTTGCAGGGAAGAACACAGATCTTGAGGCTCTCATGGAATGGCTAAAGACAAGACCAATCCTGTCACCTCTGACTAAGGGGATGTTAGGATTTGTGTTTACGCTCACCGTGCCCAGTGAGCGAGGACTGCAGCGTAGACGGTTTGTCCAAAATGCCCTAAATGGGAATGGAGACCCAAACAACATGGATAGGGCAGTCAAACTATACAGGAAGCTGAAGAGAGAAATAACATTCCATGGAGCCAAAGAGGTTGCACTCAGCTACTCAACCGGTGCACTCGCCAGTTGCATGGGTCTGATATATAACAGAATGGGGACAGTGACTACAGAAGTAGCATTCGGCCTGGTGTGTGCCACTTGCGAGCAGATTGCTGATTCACAGCATCGGTCACACAGACAGATGGTGGCAACCACCAACCCACTAATCAGGCATGAGAACAGAATGGTACTGGCCAGCACCACGGCTAAGGCTATGGAGCAGATGGCTGGATCTAGTGAGCAGGCAGCAGAAGCTATGGAGGTTGCTAGTCAAGCCAGACAGATGGTGCAGGCAATGAGGGCAATTGGGACTCATCCTAGCACCAGTACCGGTTTGAAAGATGATCTTCTTGAAAATTTGCAGGCCTACCAGAAACGGATGGGAGTGCAAATGCAGCGATTCAAGTGA
		</sequence>
		<sequence>
			<taxon idref="1012052|avian_waterfowl|EastAsia|20100815|H6N6"/>
			ATGAGTCTTCTGACCGAGGTCGAAACGTACGTTAACTCTTACCTGTGGTTCGGCCCCCTCAAAGCCGAGATCGCGCACAGACTTGAAGATGTATTTGCAGGGAAGAACACAGATCTTGAGGCTCTCATGGAATGGCTAAAGACAAGACCAATCCTGTCACCTCTGACTAAGGGGATGTTAGGATTTGTGTTTACGCTCACCGTGCCCAGTGAGCGAGGACTGCAGCGTAGACGGTTTGTCCAAAATGCCCTAAATGGGAATGGAGACCCAAACAACATGGATAGGGCAGTCAAACTATACAGGAAGCTGAAGAGAGAAATAACATTCCATGGAGCCAAAGAGGTTGCACTCAGCTACTCAACCGGTGCACTCGCCAGTTGCATGGGTCTGATATACAACAGAATGGGGACAGTGACTACAGAGGTAGCTTTCGGCCTGGTGTGTGCCACTTGCGAGCAGATTGCTGATTCACAGCATCGGTCTCACAGACAGATGGTGGCAACCACCAACCCACTAATCAGGCATGAGAACAGAATGGTGCTGGCCAGCACCACGGCTAAGGCTATGGAGCAGATGGCTGGATCTAGTGAGCAGGCAGCAGAAGCTATGGAAGTTGCTAGTCAGGCCAGGCAGATGGTGCAGGCAATGAGGGCAATTGGGACTCATCCTAGCACCAGTACCGGTCTGAAAGATGATCTTCTTGAAAATTTGCAGGCCTACCAGAAACGGATGGGAGTGCAAATGCAGCGATTCAAGTGA
		</sequence>
		<sequence>
			<taxon idref="1012839|avian_waterfowl|EastAsia|20070615|H6N6"/>
			ATGAGTCTTCTGACCGAGGTCGAAACGTACGTTCTCTCTATCATACCGTCAGGCCCCCTCAAAGCCGAGATCGCGCAGAGACTTGAAGATGTATTTGCAGGGAAGAACACAGATCTTGAGGCTCTCATGGAATGGCTAAAGACAAGACCAATCCTGTCACCTCTGACTAAGGGGATGTTAGGATTTGTGTTTACGCTCACCGTGCCCAGTGAGCGAGGACTGCAGCGTAGACGGTTTGTCCAAAATGCCCTAAATGGGAATGGAGACCCAAACAACATGGATAGGGCAGTCAAACTATACAGGAAGCTGAAAAGAGAAATAACATTCCATGGAGCCAAAGAGGTTGCACTCAGCTACTCAACCGGTGCACTCACCAGTTGCATGGGCCTGATATACAACAGAATGGGGACAGTGGCTACAGAGGTAGCTCTCGGCCTGGTGTGTGCCACTTGCGAGCAAATTGCTGACTCACAGCATCGGTCTCACAGACAGATGGTGGCAACCACTAACCCACTAATCAGGCATGAGAACAGAATGGTGCTGGCCAGCACCACGGCCAAGGCTATGGAGCAGATGGCTGGATCTAGTGAGCAGGCAGCAGAAGCTATGGAAGTTGCTAGTCAGGCCAGGCAGATGGTGCAGGCAATGAGGGCAATTGGGACTCATCCTAGCACCAGTACCGGTCTGAAAGATGATCTTCTTGAAAATTTGCAGGCCTACCAGAAACGGATGGGAGTGCAAATGCAGCGGTTCAAGTGA
		</sequence>
		<sequence>
			<taxon idref="1025606|avian_waterfowl|SoutheastAsia|20140604|H6N6"/>
			ATGAGTCTTCTGACCGAGGTCGAAACGTACGTTCTCTCTATCATACCGTCAGGCCCCCTCAAAGCCGAGATCGCGCAGAGACTTGAAGATGTGTTTGCAGGGAAGAACACAGATCTTGAGGCTCTCATGGAATGGCTAAAGACAAGACCAATCCTGTCACCTCTGACTAAGGGGATGTTAGGATTTGTGTTTACGCTCACCGTGCCCAGTGAGCGAGGACTGCAGCGTAGACGGTTTGTCCAAAACGCCCTAAATGGGAATGGAGACCCAAACAACATGGATAGGGCAGTAAAACTATACAGGAAGCTGAAGAGAGAAATAACATTCCATGGAGCCAAAGAGGTTGCACTCAGTTACTCAACCGGTGCACTCGCCAGTTGCATGGGTCTGATATACAATAGGATGGGGACAGTGACTACAGAGGTAGCTTTCGGCCTGGTGTGTGCCACTTGCGAGCAGATTGCTGATTCACAGCATCGGTCTCACAGACAGATGGTGGCAACCACCAACCCACTAATCAGGCATGAGAACAGAATGGTACTGGCCAGCACCACGGCTAAGGCTATGGAGCAGATGGCTGGATCTAGTGAGCAGGCAGCAGAAGCTATGGAAGTTGCTAGCCAGGCCAGGCAGATGGTGCAGGCAATGAGGGCAATTGGGACTCATCCTAGCACCAGTACCGGTTTGAAAGATGATCTTCTTGAAAATTTGCAGGCCTACCAGAAACGGATGGGAGTGCAAATGCAGCGATTCAAGTGA
		</sequence>
		<sequence>
			<taxon idref="1012029|avian_waterfowl|EastAsia|20070515|H6N2"/>
			ATGAGTCTTCTGACCGAGGTCGAAACGTACGTTCTCTCTATCGTACCATCAGGCCCCCTCAAAGCCGAGATCGCGCAGAGACTTGAAGATGTATTTGCAGGGAAGAACACAGATCTTGAGGCTCTCATGGAATGGCTAAAGACAAGACCAATCCTGTCACCTCTGACTAAGGGGATGTTAGGATTTGTGTTTACGCTCACCGTGCCCAGTGAGCGAGGACTGCAGCGTAGACGGTTTGTCCAAAATGCCCTAAATGGGAATGGAGACCCAAACAACATGGATAGGGCAGTCAAACTGTACAGGAAGCTGAAGAGTGAAATAACATTCCATGGAGCCAAAGAGGTTGCACTCAGTTACTCAACCGGTGCACTCGCCAGTTGCATGGGTCTGATATACAACAGAATGGGGACAGCGACTACAGAGGTAGCTTTCGGCCTGGTGTGTGCCACTTGCGAGCAGATTGGTGACTCACAGCATCGGTCTCACAGACAGATGGTGGCAACCACCAACCCAATAATCAGGCATGAGAACAGAATGGTGGTGGCCAGCACCACGGCTAAGGCTATGGAGCAGATGGCTGGATCTAGTGAGCAGGCAGCAGAAGCTATGGAAGTTGTTAGTCAGGCCAGGCAGATGGTGCAGGCAATGAGGGCAATTGGGACCCATCCTAGCACCAGTGCCGGTCTGAAAGATGATGTTCTTGAAAATTTGCAGGCCTACCAGAAACGGATGGGAGTGCAAATGCAGCGATTCAAGTGA
		</sequence>
		<sequence>
			<taxon idref="1024964|avian_domesticbirds|EastAsia|20101209|H6N6"/>
			ATGAGTCTTCTGACCGAGGTCGAAACGTACGTTCTCTCTATCATACCGTCAGGCCCCCTCAAAGCCGAGATCGCGCAGAGACTTGAAGATGTATTTGCAGGGAAGAAAACAGATCTTGAGGCTCTCATGGAATGGCTAAAGACAAGACCAATCCTGTCACCTCTGACTAAGGGGATGTTAGGATTTGTGTTTACGCTCACCGTGCCCAGTGAGCGAGGACTGCAGCGTAGACGGTTTGTCCAAAACGCCCTAAATGGGAATGGAGACCCAAATAACATGGATAGGGCAGTCAAACTGTATAGGAAGTTGAAGAGAGAAATAACATTCCATGGAGCCAAAGAGGTTGCACTCAGCTACTCAACCGGTGCACTCGCTAGTTGCATGGGTCTGATATACAACAGAATGGGGACAGTGGCTACAGAGGCAGCCTTCGGCCTGGTGTGTGCCACTTGTGAGCAGATTGCTGACTCACAGCATCGGTCTCACAGACAGATGGTGGCAACCACCAACCCACTAATCAGGCATGAGAACAGAATGGTAATGGCCAGCACCACGGCTAAGGCTATGGAGCAGATGGCTGGATCTAGTGAGCAAGCAGCAGAAGCTATGGAAGTTGCTAGTCAGGCCAGGCAGATGGTGCAGGCAATGAGGGCAATTGGAACTCACCCTAGCACCAGTGCCGGTCTGAAAGATGATCTTCTTGAAAATTTGCAGGCCTACCAGAAACGGATGGGAGTGCAAATGCAGCGATTCAAGTGA
		</sequence>
		<sequence>
			<taxon idref="1007257|avian_waterfowl|EastAsia|20010615|H6N2"/>
			ATGAGTCTTCTGACCGAGGTCGAAACGTACGTTCTCTCTATCGTCCCGTCAGGCCCCCTCAAAGCCGAGATCGCGCAGAGACTTGAAGATGTATTTGCAGGGAAGAACACAGATCTTGAGGCTCTCATGGAATGGCTAAAGACAAGACCAATCCTGTCACCTCTGACTAAGGGGATGTTAGGGTTTGTGTTTACGCTCACCGTGCCCAGTGAGCGAGGACTGCAGCGTAGACGGTTTATCCAAAATGCCCTAAATGGGAATGGAGACCCAAACAACATGGATAGGGCAGTCAAACTGTACAGGAAGCTGAAGAGAGAAATAACATTCCATGGAGCCAAAGAGGTTGCACTCAGCTACTCAACCGGTGCACTCGCCAGTTGCATGGGTCTAATATACAACAGGATGGGAACAGTGACTACAGAGGTAGCTTTCGGCCTGGTGTGTGCCACTTGCGAGCAGATTGCTGATTCACAGCATCGGTCTCACAGACAGATGGTGGCAACCACCAACCCACTAATCAGGCATGAGAACAGAATGGTGCTGGCCAGCACCACTGCTAAGGCTATGGAGCAGATGGCTGGATCTAGTGAGCAGGCAGCAGAAGCCATGGAAGTTGCTAGTCAGGCCAGGCAGATGGTGCAGGCAATGAGGGCAATCGGGACTCATCCTAGCACCAGTGCCGGTCTGAAAGATGATCTTCTTGAAAATTTGCAGGCCTACCAGAAACGGATGGGAGTGCAAATGCAGCGATTCAAGTGA
		</sequence>
		<sequence>
			<taxon idref="1012840|avian_waterfowl|EastAsia|20070215|H6N8"/>
			ATGAGTCTTCTGACCGAGGTCGAAACGTACGTTCTCTCTATCATACCGTCAGGCCCCCTCAAAGCCGAGATCGCGCAGAGACTTGAAGATGTATTTGCAGGGAAGAACACAGATCTTGAGGCTCTCATGGAATGGCTAAAGACAAGACCAATCCTGTCACCTCTGACTAAGGGGATGTTAGGATTTGTGTTTACGCTCACCGTGCCCAGTGAGCGAGGACTGCAGCGTAGACGGTTTGTCCAAAATGCCCTAAATGGGAATGGAGACCCAAACAACATGGATAGGGCAGTCAAACTGTACAGGAAGCTAAAGAGAGAGATAACATTCCATGGAGCCAAAGAGGTTGCACTCAGCTACTCAACCGGTGCACTCGCCAGTTGCATGGGTCTAATATACAACAGGATGGGAACAGTGACTGCAGAGGTAGCTTTTGGCCTGGTGTGTGCCACTTGCGAGCAGATTGCCGATTCACAGCATCGGTCTCACAGACAGATGGTGGCAACCACCAACCCACTAATCAGGCATGAGAACAGAATGGTGCTGGCCAGCACCACGGCTAAGGCCATGGAGCAGATGGCTGGATCTAGTGAGCAGGCAGCAGAAGCCATGGAAGTTGCTAGTCAGGCCAGGCAGATGGTGCAGGCAATGAGGGCAATTGGGACTCATCCTAGTACCAGTGCCGGTCTGAAAGATGATCTTCTTGAAAATTTGCAGGCCTACCAGAAACGGATGGGAGTGCAAATGCAGCGATTCAAGTGA
		</sequence>
		<sequence>
			<taxon idref="1012795|avian_waterfowl|EastAsia|20060915|H6N2"/>
			ATGAGTCTTCTGACCGAGGTCGAAACGTACGTTCTCTCTATCGTCCCGTCAGGCCCCCTCAAAGCCGAGATCGCGCAGAGACTTGAAGATGTATTTGCAGGAAAGAACACAGATCTCGAGGCTCTCATGGAATGGCTAAAGACAAGACCAATCCTGTCACCTCTGACTAAGGGGATGTTAGGATTTGTGTTTACGCTCACCGTGCCCAGTGAGCGAGGACTGCAGCGTAGACGATTTGTCCAAAACGCCCTAAATGGGAATGGAGACCCAAACAACATGGATAGGGCAGTAAAACTGTACAGGAAACTGAAGAGAGAAATAACATTCCATGGGGCCAAGGAGGTTGCACTTAGCTACCCAACCGGTGCACTCGCCAGTTGCATGGGTCTCATATACAACAGAATGGGAACAGTGACTACAGAGGTAGCGTTTGGCCTGGTGTGTGCCACTTGCGAGCAAATTGCTGATTCGCAGCATCGGTCTCATAGACAGATGGTGGCGACCACCAACCCACTAATCAGGCATGAGAACAGAATGGTGCTGGCCAGCACCACGGCTAAGGCTATGGAGCAGATGGCTGGATCAAGTGAGCAGGCAGCTGAAGCCATGGAGGTTGCTAGTCAGGCAAGGCAGATGGTGCAGGCAATGAGGTCAATTGGGACACATCCAAGCACCAGTGCCGGTCTGAAAGATGATCTTCTTGAAAATTTGCAGGCCTACCAGAAACGGATGGGAGTGCAAATGCAGCGATTCAAGTGA
		</sequence>
		<sequence>
			<taxon idref="1012856|avian_waterfowl|EastAsia|20070815|H6N6"/>
			ATGAGTCTTCTAACCGAGGTCGAAACGTACGTTCTCTCTATCGTTCCGTCAGGCCCCCTCAAAGCCGAGATCGCGCAGAGACTTGAAGATGTCTTTGCAGGGAAGAACACCGATCTTGAGGCTCTCATGGAATGGCTAAAGACAAGACCAATCCTGTCACCTCTGACTAAGGGGATTTTAGGATTTGTGTTCACGCTCACCGTGCCCAGTGAGCGAGGACTGCAGCGTAGACGCTTTGTCCAAAATGCCCTAAATGGGAATGGAGACCCAAACAACATGGATAGGGCAGTAAAATTGTACAGGAAGCTGAAGAGAGAAATGACATTCCATGGAGCCAAAGAGGTTGCACTCAGCTACTCAACTGGTGCACTCGCCAGTTGCATGGGTCTCATATACAACAGGATGGGAACGGTGACCACGGAGGTAGCTTTAGGCCTGGTGTGTGCCACTTGCGAGCAGATTGCTGATTCACAGCATCGATCTCATAGACAGATGGTGGCAACCACCAATCCATTAATCAAGCATGAGAACAGAATGGTGCTGGCCAGCACCACGGCCAAGGCTATGGAGCAGATGGCTGGATCAAGTGAGCAGGCAGCAGAGGCCATGGAAGTTGCTAGTCAGGCCAGGCAGATGGTGCAAGCAATGAGGGCAATTGGGACTCATCCTAGCACCAGTACCGGTCTGAAAGATGATCTTCTTGAAAACTTGCAGGCCTACCAGAAACGGATGGGAGTGCAAATGCAGCGATTCAAGTGA
		</sequence>
		<sequence>
			<taxon idref="1012058|avian_domesticbirds|EastAsia|20070615|H6N2"/>
			ATGAGTCTTCTGACCGAGGTCGGAACGTACGTTCTCTCTATCGTTCCGTCAGGCCCCCTCAAAGCCGAGATCGCGCAGAGACTTGAAGATGTCTTTGCAGGAAAGAACACCGATCTCGAGGCTCTCATGGAATGGCTAAAGACAAGACCAATCCTGTCACCTCTGACTAAGGGGATTTTAGGTTTTGTGTTTACGCTCACCGTGCCCAGTGAGCGAGGACTGCAGCGTAGACGATTTGTCCAAAATGCCCTAAATGGGAATGGAGACCCAAACAACATGGACAGGGCAGTAAAACTGTACAGGAAGTTGAAAAGAGAAATGACATTTCATGGGGCCAAAGAAGTTGCACTCAGCTACTCAACCGGTGCACTCGCCAGTTGCATGGGTCTCATATACAACAGGATGGGAACAGTGACCACAGAAGTGGCTTTTGGCCTAGTGTGTGCCACCTGCGAGCAGATTGCTGATTCACAGCATCGATCTCACAGGCAGATGGTGGCTACCACCAACCCGTTAATCAAGCATGAGAACAGAATGGTGCTGGCCAGCACCACGGCCAAGGCTATGGAGCAGATGGCTGGATCAAGTGAGCAGGCAGCAGAAGCCATGGAAGTTGCTAGTCAGGCTAGGCAGATGGTGCACGCGATGAGGGCAATTGGGACTCATCCTAGCATCAGTGCCGGTCTGAAAGATGATCTTCTTGAAAACTTGCAGGCCTACCAGAAACGGATGGGAGTGCAAATGCAGCGATTCAAGTGA
		</sequence>
		<sequence>
			<taxon idref="1024956|avian_waterfowl|EastAsia|20110309|H6N6"/>
			ATGAGTCTTCTGACCGAGGTCGAAACGTACGTTCTATCTATAATCCCGTCAGGCCCCCTCAAAGCCGAGATCGCGCAGAGACTTGAGGATATATTTGCAGGAAAGAACACAGATCTCGAGGCTCTCATGGAATGGCTAAAGACAAGACCAATCCTGTCACCTCTGACTAAGGGGATGTTAGGTTTTGTGTTTACGCTCACCGTGCCCAGTGAGCGAGGACTGCAGCGTAGACGATTTGTCCAAAACGCCCTAAATGGGAATGGAGACCCAAACAACATGGATAGGGCAGTAAAATTGTACAGGAAGCTGAAGAGAGAAATGACATTCCATGGAGCCAAAGAGGTTGCACTCAGCTATTCGACTGGTGCACTCGCCAGTTGCATGGGTCTCATATACAACAGGATGGGAACGGTGACCACGGAAGTAGCTTTAGGCCTGGTGTGTGCCACCTGCGAGCAGATTGCTGATTCACAGCACCGATCTCATAGACAGATGGTGGCAACCACCAACCCATTAATCAAGCATGAGAACAGAATGGTGCTGGCCAGCACCACGGCCAAGGCTATGGAGCAGATGGCTGGATCAAGTGAGCAGGCAGCAGAAGCCATGGAAGTTGCTAGTCAGGCCAGGCAGATGGTGCAGGCAATGAGAGCAATTGGGACTCATCCTAGCACCAGTACCGGTCTGAAAGATGATCTTCTTGAAAACTTGCAGGCATACCAGAAACGGATGGGAGTGCAAATGCAGCGATTCAAGTGA
		</sequence>
		<sequence>
			<taxon idref="1012802|avian_waterfowl|EastAsia|20060815|H6N2"/>
			ATGAGTCTTCTGACCGAGGTCGAAACGTACGTTCTCTCTATCATTCCGTCAGGCCCCCTCAAAGCCGAGATCGCGCAGAGACTTGAGGATGTATTTGCAGGAAAGAACACAGATCTCGAGGCTCTCATGGAATGGCTAAAGACAAGACCAATCCTGTCACCTCTGACTAAGGGGATATTAGGTTTTGTGTTTACGCTCACCGTGCCCAGTGAGCGAGGACTGCAGCGTAGACGATTTGTCCAAAACGCTCTAAATGGGAATGGAGACCCAAACAACATGGACAGGGCAGTAAAACTGTACAGAAAGCTGAAGAGAGAAATGACATTTCATGGGGCCAAAGAGGTTGCACTCAGCTACTCAACAGGTGCACTCGCCAGTTGCATGGGTCTCATATACAACAGGATGGGGACAGTGACTACAGAGGTAGCTTTAGGCCTGGTGTGTGCCACTTGCGAGCAGATTGCTGACTCACAGCATCGATCTCATAGACAGATGGTGGCAACCACCAACCCGCTAATCAAGCATGAGAACAGAATGGTGTTGGCCAGCACCACGGCCAAGGCCATGGAGCAGATGGCTGGATCAAGTGAGCAGGCAGCAGAAGCCATGGAAGTTGCTAGTCAGGCCAGGCAGATGGTGCAGGCAATGAGGGCAATTGGGACTCATCCTAGCACCAGTGCCGGTCTGAAAGATGATCTTCTTGAAAACTTGCAGGCCTACCAGAAACGGATGGGAGTGCAAATGCGGCGATTCAAGTGA
		</sequence>
		<sequence>
			<taxon idref="1012812|avian_waterfowl|EastAsia|20060715|H6N2"/>
			ATGAGTCTTCTAACTGAGGTCGAAACGTACGTTCTCTCTATCATTCCGTCAGGCCCCCTCAAAGCCGAGATCGCGCAGAGACTTGAAGATGTATTTGCAGGAAAGAACACAGATCTCGAGGCTCTCATGGAATGGCTAAAGACAAGACCAATCCTGTCACCTCTGACTAAGGGGATGTTAGGTTTTGTGTTTACGCTCACCGTGCCCAGTGAGCGAGGACTGCAACGTAGACGATTTGTCCAAAATGCCCTAAATGGGAATGGAGACCCAAACAACATGGATAGGGCAGTCAAACTGTACAGGAAGCTGAAGAGAGAAATGACATTCCATGGAGCCAAGGAGGTTGCACTCAGTTACTCAACTGGTGCACTCGCCAGTTGCATGGGTCTCATATACAACAGGATGGGAACAGTGACCACAGAGGTAGCTTTAGGCCTAGTGTGTGCCACTTGTGAGCAGATTGCTGATTCACAGCATCGAGCTCATAGACAAATGGTGGCAACCACCAACCCATTAATCAAGCATGAGAACAGAATGGTGCTGGCCAGCACCACAGCCAAGGCTATGGAGCAGATGGCTGGATCAAGTGAGCAGGCAGCAGAAGCCATGGAAGTTGCTAGTCAGGCCAGGCAGATGGTGCAGGCAATGAGGGCAATTGGGACTCATCCTAGCACCAGTGCCGGTCTGAAAGATGATCTTCTTGAAAACTTGCAGGCCTACCAGAAACGGATGGGAGTGCAGATGCAGCGATTCAAGTGA
		</sequence>
		<sequence>
			<taxon idref="1001167|avian_waterfowl|Oceania|20020615|H4N8"/>
			ATGAGTCTTCTAACCGAGGTCGAAACGTACGTTCTCTCTATTGTCCCATCAGGCCCCCTCAAAGCCGAAATCGCGCAGAGACTTGAAGATGTCTTTGCAGGGAAGAACACAGACTTGGAGGCTCTCATGGAATGGCTAAAGACAAGACCAATCCTGTCACCTCTGACCAAGGGGATTTTAGGGTTTGTGTTCACGCTCACCGTGCCCAGTGAGCGAGGACTGCAGCGTAGACGGTTTGTCCAAAATTCCCTAAATGGGAATGGAGATCCAAATAACATAGACAGGGCAGTCAAACTGTACAAAAAACTAAAAAGAGAGATAACATTCCATGGAGCCAAAGAAGTTGCACTCAGCTACTCAACTGGTGCACTTGCCAGTTGTATGGGGCTCATATACAACAGAATGGGGACAGTAACCGCAGAAGTAGCTTTCGGCCTAGTGTGTGCCACGTGCGAGCAGATAGCTGACTCACAGCATAGGTCTCACAGACAGATGGTGACCATCACCAATCCACTAATCAGGCATGAGAACAGGATGGTGCTGGCAAGCACTACAGCTAAAGCTATGGAGCAGATGGCTGGATCGAGTGAGCAGGCTGCGGAAGCCATGGAGGTTGCTAGCCAGGCTAGGCAGATGGTGCAAGCAATGAGAACAATTGGGACTCACCCTAGCTCCAGTGCTGGCCTGAAAGATGATCTTCTTGAAAATTTACAGGCCTACCAGAAACGGATGGGAGTGCAGATGCAGCGATTCAAGTGA
		</sequence>
		<sequence>
			<taxon idref="1007246|avian_waterfowl|EastAsia|20020615|H6N2"/>
			ATGAGTCTTCTAACCGAGGTCGAAACGTACGTTCTCTCTATCATCCCATCAGGCCCCCTCAAAGCCGAGATCGCGCAGAGACTTGAAGATGTTTTTGCAGGGAAAAACACAGATCTTGAGGCTCTCATGGAATGGCTAAAGACAAGACCAATCCTGTCACCTCTGACTAAGGGGATTTTAGGGTTTGTGTTCACGCTCACCGTGCCCAGTGAGCGAGGACTGCAGCGTAGACGATTTGTCCAAAATGCCCTAAATGGGAATGGAGACCCAAACAACATGGACAGGGCAGTTAAACTATACAAGAAGCTGAAGAGGGAAATGACATTCCATGGAGCAAAGGAAGTTGCACTCAGTTACTCAACTGGTGCGCTTGCCAGTTGCATGGGTCTTATATACAACCGGATGGGAACAGTGACCACAGAAGTGGCTCTTGGCCTAGTATGTGCCACTTGTGAGCAGATTGCTGATGCCCAACATCGGTCCCACAGGCAGATGGCGACTACCACAAACCCACTAATCAGGCATGAGAACAGAATGGTACTAGCCAGCACCACGGCTAAGGCCATGGAGCAGATGGCTGGATCAAGTGAGCAAGCAGCAGAAGCCATGGAGGTCGCAAGTCAGGCTAGGCAAATGGTGCAGGCTATGAGGACAATTGGGACTCACCCTAGCTCCAGTGCAGGTCTAAAAGATGATCTTATTGAAAATTTGCAGGCTTACCAGAAACGGATGGGAGTGCAGATGCAGCGATTCAAGTGA
		</sequence>
		<sequence>
			<taxon idref="1004364|avian_domesticbirds|WestAsia|20071129|H9N2"/>
			ATGAGTCTTCTAACCGAGGTCGAAACGTACGTTCTCTCTATCATCCCATCAGGCCCCCTCAAAGCCGAGATCGCGCAGAGACTTGAGGATGTTTTTTCAGGAAAGAACACAGATCTTGAGGCTCTCATGGAATGGCTAAAGACAAGACCAATCCTGTCACCTCTGTCTAAGGGGATGTTAGGGTTCGTGTTTACGCTCACCGTGCCCAGTGAGCGAGGACTGCAGCGTAGACGGTTTGTCCAAAATGCCCTAAATGGGAATGGAGACCCAAACAACATGGACAGGGCAGTAAAACTATACAAGAAGCTAAAGAGGGAAGTGACATTCCATGGGGCAAAGGAAGTTTCACTCAGTTACTCAACTGGTGCGCTTGCCAGTTGCATGGGTCTCATATACAACCGGATGGGAACAGTGACCACAGAAGTGGCACTTGGCCTAGTATGTGCCACTTGTGAGCAGATTGCTGATGCCCAACATCGATCCCACAGGCAGATGGCGACTATCACCAACCCACTAATCAGGCATGAGAACAGAATGGTACTGGCCAGTACTACGGCTAAGGCCATGGAGCAGATGGCTGGATCAAGTGAACAGGCAGCAGAAGCTATGGAAGTCGCAAGTCAGGCTAGGCAAATGGTGCAGGCAATGAGGACAGTTGGGACTCACCCTAGTTCCAGTGCAGGTCTAAAAGACGATCTTATTGAAAATTTGCAGGCTTACCAGAAACGAATGGGGTTGCAGATGCAACGATTCAAGTGA
		</sequence>
		<sequence>
			<taxon idref="1004357|avian_domesticbirds|WestAsia|20070306|H9N2"/>
			ATGAGTCTTCTAACCGAGGTCGAAACGTACGTTCTCTCTATCATCCCATCAGGCCCCCTCAAAGCCGAGATCGCGCAGAGACTTGAAGATGTCTTTTCAGGAAAGAACACAGATCTTGAGGCTCTCATGGAATGGCTAAAGACAAGACCAATCCTGTCACCTCTGTCTAAGGGGATGTTAGGGTTCGTGTTTACGCTCACCGTGCCCAGTGAGCGAGGACTGCAGCGTAGACGATTTGTCCAAAATGCCCTAAATGGGAATGGAGACCCAAACAACATGGACAGGGCAGTAAAACTATACAAGAAACTAAAGAGGGAAGTGACATTCCATGGGGCAAAGGAAGTTTCACTCAGTTACTCAACTGGTGCTCTTGCCAGTTGCATGGGTCTCATATACAACCGGATGGGGACAGTGACCACAGAAGTGGCTCTTGGCCTAGTATGTGCCACTTGTGAGCAGATTGCTGATGCCCAACATCGGTCTCACAGGCAGATGGCGACTATCACCAACCCACTAATCAGGCATGAGAACAGAATGGTACTGGCCAGTACTACGGCTAAGGCCATGGAGCAGATGGCTGGATCAAGTGAGCAGGCAGCAGAAGCTATGGAAGTCGCAAGTCAGGCTAGACAAATGGTGCAGGCAATGAGGACAGTTGGGACTCACCCTAGCTCCAGTGCAGGTCTAAAAGACGATCTTATTGAAAATTTGCAGGCTTACCAGAAACGAATGGGGTTGCAGATGCAACGATTCAAGTGA
		</sequence>
		<sequence>
			<taxon idref="1008549|avian_unknown|WestAsia|20060615|H9N2"/>
			ATGAGTCTTCTAACCGAGGTCGAAACGTATGTTCTCTCTATCATCCCATCAGGCCCCCTCAAAGCCGAGATCGCGCAGAGACTTGAGGATGTTTTTGCAGGGAAGAACGCAGATCTTGAGGCTCTCATGGAATGGCTAAAGACAAGACCAATCTTGTCATCTCTGACTAAAGGGGTGTTAGGGTTTGTGTTCACGCTCACCGTGCCCAGTGAGCGAGGACTGCAGCGTAGACGATTTGTCCAAAATGCCCTAAATGGGAATGGAGACCCAAACAACATGGACAAGGCAGTTAAGCTATACAAGAAGTTGAAGAGGGAAATGACATTCCATGGAGCAAAGGAAGTTGCACTCAGTTACTCAACTGGTGCGCTTGCCAGTTGCATGGGTCTCATATACAACCGGATGGGAACAGTGAACACAGAAGTGGCTCTTGGCCTAGTGTGTGCAACTTGTGAGCAGATTGCTGATGCCCAGCATCGTTCCCACCGACAGATGGCGGCTACCACCAACCCACTAATCAGGCATGAGAACAGAATGGTGCTGGCTAGCACTACGGCTAAGGCCATGGAGCAGGTGGCTGGATCAAGTGAGCAGGCAGCAGAAGCCATGGAAGTTGCAAGTCAGGCTAGGCAAATGGTGCAGGCAATGAGGACAATTGGAACCCACCCTAGCTCCAGTGCAGGTCTAAAAGATGATCTTATTGAAAATTTGCAGGCTTACCAGAAACGGATGGGATTGCAGATGCAGCGATTCAAGTGA
		</sequence>
		<sequence>
			<taxon idref="1015575|avian_domesticbirds|SouthAsia|20080223|H9N2"/>
			ATGAGTCTTCTAACCGAGGTCGAAACGTATGTTCTCTCTATCATCCCATCAGGCCCCCTCAAAGCCGAGATCGCGCAGAGACTTGAGGATGTGTTTGCAGGGAAGAACGCAGATCTTGAGGCTCTCATGGAATGGCTAAAGACAAGACCAATCTTGTCATCACTGACTAAGGGGGTGTTAGGGTTTGTGTTCACGCTCACCGTGCCCAGTGAGCGAGGACTGCAGCGTAGACGATTTGTCCAAAATGCCCTAAATGGGAATGGAGACCCAAACAACATGGACAAAGCAGTTAAGCTATACAAGAAGCTGAAGAGGGAAATGACATTCCATGGAGCAAAGGAAGTTGCACTCAGTTACTCAACTGGTGCGCTTGCCAGTTGCATGGGTCTCATATACAACCGGATGGGAACAGTAAACACAGAGGTGGCTCTTGGCCTAGTGTGTGCCACTTGTGAGCAGATTGCTGATGCCCAACATCGTTCCCACAGACAGATGGCGGCTACCACCAACCCACTAATCAGGCATGAGAACAGAATGGTGCTGGCCAGCACTACGGCTAAGGCTATGGAGCAGGTGGCTGGATCAAGTGAGCAGGCGGCAGAGGCAATGGAAGTCGCAAGTCAGGCTAGGCAAATGGTGCAGGCAATGAGGACAATTGGAACTCACCCTAGCTCAAGTGCAGGTCTAAAAGATGATCTTATTGAAAATTTGCAGGCTTACCAGAAACGGATGGGGTTGCAGATGCAAAGATTCAAGTGA
		</sequence>
		<sequence>
			<taxon idref="1019110|avian_domesticbirds|WestAsia|20100215|H9N2"/>
			ATGAGTCTTCTGACCGAGGTCGAAACGTATGTTCTCTCTATCATCCCATCAGGCCCCCTCAAAGCCGAGATCGCGCAGAGACTTGAGGATGTTTTTGCAGGGAAGAACACAGACCTTGAGGCTCTCATGGAATGGCTAAAGACAAGACCAATCTTGTCATCTCTGACTAAGGGGGTGTTAGGGTTTGTGTTCACGCTCACCGTGCCCAGTGAGCGAGGACTGCAGCGTAGACGGTTTGTCCAAAATGCTCTAAATGGGAATGGAGACCCAAACAACATGGACAAAGCAGTTAAGCTATACAAGAAGCTGAAGAGGGAAATGACATTCCATGGAGCAAAGGAAGTTGCACTCAGTTATTCGACTGGTGCGCTTGCCAGTTGCATGGGTCTCATATACAACCGGATGGGGACAGTGAACACAGAAGTGGCTCTAGGCCTAGTGTGCGCCACCTGTGAGCAGATTGCTGATGCCCAACATCGTTCCCACAGACAGATGGCGGCCACTACTAACCCACTAATCAGGCATGAGAACAGAATGGTTCTAGCCAGCACTACGGCTAAGGCTATGGAGCAAGTGGCTGGATCAAGTGAACAGGCAGCAGAAGCCATGGAAGTCGCAAGTCAGGCTAGGCAGATGGTGCAGGCAATGAGGACAATTGGAACTCACCCTAGCTCCAGTGCAGGCCTAAAAGATGATCTTATTGAAAATTTGCAGGCTTACCAGAAACGGATGGGATTGCAGATGCAGCGATTCAAGTGA
		</sequence>
		<sequence>
			<taxon idref="1023965|others|SouthAsia|20130128|H9N2"/>
			ATGAGTCTTCTAACCGAGGTCGAAACGTATGTTCTCTCTATCATCCCATCAGGCCCCCTCAAAGCCGAGATCGCGCAGAGACTTGAGGATGTTTTTGCAGGGAAGAATGCAGATCTCGAGGCTCTCATGGAATGGCTAAAGACAAGACCAATCTTGTCATCTCTGACTAAGGGGGTGTTAGGGTTTGTGTTCACGCTCACCGTGCCCAGTGAGCGAGGACTGCAGCGTAGACGGTTTGTCCAAAATGCCCTAAATGGGAATGGAGACCCAAACAACATGGACAAAGCAGTTAAGCTATACAAGAAGCTGAAGAGGGAAATGACATTCCATGGGGCAAAGGAAGTTGCACTCAGTTACTCAACCGGTGCACTTGCCAGTTGTATGGGTCTCATATACAACCGGATGGGAACAGTGAACACAGAAGTGGCTCTTGGTCTAGTGTGTGCTACTTGCGAGCAGATTGCTGATGCTCAACATCGTTCTCACAGACAGATGGCAGCTACTACCAACCCACTAATCAGGCATGAGAACAGAATGGTGCTGGCCAGCACTACAGCTAAGGCCATGGAGCAAGTAGCTGGATCAAGTGAGCAGGCAGCAGAAGCCATGGAAGTCGCAAGTCAGGCTAGGCAGATGGTGCAGGCAATGAGAACAATTGGAACTCACCCTAGCTCCAGTGCAGGTCTAAAAGATGATCTTATTGAAAATTTGCAGGCTTACCAGAAACGAATGGGTTTGCAAATGCAGCGATTCAAGTGA
		</sequence>
		<sequence>
			<taxon idref="1023961|avian_domesticbirds|SouthAsia|20130128|H9N2"/>
			ATGAGTCTTCTAACCGAGGTCGAAACGTATGTTCTCTCTATCATCCCATCAGGCCCCCTCAAAGCCGAGATCGCGCAGAGACTTGAGGATGTTTTTGCAGGGAAGAATGCAGATCTCGAGGCTCTCATGGAATGGCTAAAGACAAGACCAATCTTGTCATCTCTGACTAAGGGGGTGTTAGGGTTTGTGTTCACGCTCACCGTGCCCAGTGAGCGAGGACTGCAGCGTAGACGGTTTGTCCAAAATGCCCTAAATGGGAATGGAGACCCAAACAACATGGACAAAGCAGTTAAGCTATACAAGAAGCTGAAGAGGGAAATGACATTCCATGGGGCAAAGGAAGTTGCACTCAGTTACTCAACCGGTGCACTTGCCAGTTGTATGGGTCTCATATACAACCGGATGGGAACAGTGAACACAGAAGTGGCTCTTGGTCTAGTGTGTGCTACTTGCGAGCAGATTGCTGATGCTCAACATCGTTCTCACAGACAGATGGCAGCTACTACCAACCCACTAATCAGGCATGAGAACAGAATGGTGCTGGCCAGCACTACAGCTAAGGCCATGGAGCAAGTAGCTGGATCAAGTGAGCAGGCAGCAGAAGCCATGGAAGTCGCAAGTCAGGCTAGGCAGATGGTGCAGGCAATGAGAACAATTGGAACTCACCCTAGCTCCAGTGCAGGTCTAAAAGATGATCTTATTGAAAATTTGCAGGCTTACCAGAAACGAATGGGTTTGCAAATGCAGCGATTCAAGTGA
		</sequence>
		<sequence>
			<taxon idref="1015217|avian_domesticbirds|WestAsia|20101215|H9N2"/>
			ATGAGTCTTCTAACCGAGGTCGAAACGTATGTTCTCTCTATAATCCCATCAGGCCCCCTCAAAGCCGAGATCGCGCAGAGACTTGAGGATGTTTTTGCAGGAAAGAACACAGATCTTGAGGCTCTCATGGAATGGCTAAAGACAAGACCAATCTTGTCATCTCTGACTAAGGGGGTGTTAGGGTTTGTGTTCACGCTCACCGTGCCCAGTGAGCGAGGACTGCAGCGTAGACGGTTTGTCCAAAATGCCCTAAATGGGAATGGAGACCCAAATAACATGGACAAAGCAGTTAAGCTATACAAGAAGCTGAAAAGGGAGATGACATTCCATGGAGCAAAGGAAGTCGCACTCAGTTACTCAACTGGTGCGCTTGCCAGTTGCATGGGTCTCATATACAACCGGATGGGGACAGTAAACACAGAAGTGGCTCTTGGCCTAGTGTGTGCCACTTGTGAGCAGATTGCTGATGCCCAACACCGTTCACACAGACAGATGGCGGCCACCACCAACCCACTGATCAGGCATGAAAACAGAATGGTGCTTGCCAGCACTACAGCTAAGGCTATGGAGCAGGTGGCTGGATCAAGTGAGCAGGCAGCAGAAGCCATGGAAGTTGCAAGTCAGGCTAGGCAAATGGTGCAGGCAATGAGGACCATTGGAACTCACCCTAGTTCCAGTGCAGGTCTAAAAGATGATCTTATTGAAAATTTGCAGGCTTACCAGAAACGGATGGGGTTGCAGATGCAGCGATTCAAGTGA
		</sequence>
		<sequence>
			<taxon idref="1020943|avian_domesticbirds|NorthAfrica|20130205|H9N2"/>
			ATGAGTCTTCTAACCGAGGTCGAAACGTATGTTCTCTCTATAATCCCATCAGGCCCCCTCAAAGCCGAGATCGCGCAGAGACTTGAGGATGTTTTTGCAGGAAAAAACACAGATCTTGAGGCTCTCATGGAATGGCTAAAGACAAGACCAATCTTGTCATCTCTGACTAAGGGGGTGTTAGGGTTTGTGTTCACGCTCACCGTGCCCAGTGAGCGAGGACTGCAGCGTAGACGGTTTGTCCAAAATGCCCTAAATGGGAATGGAGACCCAAACAACATGGACAAAGCAGTTAAGCTATACAAGAAGCTAAAAAGGGAAATGACATTCCATGGAGCAAAGGAAGTTGCACTCAGTTACTCAACTGGTGCGCTTGCCAGTTGCATGGGTCTCATATACAACCGGATGGGGACAGTGAACACAGAAGTGGCTCTTGGTTTAGTGTGTGCCACTTGTGAGCAGATCGCTGATGCACAACACCGTTCACACAGACAGATGGCGGCAACCACCAACCCACTGATCAGGCATGAGAACAGAATGGTGCTGGCCAGCACTACAGCTAAGGCCATGGAGCAGGTGGCTGGATCAAGTGAGCAGGCAGCAGAAGCCATGGAAGTTGCAACTCAGGCTAGGCAAATGGTGCAGGCAATGAGGACAATTGGGACTCACCCTAGTTCCAGTGCAGGTCTAAAAGATGATCTTATTGAAAATTTGCAGGCTTACCAGAAGCGAATGGGGTTGCAGATGCAGCGGTTCAAGTGA
		</sequence>
		<sequence>
			<taxon idref="1000005|avian_waterfowl|EastAsia|19970615|H6N1"/>
			ATGAGTCTTCTAACCGAGGTCGAAACGTACGTTCTCTCTATCATCCCATCAGGCCCCCTCAAAGCCGAGATCGCGCAGAGACTTGAGGATGTTTTTGCAGGGAAGAACACAGATCTTGAGGCTCTCATGGAATGGCTAAAGACAAGACCAATCCTGTCACCTCTGACTAAGGGGATTTTAGGGTTTGTGTTCACGCTCACCGTGCCCAGTGAGCGAGGACTGCAGCGTAGACGATTTGTCCAAAATGCCCTAAATGGGAATGGAGACCCAAACAACATGGACAGGGCAGTTAAACTATACAAGAAGCTGAAGAGGGAAATGACATTCCATGGAGCAAAGGAAGTTGCACTCAGTTACTCAACTGGTGCGCTTGCCAGTTGCATGGGTCTCATATACAACCGGATGGGAACAGTGACCACAGAAGTGGCTCTTGGCCTAGTATGTGCCACTTGTGAGCAGATTGCTGATGCCCAACATCGGTCCCACAGGCAGATGGCGACTACCACCAACCCACTAATCAGGCATGAGAACAGAATGGTACTAGCCAGCACTACGGCTAAGGCCATGGAGCAGATGGCTGGATCAAGTGAGCAGGCAGCAGAAGCCATGGAAGTCGCAAGTCAGGCTAGGCAAATGGTGCAGGCTATGAGGACAATTGGGACTCACCCTAGCTCCAGTGCAGGTCTAAAAGATGATCTTATTGAAAATTTGCAGGCTTACCAGAAACGGATGGGAGTGCAAATGCAGCGATTCAAGTGA
		</sequence>
		<sequence>
			<taxon idref="1007203|avian_waterfowl|EastAsia|20040615|H6N1"/>
			ATGAGTCTTCTAACCGAGGTCGAAACGTACGTTCTCTCTATCATCCCATCAGGCCCCCTCAAAGCCGAGATCGCGCAGAGACTTGAGGATGTTTTTGCAGGGAAGAACACAGATCTTGAGGCTCTCATGGAATGGATAAAGACAAGACCAATCCTGTCACCTCTGACTAAGGGGATTTTAGGGTTTGTGTTCACGCTCACCGTGCCCAGTGAGCGAGGACTGCAGCGTAGACGGTTTGTCCAAAACGCCCTAAATGGGAATGGAGACCCAAACAACATGGACAGGGCAGTTAAATTATACAAGAAGCTGAAGAGGGAAATGACATTTCATGGAGCAAAGGAAGTTGCACTCAGTTACTCAACTGGTGCGCTTGCCAGCTGCATGGGTCTCATATACAACAGGATGGGAACAGTGACCGCAGAAGGGGCTCTTGGCCTAGTATGTGCCACTTGTGAGCAGATTGCTGACGCCCAACATCGGTCCCACAGGCAGATGGCGACTACTACCAACCCACTAATTAGGCATGAGAATAGAATGGTACTAGCCAGCACTACGGCTAAGGCTATGGAGCAGATGGCTGGATCAAGTGAACAGGCAGCAGAAGCCATGGAAGTCGCAAGTCAGGCTAGGCAAATGGTGCAGGCTATGAGGACAGTCGGGACTCACCCTAGCTCCAGTACAGGTCTAAAAGATGATCTTATTGAAAATTTGCAGGCTTACCAGAAACGGATGGGAGTGCAACTGCAGCGATTCAAGTGA
		</sequence>
		<sequence>
			<taxon idref="1020857|avian_domesticbirds|EastAsia|20111215|H5N1"/>
			ATGAGTCTTTTAACCGAGGTCGAAACGTACGTTCTCTCTATCATTCCATCAGGCCCCATCAAAGCCGAGATCGCGCAGAGACTTGAAGATGTCTTTGCAGGGAAGAACACAGATCTTGAGGCTCTCATGGAATGGATAAAGACAAGACCAATCCTGTCACCTCTGACTAAGGGGATTTTAGGGTTTGTGTTCACGCTCACCGTGCCCAGTGAGCGAGGACTGCAGCGTAGACGGTTTGTCCAAAATGCTCTAAATGGGAATGGAGACCCAAACAACATGGACAGGGCAGTTAAATTATACAAGAAGCTAAAGAGGGAAATGACATTCCATGGGGCAAAGGAAGTTGCACTCAGCTACTCAACTGGTGCGCTTGCCAGCTGCATGGGTCTCATATACAACAGAATGGGAACAGTGACCGCAGAAGGGGCTCTTGGCCTAGTATGTGCCACTTGTGAGCAAATTGCTGACGCTCAACATCGGTCCCACAGGCAGATGGCGACTACTACCAACCCACTAATTAGGCATGAGAATAGAATGGTACTAGCCAGCACTACGGCTAAGGCTATGGAGCAGATGGCTGGATCAAGTGAGCAGGCAGCAGAAGCCATGGAAGTCGCAAGTCAGGCTAGGCAAATGGTGCAGGCTATGAGGACAGTCGGGACTCACCCTAGCTCCAGTACAGGTCTAAAAGATGATCTTATTGAAAATTTGCAGGCTTACCAGAAACGGATGGGCGTGCAACTGCAGCGGTTCAAGTGA
		</sequence>
		<sequence>
			<taxon idref="1017014|avian_domesticbirds|SoutheastAsia|20091115|H9N2"/>
			ATGAGTCTTTTAACCGAGGTCGAAACGTACGTTCTCTCTATCATTCCATCAGGCCCCCTCAAAGCCGAGATCGCGCAGAGACTTGAGGATGTTTTTGCAGGGAAGAACACAGATCTTGAGGCTCTTATGGAATGGATAAAGACAAGACCAATCCTGTCACCTCTGACTAAGGGGATTTTAGGGTTTGTGTTCACGCTCACCGTGCCCAGTGAGCGAGGACTGCAGCGTAGACGGTTTGTCCAAAATGCCCTAAATGGGAATGGAGACCCAAGCAACATGGACAGAGCAGTTAAATTATACAAGAAGCTGAAGAGGGAAATGACATTTCATGGAGCAAAGGAGGTTGCACTCAGTTACTCAACTGGTGCGCTTGCCAGTTGCATGGGTCTCATATACAACAGGATGGGGACAGTGACCGCAGAAGGGGCTCTTGGCCTAGTATGTGCCACTTGTGAGCAGATTGCTGACGCCCAACATCGTTCCCACAGGCAGATGGCGACTACCACCAACCCACTAATTAGGCATGAGAATAGAATGGTGCTAGCCAGCACCACGGCTAAGGCTATGGAGCAGATGGCTGGATCAAGTGAACAGGCAGCAGAAGCCATGGAAGTCGCAAGTCAGGCTAGGCAAATGGTGCAGGCTATGAGGACAGTCGGGACTCACCCTAGCTCCAGTACAGGTCTAAAAGATGATCTTATTGAAAATTTGCAGGCTTACCAGAAACGGATGGGAGTGCAACTGCAGCGATTCAAGTGA
		</sequence>
		<sequence>
			<taxon idref="1025755|avian_domesticbirds|EastAsia|20081201|H9N2"/>
			ATGAGTCTTCTAACCGAGGTCGAAACGTACGTTCTCTCTATTATTCCATCAGGCCCCCTCAAAGCCGAGATCGCGCAGAGACTTGAGGATGTTTTTGCAGGGAAGAACACAGATCTTGATGCTCTCATGGAATGGATAAAGACAAGACCAATCCTGTCACCTCTGACTAAGGGGATTTTAGGGTTTGTGTTCACGCTCACCGTGCCCAGTGAGCGAGGACTGCAGCGTAGACGGTTTGTCCAAAACGCCCTAAATGGGAATGGAGACCCAAATAACATGGACAGGGCAGTTAAATTATACAAGAAGCTGAAGAGGGAAATGACATTTCATGGGGCAAAGGAAGTTGCACTCAGTTACTCAACTGGTGCGCTTGCCAGCTGCATGGGTCTCATATACAACAGAATGGGAACAGTGACCTCAGAAGGGGCTCTTGGCCTAGTATGTGCCACTTGTGAGCAGATTGCTGACGCCCAACATCGGTCTCACAGGCAGATGGCAACTACTACCAACCCACTAATTAGGCATGAGAATAGAATGGTACTAGCCAGCACTACGGCTAAGGCTATGGAGCAGATGGCTGGATCAAGTGAACAGGCAGCAGAAGCCATGGAAGTCGCAAATCAGGCTAGGCAAATGGTGCAGGCTATGAGAACAGTCGGGACTCACCCTAGTTCCAGTACAGGTCTAAAAGATGACCTTATTGAAAATTTGCAGGCTTACCAGAAACGGATGGGAGTGCAACTGCAGCGATTCAAGTGA
		</sequence>
		<sequence>
			<taxon idref="1026330|avian_waterfowl|EastAsia|20110320|H9N2"/>
			ATGAGTCTTCTAACCGAGGTCGAAACGTACGTTCTCTCTATCATTCCATCAGGCCCCCTCAAAGCCGAGATCGCGCAGAGACTTGAGGATGTTTTTGCAGGGAAGAATACAGATCTTGAGGCTCTAATGGAATGGATAAAGACAACACCTCCCCTGTCCCCTCTGACTAGGGGGATTTTAGGGTTTGTGTTCACGCTCACCGTGCCCAGTGAGCGGGGACTGCAGCGTAGACGGTTCGTCCAAAACGCCCTAAATGGGAATGGAGACCCAAACAACATGGACAAGGCAGTCAAACTATACAAGAAGCTGAAGAGGGAAATGACATTTCATGGAGCAAAGGAAGTTTCACTCAGTTACTCAACTGGTGCGCTTGCCAGCTGCATGGGTCTCATATACAACAGAATGGGAACAGTGACCGCAGAAGGGGCTCTTGGCCTAGTGTGTGCCACTTGTGAGCAGATTGCTGACGCCCAACATAGGTCCCACAGGCAAATGGCGACTACTACCAACCCACTAATTAGGCATGAGAATAGAATGGTACTAGCCAGCACTACGGCTAAGGCTATGGAGCAGATGGCTGGATCAAGTGAACAGGCAGCAGAAGCCATGGAAGTAGCAAGTCAGGCTAGGCAAATGGTGCAGGCTATGAGAACAGTCGGGACTCATCCTAGCTCCAGCACGGGTCTAAAAGATGACCTTATTGAAAATTTGCAGGCCTACCAAAACCGGATGGGAGTGCAACTGCAGCGATTCAAGTGA
		</sequence>
		<sequence>
			<taxon idref="1016710|avian_domesticbirds|EastAsia|20121117|H9N2"/>
			ATGAGTCTTCTAACCGAGGTCGAAACGTACGTTCTCTCTATCATTCCATCAGGCCCCCTCAAAGCCGAGATCGCGCAGAGACTTGAGGATGTTTTTGCAGGGAAGAACACAGATCTTGAGGCTCTCATGGAATGGATAAAGACAAGACCAATCCTGTCACCTCTGACTAAGGGGATTTTAGGGTTTGTGTTCACGCTCACCGTGCCCAGTGAGCGAGGACTGCAGCGTAGACGGTTTGTCCAAAACGCCTTAAATGGAAATGGAGACCCAAACAACATGGACAGGGCAGTTAAATTATACAAGAAGCTGAAAAGGGAAATGACATTTCATGGAGCAAAGGAAGTTGCACTCAGTTACTCAACTGGTGCGCTTGCTAGCTGCATGGGTCCCATATACAACAGGATGGGAACAGTGGCCGCAGAGGGGGCTCTTGGCCTAGTATGTGCCACTTGTGAGCAGATTGCTGATGCCCAACATCGGTCCCACAGGCAGATGGCGACTACTACCAACCCACTAATTAGGCATGAGAATAGAATGGTACTAGCCAGCACTACGGCTAAGGCTATGGAGCAGATGGCTGGATCAAGTGAACAGGCAGCAGAAGCCATGGAAGTCGCAAGTCAGGCTAGGCAAATGGTACAGGCTATGAGAACGGTCGGGACCCACCCTAGCTCCAGTACAGGTCTAAAAGATGATCTTATTGAAAATTTGCAGGCTTACCAGAAACGGATGGGAGTGCAACTGCAGCGATTCAAGTGA
		</sequence>
		<sequence>
			<taxon idref="1018998|avian_domesticbirds|EastAsia|20100615|H9N2"/>
			ATGAGTCTTCTAACCGAGGTCGAAACGTACGTTCTCTCTATCATTCCATCAGGCCCCCTCAAAGCCGAGATCGCGCAGAGACTTGAGGATGTTTTTGCAGGGAAAAACACAGATCTTGAGGCTCTCATGGAGTGGATAAAGACAAGACCAATCCTGTCACCTCTGACTAAGGGGATTTTAGGATTTGTGTTCACGCTCACCGTGCCCAGCGAGCGAGGACTGCAGCGTAGACGGTTTATCCAAAACGCCCTAAATGGGAATGGAGACCCAAACAACATGGACAAGGCAGTTAAATTATACAAGAAGCTGAAGAGGGAAATGACATTTCATGGAGCGAAGGAAGTTGCACTCAGTTACTCAACTGGTGCGCTTGCCAGCTGCATGGGTCTCATATACAACAGGATGGGAACAGTGACCGCAGAAGGGGCTCTTGGCCTAGTATGTGCCACTTGTGAGCAGATTGCTGACGCCCAACATCGGTCCCACAGGCAGATGGCGACTACTACCAACCCACTAATTAGGCATGAGAATAGAATGGTACTAGCCAGCACTACGGCGAAGGCTATGGAGCAGATGGCTGGATCAAGTGAACAGGCAGCAGAAGCTATGGAAGTCGCAAGTCAGGCTAGGCAAATGGTGCAGGCTATGAGAACAGTTGGGACTCACCCTAGCTCCAGCACAGGTCTAAAAGATGATCTTATTGAAAATTTGCAGGCTTACCAGAAACGGATGGGAGTGCAACTGCAGCGATTCAAGTGA
		</sequence>
		<sequence>
			<taxon idref="1016767|avian_waterfowl|EastAsia|20071225|H9N2"/>
			ATGAGTCTTCTAACCGAGGTCGAAACGTACGTTCTCTCTATCATTCCATCAGGCCCCCTCAAAGCCGAGATCGCGCAGAGACTTGAGGATGTTTTTGCAGGGAAGAACACAGATCTCGAGGCTCTCATGGAATGGATAAAGACAAGACCAATCCTGTCACCTCTGACTAAGGGGATTTTAGGGTTTGTGTTCACGCTCACCGTGCCCAGTGAGCGAGGACTGCAGCGTAGACGGTTTGTCCAAAACGCCCTAAATGGGAATGGAGACCCAAACAACATGGACAGGGCAGTTAAATTATACAAGAAGCTGAAGAGGGAAATGACATTTCATGGAGCAAAGGAAGTTGCACTCAGTTACTCAACTGGTGCGCTTGCCAGCTGCATGGGTCTCATATACAACAGGATGGGAACAGTAACCGCAGAAGGGGCTCTTGGCCTAGTATGTGCCACTTGTGAGCAGATTGCTGACGCACAACATCGGTCCCACAGGCAGATGGCGACTACTACCAACCCACTAATTAGGCATGAGAATAGAATGGTACTAGCCAGCACTACGGCTAAGGCTATGGAGCAGATGGCTGGATCAAGTGAACAGGCAGCAGAAGCCATGGAAGTCGCAAGTCAGGCTAGGCAAATGGTGCAGGCTATGAGAACAGTCGGGACTCACCCTAGCTCCAGTACAGGTCTAAAAGATGATCTTATTGAAAATTTGCAGGCTTACCAGAAACGGATGGGAGTGCAACTGCAGCGATTCAAGTGA
		</sequence>
		<sequence>
			<taxon idref="1015873|avian_domesticbirds|EastAsia|20100215|H9N2"/>
			ATGAGTCTTCTAACCGAGGTCGAAACGTACGTTCTCTCTATCATTCCATCAGGCCCCCTCAAAGCCGAGATCGCGCAGAGACTTGAGGATGTTTTTGCAGGGAAGAACACAGATCTCGAGGCTCTCATGGAGTGGATAAAGACAAGACCAATCCTGTCACCTCTGACTAAGGGGATTTTAGGGTTTGTGTTCACGCTCACCGTGCCCAGTGAGCGAGGACTGCAGCGTAGACGGTTTGTCCAAAACGCCCTAAATGGGAATGGAGACCCGAACAACATGGACAAGGCAGTTAAATTATACAAGAAGCTGAAGAGGGAAATGACATTTCATGGAGCGAAGGAAGTTGCACTCAGTTACTCAACTGGTGCGCTTGCCAGCTGCATGGGTCTCATATACAACAGGATGGGAACAGTAACCGCAGAAGGGGCTCTTGGACTAGTATGTGCCACTTGTGAGCAGATTGCTGACGCACAACATCGGTCCCACAGGCAGATGGCGACTACTACCAACCCACTAATTAGGCATGAGAATAGAATGGTACTAGCCAGCACTACGGCTAAGGCTATGGAGCAGATGGCTGGATCAAGTGAACAGGCAGCGGAAGCCATGGAAGTCGCAAGTCAGGCTAGGCAAATGGTGCAGGCTATGAGAACAGTCGGGACTCACCCTAACTCCAGTACAGGTCTAAAAGATGATCTTATTGAAAATTTGCAGGCTTACCAGAACCGGATGGGAGTGCAACTGCAGCGGTTCAAGTGA
		</sequence>
		<sequence>
			<taxon idref="1026354|avian_domesticbirds|EastAsia|20121225|H9N2"/>
			ATGAGTCTTCTAACCGAGGTCGAAACGTACGTTCTCTCTATCATTCCATCAGGCCCCCTCAAAGCCGAGATCGCGCAGAGACTTGAGGATGTTTTTGCAGGGAAGAACACAGATCTCGAGGCTCTCATGGAGTGGATAAAGACAAGACCAATCCTGTCACCTCTGACTAAGGGGATTTTAGGGTTTGTGTTCACGCTCACCGTGCCCAGTGAGCGAGGACTGCAGCGTAGACGGTTTGTCCAAAACGCCCTAAATGGGAATGGAGACCCAAACAACATGGACAAGGCAGTTAAACTATACAAGAAGCTGAAGAGGGAAATGACATTTCATGGAGCAAAGGAAGTTGCACTCAGTTACTCAACTGGTGCGCTTGCCAGCTGCATGGGTCTCATATACAACAGGATGGGAACAGTAACCGCAGAAGGGGCTCTTGGACTAGTATGTGCCACTTGTGAGCAGATTGCTGACGCACAACATCGGTCCCACAGGCAGATGGCGACTACTACCAACCCATTAATTAGGCATGAGAATAGAATGGTACTAGCCAGCACTACGGCTAAGGCTATGGAGCAGATGGCTGGATCAAGTGAACAGGCAGCGGAAGCCATGGAAGTCGCAAGTCAGGCTAGGCAAATGGTGCAGGCTATGAGAACAGTCGGGACTCACCCTAACTCCAGTACAGGTCTAAAAGATGATCTTATTGAAAATTTGCAGGCTTACCAGAACCGGATGGGAGTGCAACTGCAGCGGTTCAAGTGA
		</sequence>
		<sequence>
			<taxon idref="1026352|avian_domesticbirds|EastAsia|20101228|H9N2"/>
			ATGAGTCTTCTAACCGAGGTCGAAACGTACGTTCTCTCTATCATTCCATCAGGCCCCCTCAAAGCCGAGATCGCGCAGAGACTTGAGGATGTTTTTGCAGGGAAGAACACAGATCTCGAGGCTCTCATGGAGTGGATAAAGACAAGACCAATCCTGTCACCTCTGACTAAGGGGATTTTAGGGTTTGTGTTCACGCTCACCGTGCCCAGTGAGCGAGGACTGCAGCGTAGACGGTTTGTCCAAAACGCCCTAAATGGGAATGGAGACCCAAACAACATGGACAAGGCAGTTAAATTATACAAGAAGCTGAAGAGGGAAATGACATTTCATGGAGCAAAGGAAGTTGCACTCAGTTACTCAACTGGTGCGCTTGCCAGCTGCATGGGTCTCATATACAACAGGATGGGAACAGTAACCGCAGAAGGGGCTCTTGGACTAGTATGTGCCACTTGTGAGCAGATTGCTGACGCACAACATCGGTCCCACAGACAGATGGCGACTACTACCAACCCACTAATTAGGCATGAGAATAGAATGGTACTAGCCAGCACTACGGCCAAGGCTATGGAGCAGATGGCTGGATCAAGTGAACAGGCAGCGGAAGCCATGGAAGTCGCAAGTCAGGCTAGGCAAATGGTGCAGGCTATGAGAACAGTCGGGACTCACCCTAACTCCAGTACAGGTCTAAAAGATGATCTTATTGAAAATTTGCAGGCTTACCAGAACCGGATGGGAGTGCAACTGCAGCGGTTCAAGTGA
		</sequence>
		<sequence>
			<taxon idref="1025763|avian_domesticbirds|EastAsia|20100101|H9N2"/>
			ATGAGTCTTCTAACCGAGGTCGAAACGTACGTTCTCTCTATCATTCCATCAGGCCCCCTCAAAGCCGAGATCGCGCAGAGACTTGAGGATGTTTTTGCAGGGAAGAACACAGATCTCGAGGCTCTCATGGAGTGGATAAAGACAAGACCGATCCTGTCACCTCTGACTAAGGGGATTTTAGGGTTTGTGTTCACGCTCACCGTGCCCAGTGAGCGAGGACTGCAGCGTAGACGGTTTGTCCAAAACGCCCTGAATGGGAACGGAGACCCAAACAACATGGACAAGGCAGTTAAATTATACAAGAAGCTGAAGAGGGAAATGACATTTCATGGAGCAAAGGAAGTTGCACTCAGTTACTCAACTGGTGCGCTTGCCAGCTGCATGGGTCTCATATACAACAGGATGGGAACAGTAACCGCAGAAGGGGCTCTTGGACTAGTATGTGCCACTTGTGAGCAGATTGCTGACGCACAACATCGGTCCCACAGGCAGATGGCGACTACTACCAACCCACTAATTAGGCATGAGAATAGAATGGTACTAGCCAGCACTACGGCTAAGGCTATGGAGCAGATGGCTGGATCAAGTGAACAGGCAGCGGAAGCCATGGAAGTCGCAAGTCAGGCTAGGCAAATGGTGCAGGCTATGAGAACAGTCGGGACTCACCCTAACTCCAGTACAGGTCTAAAAGATGATCTTATTGAAAATTTGCAGGCTTACCAGAACCGGATGGGAGTGCAACTGCAGCGGTTCAAGTGA
		</sequence>
		<sequence>
			<taxon idref="1025767|avian_domesticbirds|EastAsia|20101101|H9N2"/>
			ATGAGTCTTCTAACCGAGGTCGAAACGTACGTTCTCTCTATCATTCCATCCGGCCCCCTCAAAGCCGAGATCGCGCAGAGACTTGAGGATGTTTTTTCGGGGAAGAGCACAGATCTCGAGGCTCTCATGGAGTGGATAAAGACAAGACCAATCCTGTCACCTCTGACTAAGGGGATTTTAGGGTTTGTGTTCACGCTCACCGTGCCCAGTGAGCGAGGACTGCAGCGTAGACGGTTTGTCCAAAACGCCCTAAATGGGAATGGGGACCCAAACAACATGGACAAGGCAGTTAAATTATACAAGAAGCTGAAGAGGGAAATGACATTTCATGGAGCAAAGGAAGTTGCACTCAGTTACTCAACTGGTGCGCTTGCCAGTTGCATGGGTCTCATATACAACAGGATGGGAACAGTAACCGCAGAAGGGGCTCTTGGACTAGTATGTGCCACTTGTGAGCAGATTGCTGACGCACAACATCGGTCCCACAGGCAGATGGCGACTACTACCAACCCACTAATTAGGCATGAGAATAGAATGGTACTAGCCAGCACTACGGCTAAGGCTATGGAGCAGATGGCTGGATCAAGTGAACAGGCAGCGGAAGCCATGGAAGTCGCAAGTCAGGCTAGGCAAATGGAGCAGGCTATGAGAACAGTCGGGACTCACCCTAACTCCAGTACAGGTCTAAAAGATGATCTTATTGAAAATTTGCAGGCTTACCAGAACCGGATGGGAGTGCAACTGCAGCGGTTCAAGTGA
		</sequence>
		<sequence>
			<taxon idref="1025414|avian_domesticbirds|EastAsia|20131123|H9N2"/>
			ATGAGCCTTCTAACCGAGGTCGAAACGTACGTTCTCTCTATCATTCCATCAGGCCCCCTCAAAGCCGAGATCGCGCAGAGACTTGAGGATGTTTTTGCAGGGAAGAACGCAGATCTCGAGGCTCTCATGGAGTGGCTAAAGACAAGACCAATCCTGTCACCTCTGACTAAGGGGATTTTAGGGTTTGTTTTCACGCTCACCGTGCCCAGTGAGCGAGGACTGCAGCGTAGACGTTTTGTCCAAAACGCCCTAAATGGGAATGGAGACCCAAACAACATGGACAAGGCAGTTAAATTATACAAGAAACTGAAGAGGGAAATGACATTTCATGGAGCAAAGGAAGTTGCACTCAGTTACTCAACTGGTGCGCTTGCCAGCTGCATGGGTCTCATATATAACAGGATGGGGACAGTAACCGCAGAAGGGGCTCTTGGACTAGTATGTGCCACTTGTGAGCAAATTGCTGACGCACAACATCGGTCCCACAGGCAGATGGCGACTACCACCAACCCACTAATTAGGCATGAGAATAGAATGGTACTGGCCAGCACTACGGCTAAGGCTATGGAGCAGATGGCTGGATCAAGTGAGCAGGCAGCGGAAGCCATGGAAGTCGCAAGTCAGGCTAGGCAAATGGTGCAGGCTATGAGAACAGTCGGGACTCATCCTAACTCCAGTGCAGGTCTAAAGGATGATCTTATTGAAAATTTGCAGGCTTACCAAAACCGGATGGGAGTGCAACTGCAGCGGTTCAAGTGA
		</sequence>
		<sequence>
			<taxon idref="1025605|avian_waterfowl|SoutheastAsia|20140604|H9N2"/>
			ATGAGCCTTCTAACCGAGGTCGAAACGTACGTTCTCTCTATCATTCCATCAGGCCCCCTCAAAGCCGAGATCGCGCAGAGACTTGAGGATGTCTTTGCAGGGAAGAACGCAGATCTCGAGGCTCTCATGGAGTGGCTAAAGACAAGACCAATCCTGTCACCTCTGACTAAGGGGATTTTAGGGTTTGTGTTCACGCTCACCGTGCCCAGTGAGCGAGGACTGCAGCGTAGACGTTTTGTCCAAAACGCCCTAAATGGGAATGGAGACCCAAACAATATGGACAAGGCAGTTAAATTATACAAGAAACTGAAGAGGGAAATGACATTTCATGGAGCAAAGGAAGTTGCACTCAGTTACTCAACTGGTGCGCTTGCCAGCTGCATGGGTCTCATATATAACAGGATGGGGACAGTAACCGCAGAAGGGGCTCTTGGACTAGTATGTGCCACTTGTGAGCAGATTGCTGACGCACAACATCGGTCCCACAGGCAGATGGCGACTACTACCAACCCACTAATTAGGCATGAGAATAGAATGGTACTAGCCAGCACTACGGCTAAGGCTATGGAGCAGATGGCTGGATCAAGTGAGCAGGCAGCGGAAGCCATGGAAGTCGCAAGTCAGGCTAGGCAAATGGTGCAGGCTATGAGAACAGTTGGGACTCATCCTAACTCCAGTGCAGGTCTAAAGGATGATCTTATTGAAAATTTGCAGGCTTACCAAAACCGGATGGGAGTGCAACTGCAGCGGTTCAAGTGA
		</sequence>
		<sequence>
			<taxon idref="1025630|human|EastAsia|20130416|H7N9"/>
			ATGAGTCTTCTAACCGAGGTCGAAACGTACGTTCTCTCTATCATTCCATCAGGCCCCCTCAAAGCCGAGATCGCACAGAGACTTGAGGATGTTTTTGCAGGGAAGAACGCAGATCTCGAGGCTCTCATGGAGTGGATAAAGACAAGACCAATCCTGTCACCTCTGACTAAGGGGATTTTAGGGTTTGTGTTCACGCTCACCGTGCCCAGTGAGCGAGGACTGCAGCGTAGACGGTTTGTCCAAAACGCCCTAAATGGGAATGGAGACCCAAACAACATGGACAAGGCGGTTAAATTATACAAGAAACTGAAGAGGGAAATGACATTTCATGGAGCAAAGGAAGTTGCACTCAGTTACTCAACTGGTGCGCTTGCCAGCTGCATGGGTCTCATATACAACAGAATGGGGACTGTGACCGCAGAAGGGGCTCTTGGACTAGTATGTGCCACTTGTGAGCAGATTGCTGACGCACAACATCGGTCCCACAGGCAGATGGCGACTACTACTAACCCACTAATTAGGCATGAGAATAGAATGGTACTAGCCAGCACTACGGCTAAGGCTATGGAGCAGATGGCTGGATCAAGTGAACAGGCAGCGGAAGCCATGGAAGTTGCAAGTCAGGCTAGGCAAATGGTGCAGGCTATGAGAACAGTTGGGACTCACCCTAACTCCAGTACAGGTCTAAAAGATGATCTTATTGAAAATTTGCAGGCCTACCAGAACCGGATGGGAGTGCAACTGCAGCGGTTCAAGTGA
		</sequence>
		<sequence>
			<taxon idref="1018662|avian_domesticbirds|EastAsia|20130403|H7N9"/>
			ATGAGTCTTCTAACCGAGGTCGAAACGTACGTTCTCTCTATCATTCCATCAGGCCCCCTCAAAGCCGAGATCGCACAGAGACTTGAGGATGTTTTTGCAGGGAAGAACGCAGATCTCGAGGCTCTCATGGAGTGGATAAAGACAAGACCAATCCTGTCACCTCTGACTAAGGGGATTTTAGGGTTTGTGTTCACGCTCACCGTGCCCAGTGAGCGAGGACTGCAGCGTAGACGGTTTGTCCAAAACGCCCTAAATGGGAATGGAGACCCAAACAACATGGACAGGGCGGTTAAATTATACAAGAAACTGAAGAGGGAAATGACATTTCATGGAGCAAAGGAAGTTGCACTCAGTTACTCAACTGGTGCGCTTGCCAGCTGCATGGGTCTCATATACAACAGAATGGGGACTGTGACCGCAGAAGGGGCTCTTGGACTAGTATGTGCCACTTGTGAGCAGATTGCTGACGCACAACATCGGTCCCACAGGCAGATGGCGACTATTACTAACCCACTAATTAGGCATGAGAACAGAATGGTGCTGGCCAGCACTACGGCTAAGGCTATGGAGCAGATGGCTGGATCAAGTGAACAGGCAGCGGAAGCCATGGAAGTTGCAAGTCAGGCTAGGCAAATGGTGCAGGCTATGAGAACAGTTGGGACTCACCCTAACTCTAGTACTGGTCTGAGAGACGATCTTATTGAAAATTTGCAGGCCTACCAGAACCGGATGGGAGTGCAGATGCAGCGATTCAAGTGA
		</sequence>
		<sequence>
			<taxon idref="1019019|avian_domesticbirds|EastAsia|20110615|H9N2"/>
			ATGAGTCTTCTAACCGAGGTCGAAACGTACGTTCTCTCTATCATTCCATCAGGCCCCCTCAAAGCCGAGATCGCGCAGAGACTTGAGGATGTTTTTGCAGGGAAGAACACAGATCTCGAGGCTCTCATGGAGTGGATAAAGACAAGACCAATCCTGTCACCTCTGACTAAGGGGATTTTAGGGTTTGTGTTCACGCTCACCGTGCCCAGTGAGCGAGGACTGCAGCGTAGACGGTTTGTCCAAAACGCCCTAAATGGGAATGGAGACCCAAACAACATAGACAAGGCAGTTAGACTATACAAGAAGCTGAAGAGGGAAATGACATTTCATGGAGCAAAGGAAGTTGCACTCAGTTACTCAACTGGTGCGCTTGCCAGCTGCATGGGTCTCATATACAACAGGATGGGAACAGTAACCGCAGAAGGGGCTCTTGGACTAGTATGTGCCACTTGTGAACAGATTGCTGATGCACAACATCGGTCCCACAGGCAGATGGCAACTACTACTAATCCACTAATTAGGCATGAGAATAGAATGGTACTAGCCAGCACTACGGCTAAAGCTATGGAGCAGATGGCTGGATCAAGTGAACAGGCAGCAGAAGCCATGGAAGTCGCAAGTCAGGCTAGACAAATGGTGCAGGCTATGAGAACAGTCGGGACTCACCCTAACTCCAGTACAGGTCTAAAAGATGATCTTATTGAAAATTTGCAGGCTTACCAGAACCGGATGGGTGTGCAACTGCAGCGTTTCAAGTGA
		</sequence>
		<sequence>
			<taxon idref="1011768|avian_domesticbirds|EastAsia|20110615|H9N2"/>
			ATGAGTCTTCTAACCGAGGTCGAAACGTACGTTCTCTCTATCATTCCATCAGGCCCCCTCAAAGCCGAGATCGCGCAGAAACTTGAGGATGTTTTTGCAGGGAAGAACACAGATCTCGAGGCTCTCATGGAATGGATAAAGACAAGACCAATCCTGTCACCTCTGACTAAGGGGATTTTAGGGGTTGTGTTCACGCTCACCGTGCCCAGTGAGCGAGGACTGCAGCGTAGACGGTTTGTCCAAAACGCCCTAAATGGGAATGGAGACCCAAACAACATGGACAAGGCAGTTAAATTATACAAGAAGCTGAAGAGGGAAATGACATTTCATGGAGCAAAAGAAGTTGCACTTAGTTACTCAACTGGTGCGCTTGCCAGCTGCATGGGTCTCATATACAACAGGATGGGAACAGTAACAGCAGAAGGGGCTCTTGGACTAGTATGTGCCACTTGTGAGCAGATTGCTGACGCACAACATCGGTCCCACAGGCAGATGGCGACTACTACCAATCCACTAATTAAGCATGAGAATAGAATGGTACTAGCCAGCACCACGGCTAAGGCTATGGAGCAGATGGCTGGATCAAGTGAACAGGCAGCAGAAGCCATGGAGGTCGCAGGTCGGGCTAGGCAAATGGTGCAGGCTATGAGAACAGTCGGGACTCACCCTAACTCCAGTACAGGTCTAAAAGATGATCTTATTGAAAATTTGCAGGCCTACCAGAACCGGATGGGTGTGCAACTGCAGCGTTTCAAGTGA
		</sequence>
		<sequence>
			<taxon idref="1018771|avian_waterfowl|SoutheastAsia|20130507|H9N2"/>
			ATGAGTCTTCTAACCGAGGTCGAAACGTACGTTCTCTCTATCATTCCATCAGGCCCCCTCAAAGCCGAGATCGCGCAGAGACTTGAGGATGTTTTTGCAGGGAAGAACACAGATCTCGAGGCTCTCATGGAATGGATAAAGACAAGACCAATCCTGTCACCTCTGACTAAGGGGATTTTAGGGTTTGTGTTCACGCTCACCGTGCCCAGTGAGCGAGGACTGCAGCGTAGACGGTTTGTCCAAAACGCCCTAAATGGGAATGGAGACCCAAACAATATGGACAAGGCAGTCAAATTATACAAGAAGCTGAAGAGGGAAATGACATTTCATGGAGCAAAAGAAGTTGCAGTCAGTTACTCAACTGGTGCACTTGCCAGCTGCATGGGTCTCATATACAACAGGATGGGAACAGTAACAGCAGAAGGGGCTCTTGGACTAGTATGTGCCACTTGTGAGCAGATTGCTGACGCACAACATCGGTCCCACAGGCAGATGGCGACTACTACCAATCCACTAATTAGGCATGAGAATAGAATGGTACTAGCCAGCACCACGGCTAAGGCTATGGAGCAGATGGCTGGATCAAGTGAACAGGCAGCGGAAGCCATGGAAGTAGCAAGTCAGGCTAGGCAAATGGTGCAGGCTATGAGGACAGTCGGGACTCACCCTAACTCCAGCACAGGTCTAAAAGATGATCTTATTGAAAATTTGCAGGCCTACCAGAACCGGATGGGTGTGCAGCTGCAGCGGTTCAAGTGA
		</sequence>
		<sequence>
			<taxon idref="1019002|avian_domesticbirds|EastAsia|20110615|H9N2"/>
			ATGAGTCTTCTAACCGAGGTCGAAACGTACGTTCTCTCTATCATCCCATCAGGCCCCCTCAAAGCCGAGATCGCGCAGAGACTTGAGGATGTTTTTGCAGGGAAGAACGCAGATCTTGAGGCTCTCATGGAATGGATAAAGACAAGACCAATCCTGTCACCTCTGACTAAAGGGATTTTAGGGTTTGTGTTTACGCTCACCGTGCCCAGTGAGCGAGGACTGCAGCGTAGACGTTTTGTACAAAACGCCCTAAATGGGAATGGAGACCCAAACAACATGGACAGGGCAGTTAAATTATACAAGAAACTGAAGAGGGAAATGACATTTCATGGAGCAAAGGAAGTTGCACTCAGTTACTCAACTGGTGCGCTTGCCAGCTGCATGGGTCTCATATACAACAGGATGGGAACAGTGACCGCAGAAGGGGCTCTTGGCCTAGTATGTGCCACTTGTGAGCAGATTGCTGACGCCCAACATCGGTCCCACAGACAGATGGCGACTACTACCAACCCACTAATCAGGCATGAGAATAGAATGGTACTAGCCAGTACTACGGCTAAAGCTATGGAGCAGATGGCTGGGTCAAGTGAACAGGCAGCAGAAGCCATGGAAGTCGCAAGTCAGGCTAGGCAAATGGTGCAGGCTATGAGGACAGTCGGGACCCACCCTAGCTCCAGTACAGGTCTAAAGGATGATCTTATTGAAAATTTGCAGGCTTACCAGAAACGGATGGGAGTGCAACTGCAGCGATTCAAGTGA
		</sequence>
		<sequence>
			<taxon idref="22375|avian_domesticbirds|EastAsia|20010427|H9N2"/>
			ATGAGCCTTCTAACCGAGGTCGAAACGTACGTTCTCTCTATCATCCCGTCAGGCCCCCTCAAAGCCGAGATCGCGCAGAGACTTGAAGATGTCTTTGCAGGGAAGAACACAGATCTTGAGGCTCTCATGGAATGGCTAAAGACAAGACCAATCCTGTCACCTCTGACTAAGGGGATTTTGGGGTTTGTGTTCACGCTCACCGTGCCCAGTGAGCGAGGACTGCAGCGTAGACGGTTTGTCCAAAATGCCCTAAATGGGAATGGAGACCCAAACAACATGGACAGGGCAGTCAAACTATACAAGAAGCTGAAAAGGGAAATGACATTCCATGGAGCAAAGGAAGTTGCACTCAGTTACTCAACTGGTGCGCTTGCCAGTTGTATGGGTCTCATATACAATCGAATGGGAACGGTAACCACAGAAGTGGCTCTTGGCCTGGTATGTGCCACTTGTGAGCAGATTGCTGATTCACACCATAGGTCTCACAGACAGATGGCGACTACCACCAACCCACTAATCAGGCATGAGAACAGAATGGTACTAGCCAGCACTACAGCTAAGGCTATGGAGCAGATGGCTGGATCGAGTGAGCAGGCAGCGGAAGCCATGGAGGTTGCAAGTCAGGCTAGGCAAATGGTGCAGGCGATGAGGACAATTGGGACTCAACCCAGCTCCAGTGCAGGTCTGAAAGATGATCTTATTGAAAATTTGCAGGCCTACCAGAAACGGATGGGAGTGCAAATGCAGCGATTCAAGTGA
		</sequence>
		<sequence>
			<taxon idref="1000313|avian_domesticbirds|EastAsia|20010615|H9N2"/>
			ATGAGCCTTCTAACCGAGGTCGAAACGTACGTTCTCTCTATCATCCCGTCAGGCCCCCTCAAAGCCGAGATCGCGCAGAGACTTGAAGATGTCTTTGCAGGAAAGAACACAGATCTTGAGGCTCTCATGGAATGGCTAAAGACAAGACCAATCCTGTCACCTTTGACTAAGGGGATTTTAGGGTTTGTGTTCACGCTCACCGTGCCCAGTGAGCGAGGACTGCAGCGTAGACGGTTTGTCCAAAATGCCCTAAATGGGAATGGAGACCCAAACAACATGGACAGGGCAGTCAAATTATACAAGAAGCTGAAGAGGGAAATGACATTCCATGGAGCAAAGGAAGTTGCACTCAGTTACTCAACTGGTGCGCTTGCCAGTTGCATGGGTCTCATATACAACCGAATGGGAACTGTAACCACAGAAGTGGCTCTTGGCCTAGTATGTGCCACTTGTGAGCAGATTGCTGATTCACACCACAGATCTCACAGACAGATGGCAACTACCACCAACCCACTAATCAGGCATGAGAACAGAATGGTGCTAGCCAGCACTACAGCTAAGGCCATGGAACAAATGGCTGGGTCGAGTGAGCAGGCAGCGGAAGCCATGGAGGTGGCAAGTCAGGCTAGGCAGATGGTGCAGGCGATGAGGACAATTGGGACTCAACCTAGCTCCAGTGCAGGTCTGAAAGATGATCTTATTGAAAATTTGCAGGCCTACCAGAAACGGATGGGGGTGCAAATGCAGCGATTCAAGTGA
		</sequence>
		<sequence>
			<taxon idref="1018304|avian_waterfowl|EastAsia|20080115|H9N2"/>
			ATGAGCCTTCTAACCGAGGTCGAAACGTACGTTCTCTCTATCATCCCGTCAGGCCCCCTCAAAGCCGAGATCGCGCAGAGACTTGAAGATGTCTTTGCAGGAAAGAACACAGATCTTGAGGCTCTCATGGAATGGCTAAAGACAAGACCAATCCTGTCACCTCTGACTAAGGGGATTTTAGGATTTGTGTTTACGCTCACCGTGCCCAGTGAGCGAGGACTGCAGCGTAGACGATTTGTCCAAAATGCCCTAAATGGGAATGGAGACCCAAACAACATGGACAGGGCAGTCAAATTATACAAGAAGCTGAAGAGGGAAATGACATTCCATGGAGCAAAGGAAGTTGCACTCAGTTACTCAACTGGTGCGCTTGCCAGTTGCATGGGTCTCATATACAACCGAATGGGAACGGTAACCACAGAAGTGGCTCTTGGCCTAGTATGTGCCACTTGTGAGCAGATTGCTGATTCACACCATAGGTCTCACAGGCAGATGGCGACTACCACCAACCCACTAATTAGGCATGAGAACAGAATGGTACTAGCCAGCACTACAGCTAAGGCCATGGAGCAAATGGCTGGGTCGAGTGAGCAGGCAGCAGAAGCCATGGAAGTTGCAAGTCAGGCTAGGCAGATGGTGCAGGCGATGAGGACAATTGGGACTCAACCTAGCTCCAGTACAGGTCTGAAAGATGATCTTATTGAAAATTTGCAGGCCTACCAGAAACGGATGGGGGTGCAGATGCAGCGATTCAAGTGA
		</sequence>
		<sequence>
			<taxon idref="1001241|avian_waterfowl|EastAsia|19990615|H9N2"/>
			ATGAGTCTTCTAACCGAGGTCGAAACGTACGTTCTCTCTATCGTCCCGTCAGGCCCCCTCAAAGCCGAGATCGCGCAGAGACTTGAAGATGTCTTTGCAGGGAAGAACACAGATCTCGAGGCTCTCATGGAATGGCTAAAGACAAGACCAATCCTGTCACCTCTGACTAAGGGGATTTTAGGGTTTGTGTTCACGCTCACCGTGCCCAGTGAGCGAGGACTGCAGCGTAGACGCTTTGTCCAAAATGCCCTAAATGGAAATGGAGACCCAAACAACATGGACAGGGCAGTCAAACTTTATAGGAAGCTGAAAAGAGAAATAACATTCCATGGAGCTAAGGAGGTTGCACTCAGCTACTCAACCGGTGCACTTGCCAGTTGCATGGGTCTCATATACAACAGGATGGGAACAGTAACCACAGAAGTGGCTTTTGGCCTAGTGTGTGCCACTTGTGAGCAGATTGCTGATTCACAGCATCGGTCTCACAGACAGATGGTGACTACCACCAACCCACTAATCAGGCATGAGAACAGAATGGTGCTGGCCAGCACTACGGCTAAGGCTATGGAGCAGATGGCTGGATCGAGTGAGCAGGCAGCGGAGGCCATGGAGGTTGCTAGTCAGGCTAGGCAGATGGTGCAGGCAATGAGGACAATTGGGACTCATCCCAGCTCCAGTGCCGGTCTGAAAGATGATCTTCTTGAAAATTTGCAGGCCTACCAGAAACGGATGGGAGTGCAAATGCAGCGATTCAAGTGA
		</sequence>
		<sequence>
			<taxon idref="1019055|avian_waterfowl|EastAsia|20120615|H10N7"/>
			ATGAGTCTTCTAACCGAGGTCGAAACGTACGTTCTCTCTATCGTCCCGTCAGGCCCCCTCAAAGCCGAGATCGCGCAGAGACTTGAAGATGTCTTTGCAGGGAAAAACACAGATCTCGAGGCTCTCATGGAATGGCTAAAGACAAGACCAATCCTGTCACCTCTGACTAAGGGGATTTTAGGATTTGTGTTCACGCTCACCGTGCCCAGTGAGCGAGGACTGCAGCGTAGACGCTTTGTCCAAAATGCCCTAAATGGAAATGGAGACCCAAACAACATGGACAGGGCAGTCAAGCTCTATAAGAAGCTGAAAAGAGAGATAACATTCCATGGAGCTAAGGAAGTTGCACTCAGCTATTCAACCGGTGCACTTGCCAGTTGCATGGGTCTCATATACAACAGGATGGGGACAGTAACCACAGAAGTGGCTTTTGGCCTAGTGTGTGCCACTTGTGAGCAGATTGCTGATTCACAGCATCGGTCTCACAGACAGATGGTGACTACAACCAACCCACTAATCAGGCATGAAAACAGAATGGTACTGGCCAGTACCACGGCTAAGGCCATGGAGCAGATGGCTGGGTCGAGTGAACAGGCAGCGGAAGCCATGGAGGTTGCTAGTCAGGCTAGGCAGATGGTGCAGGCAATGAGGACAATTGGGACTCATCCTAGCTCCAGTGCCGGTCTGAAAGATGATCTTCTTGAAAATTTGCAGGCCTACCAGAAACGGATGGGAGTGCAAATGCAACGATTCAAGTGA
		</sequence>
		<sequence>
			<taxon idref="1024856|avian_waterfowl|EastAsia|20090515|H3N8"/>
			ATGAGTCTTCTAACCGAGGTCGAGACGTACGTTCTCTCTATCGTCCCGTCAGGCCCCCTCAAAGCCGAGATCGCGCAGAGACTTGAAGATGTCTTTGCAGGGAAAAACACAGATCTCGAGGCTCTCATGGAATGGCTAAAGACAAGACCAATCCTGTCACCTCTGACTAAGGGGATTTTAGGATTTGTGTTCACGCTCACCGTGCCCAGTGAGCGAGGACTGCAGCGTAGACGCTTTGTCCAAAATGCCCTAAATGGAAACGGAGACCCAAACAACATGGACAGGGCAGTCAAACTCTATAAGAAGCTGAAAAGAGAGATAACATTCCATGGAGCTAAGGAAGTTGCACTCAGCTATTCAACCGGTGCACTTGCCAGTTGCATGGGTCTCATATACAACAGGATGGGGACAGTAACCACAGAAGTGGCTTTTGGCCTAGTGTGTGCCACTTGTGAGCAGATTGCTGATTCACAGCATCGGTCTCACAGACAGATGGTAACTACCACTAACCCACTAATCAGGCATGAAAACAGAATGGTACTGGCCAGTACCACGGCTAAGGCCATGGAGCAGATGGCTGGATCGAGTGAACAGGCAGCGGAAGCCATGGAGGTTGCTAGTCAGGCTAGGCAGATGGTGCAGGCAATGAGGACAATTGGGACTCATCCTAGCTCCAGTGCCGGTCTGAAAGATGATCTTCTTGAAAATTTGCAGGCCTACCAGAAACGGATGGGAGTGCAAATGCAACGATTCAAGTGA
		</sequence>
		<sequence>
			<taxon idref="1002245|avian_domesticbirds|WesternEurope|20030615|H7N7"/>
			ATGAGTCTTCTAACCGAGGTCGAAACGTACGTTCTCTCTATCGTCCCGTCAGGCCCCCTCAAAGCCGAGATCGCGCAGAGACTTGAAGATGTCTTTGCAGGGAAGAACACAGATCTCGAGGCTCTCATGGAATGGCTAAAGACAAGACCAATCCTGTCACCTCTGACTAAGGGGATTTTGGGTTTTGTGTTCACGCTCACCGTGCCCAGTGAGCGAGGACTGCAGCGTAGACGCTTTGTCCAAAATGCACTAAATGGAAATGGAGACCCAAACAACATGGATAGGGCAGTCAAACTATACAGGAAGCTGAAAAGAGAGATAACATTCCATGGAGCTAAGGAGGTTGCACTTAGCTACTCAACCGGTGCCCTTGCCAGTTGCATGGGTCTCATATACAACAGAATGGGAACAGTAACCACAGAAGTGGCTTTTGGGCTAGTGTGTGCCACTTGTGAGCAGATTGCTGACTCACAGCACCGGTCTCACAGGCAGATGGTAACTACTACCAACCCACTAATCAGGCATGAGAACAGAATGGTGCTTGCCAGCACCACGGCTAAGGCCATGGAGCAGATGGCTGGATCGAGTGAACAGGCAGCGGAGGCAATGGAGGTTGCTAGTCAGGCTAGACAGATGGTGCAGGCAATGAGGACAATTGGGACTCATCCTAGCTCCAGTGCCGGTCTGAAAGATGATCTTCTTGAAAATTTGCAGGCCTACCAGAAACGGATGGGAGTGCAAATGCAACGATTCAAGTGA
		</sequence>
		<sequence>
			<taxon idref="1004263|avian_waterfowl|SoutheastAsia|20040615|H5N2"/>
			ATGAGCCTTCTAACCGAGGTCGAAACGTACGTTCTCTCTATCGTCCCGTCAGGCCCCCTCAAAGCCGAGATCGCGCAGAGACTTGAAGATGTCTTTGCAGGGAAGAACACAGATCTTGAGGCTCTCATGGAATGGCTAAAGACAAGACCAATCCTGTCACCTCTGACTAAGGGGATTTTGGGGTTTGTGTTCACGCTCACCGTGCCCAGTGAGCGAGGACTGCAGCGTAGACGCTTTGTTCAAAATGCACTAAATGGAAATGGAGACCCAAACAACATGGATAGGGCAGTCAAACTATACAGGAAGCTGAAAAGAGAGATAACGTTCCATGGAGCTAAGGAGGTTGCACTTAGTTACTCAACCGGTGCGCTTGCCAGTTGTATGGGTCTCATATACAACAGAATGGGGACAGTAACCACAGAAGTAGCTTTTGGCCTAGTGTGTGCCACTTGTGAGCAGATTGCTGACTCACAACACCGATCTCACAGGCAGATGGTGACTACTACCAACCCACTAATCAGGCATGAGAACAGAATGGTTCTGGCCAGCACCACGGCTAAGGCAATGGAGCAGATGGCTGGATCAAGTGAACAGGCAGCAGAGGCCATGGAGGTTGCTAGTCAGGCTAGGCAGATGGTGCAGGCAATGAGGACAATTGGGACTCATCCTAGCTCCAGTGCCGGTCTGAAAGATGATCTTCTTGAAAATTTGCAGGCCTACCAGAAACGAATGGGAGTGCAAATGCAGCGATTCAAGTGA
		</sequence>
		<sequence>
			<taxon idref="1018464|avian_waterfowl|EastAsia|20091127|H6N5"/>
			ATGAGTCTTCTAACCGAGGTCGAAACGTACGTTCTCTCTATCGTCCCGTCAGGCCCCCTCAAAGCCGAGATCGCGCAGAGACTTGAAGATGTCTTTGCAGGGAAGAACACAGATCTCGAGGCTCTCATGGAATGGCTAAAGACAAGACCAATCCTGTCACCTCTGACTAAGGGGATTTTGGGGTTTGTGTTCACGCTCACCGTGCCCAGTGAGCGAGGACTGCAGCGTAGACGGTTTGTCCAGAATGCACTAAATGGGAATGGAGACCCAAACAACATGGACAGGGCAGTCAAACTATACAAGAAACTGAAAAGAGAGATAACATTCCATGGAGCTAAGGAGGTTGCACTTAGCTACTCAACCGGTGCACTTGCCAGTTGCATGGGTCTCATATACAACAGAATGGGGACAGTAACCACAGAAGTGGCTTTTGGCCTAGTGTGTGCCACTTGTGAGCAGATTGCTGACTCACAGCATCGGTCTCACAGGCAGATGGTGACTACTACCAACCCACTAATCAGGCATGAGAACAGAATGGTGCTGGCCAGCACCACGGCTAAGGCCATGGAGCAGATGGCTGGATCAAGTGAGCAGGCAGCAGAGGCAATGGAGGTTGTTAGTCAGGCTAGGCAGATGGTGCAGGCAATGAGAACAATTGGGACTCATCCTAGCTCCAGTGCCGGTCTGAAAGATGATCTTCTTGAAAATTTGCAGGCCTACCAGAAACGGATGGGAGTGCAAATGCAGCGGTTCAAGTGA
		</sequence>
		<sequence>
			<taxon idref="1012796|avian_waterfowl|EastAsia|20060215|H6N5"/>
			ATGAGCCTTCTAACCGAGGTCGAAACGTACGTTCTCTCTATCGTCCCGTCAGGCCCCCTCAAAGCCGAGATCGCACAGAGACTTGAAGATGTCTTTGCAGGGAAGAACACAGATCTCGAGGCTCTCATGGAATGGCTAAAGACAAGACCAATCCTGTCACCTCTGACTAAGGGGATTTTGGGGTTTGTGTTCACGCTCACCGTGCCCAGTGAGCGAGGACTGCAGCGTAGACGCTTTGTCCAAAATGCACTAAATGGAAATGGTGACCCAAACAATATGGACAGAGCAGTCAAACTATACCGAAAGCTGAAAAGAGAAATAACATTCCATGGAGCTAAGGAGGTTGCACTTAGCTACTCAACCGGTGCACTTGCCAGTTGTATGGGTCTCATATACAACAGAATGGGAACAGTAACCACAGAAGTGGCTTTTGGCCTAGTGTGTGCCACTTGTGAGCAGATTGCTGACTCACAGCACCGGTCTCACAGGCAAATGGTGACTACCACCAACCCACTAATCAGGCATGAGAACAGAATGGTGCTGGCCAGCACCACGGCCAAGGCCATGGAGCAGATGGCTGGATCGAGTGAACAGGCAGCGGAGGCCATGGAGGTTGCTAGTCAGGCCAGGCAGATGGTGCAGGCAATGAGGACAATTGGGACTCATCCTAGTTCCAGTGCCGGTCTGAAAGATGATCTTCTTGAAAATTTGCAGGCCTACCAGAAACGGATGGGAGTGCAAATGCAGCGATTCAAGTGA
		</sequence>
		<sequence>
			<taxon idref="1018867|avian_waterfowl|EastAsia|20090615|H7N3"/>
			ATGAGTCTTCTAACCGAGGTCGAAACGTACGTTCTCTCTATCGTTCCATCAGGCCCCCTCAAAGCCGAGATCGCGCAGAGACTTGAAGATGTCTTTGCAGGGAAGAACACAGATCTCGAGGCTCTCATGGAATGGCTAAAGACAAGACCAATCCTGTCACCTCTGACTAAGGGGATTTTGGGGTTTGTGTTCACGCTCACCGTGCCCAGTGAGCGAGGACTGCAACGTAGACGCTTTGTCCAAAATGCACTAAATGGAAATGGAGACCCAAACAACATGGACCGGGCAGTCAAACTATACAAAAAGCTGAAAAGAGAGATAACATTTCATGGAGCTAAGGAAGTTGCACTTAGCTACTCAACCGGTGCACTTGCCAGTTGTATGGGTCTTATATACAACAGAATGGGAACAGTGACCACAGAAGTAGCTTTTGGCCTAGTATGTGCCACTTGTGAGCAGATTGCTGACTCACAACACCGGTCTCACAGGCAGATGGTGACTACTACCAACCCGCTAATCAGGCACGAGAACAGAATGGTGCTGGCCAGCACCACGGCTAAGGCTATGGAGCAGATGGCTGGGTCGAGTGAACAGGCAGCGGAGGCCATGGAGGTTGCTAGTCAGGCTAGGCAGATGGTGCAGGCAATGAGGACAATTGGGACTCATCCTAGCTCCAGTGCCGGTCTGAAAGATGATCTTCTTGAAAATTTGCAGGCCTACCAGAAACGGATGGGAGTGCAAATGCAGCGATTCAAGTGA
		</sequence>
		<sequence>
			<taxon idref="1021491|avian_waterfowl|EastAsia|20100315|H2N8"/>
			ATGAGTCTTCTAACCGAGGTCGAAACGTACGTTCTCTCTATCGTTCCGTCAGGCCCCCTCAAAGCCGAGATCGCGCAGAGACTTGAAGATGTCTTTGCAGGGAAGAACACAGATCTCGAGGCTCTCATGGAATGGCTAAAGACAAGACCAATCCTGTCACCTCTGACTAAAGGGATTTTGGGGTTTGTGTTCACGCTCACCGTGCCCAGTGAGCGAGGACTGCAGCGTAGACGCTTTGTCCAAAATGCACTAAATGGAAATGGAGACCCAAACAACATGGACAGGGCAGTCAAACTATACAGAAAGCTGAAAAGAGAGATAACATTTCATGGAGCTAAGGAGGTTGCACTTAGCTACTCGACCGGTGCACTTGCCAGTTGTATGGGTCTCATATACAACAGAATGGGAACAGTAACCACAGAAGTGGCTTTTGGTCTAGTGTGTGCCACTTGTGAGCAAATTGCTGACTCACAGCACCGGTCTCACAGGCAGATGGTGACCACCACCAACCCACTAATCAGGCATGAGAACAGAATGGTACTGGCCAGTACCACGGCTAAGGCCATGGAGCAGATGGCTGGGTCGAGTGAACAGGCAGCGGAGGCCATGGAGGTTGCTAGTCAGGCTAGGCAGATGGTGCAGGCAATGAGGACAATTGGGACTCATCCTAGCTCCAGTGCCGGTCTGAAAGATGATCTTCTCGAAAATTTGCAGGCCTACCAGAAACGGATGGGAGTGCAAATGCAGCGATTCAAGTGA
		</sequence>
		<sequence>
			<taxon idref="1019115|avian_waterfowl|EastAsia|19970615|H9N2"/>
			ATGAGTCTTCTAACCGAGGTTGAAACGTACGTTCTCTCTATCGTCCCGTCAGGCCCCCTCAAAGCCGAGATCGCGCAGAGACTTGAGGATGTCTTTGCAGGGAAGAACACAGATCTCGAGGCTCTCATGGAATGGCTAAAGACAAGACCAATCCTGTCACCTCTGACTAAGGGGATTTTGGGGTTTGTGTTCACGCTCACCGTGCCCAGTGAGCGGGGACTGCAGCGTAGACGCTTTGTCCAAAATGCACTAAATGGAAATGGAGACCCAAACAACATGGACAAAGCAGTCAAACTATATAAGAAGCTGAAAAGAGAGATAACATTCCATGGAGCTAAGGAGGTTGCACTTAGCTACTCAACCGGTGCACTTGCCAGCTGTATGGGCCTCATATACAACAGAATGGGAACAGTAACCACAGAAGGGGCTTTTGGCCTAGTGTGTGCCACTTGTGAGCAGATCGCTGACTCACAGCATCGGTCTCACAGGCAAATGGTGACTACTACCAACCCACTGATCAGGCATGAGAACAGAATGGTGCTGGCCAGCACCACGGCTAAGGCCATGGAGCAGATGGCTGGATCGAGTGAACAGGCAGCAGAGGCCATGGAGGTTGCTAGTCAGGCTAGGCAGATGGTGCAGGCAATGAGGACAATTGGGACTCATCCTAACTCCAGTGCCGGTCTGAAAGATGATCTTCTTGAAAATTTGCAGGCCTACCAGAAACGGATGGGAGTGCAAATGCAGCGATTCAAGTGA
		</sequence>
		<sequence>
			<taxon idref="28414|avian_domesticbirds|EastAsia|20010615|H9N2"/>
			ATGAGTCTTCTAACCGAGGTCGAAACGTACGTTCTCTCTATCGTCCCGTCAGGCCCCCTCAAAGCCGAGATCGCGCAGAGACTTGAAGATGTCTTTGCAGGGAAGAACACAGATCTCGAGGCTCTCATGGAATGGCTAAAGACAAGACCAATCCTGTCACCTCTGACTAAGGGGATTTTGGGGTTTGTGTTCACGCTCACCGTGCCCAGTGAGCGAGGACTGCAGCGTAGACGCTTTGTCCAAAATGCCCTAAACGGGAACGGAGACCCAAACAACATGGACAGGGCAGTAAAACTGTACAGAAAACTTAAAAGAGAAATAACATTCCACGGAGCCAAGGAGGTAGCACTTAGCTACTCAACCGGTGCACTTGCCAGCTGCATGGGCCTCATATACAACAGGATGGGAACAGTGACCACAGAAGTGGCTTTTGGCCTAGTGTGTGCCACTTGTGAGCAGATCGCTGACTCACAGCATCGGTCTCACAGACAGATGGTGGCTACTACCAATCCACTAATCAGACATGAAAACAGAATGGTGCTGGCCAGCACCACGGCTAAGGCTATGGAACAGATGGCTGGATCAAGTGAGCAAGCAGCAGAGGCCATGGAGGTTGCTAGCCAGGCTAGGCAGATGGTGCAGGCAATGAGAACAATTGGGACTCATCCTAGCTCCAGTGCCGGTCTGAAAGATGATCTTCTTGAAAATTTGCAGGCCTACCAGAAACGGATGGGAGTGCAAATGCAGCGATTCAAGTGA
		</sequence>
		<sequence>
			<taxon idref="1005753|avian_domesticbirds|EastAsia|20040615|H9N2"/>
			ATGAGTCTTCTGACCGAGGTCGAAACGTACGTTCTCTCTATCATCCCGTCAGGCCCCCTCAAAGCCGAGATCGCGCAGAGACTTGAAGATGTCTTTGCAGGGAAGAACACAGATCTCGAGGCACTAATGGAATGGCTAAAGACAAGACCAATCCTGTCACCTCTGACTAAGGGGATTTTAGGATTTGTGTTCACGCTCACCGTGCCCAGTGAGCGAGGACTTCAGCGTAGACGCTTTGTCCAAAATGCCCTAAACGGGAACGGGGACCCAAACAACATGGACAGAGCAGTCAAACTGTACAGAAAGCTGAAACGAGAAATAACATTTCATGGAGCCAAAGAGGTTGCTCTTAGCTACTCAGCCGGTGCACTTGCCAGTTGCATGGGTCTCATATACAACAGGATGGGAACAGTAACCACAGAAGTGGCTTTTGGCCTAGTATGTGCTACTTGCGAGCAGATTGCTGACTCGCAGCATCGGTCTCACAGACAGATGGTGACTACTACCAATCCACTAATCAGGCATGAAAATAGAATGGTACTGGCCAGCACAACGGCTAAGGCTATGGAACAGATGGCTGGATCAAGCGAGCAAGCGGCAGAGGCTATGGAGGTTGCTAGTCAGGCTAGGCAAATGGTGCAAGCGATGAGAACAATTGGGACCCATCCTAGCTCCAGTGCCGGTCTGAAAGATGATCTTCTTGAAAATTTGCAGGCCTACCAGAAAAGGATGGGAGTGCAAATACAGCGATTCAAGTGA
		</sequence>
		<sequence>
			<taxon idref="1009516|avian_domesticbirds|EastAsia|20071124|H9N2"/>
			ATGAGTCTTCTAACCGAGGTCGAAACGTACGTTCTCTCTATCATCCCGTCAGGCCCCCTCAAAGCCGAGATCGCGCAGAGACTTGAAGATGTATTTGCAGGGAAGAACACAGATCTCGAGGCTCTCATGGAATGGCTAAAGACAAGACCAATCCTGTCACCTCTGACTAAGGGGATTTTGGGGTTTGTGTTCACGCTCACCGTGCCCAGTGAGCGAGGACTGCAGCGTAGACGCTTTGTCCAAAATGCCCTAAATGGTAACGGAGACCCAAACAACATGGACAGGGCAGTCAAACTGTACAGGAAGCTGAAAAGAGAAATAACATTCCATGGAGCTAAGGAGGTAGCACTTAGCTACTCAACCGGTGCACTTGCCAGCTGCATGGGTCTCATATACAACAGGATGGGAACGGTAACTACAGAAGTGGCTTTTGGCCTAGTGTGTGCCACTTGTGAGCAGATTGCTGACTCACAGCATCGGTCTCACAGACAGATGGTGACTACTACCAATCCACTAATCAGGCATGAAAACAGAATGGTGCTGGCCAGCACCACGGCTAAGGCTATGGAACAGATGGCTGGATCAAGTGAGCAAGCGGCGGAGGCCATGGAGGTTGCTAGTCAGGCTAGGCAGATGGTACAGGCAATGAGAACAATTGGGACTCATCCTAGCTCCAGTGCCGGTCTGAAAGATGATCTTCTTGAAAATTTGCAGGCCTACCAGAAACGGATGGGAGTGCAGATGCAACGATTCAAGTGA
		</sequence>
		<sequence>
			<taxon idref="1018841|avian_waterfowl|EastAsia|20000615|H3N9"/>
			ATGAGTCTTCTAACCGAGGTTGAAACGTACGTTCTCTCTATCGTCCCGTCAGGCCCCCTCAAAGCCGAGATCGCGCAGAGACTTGAAGATGTCTTTGCAGGGAAGAACACAGATCTCGAGGCTCTCATGGAATGGCTAAAGACAAGACCAATCCTGTCACCTCTGACTAAGGGGATTTTAGGATTTGTGTTCACGCTCACCGTGCCCAGTGAGCGAGGACTGCAGCGTAGACGCTTTGTCCAAAATGCTCTAAATGGAAATGGAGACCCAAACAACATGGACAGGGCAGTCAAACTTTATAAGAAGCTGAAAAGAGAGATAACATTCCATGGGGCTAAGGAGGTTGCACTCAGCTACTCAACTGGTGCACTTGCTAGTTGCATGGGTCTCATATACAACAGGATGGGAACAGTAACCACAGAGGTGGCTTTCGGTCTAGTGTGTGCCACTTGTGAGCAGATTGCTGACTCACAGCATCGGTCTCACAGACAGATGGTGACTACTACCAATCCGCTAATCAGGCATGAAAACAGAATGGTGCTGGCCAGCACTACAGCTAAAGCTATGGAGCAGATGGCTGGATCAAGCGAGCAGGCAGCAGAGGCCATGGAGGTTGCTAGTCAGGCCAGGCAGATGGTGCAGGCAATGAGGACAATTGGGACTCATCCTAGCTCCAGTGCTGGTCTGAAAGATGATCTTCTTGAAAATTTGCAGGCCTACCAGAAACGGATGGGAGTGCAAATGCAGCGATTCAAGTGA
		</sequence>
		<sequence>
			<taxon idref="1012814|avian_waterfowl|EastAsia|20060415|H6N2"/>
			ATGAGTCTTCTAACCGAGGTCGAAACGTATGTTCTCTCTATTGTCCCGTCAGGCCCCCTCAAAGCCGAGATCGCGCAGAGACTTGAGGATGTATTTGCAGGAAAGAATACAGATCTCGAGGCTCTCATGGAATGGCTAAAGACAAGACCAATCCTGTCACCTCTGACTAAGGGGATTTTAGGGTTTGTGTTCACGCTCACCGTGCCCAGTGAGCGAGGACTGCAGCGTAGACGCTTTGTCCAAAATGCTCTAAATGGGAATGGAGACCCAAACAACATGGACAGAGCAGTCAAACTCTATAGGAAGCTGAAAAGAGAGATAACATTTCATGGGGCTAAGGAAGTTGCACTCAGCTACTCAACCGGTGCACTTGCCAGTTGCATGGGTCTTATATACAACAGGATGGGGACAGTGACCACAGAAGTGGCTTTTGGCCTAGTATGTGCCACTTGTGAGCAAATTGCTGACTCACAACATCGGTCTCACAGACAGATGGTGACCACCACCAACCCACTAATCAGGCATGAAAACAGAATGGTGCTTGCTAGCACTACAGCTAAAGCTATGGAGCAGATGGCTGGATCAAGCGAGCAGGCAGCAGAGGCCATGGAGGTTGCTAGTCAGGCCAGGCAGATGGTGCAGGCAATGAGAACAATTGGGACTCATCCTAGCTCCAGTGCTGGTCTGAAAGATGATCTTCTTGAAAATTTGCAGGCCTACCAGAAACGGATGGGAGTGCAAATGCAGCGATTCAAGTGA
		</sequence>
		<sequence>
			<taxon idref="1012865|avian_waterfowl|EastAsia|20070815|H6N6"/>
			ATGAGTCTTCTAACCGAGGTCGAAACGTATGTTCTCTCTATTGTCCCGTCAGGCCCCCTCAAAGCCGAGATCGCGCAGAGACTTGAAGATGTTTTTGCTGGAAAGAATACAGATCTTGAGGCTCTCATGGAATGGCTAAAGACAAGACCAATCCTGTCACCTCTGACTAAGGGGATTTTAGGGTTTGTGTTCACGCTCACCGTGCCCAGTGAGCGAGGACTGCAGCGTAGACGCTTTGTCCAAAATGCTCTAAATGGAAATGGAGACCCAAACAACATGGACAGAGCAGTCAAACTCTATAGAAAGCTGAAAAGAGAGATAACATTTCATGGGGCTAAGGAAGTTGCACTCAGCTACTCAACCGGTGCACTTGCCAGTTGCATGGGTCTCATATACAACAGGATGGGAACAGTGACCACAGAAGTGGCTTTTGGCCTAGTATGTGCCACTTGTGAGCAAATTGCTGACTCACAACATCGGTCTCACAGACAGATGGTGACCACCACCAACCCACTAATCAGGCATGAAAACAGAATGGTGCTTGCTAGCACTACAGCTAAAGCTATGGAGCAGATGGCTGGATCAAGCGAGCAGGCAGCAGAGGCCATGGAGGTTGCTAGTCAGGCCAGGCAGATGGTGCAGGCAATGAGAACAATTGGGACTCATCCTAGCTCCAGTGCTGGTCTGAAAGATGATCTTCTTGAAAATTTGCAGGCCTACCAGAAACGGATGGGAGTGCAAATGCAGCGATTCAAGTGA
		</sequence>
		<sequence>
			<taxon idref="1024928|avian_waterfowl|EastAsia|20131214|H3N2"/>
			ATGAGTCTTCTAACCGAGGTCGAAACGTATGTTCTCTCTATCGTACCGTCAGGCCCCCTCAAAGCCGAGATCGCGCAGAGACTTGAGGATGTATTTGCAGGAAAGAACACAGACCTCGAGGCTCTCATGGAATGGCTAAAGACAAGACCAATCCTGTCACCTCTGACTAAGGGGATTTTAGGATTTGTGTTTACGCTCACCGTGCCCAGTGAGCGAGGACTGCAGCGTAGACGCTTTGTCCAAAATGCTCTAAATGGAAATGGAGACCCGAATAACATGGATAGGGCAGTCAAGCTCTATAGGAAACTGAAAAGAGAAATAACATTCCATGGGGCCAAGGAGGTTGCACTCAGCTACTCAACCGGTGCACTTGCCAGTTGCATGGGTCTCATATACAACAGGATGGGAACAGTGACCACAGAAGTGGCTTTTGGCCTAGTGTGTGCCACTTGTGAGCAAATCGCAGACTCACAACATCGGTCTCACAGACAGATGGTGACTACCACCAACCCATTAATCAGGCATGAGAACAGAATGGTGCTGGCCAGCACTACAGCTAAAGCTATGGAGCAGATGGCTGGATCAAGCGAGCAAGCAGCAGAGGCCATGGAGGTTGCTAGTCAGGCCAGGCAGATGGTGCAGGCAATGAGGACAATTGGGACTCATCCTAGCTCCAGTGCTGGTCTGAAAGATGATCTTCTTGAAAATTTGCAGGCCTACCAGAAGAGGATGGGAGTGCAAATGCAGCGATTCAAGTGA
		</sequence>
		<sequence>
			<taxon idref="1024381|avian_waterfowl|NorthernEurope|20030525|H10N8"/>
			ATGAGTCTTCTAACCGAGGTCGAAACGTACGTTCTCTCTATCGTCCCGTCAGGCCCCCTCAAAGCCGAGATCGCGCAGAGACTTGAAGATGTCTTTGCAGGGAAGAACACAGATCTCGAGGCTCTCATGGAATGGCTAAAGACAAGACCAATTCTGTCACCTCTGACTAAGGGGATTTTAGGGTTTGTGTTCACGCTCACCGTGCCCAGTGAGCGAGGACTGCAACGTAGACGTTTTGTCCAAAATGCCCTAAATGGAAATGGAGACCCAAACAACATGGACAGGGCAGTCAAACTTTATAGGAAGCTGAAAAGAGAGATAACATTCCATGGAGCTAAAGAGGTTGCGCTCAGCTATTCAACCGGTGCACTTGCCAGTTGCATGGGTCTCATATACAACAGGATGGGAACGGTAACCACAGAAGTGGCTTTTGGCCTAGTGTGTGCCACTTGTGAGCAGATTGCTGATTCACAGCATCGGTCTCACAGACAGATGGTGACCACTACCAACCCACTAATCAGGCATGAAAACAGGATGGTGCTGGCCAGCACTACGGCTAAGGCTATGGAGCAGATGGCTGGATCGAGTGAGCAGGCAGCAGAGGCCATGGAGGTTGCTAGTCAGGCTAGGCAGATGGTGCAGGCAATGAGGACAATTGGGACTCATCCTAGCTCCAGTGCCGGTCTGAAAGATGATCTTCTTGAAAATTTGCAGGCCTACCAGAAACGGATGGGAGTGCAAATGCAGCGATTCAAGTGA
		</sequence>
		<sequence>
			<taxon idref="1013484|avian_waterfowl|CentralEurope|19800615|H2N3"/>
			ATGAGTCTTCTAACCGAGGTCGAAACGTACGTTCTCTCTATCGTCCCGTCAGGCCCCCTCAAAGCCGAGATCGCGCAGAGACTTGAAGATGTCTTTGCAGGGAAAAACACAGATCTCGAGGCTCTCATGGAATGGCTAAAGACAAGACCAATCCTGTCACCTCTGACTAAGGGGATTTTAGGGTTTGTGTTCACGCTCACCGTGCCCAGTGAGCGAGGACTGCAGCGTAGACGCTTTGTTCAAAATGCCCTAAATGGGAATGGAGACCCAAACAACATGGACAGGGCAGTTAAACTTTACAGGAAGCTGAAAAGAGAGATAACATTCCATGGAGCTAAAGAGGTTGCACTCAGCTACTCAACCGGTGCGCTTGCCAGTTGCATGGGTCTCATATACAACAGAATGGGAACGGTAACCACAGAAGTGGCTTTTGGCTTAGTGTGTGCCACTTGTGAGCAGATTGCTGATTCACAGCATCGGTCTCACAGACAGATGGTGACTACCACCAACCCACTAATCAGGCATGAAAACAGAATGGTGCTGGCCAGCACTACGGCTAAGGCTATGGAGCAGATGGCTGGATCGAGTGAGCAGGCAGCGGAAGCCATGGAGGTTGCTAGTCAGGCTAGGCAAATGGTGCAGGCAATGAGGACAATTGGGACTCACCCTAGCTCCAGTGCTGGTCTGAAAGATGATCTTCTTGAAAACTTGCAGGCATACCAGAAACGGATGGGAGTGCAAATGCAGCGATTCAAGTGA
		</sequence>
		<sequence>
			<taxon idref="1013495|avian_waterfowl|CentralEurope|19850615|H2N3"/>
			ATGAGTCTTCTAACCGAGGTCGAAACGTACGTTCTCTCTATCGTCCCGTCAGGCCCCCTCAAAGCCGAGATCGCGCAGAGACTTGAAGATGTCTTTGCAGGGAAAAACACAGATCTCGAGGCTCTCATGGAATGGCTAAAGACAAGACCAATCCTGTCACCTCTGACTAAGGGGATTTTAGGGTTCGTGTTCACGCTCACCGTGCCCAGTGAGCGAGGACTGCAGCGTAGACGCTTTGTTCAAAATGCACTAAATGGGAATGGAGACCCAAACAACATGGACAGAGCAGTCAAGCTTTACAGGAAACTGAAAAGGGAGATAACATTCCATGGAGCTAAGGAGGTTGCACTCAGTTACTCAACCGGTGCACTTGCCAGCTGCATGGGTCTCATATACAACAGAATGGGAACGGTAACCACAGAAGTGGCTTTTGGCCTAGTGTGTGCCACTTGTGAACAGATTGCTGATTCACAGCATCGGTCTCACAGACAGATGGTGACTACCACCAACCCACTAATCAGGCATGAAAACAGAATGGTGCTGGCCAGCACTACGGCTAAGGCTATGGAGCAGATGGCTGGATCGAGTGAGCAAGCAGCGGAAGCCATGGAGGTTGCTAGTCAGGCCAGGCAGATGGTGCAGGCAATGAGGACAATTGGGACTCACCCTAGCTCCAGTGCCGGTCTGAAAGATGATCTTCTTGAAAATTTGCAGGCCTACCAGAAACGGATGGGAGTGCAAATGCAGCGATTCAAGTGA
		</sequence>
		<sequence>
			<taxon idref="1013529|avian_shorebirds|NorthAmerica|19860512|H2N7"/>
			ATGAGTCTTCTAACCGAGGTCGAAACGTACGTTCTCTCTATCGTACCGTCAGGCCCCCTCAAAGCCGAGATCGCGCAGAGACTTGAAGATGTCTTTGCAGGGAAGAACACAGATCTCGAGGCTCTCATGGAATGGCTAAAGACAAGACCGATCCTGTCACCTCTGACTAAGGGGATTCTAGGGTTTGTGTTCACGCTCACCGTGCCCAGTGAGCGAGGACTGCAGCGTAGACGCTTTGTCCAAAACGCCCTAAATGGGAATGGAGACCCAAACAATATGGACAGAGCAGTCAAACTATACAGGAAGTTAAAAAGGGAGATAACATTTCATGGAGCTAAGGAGGTTGCACTCAGCTACTCAACCGGTGCACTCGCCAGTTGCATGGGTCTCATATACAACAGAATGGGGACTGTAACCACAGAAGTGGCTTTTGGCCTAGTGTGTGCCACTTGTGAGCAGATTGCTGATTCACAGCATCGGTCTCACAGGCAGATGGTAACTACCACCAACCCATTAATCAGGCATGAAAACAGAATGGTGCTGGCCAGCACTACGGCTAAGGCTATGGAACAGATGGCTGGGTCAAGTGAGCAGGCAGCGGAAGCCATGGAGGTTGCCAGTCAAGCTAGGCAGATGGTGCAGGCAATGAGGACAATTGGGACCCACCCTAGCTCCAGTGCCGGTCTAAAAGATGATCTTCTTGAAAATCTGCAGGCCTACCAGAAACGGATGGGAGTGCAAATGCAACGATTCAAGTGA
		</sequence>
		<sequence>
			<taxon idref="1013505|avian_waterfowl|NorthAmerica|19860316|H2N7"/>
			ATGAGTCTTCTAACCGAGGTCGAAACGTACGTTCTCTCTATCGTACCGTCAGGCCCCCTCAAAGCCGAGATCGCGCAGAGACTTGAAGATGTCTTTGCAGGGAAGAACACAGATCTCGAGGCTCTCATGGAATGGCTAAAGACAAGACCAATCCTGTCACCTCTGACTAAAGGGATTCTAGGGTTTGTGTTCACGCTCACCGTGCCCAGTGAGCGAGGACTGCAGCGTAGACGCTTTGTCCAAAACGCCCTAAATGGGAATGGAGACCCAAACAATATGGACAGAGCAGTCAAACTATACAGGAAGTTAAAAAGGGAGATAACATTTCATGGAGCTAAGGAGGTTGCACTCAGCTACTCAACCGGTGCACTCGCCAGTTGCATGGGTCTCATATACAACAGAATGGGGACTGTAACCACAGAAGTGGCTTTTGGCCTAGTGTGTGCCACTTGTGAGCAGATTGCTGATTCACAGCATCGGTCTCACAGGCAGATGGTAACTACCACCAACCCATTAATCAGGCATGAAAACAGAATGGTGCTGGCCAGCACTACGGCTAAGGCTATGGAACAGATGGCTGGGTCAAGTGAGCAGGCAGCGGAAGCCATGGAGGTTGCCAGTCAAGCTAGGCAGATGGTGCAGGCAATGAGGACAATTGGGACCCACCCTAGCTCCAGTGCCGGTCTAAAAGATGATCTTCTTGAAAATCTGCAGGCCTACCAGAAACGGATGGGAGTGCAAATGCAACGATTCAAGTGA
		</sequence>
		<sequence>
			<taxon idref="24531|avian_shorebirds|NorthAmerica|19980518|H6N8"/>
			ATGAGTCTTCTAACCGAGGTCGAAACGTACGTTCTCTCTATCGTCCCATCAGGCCCCCTCAAAGCCGAGATCGCGCAGAGACTTGAGGATGTCTTTGCAGGGAAGAACACAGATCTAGAGGCTCTCATGGAATGGCTAAAGACAAGACCAATCCTGTCACCTCTGACTAAGGGTATTTTAGGGTTTGTGTTCACGCTCACCGTGCCCAGTGAGCGAGGACTGCAGCGTAGACGCTTTGTTCAAAACGCCCTAAATGGGAATGGAGACCCAAACAATATGGACAGAGCAGTCAAACTATACAGGAAGCTGAAAAGGGAGATAACATTCCACGGAGCTAAGGAGGTTGCACTCAGTTACTCAACCGGTGCACTTGCCAGTTGCATGGGTCTCATATACAACAGAATGGGAACTGTGACCACAGAGGTGGCTTTTGGACTAGTGTGTGCCACTTGTGAGCAGATTGCTGATTCACAGCATCGGTCTCACAGGCAAATGGTAACCACCACCAATCCACTGATCAGGCATGAAAACAGAATGGTGCTAGCTAGCACTACGGCCAAGGCTATGGAGCAGATGGCTGGGTCAAGTGAGCAGGCAGCAGAAGCCATGGAGGTTGCCAGTCAAGCTAGGCAGATGGTGCAGGCAATGAGGACAATTGGGACTCACCCTAGCTCAAGTGCTGGTCTAAAAGATGATCTTCTTGAAAATCTGCAGGCCTACCAGAAACGGATGGGAGTGCAAATGCAGCGATTCAAGTGA
		</sequence>
		<sequence>
			<taxon idref="1001268|avian_waterfowl|EastAsia|20040615|H5N1"/>
			ATGAGTCTTCTAACCGAGGTCGAAACGTACGTTCTCTCTATCATCCCGTCAGGCCCCCTCAAAGCCGAGATCGCGCAGAAACTTGAAGATGTTTTTGCAGGGAAGAACACAGACCTTGAGGCTCTCATGGAATGGCTAAAGACAAGACCAATCCTGTCACCTCTGACTAAGGGGATTTTAGGGTTTGTGTTCACGCTCACCGTGCCCAGTGAGCGAGGACTGCAGCGTAGACGATTTGTCCAAAATGCCCTAAATGGGAATGGAGACCCAAACAACATGGATAGGGCAGTTAAGCTATATAGGAAGCTGAAGAGAGAGATAACATTCCATGGAGCTAAGGAGGTTGCGCTCAGCTACTCAACCGGTGCACTTGCCAGTTGCATGGGTCTCATATACAACAGAATGGGAACGGTGACCACAGAAGTGGCTTTTGGCCTAGTGTGTGCCACTTGTGAGCAGATTGCAGATTCACAGCATCGGTCTCACAGACAGATGGTGACTACCACCAACCCACTAATCAGGCATGAGAACAGAATGGTGCTGGCCAGCACTACAGCTAAGGCTATGGAGCAGATGGCGGGATCAAGTGAGCAGGCAGCGGAAGCCATGGAGGTCGCTAATCAGGCTAGGCAGATGGTGCAGGCAATGAGGACAATTGGGACTCACCCTAACTCCAGTGCCGGTCTGAAAGATGATCTTCTTGAAAATTTGCAGGCCTTCCAGAAACGGATGGGAGTGCAAATGCAGCGATTCAAGTGA
		</sequence>
		<sequence>
			<taxon idref="1001257|avian_domesticbirds|EastAsia|20020615|H5N1"/>
			ATGAGTCTTCTAACCGAGGTCGAAACGTACGTTCTCTCTATCATCCCGTCAGGCCCCCTCAAAGCCGAGATCGCGCAGAGACTTGAAGATGTCTTTGCAGGAAAGAACACAGATCTTGAGGCTCTCATGGAATGGCTAAAGACAAGACCAATCCTGTCACCTCTGACTAAGGGGATTTTAGGGTTTGTGTTTACGCTCACCGTGCCCAGTGAGCGAGGACTGCAGCGTAGACGATTTGTCCAAAATGCCCTAAATGGGAATGGAGACCCAAACAACATGGATAGGGCAGTCAAATTATATAGGAAGCTGAAGAGAGAGATAACATTCCATGGAGCAAAGGAAGTTGCACTCAGCTACTCAACCGGTGCACTTGCCAGTTGCATGGGTCTCATATACAACAGAATGGGAACGGTGACCACAGAAGTGGCTTTTGGCCTAGTGTGTGCCACTTGTGAGCAGATTGCTGATTCACAGCATCGGTCTCACAGACAGATGGTGACTATCACCAACCCACTAATCAGGCATGAGAACAGAATGGTGCTGGCCAGCACTACGGCTAAGGCTATGGAGCAGATGGCGGGATCGAGTGAGCAGGCAGCGGAAGCCATGGAGGTCGCTAATCAGGCTAGGCAGATGGTGCAGGCGATGAGGACAATTGGGACTCATCCTAGCTCCAGTGCTGGTCTGAGAGATGATCTTCTTGAAAATTTGCAGGCCTACCAGAAACGGATGGGAGTGCAGATGCAGCGATTCAAGTGA
		</sequence>
		<sequence>
			<taxon idref="1000110|avian_domesticbirds|EastAsia|20040615|H5N1"/>
			ATGAGTCTTCTAACCGAGGTCGAAACGTACGTTCTCTCTATCATCCCGTCAGGCCCCCTCAAAGCCGAGATCGCGCAGAGACTTGAAGATGTCTTTGCAGGAAAGAACACAGATCTTGAGGCTCTCATGGAATGGCTAAAGACAAGACCAATCCTGTCACCTCTGACTAAGGGGATTTTAGGGTTTGTGTTTACGCTCACCGTGCCCAGTGAGCGAGGACTGCAGCGTAGACGATTTGTCCAAAATGCCCTAAATGGGAATGGAGACCCAAACAACATGGATAGGGCAGTCAAATTATATAGGAAGCTGAAGAGAGAGATAACATTCCATGGAGCAAAGGAAGTTGCACTCAGCTACTCAACCGGTGCACTTGCCAGTTGCATGGGTCTCATATACAACAGAATGGGAACGGTGACCACAGAAGTGGCTTTTGGCCTAGTGTGTGCCACTTGTGAGCAGATTGCTGATTCACAGCATCGGTCTCACAGACAGATGGTGACTATCACCAACCCACTAATCAGGCATGAGAACAGAATGGTGCTGGCCAGCACTACGGCTAAGGCTATGGAGCAGATGGCGGGATCGAGTGAGCAGGCAGCGGAAGCCATGGAGGTCGCTAATCAGGCTAGGCAGATGGTGCAGGCGATGAGGACAATTGGGACTCATCCTAGCTCCAGTGCTGGTCTGAGAGATGATCTTCTTGAAAATTTGCAGGCCTACCAGAAACGGATGGGAGTGCAGATGCAGCGATTCAAGTGA
		</sequence>
		<sequence>
			<taxon idref="1018462|others|EastAsia|20111113|H12N7"/>
			ATGAGTCTTCTAACCGAGGTCGAAACGTACGTTCTCTCTATCGTCCCGTCAGGCCCCCTCAAAGCCGAGATCGCGCAGAGACTTGAAGATGTCTTTGCAGGGAAAAACACAGATCTTGAGGCTCTCATGGAATGGCTAAAGACAAGACCAATCCTGTCACCTCTGACTAAGGGGATTTTAGGGTTTGTGTTCACGCTCACCGTGCCCAGTGAGCGAGGACTGCAGCCTAGACGATTTGTCCAAAATGCCCTAAATGGGAATGGAGACCCAAATAACATGGACAGGGCAGTCAAATTATACAGGAAGCTGAAGAGAGAGATAACATTCCATGGGGCTAAGGAAGTTGCACTCAGCTACTCAACCGGTGCACTTGCCAGTTGTATGGGTCTCATATACAACAGGATGGGAACGGTGACCACAGAAGTGGCCTTTGGCCTAGTGTGTGCCACTTGTGAACAGATTGCTGATTCACAGCATCGGTCTCACAGACAGATGGTGACTACCACCAACCCTCTAATCAGGCATGAAAACAGGATGGTGCTGGCCAGCACTACGGCTAAAGCTATGGAGCAGATGGCTGGGTCGAGTGAGCAGGCAGCGGAAGCCATGGAGGTTGCTAGTCAGGCTAGGCAGATGGTGCAGGCGATGAGGACGATTGGGACTCACCCTAGCTCCAGTGCCGGTCTGAAAGATGATCTTCTTGAAAATTTGCAGGCCTACCAGAAACGGATGGGAGTGCAAATGCAGCGATTCAAGTGA
		</sequence>
		<sequence>
			<taxon idref="22425|avian_waterfowl|Oceania|19840209|H1N2"/>
			ATGAGCCTTCTAACCGAGGTCGAAACGTACGTTCTCTCTATCGTTCCGTCAGGCCCCCTCAAAGCCGAGATCGCGCAGAGACTTGAAGATGTCTTTGCAGGGAAGAACACAGATCTCGATGCTCTCATGGAATGGCTAAAGACAAGACCAATCCTGTCACCTCTGACTAAGGGGATTTTAGGGTTTGTGTTCACGCTCACCGTGCCCAGTGAGCGAGGACTGCAGCGTAGACGATTTGTCCAAAATGCCCTAAATGGGAATGGAGACCCAAACAACATGGACAGGGCAGTCAAACTATACAGGAAGTTGAAGAGAGAGATAACATTCCATGGAGCTAAGGAAGTTGCACTCAGCTATTCAACCGGTGCACTTGCCAGTTGCATGGGTCTCATATACAACAGGATGGGAACGGTGACCACAGAAGTGGCTTTTGGCCTAGTGTGTGCCACTTGTGAACAGATTGCTGATTCACAGCATCGGTCTCACAGACAGATGGTGACTACCACCAACCCACTAATCAGGCATGAGAACAGAATGGTGCTGGCCAGCACTACGGCTAAGGCTATGGAGCAGATGGCTGGGTCGAGTGAGCAGGCAGCGGAAGCCATGGAGGTTGCTAGTCAGGCTAGGCAGATGGTGCAGGCGATGAGAACAATTGGGACTCACCCTAGCTCCAGTGCTGGTCTGAAAGATGATCTCCTTGAAAATTTGCAGGCCTACCAGAAACGGATGGGAGTGCAAATGCAGCGATTCAAGTGA
		</sequence>
		<sequence>
			<taxon idref="22383|avian_waterfowl|EastAsia|19780615|H5N2"/>
			ATGAGTCTTCTAACCGAGGTCGAAACGTACGTTCTCTCTATCGTCCCATCAGGCCCCCTCAAAGCCGAGATCGCGCAGAGACTTGAAGATGTCTTTGCAGGGAAAAACACCGATCTCGAGGCTCTCATGGAATGGCTAAAGACAAGACCAATCTTGTCACCTCTGACTAAGGGGATTTTGGGGTTTGTGTTCACGCTCACCGTGCCCAGTGAGCGAGGACTGCAGCGTAGACGCTTTGTCCAAAATGCCCTAAATGGGAATGGAGACCCAAACAATATGGACAGGGCAGTCAAACTATACAAGAAGCTGAAAAGAGAGATAACATTCCATGGAGCTAAGGAGGTTGCACTCAGCTACTCAACCGGTGCACTTGCCAGTTGCATGGGTCTCATATACAACAGGATGGGAACGGTGACCACAGAGGTGGCTTTTGGCCTAGTGTGTGCCACTTGTGAGCAGATTGCTGATTCACAGCATCGGTCTCATAGGCAGATGGTGACTACCACCAATCCACTAATCAGGCATGAGAACAGAATGGTGCTGGCCAGCACTACGGCTAAGGCTATGGAGCAGATGGCTGGATCGAGTGAGCAGGCAGCGGAAGCCATGGAGGTTGCTAGTCAGGCTAGGCAGATGGTGCAAGCGATGAGAACAATTGGGACTCACCCTAGCTCCAGTGCCGGTCTGAAAGATGATCTTCTTGAAAATTTGCAGGCATACCAGAAACGGATGGGAGTGCAAATGCAGCGATTCAAGTGA
		</sequence>
		<sequence>
			<taxon idref="1023637|avian_shorebirds|NorthAmerica|19760615|H1N2"/>
			ATGAGTCTTCTAACCGAGGTCGAAACGTACGTTCTCTCTATCGTTCCGTCAGGCCCCCTCAAAGCCGAGATCGCGCAGAGACTTGAAGATGTCTTTGCGGGGAAGAACACAGATCTCGAGGCTCTCATGGAATGGCTAAAGACAAGACCAATCCTGTCACCTTTGACTAAGGGAATTTTAGGGTTTGTGTTCACGCTCACCGTGCCCAGTGAGCGAGGACTGCAGCGTAGACGTTTTGTTCAGAATGCCCTAAATGGGAATGGAGACCCAAACAACATGGACAGGGCAGTCAAACTATACAGGAAACTGAAAAGAGAGATAACATTCCATGGAGCTAAGGAGGTTGCACTCAGCTACTCAACCGGTTCACTTGCCAGTTGCATGGGTCTCATATACAACAGGATGGGAACGGTGACCACAGAAGTGGCTTTTGGCCTAGTGTGTGCCACTTGTGAGCAGATTGCTGATTCACAGCATCGGTCTCACAGACAGATGGTAACTACCACCAACCCACTCATCAGGCATGAAAACAGAATGGTGCTGGCCAGCACTACGGCTAAGGCTATGGAGCAGATGGCTGGATCGAGTGAGCAGGCAGCGGAAGCCATGGAGGTTGCTAGTCAGGCTAGGCAGATGGTGCAGGCAATGAGGACAATTGGGACTCACCCTAGCTCCAGTGCCGGTCTGAAAGATGATCTTCTTGAAAATTTACAGGCCTACCAGAAACGGATGGGAGTGCAAATGCAGCGATTCAAGTGA
		</sequence>
		<sequence>
			<taxon idref="1013472|avian_domesticbirds|CentralEurope|19830615|H2N2"/>
			ATGAGTCTTCTAACCGAGGTCGAAACGTACGTTCTCTCTATCGTCCCGTCAGGCCCCCTCAAAGCCGAGATCGCGCAGAGACTTGAAGATGTTTTTGCAGGAAAGAACACAGATCTCGAGGCTCTCATGGAATGGCTAAAGACAAGACCAATCCTGTCACCTCTGACTAAGGGGATTTTAGGATTTGTGTTCACGCTCACCGTGCCCAGTGAGCGAGGACTGCAGCGTAGACGCTTCGTCCAAAATGCCCTAAATGGGAATGGAGACCCAAACAATATGGACAGGGCAGTCAAACTCTACAGGAAACTGAAAAGAGAGATAACATTCCATGGAGCCAAGGAGGTTGCACTCAGTTACTCAACCGGTGCACTTGCCAGTTGCATGGGTCTCATATACAACAGGATGGGAACTGTAACCACAGAAGTGGCTTTTGGCCTAGTGTGTGCCACTTGTGAGCAGATTGCTGATTCACAGCATCGGTCTCACAGACAGATGGTGACCACCACTAACCCACTAATCAGGCATGAAAACAGAATGGTGCTGGCCAGCACCACAGCTAAGGCTATGGAGCAGATGGCTGGGTCGAGTGAGCAGGCAGCGGAAGCCATGGAGGTTGCTAGTCAGGCTAGGCAGATGGTGCAGGCAATGAGGACAATTGGGACTCATCCTAGCTCCAGTGCCGGTCTGAAAGATGATCTTCTTGAAAATTTGCAGGCCTATCAGAAACGGATGGGAGTGCAAATGCAGCGATTCAAGTGA
		</sequence>
		<sequence>
			<taxon idref="1013471|avian_domesticbirds|CentralEurope|19840615|H2N2"/>
			ATGAGTCTTCTAACCGAGGTCGAAACGTACGTTCTCTCTATCGTCCCGTCAGGCCCCCTCAAAGCCGAGATCGCGCAGAGACTTGAAGATGTTTTTGCAGGAAAGAACACAGATCTCGAGGCTCTCATGGAATGGCTAAAGACAAGACCAATCCTGTCACCTCTGACTAAGGGGATTTTAGGATTTGTGTTCACGCTCACCGTGCCCAGTGAGCGAGGACTGCAGCGTAGACGCTTCGTCCAAAATGCCCTAAATGGGAATGGAGACCCAAACAATATGGACAGGGCAGTCAAACTCTACAGGAAACTGAAAAGAGAGATAACATTCCATGGAGCCAAGGAGGTTGCACTCAGTTACTCAACCGGTGCACTTGCCAGTTGCATGGGTCTCATATACAACAGGATGGGAACTGTAACCACAGAAGTGGCTTTTGGCCTAGTGTGTGCCACTTGTGAGCAGATTGCTGATTCACAGCATCGGTCTCACAGACAGATGGTGACCACCACTAACCCACTAATCAGGCATGAAAACAGAATGGTGCTGGCCAGCACCACAGCTAAGGCTATGGAGCAGATGGCTGGGTCGAGTGAGCAGGCAGCGGAAGCCATGGAGGTTGCTAGTCAGGCTAGGCAGATGGTGCAGGCAATGAGGACAATTGGGACTCATCCTAGCTCCAGTGCCGGTCTGAAAGATGATCTTCTTGAAAATTTGCAGGCCTATCAGAAACGGATGGGAGTGCAAATGCAGCGATTCAAGTGA
		</sequence>
		<sequence>
			<taxon idref="1021758|avian_waterfowl|NorthernEurope|20030923|H4N6"/>
			ATGAGTCTTCTAACCGAGGTCGAAACGTACGTTCTCTCTATCGTCCCGTCAGGCCCCCTCAAAGCCGAGATCGCGCAGAGACTTGAAGATGTCTTTGCAGGGAAAAACACAGATCTCGAAGCTCTCATGGAATGGCTAAAGACAAGACCAATCCTGTCACCTCTGACTAAGGGGATTTTAGGATTTGTGTTCACGCTCACCGTGCCCAGTGAGCGAGGACTGCAGCGTAGACGCTTTGTCCAAAATGCCTTAAATGGGAATGGAGACCCAAACAACATGGACAGGGCAGTCAAACTCTACAGGAAGCTGAAAAGAGAGATAACATTCCATGGAGCTAAGGAGGTTGCACTCAGCTACTCGACCGGTGCACTTGCCAGTTGCATGGGTCTCATATACAATAGGATGGGAACGGTAACCACAGAAGTGGCTTTTGGCCTAGTATGTGCCACTTGTGAGCAGATTGCTGATTCACAGCATCGGTCTCACAGACAGATGGTGACTACCACCAACCCACTAATCAGGCATGAAAACAGAATGGTACTGGCCAGCACTACGGCTAAGGCTATGGAGCAGATGGCTGGATCAAGTGAGCAAGCAGCGGAGGCTATGGAGGTTGCTAGTCAGGCTAGGCAGATGGTGCAAGCAATGAGGACAATTGGGACTCATCCTAGTTCCAGTGCCGGTCTGAAAGATGATCTTCTTGAAAATTTGCAGGCCTACCAGAAACGGATGGGAGTGCAAATGCAGCGATTCAAGTGA
		</sequence>
		<sequence>
			<taxon idref="1014112|avian_waterfowl|NorthernEurope|20020615|H2N1"/>
			ATGAGTCTTCTAACCGAGGTCGAAACGTACGTTCTCTCTATCGTCCCGTCAGGCCCCCTCAAAGCCGAGATCGCGCAGAGACTTGAAGATGTCTTTGCAGGGAAAAACACAGATCTCGAGGCTCTCATGGAATGGCTAAAGACAAGACCAATCCTGTCACCTCTGACTAAGGGGATTTTAGGATTTGTGTTCACGCTCACCGTGCCCAGTGAGCGAGGACTGCAGCGTAGACGCTTTGTCCAAAATGCCCTAAATGGGAATGGAGACCCAAACAACATGGACAGGGCAGTCAAACTCTACAGGAAGCTGAAAAGAGAGATAACATTTCATGGAGCTAAGGAGGTTGCACTCAGCTACTCAACCGGAGCACTTGCCAGTTGCATGGGTCTCATATACAATAGAATGGGAACGGTAACCACAGAAGTGGCTTTTGGCCTAGTATGTGCCACTTGTGAACAGATTGCTGATTCACAGCATCGGTCTCACAGACAGATGGTGACTACCACCAACCCACTAATCAGGCATGAAAACAGAATGGTACTGGCCAGCACTACTGCTAAGGCTATGGAGCAGATGGCTGGGTCAAGTGAGCAAGCAGCGGAGGCTATGGAAGTTGCTAGTCAGGCTAGGCAGATGGTGCAAGCGATGAGGACAATTGGGACTCATCCTAGTTCCAGTGCCGGTCTGAAAGATGATCTTCTTGAAAATTTGCAGGCCTACCAGAAACGGATGGGAGTGCAAATGCAGCGATTCAAGTGA
		</sequence>
		<sequence>
			<taxon idref="1014155|avian_waterfowl|WesternEurope|20100615|H2N3"/>
			ATGAGTCTTCTAACCGAGGTCGAAACGTACGTTCTCTCTATCGTCCCGTCAGGCCCCCTCAAAGCCGAGATCGCGCAGAGACTTGAAGATGTTTTTGCAGGGAAAAACACAGATCTCGAGGCTCTCATGGAATGGCTAAAGACAAGACCAATCCTGTCACCTCTGACTAAGGGGATTTTAGGGTTTGTGTTCACGCTCACCGTGCCCAGTGAGCGAGGACTGCAACGTAGACGCTTTGTCCAAAATGCCCTAAATGGGAATGGAGATCCAAACAACATGGACAGGGCAGTCAAACTTTACAGGAAACTGAAAAGAGAGATAACATTCCATGGAGCTAAGGAGGTCGCACTCAGCTACTCAACTGGTGCACTTGCCAGTTGCATGGGTCTCATATACAACAGGATGGGAACAGTAACCACAGAAGTGGCTTTTGGCCTAGTGTGTGCCACTTGTGAGCAGATTGCTGATTCACAGCATCGGTCTCATAGACAAATGGTGACTACCACCAACCCATTGATCAGGCATGAAAACAGAATGGTGCTGGCCAGCACTACGGCTAAGGCTATGGAGCAGATGGCTGGATCGAGTGAGCAGGCAGCGGAGGCCATGGAGGTTGCTAGTCAGGCTAGGCAGATGGTGCAGGCAATGAGGACAATTGGGACTCATCCTAGCTCCAGTGCCGGTCTGAAAGATGATCTTCTTGAAAATTTGCAGGCCTACCAGAAACGGATGGGAGTGCAAATGCAGCGATTCAAGTGA
		</sequence>
		<sequence>
			<taxon idref="1008861|avian_waterfowl|WesternEurope|20050615|H7N7"/>
			ATGAGCCTTCTAACCGAGGTCGAAACGTACGTTCTCTCTATTGTCCCGTCAGGCCCCCTCAAAGCCGAGATCGCGCAGAGACTTGAAGATGTCTTTGCAGGGAAAAACACAGATCTCGAGGCTCTCATGGAATGGCTAAAGACAAGACCAATCCTGTCACCTCTGACTAAGGGGATTTTAGGGTTTGTGTTCACGCTCACCGTGCCCAGTGAGCGAGGACTGCAGCGTAGACGCTTTGTCCAAAACGCCCTAAATGGGAATGGAGATCCAAACAACATGGACAGGGCAGTCAAGCTTTACAGGAAATTGAAAAGAGAGATAACATTCCATGGAGCTAAGGAGGTCGCACTCAGCTACTCAACTGGTGCACTTGCCAGTTGCATGGGTCTCATATACAACAGGATGGGAACGGTAACCACAGAAGTGGCTTTTGGCCTAGTGTGTGCCACCTGTGAGCAGATTGCTGACTCACAGCATCGGTCTCACAGACAGATGGTGACTACCACCAACCCATTAATCAGGCACGAAAACAGAATGGTGCTGGCCAGCACTACGGCTAAGGCTATGGAGCAGATGGCTGGATCGAGTGAGCAGGCAGCGGAGGCCATGGAGGTTGCTAGTCAGGCTAGGCAGATGGTGCAGGCAATGAGGACAATTGGGACTCATCCTAGCTCCAGTGCCGGTCTGAAGGATGATCTCCTTGAAAATTTGCAGGCCTACCAGAAACGGATGGGAGTGCAAATGCAGCGATTCAAGTGA
		</sequence>
		<sequence>
			<taxon idref="26801|avian_domesticbirds|SouthernEurope|19980615|H5N9"/>
			ATGAGTCTTCTAACCGAGGTCGAAACGTACGTTCTCTCTATCGTCCCGTCAGGCCCCCTCAAAGCCGAGATCGCGCAGAGACTTGAAGATGTCTTTGCAGGGAAAAACACAGATCTCGAGGCTCTCATGGAATGGCTAAAGACAAGACCAATCTTGTCACCTCTGACTAAGGGGATTTTAGGATTTGTGTTCACGCTCACCGTGCCCAGTGAGCGAGGACTGCAGCGTAGACGCTTTGTCCAAAATGCCCTAAATGGGAATGGAGATCCAAACAACATGGACAGAGCAGTCAAACTCTACAGGAAACTGAAAAGAGAGATAACATTCCATGGAGCTAAAGAGGTTGCACTCAGCTACTCAACCGGTGCACTTGCTAGTTGCATGGGCCTCATATACAACAGAATGGGAACGGTAACCACAGAAGTGGCTTTTGGCCTAGTGTGTGCCACTTGTGAGCAGATTGCTGATTCACAGCATCGGTCTCACAGGCAGATGGTGACTACCACCAATCCGTTGATCAGGCATGAAAACAGAATGGTGTTGGCCAGCACTACGGCTAAGGCTATGGAGCAGATGGCTGGATCGAGTGAGCAGGCAGCGGAGGCCATGGAGGTTGCTAGTCAGGCTAGGCAGATGGTGCAGGCAATGAGGACAATTGGGACTCATCCTAGCTCCAGTGCCGGTCTGAAAGATGATCTTCTTGAAAATTTGCAGGCCTACCAGAAACGGATGGGAGTGCAAATGCAGCGATTCAAGTGA
		</sequence>
		<sequence>
			<taxon idref="1007250|avian_waterfowl|EastAsia|20040615|H6N8"/>
			ATGAGTCTTCTAACCGAGGTCGAAACGTACGTTCTCTCTATCGTCCCGTCAGGCCCCCTCAAAGCCGAGATCGCGCAGAGACTTGAAGATGTTTTTGCAGGGAAGAACACAGATCTCGAGGCTCTCATGGAATGGCTAAAGACAAGACCAATCCTGTCACCTCTGACTAAGGGAATTTTGGGGTTTGTGTTCACGCTCACCGTGCCCAGTGAGCGGGGACTGCAGCGTAGACGCTTTGTCCAAAATGCCCTAAATGGGAATGGTGACCCAAACAACATGGACAGGGCAGTCAAACTATACAGGAAGCTGAAAAGAGAGATAACATTCCATGGAGCTAAGGAGGTAGCACTCAGCTACTCGACCGGTGCACTTGCCAGTTGCATGGGTCTCATATACAACCGGATGGGAACAGTAACCACAGAAGTGGCTTTTGGCCTAGTGTGTGCCACTTGTGAGCAAATTGCTGACTCACAGCATCGTTCTCATAGACAGATGGTAACTACTACCAACCCACTAATCAGGCATGAGAACAGAATGGTGATGGCCAGCACTACGGCTAAGGCTATGGAGCAGATGGCTGGATCGAGTGAGCAGGCAGCGGAGGCCATGGAGGTTGCTAGTCAGGCTAGGCAGATGGTGCAGGCAATGAGGACAATTGGGACTCATCCTAGCTCCAGTGCCGGTCTGAAAGACGATCTCCTTGAAAATTTGCAGGCCTACCAGAAACGGATGGGAGTGCAAATGCAGCGATTCAAGTGA
		</sequence>
		<sequence>
			<taxon idref="24523|avian_domesticbirds|WesternEurope|19590615|H5N1"/>
			ATGAGTCTTCTAACCGAGGTCGAAACGTACGTTCTCTCTATCGTTCCGTCAGGCCCCCTCAAAGCCGAGATCGCGCAGAGACTTGAAGATGTCTTTGCAGGGAAGAACACAGATCTCGAGGCTCTCATGGAATGGCTAAAGACAAGACCAATCCTGTCACCTCTGACTAAGGGGATTTTAGGATTTGTGTTCACGCTCACCGTGCCCAGTGAGCGAGGACTGCAGCGTAGACGCTTTGTCCAAAATGCCCTAAATGGGAATGGAGACCCGAACAACATGGATAGGGCAGTCAAACTATACAAGAAGCTGAAGAGAGAGATAACATTCCATGGAGCTAAGGAGGTGGCGCTCAGCTATTCAACTGGTGCACTTGCCAGTTGTATGGGTCTCATATACAACCGAATGGGAACGGTGACCACAGAAGTGGCTTTTGGCCTAGTATGTGCCACTTGTGAGCAGATTGCTGATTCACAGCATCGGTCTCACAGACAGATGGTGACTACCACCAACCCACTAATAAGGCATGAAAACAGAATGGTACTGGCCAGCACCACAGCTAAGGCTATGGAGCAGATGGCTGGATCGAGTGAGCAGGCAGCGGAAGCCATGGAGGTTGCTAGTCAGGCTAGGCAGATGGTGCAGGCGATGAGAACAATTGGGACTCACCCTAGCTCCAGTGCTGGTCTGAAAGATGATCTTCTTGAAAATTTGCAGGCCTACCAGAAACGGATGGGAGTGCAGATGCAGCGATTCAAGTGA
		</sequence>
		<sequence>
			<taxon idref="1015552|avian_waterfowl|WesternEurope|19560615|H11N6"/>
			ATGAGTCTTCTAACCGAGGTCGAAACGTACGTTCTCTCTATCGTCCCGTCAGGCCCCCTCAAAGCCGAGATCGCGCAGAGACTTGAAGATGTCTTTGCAGGAAAGAACACAGATCTCGAGGCTCTCATGGAATGGCTAAAGACAAGACCAATCCTGTCACCTCTGACTAAGGGGATTTTAGGGTTTGTGTTTACGCTCACCGTGCCCAGTGAGCGAGGACTGCAGCGCAGACGCTTTGTCCAAAATGCCCTGAACGGGAATGGAGACCCAAACAACATGGATAGGGCAGTCAAACTATATAGGAAGCTGAAGAGAGAGATAACATTCCATGGAGCTAAGGAAGTGGCACTCAGTTACTCAACTGGTGCACTTGCCAGTTGCATGGGTCTCATATACAACAGGATGGGGACGGTGACCACAGAGGCGGCTTTTGGTCTAGTGTGTGCCACTTGTGAGCAGATTGCTGATTCACAGCATCGATCTCACAGACAGATGGTGACTACCACCAACCCACTAATCAGGCATGAAAACAGAATGGTGCTGACCAGCACTACGGCTAAGGCTATGGAGCAGATGGCTGGATCGAGTGAACAGGCAGCGGAAGCCATGGAAGTTGCTAGTCAGGCTAGGCAGATGGTGCAGGCGATGAGGACAGTTGGGACTCACCCTAGCTCCAGTGCTGGTCTGAAAGATGATCTTCTTGAAAATTTGCAGGCCTATCAGAAACGGATGGGAGTGCAGATGCAGCGATTCAAGTGA
		</sequence>
		<sequence>
			<taxon idref="1008198|swine|EastAsia|20010615|H11N6"/>
			ATGAGTCTTCTAACCGAGGTCGAAACGTACGTTCTCTCTATCGTCCCGTCAGGCCCCCTCAAAGCCGAGATCGCGCAGAGACTTGAAGATGTCTTTGCAGGAAAGAACACAGATCTCGAGGCTCTCATGGAATGGCTAAAGACAAGACCAATCCTGTCACCTCTGACTAAGGGGATTTTAGGGTTTGTGTTTACGCTCACCGTGCCCAGTGAGCGAGGACTGCAGCGCAGACGCTTTGTCCAAAATGCCCTGAACGGGAATGGAGACCCAAACAACATGGATAGGGCAGTCAAACTATATAGGAAGCTGAAGAGAGAGATAACATTCCATGGAGCTAAGGAAGTGGCACTCAGCTACTCAACTGGTGCACTTGCCAGTTGCATGGGTCTCATATACAACAGGATGGGGACGGTGACCACAGAGGCGGCTTTTGGTCTAGTGTGTGCCACTTGTGAGCAGATTGCTGATTCACAGCATCGATCTCACAGACAGATGGTGACTACCACCAACCCACTAATCAGGCATGAAAACAGAATGGTGCTGGCCAGCACTACGGCTAAGGCTATGGAGCAGATGGCTGGATCGAGTGAACAGGCAGCGGAAGCCATGGAAGTTGCTAGTCAGGCTAGGCAGATGGTGCAGGCGATGAGGACAGTTGGGACTCACCCTAGCTCCAGTGCTGGTCTGAAAGATGATCTTCTTGAAAATTTGCAGGCCTATCAGAAACGGATGGGAGTGCAGATGCAGCGATTCAAGTGA
		</sequence>
		<sequence>
			<taxon idref="1002317|swine|EastAsia|20040615|H9N2"/>
			ATGAGTCTTCTAACCGAGGTCGAAACGTACGTTCTCTCTATCGTCCCGTCAGGCCCCCTCAAAGCCGAGATCGCGCAGAGACTGGAAGATGTCTTTGCAGGGAAGAACACAGATCTCGAGGCTCTCATGGAGTGGCTAAAGACAAGACCAATCCTGTCACCTCTGACTAAGGGGATTTTAGGGTTTGTGTTTACGCTCACCGTGCCCAGTGAGCGAGGACTGCAGCGTAGACGCTTTGTCCAAAATGCCCTAAATGGGAATGGAGACCCGAACAACATGGATAGAGCAGTCAAACTGTATAGGAAGCTGAAGAGAGAGATAACATTCCATGGAGCTAAAGAAGTGGCACTCAGCTACTCAACTGGTGCACTTGCCAGTTGCATGGGTCTCATATACAACAGAATGGGAACGGTGACCACAGAAGTGGCTTTTGGCCTAGTATGTGCCACTTGTGAGCAGATTGCTGATTCACAGCATCGATCTCACAGACAGATGGTGACTATCACCAACCCACTAATCAGGCATGAAAACAGAATGGTGCTGGCCAGCACTACGGCAAAGGCTATGGAGCAGATGGCTGGATCGAGTGAACAGGCAGCGGAAGCCATGGAGGTTGCTAGTCAGGCTAGGCAGATGGTGCAGGCGATGAGGACCATTGGGACTCACCCTAGCTCCAGTGCTGGTCTGAAAGATGATCTTCTTGAAAATTTGCAGGCCTACCAGAAACGGATGGGGATGCAGATGCAGCGATTCAAGTGA
		</sequence>
		<sequence>
			<taxon idref="24459|avian_domesticbirds|CentralEurope|19490615|H10N7"/>
			ATGAGTCTTCTAACCGAGGTCGAAACGTACGTTCTCTCTATCGTCCCGTCAGGCCCCCTCAAAGCCGAGATCGCGCGGAGACTTGAAGATGTCTTTGCAGGGAAGAACACAGATCTCGAGGCTCTCATGGAATGGTTAAAGACAAGACCAATCCTGTCACCTCTGACTAAGGGGATTTTAGGATTTGTGTTTACGCTCACCGTGCCCAGTGAGCGAGGACTGCAGCGTAGACGCTTTGTCCAAAATGCCCTAAATGGGAATGGAGACCCGAACAACATGGATAGAGCAGTCAAACTATACAGGAAGCTGAAAAGAGAGATAACATTCCATGGAGCTAAGGAAGTGGCACTCAGCTACTCAACTGGTGCACTTGCCAGTTGCATGGGTCTCATATACAACAGGATGGGAACGGTGACCACAGAAGTGGCTTTTGGTCTAGTATGTGCCACTTGTGAGCAGATTGCTGATTCACAGCATCGGTCTCACAGACAGATGGTGACCACTACCAACCCACTAATCAGGCATGAAAACAGAATGGTGCTGGCCAGCACTACGGCTAAGGCTATGGAGCAGATGGCTGGATCGAGTGAGCAGGCAGCGGAAGCCATGGAGGTTGCTAGTCAGGCTAGGCAGATGGTGCAGGCGATGAGGACAATTGGGACTCACCCTAGCTCCAGTGCTGGTCTGAAAGATGATCTTCTTGAAAATTTGCAGGCCTACCAGAAACGGATGGGAGTGCAGATGCAGCGATTCAAGTGA
		</sequence>
		<sequence>
			<taxon idref="1003996|avian_waterfowl|CentralEurope|19560611|H4N6"/>
			ATGAGTCTTCTAACCGAGGTCGAAACGTACGTTCTCTCTATCATCCCGTCAGGCCCCCTCAAAGCCGAGATCGCGCAGAGACTTGAAGATGTCTTTGCAGGGAAGAACACAGATCTTGAGGCTCTCATGGAATGGCTAAAGACAAGACCAATCCTGTCACCTCTGACTAAGGGGATTTTGGGATTTGTGTTTACGCTCACCGTGACCAGTGAGCGAGGACTGCAGCGTAGACGCTTTGTCCAAAATGCCCTAAATGGAAACGGAGACCCAAACAACATGGATAGAGCAGTCAAACTATACAGGAAGCTGAAAAGAGAGATAACATTCCATGGAGCTAAGGAAGTGGCACTCAGCTACTCAACTGGTGCACTCGCCAGTTGCATGGGTCTCATATACAACCGGATGGGAACAGTGACCACAGAGGTGGCTTTTGGCCTAGTATGTGCCACTTGTGAGCAGATTGCTGATTCACAGCACCGGTCTCACAGACAAATAGTTACTACCACCAACCCACTAATCAGGCATGAAAACAGAATGGTGCTGGCTAGCACTACGGCTAAAGCTATGGAGCAGATGGCTGGATCGAGTGAGCAGGCAGCGGAAGCCATGGAGGTTGCTAGTCAGGCTAGGCAGATGGTGCAGGCGATGAGGACAATTGGGACTCACCCTAGCTCCAGTGCTGGTCTGAAAGATGATCTTCTTGAAAATTTGCAGGCCTACCAGAAACGGATGGGAGTGCAGATGCAGCGGTTCAAGTGA
		</sequence>
		<sequence>
			<taxon idref="1015563|avian_domesticbirds|WesternEurope|19630615|H7N3"/>
			ATGAGTCTTCTAACCGAGGTCGAAACGTACGTTCTCTCTATCGTCCCGTCAGGCCCCCTCAAAGCCGAGATCGCGCAGAGACTTGAAGATGTTTTTGCAGGGAAGAACACAGATCTTGAGGCTCTCATGGAATGGCTAAAGACAAGACCAATCCTGTCACCTCTGACTAAGGGGATTTTGGGATTTGTGTTCACGCTCACCGTGCCCAGTGAGCGAGGACTGCAGCGTAGACGTTTTGTCCAAAATGCCCTAAATGGGAACGGAGACCCAAACAACATGGACAAAGCAGTCAAACTGTACAGGAAGCTGAAAAGAGAGATAACATTCCATGGAGCTAAAGAGGTGGCACTCAGCTACTCAACTGGTGCACTCGCCAGTTGCATGGGTCTCATATACAACAGGATGGGAACGGTGACCACAGAGGTGGCTTTTGGCCTAGTATGTGCCACTTGTGAGCAGATTGCTGATTCACAGCATCGGTCTCACAGACAAATGGTGACCACCACCAACCCACTAATCAGGCATGAAAACAGAATGGTACTGGCCAGCACTACGGCTAAGGCTATGGAGCAGATGGCTGGATCGAGTGAGCAGGCAGCGGAAGCCATGGAGGTTGCTAGTCAGGCTAGGCAGATGGTGCAGGCGATGAGGACAATTGGGACTCACCCTAGCTCCAGTGCTGGTCTGAAAGATGATCTTCTTGAAAATTTGCAGGCCTACCAGAAACGGATGGGAGTGCAGATGCAGCGATTCAAGTGA
		</sequence>
		<sequence>
			<taxon idref="22377|avian_waterfowl|EastAsia|19780615|H2N2"/>
			ATGAGTCTTCTAACCGAGGTCGAAACGTACGTTCTCTCTATCGTCCCGTCAGGCCCCCTCAAAGCCGAGATCGCGCAGAGACTTGAAGATGTCTTTGCAGGGAAGAACACAGATCTTGAGGCTCTCATGGAATGGCTAAAGACAAGACCAATCCTGTCACCTCTGACTAAAGGGATTTTGGGATTTGTGTTTACGCTCACCGTGCCCAGTGAGCGAGGACTGCAGCGTAGACGCTTTGTCCAAAATGCCCTAAATGGGAACGGAGACCCAAATAACATGGATAGAGCAGTCAAACTGTACAAGAAGTTGAAAAGAGAGATAACATTCCATGGAGCTAAAGAGGTTGCACTCAGCTACTCAACTGGTGCACTCGCCAGTTGCATGGGTCTCATATACAACAGGATGGGAACAGTGGCCACAGAAGTGGCTTTTGGCCTAGTGTGTGCCACTTGTGAGCAGATTGCTGATTCACAGCATCGGTCTCACAGACAGATGGTGACCACCACCAACCCACTAATCAGGCATGAAAACAGAATGGTGCTAGCCAGCACTACGGCTAAGGCTATGGAGCAGATGGCTGGGTCGAGTGAGCAGGCAGCGGAAGCCATGGAGGTCGCTAGTCAGGCTAGGCAGATGGTGCAAGCGATGAGGACAATCGGGACTCGCCCTAGCTCCAGTGCTGGTCTAAAAGATGATCTTCTTGAAAATTTGCAGGCCTACCAAAAACGGATGGGAGTGCAGATGCAGCGATTCAAGTGA
		</sequence>
		<sequence>
			<taxon idref="24511|avian_shorebirds|SouthAfrica|19610615|H5N3"/>
			ATGAGTCTTCTAACCGAGGTCGAAACGTACGTTCTCTCTATCGTCCCGTCAGGCCCCCTCAAAGCCGAGATCGCGCAGAGACTGGAAGATGTCTTTGCAGGGAAGAACACAGATCTTGAGGCTCTCATGGAGTGGCTAAAGACAAGACCAATCCTGTCACCTCTGACTAAGGGGATTCTAGGATTTGTGTTTACGCTCACCGTGCCCAGTGAGCGAGGACTGCAGCGTAGACGCTTTGTCCAAAATGCCCTAAATGGGAACGGAGACCCGAACAACATGGATAGAGCAGTCAAGCTATACAGGAAGCTGAAAAGAGAGATAACATTCCATGGGGCCAAGGAAATGGCACTCAGCTACTCAACTGGTGCGCTTGCCAGTTGCATGGGTCTCATATACAACAGGATGGGAACGGTGACCACAGAAGTAGCTTTTGGCCTAGTATGTGCCACTTGTGAGCAGATTGCCGACTCACAGCATCGGTCTCACAGACAGATGGTGACTACCACCAACCCACTAATCAGGCATGAGAACAGAATGGTGCTGGCAAGCACTACGGCTAAAGCTGTGGAGCAGATGGCTGGATCGAGTGAGCAAGCAGCGGAGGCCATGGAGGTTGCTAGTCAGGCTAGGCAGATGGTGCAGGCAATGAGGACAATTGGGACTCATCCTAGCTCCAGTGCTGGTCTGAGAGATGATCTTCTTGAAAATTTGCAGGCCTACCAGAAACGGATGGGAGTGCAGATGCAGCGATTCAAGTGA
		</sequence>
		<sequence>
			<taxon idref="1015560|avian_waterfowl|EasternEurope|19720615|H3N8"/>
			ATGAGTCTTCTAACCGAGGTCGAAACGTACGTTCTCTCTATCGTTCCGTCAGGCCCCCTCAAAGCCGAGATCGCGCAGAGACTGGAAGATGTCTTTGCAGGGAAGAACACAGATCTTGAGGCTCTCATGGAATGGCTAAAGACAAGACCAATCCTGTCACCTCTGACTAAGGGGATTTTAGGATTTGTGTTTACGCTCACCGTGCCCAGTGAGCGAGGACTGCAGCGTAGACGCTTTGTCCAAAATGCCCTGAATGGGAACGGAGACCCGAATAACATGGATAGAGCAGTCAAGCTATACAGGAAGTTGAAAAGAGAGATAACATTCCATGGGGCCAAGGAAGTGGCACTCAGCTACTCAACTGGTGCGCTTGCCAGTTGCATGGGTCTCATATATAACAGGATGGGGACGGTGACCACAGAAGTGGCTTTTGGTCTAGTATGTGCCACTTGTGAACAGATTGCTGATTCACAGCATCGGTCTCACAGACAGATGGTGACCACCACCAATCCACTAATCAGGCATGAAAACAGAATGGTGCTGGCCAGCACTACGGCTAAGGCTATGGAACAGATGGCTGGATCTAGTGAGCAGGCAGCGGAGGCCATGGAGGTTGCTAGTCAGGCTAGGCAGATGGTGCAGGCAATGAGGACAATTGGGACTCACCCTAGCTCCAGTGCTGGTCTGAAAGATGATCTTCTTGAAAATTTGCAGGCCTACCAGAAACGGATGGGAGTGCAGATGCAGCGATTCAAGTGA
		</sequence>
		<sequence>
			<taxon idref="24517|avian_waterfowl|CentralEurope|19790615|H7N7"/>
			ATGAGTCTTCTAACCGAGGTCGAAACGTACGTTCTCTCTATCGTCCCGTCAGGCCCCCTCAAAGCCGAGATCGCGCAGAGACTGGAAGATGTCTTTGCAGGGAAGAACACAGATCTCGAGGCTCTCATGGAATGGCTAAAGACAAGACCAATCCTGTCACCTCTGACTAAGGGGATTTTAGGATTTGTGTTTACGCTCACCGTGCCCAGTGAGCGAGGACTGCAGCGTAGACGCTTTGTTCAGAATGCCCTAAATGGGAACGGAGACCCGAATAACATGGATAGGGCAGTCAAGCTATACAGGAAGCTTAAAAGAGAAATAACATTCCATGGGGCCAAAGAAGTGGCACTCAGCTACTCAACTGGTGCACTTGCCAGTTGCATGGGTCTCATATACAACAGAATGGGAACGGTGACCACAGAAGTGGCCTTTGGCCTGGTATGTGCCACTTGTGAGCAGATTGCTGATTCACAGCATCGATCTCACAGACAGATGGTGACTACCACCAACCCACTAATCAGGCATGAAAACAGAATGGTGCTGGCTAGCACTACGGCTAAGGCTATGGAACAGATGGCTGGATCGAGTGAGCAAGCAGCAGAGGCAATGGAGGTTGCTAGCCAGGCTAGACAGATGGTGCAAGCGATGAGGACAATTGGGACTCATCCTAGCTCCAGTGCTGGTCTGAAAGATGATCTTCTTGAAAACTTGCAGGCCTACCAGAAACGGATGGGAGTGCAGATGCAGCGATTCAAGTGA
		</sequence>
		<sequence>
			<taxon idref="26471|avian_domesticbirds|SouthernEurope|19800615|H5N2"/>
			ATGAGTCTTCTAACCGAGGTCGAAACGTACGTTCTCTCTATCGTCCCGTCGGGCCCCCTCAAAGCCGAGATCGCGCAGAGACTGGAAGATGTCTTTGCAGGGAAGAACACAGATCTTGAGGCTCTCATGGAATGGCTAAAGACAAGACCAATCCTGTCACCTCTGACTAAGGGGATTTTAGGATTTGTGTTCACGCTCACCGTGCCCAGTGAGCGAGGACTGCAGCGTAGACGCTTTGTCCAAAATGCCCTCAATGGGAATGGAGACCCGAATAACATGGATAGAGCAGTCAAGCTATACAGAAAGCTTAAAAGAGAAATAACATTCCATGGGGCCAAGGAAGTGGCACTCAGCTACTCAACTGGTGCACTTGCCAGTTGTATGGGCCTCATATACAACAGAATGGGAACGGTGACCACAGAGGTGGCTTTTGGCCTAGTGTGTGCCACTTGTGAGCAGATTGCTGATTCACAGCACCGGTCCCACAGACAGATGGTGACTACCACCAACCCGCTAATCAGGCATGAGAACAGAATGGTACTGGCCAGCACTACGGCTAAGGCTATGGAACAGATGGCTGGATCAAGTGAACAAGCAGCGGAGGCTATGGAGGTTGCCAGTCAGGCTAGGCAGATGGTGCAGGCGATGAGGACAATTGGAACTCATCCCAGTTCCAGTGCCGGTCTGAAAGATGATCTTCTTGAAAATTTGCAGGCCTACCAGAAACGGATGGGGGTGCAGATGCAGCGATTCAAGTGA
		</sequence>
		<sequence>
			<taxon idref="1011409|swine|SouthernEurope|19940615|H1N1"/>
			ATGAGTCTTCTAACCGAGGTCGAAACGTACGTTCTTTCTATCATCCCGTCAGGCCCCCTCAAAGCCGAGATCGCGCAGAGACTGGAAAATGTCTTTGCAGGGAGGAACACAGATCTTGAGGCTCTCATGGAGTGGCTAAAGACAAGACCAATCCTGTCACCTCTGACTAAGGGGATTTTAGGATTTGTGTTCACACTCACCGTGCCCAGTGAGCGAGGACTGCAACGTAGACGCTTTGTTCAAAATGCCCTAAATGGGAATGGAGACCCGAATAACATGGATAGAGCAGTCAAACTATACAAGAAGCTCAAAAGAGAAATGACATTCCATGGGGCCAAGGAGGTGTCACTCAGCTACTCAACTGGTGCACTTGCCAGTTGCATGGGCCTAATATACAACAGAATGGGAACAGTGACCACAGAAGTGGCTTTTGGTCTAGTGTGTGCCACTTGTGAGCAGATTGCTGATTCACAGCATCGGTCTCACAGACAAATGGCGACTACCACCAACCCACTAATCAGACATGAAAACAGAATGGTGCTGGCTAGCACCACAGCTAAGGCTATGGAGCAGATGGCTGGATCGAGTGAACAGGCAGCGGAGGCCATGGAGATTGCCAGTCAGGCTAGGCAAATGGTGCATGCGATGAGAACAATTGGGACTCATCCTAGCTCCAGTGCTGGTCTGAAAGATGATCTTCTTGAAAATTTGCAGGCCTACCAGAAACGAATGGGAGTGCAGATACAGCGACTCAAGTGA
		</sequence>
		<sequence>
			<taxon idref="1014757|swine|WesternEurope|20071106|H1N1"/>
			ATGAGTCTTCTAACCGAGGTCGAAACGTACGTTCTTTCTATCATCCCGTCAGGCCCCCTCAAAGCCGAGATCGCGCAGAGACTGGAAGATGTCTTTGCAGGGAAGAACACAGATCTTGAGGCCCTCATGGAGTGGCTAAAGACAAGACCAATCCTGTCACCTCTGACTAAGGGAATTTTAGGATTTGTGTTCACGCTCACCGTGCCCAGTGAGCGAGGACTGCAGCGTAGACGCTTTGTCCAAAATGCCTTAAATGGAAATGGGGATCCGAATAACATGGATAGAGCAGTCAAACTATACAAGAAGCTCAAAAGAGAAATAACATTCCATGGGGCCAAGGAGGTGTCACTCAGTTATTCAACTGGTGCACTTGCCAGTTGTATGGGCCTCATATACAACAGAATGGGAACAGTGACCACGGAAGTGGCTTTTGGTCTAGTGTGTGCCACTTGTGAACAGATTGCTGATTCACAGCATCGGTCTCACAGACAAATGGCGACTACCACCAACCCACTAATCAGGCATGAAAACAGAATGGTACTGGCTAGCACTACAGCTAAGGCTATGGAACAGATGGCTGGATCGAGTGAACAGGCAGCAGAGGCCATGGAGGTTGCCAGTCAGGCTAGACAAATGGTGCATGCGATGAGAACAATTGGGACTCATCCTAGCTCCAGTGCTGGTTTGAAAGATGACCTTCTTGAAAATTTGCAGGCCTACCAGAAACGGATGGGAGTGCAAATACAGCGATTCAAGTGA
		</sequence>
		<sequence>
			<taxon idref="1014797|swine|WesternEurope|19970211|H1N2"/>
			ATGAGTCTTCTAACCGAGGTCGAAACGTACGTTCTTTCTATCATCCCGTCAGGCCCCCTCAAAGCCGAGATCGCGCAGAGACTGGAAGATGTATTTGCAGGGAAGAACACAGATCTTGAGGCTCTCATGGAGTGGCTAAAGACAAGACCAATCCTGTCACCTCTTACTAAGGGAATTTTAGGATTTGTGTTTACGCTCACCGTGCCCAGTGAGCGAGGACTGCAGCGTAGACGCTTCGTCCAAAGTGCCCTAAATGGGAATGGGGACCCGAATAACATGGATAGAGCGGTCAAGTTATACAAGAAGCTCAAAAGAGAAATAACATTCCATGGGGCCAAGGAGGTGTCACTCAGCTACTCAACTGGTGCACTTGCCAGTTGCATGGGCCTCATATACAACAGAATGGGAACAGTGACCACAGAAGTGGCTTTTGGTCTAGTGTGTGCCACTTGTGAGCAGATTGCTGATTCACAGCATCGGTCTCACAGACAAATGGCGACTACCATCAACCCACTAATCAGGCATGAAAACAGAATGGTGCTGGCTAGCACTACAGCTAAGGCTATGGAACAGATGGCTGGATCGAGTGAACAGGCAGCGGAGGCCATGGAGGTTGCCAGTCAGGCTAGGCAAATGGTGCATGCGATGAGGACAATTGGGACTCATCCTAGCTCCAGTGCTGGTCTGAAAGATGACCTTCTTGAAAATTTGCAGGCCTACCAGAAACGGATGGGAGTGCAGATACAGCGATTCAAGTGA
		</sequence>
		<sequence>
			<taxon idref="1014784|swine|WesternEurope|20011114|H1N1"/>
			ATGAGTCTTCTAACCGAGGTCGAAACGTACGTTCTTTCTATCATCCCGTCAGGCCCCCTCAAAGCCGAGATCGCGCAGAGACTGGAAGATGTCTTTGCAGGGAAGAACACAGATCTTGAGGCTCTCATGGAGTGGCTAAAGACAAGACCAATCCTGTCACCTCTTACTAAAGGAATTTTAGGATTTGTGTTTACGCTCACCGTGCCCAGTGAGCGAGGACTGCAGCGTAGACGCTTTGTCCAAAACGCCCTAAATGGGAATGGGGACCCGAATAACATGGATAGAGCGGTCAAGCTATACAAGAAGCTCAAAAGAGAAATAACATTCCATGGGGCCAAGGAGGTGTCACTCAGCTACTCAACTGGCGCACTTGCCAGTTGCATGGGCCTCATATACAACAGAATGGGAACAGTGACCACAGAAGTGGCTTTTGGTCTAGTGTGTGCCACTTGTGAGCAGATTGCTGATTCACAGCATCGATCTCACAGACAAATGGCGACTACCACCAACCCACTAATCAGGCATGAAAACAGAATGGTGCTGGCTAGCACTACAGCTAAGGCTATGGAACAGATGGCTGGATCGAGTGAACAGGCAGCGGAGGCCATGGAGGTTGCCAGTCAGGCTAGGCAAATGGTGCATGCGATGAGGGCAATTGGGACTCATCCTAGCTCCAGTGCTGGTCTGAAAGATGACCTTCTTGAAAATTTGCAGGCCTACCAGAAACGGATGGGAGTGCAGATACAGCGATTCAAGTGA
		</sequence>
		<sequence>
			<taxon idref="28547|swine|WesternEurope|20000317|H1N1"/>
			ATGAGTCTTCTAACCGAGGTCGAAACGTACGTTCTTTCTATCATCCCGTCAGGCCCCCTCAAAGCCGAGATCGCGCAGAGACTGGAAGATGTCTTTGCAGGGAAGAACACAGATCTTGAGGCTATCATGGAATGGCTAAAGACAAGACCAATCCTGTCACCTCTGACTAAGGGGATTTTAGGATTTGTGTTCACGCTCACCGTGCCCAGTGAGCGAGGACTGCAGCGTAGACGCTTTGTCCAAACTGCCCTAAATGGGAATGGGGACCCGAATAACATGGATAGAGCAGTCAAACTTTACAAGAAGCTCAAAAGAGAAATAACATTCCATGGGGCCAAGGAGGTGTCACTCAGCTACTCAACTGGTGCACTTGCCAGTTGCATGGGCCTCATATACAACAGAATGGGAACAGTGACCACAGAAGTGGCTTTTGGTCTAGTGTGTGCCACTTGTGAGCAGATTGCTGACTCACAGCATCGGTCTCACAGACAAATGGCAACTACCACCAACCCACTAATCAGGCATGAAAACAGGATGGTGCTAGCTAGCACTACAGCTAAGGCTATGGAACAGATGGCTGGATCGAGTGAACAGGCAGCGGAGGCCATGGAGGTTGCCAGTCAAGCTAGGCAAATGGTGCATGCGATGAGAACAATTGGGACTCATCCTAGCTCCAGTGCTGGTCTGAAAGATGACCTTCTTGAAAATTTGCAGGCCTACCAGAAACGGATGGGAGTGCAGATACAGCGATTCAGGTGA
		</sequence>
		<sequence>
			<taxon idref="1014758|swine|WesternEurope|20021204|H1N2"/>
			ATGAGTCTTCTTACCGAGGTCGAAACGTACGTTCTTTCTATCATCCCGTCAGGCCCCCTCAAAGCCGAGATCGCGCAGAGACTGGAAGATGTCTTTGCAGGGAAGAACACAGATCTTGAGGCTCTCATGGAGTGGCTAAAGACAAGACCAATCCTGTCACCTCTGACTAAGGGAATTTTAGGATTTGTGTTCACGCTCACCGTGCCCAGTGAGCGAGGACTGCAGCGTAGACGCTTTGTCCAAAATGCCCTAAATGGGAATGGGGACCCGAATAACATGGATAGAGCAGTCAAGCTATACAAGAAGCTCAAAAGAGAAATAACATTCCATGGGGCCAAGGAAGTGTCACTCAGCTACTCAACTGGCGCACTTGCCAGCTGCATGGGCCTCATATACAACAGAATGGGGACAGTGACCACAGAAGTGGCTTTTGGTCTAGTGTGTGCCACTTGTGAGCAGATTGCTGATTCACAGCATCGGTCTCACAGACAAATGGCAACTACCACCAACCCACTAATCAGGCATGAAAACAGAATGGTGCTGGCTAGCACTACAGCTAAGGCTATGGAACAGATGGCTGGATCGAGTGAACAGGCAGCGGAGGCCATGGAGGTTGCCTGTCAAGCTAGGAAAATGGTGCATGCGATGAGAACAATTGGGACACATCCTAGCTCCAGTGCCGGCCTAAAAGATGACCTTCTTGAAAATTTGCAGGCCTACCAGAAACGGATGGGAGTGCAGATACAGCGATTCAAGTGA
		</sequence>
		<sequence>
			<taxon idref="1001944|swine|SoutheastAsia|20050615|H3N2"/>
			ATGAGTCTTCTAACCGAAGTCGAAACGTACGTTCTTTCTATCATTTCGTCAGGCCCCCTCAAAGCCGAGATCGCACAGAGACTGGAAGATGTCTTTGCAGGGAAGAACACAGATCTTGAGGCTCTCATGGAGTGGCTAAAGACAAGACCAATCCTGTCACCTCTGACTAAGGGAATTTTAGGATTCGTGTTCACGCTCACCGTGCCCAGTGAGCGAGGACTGCAGCGTAGACGCTTTGTCCAAAATGCCCTAAATGGGAATGGGGACCCAAACAACATGGATAGAGCAGTCAAACTATACAAGAAGCTCAAAAGAGAAATAACATTCCATGGGGCCAAGGAGGTGTCACTCAGCTACTCAACTGGTGCACTTGCCAGTTGCATGGGCCTCATATACAACAGAATGGGAACAGTGACCACAGAAGTGGCTTTTGGTCTAGTGTGTGCCACTTGTGAGCAAATTGCTGATTCACAGCATCGGTCTCACAGACAAATGGCAACTACTACCAACCCACTGATCAGGCATGAAAACAGAATGGTGCTGGCTAGCACTACAGCTAAGGCTATGGAACAGATGGCTGGGTCAAGTGAACAGGCAGCGGAGGCCATGGAGGTTGCCAGTCAGACTAGGCAAATGGTACATGCGATGAGAACGATTGGGACTCATCCTAGCTCCAGTGCTGGTCTGAAGGATGACCTTCTTGAAAATTTGCAGGCCTACCAGAAGCGGATGGGAGTGCAAATACAGCGATTCAAATGA
		</sequence>
		<sequence>
			<taxon idref="1012649|swine|SoutheastAsia|20090715|H3N2"/>
			ATGAGTCTTCTAACCGAGGTCGAAACGTACGTTCTTTCTATCATTCCATCAGGCCCCCTCAAAGCCGAGATCGCGCAGAGACTGGAAGATGTCTTTGCAGGGAAGAACACAGATCTTGAGGCTCTCATGGAGTGGCTAAAGACAAGACCAATCCTGTCACCTCTGACTAAGGGAATTTTAGGGTTTGTTTTCACGCTCACCGTGCCCAGTGAGCGAGGACTGCAGCGTAGACGCTTTGTTCAAAATGCCCTAAATGGGAATGGGGACCCAAACAACATGGATAGAGCAGTCAAACTATACAAAAAGCTCAAAAGAGAAATAACATTCCATGGTGCCAAGGAGGTGTCACTCAGCTACTCAACTGGTGCACTTGCCAGCTGCATGGGTCTTATATACAACAGGATGGGAACAGTGACCACAGAAGTGGCTTTTGGCCTAGTGTGTGCCACTTGTGAGCAAATTGCTGATTCACAGCATAGGTCTCACAGACAAATGGCAACCACCACCAACCCACTAATCAGGCATGAAAACAGAATGGTGCTGGCTAGCACTACAGCTAAGGCTATGGAACAAATGGCTGGATCGAGTGAACAGGCAGCTGAGGCCATGGAAATTGCCAGTCAAGCTAGGCAAATGGTGCATGCAATGAGAACAATTGGGACTCATCCTAGCTCCAGCGCTGGTTTGAAAGATGATCTTATTGAAAATTTGCAGGCCTACCAGAAACGGATGGGAGTGCAAATACAGCGATTCAAGTGA
		</sequence>
		<sequence>
			<taxon idref="1001943|swine|SoutheastAsia|20050615|H3N2"/>
			ATGAGTCTCCTAACCGAGGTCGAAACGTACGTTCTTTCTATCATTCCGTCAGGCCCCCTCAAAGCCGAGATCGCGCAGAGACTGGAAGATGTCTTTGCAGGGAAGAACACAGATCTTGAGGCTCTCATGGAGTGGCTAAAGACAAGACCAATCCTGTCACCTCTGACTAAGGGAATTTTAGGATTTGTGTTCACGCTCACCGTGCCCAGTGAGCGAGGACTGCAGCGTAGACGTTTTGTCCAAAATGCCCTAAATGGGAATGGGGACCCGAACAACATGGATAGAGCAGTCAAATTATACAAGAAGCTTAAAAGAGAAATAACATTCCATGGGGCAAAGGAGGTGTCACTCAGTTATTCAACTGGTGCACTTGCCAGTTGCATGGGCCTAATATACAACAGAATGGGAACAGTGACCACAGAAGTGGCCTTTGGTCTAGTATGTGCCACTTGTGAGCAGATTGCTGATTCACAGCATCGTTCTCACAGACAAATGGCAACTACCACCAACCCATTAATTCGGCATGAAAACAGAATGGTGCTGGCTAGCACTACAGCTAAGGCTATGGAACAGATGGCTGGATCGAGTGAACAGGCAGCGGAAGCCATGGAGGTTGCCAGTCAGGCTAGGCAAATGGTGCATGCTATGAGAACAATTGGGACTCATCCTAGCTCCAGTGCTGGTCTGAAAGATGACCTTCTTGAAAATTTACAGGCCTACCAGAAACGGATGGGAGTGCAGATACAGCGATTCAAGTGA
		</sequence>
		<sequence>
			<taxon idref="1002078|swine|SoutheastAsia|20040615|H3N2"/>
			ATGAGTCTTCTAACCGAGGTCGAAACGTACGTTCTTTCTATCATCCCGTCAGGCCCCCTCAAAGCCGAGATCGCACAGAGACTGGAAGATGTTTTTGCTGGGAAGAACACAGATCTTGAGGCTCTCATGGAATGGCTAAAGACAAGACCAATCCTGTCACCTCTGACTAAGGGAATTTTAGGATTTGTGTTCACGCTCACCGTGCCCAGTGAGCGAGGACTGCAGCGTAGACGCTTTGTCCAAAATGCCCTAAATGGGAATGGGGACCCAAACAACATGGATAGAGCAGTCAAACTATATAAGAAGCTCAAAAGAGAAATAACATTCCATGGGGCCAAGGAGGTGTCACTCAGCTACTCAACTGGTGCACTTGCCAGCTGCATGGGCCTAATATACAATAGAATGGGAACAGTGACCACAGAGGTGGCTTTTGGTCTAGTGTGTGCCACTTGTGAGCAGATTGCTGATTCACAGCATCGGTCTCACAGACAAATGGCAACTACCACCAACCCACTGATCAGGCATGAAAACCGAATGGTGCTGGCTAGCACTACAGCTAAGGCTATGGAACAGATGGCTGGATCGAGTGAACAGGCAGCGGAGGCCATGGAGGTTGCCAGTCAGGCTAGGCAAATGGTGCATGCGATGAGAACAATTGGGACTCATCCTAGCTCCAGTGCTGGTTTGAAAGATGACCTTCTTGAAAATTTGCAGGCCTACCAGAAACGAATGGGAGTGCAGATACAGCGATTCAAGTGA
		</sequence>
		<sequence>
			<taxon idref="1019147|swine|SoutheastAsia|20091117|H3N2"/>
			ATGAGTCTTCTAACCGAGGTCGAAACGTACGTTCTTTCTATCATCCCGTCAGGCCCCCTCAAAGCCGAGATCGCGCAGAGACTGGAAGATGTTTTTGCAGGGAAAAACACAGATCTTGAGGCTCTCATGGAATGGCTAAAGACAAGACCAATCCTGTCACCTCTGACTAAGGGAATTTTAGGATTTGTGTTCACACTCACCGTGCCCAGTGAGCGAGGACTGCAGCGTAGACGCTTTGTCCAAAATGCCCTAAATGGGAATGGGGACCCAAACAACATGGATAGAGCAGTCAAACTATACAAGAAGCTCAAGAGAGAAATAACATTCCATGGGGCAAAGGAAGTGTCACTCAGCTACTCTACTGGTGCGCTTGCCAGTTGCATGGGCCTAATATACAACAGAATGGGAACAGTGACCACAGAAGTGGCTTTTGGTCTAGTGTGTGCCATTTGTGAGCAGATTGCTGACTCACAGCATCGGTCTCACAGACAAATGGTAACTACCACCAATCCACTAATCAGGCATGAAAACAGAATGGTGCTGGCTAGCACTACAGCTAAGGCTATGGAACAGATGGCTGGATCGAGTGAACAGGCAGCGGAAGCCATGGAGGTTGCCAGTCAGGCTAGGCAAATGGTGCATGCGATGAGAACAATTGGGACCCATCCTAGCTCCAGTGCCGGTCTAAAAGACGATCTTCTTGAAAATTTGCAGGCCTACCAAAACCGGATGGGAGTGCAAATACAGCGATTCAAGTGA
		</sequence>
		<sequence>
			<taxon idref="1021595|swine|SoutheastAsia|20120213|H1N1"/>
			ATGAGTCTTCTAACCGAGGTCGAAACGTACGTCCTTTCTATCATCCCTTCAGGCCCCCTCAAAGCCGAGATCGCGCAGAGACTGGAAGATGTCTTTGCAGGGAGGAACACAGATCTTGAGGCTCTCATGGAATGGCTAAAGACAAGACCAATCCTGTCACCTCTGACTAAGGGGATTTTAGGATTTGTGTTCACGCTCACCGTGCCCAGTGAGCGAGGACTGCAGCGTAGACGCTTTGTCCAAAATGCCCTAAATGGGAATGGGGACCCGAACAACATGGATAGAGCAGTCAAATTATACAAGAAGCTCAAAAGAGAAATAACATTCCATGGGGCCAAGGAGGTATCACTCAGCTACTCAACTGGTGCACTTGCCAGTTGCATGGGCCTAATATACAACAGAATGGGAACAGTAACCACAGAAGTGGCTTTTGGTCTAGTGTGTGCCACTTGCGAGCAGATTGCTGACTCACAGCATCGGTCTCACAGGCAGATGGCAACTACCACCAACCCACTAATCAGGCATGAAAACAGAATGGTGCTAGCTAGCACTACAGCTAAGGCCATGGAGCAGATGGCTGGGTCGAGTGAACAGGCAGCGGAAGCCATGGAGGTTGCCAGTCAGGCTAGGCAAATGGTGCATGCGATGAGAACAATTGGGACTCATCCTAGCTCCAGTGCTGGCCTGAAAGATGATCTTCTTGAAAATTTACAGGCCTACCAGAAACGGATGGGAGTGCAAATACAGCGATTCAAGTGA
		</sequence>
		<sequence>
			<taxon idref="1018834|swine|NorthernEurope|20120221|H1N2"/>
			ATGAGTCTTCTAACCGAGGTCGAAACGTACGTTCTTTCTATCATACCGTCCGGCCCCCTCAAAGCCGAGATCGCACAGAGACTGGAAGGTGTTTTTGCAGGGAAAAACACAGATCTTGAGGCTCTCATGGAATGGCTAAAGACAAGACCAATCCTGTCACCTCTGACTAAGGGGATTTTGGGGTTCGTGTTCACGCTCACCGTGCCCAGTGAGCGAGGACTGCAGCGTAGACGCTTTGTCCAAAATGCCCTAAATGGGAATGGAGACCCGAATAATATGGACAGAGCAGTCAAACTGTACAAGAAACTCAAAAGAGAAATAACGTTTCATGGGGCCAAAGAGGTGTCTCTAAGTTACTCAACTGGTGCACTTGCCAGTTGCATGGGCCTCATATACAACAGAATGGGAACAGTGACCACAGAAGCTGCTTTTGGTCTAGTGTGTGCCACCTGTGAACAGATTGCTGATTCACAGCATCGGTCTCACAGACAAATGGCTACTACCACCAACCCATTAATCAGGCATGAAAACAGGATGGTGCTGGCTAGCACTACAGCTAAGGCTATGGAACAGATGGCTGGGTCAAGTGAGCAGGCAGCAGAGGCCATGGAAGTTGCCAGTCAGACTAGACAGATGGTGCATGCAATGAGAACAATTGGGACACATCCTAGCTCCAGTGCTGGTCTGAAAGATGACCTTCTTGAAAATTTGCAGGCCTACCAAAAACGAATGGGAGTGCAGATACAGCGGTTCAAGTGA
		</sequence>
		<sequence>
			<taxon idref="1012647|swine|SoutheastAsia|20091115|H1N1"/>
			ATGAGTCTTCTAACCGAGGTCGAAACGTACGTTCTTTCTATCATTCCGTCAGGCCCCCTCAAAGCCGAGATCGCGCAGAGACTGGAAGGTGTCTTTGCAGGGAAGAACACAGATCTTGAGGCTCTAATGGAGTGGTTAAAGACAAGACCAATCCTGTCACCTCTGACTAAGGGAATTTTGGGATTCGTGTTCACGCTCACCGTGCCCAGTGAGCGAGGACTGCAGCGTAGGCGCTTTGTCCAAAATGCCCTAAATGGAAATGGGGACCCGAATAATATGGATAGAGCTGTCAAATTATACAAGAAGCTCAAAAGAGAAATAACGTTCCATGGGGCCAAAGAGGTGTCACTAAGCTACTCAACTGGTGCACTTGCCAGTTGCATGGGCCTCATATACAACAGAATGGGAACAGTGACCACAGAAGCTGCTTTTGGTCTAGTGTGTGCCACTTGTGAGCAGATTGCTGATTCACAGCATAGGTCTCACAGACAAATGGCTACTACCACCAACCCACTAATTAGACATGAAAACAGAATGGTGCTGGCTAGCACTACAGCTAAGGCCATGGAACAGATGGCCGGATCGAGTGAGCAGGCAGCGGAGGCTATGGAGGTTGCCAGTCAGACTAGGCAGATGGTGCATGCAATGAGAACAATTGGGACACACCCCAGCTCCAGTGCTGGTCTGAAAGATGACCTTCTTGAAAATTTGCAGGCTTACCAAAAACGGATGGGAGTGCAGATACAGCGATTCAAGTGA
		</sequence>
		<sequence>
			<taxon idref="1019149|swine|SoutheastAsia|20090115|H1N1"/>
			ATGAGTCTTCTAACCGAGGTCGAAACGTACGTTCTTTCTATCATCCCGTCAGGCCCCCTCAAAGCCGAGATCGCACAGAGACTGGAAGGTGTCTTTGCAGGGAAGAACACAGATCTTGAGGCTCTCATGGAATGGTTAAAGACAAGACCAATCCTGTCACCACTGACTAAGGGGATTTTAGGATTCGTGTTCACGCTCACCGTGCCCAGTGAGCGAGGACTGCAGCGTAGACGCTTTGTCCAAAATGCCCTAAATGGAAATGGGGATCCGAATAATATGGATAAAGCTGTCAAATTATACAAAAAGCTCAAAAGAGAAATAACGTTTCATGGGGCCAAAGAGGTGTCACTAAGCTACTCAACTGGTGCACTTGCCAGTTGCATGGGACTCATATACAACAGAATGGGAACAGTGACCACAGAAGCTGCTTTTGGCCTAGTGTGTGCTACTTGTGAGCAGATTGCTGACTCACAACATAGGTCTCACAGACAAATGGCTACCACCACCAACCCACTAATTAGACATGAAAACAGAATGGTGCTGGCTAGCACTACAGCTAAGGCCATGGAACAGATGGCCGGATCGAGTGAACAGGCAGCGGAGGCCATGGAGGTTGCCAGTCAGACTAGGCAGATGGTGCATGCAATGAGAACAATTGGGACACATCCTAGCTCCAGTGCTGGTCTGAAAGATGACCTTCTTGAAAATTTGCAGGCTTACCAAAAACGGATGGGAGTGCAGATACAGCGATTCAAGTGA
		</sequence>
		<sequence>
			<taxon idref="23393|swine|SouthernEurope|20030615|H1N1"/>
			ATGAGTCTTCTAACCGAGGTCGAAACGTACGTTCTTTCTATCATCCCGTCAGGCCCCCTCAAAGCCGAGATCGCGCAGAGACTGGAAGGTGTCTTTGCAGGGAAGAACACAGATCTTGAGGCTCTCATGGAATGGTTAAAGACAAGACCAATCCTGTCACCTCTGACCAAGGGAATTCTGGGATTCGTGTTCACGCTCACCGTGCCCAGTGAGCGAGGACTGCAGCGTAGACGCTTTGTACAAAATGCCCTCAATGGAAATGGGGACCCGAATAACATGGATAGAGCAGTCAAATTATACAAGAAGCTCAAAAGGGAAATAACGTTCCATGGGGCCAAAGAGGTGTCACTAAGCTACTCAACTGGTGCACTTGCCAGTTGTATGGGCCTCATATACAACAGAATGGGAACAGTGACCACAGAGGCTGCTTTTGGCCTAGTGTGTGCCACTTGTGAGCAGATTGCTGATTCCCAGCATCGGTCTCACAGACAAATGGCTACTACAACCAACCCACTAATCAGGCATGAAAACAGAATGGTGCTGGCTAGCACTACAGCTAAGGCTATGGAACAGATGGCTGGATCGAGTGAACAGGCAGCAGAGGCCATGGAAGTTGCCAATCAGACTAGGCAGATGGTGCAAGCAATGAGAACAATTGGGACACACCCTAGTTCCAGTGCCGGTTTGAAAGATGACCTTCTTGAAAATTTGCAGGCCTACCAGAAACGGATGGGAGTGCAGATACAGCGGTTCAAGTGA
		</sequence>
		<sequence>
			<taxon idref="1001516|swine|CentralEurope|20051213|H1N2"/>
			ATGAGTCTTCTAACCGAGGTCGAAACGTACGTTCTTTCTATTATCCCGTCAGGCCCCCTCAAAGCCGAGATCGCGCAGAGACTGGAAGGTGTTTTTGCAGGGAAGAACACAGATCTTGAGGCTCTTATGGAGTGGCTAAAGACCAGACCCATCTTGTCACCTCTGACTAAGGGGATTCTAGGATTCGTGTTCACGCTCACCGTGCCCAGTGAGCGAGGACTGCAGCGTAGACGCTTTGTTCAAAATGCCCTAAATGGAAATGGGGACCCAAATAACATGGATAGAGCAGTCAAATTATACAAGAAGCTCAAGAGGGAAATAACGTTCCATGGGGCCAAGGAGGTGTCACTAAGCTACTCAACTGGTGCACTTGCCAGTTGCATGGGCCTCATATACAACAGAATGGGAACAGTGACCACAGAAGCTGCTTTTGGCCTAGTGTGTGCCACTTGTGAGCAGATCGCTGATTCACAGCATCGGTCACACAGACAAATGGTTACTACCACCAACCCACTAATCAGGCATGAAAACAGAATGGTACTGGCTAGCACTACAGCTAAGGCTATGGAACAGATGGCCGGATCGAGTGAACAGGCAGCAGAGGCCATGGAGGTTGCCAGTCAGACTAGGCAGATGGTGCATGCAATGAGAACAATTGGGACACATCCTAGCTCCAGTGCCGGTCTGAAAGATGACCTTCTTGAAAATTTGCAGGCATACCAGAAAAGGATGGGAGTGCAAATACAGCGGTTCAAGTGA
		</sequence>
		<sequence>
			<taxon idref="1020834|swine|CentralEurope|20091117|H3N1"/>
			ATGAGTCTTCTAACCGAGGTCGAAACGTACGTTCTTTCTATTATCCCGTCGGGCCCCCTCAAAGCCGAGATCGCGCAGAGACTGGAAGGTGTTTTTGCAGGGAAGAACACAGATCTTGAGGCTCTCATGGAGTGGCTAAAGACAAGACCGATCCTGTCACCTCTGACTAAGGGAATTCTGGGATTTGTGTTCACGCTCACCGTGCCCAGTGAGCGAGGACTGCAGCGTAGACGCTTTGTTCAAAATGCCCTAAACGGAAATGGGGACCCTAATAACATGGATAGAGCAGTCAAATTATACAAGAAGCTAAAAAGGGAAATAACGTTCCATGGGGCCAAGGAAGTGTCACTAAGCTACTCAACTGGTGCTCTTGCCAGTTGCATGGGCCTCATATACAATAGAATGGGAACAGTGACCACAGAAGCTGCTTTTGGCCTGGTGTGTGCCACTTGTGAGCAGATCGCTGACTCACAGCATCGGTCACACAGACAAATGGCTACTACCACCAATCCATTAATAAGGCATGAAAACAGAATGGTATTGGCTAGCACTACAGCTAAGGCAATGGAACAGATGGCTGGATCGAGTGAACAGGCAGCAGAGGCCATGGAGGTTGCCAGTCAGACTAGGCAGATGGTGCATGCAATGAGAACAATTGGGACACATCCCAGCTCCAGTGCCGGTCTGAAAGATGACCTTCTTGAAAATTTGCAGGCATACCAGAAACGAATGGGAGTGCAAATACAGCGGTTCAAGTGA
		</sequence>
		<sequence>
			<taxon idref="1009195|human|CentralEurope|20101021|H1N1"/>
			ATGAGTCTTCTAACTGAGGTCGAAACGTACGTTCTTTCTATCATCCCGTCAGGCCCCCTCAAAGCCGAGATCGCGCAGAGACTGGAGGGTGTTTTTGCGGGGAAGAACACAGATCTTGAGGCTCTCATGGAATGGCTAAAGACAAGACCAATCCTGTCACCTCTGACTAAGGGAATTCTGGGATTTGTGTTCACGCTCACCGTGCCCAGTGAGCGAGGACTGCAGCGTAGACGCTTTGTTCAAAATGCCCTAAACGGAAATGGGGACCCTAATAACATGGATAGAGCAGTTAAATTATACAAGAAGCTAAAAAGAGAAATAACATTCCATGGGGCCAAGGAAGTATCACTAAGCTACTCAACTGGTGCTCTTGCCAGTTGCATGGGTCTCATATACAATAGAATGGGAACAGTGACCACAGAAGCTGCCTTTGGCCTAGTGTGTGCAACTTGTGAGCAGATCGCTGATTCACAGCATCGGTCACACAGACAAATGGCTACTACCACCAATCCACTAATTAGGCATGAAAACAGAATGGTACTGGCTAGCACTACTGCTAAAGCTATGGAACAGATGGCTGGGTCGAGTGAACAGGCAGCAGAGGCCATGGAGGTTGCCAGTCAGACTAGGCAGATGGTGCATGCAATGAGAACAATTGGGACACATCCCAGCTCCAGTGCCGGTTTGAAAGATGACCTTCTTGAAAATTTGCAGGCCTACCAGAAACGGATGGGAGTGCAAATACAGCGGTTCAAGTGA
		</sequence>
		<sequence>
			<taxon idref="1018264|swine|SouthernEurope|20120815|H1N1"/>
			ATGAGTCTTCTAACCGAGGTCGAAACGTATGTTCTTTCTATCATCCCATCGGGCCCCCTCAAAGCCGAGATCGCGCAGAGACTGGAAGGTGTTTTTGCAGGGAAGAACACAGATCTTGAGGCCCTCATGGAGTGGCTAAAGACAAGACCAATCCTGTCACCTCTGACTAAGGGGATTCTGGGATTTGTGTTCACGCTCACCGTGCCCAGTGAGCGAGGACTGCAGCGTAGACGCTTTGTTCAAAATGCCCTAAACGGAAATGGGGACCCTAATAACATGGATAGAGCAGTCAAATTATACAAGAAGTTAAAAAGAGAAATTACATTCCATGGGGCCAAAGAAGTGTCACTAAGCTACTCAACTGGTGCTCTTGCCAGTTGCATGGGTCTCATATACAATAGAATGGGAACAGTGACCACAGAAGCTGCTTTTGGCCTAGTGTGTGCCACTTGTGAGCAAATCGCTGACTCACAGCATCGGTCACACAGACAAATGGCTACTACCACCAACCCACTAATCAGACATGAAAATAGAATGGTTCTGGCCAGCACTACTGCTAAGGCCATGGAACAGATGGCTGGATCGAGTGAACAGGCAGCAGAGGCCATGGAGGTTGCCAATCAGACTAGACAGATGGTGCATGCAATGAGAACAATTGGGACACATCCCAGCTCCAGTGCCGGTCTGAAAGATGATCTTCTTGAAAACTTGCAGGCCTACCAGAAACGAATGGGAGTGCAAATACAGCGGTTCAAGTGA
		</sequence>
		<sequence>
			<taxon idref="1023399|human|SouthernEurope|20140115|H3N2"/>
			ATGAGTCTTCTAACCGAGGTCGAAACGTACGTTCTTTCTATCATCCCATCGGGCCCCCTCAAAGCCGAGATCGCGCAGAGACTGGAAAGTGTTTTTGCAGGGAAGAACACAGATCTTGAGGCCCTCATGGAGTGGCTAAAGACAAGACCAATCCTGTCACCTCTGACTAAGGGGATTCTGGGATTTGTGTTCACGCTCACCGTGCCCAGTGAGCGGGGACTGCAGCGTAGACGCTTTGTTCAAAGTGCCCTAAATGGAAATGGGGACCCTAATAACATGGATAGGGCAGTCAAATTATACAAGAAGCTAAAAAGAGAAATAACATTCCATGGGGCCAAAGAAGTGTCACTAAGCTACTCAACTGGTGCTCTTGCCAGTTGTATGGGTCTCATATACAATAGAATGGGAGCAGTGACCACAGAAGCTGCTTTTGGCCTAGTGTGTGCCACTTGTGAGCAAATCGCTGACTCACAGCATCGGTCACACAGACAAATGGCTACTACCACCAACCCACTAATCAGACATGAAAATAGAATGGTTCTGGCCAGCACTACTGCTAAGGCCATGGAACAGATGGCTGGATCGAGTGAACAGGCAGCAGAGGCCATGGAGGTTGCCAATCAGACTAGACAGATGGTGCATGCAATGAGAACAATTGGGACACATCCCAGCTCCAGTGCCGGTCTGAAAGATGACCTTCTTGAAAACTTGCAGGCCTACCAGAAACGGATGGGAGTGCAAATACAGCGGTTCAAGTGA
		</sequence>
		<sequence>
			<taxon idref="1004316|swine|CentralEurope|20030415|H3N2"/>
			ATGAGTCTTCTAACCGAGGTCGAAACGTACGTTCTTTCTATCATCCCGTCAGGCCCCCTCAAAGCCGAGATCGCGCAGAGACTGGAAGGTGTCTTTGCAGGGAAGAACACAGATCTTGAGGCTCTTATGGAGTGGCTAAAGACAAGACCAATCCTGTCACCTCTGACTAAGGGAATTTTGGGATTCGTGTTCACGCTCACCGTGCCCAGTGAGCGAGGACTGCAGCGTAGACGCTTTGTCCAAAATGCCCTAAATGGAAATGGGGACCCGAATAACATGGATAGAGCAGTCAAATTATACAAGAAGCTAAAAAGGGAAATAACATTCCATGGGGCAAAAGAGGTGTCACTAAGCTACTCAACTGGTGCACTTGCCAGTTGCATGGGCCTCATATACAACAGAATGGGAACAGTGACCACAGAAGCTGCTTTTGGCCTAGTGTGTGCCACTTGTGAGCAGATTGCTGATTCACAGCATCGGTCTCACAGACAAATGGCTACTACCACCAACCCACTAATCAGGCATGAAAACAGAATGGTGCTGGCTAGCACTACAGCTAAGGCTATGGAACAGATGGCTGGATCGAGTGAACAGGCAGCAGAGGCCATGGAGGTTGCCAGTCAGACTAGGCAGATGGTGCATGCAATGAGAACAATTGGAACACATCCTAGCTCCAGTGCCGGTCTGAAAGATGACCTTCTTGAAAATTTGCAGGCCTACCAGAAACGGATGGGAGTGCAGATACAGCGGTTCAAGTGA
		</sequence>
		<sequence>
			<taxon idref="26229|swine|SouthernEurope|20020615|H3N2"/>
			ATGAGTCTTCTAACCGAGGTCGAAACGTACGTTCTTTCTATCATCCCGTCAGGCCCCCTCAAAGCCGAGATCGCGCAGAGACTGGAAGGTGTCTTTGCAGGGAAGAACACAGATCTTGAGGCTCTCATGGAGTGGCTAAAGACAAGACCAATCCTGTCACCTCTGACTAAGGGGATTTTGGGATTTGTATTCACGCTCACCGTGCCCAGTGAGCGAGGACTGCAGCGTAGACGCTTTGTCCAAAATGCCCTAAATGGAAATGGGGACCCGAATAACATGGATAGAGCAGTCAAATTATACAAGAAGCTAAAAAGGGAAATAACGTTCCATGGGGCCAAAGAGGTGTCACTAAGCTACTCAACTGGTGCACTTGCCAGTTGCATGGGCCTCATATACAACAGAATGGGAACAGTGACCACAGAAGCTGCTTTTGGCCTAGTGTGTGCCACTTGTGAGCAGATTGCTGATTCACAGCATCGGTCTCACAGACAAATGGCTACTACCACCAACCCATTAATCAGGCATGAAAACAGAATGGTTCTGGCTAGCACCACAGCTAAGGCTATGGAACAGATGGCCGGATCGAGTGAACAGGCAGCAGAGGCCATGGAGGTTGCCAGTCAGACTAGGCAGATGGTGCATGCAATGAGAACAATTGGAACACATCCTAGTTCCAGTGCCGGTCTGAAAGATGACCTTCTTGAAAATTTACAGGCCTATCAGAAACGGATGGGAGTGCAGATACAGCGATTCAAGTGA
		</sequence>
		<sequence>
			<taxon idref="1014814|swine|WesternEurope|20020615|H1N2"/>
			ATGAGTCTTCTAACCGAGGTCGAAACGTACGTTCTTTCTATCATCCCGTCAGGCCCCCTCAAAGCCGAGATCGCGCAGAGACTGGAAGGTGTCTTTGCAGGGAAGAACACAGATCTTGAGGCTCTCATGGAGTGGCTAAAGACAAGACCAATCCTGTCACCTCTGACTAAGGGAATTTTGGGATTCGTATTCACGCTCACCGTGCCCAGTGAGCGAGGACTGCAGCGTAGACGCTTTGTCCAAAATGCCCTAAATGGAAATGGGGACCCGAATAACATGGATAGAGCAGTCAAATTATACAAGAAGCTAAAAAGGGAAATAACGTTCCATGGGGCCAAAGAGGTGTCACTAAGCTACTCAACTGGTGCACTTGCCAGTTGCATGGGCCTCATATACAACAGAATGGGAACAGTGACCACAGAAGCTGCTTTTGGCCTAGTGTGTGCCACTTGTGAGCAGATTGCTGATTCACAGCATCGGTCTCACAGACAAATGGCTACTACCACCAACCCATTAATCAGGCATGAAAACAGAATGGTTCTGGCTAGCACTACAGCTAAGGCTATGGAACAGATGGCTGGATCGAGTGAACAGGCAGCAGAGGCCATGGAGGTTGCCAGTCAGACTAGGCAGATGGTGCATGCAATGAGAACAATTGGAACACATCCTAGCTCCAGTGCCGGTCTGAAAGATGACCTTCTTGAAAATTTGCAGGCCTACCAGAAACGGATGGGAGTGCAGATACAGCGATTCAAGTGA
		</sequence>
		<sequence>
			<taxon idref="1014807|swine|WesternEurope|19990615|H1N1"/>
			ATGAGTCTTCTAACCGAGGTCGAAACGTACGTTCTTTCTATCATCCCGTCAGGCCCCCTCAAAGCCGAGATCGCGCAGAGACTGGAAGGTGTCTTTGCAGGGAAGAACACAGATCTTGAGGCTCTCATGGAGTGGCTAAAGACAAGACCAATCCTGTCACCTCTGACTAAGGGAATTTTGGGATTCGTATTCACGCTCACCGTGCCCAGTGAGCGAGGACTGCAGCGTAGACGCTTTGTCCAAAATGCCCTAAATGGAAATGGGGACCCGAATAACATGGATAGAGCAGTCAAATTATACAAGAAGCTAAAAAGGGAAATAACGTTCCATGGGGCCAAAGAGGTGTCACTAAGCTACTCAACTGGTGCACTTGCCAGTTGCATGGGCCTCATATACAACAGAATGGGAACAGTGACCACAGAAGCTGCTTTTGGCCTAGTGTGTGCCACTTGTGAGCAGATTGCTGATTCACAGCATCGGTCTCACAGACAAATGGCTACTACCACCAACCCATTAATCAGGCATGAAAACAGAATGGTTCTGGCTAGCACTACAGCTAAGGCTATGGAACAGATGGCTGGATCGAGTGAACAGGCAGCAGAGGCCATGGAGGTTGCCAGTCAGACTAGGCAGATGGTGCATGCAATGAGAACAATTGGAACACATCCTAGCTCCAGTGCCGGTCTGAAAGATGACCTTCTTGAAAATTTGCAGGCCTACCAGAAACGGATGGGAGTGCAGATACAGCGATTCAAGTGA
		</sequence>
		<sequence>
			<taxon idref="1014824|swine|CentralEurope|20000615|H1N1"/>
			ATGAGTCTTCTAACCGAGGTCGAAACGTACGTTCTTTCTATCATCCCGTCAGGCCCCCTCAAAGCCGAGATCGCGCAGAGACTGGAAGGTGTCTTTGCAGGGAAGAACACAGATCTTGAGGCTCTCATGGAGTGGCTAAAGACAAGACCAATCCTGTCACCTCTGACTAAGGGAATTTTGGGATTCGTATTCACGCTCACCGTGCCCAGTGAGCGAGGACTGCAGCGTAGACGCTTTGTCCAAAATGCCCTTAATGGAAATGGGGACCCGAATAACATGGATAGAGCAGTCAAATTATACAAGAAGCTAAAAAGGGAAATAACGTTCCATGGGGCCAAAGAGGTGTCACTAAGCTACTCAACTGGTGCACTTGCCAGTTGCATGGGCCTTATATACAACAGAATGGGAACAGTGACCACAGAAGCTGCTTTTGGCCTAGTGTGTGCCACTTGTGAGCAGATTGCTGATTCACAGCATCGGTCTCACAGGCAAATGGCTACTACCACCAACCCATTAATCAGGCATGAAAACAGAATGGTTCTGGCTAGCACTACAGCTAAGGCTATGGAACAGATGGCTGGATCGAGTGAACAGGCAGCAGAGGCCATGGAGGTTGCCAGTCAGACTAGGCAGATGGTGCATGCAATGAGAACAATTGGAACACATCCTAGCTCCAGTGCCGGTCTGAAAGATGACCTTCTTGAAAATTTGCAGGCCTACCAGAAACGGATGGGAGTGCAGATACAGCGATTCAAGTGA
		</sequence>
		<sequence>
			<taxon idref="1014755|swine|CentralEurope|20000615|H1N1"/>
			ATGAGTCTTCTAACCGAGGTCGAAACGTACGTTCTTTCTATCATCCCGTCAGGCCCCCTCAAAGCCGAGATCGCGCAGAGACTGGAAGGTGTCTTTGCAGGGAAGAACACAGATCTTGAGGCTCTCATGGAGTGGCTAAAGACAAGACCAATCCTGTCACCTCTGACTAAGGGAATTTTGGGATTCGTATTCACGCTCACCGTGCCCAGTGAGCGAGGACTGCAGCGTAGACGCTTTGTCCAAAATGCCCTAAATGGAAATGGGGACCCGAATAACATGGATAGAGCAGTCAAATTATACAAGAAGCTAAAAAGGGAAATAACGTTCCATGGGGCCAAAGAGGTGTCACTAAGCTACTCAACTGGTGCACTTGCCAGTTGCATGGGCCTCATATACAACAGAATGGGAACAGTGACCACAGAAGCTGCTTTTGGCCTATTGTGTGCCACCTGTGAGCAGATTGCTGATTCACAGCATCGGTCTCACAGACAAATGGCTACTACCACCAACCCATTAATCAGGCATGAAAACAGAATGGTTCTGGCTAGCACTACAGCTAAGGCTATGGAACAGATGGCTGGATCGAGTGAACAGGCAGCAGAGGCCATGGAGGTTGCCAGTCATACTAGGCAGATGGTGCATGCAATGAGAACAATTGGAACACATCCTAGCTCCAGTGCCGGTCTGAAAGATGACCTTCTTGAAAATTTGCAGGCCTACCAGAAACGGATGGGAGTGCAGATACAGCGATTCAAGTGA
		</sequence>
		<sequence>
			<taxon idref="1009903|swine|EastAsia|20030509|H1N1"/>
			ATGAGTCTTCTAACCGAGGTCGAAACGTACGTTCTTTCTATCATCCCGTCAGGCCCCCTCAAAGCCGAGATCGCGCAGAGACTGGAAGGTGTCTTTGCAGGGAAGAACACAGACCTCGAGGCTCTCATGGAGTGGCTAAAGACAAGACCAATCCTGTCACCTCTGACCAAGGGAATTTTGGGATTCGTATTCACGCTCACCGTGCCCAGTGAGCGAGGACTGCAGCGTAGACGCTTTGTCCAAAATGCCCTAAATGGAAATGGGGACCCGAATAACATGGATAGAGCAGTCAAATTATACAAGAAGCTAAAAAGGGAAATAACGTTCCATGGGGCCAAAGAGGTGTCACTAAGCTACTCAACTGGTGCACTTGCCAGTTGCATGGGCCTCATATACAACAGAATGGGAACAGTAACCACAGAAGCTGCTTTTGGCCTAGTGTGTGCCACTTGTGAGCAGATTGCTGATTCACAGCATCGGTCTCACAGACAAATGGCTACTACCACCAACCCATTAATCAGGCATGAAAACAGAATGGTTCTGGCTAGCACTACAGCTAAGGCTATGGAACAGATGGCTGGATCGAGTGAACAGGCAGCAGAGGCCATGGAGGTTGCCAGTCAGACTAGGCAGATGGTGCATGCAATGAGAACAATTGGAACACATCCTAGCTCCAGTGCCGGTCTGAAAGATGACCTTCTTGAAAATTTGCAGGCCTACCAGAAACGGATGGGAGTGCAGATACAGCGATTCAAGTGA
		</sequence>
		<sequence>
			<taxon idref="1025149|swine|EastAsia|20111006|H1N2"/>
			ATGAGTCTTCTAACCGAAGTCGAAACGTACGTTCTTTCTATCATTCCGTCAGGCCCCCTCAAAGCCGAGATTGCACAGAGACTGGAAGGTGTCTTTGCAGGAAAGAACACAGACCTTGAGGCCCTCATGGAGTGGCTAAAGACAAGACCAATCCTGTCACCTCTGACCAAGGGAATTTTGGGATTCGTATTCACGCTCACCGTGCCCAGTGAGCGAGGACTGCAGCGTAGACGCTTTGTCCAAAATGCCCTAAATGGAAATGGGGACCCGAATAACATGGACAGAGCGGTCAAATTATACAAGAAGTTAAAAAGGGAAATAACGTTCCATGGAGCCAAAGAGGTGTCACTAAGCTACTCAACTGGTGCACTTGCCAGTTGCATGGGCCTCATATACAACAGAATGGGAACAGTGACCACAGAAGCTGCTTTTGGCCTAGTGTGTGCCACTTGTGAGCAGATTGCTGATTCACAGCACCGGTCTCACAGACAAATGGCTACCACCACCAACCCATTAATCAGACATGAAAACAGAATGGTTCTGGCCAGCACTACAGCTAAGGCTATGGAACAGATGGCTGGATCGAGTGAACAGGCAGCAGAGGCCATGGAGGTTGCCAGTCAGACTAGGCAGATGGTGCATGCAATGAGAACAATTGGAACACATCCTAGCTCCAGTGCCGGTCTGAAAGATGATCTTCTTGAAAATTTGCAGGCCTACCAGAAAAGGATGGGAGTGCAGATACAGCGATTCAAGTGA
		</sequence>
		<sequence>
			<taxon idref="1025148|swine|EastAsia|20111006|H1N1"/>
			ATGAGTCTTCTAACCGAAGTCGAAACGTACGTTCTTTCTATCATCCCGTCAGGCCCCCTCAAAGCCGAGATCGCGCAGAGACTGGAAGGTGTCTTTGCAGGAAAGAACACAGACCTTGAGGCTCTCATGGAGTGGCTAAAGACAAGACCAATCCTGTCACCTCTGACCAAGGGAATTTTGGGATTCGTATTCACGCTCACCGTGCCCAGTGAGCGAGGACTGCAGCGTAGACGCTTTGTCCAAAATGCCCTAAATGGAAATGGGGACCCGAATAACATGGATAGAGCTGTCAAATTATACAAGAAGCTAAAAAGGGAAATAACATTCCATGGGGCCAAAGAGGTGTCACTAAGCTACTCAACTGGTGCACTTGCCAGTTGTATGGGCCTCATATACAACAGAATGGGAACAGTGACTACAGAAGCTGCTTTTGGCCTAGTGTGTGCCACTTGTGAGCAGATTGCTGATTCACAGCATCGGTCTCACAGACAAATGGCTACTACCACCAACCCATTAATCAGACATGAGAACAGAATGGTTCTGGCTAGCACTACAGCTAAGGCTATGGAACAGATGGCTGGATCGAGTGAACAGGCAGCAGAAGCCATGGAGATTGCCAGTCAGACTAGGCAGATGGTACATGCAATGAGAACAATTGGAACACACCCTAGCTCCAGTGCCGGGCTGAAAGATGATCTTCTTGAAAATTTGCAGGCCTACCAGAAAAGGATGGGAGTGCAGATACAGCGATTCAAGTGA
		</sequence>
		<sequence>
			<taxon idref="1025025|swine|EastAsia|20120301|H1N2"/>
			ATGAGTCTTCTAACCGAGGTCGAAACGTACGTTCTTTCTATCATCCCGTCAGGCCCCCTCAAAGCCGAGATCGCTCAGAGACTGGAAGGTGTATTTGCAGGGAAAAACACAGACCTTGAGGCTCTCATGGAATGGCTAAAGACAAGACCAATCCTGTCACCTCTGACCAAGGGAATTTTAGGATTCGTATTCACGCTCACCGTGCCCAGTGAGCGAGGACTGCAGCGTAGACGCTTTGTCCAAAATGCCCTAAATGGAAATGGGGATCCGAATAACATGGATAGAGCAGTCAAATTGTACAAGAAGCTAAAAAGGGAAATAACGTTCCATGGGGCCAAAGAGGTGTCACTAAGCTACTCAACTGGTGCTCTTGCCAGTTGCATGGGACTCATATACAACAGGATGGGAACAGTGACCACAGAGGCTGCTTTTGGCCTAGTGTGTGCCACTTGTGAGCAGATTGCTGATTCACAGCATCGGTCTCACAGGCAAATGGCTACTACCACCAACCCATTAATCAGGCATGAAAACAGAATGGTTCTGGCTAGCACTACAGCTAAGGCTATGGAACAGATGGCTGGATCGAGTGAACAGGCCGCTGAGGCCATGGAGGTTGCCAGTCAGACTAGGCAGATGGTGCATGCAATGCGAACAATTGGAACACATCCTAGCTCCAGTGCCGGTCTGAAGGATGATCTTCTTGAAAATTTGCAGGCCTACCAGAAAAGAATGGGAGTGCAGATACAGCGATTCAAGTGA
		</sequence>
		<sequence>
			<taxon idref="1011535|swine|EastAsia|20100227|H1N2"/>
			ATGAGTCTTCTAACCGAGGTCGAAACGTATGTTCTTTCTATCATCCCGTCAGGCCCCCTCAAAGCCGAGATCGCGCAGAGACTGGAAGGTGTCTTTGCAGGGAAGAACACAGACCTTGAGGCTCTCATGGAGTGGCTAAAGACAAGACCAATCCTGTCACCTCTGACAAAGGGAATTTTGGGATTTGTATTCACGCTCACCGTGCCCAGTGAGCGGGGACTGCAGCGTAGACGCTTCGTCCAAAATGCCCTAAATGGAAATGGGGACCCAAACAACATGGATAGAGCAGTCAAATTATACAAGAAGCTAAAAAGGGAAATAACATTCCATGGGGCCAAAGAGGTGTCACTAAGCTACTCAACTGGTGCACTTGCCAGTTGCATGGGCCTCATATATAACAGAATGGGAACAGTGACCACAGAAGCTGCTTTTGGCCTAGTGTGTGCCACTTGTGAGCAGATTGCTGATTCACAGCATCGGTCTCACAGACAAATGGCTACTACCACCAACCCGTTAATCAGGCATGAAAATAGAATGGTTCTGGCTAGCACTACAGCTAAGGCTATGGAACAGATGGCTGGATCGAGTGAACAGGCAGCGGAGGCCATGGATGTTGCCAGTCAGACTAGGCAGATGGTGCATGCAATGAGAACAATTGGAACGCATCCTAGCTCCAGTGCCGGTCTGAAAGATGACCTTCTTGAAAATTTGCAGGCCTACCAGAAACGGATGGGAGTGCAGATACAGCGATTCAAGTGA
		</sequence>
		<sequence>
			<taxon idref="1026265|swine|EastAsia|20140104|H1N1"/>
			ATGAGTCTTCTAACCGAGGTCGAAACGTACGTTCTTTCTATCATCCCGTCAGGCCCCCTCAAAGCCGAGATCGCGCAGAGACTGGAAGGTGTCTTTGCTGGGAAGAACACAGACCTTGAGGCTCTCATGGAGTGGCTAAAGACAAGACCGATCCTGTCACCTCTGACCAAGGGAATTTTGGGATTTGTATTCACGCTCACCGTGCCCAGTGAGCGAGGACTGCAGCGTAGACGCTTTGTCCAAAATGCCCTAAATGGAAATGGGGACCCAAATAACATGGATAGAGCAGTCAAATTATACAAGAAGCTAAAAAGGGAAATAACGTTCCATGGGGCCAAAGAGGTGTCACTAAGCTACTCAACTGGTGCACTTGCCAGTTGCATGGGCCTCATATACAACAGAATGGGAACAGTGACCACAGAAGCTGCTTTTGGCCTAGTATGTGCCACTTGTGAGCAGATTGCTGATTCACAGCATCGGTCTCACAGACAAATGGCTACTACCACCAACCCATTAATCAGGCACGAAAACAGAATGGTTCTAGCTAGCACTACAGCTAAGGCTATGGAACAGATGGCTGGATCGAGTGAACAGGCAGCAGAAGCCATGGAGGTTGCCAGTCAGACTAGGCAGATGGTGCATGCAATGAGAACAATTGGAACACATCCTAGCTCCAGTGCCGGTCTGAAAGATGACCTTCTTGAAAATTTGCAGGCCTACCAAAAACGGATGGGAGTGCAGATACAGCGATTCAAGTGA
		</sequence>
		<sequence>
			<taxon idref="1008662|swine|EastAsia|20090615|H1N1"/>
			ATGAGTCTTCTAACCGAGGTCGAAACGTACGTTCTTTCTATCATCCCGTCAGGCCGCCTCAAAGCCGAGATCGCGCAGAGACTGGAAGGTGTCTTTGCAGGGAAGAACACAGACCTTGAGGCTCTGATGGAGTGGCTAAAGACAAGGCCAATCCTGTCACCTCTGACCAAGGGAATTTTGGGATTTGTATTCACGCTCACCGTGCCCAGTGAGCGAGGACTGCAGCGTAGACGCTTTGTCCAAAATGCCCTAAATGGAAATGGGGACCGGAATAACATGGATAGAGCAGTCAAATTATACAAGAAGCTAAAAAGGGAAATAACGTTCCATGGGGCCAAAGAGGTATCACTAAGCTACTCAACTGGTGCACTTGCCAGTTGCATGGGCCTCATATACAACAGAATGGGAACAGTGACCACAGAAGCTGCTTTCGGCCTAGTGTGTGCCACTTGTGAGCAGATTGCTGATTCACAGCATCGGTCTGACAGACAAATGGCTACTACCACCAACCCATTAATCAGGCACGAAAACAGAATGGTTCTGGCTAGCACTACAGCTAAGGCTATGGAACAGATGGCTGGATCGAGTGAACAGGCAGCAGAGGCCATGGAGGTTGCCAGTCACACTAGGCAGATGGTGCATGCAATGAGAACAATTGGAACACATCCTAGCTCCAGTGCCGGTCTGAAAGATGACCTTCTTGAAAATTTGCAGGCCTACCAGAAGCGGATGGGAGTGCAGATACAGCGATTCAAGTGA
		</sequence>
		<sequence>
			<taxon idref="1008661|swine|EastAsia|20080615|H1N1"/>
			ATGAGTCTTCTAACCGAGGTCGAAACGTACGTTCTTTCTATCATCCCGTCAGGCCCCCTCAAAGCCGAGATCGCGCAGAGACTGGAAGGTGTCTTTGCAGGGAAGAACACAGACCTTGAGGCTCTCATGGAGTGGCTAAAGACAAGGCCAATCCTGTCACGTCTGACCAAGGGAATTTTGGGATTTGTATTCACGCTCACCGTGCCCAGTGAGCGAGGACTGCAGCGTAGACGCTTTGTCCAAAATGCCCTAAATGGAAATGGGGACCCGAATAACATGGATAGAGCAGTCAAATTATACAACAAGCTAAAAAGGGAAATAACGTTCCATGGGGCCAAAGAGGTATCACTAAGCTACTCAACTGGTGCACTTGGCAGTTGCATGGGCCTCATATACAACAGAATGGGAACAGTGACCACAGAAGCTGCTTTCGGCCTAGTGTGTCCCACTTGTGAGCAGATTGCTGATTCACAGCATCGGTCTCACAGACAAATGGCTACTACCACCAACCCATTAATCAGGCACGAAAACAGAATGGTTCTGGCTAGCACTACAGCTAAGGCTATGGAACAGATGGCTGCATCGAGTGAACAGGCAGCAGAGGCCATGGAGGTTGCCAGTCAGACTAGGCAGATGGTGCATGCAATGAGAACAATTGGAACACATCCTAGCTCCAGTGCCGGTCTGAAAGATGACCTTCTTGAAAATTTGCAGCCCTACCAGAAGCGGATGGGAGTGCAGATACAGCGATTCAAGTGA
		</sequence>
		<sequence>
			<taxon idref="1019500|human|EastAsia|20110104|H1N1"/>
			ATGAGTCTTCTAACCGAGGTCGAAACGTACGTTCTTTCTATCATCCCGTCAGGCCCCCTCAAAGCCGAGATCGCGCAGAGACTGGAAGGTGTCTTTGCAGGGAAGAACACAGACCTTGAGGCTCTCATGGAGTGGCTAAAGACAAGACCAATCCTGTCACCTCTGACCAAGGGAATTTTGGGATTTGTATTCACGCTCACCGTGCCCAGTGAGCGAGGACTGCAGCGTAGACGCTTTGTCCAAAATGCCCTAAATGGAAATGGGGACCCGAATAACATGGATAGAGCAGTCAAATTATACAAGAAGCTAAAAAGGGAAATAACGTTCCATGGGGCCAAAGAGGTGTCACTAAGCTACTCAACTGGTGCACTTGCCAGTTGCATGGGCCTCATATACAACAGAATGGGAACAGTGACCACAGAAGCTGCTTTTGGCCTAGTGTGTGCCACTTGTGAGCAGATTGCTGATTCACAGCATCGGTCTCACAGACAAATGGCTACTACCACCAACCCATTAATCAGGCACGAAAACAGAATGGTTCTGGCTAGCACTACAGCTAAGGCTATGGAACAGATGGCTGGATCGAGTGAACAGGCAGCAGAGGCCATGGAGGTTGCCAGTCAGACTAGGCAGATGGTGCATGCAATGAGAACAATTGGAACACATCCTAGTTCCAGTGCCGGTCTGAAAGATGACCTTCTTGAAAATTTGCAGGCCTACCAGAAACGGATGGGAGTGCAGATACAGCGATTCAAGTGA
		</sequence>
		<sequence>
			<taxon idref="1025031|swine|EastAsia|20120322|H1N1"/>
			ATGAGTCTTCTAACCGAGGTCGAAACGTACGTTCTTTCTATCATCCCGTCAGGCCCCCTCAAAGCCGAGATCGCGCAGAGACTGGAAAGTGTCTTTGCAGGGAAGAACATAGACCTTGAGGCTCTCATGGAGTGGCTAAAGACAAGACCAATCCTGTCACCTCTGACCAAGGGAATCTTGGGATTTGTATTCACGCTCACCGTGCCCAGTGAGCGAGGACTGCAGCGTAGACGCTTTGTCCAAAATGCCCTAAATGGAAATGGGGACCCAAATAACATGGATAGAGCAGTCAAATTATACAAGAAGCTAAAAAGGGAAATAACGTTCCATGGGGCCAAAGAGGTGTCACTAAGCTACTCGACTGGTGCACTTGCCAGTTGCATGGGCCTCATATACAACAGAATGGGAACAGTGACCACAGAAGCTGCTTTTGGCCTAGTGTGTGCCACTTGTGAGCAGATTGCTGATTCACAGCATCGGTCTCACAGACAAATGGCTACTACCACCAACCCATTAATCAGGCACGAAAACAGAATGGTCCTAGCTAGCACTACAGCTAAGGCTATGGAACAGATGGCTGGATCGAGTGAACAGGCAGCAGAGGCCATAGAGGTTGCCAGTCAGACTAGGCAGATGGTACATGCAATGAGAACAATCGGAACACATCCTAGCTCCAGTGCCGGTCTGAAAGATGACCTTCTTGAAAATTTGCAGGCCTACCAGAAACGGATGGGAGTGCAGATACAGCGATTCAAGTGA
		</sequence>
		<sequence>
			<taxon idref="1014827|swine|SouthernEurope|20070615|H3N2"/>
			ATGAGTCTTCTAACCGAGGTCGAAACGTACGTTCTTTCTATCATCCCATCAGGCCCCCTCAAAGCCGAGATCGCGCAGAGACTGGAAGGTGTCTTTGCAGGGAAGAACACAGATCTTGAGGCTCTCATGGAGTGGCTAAAGACAAGACCAATCCTGTCACCTCTGACTAAGGGAATTTTGGGATTCGTATTCACGCTCACCGTGCCCAGTGAGCGAGGACTGCAGCGTAGACGCTTTGTCCAAAATGCCCTAAATGGAAATGGGGACCCGAATAACATGGATAGAGCAGTCAAATTGTACAAGAAGCTAAAAAGGGAAATAACGTTCCATGGGGCCAAGGAGGTGTCACTAAGCTACTCAACTGGTGCACTTGCCAGTTGCATGGGCCTCATATACAACAGAATGGGAACAGTGACCACAGAAGCTGCTTTTGGCCTAGTGTGTGCCACTTGTGAGCAGATTGCTGATTCACAGCATCGGTCTCACAGACAAATGGCTACTACCACCAACCCATTAATCAGGCATGAAAACAGAATGGTTCTGGCTAGCACTACAGCTAAAGCTATGGAACAGATGGCTGGATCGAGTGAACAGGCAGCAGAGGCCATGGAGGTTGCCAGTCAGACTAGGCAGATGGTACATGCAATGAGAACAATTGGAACACATCCTAGCTCCAGTACCGGTCTAAAAGATGACCTTCTTGAAAATTTACAGGCCTACCAGAAACGGATGGGAGTGCAGATGCAGCGATTCAAGTGA
		</sequence>
		<sequence>
			<taxon idref="28427|swine|CentralEurope|20030307|H3N2"/>
			ATGAGTCTTCTAACCGAGGTCGAAACGTACGTTCTTTCTATCATCCCGTCAGGCCCCCTCAAAGCCGAGATCGCGCAGAGACTGGAAGGTGTCTTTGCAGGGAAAAACACAGATCTTGAGGCTCTCATGGAGTGGCTAAAGACAAGACCAATCCTGTCACCTCTGACTAAGGGAATTTTGGGATTCGTGTTCACGCTCACCGTGCCCAGTGAGCGAGGACTGCAGCGTAGACGCTTTGTCCAAAATGCCCTAAATGGAAATGGGGACCCGAATAACATGGATAAAGCAGTCAAATTATACAAGAAACTCAAAAGGGAAATAACATTCCATGGGGCCAAAGAGGTGTCACTAAGCTACTCAACTGGTGCACTTGCCAGTTGCATGGGCCTCATATACAACAGAATGGGAACAGTGACCACAGAAGCTGCATTTGGCCTAGTGTGTGCCACTTGTGAGCAGATCGCTGATTCACAGCATCGGTCTCACAGACAAATGGCTACTACCACCAACCCATTAATCAGGCATGAAAACAGAATGGTACTGGCTAGCACTACAGCTAAGGCTATGGAACAGATGGCTGGATCGAGTGAACAGGCAGCAGAGGCCATGGAGGTTGCCAGTCAGACTAGGCAGATGGTGCATGCAATGAGAACAATTGGAACACATCCTAGCTCCAGTGCCGGTCTGAAAGATGACCTTCTTGAAAATTTACAGGCATACCAGAAGCGGATGGGAGTGCAAATACAGCGATTCAAGTGA
		</sequence>
		<sequence>
			<taxon idref="1020820|swine|CentralEurope|20120222|H1N2"/>
			ATGAGTCTTCTAACCGAGGTCGAAACGTACGTTCTTTCTATCATCCCGTCAGGCCCCCTCAAAGCCGAGATCGCGCAGAGACTGGAAAGTGTCTTTGCAGGAAAGAACACAGATCTTGAGGCTCTCATGGAATGGCTAAAGACAAGACCAATCTTGTCACCTCTGACTAAGGGAATTTTAGGATTTGTGTTCACGCTCACCGTGCCCAGTGAGCGAGGACTGCAGCGTAGACGCTTTGTCCAAAATGCCCTAAATGGGAATGGGGACCCGAACAACATGGATAGAGCAGTTAAACTATACAAGAAGCTCAAAAGAGAAATAACGTTCCATGGGGCCAAGGAGGTGTCACTAAGCTACTCAACTGGTGCACTTGCCAGTTGCATGGGCCTCATATACAACAGAATGGGAACAGTAACCACAGAAGCTGCTTTTGGTCTAGTGTGTGCCACTTGTGAACAGATTGCTGATTCACAGCATCGGTCTCACAGACAAATGGCTACTACCACCAATCCACTAATCAGGCATGAAAACAGAATGGTGCTGGCTAGCACTACGGCAAAGGCTATGGAACAGATGGCTGGATCGAGTGAACAGGCAGCAGAGGCCATGGAGGTTGCTAATCAGACTAGGCAAATGGTGCATGCAATGAGAACTATTGGGACTCATCCTAGCTCCAGTGCTGGTCTGAAAGATGACCTTCTTGAAAATTTGCAGGCCTACCAGAAGCGAATGGGAGTGCAGATGCAGCGATTCAAGTGA
		</sequence>
		<sequence>
			<taxon idref="1021627|swine|NorthAmerica|20131223|H1N1"/>
			ATGAGTCTTCTAACCGAGGTCGAAACGTACGTTCTTTCTATCATCCCGTCAGGCCCCCTCAAAGCCGAGATCGCGCAGAGACTGGAAAGTGTCTTTGCAGGAAAGAACACAGATCTTGAGGCTCTCATGGAATGGCTAAAGACAAGACCAATCTTGTCACCTCTGACTAAGGGAATTTTAGGATTTGTGTTCACGCTCACCGTGCCCAGTGAGCGAGGACTGCAGCGTAGACGCTTTGTCCAAAATGCCCTAAATGGGAATGGGGACCCGAACAACATGGATAGAGCAGTTAAACTATACAAGAAGCTAAAAAGAGAAATAACGTTCCATGGGGCCAAGGAGGTGTCACTAAGCTATTCAACTGGTGCACTTGCCAGTTGCATGGGCCTCATATACAACAGAATGGGAACGGTGACCACAGAAGCTGCTTTTGGTCTAGTGTGTGCCACTTGTGAGCAGATTGCTGATTCACAGCATCGGTCTCACAGACAAATGGCTACTACCACCAATCCACTAATCAGGCATGAAAACAGAATGGTGCTGGCTAGCACTACGGCAAAGGCTATGGAACAGATGGCTGGATCGAGTGAACAGGCAGCAGAGGCCATGGAGGTTGCCAATCAGACTAGGCAGATGGTGCATGCAATGAGAACCATTGGGACCCATCCCAGCTCCAGCGCTGGTCTGAAAGATGACCTTCTTGAAAATTTGCAGGCCTACCAGAAGCGAATGGGAGTGCAGATGCAGCGATTCAAGTGA
		</sequence>
		<sequence>
			<taxon idref="1020928|swine|NorthAmerica|20130906|H1N1"/>
			ATGAGTCTTCTAACCGAGGTCGAAACGTACGTTCTTTCTATCATCCCGTCAGGCCCCCTCAAAGCCGAGATCGCGCAGAGACTGGAAAGTGTCTTTGCAGGAAAGAACACAGATCTTGAGGCTCTCATGGAATGGCTAAAGACAAGACCAATCTTGTCACCTCTGACTAAGGGAATTTTAGGATTTGTGTTCACGCTCACCGTGCCCAGTGAGCGAGGACTGCAGCTTAGACGCTTTGTCCAAAATGCCCTAAATGGGAATGGGGACCCGAACAACATGGATAGAGCAATTAAACTATACAAGAAGCTAAAAAGAGAAATAACGTTCCATGGGGCCAAGGAGGTGTCACTAAGCTATTCAACTGGTGCACTTGCCAGTTGCATGGGCCTCATATACAACAGAATGGGAACAGTGACCACAGAAGCTGCTTTTGGTCTAGTGTGTGCCACCTGTGAGCAGATTGCTGATTCACAGCATCGGTCTCACAGACAAATGGCCACCACCACCAATCCACTAATCAGGCATGAAAACAGAATGGTGCTGGCTAGCACTACGGCAAAGGCTATGGAACAGATGGCTGGATCGAGTGAACAGGCAGCAGAGGCCATGGAGGTTGCTAATCAGACTAGGCAGATGGTGCATGCAATGAGAACTATTGGGACCCATCCCAGCTCCAGTGCTGGTCTGAAAGATGACCTTCTTGAAAATTTGCAGGCCTACCAGAAGCGAATGGGAGTGCAGATGCAGCGATTCAAGTGA
		</sequence>
		<sequence>
			<taxon idref="1026299|swine|NorthAmerica|20130218|H1N1"/>
			ATGAGTCTTCTAACCGAGGTCGAAACGTACGTTCTTTCTATCATCCCGTCAGGCCCCCTCAAAGCCGAGATCGCGCAGAGACTGGAAAGTGTCTTTGCAGGAAAGAACACAGATCTTGAGGCTCTCATGGAATGGCTAAAGACAAGACCAATCTTGTCACCTCTGACTAAGGGAATTTTAGGATTTGTGTTCACGCTCACCGTGCCCAGTGAGCGAGGACTGCAGCTTAGACGCTTTGTCCAAAATGCCCTAAATGGGAATGGGGACCCGAACAACATGGATAGAGCAATTAAACTATACAAGAAGCTAAAAAGAGAAATAACGTTCCATGGGGCCAAGGAGGTGTCACTAAGCTATTCAACTGGTGCACTTGCCAGTTGCATGGGCCTCATATACAACAGAATGGGAACAGTGACCACAGAAGCTGCTTTTGGTCTAGTGTGTGCCACCTGTGAGCAGATTGCTGATTCACAGCATCGGTCTCACAGACAAATGGCCACCACCACCAATCCACTAATCAGGCATGAAAACAGAATGGTGCTGGCTAGCACTACGGCAAAGGCTATGGAACAGATGGCTGGATCGAGTGAACAGGCAGCAGAGGCCATGGAGGTTGCTAATCAGACTAGGCAGATGGTGCATGCAATGAGAACTATTGGGACCCATCCCAGCTCCAGTGCTGGTCTGAAAGATGACCTTCTTGAAAATTTGCAGGCCTACCAGAAGCGAATGGGAGTGCAGATGCAGCGATTCAAGTGA
		</sequence>
		<sequence>
			<taxon idref="28818|swine|NorthAmerica|20120914|H1N1"/>
			ATGAGTCTTCTAACCGAGGTCGAAACGTACGTTCTTTCTATCATCCCGTCAGGCCCCCTCAAAGCCGAGATCGCGCAGAGACTGGAAAGTGTCTTTGCAGGAAAGAACACAGATCTTGAGGCTCTCATGGAATGGCTAAAGACAAGACCAATCTTGTCACCTCTGACTAAGGGAATTTTAGGATTTGTGTTCACGCTCACCGTGCCCAGTGAGCGAGGACTGCAGCTTAGACGCTTTGTCCAAAATGCCCTAAATGGGAATGGGGACCCGAACAACATGGATAGAGCAATTAAACTATACAAGAAGCTAAAAAGAGAAATAACGTTCCATGGGGCCAAGGAGGTGTCACTAAGCTATTCAACTGGTGCACTTGCCAGTTGCATGGGCCTCATATACAACAGAATGGGAACAGTGACCACAGAAGCTGCTTTTGGTCTAGTGTGTGCCACCTGTGAGCAGATTGCTGATTCACAGCATCGGTCTCACAGACAAATGGCCACCACCACCAATCCACTAATCAGGCATGAAAACAGAATGGTGCTGGCTAGCACTACGGCAAAGGCTATGGAACAGATGGCTGGATCGAGTGAACAGGCAGCAGAGGCCATGGAGGTTGCTAATCAGACTAGGCAGATGGTGCATGCAATGAGAACTATTGGGACCCATCCCAGCTCCAGTGCTGGTCTGAAAGATGACCTTCTTGAAAATTTGCAGGCCTACCAGAAGCGAATGGGAGTGCAGATGCAGCGATTCAAGTGA
		</sequence>
		<sequence>
			<taxon idref="1026261|swine|EasternSouthAmerica|20110225|H1N2"/>
			ATGAGTCTTCTAACCGAGGTCGAAACGTACGTTCTTTCTATCATCCCGTCAGGCCCCCTCAAAGCCGAGATCGCGCAGAGACTGGAAAGTGTCTTTGCAGGAAAGAACACAGATCTTGAGGCTCTCATGGAATGGCTAAAGACAAGACCAATCTTGTCACCTCTGACTAAGGGAATTTTAGGATTTGTGTTCACGCTCACCGTGCCCAGTGAGCGAGGACTGCAGCGTAGACGCTTTGTCCAAAATGCCCTAAATGGGAATGGGGACCCGAACAACATGGATAGAGCAGTTAAACTATACAAGAAGCTCAAAAGAGAAATAACGTTCCATGGGGCCAAGGAGGTGTCACTAAGCTATTCAACTGGTGCACTTGCCAGTTGCATGGGCCTCATATACAACAGAATGGGAACAGTGACCACAGAAGCTGCTTTTGGTCTAGTGTGTGCCACTTGTGAACAGATTGCTGATTCACAGCATCGGTCTCACAGACAAATGGCTACTACCACCAATCCACTAATCAGGCATGAAAACAGAATGGTGCTGGCTAGCACTACGGCAAAGGCTATGGAACAGATGGCTGGATCGAGTGAACAGGCAGCAGAGGCCATGGAGGTTGCTAATCAGACTAGGCAGATGGTACATGCAATGAGAACTATTGGGACTCATCCTAGCTCCAGTGCTGGTCTAAAAGATGACCTTCTTGAAAATTTGCAGGCCTACCAGAAGAGAATGGGAGTGCAGATGCAGCGATTCAAGTGA
		</sequence>
		<sequence>
			<taxon idref="1025931|swine|SoutheastAsia|20140120|H3N2"/>
			ATGAGTCTTCTAACCGAGGTCGAAACGTACGTTCTTTCTATCATCCCGTCAGGCCCCCTCAAAGCCGAGATCGCGCAGAGACTGGAAAGTGTCTTTGCAGGAAAGAACACAGATCTTGAGGCTCTCATGGAATGGCTAAAGACAAGACCGATCTTGTCACCTCTGACTAAGGGAATTTTAGGATTTGTGTTCACGCTCACCGTGCCCAGTGAGCGAGGACTGCAGCGTAGACGCTTTGTCCAAAATGCCCTAAATGGGAATGGGGATCCGAACAACATGGATAGAGCAGTTAAACTATACAAGAAGCTCAAAAGAGAAATAACGTTCCATGGGGCCAAGGAGGTGTCACTAAGCTATTCAACTGGTGCACTTGCCAGTTGCATGGGCCTCATATACAACAGAATGGGAACAGTGACCACAGAAGCTGCTTTTGGTCTAGTGTGTGCCACTTGTGAACAGATTGCTGATTCACAGCATCGGTCTCACAGACAAATGGCTACCACCACCAATCCACTAATCAGGCATGAAAACAGAATGGTGCTGGCTAGCACTACGGCTAAGGCTATGGAACAGATGGCTGGATCGAGTGAACAGGCAGCGGAGGCCATGGAGGTTGCTAATCAGACTAGGCAGATGGTACATGCAATGAGAACTATTGGGACTCATCCTAGTTCCAGTGCTGGTCTGAAAGATGACCTTCTTGAAAATTTGCAGGCCTACCAGAAGCGAATGGGAGTGCAGATGCAGCGATTCAAGTGA
		</sequence>
		<sequence>
			<taxon idref="1015499|human|NorthAmerica|20110324|H1N1"/>
			ATGAGTCTTCTAACCGAGGTTGAAACGTACGTTCTTTCTATCATCCCGTCAGGCCCCCTCAAAGCCGAGATCGCGCAGAGACTGGAAAGTGTCTTTGCAGGAAAGAACACAGATCTTGAGGCTCTCATGGAATGGCTAAAGACAAGACCAATCTTGTCACCTCTGACTAAGGGAATTTTAGGATTTGTGTTCACGCTCACCGTGCCCAGTGAGCGAGGACTGCAGCGTAGACGCTTTGTCCAAAATGCCCTAAATGGGAATGGGGACCCGAACAACATGGATAGAGCAGTTAAACTATACAAGAAGCTCAAAAGAGAAATAACGTTCCATGGGGCCAAAGAGGTGTCACTAAGCTATTCAACTGGTGCACTTGCCAGTTGCATGGGCCTCATATACAACAGAATGGGAACAGTGACCACAGAAGCTGCTTTTGGTCTAGTGTGTGCCACTTGTGAACAGATTGCTGATTCACAGCATCGGTCTCACAGACAAATGGCTACTACCACCAATCCACTAATCAGGCATGAAAACAGAATGGTGCTGGCTAGCACTACGGCAAAGGCTATGGAACAGATGGCTGGATCGAGTGAACAGGCAGCAGAGGCCATGGAGGTTGCTAATCAGACTAGGCAGATGGTACATGCAATGAGAACTATTGGGACTCATCCTAGCTCCAGTGCTGGTCTGAAAGATGACCTTCTTGAAAATTTGCAGGCCTACCAGAAGCGAATGGGAGTGCAGATGCAGCGATTCAAGTGA
		</sequence>
		<sequence>
			<taxon idref="1024065|human|EastAfrica|20110411|H1N1"/>
			ATGAGTCTTCTAACCGAGGTCGAAACGTACGTTCTTTCTATCATCCCGTCAGGCCCCCTCAAAGCCGAGATCGCGCAGAGACTGGAAAGTGTCTTTGCAGGAAAGAACACAGATCTTGAGGCTCTCATGGAATGGTTAAAGACAAGACCAATCTTGTCACCTCTGACTAAGGGAATTTTAGGATTTGTGTTCACGCTCACCGTGCCCAGTGAGCGAGGACTGCAGCGTAGACGCTTTGTCCAAAATGCCCTAAATGGGAATGGGGACCCGAACAACATGGATAGAGCAGTTAAACTATACAAGAAGCTCAAAAGAAAAATAACGTTCCATGGGGCCAAAGAGGTGTCACTAAGCTATTCAACTGGTGCACTTGCCAGTTGCATGGGCCTCATATACAACAGGATGGGAACAGTGACCACAGAAGCTGCTTTTGGTTTAGTGTGTGCCACTTGTGAACAGATTGCTGATTCACAGCATCGGTCTCACAGACAAATGGCTACTACCACCAATCCACTAATCAGGCATGAAAACAGAATGGTGCTGGCTAGCACTACGGCAAAGGCTATGGAACAGATGGCTGGATCGAGTGAACAGGCAGCAGAGGCCATGGAGGTTGCTAATCAGACTAGGCAGATGGTACATGCAATGAGAACTATTGGGACTCATCCTAGCTCCAGTGCTGGTCTGAAAGATGACCTTCTTGAAAATTTGCAGGCCTACCAGAAGCGAATGGGAGTGCAGATGCAGCGATTCAAGTGA
		</sequence>
		<sequence>
			<taxon idref="1014386|human|EastAsia|20100113|H1N1"/>
			ATGAGTCTTCTAACCGAGGTCGAAACGTACGTTCTTTCTATCATCCCGTCAGGCCCCCTCAAAGCCGAGATCGCGCAGAGACTGGAAAGTGTCTTTGCAGGAAAGAACACAGATCTTGAGGCTCTCATGGAATGGCTAAAGACAAGGCCAATCTTGTCACCTCTGACTAAGGGAATTTTAGGATTTGTGTTCACGCTCACCGTGCCCAGTGAGCGAGGACTGCAGCGTAGACGCTTTGTCCAAAATGCCCTAAATGGGAATGGGGACCCGAACAACATGGATAGAGCAGTTAAACTATACAAGAAGCTCAAAAGAGAAATAACGTTCCATGGGGCCAAGGAGGTGTCACTAAGCTATTCAACTGGTGCACTTGCCAGTTGCATGGGCCTCATATACAACAGGATGGGAACAGTGACCACAGAAGCTGCTTTTGGTCTAGTGTGTGCCACTTGTGAACAGATTGCTGATTCACAGCATCGGTCTCACAGACAAATGGCTACTACCACCAATCCACTAATCAGGCATGAAAACAGAATGGTGCTGGCTAGCACTACGGCAAAGGCTATGGAACAGATGGCTGGATCGAGTGAACAGGCAGCAGAGGCCATGGAGGTTGCTAATCAGACTAGGCAGATGGTACATGCAATGAGAACTATTGGGACTCATCCTAGCTCCAGTGCTGGTCTGAAAGATGACCTTCTTGAAAATTTGCAGGCCTACCAGAAGCGAATGGGAGTGCAGATGCAGCGATTCAAGTGA
		</sequence>
		<sequence>
			<taxon idref="1025018|swine|EastAsia|20120111|H1N1"/>
			ATGAGTCTTCTAACCGAGGTCGAAACGTACGTTCTTTCTATCATCCCGTCAGGCCCCCTCAAAGCCGAGATCGCACAGAGACTGGAAGGTATCTTTGCAGGAAAGAACACAGATCTTGAGGCTCTCATGGAATGGCTAAAGACAAGACCAATCTTGTCACCTCTGACTAAGGGAATTTTAGGATTTGTGTTCACGCTCACCGTGCCCAGTGAGCGAGGACTGCAGCGTAGACGCTTTGTCCAAAATGCCCTAAATGGGAATGGGGACCCGAACAACATGGATAGAGCAGTTAAACTATACAAGAAGCTCAAAAGAGAAATAACGTTCCATGGGGCCAAGGAGGTGTCACTAAGCTATTCAACTGGTGCACTTGCCAGTTGCATGGGCCTCATATACAACAGGATGGGAACAGTGACCACAGAAGCTGCTTTTGGTCTAGTGTGTGCCACTTGTGAACAGATTGCTGATTCACAGCATCGGTCTCACAGACAAATGGCTACTACCACCAATCCACTAATCAGGCATGAAAACAGAATGGTGCTGGCTAGCACTACGGCAAAGGCTATGGAACAGATGGCTGGATCGAGTGAACAGGCAGCAGAGGCCATGGAGGTTGCTAATCAGACTAGGCAGATGGTACATGCAATGAGAACTATTGGGACCCATCCTAGCTCCAGTGCTGGTCTGAAAGATGACCTTCTTGAAAATTTGCAGGCCTACCAGAAGCGAATGGGAGTGCAGATGCAGCGATTCAAGTGA
		</sequence>
		<sequence>
			<taxon idref="1025009|swine|EastAsia|20111110|H1N1"/>
			ATGAGTCTTCTAACCGAGGTCGAAACGTACGTTCTTTCTATCATCCCGTCAGGCCCCCTCAAAGCCGAGATCGCGCAGAGACTGGAAGGTATCTTTGCAGGAAAGAACACAGATCTTGAGGCTCTCATGGAATGGCTAAAGACAAGACCAATCTTGTCACCTCTGACTAAGGGAATTTTAGGATTTGTGTTCACGCTCACCGTGCCCAGTGAGCGAGGACTGCAGCGTAGACGCTTTGTCCAAAATGCCCTAAATGGGAATGGGGACCCGAACAACATGGATAGAGCAGTTAAACTATACAAGAAGCTCAAAAGAGAAATAACGTTCCATGGGGCCAAGGAGGTGTCACTAAGCTATTCAACTGGTGCACTTGCCAGTTGCATGGGCCTCATATACAACAGGATGGGAACAGTGACCACAGAAGCTGCTTTTGGTCTAGTGTGTGCCACTTGTGAACAGATTGCTGATTCACAGCATCGGTCTCACAGACAAATGGCTACTACCACCAATCCACTAATCAGGCATGAAAACAGAATGGTGCTGGCTAGCACTACGGCAAAGGCTATGGAACAGATGGCTGGATCGAGTGAACAGGCAGCAGAGGCCATGGAGGTTGCTAATCAGACTAGGCAGATGGTACATGCAATGAGAACTATTGGGACTCATCCTAGCTCCAGTGCTGGTCTGAAAGATGATCTTCTTGAAAATTTGCAGGCCTACCAGAAGCGAATGGGAGTGCAGATGCAGCGATTCAAATGA
		</sequence>
		<sequence>
			<taxon idref="1010173|swine|EastAsia|20100113|H1N1"/>
			ATGAGTCTTCTAACCGAGGTCGAAACGTACGTTCTTTCTATCATCCCGTCAGGCCCCCTCAAAGCCGAGATCGCGCAGAGACTAGAAAGTGTCTTTGCAGGAAAGAACACAGATCTTGAGGCTCTCATGGAATGGCTAAAGACAAGACCAATCTTGTCACCTCTGACTAAGGGAATTTTAGGATTTGTGTTCACGCTCACCGTGCCCAGTGAGCGAGGACTGCAGCGTAGACGCTTTGTCCAAAATGCCCTAAATGGGAATGGGGACCCGAACAACATGGATAGAGCAGTTAAACTATACAAGAAGCTCAAAAGAGAAATAACGTTCCATGGGGCCAAGGAGGTGTCACTAAGCTATTCAACTGGTGCACTTGCCAGTTGCATGGGCCTCATATACAACAGGATGGGAACAGTGACCACAGAAGCTGCTTTTGGTCTAGTGTGTGCCACTTGTGAACAGATTGCTGATTCACAGCATCGGTCTCACAGACAAATGGCTACTACCACCAATCCACTAATCAGGCATGAAAACAGAATGGTGCTGGCTAGCACTACGGCAAAGGCTATGGAACAGATGGCTGGATCGAGTGAACAGGCAGCAGAGGCCATGGAGGTTGCTAATCAGACTAGGCAGATGGTACATGCAATGAGAACTATTGGGACTCATCCTAGCTCCAGTGCTGGTCTGAAAGATGACCTTCTTGAAAATTTGCAGGCCTACCAGAAGCGAATGGGAGTGCAGATGCAGCGATTCAAGTGA
		</sequence>
		<sequence>
			<taxon idref="1007882|human|EasternEurope|20091223|H1N1"/>
			ATGAGTCTTCTAACCGAGGTCGAAACGTACGTTCTTTCTATCATCCCGTCAGGCCCCCTCAAAGCCGAGATCGCGCAGAGACTGGAAAGTGTCTTTGCAGGAAAGAACACAGATCTTGAGGCTCTCATGGAATGGCTAAAGACAAGACCAATCTTGTCACCTCTGACTAAGGGAATTTTAGGATTTGTGTTCACGCTCACCGTGCCCAGTGAGCGAGGACTGCAGCGTAGACGCTTTGTCCAAAATGCCCTAAATGGGAATGGGGACCCGAACAACATGGATAGAGCAGTTAAACTATACAAGAAGCTCAAAAGAGAAATAACGTTCCATGGGGCCAAGGAGGTGTCACTAAGCTATTCAACTGGTGCACTTGCCAGTTGCATGGGCCTCATATACAACAGGATGGGAACAGTGACCACAGAAGCTGCTTTTGGTCTAGTGTGTGCCACTTGTGAACAGATTGCTGATTCACAGCATCGGTCTCACAGACAAATGGCTACTACTACCAATCCACTAATCAGGCATGAAAACAGAATGGTGCTGGCTAGCACTACGGCAAAGGCTATGGAACAGATGGCTGGATCGAGTGAACAGGCAGCAGAGGCCATGGAGGTTGCTAATCAGACTAGGCAGATGGTACATGCAATGAGAACTATTGGGACTCATCCTAGCTCCAGTGCTGGTCTGAAAGATGACCTTCTTGAAAATTTGCAGGCCTACCAGAAGCGAATGGGAGTGCAGATGCAGCGATTCAAGTGA
		</sequence>
		<sequence>
			<taxon idref="1025289|swine|EastAsia|20120906|H3N2"/>
			ATGAGTCTTCTAACAGAGGTCGAAACGTACGTTCTTTCTATCATCCCGTCAGGCCCCCTCAAAGCCGAGATCGCGCAGAGACTGGAAAGTGTCTTTGCAGGAAAGAACACAGATCTTGAGGCTCTCATGGAATGGCTAAAGACAAGACCAATCTTGTCACCTCTGACTAAGGGAATTTTAGGGTTTGTGTTCACGCTCACCGTGCCCAGTGAGCGAGGACTGCAGCGTAGACGCTTTGTTCAAAATGCCCTAAATGGGAATGGGGACCCGAACAACATGGATAGAGCAGTTAAACTATACAAGAAGCTCAAAAGAGAAATAACGTTCCATGGGGCCAAGGAGGTATCACTAAGCTATTCAACTGGTGCACTTGCCAGTTGCATGGGCCTCATATACAATAGGATGGGAACAGTGACCACAGAAGCTGCTTTTGGTCTAGTGTGTGCCACTTGTGAACAAATTGCTGATTCACAGCACCGGTCTCACAGACAAATGGCTACTACCACCAATCCACTAATCAGGCATGAAAACAGAATGGTGCTGGCTAGCACTACGGCAAAGGCTATGGAACAGATGGCTGGATCGAGTGAACAGGCAGCAGAGGCCATGGAGGTTGCTAACCAGACTAGGCAGATGGTACATGCAATGAGAACTATTGGGACTCATCCTAGCTCCAGTGCTGGTCTGAAAGATGACCTTCTTGAAAATTTGCAGGCCTACCAGAAGCGAATGGGAGTGCAGATGCAGCGATTCAAGTGA
		</sequence>
		<sequence>
			<taxon idref="1005599|human|Oceania|20090803|H1N1"/>
			ATGAGTCTTCTAACCGAGGTCGAAACGTACGTTCTTTCTATCATCCCGTCAGGCCCCCTCAAAGCCGAGATCGCGCAGAGACTGGAAAGTGTCTTTGCAGGAAAGAACACAGATCTTGAGGCTCTCATGGAATGGCTAAAGACAAGACCAATCTTGTCACCTCTGACTAAGGGAATTTTAGGATTTGTGTTCACGCTCACCGTGCCCAGTGAGCGAGGACTGCAGCGTAGACGCTTTGTCCAAAATGCCCTAAATGGGAATGGGGACCCGAACAACATGGATAGAGCAGTTAAACTATACAAGAAGCTCAAAAGAGAAATAACGTTCCATGGGGCCAAGGAGGTGTCACTAAGCTATTCAACTGGTGCACTTGCCAGTTGCATGGGCCTCATATACAACAGGATGGGAACAGTGACCACAGAAGCTGCTTTTGGTCTAGTGTGTGCCACTTGTGAACAGATTGCTGATTCACAGCATCGGTCTCACAGACAAATGGCTACTACCACCAATCCACTAATCAGGCATGAAAACAGAATGGTGCTGGCTAGCACTACGGCAAAGGCTATGGAACAGATGGCTGGATCGAGTGAACAGGCAGCAGAGGCCATGGAGGTTGCTAATCAGACTAGGCAGATGGTACATGCAATGAGAACTATTGGGACTCATCCTAGCTCCAGTGCTGGTCTGAAAGATGACCTTCTTGAAAATTTGCAGGCCTACCAGAAGCGAATGGGAGTGCAGATGCAGCGATTCAAGTGA
		</sequence>
		<sequence>
			<taxon idref="1018388|swine|NorthAmerica|20120906|H1N1"/>
			ATGAGTCTTCTAACCGAGGTCGAAACGTACGTTCTTTCTATCATCCCGTCAGGCCCCCTCAAAGCCGAGATCGCGCAGAGACTGGAAAGTGTCTTTGCAGGAAAGAACACAGATCTTGAGGCTCTCATGGAATGGCTAAAGACAAGACCAATCTTGTCACCTCTGACTAAGGGAATTTTAGGATTTGTGTTCACGCTCACCGTGCCCAGTGAGCGAGGACTGCAGCGTAGACGCTTTGTCCAAAATGCCCTAAATGGGAATGGGGACCCGAACAACATGGATAGAGCAGTTAAACTATACAAGAAGCTCAAAAGAGAAATAACGTTCCATGGGGCCAAGGAGGTGTCACTAAGCTATTCAACTGGTGCACTTGCCAGTTGCATGGGCCTCATATACAACAGGATGGGAACAGTGACCACAGAAGCTGCTTTTGGTCTAGTGTGTGCCACTTGTGAACAGATTGCTGATTCACAGCATCGGTCTCACAGACAAATGGCTACTACCACCAATCCACTAATCAGGCATGAAAACAGAATGGTGCTGGCTAGCACTACGGCAAAGGCTATGGAACAGATGGCTGGATCGAGTGAACAGGCAGCAGAGGCCATGGAGGTTGCTAATCAGACTAGGCAGATGGTACATGCAATGAGAACTATTGGGACTCATCCTAGCTCCAGTGCTGGTCTGAAAGATGACCTTCTTGAAAATTTGCAGGCCTACCAGAAGCGAATGGGAGTGCAGATGCAGCGATTCAAGTGA
		</sequence>
		<sequence>
			<taxon idref="1015457|human|WesternEurope|20090806|H1N1"/>
			ATGAGTCTTCTAACCGAGGTCGAAACGTACGTTCTTTCTATCATCCCGTCAGGCCCCCTCAAAGCCGAGATCGCGCAGAGACTGGAAAGTGTCTTTGCAGGAAAGAACACAGATCTTGAGGCTCTCATGGAATGGCTAAAGACAAGACCAATCTTGTCACCTCTGACTAAGGGAATTTTAGGATTTGTGTTCACGCTCACCGTGCCCAGTGAGCGAGGACTGCAGCGTAGACGCTTTGTCCAAAATGCCCTAAATGGGAATGGGGACCCGAACAACATGGATAGAGCAGTTAAACTATACAAGAAGCTCAAAAGAGAAATAACGTTCCATGGGGCCAAGGAGGTGTCACTAAGCTATTCAACTGGTGCACTTGCCAGTTGCATGGGCCTCATATACAACAGGATGGGAACAGTGACCACAGAAGCTGCTTTTGGTCTAGTGTGTGCCACTTGTGAACAGATTGCTGATTCACAGCATCGGTCTCACAGACAAATGGCTACTACCACCAATCCACTAATCAGGCATGAAAACAGAATGGTGCTGGCTAGCACTACGGCAAAGGCTATGGAACAGATGGCTGGATCGAGTGAACAGGCAGCAGAGGCCATGGAGGTTGCTAATCAGACTAGGCAGATGGTACATGCAATGAGAACTATTGGGACTCATCCTAGCTCCAGTGCTGGTCTGAAAGATGACCTTCTTGAAAATTTGCAGGCCTACCAGAAGCGAATGGGAGTGCAGATGCAGCGATTCAAGTGA
		</sequence>
		<sequence>
			<taxon idref="1010154|human|NorthernEurope|20091221|H1N1"/>
			ATGAGTCTTCTAACCGAGGTCGAAACGTACGTTCTTTCTATCATCCCGTCAGGCCCCCTCAAAGCCGAGATCGCGCAGAGACTGGAAAGTGTCTTTGCAGGAAAGAACACAGATCTTGAGGCTCTCATGGAATGGCTAAAGACAAGACCAATCTTGTCACCTCTGACTAAGGGAATTTTAGGATTTGTGTTCACGCTCACCGTGCCCAGTGAGCGAGGACTGCAGCGTAGACGCTTTGTCCAAAATGCCCTAAATGGGAATGGGGACCCGAACAACATGGATAGAGCAGTTAAACTATACAAGAAGCTCAAAAGAGAAATAACGTTCCATGGGGCCAAGGAGGTGTCACTAAGCTATTCAACTGGTGCACTTGCCAGTTGCATGGGCCTCATATACAACAGGATGGGAACAGTGACCACAGAAGCTGCTTTTGGTCTAGTGTGTGCCACTTGTGAACAGATTGCTGATTCACAGCATCGGTCTCACAGACAAATGGCTACTACCACCAATCCACTAATCAGGCATGAAAACAGAATGGTGCTGGCTAGCACTACGGCAAAGGCTATGGAACAGATGGCTGGATCGAGTGAACAGGCAGCAGAGGCCATGGAGGTTGCTAATCAGACTAGGCAGATGGTACATGCAATGAGAACTATTGGGACTCATCCTAGCTCCAGTGCTGGTCTGAAAGATGACCTTCTTGAAAATTTGCAGGCCTACCAGAAGCGAATGGGAGTGCAGATGCAGCGATTCAAGTGA
		</sequence>
		<sequence>
			<taxon idref="1005513|human|SoutheastAsia|20090714|H1N1"/>
			ATGAGTCTTCTAACCGAGGTCGAAACGTACGTTCTTTCTATCATCCCGTCAGGCCCCCTCAAAGCCGAGATCGCGCAGAGACTGGAAAGTGTCTTTGCAGGAAAGAACACAGATCTTGAGGCTCTCATGGAATGGCTAAAGACAAGACCAATCTTGTCACCTCTGACTAAGGGAATTTTAGGATTTGTGTTCACGCTCACCGTGCCCAGTGAGCGAGGACTGCAGCGTAGACGCTTTGTCCAAAATGCCCTAAATGGGAATGGGGACCCGAACAACATGGATAGAGCAGTTAAACTATACAAGAAGCTCAAAAGAGAAATAACGTTCCATGGGGCCAAGGAGGTGTCACTAAGCTATTCAACTGGTGCACTTGCCAGTTGCATGGGCCTCATATACAACAGGATGGGAACAGTGACCACAGAAGCTGCTTTTGGTCTAGTGTGTGCCACTTGTGAACAGATTGCTGATTCACAGCATCGGTCTCACAGACAAATGGCTACTACCACCAATCCACTAATCAGGCATGAAAACAGAATGGTGCTGGCTAGCACTACGGCAAAGGCTATGGAACAGATGGCTGGATCGAGTGAACAGGCAGCAGAGGCCATGGAGGTTGCTAATCAGACTAGGCAGATGGTACATGCAATGAGAACTATTGGGACTCATCCTAGCTCCAGTGCTGGTCTGAAAGATGACCTTCTTGAAAATTTGCAGGCCTACCAGAAGCGAATGGGAGTGCAGATGCAGCGATTCAAGTGA
		</sequence>
		<sequence>
			<taxon idref="1012225|human|EastAsia|20091115|H1N1"/>
			ATGAGTCTTCTAACCGAGGTCGAAACGTACGTTCTTTCTATCATCCCGTCAGGCCCCCTCAAAGCCGAGATCGCGCAGAGACTGGAAAGTGTCTTTGCAGGAAAGAACACAGATCTTGAGGCTCTCATGGAATGGCTAAAGACAAGACCAATCTTGTCACCTCTGACTAAGGGAATTTTAGGATTTGTGTTCACGCTCACCGTGCCCAGTGAGCGAGGACTGCAGCGTAGACGCTTTGTCCAAAATGCCCTAAATGGGAATGGGGACCCGAACAACATGGATAGAGCAGTTAAACTATACAAGAAGCTCAAAAGAGAAATAACGTTCCATGGGGCCAAGGAGGTGTCACTAAGCTATTCAACTGGTGCACTTGCCAGTTGCATGGGCCTCATATACAACAGGATGGGAACAGTGACCACAGAAGCTGCTTTTGGTCTAGTGTGTGCCACTTGTGAACAGATTGCTGATTCACAGCATCGGTCTCACAGACAAATGGCTACTACCACCAATCCACTAATCAGGCATGAAAACAGAATGGTGCTGGCTAGCACTACGGCAAAGGCTATGGAACAGATGGCTGGATCGAGTGAACAGGCAGCAGAGGCCATGGAGGTTGCTAATCAGACTAGGCAGATGGTACATGCAATGAGAACTATTGGGACTCATCCTAGCTCCAGTGCTGGTCTGAAAGATGACCTTCTTGAAAATTTGCAGGCCTACCAGAAGCGAATGGGAGTGCAGATGCAGCGATTCAAGTGA
		</sequence>
		<sequence>
			<taxon idref="1012993|human|EastAsia|20090702|H1N1"/>
			ATGAGTCTTCTAACCGAGGTCGAAACGTACGTTCTTTCTATCATCCCGTCAGGCCCCCTCAAAGCCGAGATCGCGCAGAGACTGGAAAGTGTCTTTGCAGGAAAGAACACAGATCTTGAGGCTCTCATGGAATGGCTAAAGACAAGACCAATCTTGTCACCTCTGACTAAGGGAATTTTAGGATTTGTGTTCACGCTCACCGTGCCCAGTGAGCGAGGACTGCAGCGTAGACGCTTTGTCCAAAATGCCCTAAATGGGAATGGGGACCCGAACAACATGGATAGAGCAGTTAAACTATACAAGAAGCTCAAAAGAGAAATAACGTTCCATGGGGCCAAGGAGGTGTCACTAAGCTATTCAACTGGTGCACTTGCCAGTTGCATGGGCCTCATATACAACAGGATGGGAACAGTGACCACAGAAGCTGCTTTTGGTCTAGTGTGTGCCACTTGTGAACAGATTGCTGATTCACAGCATCGGTCTCACAGACAAATGGCTACTACCACCAATCCACTAATCAGGCATGAAAACAGAATGGTGCTGGCTAGCACTACGGCAAAGGCTATGGAACAGATGGCTGGATCGAGTGAACAGGCAGCAGAGGCCATGGAGGTTGCTAATCAGACTAGGCAGATGGTACATGCAATGAGAACTATTGGGACTCATCCTAGCTCCAGTGCTGGTCTGAAAGATGACCTTCTTGAAAATTTGCAGGCCTACCAGAAGCGAATGGGAGTGCAGATGCAGCGATTCAAGTGA
		</sequence>
		<sequence>
			<taxon idref="1006867|human|SouthernEurope|20091202|H1N1"/>
			ATGAGTCTTCTAACCGAGGTCGAAACGTACGTTCTTTCTATCATCCCGTCAGGCCCCCTCAAAGCCGAGATCGCGCAGAGACTGGAAAGTGTCTTTGCAGGAAAGAACACAGATCTTGAGGCTCTCATGGAATGGCTAAAGACAAGACCAATCTTGTCACCTCTGACTAAGGGAATTTTAGGATTTGTGTTCACGCTCACCGTGCCCAGTGAGCGAGGACTGCAGCGTAGACGCTTTGTCCAAAATGCCCTAAATGGGAATGGGGACCCGAACAACATGGATAGAGCAGTTAAACTATACAAGAAGCTCAAAAGAGAAATAACGTTCCATGGGGCCAAGGAGGTGTCACTAAGCTATTCAACTGGTGCACTTGCCAGTTGCATGGGCCTCATATACAACAGGATGGGAACAGTGACCACAGAAGCTGCTTTTGGTCTAGTGTGTGCCACTTGTGAACAGATTGCTGATTCACAGCATCGGTCTCACAGACAAATGGCTACTACCACCAATCCACTAATCAGGCATGAAAACAGAATGGTGCTGGCTAGCACTACGGCAAAGGCTATGGAACAGATGGCTGGATCGAGTGAACAGGCAGCAGAGGCCATGGAGGTTGCTAATCAGACTAGGCAGATGGTACATGCAATGAGAACTATTGGGACTCATCCTAGCTCCAGTGCTGGTCTGAAAGATGACCTTCTTGAAAATTTGCAGGCCTACCAGAAGCGAATGGGAGTGCAGATGCAGCGATTCAAGTGA
		</sequence>
		<sequence>
			<taxon idref="1005420|human|CentralAsia|20091128|H1N1"/>
			ATGAGTCTTCTAACCGAGGTCGAAACGTACGTTCTTTCTATCATCCCGTCAGGCCCCCTCAAAGCCGAGATCGCGCAGAGACTGGAAAGTGTCTTTGCAGGAAAGAACACAGATCTTGAGGCTCTCATGGAATGGCTAAAGACAAGACCAATCTTGTCACCTCTGACTAAGGGAATTTTAGGATTTGTGTTCACGCTCACCGTGCCCAGTGAGCGAGGACTGCAGCGTAGACGCTTTGTCCAAAATGCCCTAAATGGGAATGGGGACCCGAACAACATGGATAGAGCAGTTAAACTATACAAGAAGCTCAAAAGAGAAATAACGTTCCATGGGGCCAAGGAGGTGTCACTAAGCTATTCAACTGGTGCACTTGCCAGTTGCATGGGCCTCATATACAACAGGATGGGAACAGTGACCACAGAAGCTGCTTTTGGTCTAGTGTGTGCCACTTGTGAACAGATTGCTGATTCACAGCATCGGTCTCACAGACAAATGGCTACTACCACCAATCCACTAATCAGGCATGAAAACAGAATGGTGCTGGCTAGCACTACGGCAAAGGCTATGGAACAGATGGCTGGATCGAGTGAACAGGCAGCAGAGGCCATGGAGGTTGCTAATCAGACTAGGCAGATGGTACATGCAATGAGAACTATTGGGACTCATCCTAGCTCCAGTGCTGGTCTGAAAGATGACCTTCTTGAAAATTTGCAGGCCTACCAGAAGCGAATGGGAGTGCAGATGCAGCGATTCAAGTGA
		</sequence>
		<sequence>
			<taxon idref="1010257|human|EastAsia|20091102|H1N1"/>
			ATGAGTCTTCTAACCGAGGTCGAAACGTACGTTCTTTCTATCATCCCGTCAGGCCCCCTCAAAGCCGAGATCGCGCAGAGACTGGAAAGTGTCTTTGCAGGAAAGAACACAGATCTTGAGGCTCTCATGGAATGGCTAAAGACAAGACCAATCTTGTCACCTCTGACTAAGGGAATTTTAGGATTTGTGTTCACGCTCACCGTGCCCAGTGAGCGAGGACTGCAGCGTAGACGCTTTGTCCAAAATGCCCTAAATGGGAATGGGGACCCGAACAACATGGATAGAGCAGTTAAACTATACAAGAAGCTCAAAAGAGAAATAACGTTCCATGGGGCCAAGGAGGTGTCACTAAGCTATTCAACTGGTGCACTTGCCAGTTGCATGGGCCTCATATACAACAGGATGGGAACAGTGACCACAGAAGCTGCTTTTGGTCTAGTGTGTGCCACTTGTGAACAGATTGCTGATTCACAGCATCGGTCTCACAGACAAATGGCTACTACCACCAATCCACTAATCAGGCATGAAAACAGAATGGTGCTGGCTAGCACTACGGCAAAGGCTATGGAACAGATGGCTGGATCGAGTGAACAGGCAGCAGAGGCCATGGAGGTTGCTAATCAGACTAGGCAGATGGTACATGCAATGAGAACTATTGGGACTCATCCTAGCTCCAGTGCTGGTCTGAAAGATGACCTTCTTGAAAATTTGCAGGCCTACCAGAAGCGAATGGGAGTGCAGATGCAGCGATTCAAGTGA
		</sequence>
		<sequence>
			<taxon idref="1003482|human|SouthernEurope|20090527|H1N1"/>
			ATGAGTCTTCTAACCGAGGTCGAAACGTACGTTCTTTCTATCATCCCGTCAGGCCCCCTCAAAGCCGAGATCGCGCAGAGACTGGAAAGTGTCTTTGCAGGAAAGAACACAGATCTTGAGGCTCTCATGGAATGGCTAAAGACAAGACCAATCTTGTCACCTCTGACTAAGGGAATTTTAGGATTTGTGTTCACGCTCACCGTGCCCAGTGAGCGAGGACTGCAGCGTAGACGCTTTGTCCAAAATGCCCTAAATGGGAATGGGGACCCGAACAACATGGATAGAGCAGTTAAACTATACAAGAAGCTCAAAAGAGAAATAACGTTCCATGGGGCCAAGGAGGTGTCACTAAGCTATTCAACTGGTGCACTTGCCAGTTGCATGGGCCTCATATACAACAGGATGGGAACAGTGACCACAGAAGCTGCTTTTGGTCTAGTGTGTGCCACTTGTGAACAGATTGCTGATTCACAGCATCGGTCTCACAGACAAATGGCTACTACCACCAATCCACTAATCAGGCATGAAAACAGAATGGTGCTGGCTAGCACTACGGCAAAGGCTATGGAACAGATGGCTGGATCGAGTGAACAGGCAGCAGAGGCCATGGAGGTTGCTAATCAGACTAGGCAGATGGTACATGCAATGAGAACTATTGGGACTCATCCTAGCTCCAGTGCTGGTCTGAAAGATGACCTTCTTGAAAATTTGCAGGCCTACCAGAAGCGAATGGGAGTGCAGATGCAGCGATTCAAGTGA
		</sequence>
		<sequence>
			<taxon idref="1014253|human|SoutheastAsia|20090713|H1N1"/>
			ATGAGTCTTCTAACCGAGGTCGAAACGTACGTTCTTTCTATCATCCCGTCAGGCCCCCTCAAAGCCGAGATCGCGCAGAGACTGGAAAGTGTCTTTGCAGGAAAGAACACAGATCTTGAGGCTCTCATGGAATGGCTAAAGACAAGACCAATCTTGTCACCTCTGACTAAGGGAATTTTAGGATTTGTGTTCACGCTCACCGTGCCCAGTGAGCGAGGACTGCAGCGTAGACGCTTTGTCCAAAATGCCCTAAATGGGAATGGGGACCCGAACAACATGGATAGAGCAGTTAAACTATACAAGAAGCTCAAAAGAGAAATAACGTTCCATGGGGCCAAGGAGGTGTCACTAAGCTATTCAACTGGTGCACTTGCCAGTTGCATGGGCCTCATATACAACAGGATGGGAACAGTGACCACAGAAGCTGCTTTTGGTCTAGTGTGTGCCACTTGTGAACAGATTGCTGATTCACAGCATCGGTCTCACAGACAAATGGCTACTACCACCAATCCACTAATCAGGCATGAAAACAGAATGGTGCTGGCTAGCACTACGGCAAAGGCTATGGAACAGATGGCTGGATCGAGTGAACAGGCAGCAGAGGCCATGGAGGTTGCTAATCAGACTAGGCAGATGGTACATGCAATGAGAACTATTGGGACTCATCCTAGCTCCAGTGCTGGTCTGAAAGATGACCTTCTTGAAAATTTGCAGGCCTACCAGAAGCGAATGGGAGTGCAGATGCAGCGATTCAAGTGA
		</sequence>
		<sequence>
			<taxon idref="1021597|human|Oceania|20090625|H1N1"/>
			ATGAGTCTTCTAACCGAGGTCGAAACGTACGTTCTTTCTATCATCCCGTCAGGCCCCCTCAAAGCCGAGATCGCGCAGAGACTGGAAAGTGTCTTTGCAGGAAAGAACACAGATCTTGAGGCTCTCATGGAATGGCTAAAGACAAGACCAATCTTGTCACCTCTGACTAAGGGAATTTTAGGATTTGTGTTCACGCTCACCGTGCCCAGTGAGCGAGGACTGCAGCGTAGACGCTTTGTCCAAAATGCCCTAAATGGGAATGGGGACCCGAACAACATGGATAGAGCAGTTAAACTATACAAGAAGCTCAAAAGAGAAATAACGTTCCATGGGGCCAAGGAGGTGTCACTAAGCTATTCAACTGGTGCACTTGCCAGTTGCATGGGCCTCATATACAACAGGATGGGAACAGTGACCACAGAAGCTGCTTTTGGTCTAGTGTGTGCCACTTGTGAACAGATTGCTGATTCACAGCATCGGTCTCACAGACAAATGGCTACTACCACCAATCCACTAATCAGGCATGAAAACAGAATGGTGCTGGCTAGCACTACGGCAAAGGCTATGGAACAGATGGCTGGATCGAGTGAACAGGCAGCAGAGGCCATGGAGGTTGCTAATCAGACTAGGCAGATGGTACATGCAATGAGAACTATTGGGACTCATCCTAGCTCCAGTGCTGGTCTGAAAGATGACCTTCTTGAAAATTTGCAGGCCTACCAGAAGCGAATGGGAGTGCAGATGCAGCGATTCAAGTGA
		</sequence>
		<sequence>
			<taxon idref="1012118|human|EastAsia|20091028|H1N1"/>
			ATGAGTCTTCTAACCGAGGTCGAAACGTACGTTCTTTCTATCATCCCGTCAGGCCCCCTCAAAGCCGAGATCGCGCAGAGACTGGAAAGTGTCTTTGCAGGAAAGAACACAGATCTTGAGGCTCTCATGGAATGGCTAAAGACAAGACCAATCTTGTCACCTCTGACTAAGGGAATTTTAGGATTTGTGTTCACGCTCACCGTGCCCAGTGAGCGAGGACTGCAGCGTAGACGCTTTGTCCAAAATGCCCTAAATGGGAATGGGGACCCGAACAACATGGATAGAGCAGTTAAACTATACAAGAAGCTCAAAAGAGAAATAACGTTCCATGGGGCCAAGGAGGTGTCACTAAGCTATTCAACTGGTGCACTTGCCAGTTGCATGGGCCTCATATACAACAGGATGGGAACAGTGACCACAGAAGCTGCTTTTGGTCTAGTGTGTGCCACTTGTGAACAGATTGCTGATTCACAGCATCGGTCTCACAGACAAATGGCTACTACCACCAATCCACTAATCAGGCATGAAAACAGAATGGTGCTGGCTAGCACTACGGCAAAGGCTATGGAACAGATGGCTGGATCGAGTGAACAGGCAGCAGAGGCCATGGAGGTTGCTAATCAGACTAGGCAGATGGTACATGCAATGAGAACTATTGGGACTCATCCTAGCTCCAGTGCTGGTCTGAAAGATGACCTTCTTGAAAATTTGCAGGCCTACCAGAAGCGAATGGGAGTGCAGATGCAGCGATTCAAGTGA
		</sequence>
		<sequence>
			<taxon idref="1025251|swine|EastAsia|20101021|H1N1"/>
			ATGAGTCTTCTAACCGAGGTCGAAACGTACGTTCTTTCTATCATCCCGTCAGGCCCCCTCAAAGCCGAGATCGCGCAGAGACTGGAAAGTGTCTTTGCAGGAAAGAACACAGATCTTGAGGCTCTCATGGAATGGCTAAAGACAAGACCAATCTTGTCACCTCTGACTAAGGGAATTTTAGGATTTGTGTTCACGCTCACCGTGCCCAGTGAGCGAGGACTGCAGCGTAGACGCTTTGTCCAAAATGCCCTAAATGGGAATGGGGACCCGAACAACATGGATAGAGCAGTTAAACTATACAAGAAGCTCAAAAGAGAAATAACGTTCCATGGGGCCAAGGAGGTGTCACTAAGCTATTCAACTGGTGCACTTGCCAGTTGCATGGGCCTCATATACAACAGGATGGGAACAGTGACCACAGAAGCTGCTTTTGGTCTAGTGTGTGCCACTTGTGAACAGATTGCTGATTCACAGCATCGGTCTCACAGACAAATGGCTACTACCACCAATCCACTAATCAGGCATGAAAACAGAATGGTGCTGGCTAGCACTACGGCAAAGGCTATGGAACAGATGGCTGGATCGAGTGAACAGGCAGCAGAGGCCATGGAGGTTGCTAATCAGACTAGGCAGATGGTACATGCAATGAGAACTATTGGGACTCATCCTAGCTCCAGTGCTGGTCTGAAAGATGACCTTCTTGAAAATTTGCAGGCCTACCAGAAGCGAATGGGAGTGCAGATGCAGCGATTCAAGTGA
		</sequence>
		<sequence>
			<taxon idref="1013745|human|SoutheastAsia|20090805|H1N1"/>
			ATGAGTCTTCTAACCGAGGTCGAAACGTACGTTCTTTCTATCATCCCGTCAGGCCCCCTCAAAGCCGAGATCGCGCAGAGACTGGAAAGTGTCTTTGCAGGAAAGAACACAGATCTTGAGGCTCTCATGGAATGGCTAAAGACAAGACCAATCTTGTCACCTCTGACTAAGGGAATTTTAGGATTTGTGTTCACGCTCACCGTGCCCAGTGAGCGAGGACTGCAGCGTAGACGCTTTGTCCAAAATGCCCTAAATGGGAATGGGGACCCGAACAACATGGATAGAGCAGTTAAACTATACAAGAAGCTCAAAAGAGAAATAACGTTCCATGGGGCCAAGGAGGTGTCACTAAGCTATTCAACTGGTGCACTTGCCAGTTGCATGGGCCTCATATACAACAGGATGGGAACAGTGACCACAGAAGCTGCTTTTGGTCTAGTGTGTGCCACTTGTGAACAGATTGCTGATTCACAGCATCGGTCTCACAGACAAATGGCTACTACCACCAATCCACTAATCAGGCATGAAAACAGAATGGTGCTGGCTAGCACTACGGCAAAGGCTATGGAACAGATGGCTGGATCGAGTGAACAGGCAGCAGAGGCCATGGAGGTTGCTAATCAGACTAGGCAGATGGTACATGCAATGAGAACTATTGGGACTCATCCTAGCTCCAGTGCTGGTCTGAAAGATGACCTTCTTGAAAATTTGCAGGCCTACCAGAAGCGAATGGGAGTGCAGATGCAGCGATTCAAGTGA
		</sequence>
		<sequence>
			<taxon idref="1017032|swine|NorthAmerica|20120426|H3N2"/>
			ATGAGTCTTCTAACCGAGGTCGAAACGTACGTTCTTTCTATCATCCCGTCAGGCCCCCTCAAAGCCGAGATCGCGCAGAGACTGGAAAGTGTCTTTGCAGGAAAGAACACAGATCTTGAGGCTCTCATGGAATGGCTAAAGACAAGACCAATCTTGTCACCTCTGACTAAGGGAATTTTAGGATTTGTGTTCACGCTCACCGTGCCCAGTGAGCGAGGACTGCAGCGTAGACGCTTTGTCCAAAATGCCCTAAATGGGAATGGGGACCCGAACAACATGGATAGAGCAGTTAAACTATACAAGAAGCTCAAAAGAGAAATAACGTTCCATGGGGCCAAGGAGGTGTCACTAAGCTATTCAACTGGTGCACTTGCCAGTTGCATGGGCCTCATATACAACAGGATGGGAACAGTGACCACAGAAGCTGCTTTTGGTCTAGTGTGTGCCACTTGTGAACAGATTGCTGATTCACAGCATCGGTCTCACAGACAAATGGCTACTACCACCAATCCACTAATCAGGCATGAAAACAGAATGGTGCTGGCTAGCACTACGGCAAAGGCTATGGAACAGATGGCTGGATCGAGTGAACAGGCAGCAGAGGCCATGGAGGTTGCTAATCAGACTAGGCAGATGGTACATGCAATGAGAACTATTGGGACTCATCCTAGCTCCAGTGCTGGTCTGAAAGATGACCTTCTTGAAAATTTGCAGGCCTACCAGAAGCGAATGGGAGTGCAGATGCAGCGATTCAAGTGA
		</sequence>
		<sequence>
			<taxon idref="1008706|swine|EastAsia|20100901|H1N1"/>
			ATGAGTCTTCTAACCGAGGTCGAAACGTACGTTCTTTCTATCATCCCGTCAGGCCCCCTCAAAGCCGAGATCGCGCAGAGACTGGAAAGTGTCTTTGCAGGAAAGAACACAGATCTTGAGGCTCTCATGGAATGGCTAAAGACAAGACCAATCTTGTCACCTCTGACTAAGGGAATTTTAGGATTTGTGTTCACGCTCACCGTGCCCAGTGAGCGAGGACTGCAGCGTAGACGCTTTGTCCAAAATGCCCTAAATGGGAATGGGGACCCGAACAACATGGATAGAGCAGTTAAACTATACAAGAAGCTCAAAAGAGAAATAACGTTCCATGGGGCCAAGGAGGTGTCACTAAGCTATTCAACTGGTGCACTTGCCAGTTGCATGGGCCTCATATACAACAGGATGGGAACAGTGACCACAGAAGCTGCTTTTGGTCTAGTGTGTGCCACTTGTGAACAGATTGCTGATTCACAGCATCGGTCTCACAGACAAATGGCTACTACCACCAATCCACTAATCAGGCATGAAAACAGAATGGTGCTGGCTAGCACTACGGCAAAGGCTATGGAACAGATGGCTGGATCGAGTGAACAGGCAGCAGAGGCCATGGAGGTTGCTAATCAGACTAGGCAGATGGTACATGCAATGAGAACTATTGGGACTCATCCTAGCTCCAGTGCTGGTCTGAAAGATGACCTTCTTGAAAATTTGCAGGCCTACCAGAAGCGAATGGGAGTGCAGATGCAGCGATTCAAGTGA
		</sequence>
		<sequence>
			<taxon idref="1010037|human|NorthAmerica|20090425|H1N1"/>
			ATGAGTCTTCTAACCGAGGTCGAAACGTACGTTCTTTCTATCATCCCGTCAGGCCCCCTCAAAGCCGAGATCGCGCAGAGACTGGAAAGTGTCTTTGCAGGAAAGAACACAGATCTTGAGGCTCTCATGGAATGGCTAAAGACAAGACCAATCTTGTCACCTCTGACTAAGGGAATTTTAGGATTTGTGTTCACGCTCACCGTGCCCAGTGAGCGAGGACTGCAGCGTAGACGCTTTGTCCAAAATGCCCTAAATGGGAATGGGGACCCGAACAACATGGATAGAGCAGTTAAACTATACAAGAAGCTCAAAAGAGAAATAACGTTCCATGGGGCCAAGGAGGTGTCACTAAGCTATTCAACTGGTGCACTTGCCAGTTGCATGGGCCTCATATACAACAGGATGGGAACAGTGACCACAGAAGCTGCTTTTGGTCTAGTGTGTGCCACTTGTGAACAGATTGCTGATTCACAGCATCGGTCTCACAGACAAATGGCTACTACCACCAATCCACTAATCAGGCATGAAAACAGAATGGTGCTGGCTAGCACTACGGCAAAGGCTATGGAACAGATGGCTGGATCGAGTGAACAGGCAGCAGAGGCCATGGAGGTTGCTAATCAGACTAGGCAGATGGTACATGCAATGAGAACTATTGGGACTCATCCTAGCTCCAGTGCTGGTCTGAAAGATGACCTTCTTGAAAATTTGCAGGCCTACCAGAAGCGAATGGGAGTGCAGATGCAGCGATTCAAGTGA
		</sequence>
		<sequence>
			<taxon idref="1009978|swine|NorthAmerica|20100505|H1N2"/>
			ATGAGTCTTCTAACCGAGGTCGAAACGTACGTTCTTTCTATCATCCCGTCAGGCCCCCTCAAAGCCGAGATCGCGCAGAGACTGGAAAGTGTCTTTGCAGGAAAGAACACAGATCTTGAGGCTCTCATGGAATGGCTAAAGACAAGACCAATCTTGTCACCTCTGACTAAGGGAATTTTAGGATTTGTGTTCACGCTCACCGTGCCCAGTGAGCGAGGACTGCAGCGTAGACGCTTTGTCCAAAATGCCCTAAATGGGAATGGGGACCCGAACAACATGGATAGAGCAGTTAAACTATACAAGAAGCTCAAAAGAGAAATAACGTTCCATGGGGCCAAGGAGGTGTCACTAAGCTATTCAACTGGTGCACTTGCCAGTTGCATGGGCCTCATATACAACAGGATGGGAACAGTGACCACAGAAGCTGCTTTTGGTCTAGTGTGTGCCACTTGTGAACAGATTGCTGATTCACAGCATCGGTCTCACAGACAAATGGCTACTACCACCAATCCACTAATCAGGCATGAAAACAGAATGGTGCTGGCTAGCACTACGGCAAAGGCTATGGAACAGATGGCTGGATCGAGTGAACAGGCAGCAGAGGCCATGGAGGTTGCTAATCAGACTAGGCAGATGGTACATGCAATGAGAACTATTGGGACTCATCCTAGCTCCAGTGCTGGTCTGAAAGATGACCTTCTTGAAAATTTGCAGGCCTACCAGAAGCGAATGGGAGTGCAGATGCAGCGATTCAAGTGA
		</sequence>
		<sequence>
			<taxon idref="1025108|swine|EastAsia|20110113|H1N1"/>
			ATGAGTCTTCTAACCGAGGTCGAAACGTACGTTCTTTCTATCATCCCGTCAGGCCCCCTCAAAGCCGAGATCGCGCAGAGACTGGAAAGTGTCTTTGCAGGAAAGAACACAGATCTTGAGGCTCTCATGGAATGGCTAAAGACAAGACCAATCTTGTCACCTCTGACTAAGGGAATTTTAGGATTTGTGTTCACGCTCACCGTGCCCAGTGAGCGAGGACTGCAGCGTAGACGCTTTGTCCAAAATGCCCTAAATGGGAATGGGGACCCGAACAACATGGATAGAGCAGTTAAACTATACAAGAAGCTCAAAAGAGAAATAACGTTCCATGGGGCCAAGGAGGTGTCACTAAGCTATTCAACTGGTGCACTTGCCAGTTGCATGGGCCTCATATACAACAGGATGGGAACAGTGACCACAGAAGCTGCTTTTGGTCTAGTGTGTGCCACTTGTGAACAGATTGCTGATTCACAGCATCGGTCTCACAGACAAATGGCTACTACCACCAATCCACTAATCAGGCATGAAAACAGAATGGTGCTGGCTAGCACTACGGCAAAGGCTATGGAACAGATGGCTGGATCGAGTGAACAGGCAGCAGAGGCCATGGAGGTTGCTAATCAGACTAGGCAGATGGTACATGCAATGAGAACTATTGGGACTCATCCTAGCTCCAGTGCTGGTCTGAAAGATGACCTTCTTGAAAATTTGCAGGCCTACCAGAAGCGAATGGGAGTGCAGATGCAGCGATTCAAGTGA
		</sequence>
		<sequence>
			<taxon idref="1009298|swine|EastAsia|20091204|H1N1"/>
			ATGAGTCTTCTAACCGAGGTCGAAACGTACGTTCTTTCTATCATCCCGTCAGGCCCCCTCAAAGCCGAGATCGCGCAGAGACTGGAAAGTGTCTTTGCAGGAAAGAACACAGATCTTGAGGCTCTCATGGAATGGCTAAAGACAAGACCAATCTTGTCACCTCTGACTAAGGGAATTTTAGGATTTGTGTTCACGCTCACCGTGCCCAGTGAGCGAGGACTGCAGCGTAGACGCTTTGTCCAAAATGCCCTAAATGGGAATGGGGACCCGAACAACATGGATAGAGCAGTTAAACTATACAAGAAGCTCAAAAGAGAAATAACGTTCCATGGGGCCAAGGAGGTGTCACTAAGCTATTCAACTGGTGCACTTGCCAGTTGCATGGGCCTCATATACAACAGGATGGGAACAGTGACCACAGAAGCTGCTTTTGGTCTAGTGTGTGCCACTTGTGAACAGATTGCTGATTCACAGCATCGGTCTCACAGACAAATGGCTACTACCACCAATCCACTAATCAGGCATGAAAACAGAATGGTGCTGGCTAGCACTACGGCAAAGGCTATGGAACAGATGGCTGGATCGAGTGAACAGGCAGCAGAGGCCATGGAGGTTGCTAATCAGACTAGGCAGATGGTACATGCAATGAGAACTATTGGGACTCATCCTAGCTCCAGTGCTGGTCTGAAAGATGACCTTCTTGAAAATTTGCAGGCCTACCAGAAGCGAATGGGAGTGCAGATGCAGCGATTCAAGTGA
		</sequence>
		<sequence>
			<taxon idref="1012643|swine|CentralEurope|20100321|H1N1"/>
			ATGAGTCTTCTAACCGAGGTCGAAACGTACGTTCTTTCTATCATCCCGTCAGGCCCCCTCAAAGCCGAGATCGCGCAGAGACTGGAAAGTGTCTTTGCAGGAAAGAACACAGATCTTGAGGCTCTCATGGAATGGCTAAAGACAAGACCAATCTTGTCACCTCTGACTAAGGGAATTTTAGGATTTGTGTTCACGCTCACCGTGCCCAGTGAGCGAGGACTGCAGCGTAGACGCTTTGTCCAAAATGCCCTAAATGGGAATGGGGACCCGAACAACATGGATAGAGCAGTTAAACTATACAAGAAGCTCAAAAGAGAAATAACGTTCCATGGGGCCAAGGAGGTGTCACTAAGCTATTCAACTGGTGCACTTGCCAGTTGCATGGGCCTCATATACAACAGGATGGGAACAGTGACCACAGAAGCTGCTTTTGGTCTAGTGTGTGCCACTTGTGAACAGATTGCTGATTCACAGCATCGGTCTCACAGACAAATGGCTACTACCACCAATCCACTAATCAGGCATGAAAACAGAATGGTGCTGGCTAGCACTACGGCAAAGGCTATGGAACAGATGGCTGGATCGAGTGAACAGGCAGCAGAGGCCATGGAGGTTGCTAATCAGACTAGGCAGATGGTACATGCAATGAGAACTATTGGGACTCATCCTAGCTCCAGTGCTGGTCTGAAAGATGACCTTCTTGAAAATTTGCAGGCCTACCAGAAGCGAATGGGAGTGCAGATGCAGCGATTCAAGTGA
		</sequence>
		<sequence>
			<taxon idref="27918|swine|NorthAmerica|20090826|H1N1"/>
			ATGAGTCTTCTAACCGAGGTCGAAACGTACGTTCTTTCTATCATCCCGTCAGGCCCCCTCAAAGCCGAGATCGCGCAGAGACTGGAAAGTGTCTTTGCAGGAAAGAACACAGATCTTGAGGCTCTCATGGAATGGCTAAAGACAAGACCAATCTTGTCACCTCTGACTAAGGGAATTTTAGGATTTGTGTTCACGCTCACCGTGCCCAGTGAGCGAGGACTGCAGCGTAGACGCTTTGTCCAAAATGCCCTAAATGGGAATGGGGACCCGAACAACATGGATAGAGCAGTTAAACTATACAAGAAGCTCAAAAGAGAAATAACGTTCCATGGGGCCAAGGAGGTGTCACTAAGCTATTCAACTGGTGCACTTGCCAGTTGCATGGGCCTCATATACAACAGGATGGGAACAGTGACCACAGAAGCTGCTTTTGGTCTAGTGTGTGCCACTTGTGAACAGATTGCTGATTCACAGCATCGGTCTCACAGACAAATGGCTACTACCACCAATCCACTAATCAGGCATGAAAACAGAATGGTGCTGGCTAGCACTACGGCAAAGGCTATGGAACAGATGGCTGGATCGAGTGAACAGGCAGCAGAGGCCATGGAGGTTGCTAATCAGACTAGGCAGATGGTACATGCAATGAGAACTATTGGGACTCATCCTAGCTCCAGTGCTGGTCTGAAAGATGACCTTCTTGAAAATTTGCAGGCCTACCAGAAGCGAATGGGAGTGCAGATGCAGCGATTCAAGTGA
		</sequence>
		<sequence>
			<taxon idref="1025075|swine|EastAsia|20111106|H1N2"/>
			ATGAGTCTTCTAACCGAGGTCGAAACGTACGTTCTTTCTATCATCCCGTCAGGCCCCCTCAAAGCCGAGATCGCGCAGAGACTGGAAAGTGTCTTTGCAGGAAAGAACACAGATCTTGAGGCTCTCATGGAATGGCTAAAGACAAGACCAATCTTGTCACCTCTGACTAAGGGAATTTTAGGATTTGTGTTCACGCTCACCGTGCCCAGTGAGCGAGGACTGCAGCGTAGACGCTTTGTCCAAAATGCCCTAAATGGGAATGGGGACCCGAACAACATGGATAGAGCAGTTAAACTATACAAGAAGCTCAAAAGAGAAATAACGTTCCATGGGGCCAAGGAGGTGTCACTAAGCTATTCAACTGGTGCACTTGCCAGTTGCATGGGCCTCATATACAACAGGATGGGAACAGTGACCACAGAAGCTGCTTTTGGTCTAGTGTGTGCCACTTGTGAACAGATTGCTGATTCACAGCATCGGTCTCACAGACAAATGGCTACTACCACCAATCCACTAATCAGGCATGAAAACAGAATGGTGCTGGCTAGCACTACGGCAAAGGCTATGGAACAGATGGCTGGATCGAGTGAACAGGCAGCAGAGGCCATGGAGGTTGCTAATCAGACTAGGCAGATGGTACATGCAATGAGAACTATTGGGACTCATCCTAGCTCCAGTGCTGGTCTGAAAGATGACCTTCTTGAAAATTTGCAGGCCTACCAGAAGCGAATGGGAGTGCAGATGCAGCGATTCAAGTGA
		</sequence>
		<sequence>
			<taxon idref="1020670|swine|NorthAmerica|20100113|H1N2"/>
			ATGAGTCTTCTAACCGAGGTCGAAACGTACGTTCTTTCTATCATCCCGTCAGGCCCCCTCAAAGCCGAGATCGCGCAGAGACTGGAAAGTGTCTTTGCAGGAAAGAACACAGATCTTGAGGCTCTCATGGAATGGCTAAAGACAAGACCAATCTTGTCACCTCTGACTAAGGGAATTTTAGGATTTGTGTTCACGCTCACCGTGCCCAGTGAGCGAGGACTGCAGCGTAGACGCTTTGTCCAAAATGCCCTAAATGGGAATGGGGACCCGAACAACATGGATAGAGCAGTTAAACTATACAAGAAGCTCAAAAGAGAAATAACGTTCCATGGGGCCAAGGAGGTGTCACTAAGCTATTCAACTGGTGCACTTGCCAGTTGCATGGGCCTCATATACAACAGGATGGGAACAGTGACCACAGAAGCTGCTTTTGGTCTAGTGTGTGCCACTTGTGAACAGATTGCTGATTCACAGCATCGGTCTCACAGACAAATGGCTACTACCACCAATCCACTAATCAGGCATGAAAACAGAATGGTGCTGGCTAGCACTACGGCAAAGGCTATGGAACAGATGGCTGGATCGAGTGAACAGGCAGCAGAGGCCATGGAGGTTGCTAATCAGACTAGGCAGATGGTACATGCAATGAGAACTATTGGGACTCATCCTAGCTCCAGTGCTGGTCTGAAAGATGACCTTCTTGAAAATTTGCAGGCCTACCAGAAGCGAATGGGAGTGCAGATGCAGCGATTCAAGTGA
		</sequence>
		<sequence>
			<taxon idref="1007010|human|EasternEurope|20091102|H1N1"/>
			ATGAGTCTTCTAACCGAGGTCGAAACGTACGTTCTTTCTATCATCCCGTCAGGCCCCCTCAAAGCCGAGATCGCGCAGAGACTGGAAAGTGTCTTTGCAGGAAAGAACACAGATCTTGAGGCTCTCATGGAATGGCTAAAGACAAGACCAATCTTGTCACCTCTGACTAAGGGAATTTTAGGATTTGTGTTCACGCTCACCGTGCCCAGTGAGCGAGGACTGCAGCGTAGACGCTTTGTCCAAAATGCCCTAAATGGGAATGGGGACCCGAACAACATGGATAGAGCAGTTAAACTATACAAGAAGCTCAAAAGAGAAATAACGTTCCATGGGGCCAAGGAGGTGTCACTAAGCTATTCAACTGGTGCACTTGCCAGTTGCATGGGCCTCATATACAACAGGATGGGAACAGTGACCACAGAAGCTGCTTTTGGTCTAGTGTGTGCCACTTGTGAACAGATTGCTGATTCACAGCATCGGTCTCACAGACAAATGGCTACTACCACCAATCCACTAATCAGGCATGAAAACAGAATGGTGCTGGCTAGCACTACGGCAAAGGCTATGGAACAGATGGCTGGATCGAGTGAACAGGCAGCAGAGGCCATGGAGGTTGCTAATCAGACTAGGCAGATGGTACATGCAATGAGAACTATTGGGACTCATCCTAGCTCCAGTGCTGGTCTGAAAGATGACCTTCTTGAAAATTTGCAGGCCTACCAGAAGCGAATGGGAGTGCAGATGCAGCGATTCAAGTGA
		</sequence>
		<sequence>
			<taxon idref="1015310|human|SoutheastAsia|20090903|H1N1"/>
			ATGAGTCTTCTAACCGAGGTCGAAACGTACGTTCTTTCTATCATCCCGTCAGGCCCCCTCAAAGCCGAGATCGCGCAGAGACTGGAAAGTGTCTTTGCAGGAAAGAGCACAGATCTTGAGGCTCTCATGGAATGGCTAAAGACAAGACCAATCTTGTCACCTCTGACTAAGGGAATTTTAGGATTTGTGTTCACGCTCACCGTGCCCAGTGAGCGAGGACTGCAGCGTAGACGCTTTGTCCAAAATGCCCTAAATGGGAATGGGGACCCGAACAACATGGATAGAGCAGTTAAACTATACAAGAAGCTCAAAAGAGAAATAACGTTCCATGGGGCCAAGGAGGTGTCACTAAGCTATTCAACTGGTGCACTTGCCAGTTGCATGGGCCTCATATACAACAGGATGGGAACAGTGACCACAGAAGCTGCTTTTGGTCTAGTGTGTGCCACTTGTGAACAGATTGCTGATTCACAGCATCGGTCTCACAGACAAATGGCTACTACCACCAATCCACTAATCAGGCATGAAAACAGAATGGTGCTGGCTAGCACTACGGCAAAGGCTATGGAACAGATGGCTGGATCGAGTGAACAGGCAGCAGAGGCCATGGAGGTTGCTAATCAGACTAGGCAGATGGTACATGCAATGAGAACTATTGGGACTCATCCTAGCTCCAGTGCTGGTCTGAAAGATGACCTTCTTGAAAATTTGCAGGCCTACCAGAAGCGAATGGGAGTGCAGATGCAGCGATTCAAGTGA
		</sequence>
		<sequence>
			<taxon idref="1025283|swine|EastAsia|20120802|H3N2"/>
			ATGAGTCTTCTAACCGAGGTCGAAACGTACGTTCTTTCTATCATCCCGTCAGGCCCCCTCAAAGCCGAGATCGCGCAGAGACTGGAAAGTGTCTTTGCAGGAAAGAACACAGATCTTGAGGCTCTCATGGAATGGCTAAAGACAAGACCAATCTTGTCACCTCTGACTAAGGGAATTTTAGGATTTGTGTTCACGCTCACCGTGCCCAGTGAGCGAGGACTGCAGCGTAGACGCTTTGTCCAAAATGCCCTAAATGGGAATGGGGACCCGAACAACATGGATAGAGCAGTTAAACTATACAAGAAGCTCAAAAGAGAAATAACGTTCCATGGGGCCAAGGAGGTGTCACTAAGCTATTCAACTGGTGCACTTGCCAGTTGCATGGGCCTTATATACAACAGGATGGGAACAGTGACCACAGAGGCTGCTTTTGGTCTAGTGTGTGCCACTTGTGAACAGATTGCTGATTCACAGCATCGGTCTCACAGACAAATGGCTACTACCACCAATCCACTAATCAGGCATGAAAACAGAATGGTGCTGGCTAGCACTACGGCAAAGGCTATGGAACAGATGGCTGGATCGAGTGAACAGGCAGCAGAGGCCATGGAGGTTGCTAATCAGACTAGGCAGATGGTACATGCAATGAGAACTATTGGGACTCATCCTAGCTCCAGTGCTGGTCTGAAAGATGACCTTCTTGAAAATTTGCAGGCCTACCAGAAGCGAATGGGAGTGCAGATGCAGCGATTCAAGTGA
		</sequence>
		<sequence>
			<taxon idref="1026280|swine|EasternSouthAmerica|20130807|H1N1"/>
			ATGAGTCTTCTAACCGAGGTCGAAACGTACGTTCTTTCTATCATCCCGTCAGGCCCCCTCAAAGCCGAGATCGCGCAGAGACTGGAAAGTGTCTTTGCAGGCAAGAACATAGATCTTGAAGCTCTCATGGAATGGCTAAAGACAAGACCAATCTTGTCACCTCTGACTAAGGGAATTTTAGGATTTGTGTTCACGCTCACCGTGCCCAGTGAGCGAGGACTGCAGCGTAGACGCTTTGTCCAAAATGCCTTAAATGGGAATGGGGACCCGAACAACATGGATAGAGCAGTTAAACTCTACAAGAAGCTCAAAAGAGAAATAACGTTCCATGGGGCCAAAGAGGTGTCACTAAGCTATTCAACTGGTGCACTTGCCAGTTGCATGGGCCTGATATACAACAGGATGGGGACAGTGACCACAGAAGCTGCTTTTGGTCTAGTGTGTGCCACTTGTGAACAGATTGCTGATTCACAGCATCGGTCTCACAGACAGATGGCTACTACCACCAATCCACTAATCAGGCATGAAAACAGAATGGTGCTGGCTAGCACTACTGCAAAGGCTATGGAACAGATGGCTGGATCAAGTGAACAGGCGGCGGAGGCCATGGAGGTTGCCAATCAGACTAGGCAGATGGTACATGCAATGAGAACTATAGGGACTCATCCTAGCTCCAGTGCTGGTCTGAAAGATGACCTTCTTGAAAATTTGCAGGCCTACCAGAAGCGGATGGGAGTGCAGATGCAGCGGTTCAAGTGA
		</sequence>
		<sequence>
			<taxon idref="1026290|swine|NorthAmerica|20130218|H1N1"/>
			ATGAGTCTTCTAACCGAGGTCGAAACGTACGTTCTTTCTATCATACCGTCAGGCCCCCTCAAAGCCGAGATCGCACAGAGACTGGAAAGTGTCTTTGCAGGGAAGAACACAGATCTTGAGGCTCTCATGGAGTGGCTAAAGACAAGACCAATCTTGTCACCTCTGACTAAGGGAATTTTAGGATTAGTGTTCACGCTCACCGTGCCCAGTGAGCGAGGACTGCAGCGTAGACGCTTTGTCCAAAATGCCCTAAATGGGAATGGGGACCCAAACAACATGGATAGAGCAGTTAAACTATACAAGAAGCTCAAAAGAGAAATAACGTTCCATGGGGCCAAGGAGGTGTCGCTAAGCTATTCAACTGGTGCCCTTGCCAGTTGCATGGGCCTCATATACAACAGGATGGGAACAGTGACCACAGAAGCTGCTTTTGGTCTAGTGTGTGCCACTTGTGAACAGATTGCTGATTCACAGCATCGGTCTCACAGACAGATGGCTACTACCACCAATCCACTAATCAGGCATGAAAACAGAATGGTGCTGGCTAGCACTACGGCAAAGGCTATGGAACAGATGGCTGGGTCGAGTGAACAGGCAGCGGAGGCCATGGAGGTTGCTAATCAGACTAGGCAAATGGTACATGCAATGAGAACTATTGGGACTCATCCTAGCTCCAGTGCTGGTCTGAAAGATAACCTACTTGAAAATTTGCAGGCCTACCAGAAGAGAATGGGAGTGCAGATGCAGCGATTCAAGTGA
		</sequence>
		<sequence>
			<taxon idref="1024910|swine|NorthAmerica|20140512|H1N2"/>
			ATGAGTCTTCTAACCGAGGTCGAAACGTACGTTCTTTCTATCATACCGTCAGGCCCCCTCAAAGCCGAGATCGCACAGAGACTGGAAAGTGTCTTTGCAGGAAAGAACACAGATCTTGAGGCTCTCATGGAGTGGCTAAAGACAAGACCAATCTTGTCACCTCTGACTAAGGGAATTTTAGGATTTGTGTTCACGCTCACCGTGCCAAGTGAGCGAGGACTGCAGCGTAGACGCTTTGTCCAAAATGCCCTAAATGGGAATGGGGACCCGAACAACATGGATAGAGCAGTTAAACTATACAAGAAGCTCAAAAGAGAAATAACGTTCCATGGGGCCAAGGAGGTATCGCTAAGCTATTCAACTGGTGCCCTTGCCAGTTGCATGGGCCTCATATACAACAGGATGGGAACAGTGACCACAGAAGCTGCTTTTGGTCTAGTGTGTGCCACTTGTGAACAGATTGCTGATTCACAGCATCGGTCTCACAGACAGATGGCTACCACCACCAATCCGCTAATCAGGCATGAGAACAGAATGGTGCTGGCTAGCACTACGGCAAAGGCTATGGAACAGATGGCTGGATCGAGTGAACAGGCAGCAGAGGCCATGGAGGTTGCTAATCAGACTAGGCAAATGGTACATGCAATGAGAACTATTGGGACTCATCCTAGCTCCAGTGCTGGTCTGAAAGATGACCTTCTTGAAAATTTGCAGGCCTACCAGAAGAGAATGGGAGTGCAGATGCAGCGATTCAAGTGA
		</sequence>
		<sequence>
			<taxon idref="1008095|human|EasternEurope|20100107|H1N1"/>
			ATGAGTCTTCTAACCGAGGTCGAAACGTACGTTCTTTCTATCATCCCGTCAGGCCCCCTCAAAGCCGAGATCGCGCAGAGACTGGAAAATGTCTTTGCAGGAAAGAACACAGATCTTGAGGCTCTCATGGAATGGCTAAAGACAAGACCAATCTTGTCACCTCTGACTAAGGGAATTTTAGGATTTGTGTTCACGCTCACCGTGCCCAGTGAGCGAGGACTGCAGCGTAGACGCTTTGTCCAAAATGCCCTAAATGGGAATGGGGACCCGAACAACATGGATAGAGCAGTTAAACTATACAAGAAGCTCAAAAGAGAAATAACGTTCCATGGGGCCAAGGAGGTGTCACTAAGCTATTCAACTGGTGCACTTGCCAGTTGCATGGGCCTCATATACAACAGGATGGGAACAGTGACCACAGAAGCTGCTTTTGGTCTAGTGTGTGCCACTTGTGAACAGATTGCTGATTCACAGCATCGGTCTCACAGACAAATGGCTACTACCACCAATCCACTAATCAGGCATGAAAACAGAATGGTGCTGGCTAGCACTACGGCAAAGGCTATGGAACAGATGGCTGGATCGAGTGAACAGGCAGCAGAGGCCATGGAGGTTGCTAATCAGACTAGACAGATGGTACATGCAATGAGAACTATTGGGACTCATCCTAGCTCCAGTGCTGGTCTGAAAGATGACCTTCTTGAAAATTTGCAGGCCTACCAGAAGCGAATGGGAGTGCAGATGCAGCGATTCAAGTGA
		</sequence>
		<sequence>
			<taxon idref="1025173|swine|EastAsia|20111020|H1N1"/>
			ATGAGTCTTCTAACCGAGGTCGAAACGTACGTTCTTTCTATCATCCCGTCAGGCCCCCTCAAAGCCGAGATCGCGCTGAGACTGGAAAGTGTCTTTGCAGGAAAGAACACAGATCTTGAGGCTCTCATGGAATGGCTAAAGACAAGACCAATCTTGTCACCCCTGACTAAGGGAATTTTAGGATTTGTGTTCACGCTCACCGTGCCCAGTGAGCGAGGACTGCAGCGTAGACGCTTTGTCCAAAATGCCCTAAATGGGAATGGGGACCCGAACAACATGGATAGAGCAGTTAAACTATACAAGAAGCTCAAAAGAGAAATAACGTTCCATGGGGCCAAGGAGGTGTCACTAAGCTATTCAACTGGTGCACTTGCCAGTTGCATGGGCCTCATATACAACAGGATGGGAACAGTGACCACAGAAGCTGCTTTTGGTCTAGTGTGTGCCACTTGTGAACAGATTGCTGATTCACAGCATCGGTCTCACAGACAAATGGCTACTACCACCAATCCACTAATCAGGCATGAAAACAGAATGGTGCTGGCTAGCACTACGGCAAAGGCTATGGAACAGATGGCTGGATCGAGTGAACAGGCAGCAGAGGCCATGGAGGTTGCTAATCAGACTAGGCAGATGGTACATGCAATGAGAACTATTGGGACTCATCCTAGCTCCAGTGCTGGTCTGAAAGATGACCTTCTTGAAAATTTGCAGGCCTACCAGAAGCGAATGGGAGTGCAGATGCAGCGATTCAAGTGA
		</sequence>
		<sequence>
			<taxon idref="1009665|human|NorthernSouthAmerica|20090619|H1N1"/>
			ATGAGTCTTCTAACCGAGGTCGAAACGTACGTTCTTTCTATCATCCCGTCAGGCCCCCTCAAAGCCGAGATCGCGCAGAGACTGGAAAGTGTCTTTGCAGGAAAGAACACAGATCTTGAGGCTCTCATGGAATGGCTAAAGACAAGACCAATCTTGTCACCTCTGACTAAGGGAATTTTAGGATTTGTGTTCACGCTCACCGTGCCCAGTGAGCGAGGACTGCAGCGTAGACGCTTTGTCCAAAATGCCCTAAATGGGAATGGGGACCCGAACAACATGGATAGAGCAGTTAAACTATACAAGAAGCTCAAAAGAGAAATAACGTTCCATGGGGCCAAGGAGGTGTCACTAAGCTATTCAACTGGTGCACTTGCCAGTTGCATGGGCCTCATATACAACAGGATGGGAACAGTGACCACAGAAGCTGCTTTTGGTCTAGTGTGTGCCACTTGTGAACAGATTGCTGATTCACAGCATCGGTCTCACAGACAAATGGCTACTACCACCAATCCACTAATCAGGCATGAAAACAGAATGGTGCTGGCTAGCACTACGGCAAAGGCTATGGAACAGATGGCTGGATCGAGTGAACAGGCAGCAGAGGCCATGGAGGTTGCTAATCAGACTAGGCAGATGGTACATGCAATGAGAACTATTGGGACTCATCCTAGCTCCAGTGCTGGTCTGAAAGATGACCTTCTTGATAATTTGCAGGCCTACCAGAAGCGAATGGGAGTGCAGATGCAGCGATTCAAGTGA
		</sequence>
		<sequence>
			<taxon idref="1018296|swine|EastAsia|20120102|H1N1"/>
			ATGAGTCTTCTAACCGAGGTCGAAACGTACGTTCTTTCTATCATCCCGTCAGGCCCCCTCAAAGCCGAGATCGCGCAGAGACTGGAAAGTGTCTTTGCAGGAAAGAACACAGATCTTGAGGCTCTCATGGAATGGCTAAAGACAAGACCAATCTTGTCACCTCTGACTAAGGGAATTTTAGGATTTGTGTTCACGCTCACCGTGCCCAGTGAGCGGGGACTGCAGCGTAGACGCTTTGTCCAAAATGCACTAAATGGGAATGGGGACCCGAACAACATGGATAGAGCAGTTAAACTATACAAGAAGCTCAAAAGAGAAATAACGTTCCATGGGGCCAAGGAGGTGTCACTAAGCTATTCAACTGGTGCACTTGCCAGTTGCATGGGCCTCATATACAACAGGATGGGAACAGTGACCACAGAAGCTGCTTTTGGTCTAGTGTGTGCCACTTGTGAACAGATTGCTGATTCACAGCATCGGTCTCACAGACAAATGGCTACTACCACCAATCCATTAATCAGGCATGAAAACAGAATGGTGCTGGCTAGCACTACGGCAAAGGCTATGGAACAGATGGCTGGATCGAGTGAAAAGGCAGCAGAGGCCATGGAGGTTGCTAATCAGACTAGGCAGATGGTACATGCAATGAGAACTATTGGGACTCATCCTAGCTCCAGTGCTGGTCTGAAAGATGACCTTCTTGAAAATTTGCAGGCCTACCAGAAGCGAATGGGAGTGCAGATGCAGCGATTCAAGTGA
		</sequence>
		<sequence>
			<taxon idref="1018298|swine|EastAsia|20111121|H1N1"/>
			ATGAGTCTTCTAACCGAGGTCGAAACGTACGTTCTTTCTATCATCCCGTCAGGCCCCCTCAAAGCCGAGATCGCGCAGAGACTGGAAAGTGTCTTTGCAGGAAAGAACACAGATCTTGAGGCTCTCATGGAATGGCTAAAGACAAGACCAATCTTGTCACCTCTGACTAAGGGAATTTTAGGATTTGTGTTCACGCTCACCGTGCCCAGTGAGCGGGGACTGCAGCGTAGACGCTTTGTCCAAAATGCACTAAATGGGAATGGGGACCCGAACAACATGGATAGAGCAGTTAAACTATACAAGAAGCTCAAAAGAGAAATAACGTTCCATGGGGCCAAGGAGGTGTCACTAAGCTATTCAACTGGTGCACTTGCCAGTTGCATGGGCCTCATATACAACAGGATGGGAACAGTGACCACAGAAGCTGCTTTTGGTCTAGTGTGTGCCACTTGTGAACAGATTGCTGATTCACAGCATCGGTCTCACAGACAAATGGCTACTACCACCAATCCATTAATCAGGCATGAAAACAGAATGGTGCTGGCTAGCACTACGGCAAAGGCTATGGAACAGATGGCTGGATCGAGTGAACAGGCAGCAGAGGCCATGGAGGTTGCTAATCAGACTAGGCAGATGGTACATGCAATGAGAACTATTGGGACTCATCCTAGCTCCAGTGCTGGTCTGAAAGATGACCTTCTTGAAAATTTGCAGGCCTACCAGAAGCGAATGGGAGTGCAGATGCAGCGATTCAAGTGA
		</sequence>
		<sequence>
			<taxon idref="1018293|swine|EastAsia|20120207|H3N1"/>
			ATGAGTCTTCTAACCGAGGTCGAAACGTACGTTCTTTCTATCATCCCGTCAGGCCCCCTCAAAGCCGAGATCGCGCAGAGACTGGAAAGTGTCTTTGCAGGAAAGAACACAGATCTTGAGGCTCTCATGGAATGGCTAAAGACAAGACCAATCTTGTCACCTCTGACTAAGGGAATTTTAGGATTTGTGTTCACGCTCACCGTGCCCAGTGAGCGGGGACTGCAGCGTAGACGCTTTGTCCAAAATGCACTAAATGGGAATGGGGACCCGAACAACATGGATAGAGCAGTTAAACTATACAAGAAGCTCAAAAGAGAAATAACGTTCCATGGGGCCAAGGAGGTGTCACTAAGCTATTCAACTGGTGCACTTGCCAGTTGCATGGGCCTCATATACAACAGGATGGGAACAGTGACCACAGAAGCTGCTTTTGGTCTAGTGTGTGCCACTTGTGAACAGATTGCTGATTCACAGCATCGGTCTCACAGACAAATGGCTACTACCACCAATCCATTAATCAGGCATGAAAACAGAATGGTGCTGGCTAGCACTACGGCAAAGGCTATGGAACAGATGGCTGGATCGAGTGAACAGGCAGCAGAGGCCATGGAGGTTGCTAATCAGACTAGGCAGATGGTACATGCAATGAGAACTATTGGGACTCATCCTAGCTCCAGTGCTGGTCTGAAAGATGACCTTCTTGAAAATTTGCAGGCCTACCAGAAGCGAATGGGAGTGCAGATGCAGCGATTCAAGTGA
		</sequence>
		<sequence>
			<taxon idref="1012267|human|EastAsia|20090615|H1N1"/>
			ATGAGTCTTCTAACCGAGGTCGAAACGTACGTTCTTTCTATCATCCCGTCAGGCCCCCTCAAAGCCGAGATCGCGCAGAGACTGGAAAGTGTCTTTGCAGGAAAGAACACAGATCTTGAGGCTCTCATGGAATGGCTAAAGACAAGACCAATCTTGTCACCTCTGACTAAGGGAATTTTAGGATTTGTGTTCACGCTCACCGTGCCCAGTGAGCGAGGACTGCAGCGTAGACGCTTTGTCCAAAATGCCCTAAATGGGAATGGGGACCCGAACAACATGGATAGAGCAGTTAAACTATACAAGAAGCTCAAAAGAGAAATAACGTTCCATGGGGCCAAGGATGTGTCACTAAGCTATTCAACTGGTGCACTTGCCAGTTGCATGGGCCTCATATACAACAGGATGGGAACAGTGACCACAGAAGCTGCTTTTGGTCTAGTGTGTGCCACTTGTGAACAGATTGCTGATTCACAGCATCGGTCTCACAGACAAATGGCTACTACCACCAATCCACTAATCAGGCATGAAAACAGAATGGTGCTGGCTAGCACTACGGCAAAGGCTATGGAACAGATGGCTGGATCGAGTGAACAGGCAGCAGAGGCCATGGAGGTTGCTAATCAGACTAGGCAGATGGTACATGCAATGAGAACTATTGGGACTCATCCTAGCTCCAGTGCTGGTCTGAAAGATGACCTTCTTGAAAATTTGCAGGCCTACCAGAAGCGAATGGGAGTGCAGATGCAGCGATTCAAGTGA
		</sequence>
		<sequence>
			<taxon idref="1021473|swine|NorthAmerica|20120301|H1N1"/>
			ATGAGTCTTCTAACCGAGGTTGAAACGTACGTTCTTTCTATCATCCCGTCAGGCCCCCTCAAAGCCGAGATCGCGCAGAGACTGGAAAGTGTCTTTGCAGGAAAGAACACAGATCTTGAGGCTCTCATGGAGTGGCTAAAGACAAGACCAATCTTGTCACCTCTGACTAAGGGAATTTTAGGATTTGTGTTCACGCTCACCGTGCCCAGTGAGCGAGGACTGCAGCGTAGACGCTTTGTCCAAAATGCCCTAAATGGGAATGGGGACCCGAACAACATGGATAGAGCAGTTAAACTATACAAGAAGCTCAAAAGAGAAATAACGTTCCATGGGGCCAAGGAGGTGTCACTAAGCTATTCAACTGGTGCACTTGCCAGTTGCATGGGCCTCATATACAACAGGATGGGAACAGTGACCACAGAAGCTGCTTTTGGTCTAGTGTGTGCCACTTGTGAACAGATTGCTGATTCACAGCATCGGTCTCACAGACAAATGGCTACTACCACCAATCCACTAATCAGACATGAAAACAGAATGGTGCTGGCTAGCACTACGGCAAAGGCTATGGAACAGATGGCTGGATCGAGTGAACAGGCAGCAGAGGCCATGGAGGTTGCTAATCAGACTAGGCAGATGGTACATGCAATGAGAACTATTGGGACTCATCCTAGCTCCAGTGCTGGTCTGAAAGATGACCTTCTTGAAAATTTGCAGGCCTACCAGAAGCGAATGGGAGTGCAGATGCAGCGATTCAAGTGA
		</sequence>
		<sequence>
			<taxon idref="1014926|swine|SoutheastAsia|20110215|H3N2"/>
			ATGAGTCTTCTAACCGAGGTCGAAACGTACGTTCTTTCTATCATCCCGTCAGGCCCCCTCAAAGCCGAGATCGCGCAGAGACTGGAAAGTGTCTTTGCAGGAAAGAACACAGATCTTGAGGCTCTCATGGAATGGCTAAAGACAAGACCAATCTTGTCACCTCTGACTAAGGGAATTTTAGGATTTGTGTTCACGCTCACCGTGCCCAGTGAGCGAGGACTGCAGCGTAGACGCTTTGTCCAAAATGCCCTAAATGGGAATGGGGACCCGAACAACATGGATAGAGCAGTTAAACTATACAAGAAGCTCAAAAGAGAAATAACGTTCCATGGGGCCAAGGAGGTGTCACTAAGCTATTCAACTGGTGCACTTGCCAGTTGCATGGGCCTCATATACAACAGGATGGGAACAGTAACCACAGAAGCTGCTTTTGGTTTAGTGTGTGCCACTTGTGAACAGATTGCTGATTCACAGCATCGGTCTCACAGACAGATGGCTACTACCACCAATCCACTAATCAGGCATGAAAACAGAATGGTGCTGGCTAGCACTACGGCAAAGGCTATGGAACAGATGGCTGGATCGAGTGAACAGGCAGCGGAGGCCATGGAGGTTGCTAATCAGACTAGGCAGATGGTACATGCAATGAGAACTATTGGGACTCATCCTAGCTCCAGTGCTGGTCTGAAAGATGACCTTCTTGAAAATTTGCAGGCCTACCAGAAGCGAATGGGAGTGCAGATGCAGCGATTCAAGTGA
		</sequence>
		<sequence>
			<taxon idref="1017547|human|NorthAmerica|20110209|H1N1"/>
			ATGAGTCTTCTAACCGAGGTCGAAACGTACGTTCTTTCTATCATCCCGTCAGGCCCCCTCAAAGCCGAGATCGCGCAGAGACTGGAAAGTGTCTTTGCAGGAAAGAACACAGATCTTGAGGCTCTCATGGAATGGCTAAAGACAAGACCAATCTTGTCACCTCTGACTAAGGGAATTTTAGGATTTGTGTTCACGCTCACCGTGCCCAGTGAGCGAGGACTGCAGCGTAGACGCTTTGTCCAAAATGCCCTAAATGGGAATGGGGACCCGAACAACATGGATAGAGCAGTTAAACTATACAAGAAGCTCAAAAGAGAAATAACATTCCATGGGGCCAAGGAGGTGTCACTAAGCTATTCAACTGGTGCACTTGCCAGTTGCATGGGCCTCATATACAACAGGATGGGAACAGTAACCACAGAAGCTGCTTTTGGTTTAGTGTGTGCCACTTGTGAACAGATTGCTGATTCACAGCATCGGTCTCACAGACAAATGGCTACTACCACCAATCCACTAATCAGGCATGAAAACAGAATGGTGCTGGCTAGCACTACGGCAAAGGCTATGGAACAGATGGCTGGATCGAGTGAACAGGCAGCAGAGGCCATGGAGGTTGCTAATCAGACTAGGCAGATGGTACATGCAATGAGAACTATTGGGACTCATCCTAGCTCCAGTGCTGGTCTGAAAGATGACCTTCTTGAAAATTTGCAGGCCTACCAGAAGCGAATGGGAGTGCAGATGCAGCGATTCAAGTGA
		</sequence>
		<sequence>
			<taxon idref="1018774|swine|NorthAmerica|20121205|H3N2"/>
			ATGAGTCTTCTAACCGAGGTCGAAACGTACGTTCTTTCTATCATCCCGTCAGGCCCCCTCAAAGCCGAGATCGCGCAGAGACTGGAAAGTGTCTTTGCAGGAAAGAACACAGATCTTGAGGCTCTCATGGAATGGCTAAAGACAAGACCAATCTTGTCACCTCTGACTAAGGGAATTTTAGGATTTGTGTTCACGCTCACCGTGCCCAGTGAGCGAGGACTGCAGCGTAGACGCTTTGTCCAAAATGCCCTAAATGGGAATGGGGACCCGAACAACATGGATAGAGCAGTTAAACTATACAAGAAGCTCAAAAGAGAAATAACGTTCCATGGGGCCAAGGAGGTGTCACTAAGCTATTCAACTGGTGCACTTGCCAGTTGCATGGGCCTCATATACAACAGGATGGGAACAGTGACCACAGAAGCTGCTTTTGGTTTAGTGTGTGCCACTTGTGAACAGATTGCTGATTCACAGCATCGGTCTCACAGACAAATGGCTACTACCACTAATCCACTAATCAGGCATGAAAACAGAATGGTACTGGCTAGCACTACGGCAAAGGCTATGGAACAGATGGCTGGATCGAGTGAACAGGCAGCAGAGGCCATGGAGGTTGCTAATCAGACTAGGCAGATGGTTCATGCAATGAGAACTATTGGGACTCATCCTAGCTCCAGTGCTGGTCTGAAAGATGACCTTCTTGAAAATTTGCAGGCCTACCAGAAGCGAATGGGAGTGCAGATACAGCGATTCAAGTGA
		</sequence>
		<sequence>
			<taxon idref="1024988|swine|EastAsia|20110211|H1N1"/>
			ATGAGTCTTCTAACCGAGGTCGAAACGTACGTTCTTTCTATCATCCCGTCAGGCCCCCTCAAAGCCGAGATCGCGCAGAGACTGGAAAGTGTCTTTGCAGGAAAGAACACAGATCTTGAGGCTCTCATGGAATGGCTAAAGACAAGACCAATCTTGTCACCTCTGACTAAGGGAATTTTAGGATTTGTGTTCACGCTCACCGTGCCCAGTGAGCGAGGACTGCAGCGTAGACGCTTTATCCAAAATGCCCTAAATGGGAATGGGGACCCGAACAACATGGATAGAGCAGTTAAACTATACAAGAAGCTTAAAAGAGAAATAACGTTCCATGGGGCCAAGGAGGTGTCACTAAGCTACTCAACTGGTGCACTTGCCAGTTGCATGGGCCTCATATACAACAGGATGGGAACAGTGACCACAGAAGCTGCTTTTGGTCTAGTGTGTGCCACTTGTGAACAGATTGCTGATTCACAGCATCGGTCTCACAGACAAATGGCTACTACCACCAATCCACTAATCAGGCATGAAAACAGAATGGTGCTGGCTAGCACTACGGCAAAGGCTATGGAACAGATGGCTGGATCGAGTGAACAGGCAGCAGAGGCCATGGAGGTTGCTAATCAGACTAGGCAGATGGTACATGCAATGAGAACTATTGGGACTCATCCTAGCTCCAGTGCTGGTCTGAAAGATGACCTTCTTGAAAATTTGCAGGCCTACCAGAAGCGAATGGGAGTGCAGATGCAGCGATTCAAGTGA
		</sequence>
		<sequence>
			<taxon idref="1015534|human|EasternEurope|20110127|H1N1"/>
			ATGAGTCTTCTAACCGAGGTCGAAACGTACGTTCTTTCTATCATCCCGTCAGGCCCCCTCAAAGCCGAGATCGCGCAGAGACTGGAAAGTGTCTTTGCAGGAAAGAACACAGATCTTGAGGCTCTCATGGAATGGCTAAAGACAAGACCAATCTTGTCACCTCTGACTAAGGGAATTTTAGGATTTGTGTTCACGCTCACCGTGCCCAGTGAGCGAGGACTGCAGCGTAGACGCTTTATCCAAAATGCCCTAAATGGGAATGGGGACCCGAACAACATGGATAGAGCAGTTAAACTATACAAGAAGCTCAAAAGAGAAATAACGTTCCATGGGGCCAAGGAGGTGTCACTAAGCTATTCAACTGGTGCACTTGCCAGTTGCATGGGCCTCATATACAACAGGATGGGAACAGTGACCACAGAAGCTGCTTTTGGTCTAGTGTGTGCCACTTGTGAACAGATTGCTGATTCACAGCATCGGTCTCACAGACAAATGGCTACTACCACCAATCCACTAATCAGGCATGAAAACAGAATGGTGCTGGCTAGCACTACGGCAAAGGCTATGGAACAGATGGCTGGATCGAGTGAACAGGCAGCAGAGGCCATGGAGGTTGCTAATCAGACTAGGCAGATGGTACATGCAATGAGAACTATTGGGACTCATCCTAGCTCCAGTGCTGGTCTGAAAGATGACCTTCTTGAAAATTTGCAGGCCTACCAGAAACGAATGGGAGTGCAGATGCAGCGATTCAAGTGA
		</sequence>
		<sequence>
			<taxon idref="1019338|human|NorthernEurope|20120301|H1N1"/>
			ATGAGTCTTCTAACCGAGGTCGAAACGTACGTTCTTTCTATCATCCCATCAGGCCCCCTCAAAGCCGAAATCGCGCAGAGACTGGAAAGTGTCTTTGCAGGAAAGAATACAGATCTTGAGGCTCTCATGGAATGGCTAAAGACAAGACCAATCTTGTCACCTCTGACTAAGGGAATTTTAGGATTTGTGTTCACGCTCACCGTGCCCAGTGAGCGAGGACTGCAGCGTAGACGCTTTATCCAAAATGCCCTAAATGGGAATGGGGACCCGAACAACATGGATAGAGCAGTTAAACTATACAAGAAGCTCAAAAGAGAAATAACGTTCCATGGGGCCAAGGAGGTGTCACTAAGCTATTCAACTGGTGCACTTGCCAGTTGCATGGGCCTCATATACAACAGGATGGGAACAGTGACCACAGAAGCTGCTTTTGGTCTAGTGTGTGCCACTTGTGAACAGATTGCTGATTCACAGCATCGGTCTCACAGACAAATGGCTACTACCACCAATCCACTAATCAGGCATGAAAACAGAATGGTGCTGGCTAGCACTACGGCAAAGGCTATGGAACAGATGGCTGGATCGAGTGAACAGGCAGCAGAGGCCATGGAGGTTGCTAATCAGACTAGGCAGATGGTACATGCAATGAGAACTATTGGGACTCATCCTAGCTCCAGTGCTGGTCTGAAAGATGACCTTCTTGAAAATTTGCAGGCCTACCAGAAACGAATGGGAGTGCAGATGCAGCGATTCAAGTGA
		</sequence>
		<sequence>
			<taxon idref="1023441|human|MidwestSouthAmerican|20120712|H1N1"/>
			ATGAGTCTTCTAACCGAGGTCGAAACGTACGTTCTTTCTATCATCCCATCAGGCCCCCTCAAAGCCGAGATCGCGCAGAGACTGGAAAGTGTCTTTGCAGGAAAGAATACAGATCTTGAGGCTCTCATGGAATGGCTAAAGACAAGACCAATCTTGTCACCTCTGACTAAGGGAATTTTAGGATTTGTGTTCACGCTCACCGTGCCCAGTGAGCGAGGACTGCAGCGTAGACGCTTTATCCAAAATGCCCTAAATGGGAATGGGGACCCGAACAACATGGATAGAGCAGTTAAACTATACAAGAAGCTCAAAAGAGAAATAACGTTCCATGGGGCCAAGGAGGTGTCACTAAGTTATTCAACTGGTGCACTTGCCAGTTGCATGGGCCTCATATACAACAGAATGGGAACAGTGACCACAGAAGCTGCTTTTGGTCTAGTGTGTGCCACTTGTGAACAGATTGCTGATTCACAGCATCGGTCTCACAGACAAATGGCTACTACCACCAATCCACTAATCAGGCATGAAAACAGAATGGTGCTGGCTAGCACTACGGCAAAGGCTATGGAACAGATGGCTGGATCGAGTGAACAGGCAGCAGAGGCCATGGAGGTTGCTAATCAGACTAGGCAGATGGTACATGCAATGAGAACTATTGGGACTCATCCTAGCTCCAGTGCTGGTCTGAAAGATGACCTTCTTGAAAATTTGCAGGCCTACCAGAAACGAATGGGAGTGCAGATGCAGCGATTCAAGTGA
		</sequence>
		<sequence>
			<taxon idref="1017589|human|NorthAmerica|20120226|H1N1"/>
			ATGAGTCTTCTAACCGAGGTCGAAACGTACGTTCTTTCTATCATCCCATCAGGCCCCCTCAAAGCCGAGATTGCGCAGAGACTGGAAAGTGTCTTTGCAGGAAAGAATACAGATCTTGAGGCTCTCATGGAATGGCTAAAGACAAGACCAATCTTGTCACCTCTGACTAAGGGAATTTTAGGATTTGTGTTCACGCTCACCGTGCCCAGTGAGCGAGGACTGCAGCGTAGACGCTTTATCCAAAATGCCCTAAATGGGAATGGGGACCCGAACAACATGGATAGAGCAGTTAAACTATACAAGAAGCTCAAAAGAGAAATAACGTTCCATGGGGCCAAGGAGGTGTCACTAAGCTATTCAACTGGTGCACTTGCCAGTTGCATGGGCCTCATATACAACAGAATGGGAACAGTGACCACAGAAGCTGCTTTTGGTCTAGTGTGTGCCACTTGTGAACAGATTGCTGATTCACAGCATCGGTCTCACAGACAAATGGCTACTACCACCAATCCACTAATCAGGCATGAAAACAGAATGGTGCTGGCTAGCACTACGGCAAAGGCTATGGAACAGATGGCTGGATCGAGTGAACAGGCAGCAGAGGCCATGGAGGTTGCTAATCAGACTAGGCAGATGGTACATGCAATGAGAACTATTGGGACTCATCCTAGCTCCAGTGCTGGTCTGAAAGATGACCTTCTTGAAAATTTGCAGGCCTACCAGAAACGAATGGGAGTGCAGATGCAGCGATTCAAGTGA
		</sequence>
		<sequence>
			<taxon idref="1011576|swine|NorthAmerica|20110716|H1N1"/>
			ATGAGTCTTCTAACCGAGGTCGAAACGTACGTTCTTTCTATCATCCCGTCAGGCCCCCTCAAAGCCGAGATCGCACAGAGACTGGAAAGTGTCTTTGCAGGAAAGAACACAGATCTTGAGGCTCTCATGGAATGGCTAAAGACAAGACCAATCTTGTCACCTCTGACTAAGGGAATTTTAGGATTTGTGTTCACGCTCACCGTGCCCAGTGAGCGAGGACTGCAGCGTAGACGCTTTATCCAAAATGCCCTAAATGGGAATGGGGACCCGAACAACATGGATAGAGCAGTTAAACTATACAAGAAGCTCAAAAGAGAAATAACGTTCCATGGGGCCAAGGAGGTGTCACTAAGCTATTCAACTGGTGCACTTGCCAGTTGCATGGGCCTCATATACAACAGGATGGGAACAGTGACCACAGAAGCTGCTTTTGGTCTAGTGTGTGCCACTTGTGAACAGATTGCTGATTCACAGCATCGGTCTCACAGACAAATGGCTACTACCACCAATCCACTAATCAGGCATGAAAACAGAATGGTGCTGGCTAGCACTACGGCAAAGGCTATGGAACAGATGGCTGGATCGAGTGAACAGGCAGCAGAGGCCATGGAGGTTGCTAATCAGACTAGGCAGATGGTACATGCAATGAGAACTATTGGGACTCATCCTAGCTCCAGTGCTGGTCTGAAAGATGACCTTCTTGAAAATTTGCAGGCCTACCAGAAGCGAATGGGAGTGCAGATGCAGCGATTCAAGTGA
		</sequence>
		<sequence>
			<taxon idref="1024138|human|MiddleAmerica|20111029|H1N1"/>
			ATGAGTCTTCTAACCGAGGTCGAAACGTACGTTCTTTCTATCATCCCGTCAGGCCCCCTCAAAGCCGAGATCGCGCAGAGATTGGAAAGTGTCTTTGCAGGAAAGAACACAGATCTTGAGGCTCTCATGGAATGGCTAAAGACAAGACCAATCTTGTCACCTCTGACTAAGGGAATTTTAGGATTTGTGTTCACGCTCACCGTGCCCAGTGAGCGAGGACTGCAGCGTAGACGCTTTATCCAAAATGCCCTAAATGGGAATGGGGATCCGAACAACATGGATAGAGCAGTTAAACTATACAAGAAGCTCAAAAGAGAAATAACGTTCCATGGGGCCAAGGAGGTGTCACTAAGCTATTCAACTGGCGCACTTGCCAGTTGCATGGGCCTCATATACAACAGGATGGGAACAGTGACCACAGAAGCTGCTTTTGGTCTAGTGTGTGCCACTTGTGAACAGATTGCTGATTCACAGCATCGGTCTCACAGACAAATGGCTACTACCACCAATCCACTAATCAGGCATGAAAACAGAATGGTGCTGGCTAGCACTACGGCAAAGGCTATGGAACAGATGGCTGGATCGAGTGAACAGGCAGCAGAGGCCATGGAGGTTGCTAATCAGACTAGGCAGATGGTACATGCAATGAGAACTATTGGGACTCATCCTAGCTCCAGTGCTGGTCTGAAAGATGACCTTCTTGAAAATTTGCAGGCCTACCAGAAGCGAATGGGAGTGCAGATGCAGCGATTCAAGTGA
		</sequence>
		<sequence>
			<taxon idref="1015527|human|WesternEurope|20110221|H1N1"/>
			ATGAGTCTTCTAACCGAGGTCGAAACGTACGTTCTTTCTATCATCCCGTCAGGCCCCCTCAAAGCCGAGATCGCGCAGAGACTGGAAAGTGTCTTTGCAGGAAAGAACACAGATCTTGAGGCTCTCATGGAATGGCTAAAGACAAGACCAATCTTGTCACCTCTGACTAAGGGAATTTTAGGATTTGTGTTCACGCTCACCGTGCCCAGTGAGCGAGGACTGCAGCGTAGACGCTTTATCCAAAATGCCCTAAATGGGAATGGGGACCCGAACAACATGGATAGAGCAGTTAAACTATACAAGAAGCTCAAAAGAGAAATAACGTTCCATGGGGCCAAGGAGGTGTCACTAAGCTATTCAACTGGTGCACTTGCCAGTTGCATGGGCCTCATATACAACAGGATGGGAACAGTGACCACAGAAGCTGCTTTTGGTCTAGTGTGTGCCACTTGTGAACAGATTGCTGATTCACAGCATCGGTCTCACAGACAAATGGCTACTACCACCAATCCACTAATCAGGCATGAAAACAGAATGGTGCTGGCTAGCACTACGGCAAAGGCTATGGAACAGATGGCTGGATCGAGTGAACAGGCAGCAGAGGCCATGGAGGTTGCTAATCAGACTAGGCAGATGGTACATGCAATGAGAACTATTGGGACTCATCCTAGCTCCAGTGCTGGTCTGAAAGATGACCTTCTTGAAAATTTGCAGGCCTACCAGAAGCGAATGGGAGTGCAGATGCAGCGATTCAAGTGA
		</sequence>
		<sequence>
			<taxon idref="1015233|human|WesternEurope|20101215|H1N1"/>
			ATGAGTCTTCTAACCGAGGTCGAAACGTACGTTCTTTCTATCATCCCGTCAGGCCCCCTCAAAGCCGAGATCGCGCAGAGACTGGAAAGTGTCTTTGCAGGAAAGAACACAGATCTTGAGGCTCTCATGGAATGGCTAAAGACAAGACCAATCTTGTCACCTCTGACTAAGGGAATTTTAGGATTTGTGTTCACGCTCACCGTGCCCAGTGAGCGAGGACTGCAGCGTAGACGCTTTATCCAAAATGCCCTAAATGGGAATGGGGACCCGAACAACATGGATAGAGCAGTTAAACTATACAAGAAGCTCAAAAGAGAAATAACGTTCCATGGGGCCAAGGAGGTGTCACTAAGCTATTCAACTGGTGCACTTGCCAGTTGCATGGGCCTCATATACAACAGGATGGGAACAGTGACCACAGAAGCTGCTTTTGGTCTAGTGTGTGCCACTTGTGAACAGATTGCTGATTCACAGCATCGGTCTCACAGACAAATGGCTACTACCACCAATCCACTAATCAGGCATGAAAACAGAATGGTGCTGGCTAGCACTACGGCAAAGGCTATGGAACAGATGGCTGGATCGAGTGAACAGGCAGCAGAGGCCATGGAGGTTGCTAATCAGACTAGGCAGATGGTACATGCAATGAGAACTATTGGGACTCATCCTAGCTCCAGTGCTGGTCTGAAAGATGACCTTCTTGAAAATTTGCAGGCCTACCAGAAGCGAATGGGAGTGCAGATGCAGCGATTCAAGTGA
		</sequence>
		<sequence>
			<taxon idref="1025362|human|SouthernSouthAmerica|20110712|H1N1"/>
			ATGAGTCTTCTAACCGAGGTCGAAACGTACGTTCTTTCTATCATCCCGTCAGGCCCCCTCAAAGCCGAGATCGCGCAGAGACTGGAAAGTGTCTTTGCAGGAAAGAACACAGATCTTGAGGCTCTCATGGAATGGCTAAAGACAAGACCAATCTTGTCACCTCTGACTAAGGGAATTTTAGGATTTGTGTTCACGCTCACCGTGCCCAGTGAGCGAGGACTGCAGCGTAGACGCTTTATCCAAAATGCCCTAAATGGGAATGGGGACCCGAACAACATGGATAGAGCAGTTAAACTATACAAGAAGCTCAAAAGAGAAATAACGTTCCATGGGGCCAAGGAGGTGTCACTAAGCTATTCAACTGGTGCACTTGCCAGTTGCATGGGCCTCATATACAACAGGATGGGAACAGTGACCACAGAAGCTGCTTTTGGTCTAGTGTGTGCCACTTGTGAACAGATTGCTGATTCACAGCATCGGTCTCACAGACAAATGGCTACTACCACCAATCCACTAATCAGGCATGAAAACAGAATGGTGCTGGCTAGCACTACGGCAAAGGCTATGGAACAGATGGCTGGATCGAGTGAACAGGCAGCAGAGGCCATGGAGGTTGCTAATCAGACTAGGCAGATGGTACATGCAATGAGAACTATTGGGACTCATCCTAGCTCCAGTGCTGGTCTGAAAGATGACCTTCTTGAAAATTTGCAGGCCTACCAGAAGCGAATGGGAGTGCAGATGCAGCGATTCAAGTGA
		</sequence>
		<sequence>
			<taxon idref="1023421|human|CentralEurope|20110208|H1N1"/>
			ATGAGTCTTCTAACCGAGGTCGAAACGTACGTTCTTTCTATCATCCCGTCAGGCCCCCTCAAAGCCGAGATCGCGCAGAGACTGGAAAGTGTCTTTGCAGGAAAGAACACAGATCTTGAGGCTCTCATGGAATGGCTAAAGACAAGACCAATCTTGTCACCTCTGACTAAGGGAATTTTAGGATTTGTGTTCACGCTCACCGTGCCCAGTGAGCGAGGACTGCAGCGTAGACGCTTTATCCAAAATGCCCTAAATGGGAATGGGGACCCGAACAACATGGATAGAGCAGTTAAACTATACAAGAAGCTCAAAAGAGAAATAACGTTCCATGGGGCCAAGGAGGTGTCACTAAGCTATTCAACTGGTGCACTTGCCAGTTGCATGGGCCTCATATACAACAGGATGGGAACAGTGACCACAGAAGCTGCTTTTGGTCTAGTGTGTGCCACTTGTGAACAGATTGCTGATTCACAGCATCGGTCTCACAGACAAATGGCTACTACCACCAATCCACTAATCAGGCATGAAAACAGAATGGTGCTGGCTAGCACTACGGCAAAGGCTATGGAACAGATGGCTGGATCGAGTGAACAGGCAGCAGAGGCCATGGAGGTTGCTAATCAGACTAGGCAGATGGTACATGCAATGAGAACTATTGGGACTCATCCTAGCTCCAGTGCTGGTCTGAAAGATGACCTTCTTGAAAATTTGCAGGCCTACCAGAAGCGAATGGGAGTGCAGATGCAGCGATTCAAGTGA
		</sequence>
		<sequence>
			<taxon idref="28016|human|EastAsia|20110114|H1N1"/>
			ATGAGTCTTCTAACCGAGGTCGAAACGTACGTTCTTTCTATCATCCCGTCAGGCCCCCTCAAAGCCGAGATCGCGCAGAGACTGGAAAGTGTCTTTGCAGGAAAGAACACAGATCTTGAGGCTCTCATGGAATGGCTAAAGACAAGACCAATCTTGTCACCTCTGACTAAGGGAATTTTAGGATTTGTGTTCACGCTCACCGTGCCCAGTGAGCGAGGACTGCAGCGTAGACGCTTTATCCAAAATGCCCTAAATGGGAATGGGGACCCGAACAACATGGATAGAGCAGTTAAACTATACAAGAAGCTCAAAAGAGAAATAACGTTCCATGGGGCCAAGGAGGTGTCACTAAGCTATTCAACTGGTGCACTTGCCAGTTGCATGGGCCTCATATACAACAGGATGGGAACAGTGACCACAGAAGCTGCTTTTGGTCTAGTGTGTGCCACTTGTGAACAGATTGCTGATTCACAGCATCGGTCTCACAGACAAATGGCTACTACCACCAATCCACTAATCAGGCATGAAAACAGAATGGTGCTGGCTAGCACTACGGCAAAGGCTATGGAACAGATGGCTGGATCGAGTGAACAGGCAGCAGAGGCCATGGAGGTTGCTAATCAGACTAGGCAGATGGTACATGCAATGAGAACTATTGGGACTCATCCTAGCTCCAGTGCTGGTCTGAAAGATGACCTTCTTGAAAATTTGCAGGCCTACCAGAAGCGAATGGGAGTGCAGATGCAGCGATTCAAGTGA
		</sequence>
		<sequence>
			<taxon idref="1010258|human|SoutheastAsia|20110120|H1N1"/>
			ATGAGTCTTCTAACCGAGGTCGAAACGTACGTTCTTTCTATCATCCCGTCAGGCCCCCTCAAAGCCGAGATCGCGCAGAGACTGGAAAGTGTCTTTGCAGGAAAGAACACAGATCTTGAGGCTCTCATGGAATGGCTAAAGACAAGACCAATCTTGTCACCTCTGACTAAGGGAATTTTAGGATTTGTGTTCACGCTCACCGTGCCCAGTGAGCGAGGACTGCAGCGTAGACGCTTTATCCAAAATGCCCTAAATGGGAATGGGGACCCGAACAACATGGATAGAGCAGTTAAACTATACAAGAAGCTCAAAAGAGAAATAACGTTCCATGGGGCCAAGGAGGTGTCACTAAGCTATTCAACTGGTGCACTTGCCAGTTGCATGGGCCTCATATACAACAGGATGGGAACAGTGACCACAGAAGCTGCTTTTGGTCTAGTGTGTGCCACTTGTGAACAGATTGCTGATTCACAGCATCGGTCTCACAGACAAATGGCTACTACCACCAATCCACTAATCAGGCATGAAAACAGAATGGTGCTGGCTAGCACTACGGCAAAGGCTATGGAACAGATGGCTGGATCGAGTGAACAGGCAGCAGAGGCCATGGAGGTTGCTAATCAGACTAGGCAGATGGTACATGCAATGAGAACTATTGGGACTCATCCTAGCTCCAGTGCTGGTCTGAAAGATGACCTTCTTGAAAATTTGCAGGCCTACCAGAAGCGAATGGGAGTGCAGATGCAGCGATTCAAGTGA
		</sequence>
		<sequence>
			<taxon idref="1015497|human|CentralEurope|20110218|H1N1"/>
			ATGAGTCTTCTAACCGAGGTCGAAACGTACGTTCTTTCTATCATCCCGTCAGGCCCCCTCAAAGCCGAGATCGCGCAGAGACTGGAAAGTGTCTTTGCAGGAAAGAACACAGATCTTGAGGCTCTCATGGAATGGCTAAAGACAAGACCAATCTTGTCACCTCTGACTAAGGGAATTTTAGGATTTGTGTTCACGCTCACCGTGCCCAGTGAGCGAGGACTGCAGCGTAGACGCTTTATCCAAAATGCCCTAAATGGGAATGGGGACCCGAACAACATGGATAGAGCAGTTAAACTATACAAGAAGCTCAAAAGAGAAATAACGTTCCATGGGGCCAAGGAGGTGTCACTAAGCTATTCAACTGGTGCACTTGCCAGTTGCATGGGCCTCATATACAACAGGATGGGAACAGTGACCACAGAAGCTGCTTTTGGTCTAGTGTGTGCCACTTGTGAACAGATTGCTGATTCACAGCATCGGTCTCACAGACAAATGGCTACTACCACCAATCCACTAATCAGGCATGAAAACAGAATGGTGCTGGCTAGCACTACGGCAAAGGCTATGGAACAGATGGCTGGATCGAGTGAACAGGCAGCAGAGGCCATGGAGGTTGCTAATCAGACTAGGCAGATGGTACATGCAATGAGAACTATTGGGACTCATCCTAGCTCCAGTGCTGGTCTGAAAGATGACCTTCTTGAAAATTTGCAGGCCTACCAGAAGCGAATGGGAGTGCAGATGCAGCGATTCAAGTGA
		</sequence>
		<sequence>
			<taxon idref="1012773|human|NorthAmerica|20110201|H1N1"/>
			ATGAGTCTTCTAACCGAGGTCGAAACGTACGTTCTTTCTATCATCCCGTCAGGCCCCCTCAAAGCCGAGATCGCGCAGAGACTGGAAAGTGTCTTTGCAGGAAAGAACACAGATCTTGAGGCTCTCATGGAATGGCTAAAGACAAGACCAATCTTGTCACCTCTGACTAAGGGAATTTTAGGATTTGTGTTCACGCTCACCGTGCCCAGTGAGCGAGGACTGCAGCGTAGACGCTTTATCCAAAATGCCCTAAATGGGAATGGGGACCCGAACAACATGGATAGAGCAGTTAAACTATACAAGAAGCTCAAAAGAGAAATAACGTTCCATGGGGCCAAGGAGGTGTCACTAAGCTATTCAACTGGTGCACTTGCCAGTTGCATGGGCCTCATATACAACAGGATGGGAACAGTGACCACAGAAGCTGCTTTTGGTCTAGTGTGTGCCACTTGTGAACAGATTGCTGATTCACAGCATCGGTCTCACAGACAAATGGCTACTACCACCAATCCACTAATCAGGCATGAAAACAGAATGGTGCTGGCTAGCACTACGGCAAAGGCTATGGAACAGATGGCTGGATCGAGTGAACAGGCAGCAGAGGCCATGGAGGTTGCTAATCAGACTAGGCAGATGGTACATGCAATGAGAACTATTGGGACTCATCCTAGCTCCAGTGCTGGTCTGAAAGATGACCTTCTTGAAAATTTGCAGGCCTACCAGAAGCGAATGGGAGTGCAGATGCAGCGATTCAAGTGA
		</sequence>
		<sequence>
			<taxon idref="1015484|human|SouthernEurope|20110212|H1N1"/>
			ATGAGTCTTCTAACCGAGGTCGAAACGTACGTTCTTTCTATCATCCCGTCAGGCCCCCTCAAAGCCGAGATCGCGCAGAGACTGGAAAGTGTCTTTGCAGGAAAGAACACAGATCTTGAGGCTCTCATGGAATGGCTAAAGACAAGACCAATCTTGTCACCTCTGACTAAGGGAATTTTAGGATTTGTGTTCACGCTCACCGTGCCCAGTGAGCGAGGACTGCAGCGTAGACGCTTTATCCAAAATGCCCTAAATGGGAATGGGGACCCGAACAACATGGATAGAGCAGTTAAACTATACAAGAAGCTCAAAAGAGAAATAACGTTCCATGGGGCCAAGGAGGTGTCACTAAGCTATTCAACTGGTGCACTTGCCAGTTGCATGGGCCTCATATACAACAGGATGGGAACAGTGACCACAGAAGCTGCTTTTGGTCTAGTGTGTGCCACTTGTGAACAGATTGCTGATTCACAGCATCGGTCTCACAGACAAATGGCTACTACCACCAATCCACTAATCAGGCATGAAAACAGAATGGTGCTGGCTAGCACTACGGCAAAGGCTATGGAACAGATGGCTGGATCGAGTGAACAGGCAGCAGAGGCCATGGAGGTTGCTAATCAGACTAGGCAGATGGTACATGCAATGAGAACTATTGGGACTCATCCTAGCTCCAGTGCTGGTCTGAAAGATGACCTTCTTGAAAATTTGCAGGCCTACCAGAAGCGAATGGGAGTGCAGATGCAGCGATTCAAGTGA
		</sequence>
		<sequence>
			<taxon idref="1011148|human|SoutheastAsia|20100831|H1N1"/>
			ATGAGTCTTCTAACCGAGGTCGAAACGTACGTTCTTTCTATCATCCCGTCAGGCCCCCTCAAAGCCGAGATCGCGCAGAGACTGGAAAGTGTCTTTGCAGGAAAGAACACAGATCTTGAGGCTCTCATGGAATGGCTAAAGACAAGACCAATCTTGTCACCTCTGACTAAGGGAATTTTAGGATTTGTGTTCACGCTCACCGTGCCCAGTGAGCGAGGACTGCAGCGTAGACGCTTTATCCAAAATGCCCTAAATGGGAATGGGGACCCGAACAACATGGATAGAGCAGTTAAACTATACAAGAAGCTCAAAAGAGAAATAACGTTCCATGGGGCCAAGGAGGTGTCACTAAGCTATTCAACTGGTGCACTTGCCAGTTGCATGGGCCTCATATACAACAGGATGGGAACAGTGACCACAGAAGCTGCTTTTGGTCTAGTGTGTGCCACTTGTGAACAGATTGCTGATTCACAGCATCGGTCTCACAGACAAATGGCTACTACCACCAATCCACTAATCAGGCATGAAAACAGAATGGTGCTGGCTAGCACTACGGCAAAGGCTATGGAACAGATGGCTGGATCGAGTGAACAGGCAGCAGAGGCCATGGAGGTTGCTAATCAGACTAGGCAGATGGTACATGCAATGAGAACTATTGGGACTCATCCTAGCTCCAGTGCTGGTCTGAAAGATGACCTTCTTGAAAATTTGCAGGCCTACCAGAAGCGAATGGGAGTGCAGATGCAGCGATTCAAGTGA
		</sequence>
		<sequence>
			<taxon idref="1012125|human|EastAsia|20101220|H1N1"/>
			ATGAGTCTTCTAACCGAGGTCGAAACGTACGTTCTTTCTATCATCCCGTCAGGCCCCCTCAAAGCCGAGATCGCGCAGAGACTGGAAAGTGTCTTTGCAGGAAAGAACACAGATCTTGAGGCTCTCATGGAATGGCTAAAGACAAGACCAATCTTGTCACCTCTGACTAAGGGAATTTTAGGATTTGTGTTCACGCTCACCGTGCCCAGTGAGCGAGGACTGCAGCGTAGACGCTTTATCCAAAATGCCCTAAATGGGAATGGGGACCCGAACAACATGGATAGAGCAGTTAAACTATACAAGAAGCTCAAAAGAGAAATAACGTTCCATGGGGCCAAGGAGGTGTCACTAAGCTATTCAACTGGTGCACTTGCCAGTTGCATGGGCCTCATATACAACAGGATGGGAACAGTGACCACAGAAGCTGCTTTTGGTCTAGTGTGTGCCACTTGTGAACAGATTGCTGATTCACAGCATCGGTCTCACAGACAAATGGCTACTACCACCAATCCACTAATCAGGCATGAAAACAGAATGGTGCTGGCTAGCACTACGGCAAAGGCTATGGAACAGATGGCTGGATCGAGTGAACAGGCAGCAGAGGCCATGGAGGTTGCTAATCAGACTAGGCAGATGGTACATGCAATGAGAACTATTGGGACTCATCCTAGCTCCAGTGCTGGTCTGAAAGATGACCTTCTTGAAAATTTGCAGGCCTACCAGAAGCGAATGGGAGTGCAGATGCAGCGATTCAAGTGA
		</sequence>
		<sequence>
			<taxon idref="1023270|human|NorthAmerica|20121207|H1N1"/>
			ATGAGTCTTCTAACCGAGGTCGAAACGTACGTTCTTTCTATCATCCCGTCAGGCCCCCTCAAAGCCGAGATCGCGCAGAGACTGGAAAGTGTCTTTGCAGGAAAGAACACAGATCTTGAGGCTCTCATGGAATGGCTAAAGACAAGACCAATCTTGTCACCTCTGACTAAGGGAATTTTAGGATTTGTGTTCACGCTCACCGTGCCCAGTGAGCGAGGACTGCAGCGTAGACGCTTTATCCAAAATGCCCTAAATGGGAATGGGGACCCGAACAACATGGATAGAGCAGTTAAACTATACAAGAAGCTCAAAAGAGAAATCACGTTCCATGGGGCCAAGGAGGTGTCACTAAGCTATTCAACTGGTGCACTTGCCAGTTGCATGGGCCTCATATACAACAGGATGGGAACAGTGACCACAGAAGCTGCTTTTGGTCTAGTGTGTGCCACTTGTGAACAGATTGCTGATTCACAGCATCGGTCTCACAGACAAATGGCTACTACCACCAATCCACTAATCAGGCATGAAAACAGAATGGTGCTGGCTAGCACTACGGCAAAGGCTATGGAACAGATGGCTGGATCGAGTGAACAGGCAGCAGAGGCCATGGAGGTTGCTAATCAGACTAGGCAGATGGTACATGCAATGAGAACTATTGGGACTCATCCTAGCTCCAGTGCTGGTCTGAAAGATGACCTTCTTGAAAATTTGCAGGCCTACCAGAAGCGAATGGGAGTGCAGATGCAGCGATTCAAGTGA
		</sequence>
		<sequence>
			<taxon idref="1026226|human|NorthernEurope|20140214|H1N1"/>
			ATGAGTCTTCTAACCGAGGTCGAAACGTACGTTCTTTCTATCATCCCGTCAGGCCCCCTCAAAGCCGAGATCGCGCAGAGACTGGAAAGTGTCTTTGCAGGAAAGAACACAGATCTTGAGGCTCTCATGGAATGGCTAAAGACAAGACCAATCTTGTCACCTCTGACTAAGGGAATTTTAGGATTTGTGTTCACGCTCACCGTGCCCAGTGAGCGAGGACTGCAGCGTAGACGCTTTATCCAAAATGCCCTAAATGGGAATGGGGACCCGAACAACATAGATAGAGCAGTTAAACTATACAAGAAGCTCAAAAGAGAAATAACGTTCCATGGGGCCAAAGAGGTGTCACTAAGCTATTCAACTGGTGCACTTGCCAGTTGCATGGGCCTCATATACAACAGGATGGGAACAGTGACCACAGAAGCTGCTTTTGGTCTAGTGTGTGCCACTTGTGAACAGATTGCTGATTCACAGCATCGGTCTCACAGACAAATGGCTACTACCACCAATCCACTAATCAGGCATGAAAACAGAATGGTGCTGGCTAGCACTACGGCAAAGGCTATGGAACAGGTGGCTGGATCGAGTGAACAGGCAGCAGAGGCCATGGAGGTTGCTAATCAGACTAGGCAGATGGTACATGCAATGAGAACTATTGGGACTCATCCTAGCTCCAGTGCTGGTCTGAGAGATGACCTTCTTGAAAATTTGCAGGCCTACCAAAAGCGAATGGGAGTGCAGATGCAGCGGTTCAAGTGA
		</sequence>
		<sequence>
			<taxon idref="1018829|human|SouthAsia|20120224|H1N1"/>
			ATGAGCCTTCTAACCGAGGGCGAAACGTATGTTCTTTCTATCATCCCGTCAGGCCCCCTCAAAGCCGAGATCGCGCAGAGACTGGAAAGTGTCTTTGCAGGAAAGAACACAGATCTTGAGGCTCTCATGGAATGGCTAAAGACAAGACCAATCTTGTCACCTCTGACTAAGGGAATTTTAGGATTTGTGTTCACGCTCACCGTGCCCAGTGAGCGAGGACTGCAGCGTAGACGCTTTATCCAAAATGCCCTAAATGGGAATGGGGATCCGAACAACATGGATAGAGCAGTTAAACTATACAAGAAGCTCAAAAGAGAAATAACATTCCATGGGGCCAAGGAAGTGTCACTAAGCTATTCAACCGGTGCACTTGCCAGTTGCATGGGCCTCATATACAACAGGATGGGAACAGTGACCACAGAAGCTGCTTTTGGTCTAGTGTGTGCCACTTGTGAACAGATTGCTGATTCACAGCATCGGTCTCACAGACAAATGGCTACTACCACCAATCCACTAATCAGGCATGAAAACAGAATGGTGCTGGCTAGCACTACGGCAAAGGCTATGGAACAGATGGCTGGATCGAGTGAACAGGCAGCAGAGGCCATGGAGGTTGCTAATCAGACTAGGCAGATGGTACATGCAATGAGAACTATTGGGACTCATCCTAGCTCCAGTGCTGGTCTGAAAGATGACCTTCTTGAAAATTTGCAGGCCTACCAGAAGCGAATGGGAGTGCAGATGCAGCGATTCAAGTGA
		</sequence>
		<sequence>
			<taxon idref="1023978|swine|NorthAmerica|20131001|H1N2"/>
			ATGAGTCTTCTAACCGAGGTCGAAACGTACGTTCTTTCTATCATCCCATCAGGCCCCCTCAAAGCCGAAATCGCGCAGAGACTGGAAAGTGTCTTTGCAGGAAAGAACACAGATCTTGAGGCTCTCATGGAATGGCTAAAGACAAGACCAATCTTGTCACCTCTGACTAAGGGAATTTTAGGATTTGTGTTCACGCTCACCGTGCCCAGTGAGCGAGGACTGCAGCGTAGACGCTTTGTCCAAAATGCCCTAAATGGGAATGGGGACCCGAACAACATGGATAGAGCAGTTAAACTATACAAGAAGCTCAAAAGAGAAATAACGTTCCATGGGGCCAAGGAGGTTTCACTAAGCTACTCAACTGGTGCACTTGCCAGTTGCATGGGCCTCATATACAACAGGATGGGAACAGTGACCACAGAAGCTGCTTTTGGTCTAGTGTGTGCCACTTGTGAACAGATTGCTGATTCACAGCATCGGTCTCACAGACAAATGGCTACTACCACCAATCCACTAATCAGGCATGAAAACAGAATGGTGCTGGCTAGCACTACGGCAAAGGCTATGGAACAGATGGCTGGATCGAGTGAACAGGCAGCAGAGGCCATGGAGGTTGCTAATCAGACTAGGCAGATGGTACATGCAATGAGAACTATTGGGACTCATCCTAGCTCCAGTGCTGGTCTGAAAGATGACCTTCTTGAAAATTTGCAGGCCTACCAGAAGCGAATGGGAGTGCAGATGCAGCGATTCAAGTGA
		</sequence>
		<sequence>
			<taxon idref="1007458|human|WesternEurope|20091118|H1N1"/>
			ATGAGTCTTCTAACCGAGGTCGAAACGTACGTTCTTTCTATCATCCCGTCAGGCCCCCTCAAAGCCGAGATCGCGCAGAGACTGGAAAGTGTCTTTGCAGGAAAGAACACAGATCTTGAGGCTCTCATGGAATGGCTAAAGACAAGACCAATCTTGTCACCTCTGACTAAGGGAATTTTAGGATTTGTGTTCACGCTCACCGTGCCCAGTGAGCGAGGACTGCAGCGTAGACGCTTTGTCCAAAATGCCCTAAATGGGAATGGGGACCCGAACAACATGGATAGAGCAGTTAAACTATACAAGAAGCTCAAAAGAGAAATAACGTTCCATGGGGCCAAGGAGGTGTCACTAAGCTATTCAACTGGTGCACTTGCCAGTTGCATGGGCCTCATATACAACAGGATGGGAACAGTGACCACAGAAGCTGCTTTTGGTCTAGTGTGTGCCACTTGTGAACAGATTGCTGATTCACAGCATCGGTCTCACAGACAAATGGCTACTACCACCAATCCACTAATCAGGCATGAAAACAGAATGGTGCTGGCTAGCACTACAGCAAAGGCTATGGAACAGATGGCTGGATCGAGTGAACAGGCAGCAGAGGCCATGGAGGTTGCTAATCAGACTAGGCAGATGGTACATGCAATGAGAACTATTGGGACTCATCCTAGCTCCAGTGCTGGTCTGAAAGATGACCTTCTTGAAAATTTGCAGGCCTACCAGAAGCGAATGGGAGTGCAGATGCAGCGATTCAAGTGA
		</sequence>
		<sequence>
			<taxon idref="1026310|swine|SouthernEurope|20111215|H1N1"/>
			ATGAGTCTTCTAACCGAGGTCGAAACGTACGTTCTTTCTATCATCCCGTCAGGCCCCCTCAAAGCCGAGATCGCGCAGAGACTGGAAAGTGTCTTTGCAGGAAAGAACACAGATCTTGAGGCTCTCATGGAATGGTTAAAGACAAGACCAATCTTGTCACCTCTGACTAAGGGAATTTTAGGATTTGTGTTCACGCTCACCGTGCCCAGTGAGCGAGGACTGCAGCGTAGACGCTTTGTCCAAAATGCCCTAAATGGGAATGGGGACCCGAACAACATGGATAGAGCAGTTAAACTATACAAGAAGCTCAAAAGAGAAATAACGTTCCATGGGGCCAAGGAGGTGTCACTAAGCTATTCAACTGGTGCACTTGCCAGCTGCATGGGCCTCATATACAACAGGATGGGAACCGTAACCACAGAAGCTGCTTTTGGTCTAGTGTGTGCCACTTGTGAACAGATTGCTGATTCACAGCATCGGTCTCACAGACAAATGGCTACTACCACCAATCCACTAATCAGGCATGAAAACAGAATGGTGCTGGCTAGCACTACAGCAAAAGCTATGGAACAAATGGCTGGATCGAGTGAACAGGCAGCAGAGGCCATGGAGGTTGCTAATCAGACTAGGCAGATGGTACATGCAATGAGAACTATTGGGACTCATCCTAGCTCCAGTGCTGGTCTGAAAGATGACCTTCTTGAAAATTTGCAGGCCTACCAGAAGCGAATGGGAGTGCAGATGCAGCGATTCAAGTGA
		</sequence>
		<sequence>
			<taxon idref="1019370|human|NorthernEurope|20130212|H1N1"/>
			ATGAGTCTTCTAACCGAGGTCGAAACGTACGTTCTTTCTATCATCCCGTCAGGCCCCCTCAAAGCCGAGATCGCGCAGAGACTGGAAAGTGTCTTTGCAGGAAAGAACACAGATCTTGAGGCTCTCATGGAATGGCTAAAGACAAGACCAATCTTGTCACCTCTGACTAAGGGAATTTTAGGATTTGTGTTCACGCTCACCGTGCCCAGTGAGCGAGGACTGCAGCGTAGACGCTTTGTCCAAAATGCCCTAAATGGGAATGGGGACCCGAACAACATGGATAGAGCAGTTAAACTATACAAGAAGCTCAAAAGAGAAATAACGTTCCATGGAGCCAAGGAGGTGTCACTAAGCTATTCAACTGGTGCACTTGCCAGTTGCATGGGCCTCATATACAACAGGATGGGAACAGTAACCACAGAAGCTGCTTTTGGTCTAGTGTGTGCCACTTGTGAACAGATTGCTGATTCACAGCATCGGTCTCACAGACAAATGGCTACTACCACCAATCCACTAATCAGGCATGAAAACAGAATGGTGCTGGCTAGCACTACAGCAAAGGCTATGGAACAGATGGCTGGATCGAGTGAACAGGCAGCAGAGGCCATGGAGGTTGCTAATCAGACTAGGCAGATGGTACATGCAATGAGAACTATTGGGACTCATCCTAGCTCCAGTGCTGGTCTGAAAGATGACCTTCTTGAAAATTTGCAGGCCTACCAGAAGCGAATGGGAGTGCAGATGCAGCGATTCAAGTGA
		</sequence>
		<sequence>
			<taxon idref="1018392|swine|NorthAmerica|20120926|H1N1"/>
			ATGAGTCTTCTAACCGAGGTCGAAACGTACGTTCTTTCTATCATCCCGTCAGGCCCCCTCAAAGCCGAGATCGCGCAGAGACTGGAAAGTGTCTTTGCAGGAAAGAACACAGATCTTGAGGCTCTCATGGAATGGCTAAAGACAAGACCAATCTTGTCACCTCTGACTAAGGGAATTTTAGGATTTGTGTTCACGCTCACCGTGCCCAGTGAGCGAGGACTGCAGCGTAGACGCTTTGTCCAAAATGCCCTAAATGGGAATGGGGACCCGAACAACATGGATAGAGCAGTTAAACTATACAAGAAGCTCAAAAGAGAAATAACGTTCCATGGGGCCAAGGAGGTGTCACTAAGCTATTCAACTGGTGCACTTGCCAGTTGCATGGGCCTCATATACAACAGGATGGGAACAGTGACCACAGAAGCTGCTTTTGGTCTAGTGTGTGCCACTTGTGAACAGATTGCTGATTCACAGCATCGGTCTCACAGACAGATGGCTACTACCACAAATCCACTAATCAGGCATGAAAACAGAATGGTGCTGGCTAGCACTACGGCAAAGGCTATGGAACAGATGGCTGGATCGAGTGAACAGGCAGCAGAGGCCATGGAGGTTGCTAATCAGACTAGGCAGATGGTACATGCAATGAGAACTATTGGGACTCATCCTAGCTCCAGTGCTGGTCTGAAAGATGACCTTCTTGAAAATTTGCAGGCCTACCAGAAGCGGATGGGAGTGCAGATGCAGCGATTCAAGTGA
		</sequence>
		<sequence>
			<taxon idref="1022976|human|NorthAmerica|20121226|H1N1"/>
			ATGAGTCTTCTAACCGAGGTCGAAACGTACGTTCTTTCTATCATCCCGTCAGGCCCCCTCAAAGCCGAGATCGCGCAGAGACTGGAAAGTGTCTTTGCAGGAAAGAACACAGATCTTGAGGCTCTCATGGAATGGCTAAAGACAAGACCAATCTTGTCACCTCTGACTAAGGGAATTTTAGGATTTGTGTTCACGCTCACCGTGCCCAGTGAGCGAGGACTGCAGCGTAGACGCTTTATCCAAAATGCCCTAAATGGGAATGGGGACCCAAACAACATGGATAGAGCAGTTAAACTATACAAGAAGCTCAAAAGAGAAATAACGTTCCATGGGGCCAAGGAGGTGTCACTAAGTTATTCAACTGGTGCACTTGCCAGTTGCATGGGCCTCATATACAACAGGATGGGGACAGTGACCACAGAAGCTGCTTTTGGTCTAGTGTGTGCCACTTGTGAACAGATTGCTGATTCACAACATCGGTCTCACAGACAAATGGCTACTACCACCAATCCACTAATCAGGCATGAAAACAGAATGGTGCTGGCTAGCACTACAGCAAAGGCTATGGAACATATGGCTGGATCAAGTGAACAGGCAGCAGAGGCCATGGAGGTTGCTAATCAGACTAGGCAGATGGTACATGCAATGAGAACTATTGGGACTCATCCTAGCTCCAGTGCTGGTCTGAGAGATGACCTTCTTGAAAATTTGCAGGCCTACCAGAAGCGAATGGGAGTGCAGATGCAGCGGTTCAAGTGA
		</sequence>
		<sequence>
			<taxon idref="1024498|human|NorthAmerica|20130108|H1N1"/>
			ATGAGTCTTCTAACCGAGGTCGAAACGTACGTTCTTTCTATCATCCCGTCAGGCCCCCTCAAAGCCGAGATCGCGCAGAGACTGGAAAGTGTCTTTGCAGGAAAGAACACAGATCTTGAGGCTCTCATGGAATGGCTAAAGACAAGACCAATCTTGTCACCTCTGACTAAGGGAATTTTAGGATTTGTGTTCACGCTCACCGTGCCCAGTGAGCGAGGACTGCAGCGTAGACGCTTTATCCAAAATGCCCTAAATGGGAATGGGGACCCAAACAACATGGATAGAGCAGTTAAACTATACAAGAAGCTCAAAAGAGAAATAACGTTCCATGGGGCCAAGGAGGTGTCACTAAGTTATTCAACTGGTGCACTTGCCAGTTGCATGGGCCTCATATACAACAGGATGGGAACAGTGACCACAGAAGCTGCTTTTGGTCTAGTGTGTGCCACTTGTGAACAGATTGCTGATTCACAACATCGGTCTCACAGACAAATGGCTACTACCACCAATCCACTAATCAGGCATGAAAACAGAATGGTGCTGGCTAGCACTACAGCAAAGGCTATGGAACATATGGCTGGATCAAGTGAACAGGCAGCAGAGGCCATGGAGGTTGCTAATCAGACTAGGCAGATGGTACATGCAATGAGAACTATTGGGACTCATCCTAGCTCCAGTGCTGGTCTGAGAGATGACCTTCTTGAAAATTTGCAGGCCTACCAGAAGCGAATGGGAGTGCAGATGCAGCGGTTCAAGTGA
		</sequence>
		<sequence>
			<taxon idref="1018823|human|SouthAsia|20130131|H1N1"/>
			ATGAGTCTTCTAACCGAGGTCGAAACGTACGTTCTTTCTATCATCCCGTCAGGCCCCCTCAAAGCCGAGATCGCACAGAGACTGGAAAGTGTCTTTGCAGGAAAGAACACAGATCTTGAGGCTCTCATGGAATGGCTAAAGACAAGACCAATCTTGTCACCTCTGACTAAGGGAATTTTAGGATTTGTGTTCACGCTCACCGTGCCCAGTGAGCGAGGACTGCAGCGTAGACGCTTTATCCAAAATGCCCTAAATGGGAATGGGGACCCAAACAACATGGATAGAGCAGTTAAACTATACAAGAAGCTCAAAAGAGAAATAACGTTCCATGGGGCCAAGGAGGTGTCACTAAGTTATTCAACTGGTGCACTTGCCAGTTGCATGGGCCTCATATACAACAGGATGGGAACAGTGACCACAGAAGCTGCTTTTGGTCTAGTGTGTGCCACTTGTGAACAGATTGCTGATTCACAACATCGGTCTCACAGACAAATGGCTACTACCACCAATCCACTAATCAGGCATGAAAACAGAATGGTGCTGGCTAGCACTACAGCAAAGGCTATGGAACATATGGCTGGATCAAGTGAACAGGCAGCAGAGGCCATGGAGGTTGCTAATCAGACTAGGCAGATGGTACATGCAATGAGAACTATTGGGACTCATCCTAGCTCCAGTGCTGGTCTGAGAGATGACCTTCTTGAAAATTTGCAGGCCTACCAGAAGCGAATGGGAGTGCAGATGCAGCGGTTCAAGTGA
		</sequence>
		<sequence>
			<taxon idref="1011434|swine|TheCaribbean|20101101|H1N1"/>
			ATGAGTCTTCTAACCGAGGTCGGAGCGTACGTTCTTTCTAGCATCACGTCAGGCCCACTCAAAGGTGAGATCGCGCAGAGACTGGAAAGTGTCTTTGCAGGAAAGCACACAGATCTTGAGGCTCTCATGGAATGGCTAAAGACAAGACCAATCTTGTCACCTCTGACTAAGGGAATTTTAGGATTTGTGTTCACGCTCACCGTGCCCAGTGAGCGAGGACTGCAGCGTAGACGCTTTGTCCAAAATGCCCTAAATGGGAATGGGGACCCGAACAACATGGATAGAGCAGTTAAACTATACAAGAAGCTCAAAAGAGAAATAACGTTCCATGGGGCCAAGGAGGTGTCACTAAGCTATTCAACTGGTGCACTCGCCAGTTGCATGGGCCTCATATACAACAGGATGGGAACAGTGACCACAGAAGCTGCTTTTGGTCTAGTGTGTGCCACTTGTGAACAGATTGCTGATTCACAGCATCGGTCTCACAGACAGATGGCTACTACCACCAATCCACTAATCAGGCATGAAAACAGAATGGTGCTGGCTAGCACTACGGCAAAGGCTATGGAACAGATGGCTGGATCGAGTGAACAGGCAGCGGAGGCCATGGAGGTTGCTAATCAGACTAGGCAGATGGTACATGCAATGAGAACTATTGGGACTCATCCTAGCTCCAGTGCTGGTCTGAAAGATGACCTTCTTGAAAATTTGCAGGCCTACCAGAAGCGAATGGGAGTGCAGATGCAGCGATTCAAGTGA
		</sequence>
		<sequence>
			<taxon idref="1013428|human|EasternEurope|20120120|H1N1"/>
			ATGAGTCTTCTAACCGAGGTCGAAACGTACGTTCTTTCTATCATCCCGTCAGGCCCCCTCAAAGCCGAGATCGCGCAGAGACTGGAAAGTGTCTTTGCAGGAAAGAACACAGATCTTGAGGCTCTCATGGAATGGCTAAAGACAAGACCAATCTTGTCACCTCTGACTAAGGGGATTTTAGGATTTGTGTTCACGCTCACCGTGCCCAGTGAGCGAGGACTGCAGCGTAGACGCTTTATCCAAAATGCCCTAAATGGGAATGGGGACCCGAACAACATGGATAGAGCAGTTAAACTATACAAGAAGCTCAAAAGAGAAATAACGTTCCATGGGGCCAAGGAGGTGTCACTAAGCTATTCAACTGGTGCACTTGCCAGTTGCATGGGCCTCATATACAACAGGATGGGAACAGTGACCACAGAAGCTGCTTTTGGTCTAGTGTGTGCCACTTGTGAACAGATTGCTGATTCACAGCACCGGTCTCACAGACAAATGGCTACTACCACCAATCCACTAATCAGGCATGAAAACAGGATGGTGCTGGCTAGCACTACGGCAAAGGCTATGGAACAGATGGCTGGATCGAGTGAACAGGCAGCAGAGGCCATGGAGGTTGCTAATCAGACTAGGCAGATGGTACATGCAATGAGAACTATTGGGACTCATCCTAGCTCCAGTGCTGGTCTGAAAGATGACCTTCTTGAAAATTTGCAGGCATACCAGAAGCGAATGGGAGTGCAGATGCAGCGATTCAAGTGA
		</sequence>
		<sequence>
			<taxon idref="1014809|swine|WesternEurope|19950615|H1N1"/>
			ATGAGTCTTCTAACCGAGGTCGAAACGTACGTTCTCTCTATCGTCCCGTCAGGCCCCCTCAAAGCCGAGATCGCGCAGAGACTGGAAGATGTCTTTGCAGGGAAGAACACAGACCTTGAGGCTCTCATGGAGTGGCTAAAGACAAGACCAATCCTGTCACCTCTGACTAAGGGGATTTTAGGATTTGTGTTCACGCTCACCGTGCCCAGTGAGCGAGGACTGCAGCGTAGACGCTTTGTTCAAAATGCCCTAAATGGGAATGGAGACCCGAATAACATAGATAGAGCAGTCAAATTATACAAGAAGCTCAAAAGAGAAATAACATTCCATGGGGCCAAGGAGGTGGCACTCAGCTACTCAACTGGTGCACTTGCCAGTTGCATGGGCCTCATATACAACAGAATGGGGACGGTGACCACAGAAGTGGCTTTTGGTCTAGTGTGTGCCACTTGTGAGCAGATTGCAGACTCACAGCATAGGTCTCACAGACAAATGGTGACTACCACCAACCCACTAATCAGGCATGAAAACAGAATGGTACTGGCTAGCACTACAGCTAAGGCTATGGAACAGATGGCTGGATCGAGTGAACAGGCAGCGGAGGCCATGGAAGTTGCCAGTCAAGCTAGACAGATGGTGCATGCGATGAGAACAATTGGGACTCACCCTAGCTCCAGTGCTGGTCTAAAAGATGACCTTCTTGAAAATCTGCAGGCCTACCAGAAACGGATGGGAGTGCAGATGCAGCGATTCAAGTGA
		</sequence>
		<sequence>
			<taxon idref="22431|avian_domesticbirds|SouthernEurope|19650615|H10N8"/>
			ATGAGTCTTCTGACCGAGGTCGAAACGTACGTTCTCTCTATCGTCCCGTCAGGCCCCCTCAAAGCCGAGATCGCGCAGAGACTTGAAGATGTTTTTGCAGGGAAGAACACAGACCTTGAGGCTCTCATGGAATGGCTAAAGACAAGACCAATCCTGTCACCTCTGACTAAGGGGATTTTAGGATTTGTGTTTACGCTCACCGTGCCCAGTGAGCAAGGACTGCAGCGTAGACGCTTTGTCCAAAATGCCCTAAACGGGAACGGGGACCCAAACAACATGGATAGGGCCGTCAAGCTGTATAGGAAGCTGAAAAGAGAGATAACATTCCATGGAGCCAAGGAAGTGGCACTCAGCTACTCAGCTGGTGCACTTGCTAGCTGCATGGGCCTCATATACAACAGGATGGGAACAGTGACCACCGAGGTGGCTTTTGGCCTAGTGTGTGCCACTTGTGAACAGATTGCTGATTCACAGCATCGGTCTCATCGACAGATGGTGACAACCACCAACCCACTAATCAGGCATGAAAACAGGATGGTGCTGGCAAGCACTACAGCTAGGGCTATGGAGCAGATGGCTGGGTCGAGTGAACAGGCAGCGGAAGCCATGGAAGTTGCTAGTCAGGCTAGGCAGATGGTGCAGGCGATGAGGACAATTGGGACTCATCCTAGCTCCAGTGCTGGTCTAAAAGATGATCTTCTTGAAAATTTGCAGACCTACCAGAAACGGATGGGAGTGCAGATGCAGCGATTCAAGTGA
		</sequence>
		<sequence>
			<taxon idref="1010116|avian_shorebirds|Oceania|19720611|H10N8"/>
			ATGAGTCTTCTGACCGAGGTCGAAACGTACGTTCTCTCTATCGTCCCGTCAGGCCCCCTCAAAGCCGAGATCGCGCAGAGACTTGAAGATGTTTTTGCAGGGAAGAACACAGACCTTGAGGCTCTCATGGAATGGCTAAAGACAAGACCAATCCTGTCACCTCTGACTAAGGGGATTTTAGGATTTGTGTTTACGCTCACCGTGCCCAGTGAGCAAGGACTGCAGCGTAGACGCTTTGTCCAAAATGCCCTAAACGGGAACGGGGACCCAAACAACATGGATAGGGCCGTCAAGCTGTATAGGAAGCTGAAAAGAGAGATAACATTCCATGGAGCCAAGGAAGTGGCACTCAGCTACTCAGCTGGTGCACTTGCTAGCTGCATGGGCCTCATATACAACAGGATGGGAACAGTGACCACCGAGGTGGCTTTTGGCCTAGTGTGTGCCACTTGTGAACAGATTGCTGATTCACAGCATCGGTCTCATCGACAGATGGTGACAACCACCAACCCACTAATCAGGCATGAAAACAGGATGGTGCTGGCAAGCACTACAGCTAGGGCTATGGAGCAGATGGCTGGGTCGAGTGAACAGGCAGCGGAAGCCATGGAAGTTGCTAGTCAGGCTAGGCAGATGGTGCAGGCGATGAGGACAATTGGGACTCATCCTAGCTCCAGTGCTGGTCTAAAAGATGATCTTCTTGAAAATTTGCAGACCTACCAGAAACGGATGGGAGTGCAGATGCAGCGATTCAAGTGA
		</sequence>
		<sequence>
			<taxon idref="1018460|others|EastAsia|20111113|H3N2"/>
			ATGAGTCTTCTAACCGAGGTCGAAACGTACGTTCTCTCTATCATTCCATCAGGCCCCCTCAAAGCCGAGATCGCGCAGAAACTTGAGGATGTATTTGCAGGGAAGAACACTGATCTTGAGGCTCTCATGGAATGGCTAAAGACAAGACCAATCCTGTCACCTCTGACTAAGGGGATTTTAGGATTTGTGTTCACGCTCACCGTGCCCAGTGAGCGAGGACTGCAGCGTAGACGCTTTGTCCAAAATGCCCTAAATGGGAATGGAGATCCAAACAACATGGACAGGGCAGTCAAACTATACAGGAAGCTGAAAAGAGAGATAACATTCCATGGAGCTAAAGAGGTTGCACTCAGCTACTCAACTGGTGCACTTGCCAGTTGCATGGGTCTCATATACAACAGGATGGGAACGGTGACCACAGAAGTGGCTTTTGGACTAGTGTGTGCCACTTGTGAGCAGATTGCTGATTCACAGCATCGGTCTCACAGACAAATGGTGACTACCACCAACCCACTAATCAGGCATGAAAACAGAATGGTGCTGGCCAGCACTACTGCTAAGGCTATGGAGCAGATGGCTGGATCGAGTGAACAGGCAGCGGAAGCCATGGAGGTTGCTAGTCAGGCTAGGCAGATGGTGCAGGCAATGAGGACAATTGGGACTCACCCTAGTTCCAGTGCTGGTCTGAAAGATGATCTTCTTGAAAATTTGCAGGCCTACCAGAAACGGATGGGAGTGCAAATGCAGCGATTCAAGTGA
		</sequence>
		<sequence>
			<taxon idref="1016896|avian_waterfowl|SoutheastAsia|20120607|H3N6"/>
			ATGAGTCTTCTAACCGAGGTCGAAACGTACGTTCTCTCTATAGTTCCGTCAGGCCCCCTCAAAGCCGAGATCGCGCAGAGACTTGAGGATGTCTTTGCAGGGAAGAACACCGATCTCGAGGCTCTCATGGAATGGCTAAAGACAAGACCAATCCTGTCACCTCTGACCAAGGGGATTTTAGGATTTGTGTTCACGCTCACCGTGCCCAGTGAGCGAGGACTGCAGCGTAGACGCTTTGTCCAAAATGCCCTGAATGGGAATGGAGATCCAAACAACATGGACAGGGCAGTCAAACTATACAAAAAGCTGAAAAGAGAGATAACATTCCATGGAGCCAAAGAGGTTGCACTCAGCTATTCGACTGGTGCACTTGCCAGTTGCATGGGTCTCATATACAACAGGATGGGGACAGTAACCACTGAAGTGGCCTTTGGACTGGTGTGTGCCACTTGTGAGCAGATTGCTGATTCACAGCATCGATCTCACAGACAAATGGTGACTACCACCAACCCACTAATCAGGCATGAAAACAGAATGGTGCTAGCCAGCACTACGGCTAAGGCTATGGAGCAGATGGCTGGGTCGAGTGAACAGGCAGCGGAAGCCATGGAGGTTGCTAGTCAGGCCAGGCAGATGGTGCAGGCGATGAGGACAATTGGGACTCACCCTAGCTCCAGTGCTGGTCTGAAAGATGATCTTCTTGAAAATTTGCAGGCCTATCAGAAACGGATGGGAGTGCAAATGCAGCGATTCAAGTGA
		</sequence>
		<sequence>
			<taxon idref="1016214|avian_waterfowl|SoutheastAsia|20120615|H3N8"/>
			ATGAGTCTTCTAACCGAGGTCGAAACGTACGTTCTCTCTATAGTTCCGTCAGGCCCCCTCAAAGCCGAGATCGCGCAGAGACTTGAGGATGTCTTTGCAGGGAAGAACACCGATCTCGAGGCTCTCATGGAATGGCTAAAGACAAGACCAATCCTGTCACCTCTGACCAAGGGGATTTTAGGATTTGTGTTCACGCTCACCGTGCCCAGTGAGCGAGGACTGCAGCGTAGACGCTTTGTCCAAAATGCCCTGAATGGGAATGGAGATCCAAACAACATGGACAGGGCAGTCAAACTATACAAAAAGCTGAAAAGAGAGATAACATTCCATGGAGCCAAAGAGGTTGCACTCAGCTATTCGACTGGTGCACTTGCCAGTTGCATGGGTCTCATATACAACAGGATGGGGACAGTAACCACTGAAGTGGCCTTTGGACTGGTGTGTGCCACTTGTGAGCAGATTGCTGATTCACAGCATCGATCTCACAGACAAATGGTGACTACCACCAACCCACTAATCAGGCATGAAAACAGAATGGTGCTAGCCAGCACTACGGCTAAGGCTATGGAGCAGATGGCTGGGTCGAGTGAACAGGCAGCGGAAGCCATGGAGGTTGCTAGTCAGGCCAGGCAGATGGTGCAGGCGATGAGGACAATTGGGACTCACCCTAGCTCCAGTGCTGGTCTGAAAGATGATCTTCTTGAAAATTTGCAGGCCTATCAGAAACGGATGGGAGTGCAAATGCAGCGATTCAAGTGA
		</sequence>
		<sequence>
			<taxon idref="1000449|avian_domesticbirds|EastAsia|20020615|H7N2"/>
			ATGAGTCTTCTAACCGAGGTCGAAACGTACGTTCTCTCTATCGTCCCGTCAGGCCCCCTCAAAGCCGAGATCGCGCAGAGACTTGAAGATGTCTTTGCAGGGAAGAACACTGATCTCGAGGCTCTCATGGAATGGCTAAAGACAAGACCAATCCTGTCACCTCTGACTAAGGGGATTTTAGGGTTTGTGTTCACGCTCACCGTGCCCAGTGAGCGAGGACTGCAGCGTAGACGCTTTGTCCAGAATGCCTTAAATGGGAATGGAGACCCAAACAACATGGACAGGGCAGTCAAACTATACAGGAAGCTGAAAAGAGAGATAACATACCATGGGGCTAAAGAGGTTGCACTCAGCTATACAACCGGTGCACTTGCCAGTTGCATGGGTCTCATATACAACAGGATGGGAACGGTAACCACAGAAGTAGCTTTTGGCCTGGTGTGTGCCACTTGTGAGCAGATTGCTGACTCACAGCATCGATCTCACAGACAGATGGTGACTACCACCAACCCACTAATCAGGCATGAAAACAGAATGGTGCTGGCCAGCACTACAGCTAAGGCTATGGAGCAGATGGCTGGATCGAGTGAACAGGCAGCGGAAGCCATGGAGGTTGCTAGTCAGGCTAGGCAGATGGTGCAGGCTATGAGGACAATTGGGACTCACCCTAGCTCCAGTGCCGGTCTGAAAAATGATCTTCTTGAATATTTGCAGGCCTACCAGAAGCGGATGGGAGTGCATATGCAGCGATTCAAGTGA
		</sequence>
		<sequence>
			<taxon idref="22389|avian_waterfowl|EastAsia|19760615|H6N1"/>
			ATGAGTCTTCTAACCGAGGTCGAAACGTACGTTCTCTCTATCGTCCCGTCAGGCCCCCTCAAAGCCGAGATCGCGCAGAGACTTGAAGATGTCTTTGCAGGGAAGAACACCGATCTCGAGGCTCTCATGGAATGGCTAAAGACAAGACCAATCCTGTCACCTCTGACTAAAGGGATTTTAGGATTTGTGTTCACGCTCACCGTGCCCAGTGAGCGAGGACTGCAGCGTAGACGCTTTGTCCAAAATGCCCTAAATGGGAATGGAGACCCAAACAACATGGACAGGGCGGTCAAACTATACAGGAAGCTGAAAAGAGAGATAACATTCCATGGGGCCAAAGAGGTTGCACTCAGCTACTCAACCGGTGCACTTGCCAGTTGCATGGGTCTCATATACAACAGGATGGGAACAGTAACCACAGAAGTGGCTTTTGGCCTCGTGTGTGCCACTTGTGAGCAGATTGCTGACTCACAGCATCGGTCTCACAGACAGATGGTAACTACCACCAACCCACTAATCAGGCATGAAAACAGAATGGTGCTGGCTAGTACTACAGCTAAAGCTATGGAGCAGATGGCTGGATCGAGTGAGCAGGCAGCGGAAGCCATGGAGGTTGCTAGTCAGGCTAGGCAGATGGTGCAGGCGATGAGGACAATTGGGACTCACCCTAGCTCCAGTGCCGGTCTGAAAGATGATCTTCTTGAAAATTTGCAGGCCTACCAGAAACGGATGGGAGTGCAAATGCAGCGATTCAAGTGA
		</sequence>
		<sequence>
			<taxon idref="1000338|avian_domesticbirds|EastAsia|19870615|H6N1"/>
			ATGAGTCTTCTAACCGAGGTCGAAACGTACGTTCTCTCTATCGTCCCGTCAGGCCCCCTCAAAGCCGAGATCGCGCAGAGACTTGAAGATGTCTTTGCAGGGAAGAACACTGATCTCGAGGCTCTCATGGAATGGCTAAAGACAAGACCAATCCTGTCACCTCTGACTAAGGGGATTTTAGGGTTTGTGTTCACGCTCACCGTGCCCAGTGAGCAAGGACTGCAGCGTAGACGCTTTGTCCAAAATGCCCTGAATGGGAATGGAGACCCAAACAACATGGACAGGGCGGTCAAACTATACAAGAAGCTGAAAAGAGAGATAACATTCCATGGGGCCAAAGAGGTTGCACTCAGCTACTCACCCGGTGCACTTGCCAGTTGCATGGGTCTCATATACAACAGGATGGGAACGGTAACCACAGAAGTGGCTTTCGGCCTAGTGTGTGCCACTTGTGAGCAGATTGCTGACTCACAGCATCGGTCTCACAGACAGATGGTAACTACCACCAACCCACTAATCAGGCATGAAAACAGAATGGTGTTGGCCAGCACTACAGCTAAGGCTATGGAGCAGATGGCTGGATCGAGTGAGCAGGCAGCGGAAGCCATGGAGGTTGCTAGTCAGGCTAGGCAGATGGTGCAGGCGATGAGGACAATTGGGACTCACCCTAGCTCCAGTGCCGGTCTGAAAGATGATCTTCTTGAAAATTTGCAGGCCTACCAGAAACGGATGGGAGTGCAAATGCAGCGATTCAAGTGA
		</sequence>
		<sequence>
			<taxon idref="1003988|avian_waterfowl|Oceania|19790615|H4N4"/>
			ATGAGTCTTCTAACCGAGGTCGAAACGTACGTTCTCTCTATCGTCCCGTCAGGCCCCCTCAAAGCCGAGATCGCGCAGAGACTTGAAGATGTCTTTGCAGGGAAAAACACTGATCTCGAGGCTCTCATGGAATGGCTAAAGACAAGACCAATCCTGTCACCTCTGACTAAGGGGATTTTAGGTTTTGTGTTCACGCTCACCGTGCCCAGTGAGCGAGGACTGCAGCGTAGACGCTTTGTCCAAAATGCACTAAATGGGAACGGAGACCCAAACAACATGGACAGAGCAGTCAAACTATACAGGAAGCTGAAAAGAGAGATAACATTCCATGGGGCTAAAGAGGTTGCACTCAGCTACTCAACCGGTGCGCTTGCCAGTTGCATGGGTCTCATATACAACAGGATGGGAACTGTAACCACAGAAGTGGCTTTTGGCCTAGTGTGTGCCACTTGTGAGCAAATTGCTGACTCACAGCATCGGTCTCACAGACAGATGGTAACCACCACCAACCCACTAATCAGGCATGAAAACAGAATGGTGCTGGCCAGCACCACAGCTAAGGCTATGGAGCAGATGGCTGGATCGAGCGAGCAGGCAGCAGAAGCCATGGAGGTTGCTAGTCAGGCTAGGCAGATGGTGCAAGCGATGAGAACAATTGGGACTCACCCTAGCTCCAGTGCCGGTCTGAAAGATGATCTTCTTGAAAATTTGCAGGCCTACCAGAAACGGATGGGAGTGCAAATGCAGCGATTCAAGTGA
		</sequence>
		<sequence>
			<taxon idref="1001349|avian_waterfowl|Oceania|19830615|H3N8"/>
			ATGAGTCTTCTAACCGAGGTCGAAACGTACGTTCTCTCTATCGTCCCGTCAGGCCCCCTCAAAGCCGAGATCGCGCAGAGACTTGAAGATGTCTTTGCAGGGAAAAACACTGATCTCGAGGCTCTCATGGAATGGCTAAAGACAAGACCAATCCTGTCACCTCTGACGAAGGGGATTTTAGGGTTTGTGTTCACGCTCACCGTGCCCAGTGAGCGAGGACTGCAGCGTAGACGCTTTGTCCAAAATGCCCTAAATGGGAACGGAGACCCAAACAACATGGACAGAGCAGTCAAACTATACAGGAAGCTGAAAAGAGAGATAACATTCCATGGGGCTAAAGAGGTTGCACTCAGTTACTCAACCGGTGCGCTTGCCAGTTGCATGGGTCTCATATACAACAGGATGGGAACTGTAACCACAGAAGTGGCTTTTGGCCTAGTGTGCGCCACTTGTGAGCAAATTGCTGACTCACAGCATCGGTCTCACAGACAGATGGTAACCACCACCAACCCACTAATCAGGCATGAAAACAGAATGGTGCTGGCCAGCACCACGGCTAAGGCTATGGAGCAGATGGCTGGATCGAGCGAGCAGGCAGCAGAAGCCATGGAGGTTGCTAGTCAGGCTAGGCAGATGGTGCAAGCGATGAGGACAATTGGGACTCACCCTAGCTCCAGTGCCGGTCTGAAAGATGATCTTCTTGAAAATTTGCAGGCCTACCAGAAACGGATGGGAGTGCAAATGCAGCGATTCAAGTGA
		</sequence>
		<sequence>
			<taxon idref="22413|avian_waterfowl|Oceania|19800927|H6N5"/>
			ATGAGTCTTCTAACCGAGGTCGAAACGTACGTTCTCTCTATCGTCCCGTCAGGCCCCCTCAAAGCCGAGATCGCGCAGAGACTTGAAGATGTCTTTGCAGGGAAAAACACTGATCTTGAGGCTCTCATGGAATGGCTAAAGACAAGACCAATCCTGTCACCTCTGACCAAGGGGATTTTAGGATTTGTGTTCACGCTCACCGTGCCCAGTGAGCGAGGACTGCAGCGTAGACGCTTTGTCCAAAGTGCACTAAATGGGAATGGAGATCCAAACAACATGGACAGGGCAGTCAAACTATACAGGAAGCTGAAAAGGGAGATAACATTCCATGGGGCTAAAGAGGTTGCACTCAGCTACTCAACCGGTGCACTTGCCAGTTGCATGGGTCTCATATACAACAGGATGGGAACGGTAACCACGGAAGTGGCTTTTGGCCTAGTGTGTGCCACTTGTGAGCAGATTGCTGACTCACAGCATCGGTCTCACCGACAGATGGTAACTACCACCAACCCATTGATCAGGCATGAAAACAGGATGGTGCTGGCCAGCACTACGGCTAAGGCTATGGAGCAGATGGCTGGGTCGAGTGAGCAAGCAGCAGAAGCCATGGAGGTTGCTAGTCAGGCTAAGCAGATGGTGCAGGCGATGAGGACAATTGGGACTCATCCTAGCTCCAGTGCCGGTCTGAAAGATGATCTTCTTGAAAATTTGCAGGCCTACCAGAAACGGATGGGAGTGCAAATGCAGCGATTCAAGTGA
		</sequence>
		<sequence>
			<taxon idref="1000785|avian_landbirds|Oceania|19790615|H6N2"/>
			ATGAGTCTTCTAACCGAGGTCGAAACGTACGTTCTCTCTATCGTTCCGTCAGGCCCCCTCAAAGCCGAGATCGCGCAGAGACTTGAAGATGTCTTTGCAGGGAAGAACACTGATCTCGAGGCTCTCATGGAATGGCTAAAGACAAGACCAATCCTGTCACCTCTGACTAAGGGGATTTTAGGATTTGTGTTCACGCTCACCGTGCCCAGTGAGCGAGGACTGCAGCGTAGACGCTTTGTCCAAAATGCACTAAATGGAAATGGAGATCCAAACAACATGGACAGGGCAGTCAAACTATACAGGAAGTTGAAAAGGGAGATAACGTTCCATGGGGCTAAAGAGGTTGCACTCAGCTACTCAACCGGTGCACTTGCCAGTTGCATGGGTCTCATATACAACAGGATGGGAACGGTAACCACAGAAGTGGCTTTTGGCCTAGTGTGTGCCACTTGTGAGCAGATTGCTGACTCACAGCATCGATCCCACCGACAGATGGTAACTACCACCAACCCATTGATCAGGCATGAAAACAGGATGGTGCTGGCCAGCACTACAGCCAAGGCTATGGAGCAGATGGCTGGGTCGAGTGAGCAAGCAGCAGAAGCCATGGAGGTTGCTAGTCAGGCTAGGCAGATGGTGCAGGCAATGAGGACAATTGGGACTCATCCTAGCTCCAGTGCCGGTCTGAAAGATGATCTTCTTGAAAATTTGCAGGCCTACCAGAAACGGATGGGAGTGCAAATGCAGCGATTCAAGTGA
		</sequence>
		<sequence>
			<taxon idref="22407|avian_waterfowl|Oceania|19790101|H6N1"/>
			ATGAGTCTTCTAACCGAGGTCGAAACGTACGTTCTCTCTATCGTTCCGTCAGGCCCCCTCAAAGCCGAGATCGCGCAGAGACTTGAAGATGTCTTTGCAGGGAAGAACACTGATCTCGAGGCTCTCATGGAATGGCTAAAGACAAGACCAATCCTGTCACCTCTGACTAAGGGGATTTTAGGATTTGTGTTCACGCTCACCGTGCCCAGTGAGCGAGGACTGCAGCGTAGACGCTTTGTCCAAAATGCACTAAATGGAAATGGAGATCCAAACAACATGGACAGGGCAGTCAAACTATACAGGAAGTTGAAAAGGGAGATAACGTTCCATGGGGCTAAAGAGGTTGCACTCAGCTACTCAACCGGTGCACTTGCCAGTTGCATGGGTCTCATATACAACAGGATGGGAACGGTAACCACAGAAGTGGCTTTTGGCCTAGTGTGTGCCACTTGTGAGCAGATTGCTGACTCACAGCATCGATCCCACCGACAGATGGTAACTACCACCAACCCATTGATCAGGCATGAAAACAGGATGGTGCTGGCCAGCACTACAGCCAAGGCTATGGAGCAGATGGCTGGGTCGAGTGAGCAAGCAGCAGAAGCCATGGAGGTTGCTAGTCAGGCTAGGCAGATGGTGCAGGCAATGAGGACAATTGGGACTCATCCTAGCTCCAGTGCCGGTCTGAAAGATGATCTTCTTGAAAATTTGCAGGCCTACCAGAAACGGATGGGAGTGCAAATGCAGCGATTCAAGTGA
		</sequence>
		<sequence>
			<taxon idref="22421|avian_shorebirds|Oceania|19830615|H15N9"/>
[truncated: 530,326 more chars]
