# Supplementary material for: Ecological dynamics of influenza A viruses: cross-species transmission and global migration
Source: Sci Rep. 2016 Nov 9;6:36839. doi: 10.1038/srep36839 (PMC5101809; doi:10.1038/srep36839)
Supplement: Supplementary File 8 [file srep36839-s9.xml]

<?xml version="1.0" standalone="yes"?>

<!-- Generated by BEAUTi v1.8.2                                              -->
<!--       by Alexei J. Drummond, Andrew Rambaut and Marc A. Suchard         -->
<!--       Department of Computer Science, University of Auckland and        -->
<!--       Institute of Evolutionary Biology, University of Edinburgh        -->
<!--       David Geffen School of Medicine, University of California, Los Angeles-->
<!--       http://beast.bio.ed.ac.uk/                                        -->
<beast>

	<!-- The list of taxa to be analysed (can also include dates/ages).          -->
	<!-- ntax=754                                                                -->
	<taxa id="taxa">
		<taxon id="1020378|others|MidwestSouthAmerican|20100615|H18N11">
			<date value="2010.4520547945206" direction="forwards" units="years"/>
			<attr name="host">
				others
			</attr>
		</taxon>
		<taxon id="1012636|others|MiddleAmerica|20100915|H17N10">
			<date value="2010.704109589041" direction="forwards" units="years"/>
			<attr name="host">
				others
			</attr>
		</taxon>
		<taxon id="1012634|others|MiddleAmerica|20090515|H17N10">
			<date value="2009.3671232876711" direction="forwards" units="years"/>
			<attr name="host">
				others
			</attr>
		</taxon>
		<taxon id="1017957|avian_shorebirds|NorthAmerica|20000524|H11N2">
			<date value="2000.3934426229507" direction="forwards" units="years"/>
			<attr name="host">
				avian_shorebirds
			</attr>
		</taxon>
		<taxon id="1012983|avian_waterfowl|SouthernSouthAmerica|20070615|H9N2">
			<date value="2007.4520547945206" direction="forwards" units="years"/>
			<attr name="host">
				avian_waterfowl
			</attr>
		</taxon>
		<taxon id="1011093|avian_waterfowl|SouthernSouthAmerica|20100629|H6N2">
			<date value="2010.490410958904" direction="forwards" units="years"/>
			<attr name="host">
				avian_waterfowl
			</attr>
		</taxon>
		<taxon id="22351|avian_shorebirds|EasternSouthAmerica|19900418|H2N1">
			<date value="1990.2931506849316" direction="forwards" units="years"/>
			<attr name="host">
				avian_shorebirds
			</attr>
		</taxon>
		<taxon id="1002156|others|EastAsia|19710615|H3N8">
			<date value="1971.4520547945206" direction="forwards" units="years"/>
			<attr name="host">
				others
			</attr>
		</taxon>
		<taxon id="1026049|others|NorthAmerica|20130615|H3N8">
			<date value="2013.4520547945206" direction="forwards" units="years"/>
			<attr name="host">
				others
			</attr>
		</taxon>
		<taxon id="1022062|avian_waterfowl|NorthAmerica|20111022|H3N8">
			<date value="2011.805479452055" direction="forwards" units="years"/>
			<attr name="host">
				avian_waterfowl
			</attr>
		</taxon>
		<taxon id="1002438|avian_waterfowl|NorthAmerica|19870615|H3N8">
			<date value="1987.4520547945206" direction="forwards" units="years"/>
			<attr name="host">
				avian_waterfowl
			</attr>
		</taxon>
		<taxon id="1024711|avian_waterfowl|NorthAmerica|20121110|H10N3">
			<date value="2012.8579234972678" direction="forwards" units="years"/>
			<attr name="host">
				avian_waterfowl
			</attr>
		</taxon>
		<taxon id="25897|human|NorthAmerica|19350615|H1N1">
			<date value="1935.4520547945206" direction="forwards" units="years"/>
			<attr name="host">
				human
			</attr>
		</taxon>
		<taxon id="1009772|human|TheCaribbean|19340615|H1N1">
			<date value="1934.4520547945206" direction="forwards" units="years"/>
			<attr name="host">
				human
			</attr>
		</taxon>
		<taxon id="1018547|human|NorthAmerica|19760615|H1N1">
			<date value="1976.4535519125684" direction="forwards" units="years"/>
			<attr name="host">
				human
			</attr>
		</taxon>
		<taxon id="1018549|human|EastAsia|19680615|H3N2">
			<date value="1968.4535519125684" direction="forwards" units="years"/>
			<attr name="host">
				human
			</attr>
		</taxon>
		<taxon id="1010340|human|WesternEurope|19330601|H1N1">
			<date value="1933.4136986301369" direction="forwards" units="years"/>
			<attr name="host">
				human
			</attr>
		</taxon>
		<taxon id="16804|human|WesternEurope|19330615|H1N1">
			<date value="1933.4520547945206" direction="forwards" units="years"/>
			<attr name="host">
				human
			</attr>
		</taxon>
		<taxon id="1004050|human|Oceania|19460615|H1N1">
			<date value="1946.4520547945206" direction="forwards" units="years"/>
			<attr name="host">
				human
			</attr>
		</taxon>
		<taxon id="26147|human|NorthAmerica|19430615|H1N1">
			<date value="1943.4520547945206" direction="forwards" units="years"/>
			<attr name="host">
				human
			</attr>
		</taxon>
		<taxon id="1018414|human|Oceania|19680615|H3N2">
			<date value="1968.4535519125684" direction="forwards" units="years"/>
			<attr name="host">
				human
			</attr>
		</taxon>
		<taxon id="24225|human|NorthAmerica|19400615|H1N1">
			<date value="1940.4535519125684" direction="forwards" units="years"/>
			<attr name="host">
				human
			</attr>
		</taxon>
		<taxon id="1018537|human|NorthAmerica|19470615|H1N1">
			<date value="1947.4520547945206" direction="forwards" units="years"/>
			<attr name="host">
				human
			</attr>
		</taxon>
		<taxon id="1004055|human|NorthAmerica|19470615|H1N1">
			<date value="1947.4520547945206" direction="forwards" units="years"/>
			<attr name="host">
				human
			</attr>
		</taxon>
		<taxon id="25895|human|NorthAmerica|19480615|H1N1">
			<date value="1948.4535519125684" direction="forwards" units="years"/>
			<attr name="host">
				human
			</attr>
		</taxon>
		<taxon id="1018539|human|SouthernEurope|19490615|H1N1">
			<date value="1949.4520547945206" direction="forwards" units="years"/>
			<attr name="host">
				human
			</attr>
		</taxon>
		<taxon id="16779|human|EasternEurope|19770615|H1N1">
			<date value="1977.4520547945206" direction="forwards" units="years"/>
			<attr name="host">
				human
			</attr>
		</taxon>
		<taxon id="25899|human|NorthAmerica|19780615|H1N1">
			<date value="1978.4520547945206" direction="forwards" units="years"/>
			<attr name="host">
				human
			</attr>
		</taxon>
		<taxon id="26149|human|EasternSouthAmerica|19780615|H1N1">
			<date value="1978.4520547945206" direction="forwards" units="years"/>
			<attr name="host">
				human
			</attr>
		</taxon>
		<taxon id="26107|human|NorthAmerica|19800615|H1N1">
			<date value="1980.4535519125684" direction="forwards" units="years"/>
			<attr name="host">
				human
			</attr>
		</taxon>
		<taxon id="26373|human|NorthAmerica|19810615|H1N1">
			<date value="1981.4520547945206" direction="forwards" units="years"/>
			<attr name="host">
				human
			</attr>
		</taxon>
		<taxon id="24127|human|NorthAmerica|19830615|H1N1">
			<date value="1983.4520547945206" direction="forwards" units="years"/>
			<attr name="host">
				human
			</attr>
		</taxon>
		<taxon id="23511|human|NorthAmerica|19820615|H1N1">
			<date value="1982.4520547945206" direction="forwards" units="years"/>
			<attr name="host">
				human
			</attr>
		</taxon>
		<taxon id="23641|human|NorthAmerica|19800615|H1N1">
			<date value="1980.4535519125684" direction="forwards" units="years"/>
			<attr name="host">
				human
			</attr>
		</taxon>
		<taxon id="1002397|human|SouthernEurope|19890102|H1N1">
			<date value="1989.0027397260274" direction="forwards" units="years"/>
			<attr name="host">
				human
			</attr>
		</taxon>
		<taxon id="25769|human|NorthAmerica|19870615|H1N1">
			<date value="1987.4520547945206" direction="forwards" units="years"/>
			<attr name="host">
				human
			</attr>
		</taxon>
		<taxon id="25433|human|NorthAmerica|19860615|H1N1">
			<date value="1986.4520547945206" direction="forwards" units="years"/>
			<attr name="host">
				human
			</attr>
		</taxon>
		<taxon id="1000980|swine|EastAsia|20040615|H1N1">
			<date value="2004.4535519125684" direction="forwards" units="years"/>
			<attr name="host">
				swine
			</attr>
		</taxon>
		<taxon id="1000671|human|NorthAmerica|19910615|H1N1">
			<date value="1991.4520547945206" direction="forwards" units="years"/>
			<attr name="host">
				human
			</attr>
		</taxon>
		<taxon id="1014403|human|EasternEurope|19980615|H1N1">
			<date value="1998.4520547945206" direction="forwards" units="years"/>
			<attr name="host">
				human
			</attr>
		</taxon>
		<taxon id="28513|human|WesternEurope|20000615|H1N1">
			<date value="2000.4535519125684" direction="forwards" units="years"/>
			<attr name="host">
				human
			</attr>
		</taxon>
		<taxon id="1002065|human|EastAsia|19950615|H1N1">
			<date value="1995.4520547945206" direction="forwards" units="years"/>
			<attr name="host">
				human
			</attr>
		</taxon>
		<taxon id="24365|human|EastAsia|19960615|H1N1">
			<date value="1996.4535519125684" direction="forwards" units="years"/>
			<attr name="host">
				human
			</attr>
		</taxon>
		<taxon id="1013709|human|SoutheastAsia|20000504|H1N1">
			<date value="2000.3387978142077" direction="forwards" units="years"/>
			<attr name="host">
				human
			</attr>
		</taxon>
		<taxon id="21909|human|NorthAmerica|20010123|H1N1">
			<date value="2001.0602739726028" direction="forwards" units="years"/>
			<attr name="host">
				human
			</attr>
		</taxon>
		<taxon id="24811|human|Oceania|19990615|H1N1">
			<date value="1999.4520547945206" direction="forwards" units="years"/>
			<attr name="host">
				human
			</attr>
		</taxon>
		<taxon id="16801|human|Oceania|19990615|H1N1">
			<date value="1999.4520547945206" direction="forwards" units="years"/>
			<attr name="host">
				human
			</attr>
		</taxon>
		<taxon id="1001220|human|EastAsia|19990615|H1N1">
			<date value="1999.4520547945206" direction="forwards" units="years"/>
			<attr name="host">
				human
			</attr>
		</taxon>
		<taxon id="1008378|human|NorthAmerica|20090429|H1N1">
			<date value="2009.323287671233" direction="forwards" units="years"/>
			<attr name="host">
				human
			</attr>
		</taxon>
		<taxon id="1024070|human|EastAfrica|20090916|H1N1">
			<date value="2009.7068493150684" direction="forwards" units="years"/>
			<attr name="host">
				human
			</attr>
		</taxon>
		<taxon id="1014401|human|SouthAfrica|19970615|H1N1">
			<date value="1997.4520547945206" direction="forwards" units="years"/>
			<attr name="host">
				human
			</attr>
		</taxon>
		<taxon id="1014394|human|EastAsia|19990615|H1N1">
			<date value="1999.4520547945206" direction="forwards" units="years"/>
			<attr name="host">
				human
			</attr>
		</taxon>
		<taxon id="23265|human|NorthAmerica|19500615|H1N1">
			<date value="1950.4520547945206" direction="forwards" units="years"/>
			<attr name="host">
				human
			</attr>
		</taxon>
		<taxon id="1014950|human|EastAsia|19570615|H1N1">
			<date value="1957.4520547945206" direction="forwards" units="years"/>
			<attr name="host">
				human
			</attr>
		</taxon>
		<taxon id="1018413|human|NorthAmerica|19570615|H1N1">
			<date value="1957.4520547945206" direction="forwards" units="years"/>
			<attr name="host">
				human
			</attr>
		</taxon>
		<taxon id="1026397|human|EastAsia|19570615|H2N2">
			<date value="1957.4520547945206" direction="forwards" units="years"/>
			<attr name="host">
				human
			</attr>
		</taxon>
		<taxon id="26369|human|NorthAmerica|19580129|H2N2">
			<date value="1958.0767123287671" direction="forwards" units="years"/>
			<attr name="host">
				human
			</attr>
		</taxon>
		<taxon id="1026396|human|EastAsia|19570615|H2N2">
			<date value="1957.4520547945206" direction="forwards" units="years"/>
			<attr name="host">
				human
			</attr>
		</taxon>
		<taxon id="1026133|human|WesternEurope|19570911|H2N2">
			<date value="1957.6931506849314" direction="forwards" units="years"/>
			<attr name="host">
				human
			</attr>
		</taxon>
		<taxon id="1014955|human|NorthAmerica|19600615|H2N2">
			<date value="1960.4535519125684" direction="forwards" units="years"/>
			<attr name="host">
				human
			</attr>
		</taxon>
		<taxon id="26607|human|NorthAmerica|19600615|H2N2">
			<date value="1960.4535519125684" direction="forwards" units="years"/>
			<attr name="host">
				human
			</attr>
		</taxon>
		<taxon id="1004053|human|NorthAmerica|19630615|H2N2">
			<date value="1963.4520547945206" direction="forwards" units="years"/>
			<attr name="host">
				human
			</attr>
		</taxon>
		<taxon id="1002101|human|NorthAmerica|19680615|H2N2">
			<date value="1968.4535519125684" direction="forwards" units="years"/>
			<attr name="host">
				human
			</attr>
		</taxon>
		<taxon id="1014951|human|EastAsia|19570615|H2N2">
			<date value="1957.4520547945206" direction="forwards" units="years"/>
			<attr name="host">
				human
			</attr>
		</taxon>
		<taxon id="1026398|human|EasternEurope|19630615|H2N2">
			<date value="1963.4520547945206" direction="forwards" units="years"/>
			<attr name="host">
				human
			</attr>
		</taxon>
		<taxon id="1002103|human|CentralEurope|19650615|H2N2">
			<date value="1965.4520547945206" direction="forwards" units="years"/>
			<attr name="host">
				human
			</attr>
		</taxon>
		<taxon id="1001941|human|CentralEurope|19660615|H2N2">
			<date value="1966.4520547945206" direction="forwards" units="years"/>
			<attr name="host">
				human
			</attr>
		</taxon>
		<taxon id="1001939|human|CentralAsia|19670615|H2N2">
			<date value="1967.4520547945206" direction="forwards" units="years"/>
			<attr name="host">
				human
			</attr>
		</taxon>
		<taxon id="21973|human|EastAsia|19720615|H3N2">
			<date value="1972.4535519125684" direction="forwards" units="years"/>
			<attr name="host">
				human
			</attr>
		</taxon>
		<taxon id="1026400|human|Oceania|19680615|H2N2">
			<date value="1968.4535519125684" direction="forwards" units="years"/>
			<attr name="host">
				human
			</attr>
		</taxon>
		<taxon id="1001938|human|CentralEurope|19640615|H2N2">
			<date value="1964.4535519125684" direction="forwards" units="years"/>
			<attr name="host">
				human
			</attr>
		</taxon>
		<taxon id="26205|human|NorthAmerica|19670615|H2N2">
			<date value="1967.4520547945206" direction="forwards" units="years"/>
			<attr name="host">
				human
			</attr>
		</taxon>
		<taxon id="26207|human|NorthAmerica|19680615|H2N2">
			<date value="1968.4535519125684" direction="forwards" units="years"/>
			<attr name="host">
				human
			</attr>
		</taxon>
		<taxon id="16775|human|NorthAmerica|19710615|H3N2">
			<date value="1971.4520547945206" direction="forwards" units="years"/>
			<attr name="host">
				human
			</attr>
		</taxon>
		<taxon id="1013156|human|WesternEurope|19720615|H3N2">
			<date value="1972.4535519125684" direction="forwards" units="years"/>
			<attr name="host">
				human
			</attr>
		</taxon>
		<taxon id="23055|human|NorthAmerica|19720615|H3N2">
			<date value="1972.4535519125684" direction="forwards" units="years"/>
			<attr name="host">
				human
			</attr>
		</taxon>
		<taxon id="1013158|human|WesternEurope|19730615|H3N2">
			<date value="1973.4520547945206" direction="forwards" units="years"/>
			<attr name="host">
				human
			</attr>
		</taxon>
		<taxon id="16809|human|EasternEurope|19720615|H3N2">
			<date value="1972.4535519125684" direction="forwards" units="years"/>
			<attr name="host">
				human
			</attr>
		</taxon>
		<taxon id="22649|human|NorthAmerica|19730615|H3N2">
			<date value="1973.4520547945206" direction="forwards" units="years"/>
			<attr name="host">
				human
			</attr>
		</taxon>
		<taxon id="1014802|swine|WesternEurope|19900806|H3N2">
			<date value="1990.5945205479452" direction="forwards" units="years"/>
			<attr name="host">
				swine
			</attr>
		</taxon>
		<taxon id="21967|human|EastAsia|19730615|H3N2">
			<date value="1973.4520547945206" direction="forwards" units="years"/>
			<attr name="host">
				human
			</attr>
		</taxon>
		<taxon id="1013155|human|WesternEurope|19720615|H3N2">
			<date value="1972.4535519125684" direction="forwards" units="years"/>
			<attr name="host">
				human
			</attr>
		</taxon>
		<taxon id="22673|human|EastAsia|19740615|H3N2">
			<date value="1974.4520547945206" direction="forwards" units="years"/>
			<attr name="host">
				human
			</attr>
		</taxon>
		<taxon id="1008665|swine|EastAsia|20060615|H3N2">
			<date value="2006.4520547945206" direction="forwards" units="years"/>
			<attr name="host">
				swine
			</attr>
		</taxon>
		<taxon id="1014165|swine|EastAsia|20080715|H3N2">
			<date value="2008.535519125683" direction="forwards" units="years"/>
			<attr name="host">
				swine
			</attr>
		</taxon>
		<taxon id="22017|human|EastAsia|19750615|H3N2">
			<date value="1975.4520547945206" direction="forwards" units="years"/>
			<attr name="host">
				human
			</attr>
		</taxon>
		<taxon id="22631|human|NorthAmerica|19770615|H3N2">
			<date value="1977.4520547945206" direction="forwards" units="years"/>
			<attr name="host">
				human
			</attr>
		</taxon>
		<taxon id="22621|human|NorthAmerica|19780615|H3N2">
			<date value="1978.4520547945206" direction="forwards" units="years"/>
			<attr name="host">
				human
			</attr>
		</taxon>
		<taxon id="1020931|human|WesternEurope|19760615|H3N2">
			<date value="1976.4535519125684" direction="forwards" units="years"/>
			<attr name="host">
				human
			</attr>
		</taxon>
		<taxon id="26553|human|NorthAmerica|19780615|H1N1">
			<date value="1978.4520547945206" direction="forwards" units="years"/>
			<attr name="host">
				human
			</attr>
		</taxon>
		<taxon id="26601|human|EasternEurope|19790615|H1N1">
			<date value="1979.4520547945206" direction="forwards" units="years"/>
			<attr name="host">
				human
			</attr>
		</taxon>
		<taxon id="26117|human|NorthAmerica|19780615|H3N2">
			<date value="1978.4520547945206" direction="forwards" units="years"/>
			<attr name="host">
				human
			</attr>
		</taxon>
		<taxon id="1001055|human|SoutheastAsia|19790615|H3N2">
			<date value="1979.4520547945206" direction="forwards" units="years"/>
			<attr name="host">
				human
			</attr>
		</taxon>
		<taxon id="22659|human|EastAsia|19830615|H3N2">
			<date value="1983.4520547945206" direction="forwards" units="years"/>
			<attr name="host">
				human
			</attr>
		</taxon>
		<taxon id="1013179|human|WesternEurope|19801201|H3N2">
			<date value="1980.9153005464482" direction="forwards" units="years"/>
			<attr name="host">
				human
			</attr>
		</taxon>
		<taxon id="1013184|human|NorthernEurope|19830615|H3N2">
			<date value="1983.4520547945206" direction="forwards" units="years"/>
			<attr name="host">
				human
			</attr>
		</taxon>
		<taxon id="22669|human|NorthAmerica|19800615|H3N2">
			<date value="1980.4535519125684" direction="forwards" units="years"/>
			<attr name="host">
				human
			</attr>
		</taxon>
		<taxon id="1013180|human|WesternEurope|19810615|H3N2">
			<date value="1981.4520547945206" direction="forwards" units="years"/>
			<attr name="host">
				human
			</attr>
		</taxon>
		<taxon id="22533|human|EastAsia|19840615|H3N2">
			<date value="1984.4535519125684" direction="forwards" units="years"/>
			<attr name="host">
				human
			</attr>
		</taxon>
		<taxon id="21961|human|EastAsia|19850615|H3N2">
			<date value="1985.4520547945206" direction="forwards" units="years"/>
			<attr name="host">
				human
			</attr>
		</taxon>
		<taxon id="22019|human|EastAsia|19830615|H3N2">
			<date value="1983.4520547945206" direction="forwards" units="years"/>
			<attr name="host">
				human
			</attr>
		</taxon>
		<taxon id="1013186|human|WesternEurope|19850101|H3N2">
			<date value="1985.0" direction="forwards" units="years"/>
			<attr name="host">
				human
			</attr>
		</taxon>
		<taxon id="24689|human|NorthAmerica|19860615|H3N2">
			<date value="1986.4520547945206" direction="forwards" units="years"/>
			<attr name="host">
				human
			</attr>
		</taxon>
		<taxon id="23053|human|NorthAmerica|19850615|H3N2">
			<date value="1985.4520547945206" direction="forwards" units="years"/>
			<attr name="host">
				human
			</attr>
		</taxon>
		<taxon id="1013187|human|WesternEurope|19850201|H3N2">
			<date value="1985.0849315068492" direction="forwards" units="years"/>
			<attr name="host">
				human
			</attr>
		</taxon>
		<taxon id="1013188|human|NorthernEurope|19850615|H3N2">
			<date value="1985.4520547945206" direction="forwards" units="years"/>
			<attr name="host">
				human
			</attr>
		</taxon>
		<taxon id="21639|human|NorthAmerica|19860615|H3N2">
			<date value="1986.4520547945206" direction="forwards" units="years"/>
			<attr name="host">
				human
			</attr>
		</taxon>
		<taxon id="1014020|human|EasternEurope|19860615|H3N2">
			<date value="1986.4520547945206" direction="forwards" units="years"/>
			<attr name="host">
				human
			</attr>
		</taxon>
		<taxon id="21965|human|EastAsia|19850615|H3N2">
			<date value="1985.4520547945206" direction="forwards" units="years"/>
			<attr name="host">
				human
			</attr>
		</taxon>
		<taxon id="1013326|human|Oceania|19880615|H3N2">
			<date value="1988.4535519125684" direction="forwards" units="years"/>
			<attr name="host">
				human
			</attr>
		</taxon>
		<taxon id="1013195|human|NorthernEurope|19880615|H3N2">
			<date value="1988.4535519125684" direction="forwards" units="years"/>
			<attr name="host">
				human
			</attr>
		</taxon>
		<taxon id="1002398|human|SouthernEurope|19880205|H3N2">
			<date value="1988.0956284153006" direction="forwards" units="years"/>
			<attr name="host">
				human
			</attr>
		</taxon>
		<taxon id="1013208|human|NorthAmerica|19900615|H3N2">
			<date value="1990.4520547945206" direction="forwards" units="years"/>
			<attr name="host">
				human
			</attr>
		</taxon>
		<taxon id="16806|human|EastAsia|19890615|H3N2">
			<date value="1989.4520547945206" direction="forwards" units="years"/>
			<attr name="host">
				human
			</attr>
		</taxon>
		<taxon id="1013282|human|WesternEurope|19930615|H3N2">
			<date value="1993.4520547945206" direction="forwards" units="years"/>
			<attr name="host">
				human
			</attr>
		</taxon>
		<taxon id="1013262|human|NorthernEurope|19921001|H3N2">
			<date value="1992.7486338797814" direction="forwards" units="years"/>
			<attr name="host">
				human
			</attr>
		</taxon>
		<taxon id="1013206|human|Oceania|19890615|H3N2">
			<date value="1989.4520547945206" direction="forwards" units="years"/>
			<attr name="host">
				human
			</attr>
		</taxon>
		<taxon id="1013204|human|SoutheastAsia|19890615|H3N2">
			<date value="1989.4520547945206" direction="forwards" units="years"/>
			<attr name="host">
				human
			</attr>
		</taxon>
		<taxon id="1013210|human|EastAsia|19900615|H3N2">
			<date value="1990.4520547945206" direction="forwards" units="years"/>
			<attr name="host">
				human
			</attr>
		</taxon>
		<taxon id="1013239|human|WesternEurope|19911219|H3N2">
			<date value="1991.964383561644" direction="forwards" units="years"/>
			<attr name="host">
				human
			</attr>
		</taxon>
		<taxon id="1013259|human|NorthernEurope|19921101|H3N2">
			<date value="1992.8333333333333" direction="forwards" units="years"/>
			<attr name="host">
				human
			</attr>
		</taxon>
		<taxon id="1013623|human|SoutheastAsia|19950703|H3N2">
			<date value="1995.5013698630137" direction="forwards" units="years"/>
			<attr name="host">
				human
			</attr>
		</taxon>
		<taxon id="1013300|human|EastAsia|19960224|H3N2">
			<date value="1996.1475409836066" direction="forwards" units="years"/>
			<attr name="host">
				human
			</attr>
		</taxon>
		<taxon id="1002258|human|SouthernEurope|19900118|H3N2">
			<date value="1990.0465753424658" direction="forwards" units="years"/>
			<attr name="host">
				human
			</attr>
		</taxon>
		<taxon id="1013216|human|CentralEurope|19910615|H3N2">
			<date value="1991.4520547945206" direction="forwards" units="years"/>
			<attr name="host">
				human
			</attr>
		</taxon>
		<taxon id="1013304|human|EastAsia|19961002|H3N2">
			<date value="1996.7513661202186" direction="forwards" units="years"/>
			<attr name="host">
				human
			</attr>
		</taxon>
		<taxon id="23693|human|NorthAmerica|19961216|H3N2">
			<date value="1996.9562841530055" direction="forwards" units="years"/>
			<attr name="host">
				human
			</attr>
		</taxon>
		<taxon id="23289|human|NorthAmerica|19970106|H3N2">
			<date value="1997.013698630137" direction="forwards" units="years"/>
			<attr name="host">
				human
			</attr>
		</taxon>
		<taxon id="1013109|human|WesternEurope|19940615|H3N2">
			<date value="1994.4520547945206" direction="forwards" units="years"/>
			<attr name="host">
				human
			</attr>
		</taxon>
		<taxon id="23769|human|NorthAmerica|19960301|H3N2">
			<date value="1996.1639344262296" direction="forwards" units="years"/>
			<attr name="host">
				human
			</attr>
		</taxon>
		<taxon id="1013104|human|SoutheastAsia|19931221|H3N2">
			<date value="1993.9698630136986" direction="forwards" units="years"/>
			<attr name="host">
				human
			</attr>
		</taxon>
		<taxon id="1013297|human|WesternEurope|19951120|H3N2">
			<date value="1995.8849315068494" direction="forwards" units="years"/>
			<attr name="host">
				human
			</attr>
		</taxon>
		<taxon id="23605|human|NorthAmerica|19951214|H3N2">
			<date value="1995.9506849315069" direction="forwards" units="years"/>
			<attr name="host">
				human
			</attr>
		</taxon>
		<taxon id="1013637|human|SoutheastAsia|19970602|H3N2">
			<date value="1997.4164383561645" direction="forwards" units="years"/>
			<attr name="host">
				human
			</attr>
		</taxon>
		<taxon id="1013633|human|SoutheastAsia|19990218|H3N2">
			<date value="1999.131506849315" direction="forwards" units="years"/>
			<attr name="host">
				human
			</attr>
		</taxon>
		<taxon id="1014030|human|SouthAfrica|19960615|H3N2">
			<date value="1996.4535519125684" direction="forwards" units="years"/>
			<attr name="host">
				human
			</attr>
		</taxon>
		<taxon id="1013331|human|WesternEurope|19980114|H3N2">
			<date value="1998.035616438356" direction="forwards" units="years"/>
			<attr name="host">
				human
			</attr>
		</taxon>
		<taxon id="21753|human|NorthAmerica|19990209|H3N2">
			<date value="1999.1068493150685" direction="forwards" units="years"/>
			<attr name="host">
				human
			</attr>
		</taxon>
		<taxon id="1013309|human|WesternEurope|19981216|H3N2">
			<date value="1998.9561643835616" direction="forwards" units="years"/>
			<attr name="host">
				human
			</attr>
		</taxon>
		<taxon id="22633|human|NorthAmerica|20030129|H1N2">
			<date value="2003.0767123287671" direction="forwards" units="years"/>
			<attr name="host">
				human
			</attr>
		</taxon>
		<taxon id="21927|human|NorthAmerica|20021216|H1N2">
			<date value="2002.9561643835616" direction="forwards" units="years"/>
			<attr name="host">
				human
			</attr>
		</taxon>
		<taxon id="1013638|human|SoutheastAsia|19991009|H3N2">
			<date value="1999.7698630136986" direction="forwards" units="years"/>
			<attr name="host">
				human
			</attr>
		</taxon>
		<taxon id="1019318|swine|EastAsia|20100215|H3N2">
			<date value="2010.123287671233" direction="forwards" units="years"/>
			<attr name="host">
				swine
			</attr>
		</taxon>
		<taxon id="1013635|human|SoutheastAsia|19990716|H3N2">
			<date value="1999.5369863013698" direction="forwards" units="years"/>
			<attr name="host">
				human
			</attr>
		</taxon>
		<taxon id="25905|human|Oceania|20000919|H3N2">
			<date value="2000.7158469945355" direction="forwards" units="years"/>
			<attr name="host">
				human
			</attr>
		</taxon>
		<taxon id="1012422|human|SoutheastAsia|20010615|H3N2">
			<date value="2001.4520547945206" direction="forwards" units="years"/>
			<attr name="host">
				human
			</attr>
		</taxon>
		<taxon id="1000347|human|EastAsia|20020615|H3N2">
			<date value="2002.4520547945206" direction="forwards" units="years"/>
			<attr name="host">
				human
			</attr>
		</taxon>
		<taxon id="1012474|human|SoutheastAsia|20070310|H3N2">
			<date value="2007.186301369863" direction="forwards" units="years"/>
			<attr name="host">
				human
			</attr>
		</taxon>
		<taxon id="25055|human|Oceania|20050822|H3N2">
			<date value="2005.6383561643836" direction="forwards" units="years"/>
			<attr name="host">
				human
			</attr>
		</taxon>
		<taxon id="1015577|human|SouthAsia|20090824|H1N2">
			<date value="2009.6438356164383" direction="forwards" units="years"/>
			<attr name="host">
				human
			</attr>
		</taxon>
		<taxon id="1010422|human|NorthAmerica|20031219|H3N2">
			<date value="2003.964383561644" direction="forwards" units="years"/>
			<attr name="host">
				human
			</attr>
		</taxon>
		<taxon id="1000664|human|EastAsia|20040615|H3N2">
			<date value="2004.4535519125684" direction="forwards" units="years"/>
			<attr name="host">
				human
			</attr>
		</taxon>
		<taxon id="1011672|human|EastAsia|20040705|H3N2">
			<date value="2004.5081967213114" direction="forwards" units="years"/>
			<attr name="host">
				human
			</attr>
		</taxon>
		<taxon id="1010425|human|Oceania|20050619|H3N2">
			<date value="2005.4630136986302" direction="forwards" units="years"/>
			<attr name="host">
				human
			</attr>
		</taxon>
		<taxon id="21829|human|Oceania|20041012|H3N2">
			<date value="2004.77868852459" direction="forwards" units="years"/>
			<attr name="host">
				human
			</attr>
		</taxon>
		<taxon id="1010360|human|NorthAmerica|20050310|H3N2">
			<date value="2005.186301369863" direction="forwards" units="years"/>
			<attr name="host">
				human
			</attr>
		</taxon>
		<taxon id="21669|human|NorthAmerica|20041209|H3N2">
			<date value="2004.9371584699454" direction="forwards" units="years"/>
			<attr name="host">
				human
			</attr>
		</taxon>
		<taxon id="1010361|human|NorthAmerica|20060213|H3N2">
			<date value="2006.1178082191782" direction="forwards" units="years"/>
			<attr name="host">
				human
			</attr>
		</taxon>
		<taxon id="1012450|human|SoutheastAsia|20050830|H3N2">
			<date value="2005.6602739726027" direction="forwards" units="years"/>
			<attr name="host">
				human
			</attr>
		</taxon>
		<taxon id="1001418|human|NorthAmerica|20070305|H3N2">
			<date value="2007.172602739726" direction="forwards" units="years"/>
			<attr name="host">
				human
			</attr>
		</taxon>
		<taxon id="1022415|human|NorthAmerica|20070305|H3N2">
			<date value="2007.172602739726" direction="forwards" units="years"/>
			<attr name="host">
				human
			</attr>
		</taxon>
		<taxon id="1014055|human|Oceania|20060615|H3N2">
			<date value="2006.4520547945206" direction="forwards" units="years"/>
			<attr name="host">
				human
			</attr>
		</taxon>
		<taxon id="1005692|human|SoutheastAsia|20060615|H3N2">
			<date value="2006.4520547945206" direction="forwards" units="years"/>
			<attr name="host">
				human
			</attr>
		</taxon>
		<taxon id="1005687|human|SoutheastAsia|20080615|H3N2">
			<date value="2008.4535519125684" direction="forwards" units="years"/>
			<attr name="host">
				human
			</attr>
		</taxon>
		<taxon id="1022414|human|NorthAmerica|20070302|H3N2">
			<date value="2007.164383561644" direction="forwards" units="years"/>
			<attr name="host">
				human
			</attr>
		</taxon>
		<taxon id="1002610|human|Oceania|20070206|H3N2">
			<date value="2007.0986301369862" direction="forwards" units="years"/>
			<attr name="host">
				human
			</attr>
		</taxon>
		<taxon id="1024914|human|NorthAmerica|20130705|H3N2">
			<date value="2013.5068493150684" direction="forwards" units="years"/>
			<attr name="host">
				human
			</attr>
		</taxon>
		<taxon id="1022027|human|NorthAmerica|20110316|H3N2">
			<date value="2011.2027397260274" direction="forwards" units="years"/>
			<attr name="host">
				human
			</attr>
		</taxon>
		<taxon id="1013319|human|WesternEurope|20060225|H3N2">
			<date value="2006.150684931507" direction="forwards" units="years"/>
			<attr name="host">
				human
			</attr>
		</taxon>
		<taxon id="21337|human|NorthAmerica|20030219|H3N2">
			<date value="2003.1342465753426" direction="forwards" units="years"/>
			<attr name="host">
				human
			</attr>
		</taxon>
		<taxon id="1020710|swine|NorthAmerica|20090924|H3N2">
			<date value="2009.7287671232878" direction="forwards" units="years"/>
			<attr name="host">
				swine
			</attr>
		</taxon>
		<taxon id="22569|human|NorthAmerica|19971226|H3N2">
			<date value="1997.9835616438356" direction="forwards" units="years"/>
			<attr name="host">
				human
			</attr>
		</taxon>
		<taxon id="1013197|human|WesternEurope|19890615|H3N2">
			<date value="1989.4520547945206" direction="forwards" units="years"/>
			<attr name="host">
				human
			</attr>
		</taxon>
		<taxon id="1013194|human|WesternEurope|19880301|H3N2">
			<date value="1988.1639344262296" direction="forwards" units="years"/>
			<attr name="host">
				human
			</attr>
		</taxon>
		<taxon id="1013182|human|WesternEurope|19821201|H3N2">
			<date value="1982.9150684931508" direction="forwards" units="years"/>
			<attr name="host">
				human
			</attr>
		</taxon>
		<taxon id="1013165|human|WesternEurope|19750615|H3N2">
			<date value="1975.4520547945206" direction="forwards" units="years"/>
			<attr name="host">
				human
			</attr>
		</taxon>
		<taxon id="1013153|human|WesternEurope|19710615|H3N2">
			<date value="1971.4520547945206" direction="forwards" units="years"/>
			<attr name="host">
				human
			</attr>
		</taxon>
		<taxon id="1003151|human|EasternEurope|19650615|H2N2">
			<date value="1965.4520547945206" direction="forwards" units="years"/>
			<attr name="host">
				human
			</attr>
		</taxon>
		<taxon id="26377|human|SoutheastAsia|19540615|H1N1">
			<date value="1954.4520547945206" direction="forwards" units="years"/>
			<attr name="host">
				human
			</attr>
		</taxon>
		<taxon id="1004062|swine|NorthAmerica|19310615|H1N1">
			<date value="1931.4520547945206" direction="forwards" units="years"/>
			<attr name="host">
				swine
			</attr>
		</taxon>
		<taxon id="1000675|swine|NorthAmerica|19420615|H1N1">
			<date value="1942.4520547945206" direction="forwards" units="years"/>
			<attr name="host">
				swine
			</attr>
		</taxon>
		<taxon id="28056|swine|EastAsia|20050615|H1N1">
			<date value="2005.4520547945206" direction="forwards" units="years"/>
			<attr name="host">
				swine
			</attr>
		</taxon>
		<taxon id="28059|swine|EastAsia|20040615|H1N2">
			<date value="2004.4535519125684" direction="forwards" units="years"/>
			<attr name="host">
				swine
			</attr>
		</taxon>
		<taxon id="1002079|swine|EastAsia|19790615|H1N1">
			<date value="1979.4520547945206" direction="forwards" units="years"/>
			<attr name="host">
				swine
			</attr>
		</taxon>
		<taxon id="1001137|swine|NorthAmerica|19770615|H1N1">
			<date value="1977.4520547945206" direction="forwards" units="years"/>
			<attr name="host">
				swine
			</attr>
		</taxon>
		<taxon id="26861|swine|NorthAmerica|19770615|H1N1">
			<date value="1977.4520547945206" direction="forwards" units="years"/>
			<attr name="host">
				swine
			</attr>
		</taxon>
		<taxon id="1018546|human|NorthAmerica|19760615|H1N1">
			<date value="1976.4535519125684" direction="forwards" units="years"/>
			<attr name="host">
				human
			</attr>
		</taxon>
		<taxon id="1014764|swine|WesternEurope|19901207|H1N1">
			<date value="1990.9315068493152" direction="forwards" units="years"/>
			<attr name="host">
				swine
			</attr>
		</taxon>
		<taxon id="1001282|human|NorthAmerica|19760615|H1N1">
			<date value="1976.4535519125684" direction="forwards" units="years"/>
			<attr name="host">
				human
			</attr>
		</taxon>
		<taxon id="26719|swine|NorthAmerica|19750615|H1N1">
			<date value="1975.4520547945206" direction="forwards" units="years"/>
			<attr name="host">
				swine
			</attr>
		</taxon>
		<taxon id="26703|swine|NorthAmerica|19770615|H1N1">
			<date value="1977.4520547945206" direction="forwards" units="years"/>
			<attr name="host">
				swine
			</attr>
		</taxon>
		<taxon id="1009901|swine|EastAsia|19791228|H1N1">
			<date value="1979.9890410958903" direction="forwards" units="years"/>
			<attr name="host">
				swine
			</attr>
		</taxon>
		<taxon id="1002089|avian_domesticbirds|NorthAmerica|19910615|H1N1">
			<date value="1991.4520547945206" direction="forwards" units="years"/>
			<attr name="host">
				avian_domesticbirds
			</attr>
		</taxon>
		<taxon id="1000792|avian_domesticbirds|NorthAmerica|19800615|H1N1">
			<date value="1980.4535519125684" direction="forwards" units="years"/>
			<attr name="host">
				avian_domesticbirds
			</attr>
		</taxon>
		<taxon id="1001518|swine|NorthAmerica|19860615|H1N1">
			<date value="1986.4520547945206" direction="forwards" units="years"/>
			<attr name="host">
				swine
			</attr>
		</taxon>
		<taxon id="1001943|swine|SoutheastAsia|20050615|H3N2">
			<date value="2005.4520547945206" direction="forwards" units="years"/>
			<attr name="host">
				swine
			</attr>
		</taxon>
		<taxon id="1012649|swine|SoutheastAsia|20090715|H3N2">
			<date value="2009.5342465753424" direction="forwards" units="years"/>
			<attr name="host">
				swine
			</attr>
		</taxon>
		<taxon id="1009957|swine|EastAsia|20000915|H1N1">
			<date value="2000.704918032787" direction="forwards" units="years"/>
			<attr name="host">
				swine
			</attr>
		</taxon>
		<taxon id="1007002|swine|EastAsia|20090604|H1N1">
			<date value="2009.4219178082192" direction="forwards" units="years"/>
			<attr name="host">
				swine
			</attr>
		</taxon>
		<taxon id="1009932|swine|EastAsia|20010327|H1N1">
			<date value="2001.2328767123288" direction="forwards" units="years"/>
			<attr name="host">
				swine
			</attr>
		</taxon>
		<taxon id="1002573|swine|NorthAmerica|19780615|H1N1">
			<date value="1978.4520547945206" direction="forwards" units="years"/>
			<attr name="host">
				swine
			</attr>
		</taxon>
		<taxon id="1009910|swine|EastAsia|19770418|H1N1">
			<date value="1977.2931506849316" direction="forwards" units="years"/>
			<attr name="host">
				swine
			</attr>
		</taxon>
		<taxon id="1009958|swine|EastAsia|19780106|H1N1">
			<date value="1978.013698630137" direction="forwards" units="years"/>
			<attr name="host">
				swine
			</attr>
		</taxon>
		<taxon id="1002080|swine|EastAsia|19770615|H1N1">
			<date value="1977.4520547945206" direction="forwards" units="years"/>
			<attr name="host">
				swine
			</attr>
		</taxon>
		<taxon id="1003326|swine|EastAsia|20060615|H1N2">
			<date value="2006.4520547945206" direction="forwards" units="years"/>
			<attr name="host">
				swine
			</attr>
		</taxon>
		<taxon id="28060|swine|EastAsia|20050615|H1N2">
			<date value="2005.4520547945206" direction="forwards" units="years"/>
			<attr name="host">
				swine
			</attr>
		</taxon>
		<taxon id="28057|swine|EastAsia|20040615|H1N2">
			<date value="2004.4535519125684" direction="forwards" units="years"/>
			<attr name="host">
				swine
			</attr>
		</taxon>
		<taxon id="1005599|human|Oceania|20090803|H1N1">
			<date value="2009.5863013698631" direction="forwards" units="years"/>
			<attr name="host">
				human
			</attr>
		</taxon>
		<taxon id="1016127|human|EastAsia|20100728|H1N1">
			<date value="2010.5698630136985" direction="forwards" units="years"/>
			<attr name="host">
				human
			</attr>
		</taxon>
		<taxon id="1025111|swine|EastAsia|20110224|H1N1">
			<date value="2011.1479452054793" direction="forwards" units="years"/>
			<attr name="host">
				swine
			</attr>
		</taxon>
		<taxon id="1016820|human|NorthAmerica|20100101|H1N1">
			<date value="2010.0" direction="forwards" units="years"/>
			<attr name="host">
				human
			</attr>
		</taxon>
		<taxon id="1026316|swine|SouthernEurope|20130115|H1N1">
			<date value="2013.0383561643835" direction="forwards" units="years"/>
			<attr name="host">
				swine
			</attr>
		</taxon>
		<taxon id="1011435|swine|TheCaribbean|20101101|H1N1">
			<date value="2010.8328767123287" direction="forwards" units="years"/>
			<attr name="host">
				swine
			</attr>
		</taxon>
		<taxon id="1008350|human|SouthernEurope|20091215|H1N1">
			<date value="2009.9534246575342" direction="forwards" units="years"/>
			<attr name="host">
				human
			</attr>
		</taxon>
		<taxon id="1025289|swine|EastAsia|20120906|H3N2">
			<date value="2012.6803278688524" direction="forwards" units="years"/>
			<attr name="host">
				swine
			</attr>
		</taxon>
		<taxon id="1025251|swine|EastAsia|20101021|H1N1">
			<date value="2010.8027397260273" direction="forwards" units="years"/>
			<attr name="host">
				swine
			</attr>
		</taxon>
		<taxon id="1015538|human|CentralEurope|20110204|H1N1">
			<date value="2011.0931506849315" direction="forwards" units="years"/>
			<attr name="host">
				human
			</attr>
		</taxon>
		<taxon id="1024065|human|EastAfrica|20110411|H1N1">
			<date value="2011.2739726027398" direction="forwards" units="years"/>
			<attr name="host">
				human
			</attr>
		</taxon>
		<taxon id="1012993|human|EastAsia|20090702|H1N1">
			<date value="2009.4986301369863" direction="forwards" units="years"/>
			<attr name="host">
				human
			</attr>
		</taxon>
		<taxon id="1025157|swine|EastAsia|20111020|H1N2">
			<date value="2011.8" direction="forwards" units="years"/>
			<attr name="host">
				swine
			</attr>
		</taxon>
		<taxon id="1014386|human|EastAsia|20100113|H1N1">
			<date value="2010.0328767123287" direction="forwards" units="years"/>
			<attr name="host">
				human
			</attr>
		</taxon>
		<taxon id="1020675|swine|NorthAmerica|20100126|H1N1">
			<date value="2010.0684931506848" direction="forwards" units="years"/>
			<attr name="host">
				swine
			</attr>
		</taxon>
		<taxon id="1016108|human|NorthAmerica|20110113|H1N1">
			<date value="2011.0328767123287" direction="forwards" units="years"/>
			<attr name="host">
				human
			</attr>
		</taxon>
		<taxon id="28743|swine|NorthAmerica|20111115|H1N2">
			<date value="2011.8712328767124" direction="forwards" units="years"/>
			<attr name="host">
				swine
			</attr>
		</taxon>
		<taxon id="1015310|human|SoutheastAsia|20090903|H1N1">
			<date value="2009.6712328767123" direction="forwards" units="years"/>
			<attr name="host">
				human
			</attr>
		</taxon>
		<taxon id="1007458|human|WesternEurope|20091118|H1N1">
			<date value="2009.8794520547945" direction="forwards" units="years"/>
			<attr name="host">
				human
			</attr>
		</taxon>
		<taxon id="1005420|human|CentralAsia|20091128|H1N1">
			<date value="2009.9068493150685" direction="forwards" units="years"/>
			<attr name="host">
				human
			</attr>
		</taxon>
		<taxon id="1010241|human|MiddleAmerica|20100319|H1N1">
			<date value="2010.2109589041097" direction="forwards" units="years"/>
			<attr name="host">
				human
			</attr>
		</taxon>
		<taxon id="1003482|human|SouthernEurope|20090527|H1N1">
			<date value="2009.4" direction="forwards" units="years"/>
			<attr name="host">
				human
			</attr>
		</taxon>
		<taxon id="1014253|human|SoutheastAsia|20090713|H1N1">
			<date value="2009.5287671232877" direction="forwards" units="years"/>
			<attr name="host">
				human
			</attr>
		</taxon>
		<taxon id="1021597|human|Oceania|20090625|H1N1">
			<date value="2009.4794520547946" direction="forwards" units="years"/>
			<attr name="host">
				human
			</attr>
		</taxon>
		<taxon id="1007308|human|WesternEurope|20100104|H1N1">
			<date value="2010.0082191780823" direction="forwards" units="years"/>
			<attr name="host">
				human
			</attr>
		</taxon>
		<taxon id="1013745|human|SoutheastAsia|20090805|H1N1">
			<date value="2009.5917808219178" direction="forwards" units="years"/>
			<attr name="host">
				human
			</attr>
		</taxon>
		<taxon id="1010037|human|NorthAmerica|20090425|H1N1">
			<date value="2009.3123287671233" direction="forwards" units="years"/>
			<attr name="host">
				human
			</attr>
		</taxon>
		<taxon id="1025798|human|MidwestSouthAmerican|20090701|H1N1">
			<date value="2009.495890410959" direction="forwards" units="years"/>
			<attr name="host">
				human
			</attr>
		</taxon>
		<taxon id="1011317|human|MidwestSouthAmerican|20091007|H1N1">
			<date value="2009.7643835616439" direction="forwards" units="years"/>
			<attr name="host">
				human
			</attr>
		</taxon>
		<taxon id="1021393|swine|CentralEurope|20120126|H1N2">
			<date value="2012.068306010929" direction="forwards" units="years"/>
			<attr name="host">
				swine
			</attr>
		</taxon>
		<taxon id="1020830|swine|CentralEurope|20110803|H1N2">
			<date value="2011.5863013698631" direction="forwards" units="years"/>
			<attr name="host">
				swine
			</attr>
		</taxon>
		<taxon id="1005513|human|SoutheastAsia|20090714|H1N1">
			<date value="2009.531506849315" direction="forwards" units="years"/>
			<attr name="host">
				human
			</attr>
		</taxon>
		<taxon id="1019153|human|NorthAmerica|20120201|H1N1">
			<date value="2012.0846994535518" direction="forwards" units="years"/>
			<attr name="host">
				human
			</attr>
		</taxon>
		<taxon id="1016941|human|EastAsia|20110216|H1N1">
			<date value="2011.1260273972603" direction="forwards" units="years"/>
			<attr name="host">
				human
			</attr>
		</taxon>
		<taxon id="1026226|human|NorthernEurope|20140214|H1N1">
			<date value="2014.1205479452055" direction="forwards" units="years"/>
			<attr name="host">
				human
			</attr>
		</taxon>
		<taxon id="1014542|human|SoutheastAsia|20100713|H1N1">
			<date value="2010.5287671232877" direction="forwards" units="years"/>
			<attr name="host">
				human
			</attr>
		</taxon>
		<taxon id="1025188|swine|EastAsia|20120105|H1N2">
			<date value="2012.0109289617487" direction="forwards" units="years"/>
			<attr name="host">
				swine
			</attr>
		</taxon>
		<taxon id="1015031|swine|EastAsia|20110225|H1N1">
			<date value="2011.150684931507" direction="forwards" units="years"/>
			<attr name="host">
				swine
			</attr>
		</taxon>
		<taxon id="1009695|human|NorthAmerica|20100126|H1N1">
			<date value="2010.0684931506848" direction="forwards" units="years"/>
			<attr name="host">
				human
			</attr>
		</taxon>
		<taxon id="1022192|swine|NorthAmerica|20121115|H1N2">
			<date value="2012.8715846994535" direction="forwards" units="years"/>
			<attr name="host">
				swine
			</attr>
		</taxon>
		<taxon id="1026055|swine|NorthAmerica|20140725|H3N2">
			<date value="2014.5616438356165" direction="forwards" units="years"/>
			<attr name="host">
				swine
			</attr>
		</taxon>
		<taxon id="1025931|swine|SoutheastAsia|20140120|H3N2">
			<date value="2014.0520547945205" direction="forwards" units="years"/>
			<attr name="host">
				swine
			</attr>
		</taxon>
		<taxon id="1018288|swine|EastAsia|20120306|H3N1">
			<date value="2012.1775956284152" direction="forwards" units="years"/>
			<attr name="host">
				swine
			</attr>
		</taxon>
		<taxon id="1011014|swine|NorthAmerica|19980615|H3N2">
			<date value="1998.4520547945206" direction="forwards" units="years"/>
			<attr name="host">
				swine
			</attr>
		</taxon>
		<taxon id="1010539|swine|SoutheastAsia|20100215|H3N2">
			<date value="2010.123287671233" direction="forwards" units="years"/>
			<attr name="host">
				swine
			</attr>
		</taxon>
		<taxon id="1025231|swine|EastAsia|20120705|H3N2">
			<date value="2012.5081967213114" direction="forwards" units="years"/>
			<attr name="host">
				swine
			</attr>
		</taxon>
		<taxon id="1025162|swine|EastAsia|20111020|H1N2">
			<date value="2011.8" direction="forwards" units="years"/>
			<attr name="host">
				swine
			</attr>
		</taxon>
		<taxon id="1025075|swine|EastAsia|20111106|H1N2">
			<date value="2011.8465753424657" direction="forwards" units="years"/>
			<attr name="host">
				swine
			</attr>
		</taxon>
		<taxon id="1025206|swine|EastAsia|20120216|H1N2">
			<date value="2012.1256830601094" direction="forwards" units="years"/>
			<attr name="host">
				swine
			</attr>
		</taxon>
		<taxon id="1025239|swine|EastAsia|20100930|H1N1">
			<date value="2010.7452054794521" direction="forwards" units="years"/>
			<attr name="host">
				swine
			</attr>
		</taxon>
		<taxon id="1025149|swine|EastAsia|20111006|H1N2">
			<date value="2011.7616438356165" direction="forwards" units="years"/>
			<attr name="host">
				swine
			</attr>
		</taxon>
		<taxon id="1025148|swine|EastAsia|20111006|H1N1">
			<date value="2011.7616438356165" direction="forwards" units="years"/>
			<attr name="host">
				swine
			</attr>
		</taxon>
		<taxon id="1025065|swine|EastAsia|20111023|H1N2">
			<date value="2011.8082191780823" direction="forwards" units="years"/>
			<attr name="host">
				swine
			</attr>
		</taxon>
		<taxon id="1014753|swine|EastAsia|20090115|H1N2">
			<date value="2009.0383561643835" direction="forwards" units="years"/>
			<attr name="host">
				swine
			</attr>
		</taxon>
		<taxon id="1018289|swine|EastAsia|20120306|H1N2">
			<date value="2012.1775956284152" direction="forwards" units="years"/>
			<attr name="host">
				swine
			</attr>
		</taxon>
		<taxon id="1026137|swine|EastAsia|20050215|H1N2">
			<date value="2005.123287671233" direction="forwards" units="years"/>
			<attr name="host">
				swine
			</attr>
		</taxon>
		<taxon id="1020650|swine|NorthAmerica|20080912|H1N1">
			<date value="2008.6967213114754" direction="forwards" units="years"/>
			<attr name="host">
				swine
			</attr>
		</taxon>
		<taxon id="1020652|swine|NorthAmerica|20080916|H1N1">
			<date value="2008.707650273224" direction="forwards" units="years"/>
			<attr name="host">
				swine
			</attr>
		</taxon>
		<taxon id="1025628|swine|NorthAmerica|20111116|H1N1">
			<date value="2011.8739726027397" direction="forwards" units="years"/>
			<attr name="host">
				swine
			</attr>
		</taxon>
		<taxon id="1020724|swine|NorthAmerica|20110928|H1N2">
			<date value="2011.7397260273972" direction="forwards" units="years"/>
			<attr name="host">
				swine
			</attr>
		</taxon>
		<taxon id="1020760|swine|NorthAmerica|20061031|H3N2">
			<date value="2006.8301369863013" direction="forwards" units="years"/>
			<attr name="host">
				swine
			</attr>
		</taxon>
		<taxon id="1008819|swine|NorthAmerica|20030615|H1N1">
			<date value="2003.4520547945206" direction="forwards" units="years"/>
			<attr name="host">
				swine
			</attr>
		</taxon>
		<taxon id="1021481|swine|NorthAmerica|20121204|H3N2">
			<date value="2012.9234972677596" direction="forwards" units="years"/>
			<attr name="host">
				swine
			</attr>
		</taxon>
		<taxon id="1000774|swine|NorthAmerica|20030615|H3N2">
			<date value="2003.4520547945206" direction="forwards" units="years"/>
			<attr name="host">
				swine
			</attr>
		</taxon>
		<taxon id="1002233|avian_domesticbirds|NorthAmerica|20050615|H3N2">
			<date value="2005.4520547945206" direction="forwards" units="years"/>
			<attr name="host">
				avian_domesticbirds
			</attr>
		</taxon>
		<taxon id="1020928|swine|NorthAmerica|20130906|H1N1">
			<date value="2013.6794520547944" direction="forwards" units="years"/>
			<attr name="host">
				swine
			</attr>
		</taxon>
		<taxon id="1020556|swine|NorthAmerica|20101217|H3N2">
			<date value="2010.958904109589" direction="forwards" units="years"/>
			<attr name="host">
				swine
			</attr>
		</taxon>
		<taxon id="1026389|swine|NorthAmerica|20121009|H3N2">
			<date value="2012.7704918032787" direction="forwards" units="years"/>
			<attr name="host">
				swine
			</attr>
		</taxon>
		<taxon id="1002135|human|NorthAmerica|20070615|H3N2">
			<date value="2007.4520547945206" direction="forwards" units="years"/>
			<attr name="host">
				human
			</attr>
		</taxon>
		<taxon id="1020995|swine|NorthAmerica|20130326|H3N2">
			<date value="2013.2301369863014" direction="forwards" units="years"/>
			<attr name="host">
				swine
			</attr>
		</taxon>
		<taxon id="1020714|swine|NorthAmerica|20111021|H3N2">
			<date value="2011.8027397260273" direction="forwards" units="years"/>
			<attr name="host">
				swine
			</attr>
		</taxon>
		<taxon id="1021665|swine|NorthAmerica|20130719|H3N2">
			<date value="2013.545205479452" direction="forwards" units="years"/>
			<attr name="host">
				swine
			</attr>
		</taxon>
		<taxon id="1018755|swine|EastAsia|20120423|H3N2">
			<date value="2012.308743169399" direction="forwards" units="years"/>
			<attr name="host">
				swine
			</attr>
		</taxon>
		<taxon id="1020617|swine|NorthAmerica|20061103|H3N2">
			<date value="2006.8383561643836" direction="forwards" units="years"/>
			<attr name="host">
				swine
			</attr>
		</taxon>
		<taxon id="1010170|swine|NorthAmerica|20090528|H3N2">
			<date value="2009.4027397260274" direction="forwards" units="years"/>
			<attr name="host">
				swine
			</attr>
		</taxon>
		<taxon id="1020644|swine|NorthAmerica|20080402|H1N1">
			<date value="2008.2513661202186" direction="forwards" units="years"/>
			<attr name="host">
				swine
			</attr>
		</taxon>
		<taxon id="1012758|swine|NorthAmerica|20110616|H3N2">
			<date value="2011.454794520548" direction="forwards" units="years"/>
			<attr name="host">
				swine
			</attr>
		</taxon>
		<taxon id="1011493|swine|NorthAmerica|20060519|H1N1">
			<date value="2006.3780821917808" direction="forwards" units="years"/>
			<attr name="host">
				swine
			</attr>
		</taxon>
		<taxon id="1020864|swine|NorthAmerica|20031204|H3N2">
			<date value="2003.9232876712329" direction="forwards" units="years"/>
			<attr name="host">
				swine
			</attr>
		</taxon>
		<taxon id="1000682|human|NorthAmerica|20050615|H1N1">
			<date value="2005.4520547945206" direction="forwards" units="years"/>
			<attr name="host">
				human
			</attr>
		</taxon>
		<taxon id="1020623|swine|NorthAmerica|20070313|H1N1">
			<date value="2007.194520547945" direction="forwards" units="years"/>
			<attr name="host">
				swine
			</attr>
		</taxon>
		<taxon id="1018386|swine|NorthAmerica|20120914|H1N2">
			<date value="2012.7021857923498" direction="forwards" units="years"/>
			<attr name="host">
				swine
			</attr>
		</taxon>
		<taxon id="1021514|swine|NorthAmerica|20130910|H1N1">
			<date value="2013.690410958904" direction="forwards" units="years"/>
			<attr name="host">
				swine
			</attr>
		</taxon>
		<taxon id="1023400|human|NorthAmerica|20121215|H1N2">
			<date value="2012.9535519125684" direction="forwards" units="years"/>
			<attr name="host">
				human
			</attr>
		</taxon>
		<taxon id="28815|swine|NorthAmerica|20120910|H1N2">
			<date value="2012.691256830601" direction="forwards" units="years"/>
			<attr name="host">
				swine
			</attr>
		</taxon>
		<taxon id="1021623|swine|NorthAmerica|20140103|H3N2">
			<date value="2014.0054794520547" direction="forwards" units="years"/>
			<attr name="host">
				swine
			</attr>
		</taxon>
		<taxon id="1020746|swine|NorthAmerica|20040909|H1N1">
			<date value="2004.688524590164" direction="forwards" units="years"/>
			<attr name="host">
				swine
			</attr>
		</taxon>
		<taxon id="1020599|swine|NorthAmerica|20040311|H1N1">
			<date value="2004.191256830601" direction="forwards" units="years"/>
			<attr name="host">
				swine
			</attr>
		</taxon>
		<taxon id="1020669|swine|NorthAmerica|20100702|H3N2">
			<date value="2010.4986301369863" direction="forwards" units="years"/>
			<attr name="host">
				swine
			</attr>
		</taxon>
		<taxon id="1020773|swine|NorthAmerica|20090721|H1N2">
			<date value="2009.5506849315068" direction="forwards" units="years"/>
			<attr name="host">
				swine
			</attr>
		</taxon>
		<taxon id="1020758|swine|NorthAmerica|20060517|H1N1">
			<date value="2006.372602739726" direction="forwards" units="years"/>
			<attr name="host">
				swine
			</attr>
		</taxon>
		<taxon id="29018|swine|NorthAmerica|20031009|H1N1">
			<date value="2003.7698630136986" direction="forwards" units="years"/>
			<attr name="host">
				swine
			</attr>
		</taxon>
		<taxon id="1020730|swine|NorthAmerica|20030829|H1N1">
			<date value="2003.6575342465753" direction="forwards" units="years"/>
			<attr name="host">
				swine
			</attr>
		</taxon>
		<taxon id="1000334|swine|NorthAmerica|20040615|H1N2">
			<date value="2004.4535519125684" direction="forwards" units="years"/>
			<attr name="host">
				swine
			</attr>
		</taxon>
		<taxon id="1015555|avian_shorebirds|NorthAmerica|19770615|H13N6">
			<date value="1977.4520547945206" direction="forwards" units="years"/>
			<attr name="host">
				avian_shorebirds
			</attr>
		</taxon>
		<taxon id="1015140|avian_shorebirds|NorthAmerica|19980519|H16N3">
			<date value="1998.3780821917808" direction="forwards" units="years"/>
			<attr name="host">
				avian_shorebirds
			</attr>
		</taxon>
		<taxon id="22157|avian_shorebirds|NorthAmerica|20040517|H13N9">
			<date value="2004.3743169398906" direction="forwards" units="years"/>
			<attr name="host">
				avian_shorebirds
			</attr>
		</taxon>
		<taxon id="1001276|avian_waterfowl|EasternEurope|19980615|H13N6">
			<date value="1998.4520547945206" direction="forwards" units="years"/>
			<attr name="host">
				avian_waterfowl
			</attr>
		</taxon>
		<taxon id="1016518|avian_shorebirds|NorthernEurope|20100913|H16N3">
			<date value="2010.6986301369864" direction="forwards" units="years"/>
			<attr name="host">
				avian_shorebirds
			</attr>
		</taxon>
		<taxon id="1015624|avian_shorebirds|NorthAmerica|20100813|H16N3">
			<date value="2010.613698630137" direction="forwards" units="years"/>
			<attr name="host">
				avian_shorebirds
			</attr>
		</taxon>
		<taxon id="1022256|avian_shorebirds|NorthAmerica|20130709|H16N3">
			<date value="2013.517808219178" direction="forwards" units="years"/>
			<attr name="host">
				avian_shorebirds
			</attr>
		</taxon>
		<taxon id="1015787|avian_shorebirds|NorthAmerica|20100908|H16N3">
			<date value="2010.6849315068494" direction="forwards" units="years"/>
			<attr name="host">
				avian_shorebirds
			</attr>
		</taxon>
		<taxon id="1005192|avian_shorebirds|EastAsia|20070828|H13N6">
			<date value="2007.654794520548" direction="forwards" units="years"/>
			<attr name="host">
				avian_shorebirds
			</attr>
		</taxon>
		<taxon id="1024404|avian_shorebirds|WestAsia|20110419|H13N8">
			<date value="2011.295890410959" direction="forwards" units="years"/>
			<attr name="host">
				avian_shorebirds
			</attr>
		</taxon>
		<taxon id="1024840|avian_waterfowl|EastAsia|20131018|H16N3">
			<date value="2013.7945205479452" direction="forwards" units="years"/>
			<attr name="host">
				avian_waterfowl
			</attr>
		</taxon>
		<taxon id="1019439|avian_shorebirds|NorthernEurope|20111016|H16N3">
			<date value="2011.7890410958903" direction="forwards" units="years"/>
			<attr name="host">
				avian_shorebirds
			</attr>
		</taxon>
		<taxon id="22425|avian_waterfowl|Oceania|19840209|H1N2">
			<date value="1984.1065573770493" direction="forwards" units="years"/>
			<attr name="host">
				avian_waterfowl
			</attr>
		</taxon>
		<taxon id="1001168|avian_waterfowl|Oceania|19920615|H3N8">
			<date value="1992.4535519125684" direction="forwards" units="years"/>
			<attr name="host">
				avian_waterfowl
			</attr>
		</taxon>
		<taxon id="1001167|avian_waterfowl|Oceania|20020615|H4N8">
			<date value="2002.4520547945206" direction="forwards" units="years"/>
			<attr name="host">
				avian_waterfowl
			</attr>
		</taxon>
		<taxon id="22409|avian_waterfowl|Oceania|19790101|H4N6">
			<date value="1979.0" direction="forwards" units="years"/>
			<attr name="host">
				avian_waterfowl
			</attr>
		</taxon>
		<taxon id="22421|avian_shorebirds|Oceania|19830615|H15N9">
			<date value="1983.4520547945206" direction="forwards" units="years"/>
			<attr name="host">
				avian_shorebirds
			</attr>
		</taxon>
		<taxon id="22413|avian_waterfowl|Oceania|19800927|H6N5">
			<date value="1980.7377049180327" direction="forwards" units="years"/>
			<attr name="host">
				avian_waterfowl
			</attr>
		</taxon>
		<taxon id="26907|avian_domesticbirds|Oceania|19760115|H7N7">
			<date value="1976.0382513661202" direction="forwards" units="years"/>
			<attr name="host">
				avian_domesticbirds
			</attr>
		</taxon>
		<taxon id="1000785|avian_landbirds|Oceania|19790615|H6N2">
			<date value="1979.4520547945206" direction="forwards" units="years"/>
			<attr name="host">
				avian_landbirds
			</attr>
		</taxon>
		<taxon id="22407|avian_waterfowl|Oceania|19790101|H6N1">
			<date value="1979.0" direction="forwards" units="years"/>
			<attr name="host">
				avian_waterfowl
			</attr>
		</taxon>
		<taxon id="1001349|avian_waterfowl|Oceania|19830615|H3N8">
			<date value="1983.4520547945206" direction="forwards" units="years"/>
			<attr name="host">
				avian_waterfowl
			</attr>
		</taxon>
		<taxon id="1024868|avian_waterfowl|EastAsia|20130315|H7N3">
			<date value="2013.2" direction="forwards" units="years"/>
			<attr name="host">
				avian_waterfowl
			</attr>
		</taxon>
		<taxon id="1018441|avian_waterfowl|EastAsia|20120325|H4N6">
			<date value="2012.2295081967213" direction="forwards" units="years"/>
			<attr name="host">
				avian_waterfowl
			</attr>
		</taxon>
		<taxon id="24459|avian_domesticbirds|CentralEurope|19490615|H10N7">
			<date value="1949.4520547945206" direction="forwards" units="years"/>
			<attr name="host">
				avian_domesticbirds
			</attr>
		</taxon>
		<taxon id="24523|avian_domesticbirds|WesternEurope|19590615|H5N1">
			<date value="1959.4520547945206" direction="forwards" units="years"/>
			<attr name="host">
				avian_domesticbirds
			</attr>
		</taxon>
		<taxon id="24511|avian_shorebirds|SouthAfrica|19610615|H5N3">
			<date value="1961.4520547945206" direction="forwards" units="years"/>
			<attr name="host">
				avian_shorebirds
			</attr>
		</taxon>
		<taxon id="1015552|avian_waterfowl|WesternEurope|19560615|H11N6">
			<date value="1956.4535519125684" direction="forwards" units="years"/>
			<attr name="host">
				avian_waterfowl
			</attr>
		</taxon>
		<taxon id="1008198|swine|EastAsia|20010615|H11N6">
			<date value="2001.4520547945206" direction="forwards" units="years"/>
			<attr name="host">
				swine
			</attr>
		</taxon>
		<taxon id="1015563|avian_domesticbirds|WesternEurope|19630615|H7N3">
			<date value="1963.4520547945206" direction="forwards" units="years"/>
			<attr name="host">
				avian_domesticbirds
			</attr>
		</taxon>
		<taxon id="22391|avian_domesticbirds|EastAsia|19770615|H6N1">
			<date value="1977.4520547945206" direction="forwards" units="years"/>
			<attr name="host">
				avian_domesticbirds
			</attr>
		</taxon>
		<taxon id="1015546|avian_waterfowl|EasternEurope|19630615|H3N8">
			<date value="1963.4520547945206" direction="forwards" units="years"/>
			<attr name="host">
				avian_waterfowl
			</attr>
		</taxon>
		<taxon id="1023637|avian_shorebirds|NorthAmerica|19760615|H1N2">
			<date value="1976.4535519125684" direction="forwards" units="years"/>
			<attr name="host">
				avian_shorebirds
			</attr>
		</taxon>
		<taxon id="1000338|avian_domesticbirds|EastAsia|19870615|H6N1">
			<date value="1987.4520547945206" direction="forwards" units="years"/>
			<attr name="host">
				avian_domesticbirds
			</attr>
		</taxon>
		<taxon id="1000337|avian_waterfowl|EastAsia|19720615|H6N1">
			<date value="1972.4535519125684" direction="forwards" units="years"/>
			<attr name="host">
				avian_waterfowl
			</attr>
		</taxon>
		<taxon id="22431|avian_domesticbirds|SouthernEurope|19650615|H10N8">
			<date value="1965.4520547945206" direction="forwards" units="years"/>
			<attr name="host">
				avian_domesticbirds
			</attr>
		</taxon>
		<taxon id="1010116|avian_shorebirds|Oceania|19720611|H10N8">
			<date value="1972.4426229508197" direction="forwards" units="years"/>
			<attr name="host">
				avian_shorebirds
			</attr>
		</taxon>
		<taxon id="22397|avian_waterfowl|EastAsia|19791010|H9N2">
			<date value="1979.772602739726" direction="forwards" units="years"/>
			<attr name="host">
				avian_waterfowl
			</attr>
		</taxon>
		<taxon id="1005762|avian_waterfowl|EastAsia|19800615|H3N8">
			<date value="1980.4535519125684" direction="forwards" units="years"/>
			<attr name="host">
				avian_waterfowl
			</attr>
		</taxon>
		<taxon id="1021735|avian_waterfowl|NorthernEurope|20021019|H4N6">
			<date value="2002.7972602739726" direction="forwards" units="years"/>
			<attr name="host">
				avian_waterfowl
			</attr>
		</taxon>
		<taxon id="1013484|avian_waterfowl|CentralEurope|19800615|H2N3">
			<date value="1980.4535519125684" direction="forwards" units="years"/>
			<attr name="host">
				avian_waterfowl
			</attr>
		</taxon>
		<taxon id="1015549|avian_shorebirds|Oceania|19730615|H6N5">
			<date value="1973.4520547945206" direction="forwards" units="years"/>
			<attr name="host">
				avian_shorebirds
			</attr>
		</taxon>
		<taxon id="1000449|avian_domesticbirds|EastAsia|20020615|H7N2">
			<date value="2002.4520547945206" direction="forwards" units="years"/>
			<attr name="host">
				avian_domesticbirds
			</attr>
		</taxon>
		<taxon id="24517|avian_waterfowl|CentralEurope|19790615|H7N7">
			<date value="1979.4520547945206" direction="forwards" units="years"/>
			<attr name="host">
				avian_waterfowl
			</attr>
		</taxon>
		<taxon id="22387|avian_waterfowl|EastAsia|19770615|H5N3">
			<date value="1977.4520547945206" direction="forwards" units="years"/>
			<attr name="host">
				avian_waterfowl
			</attr>
		</taxon>
		<taxon id="1014732|swine|EastAsia|20080430|H10N5">
			<date value="2008.327868852459" direction="forwards" units="years"/>
			<attr name="host">
				swine
			</attr>
		</taxon>
		<taxon id="26471|avian_domesticbirds|SouthernEurope|19800615|H5N2">
			<date value="1980.4535519125684" direction="forwards" units="years"/>
			<attr name="host">
				avian_domesticbirds
			</attr>
		</taxon>
		<taxon id="24525|avian_domesticbirds|WesternEurope|19830615|H5N8">
			<date value="1983.4520547945206" direction="forwards" units="years"/>
			<attr name="host">
				avian_domesticbirds
			</attr>
		</taxon>
		<taxon id="1013499|avian_waterfowl|CentralEurope|19860615|H2N3">
			<date value="1986.4520547945206" direction="forwards" units="years"/>
			<attr name="host">
				avian_waterfowl
			</attr>
		</taxon>
		<taxon id="1013498|avian_waterfowl|CentralEurope|19850615|H2N3">
			<date value="1985.4520547945206" direction="forwards" units="years"/>
			<attr name="host">
				avian_waterfowl
			</attr>
		</taxon>
		<taxon id="22447|avian_waterfowl|WesternEurope|19990615|H11N9">
			<date value="1999.4520547945206" direction="forwards" units="years"/>
			<attr name="host">
				avian_waterfowl
			</attr>
		</taxon>
		<taxon id="1003812|avian_landbirds|SouthAfrica|20060815|H3N6">
			<date value="2006.6191780821919" direction="forwards" units="years"/>
			<attr name="host">
				avian_landbirds
			</attr>
		</taxon>
		<taxon id="1024236|avian_waterfowl|NorthernEurope|20101110|H7N7">
			<date value="2010.8575342465754" direction="forwards" units="years"/>
			<attr name="host">
				avian_waterfowl
			</attr>
		</taxon>
		<taxon id="22379|avian_waterfowl|EastAsia|19780615|H2N9">
			<date value="1978.4520547945206" direction="forwards" units="years"/>
			<attr name="host">
				avian_waterfowl
			</attr>
		</taxon>
		<taxon id="1001238|avian_domesticbirds|Oceania|19850531|H7N7">
			<date value="1985.4109589041095" direction="forwards" units="years"/>
			<attr name="host">
				avian_domesticbirds
			</attr>
		</taxon>
		<taxon id="1000875|avian_domesticbirds|EastAsia|19970615|H5N1">
			<date value="1997.4520547945206" direction="forwards" units="years"/>
			<attr name="host">
				avian_domesticbirds
			</attr>
		</taxon>
		<taxon id="1001268|avian_waterfowl|EastAsia|20040615|H5N1">
			<date value="2004.4535519125684" direction="forwards" units="years"/>
			<attr name="host">
				avian_waterfowl
			</attr>
		</taxon>
		<taxon id="1018834|swine|NorthernEurope|20120221|H1N2">
			<date value="2012.139344262295" direction="forwards" units="years"/>
			<attr name="host">
				swine
			</attr>
		</taxon>
		<taxon id="1011409|swine|SouthernEurope|19940615|H1N1">
			<date value="1994.4520547945206" direction="forwards" units="years"/>
			<attr name="host">
				swine
			</attr>
		</taxon>
		<taxon id="1014817|swine|SouthernEurope|20030615|H1N1">
			<date value="2003.4520547945206" direction="forwards" units="years"/>
			<attr name="host">
				swine
			</attr>
		</taxon>
		<taxon id="28427|swine|CentralEurope|20030307|H3N2">
			<date value="2003.1780821917807" direction="forwards" units="years"/>
			<attr name="host">
				swine
			</attr>
		</taxon>
		<taxon id="1004316|swine|CentralEurope|20030415|H3N2">
			<date value="2003.2849315068493" direction="forwards" units="years"/>
			<attr name="host">
				swine
			</attr>
		</taxon>
		<taxon id="1014784|swine|WesternEurope|20011114|H1N1">
			<date value="2001.868493150685" direction="forwards" units="years"/>
			<attr name="host">
				swine
			</attr>
		</taxon>
		<taxon id="1014757|swine|WesternEurope|20071106|H1N1">
			<date value="2007.8465753424657" direction="forwards" units="years"/>
			<attr name="host">
				swine
			</attr>
		</taxon>
		<taxon id="28567|swine|WesternEurope|20011221|H1N2">
			<date value="2001.9698630136986" direction="forwards" units="years"/>
			<attr name="host">
				swine
			</attr>
		</taxon>
		<taxon id="1014809|swine|WesternEurope|19950615|H1N1">
			<date value="1995.4520547945206" direction="forwards" units="years"/>
			<attr name="host">
				swine
			</attr>
		</taxon>
		<taxon id="1003266|swine|SoutheastAsia|20040615|H1N1">
			<date value="2004.4535519125684" direction="forwards" units="years"/>
			<attr name="host">
				swine
			</attr>
		</taxon>
		<taxon id="1021595|swine|SoutheastAsia|20120213|H1N1">
			<date value="2012.1174863387978" direction="forwards" units="years"/>
			<attr name="host">
				swine
			</attr>
		</taxon>
		<taxon id="1019147|swine|SoutheastAsia|20091117|H3N2">
			<date value="2009.876712328767" direction="forwards" units="years"/>
			<attr name="host">
				swine
			</attr>
		</taxon>
		<taxon id="1002077|swine|SoutheastAsia|20030615|H1N1">
			<date value="2003.4520547945206" direction="forwards" units="years"/>
			<attr name="host">
				swine
			</attr>
		</taxon>
		<taxon id="1019149|swine|SoutheastAsia|20090115|H1N1">
			<date value="2009.0383561643835" direction="forwards" units="years"/>
			<attr name="host">
				swine
			</attr>
		</taxon>
		<taxon id="23393|swine|SouthernEurope|20030615|H1N1">
			<date value="2003.4520547945206" direction="forwards" units="years"/>
			<attr name="host">
				swine
			</attr>
		</taxon>
		<taxon id="1014811|swine|WesternEurope|20070615|H1N2">
			<date value="2007.4520547945206" direction="forwards" units="years"/>
			<attr name="host">
				swine
			</attr>
		</taxon>
		<taxon id="1023399|human|SouthernEurope|20140115|H3N2">
			<date value="2014.0383561643835" direction="forwards" units="years"/>
			<attr name="host">
				human
			</attr>
		</taxon>
		<taxon id="1011535|swine|EastAsia|20100227|H1N2">
			<date value="2010.1561643835616" direction="forwards" units="years"/>
			<attr name="host">
				swine
			</attr>
		</taxon>
		<taxon id="1011531|swine|EastAsia|20100528|H1N1">
			<date value="2010.4027397260274" direction="forwards" units="years"/>
			<attr name="host">
				swine
			</attr>
		</taxon>
		<taxon id="1018810|avian_landbirds|NorthAmerica|19910221|H5N2">
			<date value="1991.1397260273973" direction="forwards" units="years"/>
			<attr name="host">
				avian_landbirds
			</attr>
		</taxon>
		<taxon id="1015556|avian_waterfowl|EasternEurope|19820615|H14N5">
			<date value="1982.4520547945206" direction="forwards" units="years"/>
			<attr name="host">
				avian_waterfowl
			</attr>
		</taxon>
		<taxon id="1013488|avian_waterfowl|CentralEurope|19810615|H2N1">
			<date value="1981.4520547945206" direction="forwards" units="years"/>
			<attr name="host">
				avian_waterfowl
			</attr>
		</taxon>
		<taxon id="1008856|avian_waterfowl|WesternEurope|20000615|H10N7">
			<date value="2000.4535519125684" direction="forwards" units="years"/>
			<attr name="host">
				avian_waterfowl
			</attr>
		</taxon>
		<taxon id="1015808|avian_landbirds|SouthAfrica|20110720|H5N2">
			<date value="2011.5479452054794" direction="forwards" units="years"/>
			<attr name="host">
				avian_landbirds
			</attr>
		</taxon>
		<taxon id="26803|avian_domesticbirds|SouthernEurope|20050615|H5N2">
			<date value="2005.4520547945206" direction="forwards" units="years"/>
			<attr name="host">
				avian_domesticbirds
			</attr>
		</taxon>
		<taxon id="28272|avian_waterfowl|EastAsia|20021207|H5N3">
			<date value="2002.9315068493152" direction="forwards" units="years"/>
			<attr name="host">
				avian_waterfowl
			</attr>
		</taxon>
		<taxon id="1012814|avian_waterfowl|EastAsia|20060415|H6N2">
			<date value="2006.2849315068493" direction="forwards" units="years"/>
			<attr name="host">
				avian_waterfowl
			</attr>
		</taxon>
		<taxon id="1014111|avian_waterfowl|NorthernEurope|20020615|H2N3">
			<date value="2002.4520547945206" direction="forwards" units="years"/>
			<attr name="host">
				avian_waterfowl
			</attr>
		</taxon>
		<taxon id="1012804|avian_waterfowl|EastAsia|20060615|H6N2">
			<date value="2006.4520547945206" direction="forwards" units="years"/>
			<attr name="host">
				avian_waterfowl
			</attr>
		</taxon>
		<taxon id="1012801|avian_waterfowl|EastAsia|20060815|H6N8">
			<date value="2006.6191780821919" direction="forwards" units="years"/>
			<attr name="host">
				avian_waterfowl
			</attr>
		</taxon>
		<taxon id="1026216|avian_waterfowl|EastAsia|20140120|H5N8">
			<date value="2014.0520547945205" direction="forwards" units="years"/>
			<attr name="host">
				avian_waterfowl
			</attr>
		</taxon>
		<taxon id="1004844|avian_landbirds|NorthAmerica|19920615|H7N1">
			<date value="1992.4535519125684" direction="forwards" units="years"/>
			<attr name="host">
				avian_landbirds
			</attr>
		</taxon>
		<taxon id="1003519|avian_domesticbirds|SouthAsia|19950615|H7N3">
			<date value="1995.4520547945206" direction="forwards" units="years"/>
			<attr name="host">
				avian_domesticbirds
			</attr>
		</taxon>
		<taxon id="1003524|avian_domesticbirds|SouthAsia|20010615|H7N3">
			<date value="2001.4520547945206" direction="forwards" units="years"/>
			<attr name="host">
				avian_domesticbirds
			</attr>
		</taxon>
		<taxon id="1003523|avian_domesticbirds|SouthAsia|20040615|H7N3">
			<date value="2004.4535519125684" direction="forwards" units="years"/>
			<attr name="host">
				avian_domesticbirds
			</attr>
		</taxon>
		<taxon id="1004906|avian_domesticbirds|EastAsia|19960615|H9N2">
			<date value="1996.4535519125684" direction="forwards" units="years"/>
			<attr name="host">
				avian_domesticbirds
			</attr>
		</taxon>
		<taxon id="1009516|avian_domesticbirds|EastAsia|20071124|H9N2">
			<date value="2007.8958904109588" direction="forwards" units="years"/>
			<attr name="host">
				avian_domesticbirds
			</attr>
		</taxon>
		<taxon id="22363|avian_waterfowl|EastAsia|19921201|H3N8">
			<date value="1992.9153005464482" direction="forwards" units="years"/>
			<attr name="host">
				avian_waterfowl
			</attr>
		</taxon>
		<taxon id="1024960|avian_domesticbirds|EastAsia|20101210|H6N6">
			<date value="2010.9397260273972" direction="forwards" units="years"/>
			<attr name="host">
				avian_domesticbirds
			</attr>
		</taxon>
		<taxon id="1024929|avian_waterfowl|EastAsia|20131214|H3N2">
			<date value="2013.9506849315069" direction="forwards" units="years"/>
			<attr name="host">
				avian_waterfowl
			</attr>
		</taxon>
		<taxon id="1024928|avian_waterfowl|EastAsia|20131214|H3N2">
			<date value="2013.9506849315069" direction="forwards" units="years"/>
			<attr name="host">
				avian_waterfowl
			</attr>
		</taxon>
		<taxon id="1007237|avian_waterfowl|EastAsia|20000615|H6N2">
			<date value="2000.4535519125684" direction="forwards" units="years"/>
			<attr name="host">
				avian_waterfowl
			</attr>
		</taxon>
		<taxon id="1001743|avian_waterfowl|EastAsia|20030615|H5N1">
			<date value="2003.4520547945206" direction="forwards" units="years"/>
			<attr name="host">
				avian_waterfowl
			</attr>
		</taxon>
		<taxon id="1020976|avian_domesticbirds|NorthAfrica|20130102|H9N2">
			<date value="2013.0027397260274" direction="forwards" units="years"/>
			<attr name="host">
				avian_domesticbirds
			</attr>
		</taxon>
		<taxon id="1020955|avian_domesticbirds|NorthAfrica|20120526|H9N2">
			<date value="2012.3989071038252" direction="forwards" units="years"/>
			<attr name="host">
				avian_domesticbirds
			</attr>
		</taxon>
		<taxon id="1015217|avian_domesticbirds|WestAsia|20101215|H9N2">
			<date value="2010.9534246575342" direction="forwards" units="years"/>
			<attr name="host">
				avian_domesticbirds
			</attr>
		</taxon>
		<taxon id="1018431|avian_domesticbirds|EastAsia|20120215|H5N2">
			<date value="2012.122950819672" direction="forwards" units="years"/>
			<attr name="host">
				avian_domesticbirds
			</attr>
		</taxon>
		<taxon id="1018430|avian_domesticbirds|EastAsia|20120105|H5N2">
			<date value="2012.0109289617487" direction="forwards" units="years"/>
			<attr name="host">
				avian_domesticbirds
			</attr>
		</taxon>
		<taxon id="1021668|avian_domesticbirds|EastAsia|20121206|H5N2">
			<date value="2012.9289617486338" direction="forwards" units="years"/>
			<attr name="host">
				avian_domesticbirds
			</attr>
		</taxon>
		<taxon id="1021679|avian_domesticbirds|EastAsia|20130326|H5N2">
			<date value="2013.2301369863014" direction="forwards" units="years"/>
			<attr name="host">
				avian_domesticbirds
			</attr>
		</taxon>
		<taxon id="1021673|avian_domesticbirds|EastAsia|20130129|H5N2">
			<date value="2013.0767123287671" direction="forwards" units="years"/>
			<attr name="host">
				avian_domesticbirds
			</attr>
		</taxon>
		<taxon id="1011763|avian_domesticbirds|EastAsia|20090415|H9N2">
			<date value="2009.2849315068493" direction="forwards" units="years"/>
			<attr name="host">
				avian_domesticbirds
			</attr>
		</taxon>
		<taxon id="1011765|avian_waterfowl|EastAsia|20090515|H9N2">
			<date value="2009.3671232876711" direction="forwards" units="years"/>
			<attr name="host">
				avian_waterfowl
			</attr>
		</taxon>
		<taxon id="1008937|avian_waterfowl|Oceania|20040615|H4N6">
			<date value="2004.4535519125684" direction="forwards" units="years"/>
			<attr name="host">
				avian_waterfowl
			</attr>
		</taxon>
		<taxon id="1008949|avian_waterfowl|Oceania|20050615|H6N9">
			<date value="2005.4520547945206" direction="forwards" units="years"/>
			<attr name="host">
				avian_waterfowl
			</attr>
		</taxon>
		<taxon id="26823|avian_landbirds|Oceania|19971208|H7N4">
			<date value="1997.9342465753425" direction="forwards" units="years"/>
			<attr name="host">
				avian_landbirds
			</attr>
		</taxon>
		<taxon id="26821|avian_domesticbirds|Oceania|19971127|H7N4">
			<date value="1997.9041095890411" direction="forwards" units="years"/>
			<attr name="host">
				avian_domesticbirds
			</attr>
		</taxon>
		<taxon id="1012795|avian_waterfowl|EastAsia|20060915|H6N2">
			<date value="2006.704109589041" direction="forwards" units="years"/>
			<attr name="host">
				avian_waterfowl
			</attr>
		</taxon>
		<taxon id="1000344|avian_waterfowl|EastAsia|20040615|H6N2">
			<date value="2004.4535519125684" direction="forwards" units="years"/>
			<attr name="host">
				avian_waterfowl
			</attr>
		</taxon>
		<taxon id="1024946|avian_waterfowl|EastAsia|20101210|H6N6">
			<date value="2010.9397260273972" direction="forwards" units="years"/>
			<attr name="host">
				avian_waterfowl
			</attr>
		</taxon>
		<taxon id="1024956|avian_waterfowl|EastAsia|20110309|H6N6">
			<date value="2011.1835616438357" direction="forwards" units="years"/>
			<attr name="host">
				avian_waterfowl
			</attr>
		</taxon>
		<taxon id="28006|avian_waterfowl|EastAsia|20080317|H6N6">
			<date value="2008.207650273224" direction="forwards" units="years"/>
			<attr name="host">
				avian_waterfowl
			</attr>
		</taxon>
		<taxon id="1007244|avian_waterfowl|EastAsia|20030615|H6N2">
			<date value="2003.4520547945206" direction="forwards" units="years"/>
			<attr name="host">
				avian_waterfowl
			</attr>
		</taxon>
		<taxon id="1012839|avian_waterfowl|EastAsia|20070615|H6N6">
			<date value="2007.4520547945206" direction="forwards" units="years"/>
			<attr name="host">
				avian_waterfowl
			</attr>
		</taxon>
		<taxon id="1014161|avian_domesticbirds|EastAsia|20111129|H6N2">
			<date value="2011.9095890410958" direction="forwards" units="years"/>
			<attr name="host">
				avian_domesticbirds
			</attr>
		</taxon>
		<taxon id="1019063|avian_waterfowl|EastAsia|20120615|H11N9">
			<date value="2012.4535519125684" direction="forwards" units="years"/>
			<attr name="host">
				avian_waterfowl
			</attr>
		</taxon>
		<taxon id="1002576|avian_domesticbirds|EastAsia|19990615|H9N2">
			<date value="1999.4520547945206" direction="forwards" units="years"/>
			<attr name="host">
				avian_domesticbirds
			</attr>
		</taxon>
		<taxon id="1008549|avian_unknown|WestAsia|20060615|H9N2">
			<date value="2006.4520547945206" direction="forwards" units="years"/>
			<attr name="host">
				avian_unknown
			</attr>
		</taxon>
		<taxon id="1007031|avian_domesticbirds|SouthAsia|20040424|H7N3">
			<date value="2004.311475409836" direction="forwards" units="years"/>
			<attr name="host">
				avian_domesticbirds
			</attr>
		</taxon>
		<taxon id="1023958|avian_domesticbirds|SouthAsia|20121115|H9N2">
			<date value="2012.8715846994535" direction="forwards" units="years"/>
			<attr name="host">
				avian_domesticbirds
			</attr>
		</taxon>
		<taxon id="1023955|avian_domesticbirds|SouthAsia|20121021|H9N2">
			<date value="2012.8032786885246" direction="forwards" units="years"/>
			<attr name="host">
				avian_domesticbirds
			</attr>
		</taxon>
		<taxon id="1023942|others|SouthAsia|20130330|H9N2">
			<date value="2013.2410958904109" direction="forwards" units="years"/>
			<attr name="host">
				others
			</attr>
		</taxon>
		<taxon id="1023965|others|SouthAsia|20130128|H9N2">
			<date value="2013.0739726027398" direction="forwards" units="years"/>
			<attr name="host">
				others
			</attr>
		</taxon>
		<taxon id="1023961|avian_domesticbirds|SouthAsia|20130128|H9N2">
			<date value="2013.0739726027398" direction="forwards" units="years"/>
			<attr name="host">
				avian_domesticbirds
			</attr>
		</taxon>
		<taxon id="1019002|avian_domesticbirds|EastAsia|20110615|H9N2">
			<date value="2011.4520547945206" direction="forwards" units="years"/>
			<attr name="host">
				avian_domesticbirds
			</attr>
		</taxon>
		<taxon id="1007015|avian_domesticbirds|EastAsia|20090315|H7N6">
			<date value="2009.2" direction="forwards" units="years"/>
			<attr name="host">
				avian_domesticbirds
			</attr>
		</taxon>
		<taxon id="1024376|avian_waterfowl|NorthernEurope|20021107|H8N4">
			<date value="2002.849315068493" direction="forwards" units="years"/>
			<attr name="host">
				avian_waterfowl
			</attr>
		</taxon>
		<taxon id="1008863|avian_waterfowl|WesternEurope|20070615|H1N5">
			<date value="2007.4520547945206" direction="forwards" units="years"/>
			<attr name="host">
				avian_waterfowl
			</attr>
		</taxon>
		<taxon id="1018456|avian_waterfowl|EastAsia|20111113|H11N9">
			<date value="2011.8657534246574" direction="forwards" units="years"/>
			<attr name="host">
				avian_waterfowl
			</attr>
		</taxon>
		<taxon id="1010254|avian_waterfowl|SoutheastAsia|20080115|H11N9">
			<date value="2008.0382513661202" direction="forwards" units="years"/>
			<attr name="host">
				avian_waterfowl
			</attr>
		</taxon>
		<taxon id="1003854|avian_waterfowl|EastAsia|20061215|H5N2">
			<date value="2006.9534246575342" direction="forwards" units="years"/>
			<attr name="host">
				avian_waterfowl
			</attr>
		</taxon>
		<taxon id="1024252|avian_waterfowl|NorthernEurope|20090903|H8N4">
			<date value="2009.6712328767123" direction="forwards" units="years"/>
			<attr name="host">
				avian_waterfowl
			</attr>
		</taxon>
		<taxon id="1007131|avian_waterfowl|EastAsia|20020615|H6N2">
			<date value="2002.4520547945206" direction="forwards" units="years"/>
			<attr name="host">
				avian_waterfowl
			</attr>
		</taxon>
		<taxon id="1008851|avian_waterfowl|WesternEurope|20060615|H1N4">
			<date value="2006.4520547945206" direction="forwards" units="years"/>
			<attr name="host">
				avian_waterfowl
			</attr>
		</taxon>
		<taxon id="1011923|avian_shorebirds|NorthAmerica|19990524|H9N7">
			<date value="1999.3917808219178" direction="forwards" units="years"/>
			<attr name="host">
				avian_shorebirds
			</attr>
		</taxon>
		<taxon id="1015145|avian_shorebirds|NorthAmerica|19990524|H11N2">
			<date value="1999.3917808219178" direction="forwards" units="years"/>
			<attr name="host">
				avian_shorebirds
			</attr>
		</taxon>
		<taxon id="1024905|others|EasternEurope|20121003|H4N6">
			<date value="2012.7540983606557" direction="forwards" units="years"/>
			<attr name="host">
				others
			</attr>
		</taxon>
		<taxon id="1024906|others|EasternEurope|20020720|H4N6">
			<date value="2002.5479452054794" direction="forwards" units="years"/>
			<attr name="host">
				others
			</attr>
		</taxon>
		<taxon id="1016517|avian_shorebirds|NorthernEurope|20100523|H11N2">
			<date value="2010.3890410958904" direction="forwards" units="years"/>
			<attr name="host">
				avian_shorebirds
			</attr>
		</taxon>
		<taxon id="1026311|human|SouthernEurope|20130907|H7N7">
			<date value="2013.682191780822" direction="forwards" units="years"/>
			<attr name="host">
				human
			</attr>
		</taxon>
		<taxon id="1017523|avian_waterfowl|EastAsia|20120314|H7N7">
			<date value="2012.1994535519125" direction="forwards" units="years"/>
			<attr name="host">
				avian_waterfowl
			</attr>
		</taxon>
		<taxon id="1015807|avian_landbirds|SouthAfrica|20110916|H1N2">
			<date value="2011.7068493150684" direction="forwards" units="years"/>
			<attr name="host">
				avian_landbirds
			</attr>
		</taxon>
		<taxon id="1024386|avian_landbirds|WestAsia|20100121|H6N2">
			<date value="2010.054794520548" direction="forwards" units="years"/>
			<attr name="host">
				avian_landbirds
			</attr>
		</taxon>
		<taxon id="1024412|avian_waterfowl|WestAsia|20120110|H1N1">
			<date value="2012.0245901639344" direction="forwards" units="years"/>
			<attr name="host">
				avian_waterfowl
			</attr>
		</taxon>
		<taxon id="1011431|avian_waterfowl|EasternEurope|20080830|H15N4">
			<date value="2008.6612021857923" direction="forwards" units="years"/>
			<attr name="host">
				avian_waterfowl
			</attr>
		</taxon>
		<taxon id="1016896|avian_waterfowl|SoutheastAsia|20120607|H3N6">
			<date value="2012.431693989071" direction="forwards" units="years"/>
			<attr name="host">
				avian_waterfowl
			</attr>
		</taxon>
		<taxon id="1016214|avian_waterfowl|SoutheastAsia|20120615|H3N8">
			<date value="2012.4535519125684" direction="forwards" units="years"/>
			<attr name="host">
				avian_waterfowl
			</attr>
		</taxon>
		<taxon id="1023398|avian_landbirds|EastAsia|20130803|H3N8">
			<date value="2013.5863013698631" direction="forwards" units="years"/>
			<attr name="host">
				avian_landbirds
			</attr>
		</taxon>
		<taxon id="1014734|avian_waterfowl|SoutheastAsia|20110920|H3N2">
			<date value="2011.717808219178" direction="forwards" units="years"/>
			<attr name="host">
				avian_waterfowl
			</attr>
		</taxon>
		<taxon id="1019109|avian_domesticbirds|WestAsia|19980615|H9N2">
			<date value="1998.4520547945206" direction="forwards" units="years"/>
			<attr name="host">
				avian_domesticbirds
			</attr>
		</taxon>
		<taxon id="1024322|avian_waterfowl|NorthernEurope|20061108|H5N2">
			<date value="2006.8520547945207" direction="forwards" units="years"/>
			<attr name="host">
				avian_waterfowl
			</attr>
		</taxon>
		<taxon id="1024379|avian_waterfowl|NorthernEurope|20021102|H10N4">
			<date value="2002.835616438356" direction="forwards" units="years"/>
			<attr name="host">
				avian_waterfowl
			</attr>
		</taxon>
		<taxon id="1024927|avian_waterfowl|EastAsia|20131016|H3N3">
			<date value="2013.7890410958903" direction="forwards" units="years"/>
			<attr name="host">
				avian_waterfowl
			</attr>
		</taxon>
		<taxon id="1024930|avian_waterfowl|EastAsia|20131016|H3N2">
			<date value="2013.7890410958903" direction="forwards" units="years"/>
			<attr name="host">
				avian_waterfowl
			</attr>
		</taxon>
		<taxon id="1024931|avian_waterfowl|EastAsia|20131016|H3N2">
			<date value="2013.7890410958903" direction="forwards" units="years"/>
			<attr name="host">
				avian_waterfowl
			</attr>
		</taxon>
		<taxon id="1001266|avian_waterfowl|EastAsia|20010615|H5N1">
			<date value="2001.4520547945206" direction="forwards" units="years"/>
			<attr name="host">
				avian_waterfowl
			</attr>
		</taxon>
		<taxon id="1024332|avian_waterfowl|NorthernEurope|20091110|H11N9">
			<date value="2009.8575342465754" direction="forwards" units="years"/>
			<attr name="host">
				avian_waterfowl
			</attr>
		</taxon>
		<taxon id="1026268|avian_waterfowl|EastAsia|20130426|H3N2">
			<date value="2013.3150684931506" direction="forwards" units="years"/>
			<attr name="host">
				avian_waterfowl
			</attr>
		</taxon>
		<taxon id="1018887|avian_waterfowl|EastAsia|20100615|H7N3">
			<date value="2010.4520547945206" direction="forwards" units="years"/>
			<attr name="host">
				avian_waterfowl
			</attr>
		</taxon>
		<taxon id="1025591|avian_shorebirds|NorthernEurope|20120520|H2N7">
			<date value="2012.3825136612022" direction="forwards" units="years"/>
			<attr name="host">
				avian_shorebirds
			</attr>
		</taxon>
		<taxon id="1021694|avian_waterfowl|EastAsia|20130718|H5N2">
			<date value="2013.5424657534247" direction="forwards" units="years"/>
			<attr name="host">
				avian_waterfowl
			</attr>
		</taxon>
		<taxon id="1012796|avian_waterfowl|EastAsia|20060215|H6N5">
			<date value="2006.123287671233" direction="forwards" units="years"/>
			<attr name="host">
				avian_waterfowl
			</attr>
		</taxon>
		<taxon id="1002659|avian_waterfowl|EastAsia|20051015|H4N6">
			<date value="2005.786301369863" direction="forwards" units="years"/>
			<attr name="host">
				avian_waterfowl
			</attr>
		</taxon>
		<taxon id="1014900|avian_landbirds|EastAsia|20060215|H4N6">
			<date value="2006.123287671233" direction="forwards" units="years"/>
			<attr name="host">
				avian_landbirds
			</attr>
		</taxon>
		<taxon id="1018892|avian_waterfowl|EastAsia|20050615|H7N3">
			<date value="2005.4520547945206" direction="forwards" units="years"/>
			<attr name="host">
				avian_waterfowl
			</attr>
		</taxon>
		<taxon id="1018843|avian_waterfowl|EastAsia|20090615|H7N9">
			<date value="2009.4520547945206" direction="forwards" units="years"/>
			<attr name="host">
				avian_waterfowl
			</attr>
		</taxon>
		<taxon id="1010250|avian_domesticbirds|SoutheastAsia|20080115|H3N8">
			<date value="2008.0382513661202" direction="forwards" units="years"/>
			<attr name="host">
				avian_domesticbirds
			</attr>
		</taxon>
		<taxon id="1014941|avian_domesticbirds|EastAsia|20090301|H11N2">
			<date value="2009.1616438356164" direction="forwards" units="years"/>
			<attr name="host">
				avian_domesticbirds
			</attr>
		</taxon>
		<taxon id="1018435|avian_waterfowl|EastAsia|20120325|H4N6">
			<date value="2012.2295081967213" direction="forwards" units="years"/>
			<attr name="host">
				avian_waterfowl
			</attr>
		</taxon>
		<taxon id="1019075|avian_waterfowl|EastAsia|20070615|H11N9">
			<date value="2007.4520547945206" direction="forwards" units="years"/>
			<attr name="host">
				avian_waterfowl
			</attr>
		</taxon>
		<taxon id="1018444|avian_waterfowl|EastAsia|20120324|H6N6">
			<date value="2012.2267759562842" direction="forwards" units="years"/>
			<attr name="host">
				avian_waterfowl
			</attr>
		</taxon>
		<taxon id="1012852|avian_waterfowl|EastAsia|20070515|H6N6">
			<date value="2007.3671232876711" direction="forwards" units="years"/>
			<attr name="host">
				avian_waterfowl
			</attr>
		</taxon>
		<taxon id="1012895|avian_waterfowl|EastAsia|20060515|H6N2">
			<date value="2006.3671232876711" direction="forwards" units="years"/>
			<attr name="host">
				avian_waterfowl
			</attr>
		</taxon>
		<taxon id="1012906|avian_waterfowl|EastAsia|20061015|H6N6">
			<date value="2006.786301369863" direction="forwards" units="years"/>
			<attr name="host">
				avian_waterfowl
			</attr>
		</taxon>
		<taxon id="1024964|avian_domesticbirds|EastAsia|20101209|H6N6">
			<date value="2010.9369863013699" direction="forwards" units="years"/>
			<attr name="host">
				avian_domesticbirds
			</attr>
		</taxon>
		<taxon id="1025606|avian_waterfowl|SoutheastAsia|20140604|H6N6">
			<date value="2014.4219178082192" direction="forwards" units="years"/>
			<attr name="host">
				avian_waterfowl
			</attr>
		</taxon>
		<taxon id="1014479|avian_waterfowl|EastAsia|20100322|H13N2">
			<date value="2010.2191780821918" direction="forwards" units="years"/>
			<attr name="host">
				avian_waterfowl
			</attr>
		</taxon>
		<taxon id="1024420|avian_shorebirds|WestAsia|20120123|H2N7">
			<date value="2012.0601092896175" direction="forwards" units="years"/>
			<attr name="host">
				avian_shorebirds
			</attr>
		</taxon>
		<taxon id="1005195|avian_waterfowl|EastAsia|20050809|H12N3">
			<date value="2005.6027397260275" direction="forwards" units="years"/>
			<attr name="host">
				avian_waterfowl
			</attr>
		</taxon>
		<taxon id="1004263|avian_waterfowl|SoutheastAsia|20040615|H5N2">
			<date value="2004.4535519125684" direction="forwards" units="years"/>
			<attr name="host">
				avian_waterfowl
			</attr>
		</taxon>
		<taxon id="1008376|others|EastAsia|20071018|H3N2">
			<date value="2007.7945205479452" direction="forwards" units="years"/>
			<attr name="host">
				others
			</attr>
		</taxon>
		<taxon id="1024842|others|EastAsia|20130310|H3N2">
			<date value="2013.186301369863" direction="forwards" units="years"/>
			<attr name="host">
				others
			</attr>
		</taxon>
		<taxon id="1024381|avian_waterfowl|NorthernEurope|20030525|H10N8">
			<date value="2003.3945205479451" direction="forwards" units="years"/>
			<attr name="host">
				avian_waterfowl
			</attr>
		</taxon>
		<taxon id="1021770|avian_waterfowl|NorthernEurope|20051104|H4N6">
			<date value="2005.841095890411" direction="forwards" units="years"/>
			<attr name="host">
				avian_waterfowl
			</attr>
		</taxon>
		<taxon id="1021835|avian_waterfowl|NorthernEurope|20061031|H4N6">
			<date value="2006.8301369863013" direction="forwards" units="years"/>
			<attr name="host">
				avian_waterfowl
			</attr>
		</taxon>
		<taxon id="26119|avian_domesticbirds|SouthernEurope|19970615|H5N2">
			<date value="1997.4520547945206" direction="forwards" units="years"/>
			<attr name="host">
				avian_domesticbirds
			</attr>
		</taxon>
		<taxon id="1001257|avian_domesticbirds|EastAsia|20020615|H5N1">
			<date value="2002.4520547945206" direction="forwards" units="years"/>
			<attr name="host">
				avian_domesticbirds
			</attr>
		</taxon>
		<taxon id="1000110|avian_domesticbirds|EastAsia|20040615|H5N1">
			<date value="2004.4535519125684" direction="forwards" units="years"/>
			<attr name="host">
				avian_domesticbirds
			</attr>
		</taxon>
		<taxon id="1000883|avian_waterfowl|EastAsia|20020615|H5N1">
			<date value="2002.4520547945206" direction="forwards" units="years"/>
			<attr name="host">
				avian_waterfowl
			</attr>
		</taxon>
		<taxon id="1001224|avian_domesticbirds|EastAsia|20010615|H9N2">
			<date value="2001.4520547945206" direction="forwards" units="years"/>
			<attr name="host">
				avian_domesticbirds
			</attr>
		</taxon>
		<taxon id="1001225|avian_domesticbirds|EastAsia|20010615|H9N2">
			<date value="2001.4520547945206" direction="forwards" units="years"/>
			<attr name="host">
				avian_domesticbirds
			</attr>
		</taxon>
		<taxon id="1018304|avian_waterfowl|EastAsia|20080115|H9N2">
			<date value="2008.0382513661202" direction="forwards" units="years"/>
			<attr name="host">
				avian_waterfowl
			</attr>
		</taxon>
		<taxon id="1001267|avian_waterfowl|EastAsia|20030615|H5N1">
			<date value="2003.4520547945206" direction="forwards" units="years"/>
			<attr name="host">
				avian_waterfowl
			</attr>
		</taxon>
		<taxon id="1005750|avian_domesticbirds|EastAsia|20020615|H9N2">
			<date value="2002.4520547945206" direction="forwards" units="years"/>
			<attr name="host">
				avian_domesticbirds
			</attr>
		</taxon>
		<taxon id="1004857|others|EastAsia|20020615|H5N1">
			<date value="2002.4520547945206" direction="forwards" units="years"/>
			<attr name="host">
				others
			</attr>
		</taxon>
		<taxon id="1019009|avian_domesticbirds|EastAsia|20110615|H9N2">
			<date value="2011.4520547945206" direction="forwards" units="years"/>
			<attr name="host">
				avian_domesticbirds
			</attr>
		</taxon>
		<taxon id="1015877|avian_domesticbirds|EastAsia|20090515|H9N2">
			<date value="2009.3671232876711" direction="forwards" units="years"/>
			<attr name="host">
				avian_domesticbirds
			</attr>
		</taxon>
		<taxon id="1002728|avian_domesticbirds|EastAsia|20070615|H9N2">
			<date value="2007.4520547945206" direction="forwards" units="years"/>
			<attr name="host">
				avian_domesticbirds
			</attr>
		</taxon>
		<taxon id="1004823|others|EastAsia|20070315|H5N1">
			<date value="2007.2" direction="forwards" units="years"/>
			<attr name="host">
				others
			</attr>
		</taxon>
		<taxon id="1025761|avian_domesticbirds|EastAsia|20091201|H9N2">
			<date value="2009.9150684931508" direction="forwards" units="years"/>
			<attr name="host">
				avian_domesticbirds
			</attr>
		</taxon>
		<taxon id="1015881|avian_domesticbirds|EastAsia|20090215|H9N2">
			<date value="2009.123287671233" direction="forwards" units="years"/>
			<attr name="host">
				avian_domesticbirds
			</attr>
		</taxon>
		<taxon id="1014858|avian_domesticbirds|EastAsia|20101215|H5N2">
			<date value="2010.9534246575342" direction="forwards" units="years"/>
			<attr name="host">
				avian_domesticbirds
			</attr>
		</taxon>
		<taxon id="1015871|avian_domesticbirds|EastAsia|20081215|H9N2">
			<date value="2008.9535519125684" direction="forwards" units="years"/>
			<attr name="host">
				avian_domesticbirds
			</attr>
		</taxon>
		<taxon id="1025766|avian_domesticbirds|EastAsia|20101201|H9N2">
			<date value="2010.9150684931508" direction="forwards" units="years"/>
			<attr name="host">
				avian_domesticbirds
			</attr>
		</taxon>
		<taxon id="1026342|avian_domesticbirds|EastAsia|20110625|H9N2">
			<date value="2011.4794520547946" direction="forwards" units="years"/>
			<attr name="host">
				avian_domesticbirds
			</attr>
		</taxon>
		<taxon id="1012592|avian_domesticbirds|EastAsia|20110615|H9N2">
			<date value="2011.4520547945206" direction="forwards" units="years"/>
			<attr name="host">
				avian_domesticbirds
			</attr>
		</taxon>
		<taxon id="1026332|avian_domesticbirds|EastAsia|20100320|H9N2">
			<date value="2010.213698630137" direction="forwards" units="years"/>
			<attr name="host">
				avian_domesticbirds
			</attr>
		</taxon>
		<taxon id="1015869|avian_domesticbirds|EastAsia|20120115|H9N2">
			<date value="2012.0382513661202" direction="forwards" units="years"/>
			<attr name="host">
				avian_domesticbirds
			</attr>
		</taxon>
		<taxon id="1015868|avian_domesticbirds|EastAsia|20120115|H9N2">
			<date value="2012.0382513661202" direction="forwards" units="years"/>
			<attr name="host">
				avian_domesticbirds
			</attr>
		</taxon>
		<taxon id="1015867|avian_domesticbirds|EastAsia|20120115|H9N2">
			<date value="2012.0382513661202" direction="forwards" units="years"/>
			<attr name="host">
				avian_domesticbirds
			</attr>
		</taxon>
		<taxon id="1025414|avian_domesticbirds|EastAsia|20131123|H9N2">
			<date value="2013.8931506849315" direction="forwards" units="years"/>
			<attr name="host">
				avian_domesticbirds
			</attr>
		</taxon>
		<taxon id="1016781|swine|EastAsia|20091013|H9N2">
			<date value="2009.7808219178082" direction="forwards" units="years"/>
			<attr name="host">
				swine
			</attr>
		</taxon>
		<taxon id="1024817|avian_domesticbirds|EastAsia|20140315|H9N2">
			<date value="2014.2" direction="forwards" units="years"/>
			<attr name="host">
				avian_domesticbirds
			</attr>
		</taxon>
		<taxon id="1019508|human|EastAsia|20130810|H7N9">
			<date value="2013.6054794520549" direction="forwards" units="years"/>
			<attr name="host">
				human
			</attr>
		</taxon>
		<taxon id="1016780|swine|EastAsia|20090702|H9N2">
			<date value="2009.4986301369863" direction="forwards" units="years"/>
			<attr name="host">
				swine
			</attr>
		</taxon>
		<taxon id="1018662|avian_domesticbirds|EastAsia|20130403|H7N9">
			<date value="2013.2520547945205" direction="forwards" units="years"/>
			<attr name="host">
				avian_domesticbirds
			</attr>
		</taxon>
		<taxon id="1018395|avian_domesticbirds|EastAsia|20130412|H5N2">
			<date value="2013.2767123287672" direction="forwards" units="years"/>
			<attr name="host">
				avian_domesticbirds
			</attr>
		</taxon>
		<taxon id="1016710|avian_domesticbirds|EastAsia|20121117|H9N2">
			<date value="2012.877049180328" direction="forwards" units="years"/>
			<attr name="host">
				avian_domesticbirds
			</attr>
		</taxon>
		<taxon id="1025605|avian_waterfowl|SoutheastAsia|20140604|H9N2">
			<date value="2014.4219178082192" direction="forwards" units="years"/>
			<attr name="host">
				avian_waterfowl
			</attr>
		</taxon>
		<taxon id="1026044|avian_waterfowl|SoutheastAsia|20140708|H9N2">
			<date value="2014.5150684931507" direction="forwards" units="years"/>
			<attr name="host">
				avian_waterfowl
			</attr>
		</taxon>
		<taxon id="1026190|human|EastAsia|20131120|H9N2">
			<date value="2013.8849315068494" direction="forwards" units="years"/>
			<attr name="host">
				human
			</attr>
		</taxon>
		<taxon id="1026330|avian_waterfowl|EastAsia|20110320|H9N2">
			<date value="2011.213698630137" direction="forwards" units="years"/>
			<attr name="host">
				avian_waterfowl
			</attr>
		</taxon>
		<taxon id="1001081|avian_waterfowl|EastAsia|20020615|H5N1">
			<date value="2002.4520547945206" direction="forwards" units="years"/>
			<attr name="host">
				avian_waterfowl
			</attr>
		</taxon>
		<taxon id="1007840|avian_domesticbirds|EastAsia|20080615|H5N1">
			<date value="2008.4535519125684" direction="forwards" units="years"/>
			<attr name="host">
				avian_domesticbirds
			</attr>
		</taxon>
		<taxon id="1011461|others|EastAsia|20090116|H5N1">
			<date value="2009.041095890411" direction="forwards" units="years"/>
			<attr name="host">
				others
			</attr>
		</taxon>
		<taxon id="1002359|human|EastAsia|20070615|H5N1">
			<date value="2007.4520547945206" direction="forwards" units="years"/>
			<attr name="host">
				human
			</attr>
		</taxon>
		<taxon id="1019173|avian_waterfowl|EastAsia|20110426|H5N1">
			<date value="2011.3150684931506" direction="forwards" units="years"/>
			<attr name="host">
				avian_waterfowl
			</attr>
		</taxon>
		<taxon id="1007823|human|EastAsia|20050615|H5N1">
			<date value="2005.4520547945206" direction="forwards" units="years"/>
			<attr name="host">
				human
			</attr>
		</taxon>
		<taxon id="1025585|others|EastAsia|20131220|H5N6">
			<date value="2013.9671232876713" direction="forwards" units="years"/>
			<attr name="host">
				others
			</attr>
		</taxon>
		<taxon id="1025593|avian_waterfowl|SoutheastAsia|20140415|H5N1">
			<date value="2014.2849315068493" direction="forwards" units="years"/>
			<attr name="host">
				avian_waterfowl
			</attr>
		</taxon>
		<taxon id="1026294|avian_domesticbirds|SoutheastAsia|20090601|H5N1">
			<date value="2009.4136986301369" direction="forwards" units="years"/>
			<attr name="host">
				avian_domesticbirds
			</attr>
		</taxon>
		<taxon id="1014102|human|SoutheastAsia|20050615|H5N1">
			<date value="2005.4520547945206" direction="forwards" units="years"/>
			<attr name="host">
				human
			</attr>
		</taxon>
		<taxon id="1007836|avian_landbirds|EastAsia|20060615|H5N1">
			<date value="2006.4520547945206" direction="forwards" units="years"/>
			<attr name="host">
				avian_landbirds
			</attr>
		</taxon>
		<taxon id="1020974|avian_domesticbirds|NorthAfrica|20130131|H5N1">
			<date value="2013.0821917808219" direction="forwards" units="years"/>
			<attr name="host">
				avian_domesticbirds
			</attr>
		</taxon>
		<taxon id="1001160|human|EastAsia|20030615|H5N1">
			<date value="2003.4520547945206" direction="forwards" units="years"/>
			<attr name="host">
				human
			</attr>
		</taxon>
		<taxon id="1019506|avian_domesticbirds|EastAsia|20120413|H5N1">
			<date value="2012.2814207650274" direction="forwards" units="years"/>
			<attr name="host">
				avian_domesticbirds
			</attr>
		</taxon>
		<taxon id="1012984|human|SoutheastAsia|20040615|H5N1">
			<date value="2004.4535519125684" direction="forwards" units="years"/>
			<attr name="host">
				human
			</attr>
		</taxon>
		<taxon id="1010439|avian_waterfowl|SoutheastAsia|20110615|H5N1">
			<date value="2011.4520547945206" direction="forwards" units="years"/>
			<attr name="host">
				avian_waterfowl
			</attr>
		</taxon>
		<taxon id="1002579|avian_unknown|EastAsia|20060615|H9N2">
			<date value="2006.4520547945206" direction="forwards" units="years"/>
			<attr name="host">
				avian_unknown
			</attr>
		</taxon>
		<taxon id="1001690|avian_unknown|EastAsia|20050615|H9N2">
			<date value="2005.4520547945206" direction="forwards" units="years"/>
			<attr name="host">
				avian_unknown
			</attr>
		</taxon>
		<taxon id="1018998|avian_domesticbirds|EastAsia|20100615|H9N2">
			<date value="2010.4520547945206" direction="forwards" units="years"/>
			<attr name="host">
				avian_domesticbirds
			</attr>
		</taxon>
		<taxon id="1018963|avian_landbirds|EastAsia|20070615|H9N2">
			<date value="2007.4520547945206" direction="forwards" units="years"/>
			<attr name="host">
				avian_landbirds
			</attr>
		</taxon>
		<taxon id="1026325|avian_domesticbirds|EastAsia|20090325|H9N2">
			<date value="2009.227397260274" direction="forwards" units="years"/>
			<attr name="host">
				avian_domesticbirds
			</attr>
		</taxon>
		<taxon id="1002099|avian_waterfowl|EastAsia|20050615|H5N1">
			<date value="2005.4520547945206" direction="forwards" units="years"/>
			<attr name="host">
				avian_waterfowl
			</attr>
		</taxon>
		<taxon id="1019111|avian_domesticbirds|EastAsia|20030615|H9N2">
			<date value="2003.4520547945206" direction="forwards" units="years"/>
			<attr name="host">
				avian_domesticbirds
			</attr>
		</taxon>
		<taxon id="1014869|avian_domesticbirds|WesternEurope|20100415|H6N1">
			<date value="2010.2849315068493" direction="forwards" units="years"/>
			<attr name="host">
				avian_domesticbirds
			</attr>
		</taxon>
		<taxon id="1007533|avian_waterfowl|SouthernEurope|20060322|H7N3">
			<date value="2006.2191780821918" direction="forwards" units="years"/>
			<attr name="host">
				avian_waterfowl
			</attr>
		</taxon>
		<taxon id="1018308|avian_waterfowl|EastAsia|20120319|H1N2">
			<date value="2012.2131147540983" direction="forwards" units="years"/>
			<attr name="host">
				avian_waterfowl
			</attr>
		</taxon>
		<taxon id="1012805|avian_waterfowl|EastAsia|20060115|H6N2">
			<date value="2006.0383561643835" direction="forwards" units="years"/>
			<attr name="host">
				avian_waterfowl
			</attr>
		</taxon>
		<taxon id="1009106|avian_waterfowl|NorthAmerica|20070816|H3N8">
			<date value="2007.6219178082192" direction="forwards" units="years"/>
			<attr name="host">
				avian_waterfowl
			</attr>
		</taxon>
		<taxon id="1026135|avian_waterfowl|EastAsia|20070515|H1N2">
			<date value="2007.3671232876711" direction="forwards" units="years"/>
			<attr name="host">
				avian_waterfowl
			</attr>
		</taxon>
		<taxon id="1026043|avian_waterfowl|SoutheastAsia|20140708|H4N6">
			<date value="2014.5150684931507" direction="forwards" units="years"/>
			<attr name="host">
				avian_waterfowl
			</attr>
		</taxon>
		<taxon id="1026271|avian_domesticbirds|EastAsia|20130815|H3N2">
			<date value="2013.6191780821919" direction="forwards" units="years"/>
			<attr name="host">
				avian_domesticbirds
			</attr>
		</taxon>
		<taxon id="1019055|avian_waterfowl|EastAsia|20120615|H10N7">
			<date value="2012.4535519125684" direction="forwards" units="years"/>
			<attr name="host">
				avian_waterfowl
			</attr>
		</taxon>
		<taxon id="1018460|others|EastAsia|20111113|H3N2">
			<date value="2011.8657534246574" direction="forwards" units="years"/>
			<attr name="host">
				others
			</attr>
		</taxon>
		<taxon id="1004829|avian_domesticbirds|SouthernEurope|19020615|H7N7">
			<date value="1902.4520547945206" direction="forwards" units="years"/>
			<attr name="host">
				avian_domesticbirds
			</attr>
		</taxon>
		<taxon id="1015562|avian_unknown|WesternEurope|19270615|H7N7">
			<date value="1927.4520547945206" direction="forwards" units="years"/>
			<attr name="host">
				avian_unknown
			</attr>
		</taxon>
		<taxon id="1002796|avian_landbirds|NorthAmerica|19940615|H5N9">
			<date value="1994.4520547945206" direction="forwards" units="years"/>
			<attr name="host">
				avian_landbirds
			</attr>
		</taxon>
		<taxon id="1023934|avian_waterfowl|NorthAmerica|19740615|H9N1">
			<date value="1974.4520547945206" direction="forwards" units="years"/>
			<attr name="host">
				avian_waterfowl
			</attr>
		</taxon>
		<taxon id="1023896|avian_waterfowl|NorthAmerica|19740615|H3N5">
			<date value="1974.4520547945206" direction="forwards" units="years"/>
			<attr name="host">
				avian_waterfowl
			</attr>
		</taxon>
		<taxon id="22135|avian_waterfowl|NorthAmerica|19760812|H5N2">
			<date value="1976.6120218579235" direction="forwards" units="years"/>
			<attr name="host">
				avian_waterfowl
			</attr>
		</taxon>
		<taxon id="1013981|avian_waterfowl|NorthAmerica|19780810|H2N3">
			<date value="1978.6054794520549" direction="forwards" units="years"/>
			<attr name="host">
				avian_waterfowl
			</attr>
		</taxon>
		<taxon id="22237|avian_waterfowl|NorthAmerica|19790811|H4N2">
			<date value="1979.6082191780822" direction="forwards" units="years"/>
			<attr name="host">
				avian_waterfowl
			</attr>
		</taxon>
		<taxon id="1023864|avian_waterfowl|NorthAmerica|19760615|H1N1">
			<date value="1976.4535519125684" direction="forwards" units="years"/>
			<attr name="host">
				avian_waterfowl
			</attr>
		</taxon>
		<taxon id="1023775|avian_waterfowl|NorthAmerica|19760615|H9N2">
			<date value="1976.4535519125684" direction="forwards" units="years"/>
			<attr name="host">
				avian_waterfowl
			</attr>
		</taxon>
		<taxon id="1015550|avian_domesticbirds|NorthAmerica|19680615|H8N4">
			<date value="1968.4535519125684" direction="forwards" units="years"/>
			<attr name="host">
				avian_domesticbirds
			</attr>
		</taxon>
		<taxon id="1000632|avian_domesticbirds|EastAsia|20000615|H9N2">
			<date value="2000.4535519125684" direction="forwards" units="years"/>
			<attr name="host">
				avian_domesticbirds
			</attr>
		</taxon>
		<taxon id="1023772|avian_waterfowl|NorthAmerica|19760615|H3N8">
			<date value="1976.4535519125684" direction="forwards" units="years"/>
			<attr name="host">
				avian_waterfowl
			</attr>
		</taxon>
		<taxon id="1023807|avian_waterfowl|NorthAmerica|19760615|H5N2">
			<date value="1976.4535519125684" direction="forwards" units="years"/>
			<attr name="host">
				avian_waterfowl
			</attr>
		</taxon>
		<taxon id="1023667|avian_waterfowl|NorthAmerica|19810615|H3N8">
			<date value="1981.4520547945206" direction="forwards" units="years"/>
			<attr name="host">
				avian_waterfowl
			</attr>
		</taxon>
		<taxon id="1023687|avian_waterfowl|NorthAmerica|19820615|H6N4">
			<date value="1982.4520547945206" direction="forwards" units="years"/>
			<attr name="host">
				avian_waterfowl
			</attr>
		</taxon>
		<taxon id="1023731|avian_waterfowl|NorthAmerica|19750615|H6N2">
			<date value="1975.4520547945206" direction="forwards" units="years"/>
			<attr name="host">
				avian_waterfowl
			</attr>
		</taxon>
		<taxon id="1023727|avian_waterfowl|NorthAmerica|19750615|H4N6">
			<date value="1975.4520547945206" direction="forwards" units="years"/>
			<attr name="host">
				avian_waterfowl
			</attr>
		</taxon>
		<taxon id="22313|avian_waterfowl|NorthAmerica|19780808|H10N3">
			<date value="1978.6" direction="forwards" units="years"/>
			<attr name="host">
				avian_waterfowl
			</attr>
		</taxon>
		<taxon id="1023906|avian_waterfowl|NorthAmerica|19740615|H4N6">
			<date value="1974.4520547945206" direction="forwards" units="years"/>
			<attr name="host">
				avian_waterfowl
			</attr>
		</taxon>
		<taxon id="1023922|avian_waterfowl|NorthAmerica|19740615|H6N8">
			<date value="1974.4520547945206" direction="forwards" units="years"/>
			<attr name="host">
				avian_waterfowl
			</attr>
		</taxon>
		<taxon id="1023819|avian_waterfowl|NorthAmerica|19750615|H4N6">
			<date value="1975.4520547945206" direction="forwards" units="years"/>
			<attr name="host">
				avian_waterfowl
			</attr>
		</taxon>
		<taxon id="1023742|avian_waterfowl|NorthAmerica|19750615|H3N5">
			<date value="1975.4520547945206" direction="forwards" units="years"/>
			<attr name="host">
				avian_waterfowl
			</attr>
		</taxon>
		<taxon id="1023776|avian_waterfowl|NorthAmerica|19760615|H12N5">
			<date value="1976.4535519125684" direction="forwards" units="years"/>
			<attr name="host">
				avian_waterfowl
			</attr>
		</taxon>
		<taxon id="1023734|avian_waterfowl|NorthAmerica|19750615|H6N2">
			<date value="1975.4520547945206" direction="forwards" units="years"/>
			<attr name="host">
				avian_waterfowl
			</attr>
		</taxon>
		<taxon id="1023730|avian_waterfowl|NorthAmerica|19750615|H6N5">
			<date value="1975.4520547945206" direction="forwards" units="years"/>
			<attr name="host">
				avian_waterfowl
			</attr>
		</taxon>
		<taxon id="1023720|avian_waterfowl|NorthAmerica|19750615|H11N9">
			<date value="1975.4520547945206" direction="forwards" units="years"/>
			<attr name="host">
				avian_waterfowl
			</attr>
		</taxon>
		<taxon id="1019181|avian_waterfowl|NorthAmerica|19840809|H1N1">
			<date value="1984.603825136612" direction="forwards" units="years"/>
			<attr name="host">
				avian_waterfowl
			</attr>
		</taxon>
		<taxon id="28949|avian_waterfowl|NorthAmerica|19850116|H1N1">
			<date value="1985.041095890411" direction="forwards" units="years"/>
			<attr name="host">
				avian_waterfowl
			</attr>
		</taxon>
		<taxon id="1023815|avian_waterfowl|NorthAmerica|19790615|H4N2">
			<date value="1979.4520547945206" direction="forwards" units="years"/>
			<attr name="host">
				avian_waterfowl
			</attr>
		</taxon>
		<taxon id="1023668|avian_waterfowl|NorthAmerica|19830615|H3N8">
			<date value="1983.4520547945206" direction="forwards" units="years"/>
			<attr name="host">
				avian_waterfowl
			</attr>
		</taxon>
		<taxon id="1023578|avian_waterfowl|NorthAmerica|19820615|H4N2">
			<date value="1982.4520547945206" direction="forwards" units="years"/>
			<attr name="host">
				avian_waterfowl
			</attr>
		</taxon>
		<taxon id="1023600|avian_waterfowl|NorthAmerica|19820615|H1N3">
			<date value="1982.4520547945206" direction="forwards" units="years"/>
			<attr name="host">
				avian_waterfowl
			</attr>
		</taxon>
		<taxon id="22281|avian_waterfowl|NorthAmerica|19850820|H7N3">
			<date value="1985.6328767123289" direction="forwards" units="years"/>
			<attr name="host">
				avian_waterfowl
			</attr>
		</taxon>
		<taxon id="22251|avian_waterfowl|NorthAmerica|19950801|H4N6">
			<date value="1995.5808219178082" direction="forwards" units="years"/>
			<attr name="host">
				avian_waterfowl
			</attr>
		</taxon>
		<taxon id="1015088|avian_shorebirds|NorthAmerica|19930501|H6N8">
			<date value="1993.3287671232877" direction="forwards" units="years"/>
			<attr name="host">
				avian_shorebirds
			</attr>
		</taxon>
		<taxon id="1015089|avian_shorebirds|NorthAmerica|19930501|H6N8">
			<date value="1993.3287671232877" direction="forwards" units="years"/>
			<attr name="host">
				avian_shorebirds
			</attr>
		</taxon>
		<taxon id="1016368|avian_shorebirds|NorthAmerica|19940523|H1N3">
			<date value="1994.3890410958904" direction="forwards" units="years"/>
			<attr name="host">
				avian_shorebirds
			</attr>
		</taxon>
		<taxon id="1003315|avian_landbirds|NorthAmerica|19930615|H5N2">
			<date value="1993.4520547945206" direction="forwards" units="years"/>
			<attr name="host">
				avian_landbirds
			</attr>
		</taxon>
		<taxon id="28434|avian_domesticbirds|NorthAmerica|19950615|H11N9">
			<date value="1995.4520547945206" direction="forwards" units="years"/>
			<attr name="host">
				avian_domesticbirds
			</attr>
		</taxon>
		<taxon id="1011841|avian_waterfowl|NorthAmerica|19910809|H3N8">
			<date value="1991.6027397260275" direction="forwards" units="years"/>
			<attr name="host">
				avian_waterfowl
			</attr>
		</taxon>
		<taxon id="1000170|avian_waterfowl|NorthAmerica|19870615|H11N9">
			<date value="1987.4520547945206" direction="forwards" units="years"/>
			<attr name="host">
				avian_waterfowl
			</attr>
		</taxon>
		<taxon id="1014599|avian_waterfowl|NorthAmerica|20010615|H7N3">
			<date value="2001.4520547945206" direction="forwards" units="years"/>
			<attr name="host">
				avian_waterfowl
			</attr>
		</taxon>
		<taxon id="1017997|avian_shorebirds|NorthAmerica|20030521|H9N7">
			<date value="2003.3835616438357" direction="forwards" units="years"/>
			<attr name="host">
				avian_shorebirds
			</attr>
		</taxon>
		<taxon id="1000800|avian_waterfowl|NorthAmerica|20020615|H1N1">
			<date value="2002.4520547945206" direction="forwards" units="years"/>
			<attr name="host">
				avian_waterfowl
			</attr>
		</taxon>
		<taxon id="1004044|avian_waterfowl|NorthAmerica|20061001|H3N8">
			<date value="2006.7479452054795" direction="forwards" units="years"/>
			<attr name="host">
				avian_waterfowl
			</attr>
		</taxon>
		<taxon id="1019482|avian_waterfowl|NorthAmerica|20110919|H4N6">
			<date value="2011.7150684931507" direction="forwards" units="years"/>
			<attr name="host">
				avian_waterfowl
			</attr>
		</taxon>
		<taxon id="1014723|human|NorthAmerica|20120709|H7N3">
			<date value="2012.51912568306" direction="forwards" units="years"/>
			<attr name="host">
				human
			</attr>
		</taxon>
		<taxon id="1022299|avian_waterfowl|NorthAmerica|20130806|H4N8">
			<date value="2013.5945205479452" direction="forwards" units="years"/>
			<attr name="host">
				avian_waterfowl
			</attr>
		</taxon>
		<taxon id="1022300|avian_waterfowl|NorthAmerica|20130908|H3N8">
			<date value="2013.6849315068494" direction="forwards" units="years"/>
			<attr name="host">
				avian_waterfowl
			</attr>
		</taxon>
		<taxon id="1004303|avian_waterfowl|NorthAmerica|20020615|H5N2">
			<date value="2002.4520547945206" direction="forwards" units="years"/>
			<attr name="host">
				avian_waterfowl
			</attr>
		</taxon>
		<taxon id="26345|others|NorthAmerica|20050810|H1N1">
			<date value="2005.6054794520549" direction="forwards" units="years"/>
			<attr name="host">
				others
			</attr>
		</taxon>
		<taxon id="26319|avian_waterfowl|NorthAmerica|20020814|H6N2">
			<date value="2002.6164383561643" direction="forwards" units="years"/>
			<attr name="host">
				avian_waterfowl
			</attr>
		</taxon>
		<taxon id="1017435|avian_waterfowl|NorthAmerica|20090909|H2N9">
			<date value="2009.6876712328767" direction="forwards" units="years"/>
			<attr name="host">
				avian_waterfowl
			</attr>
		</taxon>
		<taxon id="1017434|avian_waterfowl|NorthAmerica|20090909|H11N9">
			<date value="2009.6876712328767" direction="forwards" units="years"/>
			<attr name="host">
				avian_waterfowl
			</attr>
		</taxon>
		<taxon id="1008337|avian_unknown|NorthAmerica|20060615|H5N8">
			<date value="2006.4520547945206" direction="forwards" units="years"/>
			<attr name="host">
				avian_unknown
			</attr>
		</taxon>
		<taxon id="1015934|avian_waterfowl|NorthAmerica|20101202|H7N6">
			<date value="2010.9178082191781" direction="forwards" units="years"/>
			<attr name="host">
				avian_waterfowl
			</attr>
		</taxon>
		<taxon id="1019473|avian_waterfowl|NorthAmerica|20111216|H12N5">
			<date value="2011.9561643835616" direction="forwards" units="years"/>
			<attr name="host">
				avian_waterfowl
			</attr>
		</taxon>
		<taxon id="1008315|avian_waterfowl|NorthAmerica|20060615|H5N2">
			<date value="2006.4520547945206" direction="forwards" units="years"/>
			<attr name="host">
				avian_waterfowl
			</attr>
		</taxon>
		<taxon id="1017754|avian_waterfowl|NorthAmerica|20100615|H10N6">
			<date value="2010.4520547945206" direction="forwards" units="years"/>
			<attr name="host">
				avian_waterfowl
			</attr>
		</taxon>
		<taxon id="1017955|avian_shorebirds|NorthAmerica|20000516|H12N4">
			<date value="2000.3715846994535" direction="forwards" units="years"/>
			<attr name="host">
				avian_shorebirds
			</attr>
		</taxon>
		<taxon id="26597|avian_waterfowl|NorthAmerica|20051205|H4N6">
			<date value="2005.9260273972602" direction="forwards" units="years"/>
			<attr name="host">
				avian_waterfowl
			</attr>
		</taxon>
		<taxon id="1021624|avian_waterfowl|NorthAmerica|20041215|H11N3">
			<date value="2004.9535519125684" direction="forwards" units="years"/>
			<attr name="host">
				avian_waterfowl
			</attr>
		</taxon>
		<taxon id="1022305|avian_waterfowl|NorthAmerica|20130929|H6N8">
			<date value="2013.7424657534248" direction="forwards" units="years"/>
			<attr name="host">
				avian_waterfowl
			</attr>
		</taxon>
		<taxon id="1017329|avian_waterfowl|NorthAmerica|20060615|H2N5">
			<date value="2006.4520547945206" direction="forwards" units="years"/>
			<attr name="host">
				avian_waterfowl
			</attr>
		</taxon>
		<taxon id="1017045|avian_waterfowl|NorthAmerica|20000615|H5N2">
			<date value="2000.4535519125684" direction="forwards" units="years"/>
			<attr name="host">
				avian_waterfowl
			</attr>
		</taxon>
		<taxon id="24475|avian_domesticbirds|NorthAmerica|19880713|H7N9">
			<date value="1988.5300546448088" direction="forwards" units="years"/>
			<attr name="host">
				avian_domesticbirds
			</attr>
		</taxon>
		<taxon id="1011834|avian_waterfowl|NorthAmerica|19910809|H4N6">
			<date value="1991.6027397260275" direction="forwards" units="years"/>
			<attr name="host">
				avian_waterfowl
			</attr>
		</taxon>
		<taxon id="1015109|avian_shorebirds|NorthAmerica|19950520|H11N2">
			<date value="1995.3808219178081" direction="forwards" units="years"/>
			<attr name="host">
				avian_shorebirds
			</attr>
		</taxon>
		<taxon id="25511|avian_waterfowl|NorthAmerica|19871019|H3N8">
			<date value="1987.7972602739726" direction="forwards" units="years"/>
			<attr name="host">
				avian_waterfowl
			</attr>
		</taxon>
		<taxon id="1023679|avian_waterfowl|NorthAmerica|19770615|H11N9">
			<date value="1977.4520547945206" direction="forwards" units="years"/>
			<attr name="host">
				avian_waterfowl
			</attr>
		</taxon>
		<taxon id="22091|avian_waterfowl|NorthAmerica|19790811|H3N8">
			<date value="1979.6082191780822" direction="forwards" units="years"/>
			<attr name="host">
				avian_waterfowl
			</attr>
		</taxon>
		<taxon id="1023940|avian_waterfowl|NorthAmerica|19770615|H12N2">
			<date value="1977.4520547945206" direction="forwards" units="years"/>
			<attr name="host">
				avian_waterfowl
			</attr>
		</taxon>
		<taxon id="1023673|avian_waterfowl|NorthAmerica|19770615|H4N1">
			<date value="1977.4520547945206" direction="forwards" units="years"/>
			<attr name="host">
				avian_waterfowl
			</attr>
		</taxon>
		<taxon id="26487|avian_waterfowl|NorthAmerica|19930615|H11N9">
			<date value="1993.4520547945206" direction="forwards" units="years"/>
			<attr name="host">
				avian_waterfowl
			</attr>
		</taxon>
		<taxon id="1023880|avian_waterfowl|NorthAmerica|19780615|H3N2">
			<date value="1978.4520547945206" direction="forwards" units="years"/>
			<attr name="host">
				avian_waterfowl
			</attr>
		</taxon>
		<taxon id="1023879|avian_waterfowl|NorthAmerica|19780615|H3N2">
			<date value="1978.4520547945206" direction="forwards" units="years"/>
			<attr name="host">
				avian_waterfowl
			</attr>
		</taxon>
		<taxon id="1023780|avian_waterfowl|NorthAmerica|19760615|H3N8">
			<date value="1976.4535519125684" direction="forwards" units="years"/>
			<attr name="host">
				avian_waterfowl
			</attr>
		</taxon>
		<taxon id="22215|avian_waterfowl|NorthAmerica|19760811|H3N1">
			<date value="1976.6092896174864" direction="forwards" units="years"/>
			<attr name="host">
				avian_waterfowl
			</attr>
		</taxon>
		<taxon id="1023763|avian_waterfowl|NorthAmerica|19790615|H10N7">
			<date value="1979.4520547945206" direction="forwards" units="years"/>
			<attr name="host">
				avian_waterfowl
			</attr>
		</taxon>
		<taxon id="1023661|avian_waterfowl|NorthAmerica|19830615|H4N8">
			<date value="1983.4520547945206" direction="forwards" units="years"/>
			<attr name="host">
				avian_waterfowl
			</attr>
		</taxon>
		<taxon id="1023660|avian_waterfowl|NorthAmerica|19770615|H4N8">
			<date value="1977.4520547945206" direction="forwards" units="years"/>
			<attr name="host">
				avian_waterfowl
			</attr>
		</taxon>
		<taxon id="1024635|avian_waterfowl|NorthAmerica|19810821|H7N3">
			<date value="1981.6356164383562" direction="forwards" units="years"/>
			<attr name="host">
				avian_waterfowl
			</attr>
		</taxon>
		<taxon id="22243|avian_waterfowl|NorthAmerica|19850827|H4N6">
			<date value="1985.6520547945206" direction="forwards" units="years"/>
			<attr name="host">
				avian_waterfowl
			</attr>
		</taxon>
		<taxon id="1012059|avian_waterfowl|NorthAmerica|20030808|H3N3">
			<date value="2003.6" direction="forwards" units="years"/>
			<attr name="host">
				avian_waterfowl
			</attr>
		</taxon>
		<taxon id="1011848|avian_waterfowl|NorthAmerica|19920824|H3N8">
			<date value="1992.6448087431695" direction="forwards" units="years"/>
			<attr name="host">
				avian_waterfowl
			</attr>
		</taxon>
		<taxon id="22341|avian_waterfowl|NorthAmerica|19910826|H12N5">
			<date value="1991.6493150684933" direction="forwards" units="years"/>
			<attr name="host">
				avian_waterfowl
			</attr>
		</taxon>
		<taxon id="22179|avian_waterfowl|NorthAmerica|19921201|H1N1">
			<date value="1992.9153005464482" direction="forwards" units="years"/>
			<attr name="host">
				avian_waterfowl
			</attr>
		</taxon>
		<taxon id="1011853|avian_waterfowl|NorthAmerica|19930822|H3N8">
			<date value="1993.6383561643836" direction="forwards" units="years"/>
			<attr name="host">
				avian_waterfowl
			</attr>
		</taxon>
		<taxon id="22211|avian_waterfowl|NorthAmerica|19950801|H3N5">
			<date value="1995.5808219178082" direction="forwards" units="years"/>
			<attr name="host">
				avian_waterfowl
			</attr>
		</taxon>
		<taxon id="1003504|others|NorthAmerica|19980615|H1N1">
			<date value="1998.4520547945206" direction="forwards" units="years"/>
			<attr name="host">
				others
			</attr>
		</taxon>
		<taxon id="1010776|avian_waterfowl|NorthAmerica|20081018|H6N1">
			<date value="2008.795081967213" direction="forwards" units="years"/>
			<attr name="host">
				avian_waterfowl
			</attr>
		</taxon>
		<taxon id="1025627|avian_domesticbirds|NorthAmerica|20140402|H7N7">
			<date value="2014.2493150684932" direction="forwards" units="years"/>
			<attr name="host">
				avian_domesticbirds
			</attr>
		</taxon>
		<taxon id="22259|avian_waterfowl|NorthAmerica|20030813|H4N6">
			<date value="2003.613698630137" direction="forwards" units="years"/>
			<attr name="host">
				avian_waterfowl
			</attr>
		</taxon>
		<taxon id="26305|avian_waterfowl|NorthAmerica|20020819|H3N8">
			<date value="2002.6301369863013" direction="forwards" units="years"/>
			<attr name="host">
				avian_waterfowl
			</attr>
		</taxon>
		<taxon id="24513|human|NorthAmerica|20040511|H7N3">
			<date value="2004.3579234972678" direction="forwards" units="years"/>
			<attr name="host">
				human
			</attr>
		</taxon>
		<taxon id="1018428|avian_waterfowl|NorthAmerica|20111029|H14N2">
			<date value="2011.8246575342466" direction="forwards" units="years"/>
			<attr name="host">
				avian_waterfowl
			</attr>
		</taxon>
		<taxon id="1015095|avian_shorebirds|NorthAmerica|19940501|H6N3">
			<date value="1994.3287671232877" direction="forwards" units="years"/>
			<attr name="host">
				avian_shorebirds
			</attr>
		</taxon>
		<taxon id="1016371|avian_waterfowl|NorthAmerica|19950803|H10N7">
			<date value="1995.5863013698631" direction="forwards" units="years"/>
			<attr name="host">
				avian_waterfowl
			</attr>
		</taxon>
		<taxon id="22319|avian_waterfowl|NorthAmerica|19950801|H10N1">
			<date value="1995.5808219178082" direction="forwards" units="years"/>
			<attr name="host">
				avian_waterfowl
			</attr>
		</taxon>
		<taxon id="1010842|avian_waterfowl|NorthAmerica|20071212|H7N3">
			<date value="2007.945205479452" direction="forwards" units="years"/>
			<attr name="host">
				avian_waterfowl
			</attr>
		</taxon>
		<taxon id="1011807|avian_waterfowl|NorthAmerica|19870812|H3N8">
			<date value="1987.6109589041096" direction="forwards" units="years"/>
			<attr name="host">
				avian_waterfowl
			</attr>
		</taxon>
		<taxon id="1011808|avian_waterfowl|NorthAmerica|19870812|H3N8">
			<date value="1987.6109589041096" direction="forwards" units="years"/>
			<attr name="host">
				avian_waterfowl
			</attr>
		</taxon>
		<taxon id="1017040|avian_waterfowl|NorthAmerica|20010212|H1N1">
			<date value="2001.1150684931506" direction="forwards" units="years"/>
			<attr name="host">
				avian_waterfowl
			</attr>
		</taxon>
		<taxon id="1003511|avian_waterfowl|NorthAmerica|20020615|H11N9">
			<date value="2002.4520547945206" direction="forwards" units="years"/>
			<attr name="host">
				avian_waterfowl
			</attr>
		</taxon>
		<taxon id="1011837|avian_waterfowl|NorthAmerica|19910809|H3N8">
			<date value="1991.6027397260275" direction="forwards" units="years"/>
			<attr name="host">
				avian_waterfowl
			</attr>
		</taxon>
		<taxon id="1023606|avian_waterfowl|NorthAmerica|19820615|H4N8">
			<date value="1982.4520547945206" direction="forwards" units="years"/>
			<attr name="host">
				avian_waterfowl
			</attr>
		</taxon>
		<taxon id="1017047|avian_waterfowl|NorthAmerica|19860615|H11N9">
			<date value="1986.4520547945206" direction="forwards" units="years"/>
			<attr name="host">
				avian_waterfowl
			</attr>
		</taxon>
		<taxon id="1023798|avian_waterfowl|NorthAmerica|19830615|H4N2">
			<date value="1983.4520547945206" direction="forwards" units="years"/>
			<attr name="host">
				avian_waterfowl
			</attr>
		</taxon>
		<taxon id="22067|avian_waterfowl|NorthAmerica|19960815|H2N3">
			<date value="1996.620218579235" direction="forwards" units="years"/>
			<attr name="host">
				avian_waterfowl
			</attr>
		</taxon>
		<taxon id="1013453|avian_waterfowl|NorthAmerica|19970730|H2N9">
			<date value="1997.5753424657535" direction="forwards" units="years"/>
			<attr name="host">
				avian_waterfowl
			</attr>
		</taxon>
		<taxon id="1015159|avian_waterfowl|NorthAmerica|20000805|H11N9">
			<date value="2000.5928961748634" direction="forwards" units="years"/>
			<attr name="host">
				avian_waterfowl
			</attr>
		</taxon>
		<taxon id="1026057|avian_waterfowl|NorthAmerica|20130910|H3N8">
			<date value="2013.690410958904" direction="forwards" units="years"/>
			<attr name="host">
				avian_waterfowl
			</attr>
		</taxon>
		<taxon id="1011936|avian_waterfowl|NorthAmerica|20010806|H3N8">
			<date value="2001.5945205479452" direction="forwards" units="years"/>
			<attr name="host">
				avian_waterfowl
			</attr>
		</taxon>
		<taxon id="1010769|avian_waterfowl|NorthAmerica|20081018|H11N2">
			<date value="2008.795081967213" direction="forwards" units="years"/>
			<attr name="host">
				avian_waterfowl
			</attr>
		</taxon>
		<taxon id="1026405|avian_domesticbirds|NorthAmerica|20140415|H5N8">
			<date value="2014.2849315068493" direction="forwards" units="years"/>
			<attr name="host">
				avian_domesticbirds
			</attr>
		</taxon>
		<taxon id="1017976|avian_shorebirds|NorthAmerica|20010615|H6N5">
			<date value="2001.4520547945206" direction="forwards" units="years"/>
			<attr name="host">
				avian_shorebirds
			</attr>
		</taxon>
		<taxon id="1006946|avian_waterfowl|NorthAmerica|20070803|H4N6">
			<date value="2007.5863013698631" direction="forwards" units="years"/>
			<attr name="host">
				avian_waterfowl
			</attr>
		</taxon>
		<taxon id="1004836|avian_waterfowl|NorthAmerica|20050615|H7N6">
			<date value="2005.4520547945206" direction="forwards" units="years"/>
			<attr name="host">
				avian_waterfowl
			</attr>
		</taxon>
		<taxon id="1015419|avian_waterfowl|NorthAmerica|20070924|H4N6">
			<date value="2007.7287671232878" direction="forwards" units="years"/>
			<attr name="host">
				avian_waterfowl
			</attr>
		</taxon>
		<taxon id="1019457|avian_shorebirds|NorthernEurope|20111023|H10N5">
			<date value="2011.8082191780823" direction="forwards" units="years"/>
			<attr name="host">
				avian_shorebirds
			</attr>
		</taxon>
		<taxon id="1011954|avian_shorebirds|NorthAmerica|20050519|H3N6">
			<date value="2005.3780821917808" direction="forwards" units="years"/>
			<attr name="host">
				avian_shorebirds
			</attr>
		</taxon>
		<taxon id="26403|others|NorthAmerica|20050615|H3N6">
			<date value="2005.4520547945206" direction="forwards" units="years"/>
			<attr name="host">
				others
			</attr>
		</taxon>
		<taxon id="1026058|avian_waterfowl|NorthAmerica|20130908|H3N8">
			<date value="2013.6849315068494" direction="forwards" units="years"/>
			<attr name="host">
				avian_waterfowl
			</attr>
		</taxon>
		<taxon id="1022216|avian_waterfowl|NorthAmerica|20130722|H4N6">
			<date value="2013.5534246575342" direction="forwards" units="years"/>
			<attr name="host">
				avian_waterfowl
			</attr>
		</taxon>
		<taxon id="1022211|avian_waterfowl|NorthAmerica|20130801|H4N6">
			<date value="2013.5808219178082" direction="forwards" units="years"/>
			<attr name="host">
				avian_waterfowl
			</attr>
		</taxon>
		<taxon id="1022254|avian_waterfowl|NorthAmerica|20130730|H5N6">
			<date value="2013.5753424657535" direction="forwards" units="years"/>
			<attr name="host">
				avian_waterfowl
			</attr>
		</taxon>
		<taxon id="1011850|avian_waterfowl|NorthAmerica|19930817|H3N9">
			<date value="1993.6246575342466" direction="forwards" units="years"/>
			<attr name="host">
				avian_waterfowl
			</attr>
		</taxon>
		<taxon id="1015086|avian_waterfowl|NorthAmerica|19920824|H6N5">
			<date value="1992.6448087431695" direction="forwards" units="years"/>
			<attr name="host">
				avian_waterfowl
			</attr>
		</taxon>
		<taxon id="1009158|avian_waterfowl|NorthAmerica|20070905|H3N8">
			<date value="2007.676712328767" direction="forwards" units="years"/>
			<attr name="host">
				avian_waterfowl
			</attr>
		</taxon>
		<taxon id="1014729|avian_shorebirds|NorthAmerica|20100909|H11N9">
			<date value="2010.6876712328767" direction="forwards" units="years"/>
			<attr name="host">
				avian_shorebirds
			</attr>
		</taxon>
		<taxon id="1022154|avian_waterfowl|NorthAmerica|20111120|H1N3">
			<date value="2011.8849315068494" direction="forwards" units="years"/>
			<attr name="host">
				avian_waterfowl
			</attr>
		</taxon>
		<taxon id="1008335|avian_waterfowl|NorthAmerica|20070615|H5N2">
			<date value="2007.4520547945206" direction="forwards" units="years"/>
			<attr name="host">
				avian_waterfowl
			</attr>
		</taxon>
		<taxon id="1008304|avian_waterfowl|NorthAmerica|20060615|H5N2">
			<date value="2006.4520547945206" direction="forwards" units="years"/>
			<attr name="host">
				avian_waterfowl
			</attr>
		</taxon>
		<taxon id="1016459|avian_waterfowl|NorthAmerica|20060803|H1N3">
			<date value="2006.5863013698631" direction="forwards" units="years"/>
			<attr name="host">
				avian_waterfowl
			</attr>
		</taxon>
		<taxon id="1022297|avian_waterfowl|NorthAmerica|20130922|H2N3">
			<date value="2013.7232876712328" direction="forwards" units="years"/>
			<attr name="host">
				avian_waterfowl
			</attr>
		</taxon>
		<taxon id="1024756|avian_waterfowl|NorthAmerica|20121116|H3N8">
			<date value="2012.8743169398906" direction="forwards" units="years"/>
			<attr name="host">
				avian_waterfowl
			</attr>
		</taxon>
		<taxon id="1024779|avian_waterfowl|NorthAmerica|20121013|H3N2">
			<date value="2012.7814207650274" direction="forwards" units="years"/>
			<attr name="host">
				avian_waterfowl
			</attr>
		</taxon>
		<taxon id="1026065|avian_waterfowl|NorthAmerica|20130821|H3N8">
			<date value="2013.6356164383562" direction="forwards" units="years"/>
			<attr name="host">
				avian_waterfowl
			</attr>
		</taxon>
		<taxon id="1004227|avian_waterfowl|NorthAmerica|20070824|H4N7">
			<date value="2007.6438356164383" direction="forwards" units="years"/>
			<attr name="host">
				avian_waterfowl
			</attr>
		</taxon>
		<taxon id="1022111|avian_waterfowl|NorthAmerica|20111208|H5N2">
			<date value="2011.9342465753425" direction="forwards" units="years"/>
			<attr name="host">
				avian_waterfowl
			</attr>
		</taxon>
		<taxon id="1022203|avian_waterfowl|NorthAmerica|20121031|H1N1">
			<date value="2012.8306010928961" direction="forwards" units="years"/>
			<attr name="host">
				avian_waterfowl
			</attr>
		</taxon>
		<taxon id="1017418|avian_waterfowl|NorthAmerica|20090728|H3N3">
			<date value="2009.5698630136985" direction="forwards" units="years"/>
			<attr name="host">
				avian_waterfowl
			</attr>
		</taxon>
		<taxon id="1022204|avian_waterfowl|NorthAmerica|20121031|H7N3">
			<date value="2012.8306010928961" direction="forwards" units="years"/>
			<attr name="host">
				avian_waterfowl
			</attr>
		</taxon>
		<taxon id="1022209|avian_waterfowl|NorthAmerica|20130801|H4N5">
			<date value="2013.5808219178082" direction="forwards" units="years"/>
			<attr name="host">
				avian_waterfowl
			</attr>
		</taxon>
		<taxon id="1025626|avian_domesticbirds|NorthAmerica|20140319|H6N5">
			<date value="2014.2109589041097" direction="forwards" units="years"/>
			<attr name="host">
				avian_domesticbirds
			</attr>
		</taxon>
		<taxon id="1020496|avian_waterfowl|NorthAmerica|20120718|H2N7">
			<date value="2012.5437158469945" direction="forwards" units="years"/>
			<attr name="host">
				avian_waterfowl
			</attr>
		</taxon>
		<taxon id="1008343|avian_waterfowl|NorthAmerica|20060615|H5N2">
			<date value="2006.4520547945206" direction="forwards" units="years"/>
			<attr name="host">
				avian_waterfowl
			</attr>
		</taxon>
		<taxon id="1011284|avian_waterfowl|NorthAmerica|20091129|H8N4">
			<date value="2009.9095890410958" direction="forwards" units="years"/>
			<attr name="host">
				avian_waterfowl
			</attr>
		</taxon>
		<taxon id="1011939|avian_waterfowl|NorthAmerica|20020816|H3N6">
			<date value="2002.6219178082192" direction="forwards" units="years"/>
			<attr name="host">
				avian_waterfowl
			</attr>
		</taxon>
		<taxon id="26421|avian_waterfowl|NorthAmerica|20050615|H4N6">
			<date value="2005.4520547945206" direction="forwards" units="years"/>
			<attr name="host">
				avian_waterfowl
			</attr>
		</taxon>
		<taxon id="1024668|avian_waterfowl|NorthAmerica|20090912|H7N9">
			<date value="2009.695890410959" direction="forwards" units="years"/>
			<attr name="host">
				avian_waterfowl
			</attr>
		</taxon>
		<taxon id="1008725|avian_waterfowl|NorthAmerica|20070816|H3N8">
			<date value="2007.6219178082192" direction="forwards" units="years"/>
			<attr name="host">
				avian_waterfowl
			</attr>
		</taxon>
		<taxon id="1008753|avian_waterfowl|NorthAmerica|20060822|H3N8">
			<date value="2006.6383561643836" direction="forwards" units="years"/>
			<attr name="host">
				avian_waterfowl
			</attr>
		</taxon>
		<taxon id="22257|avian_waterfowl|NorthAmerica|20010814|H4N6">
			<date value="2001.6164383561643" direction="forwards" units="years"/>
			<attr name="host">
				avian_waterfowl
			</attr>
		</taxon>
		<taxon id="1003515|avian_waterfowl|NorthAmerica|20070615|H5N2">
			<date value="2007.4520547945206" direction="forwards" units="years"/>
			<attr name="host">
				avian_waterfowl
			</attr>
		</taxon>
		<taxon id="1016303|avian_waterfowl|NorthAmerica|20100730|H3N8">
			<date value="2010.5753424657535" direction="forwards" units="years"/>
			<attr name="host">
				avian_waterfowl
			</attr>
		</taxon>
		<taxon id="1000042|avian_domesticbirds|NorthAmerica|20000615|H6N2">
			<date value="2000.4535519125684" direction="forwards" units="years"/>
			<attr name="host">
				avian_domesticbirds
			</attr>
		</taxon>
		<taxon id="1017326|avian_waterfowl|NorthAmerica|20020615|H7N3">
			<date value="2002.4520547945206" direction="forwards" units="years"/>
			<attr name="host">
				avian_waterfowl
			</attr>
		</taxon>
		<taxon id="1015178|avian_shorebirds|NorthAmerica|20070523|H6N2">
			<date value="2007.3890410958904" direction="forwards" units="years"/>
			<attr name="host">
				avian_shorebirds
			</attr>
		</taxon>
		<taxon id="1015077|avian_shorebirds|NorthAmerica|19910524|H6N2">
			<date value="1991.3917808219178" direction="forwards" units="years"/>
			<attr name="host">
				avian_shorebirds
			</attr>
		</taxon>
		<taxon id="1011902|avian_waterfowl|NorthAmerica|19980811|H3N8">
			<date value="1998.6082191780822" direction="forwards" units="years"/>
			<attr name="host">
				avian_waterfowl
			</attr>
		</taxon>
		<taxon id="28254|avian_shorebirds|NorthAmerica|19990523|H3N8">
			<date value="1999.3890410958904" direction="forwards" units="years"/>
			<attr name="host">
				avian_shorebirds
			</attr>
		</taxon>
		<taxon id="26493|avian_waterfowl|NorthAmerica|20050615|H11N9">
			<date value="2005.4520547945206" direction="forwards" units="years"/>
			<attr name="host">
				avian_waterfowl
			</attr>
		</taxon>
		<taxon id="26343|avian_waterfowl|NorthAmerica|20051205|H10N8">
			<date value="2005.9260273972602" direction="forwards" units="years"/>
			<attr name="host">
				avian_waterfowl
			</attr>
		</taxon>
		<taxon id="26341|avian_waterfowl|NorthAmerica|20051205|H10N8">
			<date value="2005.9260273972602" direction="forwards" units="years"/>
			<attr name="host">
				avian_waterfowl
			</attr>
		</taxon>
		<taxon id="1004301|avian_waterfowl|NorthAmerica|20030615|H5N2">
			<date value="2003.4520547945206" direction="forwards" units="years"/>
			<attr name="host">
				avian_waterfowl
			</attr>
		</taxon>
		<taxon id="1015163|avian_shorebirds|NorthAmerica|20010518|H6N2">
			<date value="2001.3753424657534" direction="forwards" units="years"/>
			<attr name="host">
				avian_shorebirds
			</attr>
		</taxon>
		<taxon id="1011940|avian_shorebirds|NorthAmerica|20030519|H9N1">
			<date value="2003.3780821917808" direction="forwards" units="years"/>
			<attr name="host">
				avian_shorebirds
			</attr>
		</taxon>
		<taxon id="1026189|avian_domesticbirds|NorthAmerica|20060615|H5N2">
			<date value="2006.4520547945206" direction="forwards" units="years"/>
			<attr name="host">
				avian_domesticbirds
			</attr>
		</taxon>
		<taxon id="1026274|avian_domesticbirds|NorthAmerica|20100415|H5N2">
			<date value="2010.2849315068493" direction="forwards" units="years"/>
			<attr name="host">
				avian_domesticbirds
			</attr>
		</taxon>
		<taxon id="1008508|avian_landbirds|NorthAmerica|20070615|H5N2">
			<date value="2007.4520547945206" direction="forwards" units="years"/>
			<attr name="host">
				avian_landbirds
			</attr>
		</taxon>
		<taxon id="1026187|avian_domesticbirds|NorthAmerica|20050615|H5N2">
			<date value="2005.4520547945206" direction="forwards" units="years"/>
			<attr name="host">
				avian_domesticbirds
			</attr>
		</taxon>
		<taxon id="1026184|avian_domesticbirds|NorthAmerica|20060615|H5N2">
			<date value="2006.4520547945206" direction="forwards" units="years"/>
			<attr name="host">
				avian_domesticbirds
			</attr>
		</taxon>
		<taxon id="1023583|avian_waterfowl|NorthAmerica|19840615|H11N9">
			<date value="1984.4535519125684" direction="forwards" units="years"/>
			<attr name="host">
				avian_waterfowl
			</attr>
		</taxon>
		<taxon id="1023576|avian_waterfowl|NorthAmerica|19820615|H3N8">
			<date value="1982.4520547945206" direction="forwards" units="years"/>
			<attr name="host">
				avian_waterfowl
			</attr>
		</taxon>
		<taxon id="1005735|avian_domesticbirds|NorthAmerica|19930615|H5N2">
			<date value="1993.4520547945206" direction="forwards" units="years"/>
			<attr name="host">
				avian_domesticbirds
			</attr>
		</taxon>
		<taxon id="1003218|avian_domesticbirds|NorthAmerica|20060217|H7N2">
			<date value="2006.1287671232876" direction="forwards" units="years"/>
			<attr name="host">
				avian_domesticbirds
			</attr>
		</taxon>
		<taxon id="1017971|avian_shorebirds|NorthAmerica|20020508|H12N5">
			<date value="2002.3479452054794" direction="forwards" units="years"/>
			<attr name="host">
				avian_shorebirds
			</attr>
		</taxon>
		<taxon id="1001853|avian_domesticbirds|NorthAmerica|20040615|H6N2">
			<date value="2004.4535519125684" direction="forwards" units="years"/>
			<attr name="host">
				avian_domesticbirds
			</attr>
		</taxon>
		<taxon id="1004860|avian_domesticbirds|NorthAmerica|19820615|H7N3">
			<date value="1982.4520547945206" direction="forwards" units="years"/>
			<attr name="host">
				avian_domesticbirds
			</attr>
		</taxon>
		<taxon id="22117|avian_waterfowl|NorthAmerica|19850813|H6N2">
			<date value="1985.613698630137" direction="forwards" units="years"/>
			<attr name="host">
				avian_waterfowl
			</attr>
		</taxon>
		<taxon id="1023722|avian_waterfowl|NorthAmerica|19770615|H3N6">
			<date value="1977.4520547945206" direction="forwards" units="years"/>
			<attr name="host">
				avian_waterfowl
			</attr>
		</taxon>
		<taxon id="1023856|avian_waterfowl|NorthAmerica|19760615|H3N8">
			<date value="1976.4535519125684" direction="forwards" units="years"/>
			<attr name="host">
				avian_waterfowl
			</attr>
		</taxon>
		<taxon id="1023634|avian_waterfowl|NorthAmerica|19790615|H6N1">
			<date value="1979.4520547945206" direction="forwards" units="years"/>
			<attr name="host">
				avian_waterfowl
			</attr>
		</taxon>
		<taxon id="1023900|avian_waterfowl|NorthAmerica|19820615|H4N8">
			<date value="1982.4520547945206" direction="forwards" units="years"/>
			<attr name="host">
				avian_waterfowl
			</attr>
		</taxon>
		<taxon id="1003281|avian_waterfowl|NorthAmerica|19950615|H3N8">
			<date value="1995.4520547945206" direction="forwards" units="years"/>
			<attr name="host">
				avian_waterfowl
			</attr>
		</taxon>
		<taxon id="1015137|avian_shorebirds|NorthAmerica|19980518|H6N8">
			<date value="1998.3753424657534" direction="forwards" units="years"/>
			<attr name="host">
				avian_shorebirds
			</attr>
		</taxon>
		<taxon id="1018448|avian_waterfowl|EastAsia|20111111|H5N2">
			<date value="2011.8602739726027" direction="forwards" units="years"/>
			<attr name="host">
				avian_waterfowl
			</attr>
		</taxon>
		<taxon id="1018446|avian_waterfowl|EastAsia|20111109|H11N9">
			<date value="2011.854794520548" direction="forwards" units="years"/>
			<attr name="host">
				avian_waterfowl
			</attr>
		</taxon>
		<taxon id="1001552|others|NorthAmerica|19660615|H7N7">
			<date value="1966.4520547945206" direction="forwards" units="years"/>
			<attr name="host">
				others
			</attr>
		</taxon>
	</taxa>

	<!-- The sequence alignment (each sequence refers to a taxon above).         -->
	<!-- ntax=754 nchar=1515                                                     -->
	<alignment id="alignment" dataType="nucleotide">
		<sequence>
			<taxon idref="1020378|others|MidwestSouthAmerican|20100615|H18N11"/>
			------------------ATGGCTGGTCAAGGTACTAAGCGTACCTTTGAGCAAATGGAGACTGATTCC---AAACAAAACACAACTGAAATCCGATCAGCAGTAGGCAGAATGGTAAAAGCAATTGGGCGGTTTTACATCCAAATGTGTGCAGAGCTTAAATTGGATGACAAAGAGGCTGTGTTAATCCAAAATAGCCTAACTATTGAAAGAATGGTGCTTTCAGCATTTGATGAAAGAAGGAACAAATACCTAGAAGAGCATCCCACAGTTGGGAAAGACCCTAAGAAAACCGGAGGGCCAATCTACAGAAGGAAAGAAGGGAAATGGGAAAGAGAGATGGTTCTAATGGAAAAAGAAAATATCAGAGCCATTTGGAAGATGGCAAATGATGGAGAAGAAAACCTTTCGGGATTGAGCCATATAATGATATGGCATTCCAACCTCAATGATACAACATACCAAAGAACAAGAGCATTGGTGAGAACAGGAATGGACCCAAGAATGTGCTCTCTGATGCAAGGATCAACACTTCCCCGAAGGGCCGGAGCAGCAGGAGCTGCCATAAAAGGTGTGGGCACACTGATAATGGAACTAATCAGGATGATAAAGAGAGGGATGAATGACAGGAACTTTTGGAAAGGTGAACAGGGAAAAAGAACAAGAGCTGCCTACGAAAGGATCTGCAACAATTTGAAGAATAAGTTTCAGACTGCTCCACAGAAAGCAATGGTTGACCAAGTGAAAGAAGGGAAAAATCCTGGGAATGCAGAGATTGAAGATCTACTGTTTCTAGCTAGATCAGCATTGATCCTCAGAGGAGCTGTTGCTCATAAATCGAGCCTCCCTGCTTGTGTATACGGCTTAGGGGTATCCAGAGGATTTGATTTTGAAAGAGAGGGTTACTCACTGGTTGGGAGAGACCCTTATATGCTTCTCCAGAACTCACAGATCTTCTCCATAATTCGGAAAGGAGAGAATGCAGCCCACAAGAGCCAACTGGTATGGATGGCCTGCCATGCAGCTGCTTTTGAAGACATAAGAGTAAGCAGTTTTATAAAAGGAAATAAAATAGTCCCCAGAGGAAAATTGGAGACTAGAGGTCTCCAAATAGCAGGGTCAGAAACCCTTGATGAAGCCCTGGTTGTTAGCCTGGACATAAAGAGTCATTATTGGGCAATCAAGACGAGGAGTGGAGGAAATCCTCAACAGTCAAGAAGTTCAGCTGGTCAGATTGCTGTTCAGCCAACCTTCTCCGTACAAAGGAATATTCCTTTTGAAAAGAAAACAATAATGGCTGCATTTTCTAACATTGAAGAGGGAAGAATCACTGACATGAGAACTGAAATAATAAAGCTGATGGAAAATTCTGACCCCAAAGACAAAGTTTTCCTGGGGAGAGGAGTGTTCGAGATGGCTGATGAGAAGGCAACTAACCCGATAGTGCCTTCTTTGGATGGGAATGACGAGGGTTCTTATTTCTTTGGAGACAAAGCAGAGGAGTTTGACATATGA
		</sequence>
		<sequence>
			<taxon idref="1012636|others|MiddleAmerica|20100915|H17N10"/>
			------------------ATGACAACTCAAGGCCTTAAGCGCACCTTCGAGCAAATGGAGACTGACTCC---AAACAGAGCACTACTGAGATCAGATCCGCAGTCGGAAGGATGGTGAAGGCAATCGGAAAATTCTATATCCAAATGTGTGCAGAAATGAAACTAGATGACAAGGAGGGGGCCCTAATCCAGAACAGCATAACAATTGAAAGGATGGCACTCTCGGCATTTGACGAGAGAAGAAATAAATACCTAGAAGAGCACCCCACTGTGGGGAAAGACCCCAAGAAGACAGGTGGACCCATCTACAGGAGAAAAGATGGAAAGTGGGAGAGAGAAATGGCCCTCATGGAAAAGGAAAATATCCGAGCAATATGGAAAATGGCCAACGAGGGAGAGGAGAATCTTTCTGGTCTAAGCCATATTATGATCTGGCACTCAAACTTAAATGACACGACCTATCAGCGGACAAGAGCTCTTGTCAGAACTGGAATGGACCCAAGAATGTGCTCGTTGATGCAGGGCTCAACCCTTCCAAGAAGAGCTGGAGCAGCTGGGACTGCAATCAAAGGGGTGGGAACCCTCATAATGGAGTTGATCCGAATGATCAAAAGAGGAATGAATGACAGAAACTTCTGGAAGGGTGAACAAGGAAGAAGAACTCGAACAGCTTATGAAAGGCTCTGTGGAAACCTGAAAGGAAAATTTCAAACAGCCCCACAGAAAGCAATGGTTGATCAAGTCAAAGAAGGAAAAAACCCAGGAAATGCAGAAATAGAGGACTTACTATTTCTTGCAAGATCTGCTCTGATCCTCCGAGGAGCAGTGGCTCATAAATCAGCTCTTCCTGCCTGTGTATATGGTCTTGGGGTCGCTCGAGGGTTTGACTTTGAAAAGGAGGGATACTCTCTAGTAGGCAGAGACCCCTATTTGCTTCTGCAGAACTCTCAGATTTTCTCCATCCTGAGGAAGGGGGAGAATGCTGCACATAAAAGTCAGCTAGTGTGGATGGCCTGCCATGCTGCAGCCTTTGAGGACATAAGGATCAGCAGTTTTATCAAGGGGAGTAAAATAATCCCTCGAGGCAAGCTAGAAACAAGAGGATTACAAATTGCTGGCTCTGAAAGTCTAGATGAAATTCTGGTAATCAGCTTGGACCTAAAAAGCCATTATTGGGCAATCAAAACTAGGAGTGGGGGTAATCCCCAACAATCAAAAAGCACAGCTGGTCAAATAGCAGTGCAACCTACCTTTTCCGTCCAGAGAAACATCCCCTTTGAGAAAAAGACAATTATGGCGGCGTTCTCAACAACCGAAGAAGGGAGAATCACAGACATGAGGACTGAAATAATCAGACTTATGGAAAGCTCAGACACAAAGGAGAAAGTTTTCGTAGGACGAGGTGTCTTCGAGATGGGAGACGAGAAGGCAACTAACCCGATAGTGCCTCCACTAGATGGGAATGACGAGGGTTCTTATTTCTTTGGAGACAAGGCAGACGAGTTCGACATTTGA
		</sequence>
		<sequence>
			<taxon idref="1012634|others|MiddleAmerica|20090515|H17N10"/>
			------------------ATGACAACTCAAGGCCTTAAACGCACCTTCGAGCAAATGGAGACTGACTCC---AAACAGAGCACCACTGAAATCAGATCCGCAGTCGGAAGAATGGTGAAAGCAATTGGGAAATTCTACATCCAAATGTGTGCAGAAATGAAATTAGATGACAAGGAGGGAGCCCTGATCCAGAACAGCATAACAATTGAAAGGATGGCACTCTCAGCATTCGACGAGAGAAGAAATAAATACTTAGAAGAGCACCCCACTGTGGGGAAAGACCCCAAGAAGACAGGTGGGCCCATCTACAGGAGAAAAGATGGAAAATGGGAGAGAGAGATGGCCCTCATGGAAAAGGAAAACATCCGAGCAATATGGAAAATGGCTAATGAAGGAGAGGAGAATCTATCTGGTCTAAGCCATATTATGATCTGGCACTCAAACTTAAATGACACAACCTATCAGCGAACAAGAGCCCTTGTCAGAACAGGAATGGACCCAAGGATGTGCTCGTTGATGCAGGGCTCAACTCTTCCAAGAAGAGCTGGAGCAGCTGGGACTGCAGTCAAAGGAGTGGGGACCCTCATAATGGAGTTGATCCGGATGATCAAAAGAGGAATGAATGACAGAAATTTCTGGAAGGGTGAACAAGGGAGAAGAACTCGAACAGCTTATGAAAGGCTCTGTGGAAACCTGAAAGGAAAGTTTCAAACAGCCCCACAGAAAGCAATGGTTGATCAAGTCAAAGAAGGAAAAAACCCAGGAAATGCAGAAATAGAGGACTTACTATTTCTTGCAAGATCTGCCCTGATCCTCCGAGGAGCAGTAGCTCATAAGTCAGCTCTCCCAGCCTGTGTATATGGTCTTGGGGTCGCCAGAGGGTTTGACTTTGAAAAAGAGGGATACTCTCTAGTAGGCAGAGACCCCTACTTGCTCCTGCAGAACTCCCAGATTTTCTCCATCCTGAGAAAGGGGGAGAACGCTGCACACAAAAGTCAGCTAGTGTGGATGGCCTGCCATGCTGCAGCCTTTGAGGACATAAGGATCAGCAGCTTTATCAAGGGAAGCAAAATAATCCCTCGGGGCAAGCTAGAAACAAGAGGATTACAAATTGCTGGCTCTGAAAGTCTAGATGAAATCCTGGTAATCAGCTTGGACCTCAAAAGTCATTATTGGGCAATCAAAACTAGGAGTGGGGGTAATCCCCAACAATCAAGAAGCACAGCTGGTCAAATAGCGGTGCAACCTACCTTTTCCGTCCAAAGAAATATCCCCTTTGAGAAAAAGACGATCATGGCGGCCTTCTCAACAACCGAAGAAGGGAGAATCACAGACATGAGGACTGAAATAATCAGACTTATGGAAAACTCAGACCCAAAGGAGAAAGTCTTCATAGGGCGAGGCGTCTTCGAGATGGGAGACGAGAAGGCAACTAACCCGATAGTGCCTCCACTAGATGGGAATGACGAGGGTTCTTATTTCTTTGGAGACAAGGCAGACGAGTTCGACATTTGA
		</sequence>
		<sequence>
			<taxon idref="1017957|avian_shorebirds|NorthAmerica|20000524|H11N2"/>
			------------------ATGGCGTCTCAAGGCACCAAACGATCTTATGAGCAGATGGAAACTGGTGGGGAACGCCAGAATGCTACTGAAATCAGAGCATCCGTTGGAAGGATGGTGGGAGGAATTGGTCGCTTCTACATTCAAATGTGTACTGAGCTCAACATCAATGACCACGAAGGAAGGCTCATTCAGAACAGCATAACAATAGAGAGGATGGTGCTCTCAGCATTCGATGAAAGAAGAAACAAGTACTTAGAAGAACATCCCAGTGCCGGAAAAGACCCCAAAAAGACTGGAGGCCCAATATACAGAAGGAGAGATGGGAAATGGGTGAGGGAGCTCATCCTTTATGACAAAGAGGAGATCAGGAAGAACTGGCGTCGAGCCAATAACGGAGAGGATGCTACTGCTGGTCTTACTCACATGATGATTTGGCACTCCAATCTCAATGACACCACTTATCAAAGAACAAGGGCTCTTGTTCGGACCGGGATGGATCCCAGAATGTGCTCTCTGATGCAGGGGTCGACTCTTCCACGGAGATCTGGAGCTGCAGGTGCTGCAGTGAAAGGTGTTGGGACAATGGTGATGGAACTCATCAGGATGATCAAGCGGGGGATAAACGACCGAAATTTCTGGAGAGGTGAAAACGGTCGGAGAACCAGAATTGCCTATGAAAGGATGTGCAACATCCTCAAAGGGAAATTTCAAACAGCAGCACAACGAGCAATGATGGATCAAGTAAGAGAGAGCCGTAATCCTGGGAATGCTGAGATTGAGGATCTCATTTTCCTGGCACGATCGGCACTCATCCTGAGAGGGTCAGTAGCCCACAAGTCATGCCTGCCTGCCTGCGTGTATGGCCTTGCAGTGGCCAGTGGGTATGATTTTGAGAGAGAGGGATACTCTCTAGTGGGGATTGATCCTTTCAAGCTGCTTCAAAAAGTCCAAGTCTTCAGTCTGATCAGACCAAATGAAAATCCAGCACACAAGAGTCAACTAGTGTGGATGGCATGCCACTCTGCGGCATTTGAAGACCTGAGAGTTTTAAGTTTCATCAGAGGAACCAGAGTAATTCCCAGAGGACAGCTGGCAACCAGAGGAGTGCAAATTGCTTCCAATGAAAACATGGAAACAATAGACTCCAACACACTTGAACTGAAAAGCAAGTATTGGGCAATAAGAACCAGGAGTGGAGGAAACACCAACCAACAAAGAGCATCAGCAGGACAAATAAGCGTGCAACCCACTTTCTCAGTGCAGAGAAACCTTCCCTTTGAGAGAGCAACCATTATGGCTGCATTCACTGGAAACACAGAAGGGAGAACTTCCGATATGAGGACTGAGATTATAAGGATGATGGAAAATGCCAGACCAGAAGATGTGTCTTTCCAGGGGCGGGGAGTCTTCGAGCTCTCGGACGAAAAGGCAACGAACCCGATCGTGCCTTCCTTTGACATGAGCAATGAAGGATCTTATTTCTTCGGAGACAATGCTGAGGAGTTTGACAATTAA
		</sequence>
		<sequence>
			<taxon idref="1012983|avian_waterfowl|SouthernSouthAmerica|20070615|H9N2"/>
			------------------ATGGCGTCTCAAGGCACCAAACGATCTTATGAGCAGATGGAAACTGGTGGGGAACGCCAGAATGCTACTGAAATCAGAGCATCAGTTGGAAGGATGGTGGGAGGAATTGGTCGCTTCTACATTCAAATGTGTACTGAGCTCAAGCTCAGTGACCACGAAGGGAGGCTCATTCAGAACAGCATAACAATAGAGAGGATGGTGCTCTCAGCGTTCGATGAAAGGAGAAACAAGTACCTAGAAGAGCACCCCAGCGCTGGGAAAGACCCCAAGAAGACTGGAGGGCCAATATACAGAAGGAGAGATGGGAAATGGGTGAGAGAGCTCATCTTATATGACAAAGAGGAGATCAGGAGGATCTGGCGTCAAGCCAATAACGGGGAAGATGCTACTGCTGGTCTCACTCACATGATGATTTGGCACTCCAATCTCAATGACACCACTTATCAAAGAACAAGGGCTCTTGTTCGGACCGGAATGGATCCTAGAATGTGCTCCCTGATGCAGGGGTCGACTCTCCCACGGAGATCCGGAGCTGCAGGTGCTGCAGTGAAAGGAGTTGGGACAATGGTGATGGAGCTCATCAGAATGATCAAACGTGGGATAAACGACCGAAACTTCTGGAGAGGTGAAAACGGTCGGAGAACAAGAATTGCCTATGAAAGGATGTGCAACATCCTCAAAGGGAAATTTCAAACAGCGGCACAAAGAGCAATGATGGACCAAGTGAGGGAGAGCCGTAATCCTGGAAATGCTGAAATTGAGGATCTAATTTTCCTGGCACGATCAGCACTCATCCTGAGAGGGTCAGTAGCTCACAAGTCATGTCTGCCTGCCTGCGTGTATGGCCTTGCAGTGGCCAGTGGGTATGATTTTGAGAGAGAGGGATACTCTCTGGTGGGGATTGATCCTTTCAAACTGCTTCAAAACAGCCAAGTCTTCAGTCTGATCAGACCAAATGAGAATCCAGCACACAAGAGTCAACTAGTGTGGATGGCATGCCACTCTGCAGCCTTTGAAGACCTAAGAGTTTCAAGTTTCATCAGAGGAACCAGAGTGGTTCCCAGAGGACAGCTGGCAACCAGAGGAGTTCAAATTGCTTCCAATGAAAACATGGAGACAATAGACTCCAGCACACTTGAACTGAGAAGCAGATATTGGGCAATAAGAACCAGGAGTGGAGGAAACACTAACCAACAAAGAGCATCGGCAGGGCAGATAAGTGTGCAACCTACTTTCTCAGTGCAGAGAAACCTTCCCTTTGAGAGAGCAACCATTATGGCTGCATTCACTGGAAACACAGAGGGGAGGACTTCCGATATGAGGACTGAGATCATAAGGATGATGGAAAATGCTAGACCAGAAGATGTGTCTTTCCAGGGGCGGGGAGTATTCGAGCTTTCGGACGAAAAGGCAACGAACCCGATCGTGCCTTCCTTTGACATGAGCAATGAAGGATCTTATTTCTTCGGAGACAATGCTGAGGAGTTTGACAATTAA
		</sequence>
		<sequence>
			<taxon idref="1011093|avian_waterfowl|SouthernSouthAmerica|20100629|H6N2"/>
			------------------ATGGCGTCTCAAGGCACCAAACGATCTTATGAGCAGATGGAAACTGGTGGAGAACGCCAGAATGCTACTGAGATCAGAGCATCAGTCGGAAGAATGGTGGGAGGAATTGGTCGCTTCTACATTCAAATGTGCACTGAGCTCAAGCTCAGTGACCACGAAGGGAGGCTCATCCAGAACAGCATAACAATAGAGAGGATGGTGCTCTCAGCATTCGATGAAAGGAGGAACAAGTACCTAGAAGAGCACCCCAGTGCTGGGAAAGACCCCAAGAAGACTGGAGGCCCAATATACAGAAGGAGAGATGGGAAATGGATGAGAGAGCTCATCCTCTATGACAAAGAGGAGATCAGGAGGATCTGGCGTCAAGCCAATAACGGGGAAGATGCTACTGCTGGTCTCACTCACATGATGATTTGGCACTCCAATCTCAATGACACCACTTATCAAAGAACAAGGGCTCTTGTTCGGACCGGAATGGATCCTAGAATGTGTTCTCTGATGCAGGGGTCGACTCTCCCACGGAGATCCGGGGCTGCAGGTGCTGCAGTGAAAGGGGTTGGGACAATGGTGATGGAGCTCATCAGGATGATCAAACGTGGGATAAACGACCGAAATTTCTGGAGAGGTGAAAACGGTCGGAGAACAAGAATTGCCTATGAAAGGATGTGCAACATCCTCAAAGGGAAATTTCAAACAGCAGCACAAAGAGCAATGATGGACCAAGTGAGGGAGAGCCGCAATCCTGGAAATGCTGAAATTGAGGATCTCATCTTCCTAGCACGATCAGCACTCATCCTGAGAGGATCAGTAGCCCACAAGTCATGCCTGCCTGCCTGCGTGTATGGCCTTGCAGTGGCCAGTGGGTATGATTTTGAGAGAGAGGGATACTCTCTGGTGGGGATTGATCCTTTCAAACTGCTTCAAAACAGCCAAGTCTTCAGTCTGATCAGACCAAATGAGAATCCAGCACACAAGAGTCAACTAGTGTGGATGGCGTGCCACTCTGCGGCATTTGAAGACCTGAGAGTTTCAAGTTTCATCAGAGGGACCAGAGTGGTTCCCCGAGGACAGCTTGCAACCAGAGGAGTGCAAATTGCTTCCAATGAAAACATGGAAACAATAGACTCCAGCACACTTGAACTGAGAAGCAGATATTGGGCAATAAGAACCAGGAGTGGAGGAAACACTAACCAACAAAGAGCATCGGCAGGACAGATAAGCGTGCAACCCACTTTCTCAGTGCAGAGAAACCTTCCTTTTGAGAGAGCAACCATTATGGCTGCATTCACTGGAAACACAGAAGGGAGGACTTCCGATATGAGGACTGAGATCATAAGGATGATGGAAAATGCCAGACCAGAAGATGTGTCTTTCCAGGGGCGGGGAGTCTTCGAGCTCTCGGACGAAAAGGCAACGAACCCGATCGTGCCTTCCTTTGACATGAGCAATGAAGGATCTTATTTCTTCGGAGACAATGCTGAGGAGTTTGACAATTAA
		</sequence>
		<sequence>
			<taxon idref="22351|avian_shorebirds|EasternSouthAmerica|19900418|H2N1"/>
			------------------ATGGCGTCTCAAGGCACCAAACGATCTTATGAGCAGATGGAAACTGGTGGGGAGAACCAGAATGCTACTGAAATCAGAGCATCTGTTGGAAGGATGGTGAGAGGAATTGGTCGTTTCTATATCCAAATGTGCACTGAGCTCAAAATCAATGACCATGAAGGACGGCTGATCCAGAACAGCATAACACTAGAGAGAATGGTGCTTTCAGCATTTGATGAAAGAAGAAACAAATACTTGGAAGAGCACCCCAGTGCCGGGAAAGACCCCAAGAAGACCGGAGGCCCTATATACAGAAGGAGAGATGGGAAATGGGTGAGGGAGCTCATCCTCTATGACAAAGAGGAGATCAGAAAGATCTGGCGTAGGGCCAATGATGGCGAAGATGCTACTGCTGGTCTTACTCACATTATGATTTGGCACTCCAATCTCAATGACACCACTTACCAGAGAACAAGGGCTCTTGTTCGGACTGGGATGGATCCCAGGATGTGCTCTCTGATGCAAGGGTCGACCCTCCCACGGAGATCTGGAGCTGCTGGTGCTGCAGTGAAGGGTGTTGGAACAATGGCGATGGAACTCATCAGGATGATCAAGCGTGGGATAAATGATCGGAATTTCTGGAGAGGTGAGAATGGTCGGCGGACCAGAATTGCTTATGAAAGAATGTGCAACATCCTCAAAGGGAAATTCCAAACAGCAGCACAACGGGCAATGATGGATCAAGTGAGAGAAAGCCGCAATCCTGGAAATGCAGAGATTGAGGATCTCATTTTCTTGGCACGGTCAGCACTCATCCTGAGAGGGTCAGTAGCCCATAAATCGTGTCTACCTGCCTGTGTGTATGCCCTTGCAGTGGCCAGTGGGTATGACTTCGAAAGAGAGGGGTACTCTCTAGTTGGGATTGATCCTTTCAAACTGCTCCAGAAAAGCCAAGTTTTCAGTCTGATCAGACCAAATGAAAATCCAGCACACAAGAGCCAGCTAGTGTGGATGGCATGTCATTCCGCAGCATTTGAAGATCTGAGAGTCTTAAGTTTCATCAGAGGAACCAGAGTAATTCCAAGAGGACAACTGGCAACAAGGGGAGTGCAAATTGCTTCAAATGAAAATATGGACACAATAGAGTCCAGAACACTCGAGCTGAGAAGCAAATATTGGGCAATAAGAACCAGGAGTGGAGGAAACACCAACAATCAAAGAGCATCGGCAGGACAGATAAGCGTGCAGCCCACTTTCTCGGTGCAAAGAAACCTTCCCTTTGAAAGAGCAACCATTATGGCTGCATTTACTGGAAACACGGAAGGAAGAACTTCAGATATGAGAACTGAAATTATAAAGATGATGGAAAATGCCAGACCAGAAGATGTGTCTTTCCAGGGGCGGGGAGTCTTCGAGCTCTCGGACGAAAAGGCAACGAACCCGATCGTGCCTTCCTTTGACATGAGCAATGAAGGATCTTATTTCTTCGGAGACAATGCTGAGGAGTTTGACAATTAA
		</sequence>
		<sequence>
			<taxon idref="1002156|others|EastAsia|19710615|H3N8"/>
			------------------ATGGCGTCTCAAGGCACCAAACGATCTTATGAGCAGATGGAAACTGGTGGGGAACGCCAGAATGCAACTGAAATCAGAGCATCTGTTGGAAGGATGGTGGGAGGAATCGGCCGGTTCTATGTTCAAATGTGTACTGAGCTCAAACTCAACGACCATGAAGGGCGGCTGATTCAGAACAGCATAACAATAGAGAGGATGGTGCTTTCGGCATTTGACGAAAGAAGAAACAAGTACCTGGAGGAGCATCCCAGTGCTGGAAAAGACCCCAAGAAGACTGGAGGCCCGATATACAGAAAGAAAGATGGGAAATGGATGAGAGAACTCATCCTCTATGATAAAGAAGAAATCATGAGAATTTGGCGTCAGGCCAACAATGGTGAAGATGCTACTGCTGGTCTTACTCATATAATGATTTGGCACTCCAATCTCAATGACACCACCTACCAAAGAACAAGGGCTCTTGTTCGGACTGGGATGGATCCTAGAATGTGCTCTCTGATGCAAGGGTCAACTCTCCCACGGAGATCTGGAGCTGCCGGTGCTGCAGTGAAGGGTGTTGGAACAATGGTGATGGAGCTCATCAGAATGATCAAACGTGGGATAAATGATCGAAACTTCTGGAGAGGTGAAAATGGTCGAAGAACCAGAATTGCTTATGAAAGAATGTGCAACATCCTCAAGGGGAAATTCCAAACAGCAGCACAACGAGCAATGATGGATCAAGTGAGGGAGGGCCGCAATCCTGGAAATGCTGAGATTGAGGATCTCATTTTCTTGGCACGATCAGCACTCATTCTGAGAGGATCAGTAGCCCATAAATCATGCCTACCTGCCTGTGTTTATGGCCTTGCAGTAGCCAGTGGATATGACTTCGAGAGAGAGGGATACTCTCTGGTTGGGATTGATCCTTTCAAACTGCTCCAGAACAGCCAAATTTTCAGTCTGATCAGACCGAATGAAAATCCAGCGCACAAGAGCCAGCTGGTGTGGATGGCATGCCATTCTGCAGCATTTGAGGATCTGAGAGTTTCAAATTTCATTAGAGGAACCAAAGTAGTCCCAAGAGGACGACTGGCCACCAGAGGAGTGCAAATTGCTTCAAATGAAAACATGGAGACAATAGATTCCAGCACACTCGAACTGAGAAGCAGATATTGGGCAATAAGGACCAGGAGTGGAGGGAACACCAATCAACAGAGGGCATCTGCAGGACAGATAAGTGTGCAACCCACTTTCTCAGTGCAGAGAAATCTCCCCTTTGAAAGAGCAACCATTATGGCTGCATTCACTGGAAACACTGAGGGGAGGACTTCCGACATGAGAACGGAAATCATAAGGATGATGGAAAATGCCAAATCAGAAGATGTGTCTTTCCAGGGGCGGGGAGTCTTTGAGCTCTCGGACGAAAAGGCAACGAACCCAATCGTGCCTTCCTTTGACATGAGCAATGAAGGGTCTTATTTCTTCGGAGACAATGCTGAGGAGTTTGACAGTTAA
		</sequence>
		<sequence>
			<taxon idref="1026049|others|NorthAmerica|20130615|H3N8"/>
			------------------ATGGCGTCTCAAGGCACCAAACGATCCTATGAACAGATGGAAACTGATGGGGAACGCCAGAATGCAACTGAAATCAGAACATCTGTCGGAAGGATGGTGGGAGGAATCGGACGTTTTTATGTCCAGATGTGTACTGAGCTTAAACTAAACGACTATGAAGGGCGGCTGATTCAGAACAGCATAACAATAGAAAGGATGGTACTTTCGGCATTCGACGAAAGAAGAAACAAGTATCTCGAAGAGCATCCCAGTGCTGGGAAAGACCCTAAGAAAACGGGGGGCCCGATATACAGAAGAAAAGATGGGAAATGGATGAGGGAACTCATCCTCCATGATAAAGAAGAAATCATGAGAATCTGGCGTCAGGCCAACAATGGTGAAGACGCTACTGCTGGTCTTACTCACATGATGATCTGGCACTCCAATCTCAACGACACCACATACCAAAGAACAAGGGCTCTTGTTCGGACTGGGATGGATCCTAGAATGTGCTCTTTGATGCAAGGCTCAACCCTCCCACGGAGATCTGGAGCCGCTGGTGCTGCAGTAAAAGGTGTTGGAACAATGGTAATGGAACTCATCAGAATGATCAAGCGCGGAATAAATGATCGGAATTTCTGGAGAGGTGAAAATGGTCGAAGAACCAGAATTGCTTATGAAAGAATGTGCAATATCCTCAAAGGAAAATTTCAGACAGCAGCACAACGGGCTATGATGGACCAGGTGAGGGAAGGCCGCAACCCTGGAAACGCTGAAATTGAGGATCTCATTTTCTTGGCACGATCAGCACTTATTTTGAGAGGATCAGTAGCCCATAAATCATGCCTACCTGCCTGTGTTTATGGCCTTGCAGTAACCAGTGGGTATGACTTTGAGAAGGAAGGATACTCTCTGGTTGGAATTGATCCTTTCAAACTACTTCAGAACAGTCAAATTTTCAGTCTAATCAGACCAAAAGAAAACCCAGCACACAAAAGCCAATTGGTTTGGATGGCATGCCATTCTGCAGCATTTGAGGATCTGAGAGTTTTAAATTTCATTAGAGGAACCAAAGTAATCCCAAGAGGACAGTTAACAACCAGAGGAGTTCAAATTGCTTCAAATGAAAACATGGAGACAATAAATTCTAGCACACTTGAACTGAGAAGCAAATATTGGGCAATAAGAACCAGAAGCGGAGGAAACACCAGTCAACAGAGAGCATCTGCAGGACAGATAAGTGTGCAACCTACTTTCTCAGTACAGAGAAATCTTCCCTTTGAGAGAGCAACCATTATGGCAGCATTCACTGGTAACACTGAAGGGAGGACTTCCGACATGAGAACGGAAATCATAAGGATGATGGAAAATGCCAAATCAGAAGATGTGTCTTTCCAGGGGCGGGGAGTCTTCGAGCTCTCGGACGAAAAGGCAACGAACCCGATCGTGCCTTCCTTTGACATGAGCAATGAAGGGTCTTATTTCTTCGGAGACAATGCTGAGGAGTTTGACAATTAA
		</sequence>
		<sequence>
			<taxon idref="1022062|avian_waterfowl|NorthAmerica|20111022|H3N8"/>
			------------------ATGGCGTCTCAAGGCACCAAACGATCCCACGAACAGATGGAAACTGGAGGAGACCGCCAGAATGCCAATGAGATCAGGGCATCTGTCGGAAGAATGGTTGCAGGAATAGGACGGTTTTACATTCAGATGGGCACGGAGCTCAAACTCAATGACCATGAAGGAAGGCTGATTCAAAACAGTATAACAATAGAAAGAATGGTACTCTCAGCCTTTGATGAGAGAAGAAACAAATACTTGGAAGAACACCCTAGTAGTGGGAAAGACCCAAAAAAGACTGGAGGACCTATATACAGGAGGAGAGACGGAAAGTGGATCAGAGAACTTGTCCTCTATGACAAAGAGGGGATAAGAAAGGTATGGCGCCAAGCTAACAATGGAGAGGACGCAACAGCAGGCCTGACTCACATGATGATCTGGCATTCCAATTTGAATGATACTACTTACCAACGAACAAGGGCTCTTGTTCGCACTGGAATGGATCCCAGGATGTGTTCGTTAATGCAAGGTTCCACTCTCCCTCGACGGTCAGGAGCTGCAGGTGCTGCAGTTAAAGGAGTAGGAACGATGGTCATGGAATTGATCAGAATGATCAAACGTGGAATTAATGACCGCAATTTTTGGAGAGGTGAAAATGGCCGGAGGACAAGAATTGCATACGAGAGAATGTGCAACATCCTTAAAGGAAAGTTTCAAACAGCGGCACAAAAGGCAATGATGGATCAAGTAAGGGAAAGCCGAAACCCAGGAAATGCTGAAATAGAAGACCTCATCTTTCTGGCACGTTCTGCACTCATCCTAAGAGGGTCTGTAGCCCACAAGTCTTGTCTACCTGCTTGTGTCTATGGGCTTGCCGTTGCCAGTGGGTATGATTTTGAGAGAGAAGGGTATTCCCTGGTTGGGGTAGATCCCTTCAGACTACTACAAAATAGCCAAGTGTTCAGTTTGATTAGACCCAATGAAAACCCTGCACACAAGAGCCAGCTAGTGTGGATGGCATGTCATTCTGCTGCATTTGAAGACCTGAGAGTGTCAAGCTTCATCAGGGGAACCAAGGTGGTCCCAAGAGGGCAAATGTCGACTAGAGGGGTTCAGATTGCTTCGAATGAAAACATGGAAACCATTGATGCAATGACTCTTGAATTGAGGAGCAAGTATTGGGCTATTAGAACCAGGAGTGGAGGAAACACCAATCAACAGAGGGCTTCTGCAGGACAAGTAAGCATCCAACCTACTTTCTCGGTGCAGAGAAACCTTCCCTTTGAGAGATCAACCATCATGGCGGCCTTCACTGGGAATACAGAAGGAAGAACATCAGACATGAGAACCGAAATAATAAGAATGATGGAAAATGCAAGGCCAGAGGATGTGTCATTCCAGGGGCGGGGTGTCTTCGAGCTATCAGACGAAAAGGCCACGAACCCGATCGTGCCTTCCTTTGACATGAGTAATGAGGGGTCTTATTTCTTTGGAGACAACGCAGAGGAGTTTGACAATTAG
		</sequence>
		<sequence>
			<taxon idref="1002438|avian_waterfowl|NorthAmerica|19870615|H3N8"/>
			------------------ATGGCGTCTCAAGGCACCAAACGATCCCATGAAAAGATGGAAACTGGTGGTGAACGCCAGAATGCTACTGAAATCAGAGCATCAGTTGGAAGGATGGTCAATGGAATTGGCAGATTTTACATCCAGATGTGTACTGAACTCAAACTCAGCGATCATGAGGGTCGCCTGATTCAAAACAGCATAACCATAGAAAGGATGGTACTTTCTGCCTTTGATGAAAGGAGGAACAAATACCTTGAAGAACATCCCAGTGCTGGAAAGGACCCGAAAAAGACTGGAGGTCCAATATACAGAAGGAGAGATGGCAAATGGATGAGAGAACTCACTCTGTATGATAAAGAGGAAATAAGAAGAATTTGGCGTCAAGCCCACAATGGAGAAGACGCAACAGCAGGTTTAACTCACCTGATGATCTGGCATTCCAATCTGAATGATGCTACATACCAAAGAACAAGAGCTCTCGTTCGCACTGGAATGGACCCCAGAATGTGTTCGCTGATGCAAGGTTCAACTCTTCCAAGGAGATCTGGAGCTGCAGGTGCTGCAGTCAAAGGGATTGGAACAATGGTTATGGAATTGATCAGAATGATTAAGCGTGGAATCAATGATCGGAACTTTTGGAGAGGTGAAAATGGAAGGAAAACAAGAATCGCATATGAGAGGATGTGCAATATCCTCAAGGGAAAGTTTCAGACAGCAGCACAAAGAGCAATGATGGACCAGGTGCGAGAGAGTCGGAATCCAGGAAATGCAGAAATTGAAGATCTAATCTTTCTTGCAAGATCTGCACTAATCCTGAGAGGTTCAGTGGCTCACAAATCCTGTCTGCCAGCTTGTGTTTATGGGATTGCAGTAGCCAGTGGTTACAACTTTGAGAAAGAAGGATATTCCCTAGTTGGAATAGATCCTTTCAAACTGCTCCAGAACAGTCAAGTTTTCAGCCTGATCAGATCAAATGAAAATCCTGCACACAAGAGTCAATTGGTGTGGATGGCATGCCATTCTGCTGCATTTGAAGACTTGAGGGTTTCAAGCTTCATAAGAGGAACAAGGTTGATCCCAAGAGGACAATTGTCAACTAGAGGGGTTCAAATTGCCTCCAATGAAAACATGGAAACCATGGATTCCAGTACTCTTGAACTAAGAAGCAGATACTGGGCCATAAGAACCAGGAGTGGAGGAAACACTAATCAGCAGAGGGCTTCTGCTGGGCAAATAAGCGTGCAGCCTACATTCTCAGTGCAACGGAATCTCCCTTTTGAAAGAGCAACCGTTATGGCAGCTTTCAGCGGGAACAATGAAGGGCGGACATCCGATATGCGAACAGAAGTTATAAGAATGATGGAAAGTGCAAAGCCAGAAGATTTGTCCTTCCAGGGGCGGGGAGTCTTCGAGCTCTCGGACGAAAAGGCAACGAGCCCGATCGTGCCTTCCTTTGACATGAGTAATGAAGGGTCTTATTTCTTCGGAGACAATGCAGAGGAGTATGACAGTTGA
		</sequence>
		<sequence>
			<taxon idref="1024711|avian_waterfowl|NorthAmerica|20121110|H10N3"/>
			------------------ATGGCGTCTCAAGGCACCAAACGATCTCACGAAAAGATGGAAACTGGTGGTGAACGCCAGAATGCTACTGAAATCAGAGCATCAGTTGGAAGGATGGTCAGTGGAATTGGCAGATTTTACATCCAGATGTGTACTGAACTCAAACTCAGCGATCATGAGGGTCGCCTGATTCAGAACAGCATGACCATAGAAAGGATGGTACTTTCTGCCTTTGATGAAAGAAGGAACAAATACCTTGAGGAACATCCCAGTGCTGGAAAGGACCCGAAAAAGACTGGAGGTCCAATATACAGAAGGAGGGATGGCAAATGGATGAGAGAACTCACTCTGTATGACAAAGAGGAAATCAGACGAATTTGGCGTCAAGCCCACAATGGAGAAGATGCAACAGCAGGTTTAACTCATTTGATGATCTGGCATTCCAATCTGAATGATGCCACATACCAAAGGACAAGAGCTCTTGTTCGCACTGGAATGGACCCCAGAATGTGTTCGCTGATGCAAGGTTCAACTCTTCCAAGGAGATCAGGAGCTGCTGGTGCTGCAGTCAAAGGGATTGGAACAATGGTCATGGAATTAATCAGAATGATTAAGCGTGGAATCAATGATCGGAACTTTTGGAGAGGTGAAAATGGAAGGAAAACAAGAATCGCATATGAGAGGATGTGCAATATCCTCAAAGGAAAGTTTCAGACAGCAGCACAACGAGCAATGATGGACCAAGTGCGAGAGAGTCGGAATCCAGGGAATGCTGAAATTGAAGATCTAATCTTCCTTGCAAGATCTGCACTAATCCTGAGAGGTTCAGTGGCCCACAAGTCCTGTCTGCCAGCTTGTGTTTATGGGATTGCAGTAGCCAGTGGTTATAATTTTGAGAAAGAAGGATATTCCCTAGTTGGAATAGATCCCTTCAAATTGCTCCAGAACAGTCAAGTCTTCAGCCTGATCAGATCAAATGAAAATCCTGCACACAAGAGTCAATTGGTGTGGATGGCATGCCATTCTGCTGCATTTGAAGACTTGAGGGTTTCAAGCTTCATAAGAGGAACAAGGTTGGTCCCAAGAGGACAATTGTCAACCAGAGGGGTTCAAATTGCTTCAAATGAGAACATGGAAACCATGGATTCCAGTACTCTTGAACTAAGGAGCAGATACTGGGCCATAAGAACCAGGAGTGGGGGAAACACTAATCAGCAAAGAGCTTCTGCTGGACAAATAAGCGTGCAGCCAACTTTCTCAGTACAAAGGAACCTCCCTTTTGAGAGAGCAACAATTATGGCAGCTTTCACTGGAAACACGGAAGGAAGAACATCAGACATGAGGACTGAAATCATAAAGATGATGGAAAGTGCGAGGCCAGAGGATGTGTCTTTCCAGGGACGGGGAGTCTTCGAGCTCTCAGACGAAAAGGCAGCGAACCCGATCGTGCCTTCCTTTGACATGAGCAATGAAGGGTCTTATTTCTTCGGAGACAATGCTGAGGAGTTTGATAATTAA
		</sequence>
		<sequence>
			<taxon idref="25897|human|NorthAmerica|19350615|H1N1"/>
			------------------ATGGCGTCTCAAGGCACCAAACGATCTTACGAACAGATGGAGACTGATGGAGAACGCCAGAATGCCACTGAAATCAGAGCATCCGTCGGAAAAATGATTGGTGGAATTGGACGATTCTACATCCAAATGTGCACCGAACTCAAACTCAGTGATTATGAGGGACGGTTGATCCAAAACAGCTTAACAATAGAGAGAATGGTGCTCTCTGCTTTTGACGAAAGGAGAAATAAATACCTTGAAGAACATCCCAGTGCGGGGAAAGATCCTAAGAAAACTGGAGGACCTATATACAGGAGAGTAAACGGAAAGTGGATGAGAGAACTCATCCTTTATGACAAAGAAGAAATAAGGCGAATCTGGCGCCAAGCTAATAATGGTGACGATGCAACGGCTGGTCTGACTCACATGATGATCTGGCATTCCAATTTGAATGATGCAACTTATCAGAGGACAAGAGCTCTTGTTCGCACCGGAATGGATCCCAGGATGTGCTCTCTGATGCAAGGTTCAACTCTCCCTAGGAGGTCTGGAGCCGCAGGTGCTGCAGTCAAAGGAGTTGGAACAATGGTGATGGAATTGGTCAGAATGATCAAACGTGGGATCAATGATCGGAACTTCTGGAGGGGTGAGAATGGACGAAAAACAAGAATTGCTTATGAAAGAATGTGCAACATTCTCAAAGGGAAATTTCAAACTGCTGCACAAAAAGCAATGATGGATCAAGTGAGAGAGAGCCGGAACCCAGGGAATGCTGAGTTCGAAGATCTCACTTTTCTAGCACGGTCTGCACTCATATTGAGAGGGTCGGTTGCTCACAAGTCCTGCCTGCCTGCCTGTGTGTATGGACCTGCCGTAGCCAGTGGGTACGACTTTGAAAGGGAGGGATACTCTCTAGTCGGAATAGACCCTTTCAGACTGCTTCAAAACAGCCAAGTGTACAGCCTAATCAGACCAAATGAGAATCCAGCACACAAGAGTCAACTGGTGTGGATGGCATGCCATTCTGCCGCATTTGAAGATCTAAGAGTATTAAGCTTCATCAAAGGGACGAAGGTGCTCCCAAGAGGGAAGCTTTCCACTAGAGGAGTTCAAATTGCTTCCAATGAAAATATGGAGACTATGGAATCAAGTACACTTGAACTGAGAAGCAGGTACTGGGCCATAAGGACCAGAAGTGGAGGAAACACCAATCAACAGAGGGCATCTGCGGGCCAAATCAGCATACAACCTACGTTCTCAGTACAGAGAAATCTCCCTTTTGACAGAACAACCATTATGGCAGCATTCAATGGGAATACAGAGGGGAGAACATCTGACATGAGGACCGAAATCATAAGGATGATGGAAAGTGCAAGACCAGAAGATGTGTCTTTCCAGGGGCGGGGAGTCTTCGAGCTCTCGGACGAAAAGGCAGCGAGCCCGATCGTGCCTTCCTTTGACATGAGTAATGAAGGATCTTATTTCTTCGGAGACAATGCAGAGGAGTACGACAATTAA
		</sequence>
		<sequence>
			<taxon idref="1009772|human|TheCaribbean|19340615|H1N1"/>
			------------------ATGGCGTCTCAAGGCACCAAACGATCTTACGAACAGATGGAGACTGATGGAGAACGCCAGAATGCCACTGAAATCAGAGCATCCGTCGGAAAAATGATTGGTGGAATTGGACGATTCTACATCCAAATGTGCACCGAACTCAAACTCAGTGATTATGAGGGACGGTTGATCCAAAACAGCTTAACAATAGAGAGAATGGTGCTCTCTGCTTTTGACGAAAGGAGAAATAAATACCTTGAAGAACATCCCAGTGCGGGGAAAGATCCTAAGAAAACTGGAGGACCTATATACAGGAGAGTAAACGGAAAGTGGATGAGAGAACTCATCCTTTATGACAAAGAAGAAATAAGGCGAATCTGGCGCCAAGCTAATAATGGTGACGATGCAACGGCTGGTCTGACTCACATGATGATCTGGCATTCCAATTTGAATGATGCAACTTATCAGAGGACAAGAGCTCTTGTTCGCACCGGAATGGATCCCAGGATGTGCTCTCTGATGCAAGGTTCAACTCTCCCTAGGAGGTCTGGAGCCGCAGGTGCTGCAGTCAAAGGAGTTGGAACAATGGTGATGGAATTGGTCAGAATGATCAAACGTGGGATCAATGATCGGAACTTCTGGAGGGGTGAGAATGGACGAAAAACAAGAATTGCTTATGAAAGAATGTGCAACATTCTCAAAGGGAAATTTCAAACTGCTGCACAAAAAGCAATGATGGATCAAGTGAGAGAGAGCCGGAACCCAGGGAATGCTGAGTTCGAAGATCTCACTTTTCTAGCACGGTCTGCACTCATATTGAGAGGGTCGGTTGCTCACAAGTCCTGCCTGCCTGCCTGTGTGTATGGACCTGCCGTAGCCAGTGGGTACGACTTTGAAAGGGAGGGATACTCTCTAGTCGGAATAGACCCTTTCAGACTGCTTCAAAACAGCCAAGTGTACAGCCTAATCAGACCAAATGAGAATCCAGCACACAAGAGTCAACTGGTGTGGATGGCATGCCATTCTGCCGCATTTGAAGATCTAAGAGTATTAAGCTTCATCAAAGGGACGAAGGTGCTCCCAAGAGGGAAGCTTTCCACTAGAGGAGTTCAAATTGCTTCCAATGAAAATATGGAGACTATGGAATCAAGTACACTTGAACTGAGAAGCAGGTACTGGGCCATAAGGACCAGAAGTGGAGGAAACACCAATCAACAGAGGGCATCTGCGGGCCAAATCAGCATACAACCTACGTTCTCAGTACAGAGAAATCTCCCTTTTGACAGAACAACCATTATGGCAGCATTCAATGGGAATACAGAGGGGAGAACATCTGACATGAGGACCGAAATCATAAGGATGATGGAAAGTGCAAGACCAGAAGATGTGTCTTTCCAGGGGCGGGGAGTCTTCGAGCTCTCGGACGAAAAGGCAGCGAGCCCGATCGTGCCTTCCTTTGACATGAGTAATGAAGGATCTTATTTCTTCGGAGACAATGCAGAGGAGTACGACAATTAA
		</sequence>
		<sequence>
			<taxon idref="1018547|human|NorthAmerica|19760615|H1N1"/>
			------------------ATGGCGTCTCAAGGCACCAAACGATCTTACGAACAGATGGAGACTGATGGAGAACGCCAGAATGCCACTGAAATCAGAGCATCCGTCGGAAAAATGATTGGTGGAATTGGACGATTCTACATCCAAATGTGCACCGAACTCAAACTCAGTGATTATGAGGGACGGTTGATCCAAAACAGCTTAACAATAGAGAGAATGGTGCTCTCTGCTTTTGACGAAAGGAGAAATAAATACCTTGAAGAACATCCCAGTGCGGGGAAAGATCCTAAGAAAACTGGAGGACCTATATACAGGAGAGTAAACGGAAAGTGGATGAGAGAACTCATCCTTTATGACAAAGAAGAAATAAGGCGAATCTGGCGCCAAGCTAATAATGGTGACGATGCAACGGCTGGTCTGACTCACATGATGATCTGGCATTCCAATTTGAATGATGCAACTTATCAGAGGACAAGAGCTCTTGTTCGCACCGGAATGGATCCCAGGATGTGCTCTCTGATGCAAGGTTCAACTCTCCCTAGGAGGTCTGGAGCCGCAGGTGCTGCAGTCAAAGGAGTTGGAACAATGGTGATGGAATTGGTCAGAATGATCAAACGTGGGATCAATGATCGGAACTTCTGGAGGGGTGAGAATGGACGAAAAACAAGAATTGCTTATGAAAGAATGTGCAACATTCTCAAAGGGAAATTTCAAACTGCTGCACAAAAAGCAATGATGGATCAAGTGAGAGAGAGCCGGAACCCAGGGAATGCTGAGTTCGAAGATCTCACTTTTCTAGCACGGTCTGCACTCATATTGAGAGGGTCGGTTGCTCACAAGTCCTGCCTGCCTGCCTGTGTGTATGGACCTGCCGTAGCCAGTGGGTACGACTTTGAAAGGGAGGGATACTCTCTAGTCGGAATAGACCCTTTCAGACTGCTTCAAAACAGCCAAGTGTACAGCCTAATCAGACCAAATGAGAATCCAGCACACAAGAGTCAACTGGTGTGGATGGCATGCCATTCTGCCGCATTTGAAGATCTAAGAGTATTAAGCTTCATCAAAGGGACGAAGGTGCTCCCAAGAGGGAAGCTTTCCACTAGAGGAGTTCAAATTGCTTCCAATGAAAATATGGAGACTATGGAATCAAGTACACTTGAACTGAGAAGCAGGTACTGGGCCATAAGGACCAGAAGTGGAGGAAACACCAATCAACAGAGGGCATCTGCGGGCCAAATCAGCATACAACCTACGTTCTCAGTACAGAGAAATCTCCCTTTTGACAGAACAACCATTATGGCAGCATTCAATGGGAATACAGAGGGGAGAACATCTGACATGAGGACCGAAATCATAAGGATGATGGAAAGTGCAAGACCAGAAGATGTGTCTTTCCAGGGGCGGGGAGTCTTCGAGCTCTCGGACGAAAAGGCAGCGAGCCCGATCGTGCCTTCCTTTGACATGAGTAATGAAGGATCTTATTTCTTCGGAGACAATGCAGAGGAGTACGACAATTAA
		</sequence>
		<sequence>
			<taxon idref="1018549|human|EastAsia|19680615|H3N2"/>
			------------------ATGGCGTCTCAAGGCACCAAACGATCTTACGAACAGATGGAGACTGATGGAGAACGCCAGAATGCCACTGAAATCAGAGCATCCGTCGGAAAAATGATTGGTGGAATTGGACGATTCTACATCCAAATGTGCACCGAACTCAAACTCAGTGATTATGAGGGACGGTTGATCCAAAACAGCTTAACAATAGAGAGAATGGTGCTCTCTGCTTTTGACGAAAGGAGAAATAAATACCTTGAAGAACATCCCAGTGCGGGGAAAGATCCTAAGAAAACTGGAGGACCTATATACAGGAGAGTAAACGGAAAGTGGATGAGAGAACTCATCCTTTATGACAAAGAAGAAATAAGGCGAATCTGGCGCCAAGCTAATAATGGTGACGATGCAACGGCTGGTCTGACTCACATGATGATCTGGCATTCCAATTTGAATGATGCAACTTATCAGAGGACAAGAGCTCTTGTTCGCACCGGAATGGATCCCAGGATGTGCTCTCTGATGCAAGGTTCAACTCTCCCTAGGAGGTCTGGAGCCGCAGGTGCTGCAGTCAAAGGAGTTGGAACAATGGTGATGGAATTGGTCAGAATGATCAAACGTGGGATCAATGATCGGAACTTCTGGAGGGGTGAGAATGGACGAAAAACAAGAATTGCTTATGAAAGAATGTGCAACATTCTCAAAGGGAAATTTCAAACTGCTGCACAAAAAGCAATGATGGATCAAGTGAGAGAGAGCCGGAACCCAGGGAATGCTGAGTTCGAAGATCTCACTTTTCTAGCACGGTCTGCACTCATATTGAGAGGGTCGGTTGCTCACAAGTCCTGCCTGCCTGCCTGTGTGTATGGACCTGCCGTAGCCAGTGGGTACGACTTTGAAAGGGAGGGATACTCTCTAGTCGGAATAGACCCTTTCAGACTGCTTCAAAACAGCCAAGTGTACAGCCTAATCAGACCAAATGAGAATCCAGCACACAAGAGTCAACTGGTGTGGATGGCATGCCATTCTGCCGCATTTGAAGATCTAAGAGTATTAAGCTTCATCAAAGGGACGAAGGTGCTCCCAAGAGGGAAGCTTTCCACTAGAGGAGTTCAAATTGCTTCCAATGAAAATATGGAGACTATGGAATCAAGTACACTTGAACTGAGAAGCAGGTACTGGGCCATAAGGACCAGAAGTGGAGGAAACACCAATCAACAGAGGGCATCTGCGGGCCAAATCAGCATACAACCTACGTTCTCAGTACAGAGAAATCTCCCTTTTGACAGAACAACCATTATGGCAGCATTCAATGGGAATACAGAGGGGAGAACATCTGACATGAGGACCGAAATCATAAGGATGATGGAAAGTGCAAGACCAGAAGATGTGTCTTTCCAGGGGCGGGGAGTCTTCGAGCTCTCGGACGAAAAGGCAGCGAGCCCGATCGTGCCTTCCTTTGACATGAGTAATGAAGGATCTTATTTCTTCGGAGACAATGCAGAGGAGTACGACAATTAA
		</sequence>
		<sequence>
			<taxon idref="1010340|human|WesternEurope|19330601|H1N1"/>
			------------------ATGGCGACCAAAGGCACCAAACGATCTTACGAACAGATGGAGACTGATGGAGAACGCCAGAATGCCACTGAAATCAGAGCATCTGTCGGAAAAATGATTGGTGGAATTGGACGATTCTACATCCAAATGTGCACCGAACTTAAACTCAGAGATTATGAGGGACGGCTGATTCAGAACAGCTTAACAATAGAGAGAATGGTGCTCTCTGCTTTTGACGAGAGGAGGAATAAATATCTAGAAGAACATCCCAGTGCGGGGAAAGATCCTAAGAAAACTGGAGGACCTATATACAGGAGAGTAGATGGAAAGTGGATGAGAGAACTCATCCTTTATGACAAAGAAGAAATAAGACGAATCTGGCGCCAAGCTAATAATGGTGACGATGCAACGGCTGGTCTGACTCACATGATGATCTGGCACTCCAATTTGAATGATGCAACTTACCAGAGGACAAGAGCTCTTGTTCGCACAGGAATGGATCCCAGGATGTGCTCACTGATGCAGGGTTCAACCCTCCCTAGGAGGTCTGGGGCCGCAGGTGCTGCAGTCAAAGGAGTTGGAACAATGGTGATGGAATTGATCAGAATGATCAAACGTGGGATCAATGATCGGAACTTCTGGAGGGGTGAGAATGGACGGAGAACAAGGATTGCTTATGAAAGAATGTGCAACATTCTCAAAGGGAAATTTCAAACAGCTGCACAAAGAGCAATGGTGGATCAAGTGAGAGAGAGCCGGAATCCAGGAAATGCTGAGTTCGAAGATCTCATCTTTCTAGCACGGTCTGCACTCATATTGAGAGGATCAGTTGCTCACAAGTCCTGCCTGCCTGCCTGTGTGTATGGACCTGCCGTAGCCAGTGGATACGACTTTGAAAGAGAGGGATACTCTCTAGTCGGAATAGACCCTTTCAGACTGCTTCAAAACAGCCAAGTATACAGCCTAATCAGACCAAATGAGAATCCAGCACACAAGAGTCAACTGGTGTGGATGGCATGCCATTCTGCTGCATTTGAAGATCTAAGAGTATCAAGCTTCATCAGAGGGACGAAAGTGGTCCCAAGAGGGAAGCTTTCCACTAGAGGAGTTCAAATTGCTTCCAATGAAAACATGGAGACTATGGAATCAAGTACCCTTGAACTGAGAAGCAGATACTGGGCCATAAGGACCAGAAGTGGAGGGAACACCAATCAACAGAGGGCTTCCTCGGGCCAAATCAGCATACAACCTACGTTCTCAGTACAGAGAAATCTCCCTTTTGACAGACCAACCATTATGGCAGCATTCACTGGGAATACAGAGGGGAGAACATCTGACATGAGAACCGAAATCATAAGGCTGATGGAAAGTGCAAGACCAGAAGATGTGTCTTTCCAGGGGCGGGGAGTCTTCGAGCTCTCGGACGAAAAGGCAGCGAGCCCGATCGTGCCCTCCTTTGACATGAGTAATGAAGGATCTTATTTCTTCGGAGACAATGCAGAGGAGTACGACAATTAA
		</sequence>
		<sequence>
			<taxon idref="16804|human|WesternEurope|19330615|H1N1"/>
			------------------ATGGCGACCAAAGGCACCAAACGATCTTACGAACAGATGGAGACTGATGGAGAACGCCAGAATGCCACTGAAATCAGAGCATCTGTCGGAAAAATGATTGATGGAATTGGACGATTCTACATCCAAATGTGCACCGAACTTAAACTCAGTGATTATGAGGGACGGCTGATTCAGAACAGCTTAACAATAGAGAGAATGGTGCTCTCTGCTTTTGACGAGAGGAGGAATAAATATCTAGAAGAACATCCCAGTGCGGGGAAAGATCCTAAGAAAACTGGAGGACCTATATACAGGAGAGTAGATGGAAAGTGGAGGAGAGAACTCATCCTTTATGACAAAGAAGAAATAAGACGAATCTGGCGCCAAGCTAATAATGGTGACGATGCAACGGCTGGTCTGACTCACATGATGATCTGGCACTCCAATTTGAATGATGCAACTTACCAGAGGACAAGAGCTCTTGTTCGCACAGGAATGGATCCCAGGATGTGCTCACTGATGCAGGGTTCAACCCTCCCTAGGAGGTCTGGGGCCGCAGGTGCTGCAGTCAAAGGAGTTGGAACAATGGTGATGGAATTGATCAGAATGATCAAACGTGGGATCAATGATCGGAACTTCTGGAGGGGTGAGAATGGACGGAGAACAAGGATTGCTTATGAAAGAATGTGCAACATTCTCAAAGGGAAATTTCAAACAGCTGCACAAAGAACAATGGTGGATCAAGTGAGAGAGAGCCGGAATCCAGGAAATGCTGAGTTCGAAGATCTCATCTTTTTAGCACGGTCTGCACTCATATTGAGAGGGTCAGTTGCTCACAAGTCCTGCCTGCCTGCCTGTGTGTATGGATCTGCCGTAGCCAGTGGATACGACTTTGAAAGAGAGGGATACTCTCTAGTCGGAATAGACCCTTTCAGACTGCTTCAAAACAGCCAAGTATACAGCCTAATCAGACCAAATGAGAATCCAGCACACAAGAGTCAACTGGTGTGGATGGCATGCCATTCTGCTGCATTTGAAGATCTAAGAGTATCAAGCTTCATCAGAGGGACGAAAGTGGTCCCAAGAGGGAAGCTTTCCACTAGAGGAGTTCAAATTGCTTCCAATGAAAACATGGAGACTATGGAATCAAGTACCCTTGAACTGAGAAGCAGATACTGGGCCATAAGGACCAGAAGTGGAGGGAACACCAATCAACAGAGGGCTTCCTCGGGCCAAATCAGCATACAACCTACGTTCTCAGTACAGAGAAATCTCCCTTTTGACAGACCAACCATTATGGCAGCATTCACTGGGAATACAGAGGGGAGAACATCTGACATGAGAACCGAAATCATAAGGCTGATGGAAAGTGCAAGACCAGAAGATGTGTCTTTCCAGGGGCGGGGAGTCTTCGAGCTCTCGGACGAAAAGGCAACGAGCCCGATCGTGCCCTCCTTTGACATGAGTAATGAAGGATCTTATTTCTTCGGAGACAATGCAGAGGAGTACGACAATTAA
		</sequence>
		<sequence>
			<taxon idref="1004050|human|Oceania|19460615|H1N1"/>
			------------------ATGGCGTCCCAAGGCACCAAACGGTCTTACGAACAGATGGAGACTGATGGAGAACGCCAGAATGCCACTGAAATCAGAGCATCTGTCGGAAAAATGATTGGTGGAATTGGACGATTCTACATCCAAATGTGCACCGAACTTAAACTCAGTGATTATGAGGGACGGCTGATTCAGAACAGCTTAACAATAGAGAGAATGGTGCTCTCTGCTTTTGACGAGAGAAGGAATAAATATCTGGAAGAACATCCCAGTGCGGGGAAAGATCCTAAGAAAACTGGAGGACCTATATACAGGAGAGTAGATGGAAAGTGGATGAGAGAACTCATCCTTTATGACAAAGAAGAAATAAGGCGAATCTGGCGCCAAGCTAATAATGGTGACGATGCAACGGCTGGTCTGACTCACATGATGATCTGGCATTCCAATTTGAATGATACAACTTACCAAAGGACAAGAGCTCTTGTTCGCACCGGAATGGATCCCAGGATGTGCTCTCTGATGCAGGGTTCAACTCTCCCTAGGAGATCTGGAGCCGCAGGTGCTGCAGTCAAAGGAGTTGGAACAATGGTGATGGAATTGATCAGGATGATCAAACGTGGGATCAATGATCGGAACTTCTGGAGGGGTGAGAATGGACGAAAGACAAGAATTGCTTATGAAAGAATGTGCAACATTCTCAAAGGGAAATTTCAAACAGCTGCACAAAGAGCAATGATGGATCAAGTGAGAGAGAGCCGGAATCCAGGAAATGCTGAGCTCGAAGACCTCATCTTTCTAGCACGGTCTGCACTCATATTGAGAGGGTCAGTTGCTCACAAGTCCTGCCTGCCTGCCTGTGTGTATGGACCTGCCGTAGCCAGTGGGTACGACTTTGAAAGAGAGGGATACTCTCTAGTCGGGATAGACCCTTTCAGATTGCTTCAAAACAGTCAAGTATACAGCCTAATCAGACCAAATGAGAATCCAGCACACAAGAGTCAACTGGTGTGGATGGCATGCCATTCTGCTGCATTTGAAGATATAAGAGTATCAAGCTTCATCAGAGGAACAAAAGTGGTCCCAAGAGGGAAGCTTTCCACTAGAGGAGTTCAAATTGCTTCCAATGAAAACATGGAGACTATGGGATCAAGTACCCTTGAACTGAGAAGCAGATACTGGGCCATAAGGACCAGAAGTGGAGGAAACACCAATCAACAGAGGGCATCTGCGGGCCAAATCAGCATACAACCTACGTTCTCAGTACAGAGAAATCTCCCTTTTGACAGACCAACCATTATGGCAGCATTCACTGGGAATACAGAGGGGAGAACATCTGACATGAGAACCGAAATCATAAGGCTGATGGAAAGTGCAAGACCAGAAGATGTGTCTTTCCAGGGGCGGGGAGTCTTCGAGCTCTCGGACGAAAAGGCAGCGAGCCCGATCGTGCCCTCCTTTGACATGAGTAATGAAGGATCTTATTTCTTCGGAGACAATGCAGAGGAGTACGACAATTAA
		</sequence>
		<sequence>
			<taxon idref="26147|human|NorthAmerica|19430615|H1N1"/>
			------------------ATGGCGTCCCAAGGCACCAAACGGTCTTACGAACAGATGGAGACTGATGGAGAACGCCAGAATGCCACTGAAATCAGAGCATCCGTCGGAAAAATGATTGGTGGAATTGGACGATTCTACATCCAAATGTGCACCGAACTTAAACTCAGTGATTACGAGGGACGGCTGATCCAGAACAGCTTAACAATAGAGAGAATGGTGCTCTCTGCTTTTGACGAAAGGAGGAATAAATATCTGGAAGAACATCCCAGCGCGGGGAAAGATCCTAAGAAAACTGGAGGACCCATATACAAGAGAGTAGATAGAAAGTGGATGAGGGAACTCATCCTTTATGACAAAGAAGAAATAAGGCGAATCTGGCGCCAAGCTAATAATGGTGATGATGCAACGGCTGGTCTGACTCACATGATGATCTGGCATTCCAATTTGAATGATGCAACTTATCAGAGGACAAGAGCTCTTGTCCGCACCGGAATGGATCCCAGGATGTGCTCTCTGATGCAGGGTTCAACTCTCCCTAGGAGGTCTGGAGCCGCAGGCGCTGCAGTCAAAGGAGTTGGGACAATGGTGATGGAATTGATCAGGATGATCAAACGTGGGATAAATGATCGGAATTTCTGGAGGGGTGAGAATGGACGAAAAACAAGGATTGCTTATGAGAGAATGTGCAACATTCTCAAAGGGAAATTTCAAACAGCAGCACAAAGAGCAATGATGGATCAAGTGAGAGAAAGCCGGAATCCAGGAAATGCTGAGTTCGAAGATCTCACCTTTCTAGCACGGTCTGCACTCATATTGAGAGGGTCAGTTGCTCACAAGTCTTGCCTGCCTGCCTGTGTGTATGGACCTGCCGTAGCCAGTGGGTACGACTTCGAAAGAGAGGGATACTCTCTAGTGGGAATAGACCCTTTCAAATTGCTTCAAAACAGCCAAGTATACAGCCTAATCAGACCGAATGAGAATCCAGCACACAAGAGTCAGCTGGTGTGGATGGCATGCCATTCTGCTGCATTTGAAGATCTAAGAGTATCAAGCTTCATTAGAGGGACGAGAGTAGTCCCAAGGGGGAAGCTTTCCACTAGAGGAGTTCAAATTGCTTCCAATGAAAACATGGAGACTATGGAATCAAGTACTCTTGAACTGAGAAGCAGGTACTGGGCCATAAGGACCAGAAGTGGAGGAAACACCAATCAACAGAGGGCTTCTGCAGGCCAAATAAGCATACAGCCTACGTTTTCTGTACAGAGAAATCTCCCATTTGACAGAACAACCATCATGGCAGCATTCACTGGGAATACAGAGGGAAGAACATCTGACATGAGGACAGAAATCATAAGGATGATGGAAAGTGCAAGACCAGAAGATGTGTCCTTCCAGGGGCGGGGAGTCTTCGAGCTCTCGGACGAAAAGGCAGCGAACCCGATCGTGCCCTCCTTTGACATGAGTAATGAAGGATCTTATTTCTTCGGAGACAATGCAGAGGAGTACGACAATTAA
		</sequence>
		<sequence>
			<taxon idref="1018414|human|Oceania|19680615|H3N2"/>
			------------------ATGGCGTCCCAAGGCACCAAACGGTCTTACGAACAAATGGAGACTGATGGAGAACGCCAGAATGCCACTGAAATCAGAGCATCCGTCGGAAAAATGGTTGGTGGAATTGGACGATTCTACATCCAAATGTGCACCGAACTTAAACTCAGTGATTATGAGGGACGGCTGATCCAGAACAGCTTAACAATAGAGAGAATGGTGCTCTCTGCTTTTGACGAGAGGAGGAATAAATATCTGGAAGAACATCCCAGCGCAGGGAAAGATCCTAAGAAAACTGGAGGACCCATATACAAGAGAGTGAATGGTAAGTGGATGAGGGAACTCATCCTTTATGACAAAGAAGAAATAAGGCGAATTTGGCGCCAAGCTAATAATGGTGATGATGCAACGGCTGGTCTGACTCACATGATGATCTGGCATTCCAATTTGAATGATGCAACTTATCAGAGGACAAGAGCTCTTGTCCGCACCGGAATGGATCCCAGGATGTGCTCTCTGATGCAGGGTTCAACTCTCCCTAGGAGGTCTGGAGCCGCAGGTGCTGCAGTCAAAGGAGTTGGGACAATGGTGATGGAATTGATCAGGATGATCAAACGTGGAATCAATGATCGGAACTTCTGGAGGGGTGAGAATGGAAGAAAAACAAGGATTGCTTATGAGAGAATGTGCAACATTCTCAAAGGGAAATTTCAAACAGCTGCACAAAGAGCAATGATGGATCAAGTGAGAGAAAGCCGGAATCCAGGAAATGCTGAGTTCGAAGATCTCACCTTTCTAGCACGGTCTGCGCTCATATTGAGAGGGTCAGTTGCTCACAAGTCTTGCCTGCCTGCCTGTGTGTATGGACCTGCCGTAGCCAGTGGGTACGACTTCGAAAGAGAGGGATACTCTCTAGTCGGAATAGACCCTTTCAAACTGCTTCAAAACAGCCAAGTATACAGCCTAATCAGACCGAACGAGAATCCAGCACACAAGAGCCAGCTGGTGTGGATGGCATGCCATTCTGCTGCATTTGAAGATCTAAGAGTATCAAGCTTCATCAGAGGGACGAAAGTAGTCCCAAGGGGGAAGCTTTCCACTAGAGGAGTTCAAATTGCTTCCAATGAAAACATGGAGACTATGGAATCAAGTACTCTTGAGCTGAGGAGCAGGTACTGGGCCATAAGGACCAGAAGTGGAGGAAACACCAATCAACAGAGGGCTTCTGCAGGCCAAATCAGCATACAACCTACGTTTTCTGTACAGAGAAATCTCCCATTTGACAGAACAACCATCATGGCAGCATTCACTGGGAATACAGAGGGAAGAACATCTGACATGAGGACAGAAATCATAAGGATGATGGAAAGTACAAGACCAGAAGATGTGTCCTTCCAGGGGCGGGGAGTCTTCGAGCTCTCGGACGAAAAGGCAACGAACCCGATCGTGCCCTCCTTTGACATGAGTAATGAAGGATCTTATTTCTTCGGAGACAATGCAGAGGAGTACGACAATTAA
		</sequence>
		<sequence>
			<taxon idref="24225|human|NorthAmerica|19400615|H1N1"/>
			------------------ATGGCGTCCCAAGGCACCAAACGGTCTTACGAACAGATGGAGACTGATGGGGAACGCCAGAATGCCACTGAAATCAGAGCATCCGTCGGAAAAATGATTAGTGGAATTGGACGATTCTACATCCAAATGTGCACCGAACTTAAACTCAGTGATTATGAGGGACGGCTGATCCAGAACAGCTTAACAATAGAGAGAATGGTGCTCTCTGCTTTTGACGAGAGGAGGAATAAATATCTGGAAGAACATCCCAGCGCAGGGAAAGATCCTAAGAAAACTGGAGGACCCATATACAAGAGAGTAGGTGGAAAGTGGATGAGGGAACTCATCCTTTATGACAAAGAAGAAATAAGGCGAATCTGGCGCCAAGCTAATAATGGTGATGATGCAACGGCTGGTCTGACTCACATGATGATCTGGCATTCCAATTTGAATGATACAACTTATCAGAGGACAAGAGCTCTTGTCCGCACCGGAATGGATCCCAGGATGTGCTCTCTGATGCAGGGTTCAACTCTCCCTAGGAGGTCTGGAGCCGCAGGCGCTGCAGTCAAAGGAGTTGGGACAATGGTGATGGAGTTGATCAGGATGATCAAACGTGGGATCAATGATCGAAACTTCTGGAGGGGTGAGAATGGACGAAAAACAAGGATTGCTTATGAGAGAATGTGCAACATTCTCAAAGGGAAATTTCAAACAGCTGCACAAAGAGCAATGATGGATCAAGTGAGAGAAAGCCGGAATCCAGGAAATGCTGAGATCGAAGATCTCATCTTTCTGGCACGGTCTGCACTCATATTGAGAGGGTCAGTTGCTCACAAGTCTTGCCTGCCTGCCTGTGTGTATGGACCTGCAGTAGCCAGCGGATACGACTTCGAAAGAGAGGGATACTCTCTAGTCGGAATAGACCCTTTCAAACTGCTTCAAAACAGCCAAGTATACAGCCTAATAAGACCAAACGAGAATCCAGCACACAAGAGTCAGCTGGTGTGGATGGCATGCAATTCTGCTGCATTTGAAGATCTAAGAGTATCAAGCTTCATCAGAGGGACAAAGGTAGTCCCAAGGGGGAGGCTTTCCACTAGAGGAGTTCAAATTGCTTCAAATGAAAACATGGATACTATGGAATCAAGTACTCTTGAACTGAGAAGCAGGTACTGGGCCATAAGGACCAGAAGTGGAGGAAACACTAATCAACAGAGGGCTTCTGCAGGCCAAATCAGCATACAACCTACGTTTTCTGTACAGAGAAATCTCCCATTTGACAAAACAACCATCATGGCAGCATTCACTGGGAATGCAGAGGGAAGAACATCTGACATGAGGGCAGAAATCATAAGGATGATGGAGAATGCAAGACCAGAAGAAGTGTCCTTCCAGGGGCGGGGTGTCTTCGAGCTCTCGGACGAAAGGGCAGCGAACCCGATCGTGCCCTCCTTTGACATGAGTAATGAAGGATCTTATTTCTTCGGAGACAATGCAGAGGAGTACGACAATTAA
		</sequence>
		<sequence>
			<taxon idref="1018537|human|NorthAmerica|19470615|H1N1"/>
			------------------ATGGCGTCCCAAGGCACCAAACGGTCTTACGAACAGATGGAGACTGATGGGGAACGCCAGAATGCCACTGAAATCAGAGCATCCGTCGGAAAAATGGTTGGTGGAATTGGACGATTCTACATCCAAATGTGCACCGAACTTAAACTCAGTGATTATGAGGGACGGCTGATCCAGAACAGCTTAACAATAGAGAGAATGGTGCTCTCTGCTTTTGACGAGAGGAGGAATAAATACCTGGAAGAACATCCCAGCGCAGGGAAAGATCCTAAGAAAACTGGAGGACCCATATACAAGAGAGTAAATGGAAAGTGGATGAGGGAACTCATCCTTTATGACAAAGAAGAAATAAGGCGAATCTGGCGCCAAGCTAATAATGGTGATGATGCAACGGCTGGTCTGACTCACATAATGATCTGGCATTCCAACTTGAATGATACAACTTATCAGAGGACAAGAGCTCTTGTCCGCACCGGAATGGATCCCAGGATGTGCTCTCTGATGCAGGGTTCTACTCTCCCTAGGAGGTCTGGAGCCGCAGGCGCTGCAGTCAAAGGAGTTGGGACAATGGTAATGGAGTTGATCAGGATGATCAAACGTGGGATCAATGATCGAAACTTCTGGAGGGGTGAGAATGGACGAAAAACAAGGATTGCTTATGAGAGAATGTGCAACATTCTCAAAGGGAAATTTCAAACAGCTGCACAAAGAGCAATGATGGATCAAGTGAGAGAAAGCCGGAATCCAGGAAATGCTGAGATCGAAGATCTCATCTTTCTGGCACGGTCTGCACTCATATTGAGAGGGTCAGTTGCTCACAAGTCTTGCCTGCCTGCCTGTGTGTATGGACCTGCAGTAGCCAGCGGATACGACTTCGAAAGAGAGGGATACTCTCTAGTCGGAATAGACCCTTTCAAACTGCTTCAAAACAGCCAAGTATACAGCCTAATAAGACCAAACGAGAATCCAGCACACAAGAGCCAGCTGGTGTGGATGGCATGCAATTCTGCTGCATTTGAAGATCTAAGATTATCAAGCTTCATCAGAGGGACAAAGGTAGTCCCAAGGGGGAGGCTTTCCACTAGAGGAATTCAAATTGCTTCAAATGAAAACATGGATACTATGGAATCAAGTACTCTTGAACTGAGAAGCAGGTACTGGGCCATAAGGACCAGAAGTGGAGGAAACACTAATCAACAGAGGGCTTCTGCAGGCCAAATCAGCATACAACCTACGTTTTCTGTACAGAGAAATCTCCCATTTGACAAAACAACCATCATGGCAGCATTCACTGGGAATGCAGAGGGAAGAACATCTGACATGAGGGCAGAAATCATAAGGATGATGGAAAATGCAAGACCAGAAGAAGTGTCCTTCCAGGGGCGGGGTGTCTTCGAGCTCTCGGACGAAAGGGCAGCGAACCCGATCGTGCCCTCCTTTGACATGAGTAATGAAGGATCTTATTTCTTCGGAGACAATGCAGAGGAGTACGACAATTAA
		</sequence>
		<sequence>
			<taxon idref="1004055|human|NorthAmerica|19470615|H1N1"/>
			------------------ATGGCGTCCCAAGGCACCAAACGGTCTTACGAACAGATGGAGACTGATGGGGAACGCCAGAATGCCACTGAAATCAGAGCATCCGTCGGAAAAATGGTTGGTGGAATTGGACGATTCTACATCCAAATGTGCACCGAACTTAAACTCAGTGATTATGAGGGACGGCTGATCCAGAACAGCTTAACAATAGAGAGAATGGTGCTCTCTGCTTTTGACGAGAGGAGGAATAAATACCTGGAAGAACATCCCAGCGCAGGGAAAGATCCTAAGAAAACTGGAGGACCCATATACAAGAGAGTAAATGGAAAGTGGATGAGGGAACTCATCCTTTATGACAAAGAAGAAATAAGGCGAATCTGGCGCCAAGCTAATAATGGTGATGATGCAACGGCTGGTCTGACTCACATAATGATCTGGCATTCCAACTTGAATGATACAACTTATCAGAGGACAAGAGCTCTTGTCCGCACCGGAATGGATCCCAGGATGTGCTCTCTGATGCAGGGTTCTACTCTCCCTAGGAGGTCTGGAGCCGCAGGCGCTGCAGTCAAAGGAGTTGGGACAATGGTAATGGAGTTGATCAGGATGATCAAACGTGGGATCAATGATCGAAACTTCTGGAGGGGTGAGAATGGACGAAAAACAAGGATTGCTTATGAGAGAATGTGCAACATTCTCAAAGGGAAATTTCAAACAGCTGCACAAAGAGCAATGATGGATCAAGTGAGAGAAAGCCGGAATCCAGGAAATGCTGAGATCGAAGATCTCATCTTTCTGGCACGGTCTGCACTCATATTGAGAGGGTCAGTTGCTCACAAGTCTTGCCTGCCTGCCTGTGTGTATGGACCTGCAGTAGCCAGCGGATACAACTTCGAAAGAGAGGGATACTCTCTAGTCGGAATAGACCCTTTCAAACTGCTTCAAAACAGCCAAGTATACAGCCTAATAAGACCAAACGAGAATCCAGCACACAAGAGCCAGCTGGTGTGGATGGCATGCAATTCTGCTGCATTTGAAGATCTAAGATTATCAAGCTTCATCAGAGGGACAAAGGTAGTCCCAAGGGGGAGGCTTTCCACTAGAGGAATTCAAATTGCTTCAAATGAAAACATGGATACTATGGAATCAAGTACTCTTGAACTGAGAAGCAGGTACTGGGCCATAAGGACCAGAAGTGGAGGAAACACTAATCAACAGAGGGCTTCTGCAGGCCAAATCAGCATACAACCTACGTTTTCTGTACAGAGAAATCTCCCATTTGACAAAACAACCATCATGGCAGCATTCACTGGGAATGCAGAGGGAAGAACATCTGACATGAGGGCAGAAATCATAAGGATGATGGAAAATGCAAGACCAGAAGAAGTGTCCTTCCAGGGGCGGGGTGTCTTCGAGCTCTCGGACGAAAGGGCAGCGAACCCGATCGTGCCCTCCTTTGACATGAGTAATGAAGGATCTTATTTCTTCGGAGACAATGCAGAGGAGTACGACAATTAA
		</sequence>
		<sequence>
			<taxon idref="25895|human|NorthAmerica|19480615|H1N1"/>
			------------------ATGGCGTCCCAAGGCACCAAACGGTCTTACGAACAGATGGAGACTGATGGGGAACGCCAGAATGCAACTGAAATCAGAGCATCCGTCGGAAAAATGATTGATGGAATTGGACGATTCTACATCCAAATGTGCACCGAACTTAAACTCAGTGATTATGAGGGACGGCTGATCCAGAACAGCTTAACAATAGAGAGAATGGTGCTCTCTGCTTTTGACGAGAGGAGGAATAAATATCTGGAAGAACATCCCAGCGCGGGGAAAGATCCTAAGAAAACTGGAGGACCCATATACAAGAGAGTAGATGGAAAGTGGATGAGGGAACTCGTCCTTTATGACAAAGAAGAAATAAGGCGAATCTGGCGCCAAGCTAATAATGGTGATGATGCAACGGCTGGTCTGACTCACATGATGATCTGGCATTCCAATTTGAATGATACAACTTACCAGAGGACAAGAGCTCTTGTCCGCACCGGAATGGATCCCAGGATGTGCTCTTTGATGCAGGGTTCAACTCTCCCTAGGAGGTCTGGAGCCGCAGGCGCTGCAGTCAAAGGAGTTGGGACAATGGTGATGGAGTTGATCAGGATGATCAAACGTGGGATCAATGATCGAAACTTCTGGAGGGGTGAGAATGGACGAAAAACAAGGATTGCTTATGAGAGAATGTGCAACATTCTCAAAGGGAAATTTCAAACAGCTGCACAAAGAGCAATGATGGATCAAGTGAGAGAAAGCCGGAACCCAGGAAATGCTGAGATCGAAGATCTCATCTTTCTGGCACGGTCTGCACTCATATTGAGAGGGTCAGTTGCTCACAAGTCTTGCCTGCCTGCCTGTGTGTATGGACCTGCCGTAGCCAGTGGGTACGAATTCGAAAAAGAGGGATACTCTTTAGTAGGGATAGACCCTTTCAAACTGCTTCAAAACAGCCAAGTATACAGCCTAATCAGACCGAACGAGAATCCAGCACACAAGAGTCAGCTGGTGTGGATGGCATGCAATTCTGCTGCATTTGAAGATCTAAGAGTATCAAGCTTCATCAGAGGGACAAAAGTAATCCCAAGGGGGAAGCTTTCCACTAGAGGAGTACAAATTGCTTCAAATGAAAACATGGATACTATGGAATCAAGTACTCTTGAACTGAGAAGCAGGTACTGGGCCATAAGGACCAGAAGTGGAGGAAACACTAATCAACAGAGGGCCTCTGCAGGCCAAATCAGCATACAACCTACGTTTTCTGTGCAGAGAAACCTCCCATTTGACAAAACAACCATCATGGCAGCATTCACTGGGAATGCGGAGGGAAGAACATCAGACATGAGGGCAGAAATCATAAGGATGATGGAAAGTGCAAGACCAGAAGAAGTGTCCTTCCAGGGGCGGGGAGTCTTCGAGCTCTCGGACGAAAAGGCAGCGAACCCGATCGTGCCCTCCTTTGACATGAGTAATGAAGGATCTTATTTCTTCGGAGACAATGCAGAGGAGTACGACAATTAA
		</sequence>
		<sequence>
			<taxon idref="1018539|human|SouthernEurope|19490615|H1N1"/>
			------------------ATGGCGTCCCAAGGCACCAAACGGTCTTACGAACAGATGGAGACTGATGGGGAACGCCAGAGTGCAACTGAAATCAGAGCATCCGTCGGAAAAATGATTGATGGAATTGGACGATTCTACATCCAAATGTGCACCGAGCTTAAACTCAGTGATTATGAGGGACGGCTGATCCAGAACAGCTTAACAATAGAGAGAATGGTGCTCTCTGCTTTTGACGAGAGGAGGAATAAATATCTGGAAGAACATCCCAGCGCGGGGAAAGATCCTAAGAAAACTGGAGGACCCATATACAAGAGAGTAAATGGAAAGTGGATGAGGGAACTCGTCCTTTATGACAAAGAAGAAATAAGGCGAATCTGGCGCCAAGCTAATAATGGTGATGATGCAACGGCTGGTCTGACTCACATGATGATCTGGCATTCCAATTTGAATGATACAACTTACCAGAGGACAAGAGCTCTTGTCCGCACCGGAATGGATCCCAGGATGTGCTCTTTGATGCAGGGTTCAACTCTCCCTAGGAGGTCTGGAGCCGCAGGCGCTGCAGTCAAAGGAGTTGGGACAATGGTGATGGAGTTGATCAGGATGATCAAACGTGGGATCAATGATCGAAACTTCTGGAGGGGTGAGAATGGACGAAAAACAAGGATTGCTTATGAGAGAATGTGCAACATTCTCAAAGGGAAATTTCAAACAGCTGCACAAAGAGCAATGATGGATCAAGTGAGAGAAAGCCGGAACCCAGGAAATGCTGAGATCGAAGATCTCATCTTTCTGGCACGGTCTGCACTCATATTGAGAGGGTCAGTTGCTCACAAGTCTTGCCTGCCTGCCTGTGTGTATGGACCTGCCATAGCCAGTGGGTACGACTTCGAAAAAGAGGGATACTCTTTAGTAGGGATAGACCCTTTCAAACTGCTTCAAAACAGCCAAGTATACAGCCTAATCAGACCGAACGAGAATCCAGCACACAAGAGTCAGCTGGTGTGGATGGCATGCAATTCTGCTGCATTTGAAGATCTAAGAGTATCAAGCTTCATCAGAGGGACAAAAGTAATCCCAAGGGGGAAGCTTTCCACTAGAGGAGTACAAATTGCTTCAAATGAAAACATGGATACTATGGAATCAAGTACTCTTGAACTGAGAAGCAGGTACTGGGCCATAAGGACCAGAAGTGGAGGAAACACTAATCAACAGAGGGCCTCTGCAGGCCAAATCAGCATACAACCTACGTTTTCTGTGCAGAGAAACCTCCCATTTGACAAAACAACCATCATGGCAGCATTCACTGGGAATGCGGAGGGAAGAACATCAGACATGAGGGCAGAAATCATAAGGATGATGGAAAGTGCAAGACCAGAAGAAGTGTCCTTCCAGGGGCGGGGAGTCTTCGAGCTCTCGGACGAAAAGGCAGCGAACCCGATCGTGCCCTCCTTTGACATGAGTAATGAAGGATCTTATTTCTTCGGAGACAATGCAGAGGAGTACGACAATTAA
		</sequence>
		<sequence>
			<taxon idref="16779|human|EasternEurope|19770615|H1N1"/>
			------------------ATGGCGTCCCAAGGCACCAAACGGTCTTACGAACAGATGGAGACTGATGGGGAACGCCAGAATGCAACTGAAATCAGAGCATCCGTCGGAAAAATGATTGATGGAATTGGACGATTCTACATCCAAATGTGCACCGAGCTTAAACTCAGTGATTATGAGGGACGGCTGATCCAGAACAGCTTAACAATAGAGAGAATGGTGCTCTCTGCTTTTGACGAGAGGAGGAATAAATATCTGGAAGAACATCCCAGCGCGGGGAAAGATCCTAAGAAAACTGGAGGACCCATATACAAGAGAGTAGATGGAAAGTGGATGAGGGAACTCGTCCTTTATGACAAAGAAGAAATAAGGCGAATCTGGCGCCAAGCTAACAATGGTGATGATGCAACGGCTGGTTTGACTCACATGATGATCTGGCATTCCAATTTGAATGATACAACTTACCAGAGGACAAGAGCTCTTGTCCGCACCGGAATGGATCCCAGGATGTGCTCTTTGATGCAGGGTTCAACTCTCCCTAGGAGGTCTGGAGCCGCAGGCGCTGCAGTCAAAGGAGTTGGGACAATGGTGTTGGAGTTGATCAGGATGATCAAACGTGGGATCAATGATCGAAACTTCTGGAGGGGTGAGAATGGACGAAAAACAAGGATTGCTTATGAGAGAATGTGCAACATTCTCAAAGGGAAATTTCAAACAGCTGCACAAAGAGCAATGATGGATCAAGTGAGAGAAAGCCGGAACCCAGGAAATGCTGAGATCGAAGATCTCATCTTTCTGGCACGGTCTGCACTCATATTGAGAGGGTCAGTTGCTCACAAGTCTTGCCTGCCTGCCTGTGTGTATGGACCTGCCGTAGCCAGTGGGTACAACTTCGAAAAAGAGGGATACTCTTTAGTAGGGATAGACCCTTTCAAACTGCTTCAAACCAGCCAAGTATACAGCCTAATCAGACCGAACGAGAATCCAGCACACAAGAGTCAGCTGGTGTGGATGGCATGCAATTCTGCTGCATTTGAAGATCTAAGAGTATCAAGCTTCATCAGAGGGACAAAAGTAATCCCAAGGGGGAAGCTTTCCACTAGAGGAGTACAAATTGCTTCAAATGAAAACATGGATACTATGGGATCAAGTACTCTTGAACTGAGAAGCAGGTACTGGGCCATAAGGACCAGAAGTGGAGGAAACACTAATCAACAGAGGGCCTCTGCAGGCCAAATCAGCATACAACCTACGTTTTCTGTGCAGAGGAACCTCCCATTTGACAAAACAACCATCATGGCAGCATTCACTGGGAATGCGGAGGGAAGAACATCAGACATGAGGGCAGAAATCATAAAGATGATGGAAAGTGCAAGACCAGAAGAAGTGTCCTTCCAGGGGCGGGGAGTCTTCGAGCTCTCGGACGAAAGGGCAGCGAACCCGATCGTGCCCTCCTTTGACATGAGTAATGAAGGATCTTATTTCTTCGGAGACAATGCAGAGGAGTACGACAATTAA
		</sequence>
		<sequence>
			<taxon idref="25899|human|NorthAmerica|19780615|H1N1"/>
			------------------ATGGCGTCCCAAGGCACCAAACGGTCTTACGAACAGATGGAGACTGATGGGGAACGCCAGAATGCAACTGAAATCAGAGCATCCGTCGGAAAAATGATTGATGGAATTGGACGATTCTACATCCAAATGTGCACCGAGCTTAAACTCAGTGATTATGAGGGACGGCTGATCCAGAACAGCTTAACAATAGAGAGAATGGTGCTCTCTGCTTTTGACGAGAGGAGGAATAAATATCTGGAAGAACATCCCAGCGCGGGGAAAGATCCTAAGAAAACTGGAGGACCCATATACAAGAGAGTAGATGGAAAGTGGATGAGGGGACTCGTCCTTTATGACAAAGAAGAAATAAGGCGAATCTGGCGCCAAGCTAACAATGGTGATGATGCAACGGCTGGTTTGACTCACATGATGATCTGGCATTCCAATTTGAATGATACAACTTACCAGAGGACAAGAGCTCTTGTCCGCACCGGAATGGATCCCAGGATGTGTTCTTTGATGCAGGGTTCAACTCTCCCTAGGAGGTCTGGAGCCGCAGGCGCTGCAGTCAAAGGAGTTGGGACAATGGTGTTGGAGTTGATCAGGATGATCAAACGTGGGATCAATGATCGAAACTTCTGGAGGGGTGAGAATGGACGAAAAACAAGAATTGCTTATGAGAGAATGTGCAACATTCTCAAAGGGAAATTTCAAACAGCTGCACAAAGAGCAATGATGGATCAAGTGAGAGAAAGCCGGAACCCAGGAAATGCTGAGATCGAAGATCTCATCTTTCTGGCACGGTCTGCACTCATATTGAGAGGGTCAGTTGCTCACAAGTCTTGCCTGCCTGCCTGTGTGTATGGACCTGCCGTAGCCAGTGGGTACGACTTCGAAAAAGAGGGATACTCTTTAGTAGGGATAGACCCTTTCAAACTGCTTCAAACCAGCCAAGTATACAGCCTAATCAGACCGAACGAGAATCCAGCACACAAGAGTCAGTTGGTGTGGATGGCATGCAATTCTGCTGCATTTGAAGATCTAAGAGTATCAAGCTTCATCAGAGGGACAAAAGTAATCCCAAGGGGGAAGCTTTCCACTAGAGGAGTACAAATTGCTTCAAATGAAAACATGGATACTATGGGATCAAGTACTCTTGAACTGAGAAGCAGGTACTGGGCCATAAGGACCAGAAGTGGAGGAAACACTAATCAACAGAGGGCCTCTGCAGGCCAAATCAGCATACAACCTACATTTTCTGTGCAGAGGAACCTCCCATTTGACAAAACAACCATCATGGCAGCATTCACTGGGAATGCGGAGGGAAGAACATCAGACATGAGGGCAGAAATCATAAAGATGATGGAAAGTGCAAGACCAGAAGAAGTGTCCTTCCAGGGGCGGGGAGTCTTCGAGCTCTCGGACGAAAGGGCAGCGAACCCGATCGTGCCCTCCTTTGACATGAGTAATGAAGGATCTTATTTCTTCGGAGACAATGCAGAGGAGTACGACAATTAA
		</sequence>
		<sequence>
			<taxon idref="26149|human|EasternSouthAmerica|19780615|H1N1"/>
			------------------ATGGCGTCCCAAGGCACCAAACGGTCTTACGAACAGATGGAGACTGATGGGGAACGCCAGAATGCAACTGAAATCAGAGCATCCGTCGGAAAAATGATTGATGGAATTGGACGATTCTACATCCAAATGTGCACCGAGCTTAAACTCAGTGATTATGAGGGACGGCTGATCCAGAACAGCTTAACAATAGAGAGAATGGTGCTCTCTGCTTTTGACGAGAGGAGGAATAAATATCTGGAAGAACATCCCAGCGCGGGGAAAGATCCTAAGAAAACTGGAGGACCCATATACAAGAGAGTAGATGGAAAGTGGATGAGGGAACTCGTCCTTTATGACAAAGAAGAAATAAGGCGAATCTGGCGCCAAGCTAACAATGGTGATGATGCAACGGCTGGTTTGACTCACATGATGATCTGGCATTCCAATTTGAATGATACAACTTACCAGAGGACAAGAGCTCTTGTCCGCACCGGAATGGATCCCAGGATGTGTTCTTTGATGCAGGGTTCAACTCTCCCTAGGAGGTCTGGAGCCGCAGGCGCTGCAGTCAAAGGGGTTGGGACAATGGTGTTGGAGTTGATCAGGATGATCAAACGTGGGATCAATGATCGAAACTTCTGGAGGGGTGAGAATGGACGAAAAACAAGGATTGCTTATGAGAGAATGTGCAACATTCTCAAAGGGAAATTTCAAACAGCTGCACAAAGAGCAATGATGGATCAAGTGAGAGAAAGCCGGAACCCAGGAAATGCTGAGATCGAAGATCTCATCTTTCTGGCGCGGTCTGCACTCATATTGAGAGGGTCAGTTGCTCACAAGTCTTGCCTGCCTGCCTGTGTGTATGGACCTGCCGTAGCCAGTGGGTACGCCTTCGAAAAAGAGGGATACTCTTTAGTAGGGATAGACCCTTTCAAACTGCTTCAAACCAGCCAAGTATACAGCCTAATCAGACCGAACGAGAATCCAGCACACAAGAGTCAGCTGGTGTGGATGGCATGCAATTCTGCTGCATTTGAAGATCTAAGAGTATCAAGCTTCATCAGAGGGACAAAAGTAATCCCAAGGGGGAAGCTTTCCACTAGAGGAGTACAAATTGCTTCAAATGAAAACATGGATACTATGGGATCAAGTACTCTTGAACTGAGAAGCAGGTACTGGGCCATAAGGACCAGAAGTGGAGGAAACACTAATCAACAGAGGGCCTCTGCAGGTCAAATCAGCATACAACCTACGTTTTCTGTGCAGAGGAACCTCCCATTTGACAAAACAACCATCATGGCAGCATTCACTGGGAATGCGGAGGGAAGAACATCAGACATGAGGGCAGAAATCATAAAGATGATGGAAAGTGCAAGACCAGAAGAAGTGTCCTTCCAGGGGCGGGGAGTCTTCGAGCTCTCGGACGAAAGGGCAGCGAACCCGATCGTGCCCTCCTTTGACATGAGTAATGAAGGATCTTATTTCTTCGGAGACAATGCAGAGGAGTATGACAATTAA
		</sequence>
		<sequence>
			<taxon idref="26107|human|NorthAmerica|19800615|H1N1"/>
			------------------ATGGCGTCCCAAGGCACCAAACGGTCTTACGAACAGATGGAGACTGATGGGGAACGCCAGAATGCAACTGAAATCAGAGCATCCGTCGGAAAAATGATTGGTGGAATTGGACGATTCTACATCCAAATGTGCACCGAGCTTAAACTCAATGATTATGAGGGACGGCTGATCCAGAACAGCTTAACAATAGAGAGAATGGTGCTCTCTGCTTTTGACGAGAGGAGGAATAAATATCTGGAAGAACATCCCAGCGCGGGGAAAGATCCTAAGAAAACTGGAGGACCCATATACAAGAGAGTAGATGGAAAGTGGATGAGGGAACTCGTCCTTTATGACAAAGAAGAAATAAGGCGAATCTGGCGCCAAGCCAACAATGGAGATGATGCAACGGCTGGTTTGACTCACATGATGATCTGGCATTCCAATTTGAATGATACAACTTACCAGAGGACAAGAGCTCTTGTCCGCACCGGAATGGATCCCAGGATGTGCTCTTTGATGCAGGGTTCAACTCTCCCTAGGAGGTCTGGAGCTGCAGGCGCTGCAGTCAAAGGAGTTGGGACAATGGTGTTGGAGTTGATCAGGATGATCAAACGTGGGATCAATGACCGAAACTTCTGGAGGGGTGAGAATGGAAGAAAAACAAGGATTGCTTATGAGAGAATGTGCAACATTCTCAAAGGGAAATTTCAAACAGCTGCACAAAGAGCAATGATGGATCAAGTGAGAGAAAGCCGGAACCCAGGAAATGCTGAGATCGAAGATCTCATCTTTCTAGCACGGTCTGCACTCATATTGAGAGGGTCAGTTGCTCACAAGTCTTGCCTGCCTGCCTGTGTGTATGGACCTGCCGTAGCCAGTGGGTACGACTTCGAAAAAGAGGGATACTCTTTAGTAGGGATAGACCCTTTCAAACTGCTTCAAACCAGCCAAGTATACAGCCTAATCAGACCGAACGAGAATCCAGCACACAAGAGTCAGCTGGTGTGGATGGCATGCAATTCTGCTGCATTTGAAGATCTAAGAGTATCAAGCTTCATCAGAGGGACAAAAGTAATCCCAAGGGGGAAGCTTTCCACTAGAGGAGTACAAATTGCTTCAAATGAAAACATGGATACTATGGTATCAAGTACTCTTGAACTGAGAAGCAGGTACTGGGCCATAAGGACCAGAAGTGGAGGAAACACTAATCAACAGAGGGCCTCTGCGGGCCAAATCAGCATACAACCTACGTTTTCGGTGCAGAGAAACCTCCCATTTGACAAAACAACCATCATGGCAGCATTCACTGGGAATGCGGAGGGAAGAACATCAGACATGAGGGCAGAAATCATAAAGATGATGGAAAGTGCAAGACCAGAAGAAGTGTCCTTCCAGGGGCGGGGAGTCTTCGAGCTCTCGGACGAAAGGGCAGCGAACCCGATCGTGCCCTCCTTTGACATGAGTAATGAAGGATCTTATTTCTTCGGAGACAATGCAGAGGAGTACGACAATTAA
		</sequence>
		<sequence>
			<taxon idref="26373|human|NorthAmerica|19810615|H1N1"/>
			------------------ATGGCGTCCCAAGGCACCAAACGGTCTTACGAACAGATGGAGACTGATGGGGAACGCCAGAATGCAACTGAAATCAGAGCATCCGTTGGAAAAATGATTGGTGGAATTGGACGATTCTACATCCAAATGTGCACCGAGCTTAAACTCAATGATTATGAGGGACGGCTGATCCAGAACAGCTTAACAATAGAGAGAATGGTGCTCTCTGCTTTTGACGAGAGGAGGAATAAATATCTGGAAGAACATCCCAGCGCGGGGAAAGATCCTAAGAAAACTGGAGGACCCATATACAAGAGAGTAGATGGAAAGTGGATGAGGGAACTCGTCCTTTATGACAAAGAAGAAATAAGGCGAATCTGGCGCCAAGCCAACAATGGTGATGATGCAACGGCTGGTTTGACTCACATGATGATCTGGCATTCCAATTTGAATGATACAACTTACCAGAGGACAAGAGCTCTTGTCCGCACCGGAATGGATCCCAGGATGTGCTCTTTGATGCAGGGTTCAACTCTCCCTAGGAGGTCTGGAGCTGCAGGCGCTGCAGTCAAAGGAGTTGGGACAATGGTATTGGAGTTGATCAGGATGATCAAACGTGGGATCAATGACCGAAACTTCTGGAGGGGTGAGAATGGAAGAAAAACAAGGATTGCTTATGAGAGAATGTGCAACATTCTCAAAGGGAAATTTCAAACAGCTGCACAAAGAGCAATGATGGATCAAGTGAGAGAAAGCCGGAACCCAGGAAATGCTGAGATCGAAGATCTCATCTTTCTGGCACGGTCTGCACTCATATTGAGAGGGTCAGTTGCTCACAAGTCTTGCCTGCCTGCCTGTGTGTATGGACCTGCCGTAGCCAGTGGGTACGACTTCGAAAAAGAGGGATACTCTTTGGTAGGGATAGACCCTTTCAAACTGCTTCAAACCAGCCAAGTATACAGCCTAATCAGACCGAACGAGAATCCAGCACACAAGAGTCAGCTGGTGTGGATGGCATGCAATTCTGCTGCATTTGAAGATCTAAGAGTATCAAGCTTCATCAGAGGGACAAAAGTAATCCCAAGGGGGAAGCTTTCCACTAGAGGAGTACAAATTGCTTCAAATGAAAACATGGATACTATGGTATCAAGTACTCTTGAACTGAGAAGCAGGTACTGGGCCATAAGGACCAGAAGTGGAGGAAACACTAATCAACAGAGGGCCTCTGCGGGCCAAATCAGCATACAACCTACGTTTTCTGTGCAGAGAAACCTCCCATTTGACAAAACAACCATCATGGCAGCATTCACTGGGAATGCGGAGGGAAGAACATCAGACATGAGGGCAGAAATCATAAAGATGATGGAAAGTGCAAGACCAGAAGAAGTGTCCTTCCAGGGGCGGGGAGTCTTCGAGCTCTCGGACGAAAGGGCAGCGAACCCGATCGTGCCCTCCTTTGACATGAGTAATGAAGGATCTTATTTCTTCGGAGACAATGCAGAGGAGTACGACAATTAA
		</sequence>
		<sequence>
			<taxon idref="24127|human|NorthAmerica|19830615|H1N1"/>
			------------------ATGGCGTCCCAAGGCACCAAACGGTCTTACGAACAGATGGAGACTGATGGGGAACGCCAGAATGCAACTGAAATCAGAGCATCCGTCGGAAAAATGATTGGTGGAATTGGACGATTCTACATCCAAATGTGCACCGAGCTTAAACTCAATGATTATGAGGGACGGCTGATCCAGAACAGCTTAACAATAGAGAGAATGGTGCTCTCTGCCTTTGACGAGAGGAGGAATAAATATCTGGAAGAACATCCCAGCGCGGGGAAAGATCCTAAGAAAACTGGAGGACCCATATACAAGAGAGTAGATGGAAAGTGGATAAGGGAACTCGTCCTTTATGACAAAGAAGAAATAAGGCGAATCTGGCGCCAAGCCAACAATGGTGATGATGCAACGGCTGGTTTGACTCACATGATGATCTGGCATTCCAATTTGAATGATACAACTTACCAGAGGACAAGAGCTCTTGTCCGCACCGGAATGGATCCCAGGATGTGCTCTTTGATGCAGGGTTCAACTCTCCCTAGGAGGTCTGGAGCTGCAGGCGCTGCAGTCAAAGGAGTTGGGACAATGGTGTTGGAGTTGATCAGGATGATCAAACGTGGGATCAATGACCGAAACTTCTGGAGGGGTGAGAATGGAAGGAAAACAAGGATTGCTTATGAGAGAATGTGCAACATTCTCAAAGGGAAATTTCAAACAGCTGCACAACGAGCAATGATGGATCAAGTGAGAGAAAGCCGGAACCCAGGAAATGCTGAGATCGAAGATCTCATCTTTCTGGCACGGTCTGCACTCATATTGAGAGGGTCAGTTGCTCACAAGTCTTGCCTGCCTGCCTGTGTGTATGGACCTGCCGTAGCCAGTGGGTACGACTTCGAAAAAGAGGGATATTCTTTGGTAGGGATAGACCCTTTCAAACTGCTTCAAACCAGCCAAGTATACAGCCTAATCAGACCGAACGAGAATCCAGCACACAAGAGTCAGCTGGTGTGGATGGCATGCAATTCTGCTGCATTTGAAGATCTAAGAGTATCAAGCTTCATCAGAGGGACAAAAGTAATCCCAAGGGGGAAGCTTTCCACTAGAGGAGTACAAATTGCTTCAAATGAAAACATGGATACTATGGTATCAAGTACTCTTGAACTGAGAAGCAGGTACTGGGCCATAAGGACCAGAAGTGGAGGAAACACTAATCAACAGAGGGCCTCTGCGGGCCAAATCAGCATACAACCTACGTTTTCTGTGCAGAGAAATCTCCCATTTGACAAAACAACCATCATGGCAGCATTCACTGGGAATGCGGAGGGAAGAACATCAGACATGAGGGCAGAAATCATAAAGATGATGGAAAGTGCAAGACCAGAAGAAGTGTCTTTCCAGGGGCGGGGAGTCTTCGAGCTCTCGGACGAAAGGGCAGCGAACCCGATCGTGCCCTCCTTCGACATGAGTAATGAAGGATCTTATTTCTTCGGAGACAATGCTGAGGAGTACGACAATTAA
		</sequence>
		<sequence>
			<taxon idref="23511|human|NorthAmerica|19820615|H1N1"/>
			------------------ATGGCGTCCCAAGGCACCAAACGGTCTTACGAACAGATGGAGACTGATGGGGAACGCCAGAATGCAACTGAAATCAGAGCATCCGTCGGAAAAATGATTGGTGGAATTGGACGATTCTACATCCAAATGTGCACCGAGCTTAAACTCAATGATTATGAGGGACGGCTGATCCAGAACAGCTTAACAATAGAGAGAATGGTTCTCTCTGCCTTTGACGAGAGGAGGAATAAATATCTGGAAGAACATCCCAGCGCGGGGAAAGATCCTAAGAAAACTGGAGGACCCATATACAAGAGAGTAGATGGAAAATGGTTGAGGGAACTCGTCCTTTATGACAAAGAAGAAATAAGGCGAATCTGGCGCCAAGCCAACAATGGTGATGATGCAACGGCTGGTTTGACTCACATGATGATCTGGCATTCCAATTTGAATGATACAACTTACCAGAGAACAAGAGCTCTTGTCCGCACCGGAATGGATCCCAGAATGTGCTCTTTGATGCAGGGTTCAACTCTCCCTAGGAGGTCTGGAGCTGCAGGCGCTGCAGTCAAAGGAGTTGGGACAATGGTGTTGGAGTTGATCAGGATGATCAAACGTGGGATCAATGACCGAAACTTCTGGAGGGGTGAAAATGGAAGAAAAACAAGGATTGCTTATGAGAGAATGTGTAACATTCTCAAAGGGAAATTTCAAACAGCTGCACAACGAGCAATGATGGATCAAGTGAGAGAAAGTCGGAACCCAGGAAATGCTGAGATCGAAGATCTCATCTTTCTGGCACGGTCTGCACTCATATTGAGAGGGTCAGTTGCTCACAAGTCTTGCCTGCCTGCCTGTGTGTATGGACCTGCCGTAGCCAGTGGGTACGACTTCGAAAAAGAGGGATATTCTTTGGTAGGGATAGACCCTTTCAAACTGCTTCAAACCAGCCAAGTATACAGCCTAATCAGACCGAACGAGAATCCAGCACACAAGAGTCAGCTGGTGTGGATGGCATGCAATTCTGCTGCATTTGAAGATCTAAGAGTATCAAGCTTCATCAGAGGAACAAAAGTAATCCCAAGGGGGAAGCTTTCCACTAGAGGAGTACAAATTGCTTCAAATGAAAACATGGATACTATGGTATCAAGTACTCTTGAACTGAGAAGCAGGTACTGGGCCATAAGGACCAGAAGTGGAGGAAACACTAATCAACAGAGGGCCTCTGCGGGCCAAATCAGCATACAACCTACGTTTTCTGTTCAGAGAAATCTCCCATTTGACAAAACAACCATCATGGCAGCATTCACTGGGAATGCGGAGGGAAGAACATCAGACATGAGGGCAGAAATCATAAAGATGATGGAAAGTGCAAGACCAGAAGAAGTGTCTTTCCAGGGGCGGGGAGTCTTCGAGCTCTCGGACGAAAGGGCAGCGAACCCGATCGTGCCCTCCTTCGACATGAGTAATGAAGGATCTTATTTCTTCGGAGACAATGCAGAGGAGTACGACAATTAA
		</sequence>
		<sequence>
			<taxon idref="23641|human|NorthAmerica|19800615|H1N1"/>
			------------------ATGGCGTCCCAAGGCACCAAACGGTCTTACGAACAGATGGAGACTGATGGGGAACGCCAGAATGCAACTGAAATCAGAGCATCCGTCGGAAAAATGATTGGTGGAATTGGACGATTCTACATTCAAATGTGCACCGAGCTTAAACTCAATGATTATGAGGGACGGCTGATCCAGAACAGCTTAACAATAGAAAGAATGGTGCTCTCTGCTTTTGACGAGAGGAGGAATAAATATCTGGAAGAACATCCCAGCGCGGGGAAAGATCCTAAGAAAACTGGAGGACCCATATACAAGAGAGTAGATGGAAAGTGGATGAGGGAACTCGTCCTTTATGACAAAGAAGAAATAAGGCGAATCTGGCGCCAAGCCAACAATGGTGATGATGCAACGGCTGGTTTGACTCACATGATGATCTGGCATTCCAATTTGAATGATACAACTTACCAGAGGACAAGAGCTCTTGTCCGCACCGGAATGGATCCCAGGATGTGCTCTTTGATGCAGGGTTCAACTCTCCCTAGGAGGTCTGGAGCTGCAGGCGCTGCAGTCAAAGGAGTTGGAACAATGGTGTTGGAGTTGATCAGGATGATCAAACGTGGGATCAATGACCGAAACTTCTGGAGGGGTGAGAATGGAAGAAAAACAAGGATTGCTTATGAGAGAATGTGCAACATTCTCAAAGGGAAATTTCAAACAGCTGCACAAAGAGCAATGATGGATCAAGTGAGAGAAAGCCGGAACCCAGGAAATGCTGAGATCGAAGATCTCACCTTTCTGGCACGGTCTGCACTCATATTGAGAGGGTCAGTTGCTCACAAGTCTTGCCTGCCTGCCTGTGTGTATGGACCTGCCGTAGCCAGTGGGTACGACTTCGAAAAAGAGGGATACTCTTTGGTAGGGATAGACCCTTTCAAACTGCTTCAAACCAGCCAAGTATACAGCCTAATCAGACCGAACGAGAATCCAGCACACAAGAGTCAGCTGGTGTGGATGGCATGCAATTCTGCTGCATTTGAAGATCTAAGAGTATCAAGCTTCATCAGAGGGACAAAAGTAATCCCAAGGGGGAAGCTTTCCACTAGAGGAGTACAAATTGCTTCAAATGAAAACATGGATACTATGGTATCAAGTACTCTTGAACTGAGAAGCAGGTACTGGGCCATAAGGACCAGAAGTGGAGGAAACACTAATCAACAAAGGGCCTCTGCGGGCCAAATCAGCATACAACCTACATTTTCTGTGCAGAGAAACCTCCCATTTGACAAAACAACCATCATGGCAGCATTCACTGGGAATGCGGAGGGAAGAACATCAGACATGAGGGCAGAAATCATAAAGATGATGGAAAGTGCAAGACCAGAAGAAGTGTCCTTCCAGGGGCGGGGAGTCTTCGAGCTCTCGGACGAAAGGGCAGCGAACCCGATCGTGCCCTCCTTTGACATGAGTAATGAAGGATCTTATTTCTTCGGAGACAATGCAGAGGAGTACGACAATTAA
		</sequence>
		<sequence>
			<taxon idref="1002397|human|SouthernEurope|19890102|H1N1"/>
			------------------ATGGCGTCCCAAGGCACCAAACGGTCTTACGAACAGATGGAGACTGATGGGGAACGCCAGAATGCAACTGAAATCAGAGCATCTGTCGGGAGAATGATTGGTGGAATTGGACGATTCTACATCCAAATGTGCACAGAGCTTAAACTCAATGATTATGAGGGGCGGTTGATCCAGAACAGCTTAACAATAGAGAGAATGGTGCTCTCTGCTTTTGACGAGAGGAGGAATAAATATCTGGAAGAACACCCCAGCGCGGGGAAAGATCCTAAGAAAACTGGAGGACCCATATACAAAAGAGTAGCTGGAAAGTGGATGAGGGAACTCGTCCTTTATGACAAAGAAGAAATAAGGCGAATCTGGCGCCAAGCCAACAATGGTGATGATGCAACGGCTGGTTTGACTCACATAATGATCTGGCATTCTAATCTGAATGATACAACTTACCAGAGGACAAGAGCTCTTGTCCGCACCGGAATGGATCCCAGAATGTGCTCTTTGATGCAGGGTTCAACTCTCCCTAGGAGGTCTGGAGCTGCAGGCGCTGCAGTCAAAGGAGTTGGAACAATGGTGTTGGAGTTGATCAGGATGATCAAACGTGGGATCAATGACCGAAACTTCTGGAGGGGTGAGAATGGAAGAAAAACAAGGATTGCTTATGAGAGAATGTGCAACATTCTCAAAGGGAAGTTTCAAACAGCTGCACAAAGAGCAATGATGGATCAAGTGAGAGAAAGCCGGAACCCAGGAAATGCTGAGATCGAAGACCTCACCTTTCTGGCACGGTCTGCACTCATATTGAGAGGGTCAGTTGCTCACAAGTCTTGCCTGCCTGCCTGTGTGTATGGGCCTGCCGTAGCCAGTGGGTACGACTTCGAAAAAGAGGGATACTCTTTGGTAGGGATAGACCCTTTCAAACTGCTTCAAACTAGTCAAGTATACAGCCTAATCAGACCGAACGAGAATCCAGCACACAAGAGTCAGCTGGTGTGGATGGCATGCAATTCTGCTGCATTTGAAGATCTAAGAGTATCAAGCTTCATCAGAGGGACAAAAGTAATCCCAAGGGGGAAGCTTTCCACCAGAGGAGTACAAATTGCTTCAAATGAAAACATGGATACTATGGTATCAAGTACTCTTGAACTGAGAAGCAGATACTGGGCCATAAGGACCAGAAGTGGAGGAAACACCAATCAACAAAGGGCCTCTGCGGGCCAAATCAGCGTACAACCTACGTTTTCTGTGCAGAGAAACCTCCCATTTGACAAAACAACCATCATGGCAGCATTCACTGGGAATGCGGAGGGAAGAACATCAGACATGAGGGCAGAAATCATAAGGATGATGGAAAGTGCAAGACCAGAAGAAGTGTCCTTCCAGGGGCGTGGAGTCTTCGAGTTCTCGGACGAAAGGGCAGCGAACCCGATCGTGCCCTCCTTTGACATGAGTAATGAAGGATCTTATTTCTTCGGAGACAATGCAGAGGAGTACGACAATTAA
		</sequence>
		<sequence>
			<taxon idref="25769|human|NorthAmerica|19870615|H1N1"/>
			------------------ATGGCGTCCCAAGGCACCAAACGGTCTTACGAACAGATGGAGACTGATGGGGAACGCCAGAATGCAACTGAAATCAGAGCATCCGTCGGAAAAATGATTGGTGGAATTGGGCGATTCTACATCCAAATGTGCACCGAGCTTAAACTCAATGATTATGAGGGACGACTGATCCAGAACAGCTTAACAATAGAGAGAATGGTGCTCTCTGCTTTTGACGAGAGGAGGAATAAATATCTGGAAGAACATCCCAGCGCGGGGAAAGATCCTAAGAAAACAGGAGGACCCATATACAAGAGAGTAGATGGAAAGTGGATGAGGGAACTCGTTCTTTATGACAAAGAAGAAATAAGGCGAATCTGGCGCCAAGCCAACAATGGTGATGATGCAACGGCTGGTTTGACTCACATTATGATCTGGCATTCCAATTTGAATGATACAACTTACCAGAGGACAAGAGCTCTTGTCCGCACCGGAATGGATCCCAGGATGTGCTCTTTGATGCAGGGTTCAACTCTCCCTAGGAGATCTGGAGCTGCAGGCGCTGCAGTCAAAGGAGTTGGAACAATGGTGTTGGAGTTGATCAGGATGATCAAACGTGGGATCAATGACCGAAACTTCTGGAGGGGTGAGAATGGAAGAAAGACAAGGATTGCTTATGAGAGAATGTGCAACATTCTCAAAGGGAAATTTCAAACAGCTGCACAAAGAGCAATGATGGATCAAGTGAGAGAAAGCCGAAACCCAGGAAATGCTGAGATCGAAGATCTCACCTTTCTGGCACGGTCTGCACTCATATTAAGAGGGTCAGTTGCTCACAAGTCTTGCCTACCTGCCTGTGTGTATGGACCTGCCGTAGCCAGTGGGTACGACTTCGAAAAAGAGGGATACTCTTTGGTAGGGATAGACCCTTTCAAACTGCTTCAAACCAGCCAAGTATACAGCCTAATCAGACCAAACGAGAATCCCGCACACAAGAGTCAGTTGGTGTGGATGGCATGCAATTCTGCTGCATTTGAAGATCTAAGAGTATCAAGCTTCATCAGAGGGACAAGAGTACTTCCAAGGGGGAAGCTTTCCACTAGAGGAGTACAAATTGCTTCAAATGAAAACATGGATACTATGGTATCAAGTACTCTTGAACTGAGAAGCAGGTACTGGGCCATAAGGACCAGAAGTGGAGGGAACACCAATCAACAAAGGGCCTCTGCGGGCCAAGTCAGCATACAACCTACGTTTTCTGTGCAGAGAAACCTCCCATTTGACAAAACAACCATCATGGCAGCATTCACTGGGAATGCGGAGGGAAGAACATCAGACATGAGGGCAGAAATCATAAAGATGATGGAAAGTGCAAGACCAGAAGAAGTGTCCTTCCAGGGGCGGGGAGTCTTCGAGCTCTCGGACGAAAGGGCAGCGAACCCGATCGTGCCCTCCTTTGACATGAGTAATGAAGGATCTTATTTCTTCGGAGACAATGCAGAGGAGTACGACAATTAA
		</sequence>
		<sequence>
			<taxon idref="25433|human|NorthAmerica|19860615|H1N1"/>
			------------------ATGGCGTCCCAAGGCACCAAACGGTCTTACGAACAGATGGAGACTGATGGGGAACGCCAGAATGCAACTGAAATCAGAGCATCCGTCGGAAAAATGATTGGTGGAATTGGGCGATTCTACATCCAAATGTGCACCGAGCTTAAACTCAATGATTATGAGGGACGACTGATCCAAAACAGCTTAACAATAGAGAGAATGGTGCTCTCTGCTTTTGACGAGAGGAGGAATAAATATCTGGAAGAACATCCCAGCGCGGGGAAAGATCCTAAGAAAACAGGAGGACCCATATACAAGAGAGTAGATGGAAAGTGGATGAGGGAACTCGTCCTTTATGACAAAGAAGAAATAAGGCGAATCTGGCGCCAAGCCAACAATGGTGATGATGCAACGGCTGGTTTGACTCACATTATGATCTGGCATTCCAATTTGAATGATACAACTTACCAGAGGACAAGAGCTCTTGTCCGCACCGGAATGGATCCCAGGATGTGCTCTTTGATGCAGGGTTCAACTCTCCCTAGGAGATCTGGAGCTGCAGGCGCTGCAGTCAAAGGAGTTGGAACAATGGTGTTGGAGTTGATCAGGATGATCAAACGTGGGATCAATGACCGAAACTTCTGGAGGGGTGAGAATGGAAGAAAAACAAGGATTGCTTATGAGAGAATGTGCAACATTCTCAAAGGGAAATTTCAAACAGCTGCACAAAGAGCAATGATGGATCAAGTGAGAGAAAGCCGAAACCCAGGAAATGCTGAGATCGAAGATCTCACCTTCCTGGCACGGTCTGCACTCATATTAAGAGGATCAGTTGCTCACAAGTCTTGCCTACCTGCCTGTGTGTATGGACCTGCCGTAGCCAGTGGGTACGACTTCGAAAAAGAGGGATACTCTTTGGTAGGGATAGACCCTTTCAAACTGCTTCAAACCAGCCAAGTATACAGCCTAATCAGACCAAACGAGAATCCCGCACACAAGAGTCAGTTGGTGTGGATGGCATGCAATTCTGCTGCATTTGAAGATCTAAGAGTATCAAGCTTCATCAGAGGGACAAGAGTACTTCCAAGGGGGAAGCTTTCCACTAGAGGAGTACAAATTGCTTCAAATGAAAACATGGATACTATGGTATCAAGTACTCTTGAACTGAGAAGCAGGTACTGGGCCATAAGGACCAGAAGTGGAGGAAACACTAATCAACAAAGGGCCTCTGCGGGCCAAATCAGCATACAACCTACGTTTTCTGTTCAGAGAAACCTCCCATTTGACAAAACAACCATCATGGCAGCATTCACTGGGAATGCGGAGGGAAGAACATCAGACATGAGGGCAGAAATCATAAAGATGATGGAAAGTGCAAGACCAGAAGAAGTGTCCTTCCAGGGGCGGGGAGTCTTCGAGCTCTCGGACGAAAGGGCAGCGAACCCGGTCGTGCCCTCCTTTGACATGAGTAATGAAGGATCTTATTTCTTCGGAGACAATGCAGAGGAGTACGACAATTAA
		</sequence>
		<sequence>
			<taxon idref="1000980|swine|EastAsia|20040615|H1N1"/>
			------------------ATGGCGTCCCAAGGCACCAAACGGTCTTACGAACAGATGGAGACTGATGGGGAACGCCAGAATGCAACTGAAATCAGAGCATCCGTCGGAAAAATGATTAGTGGAATTGGGCGATTCTACATCCAAATGTGCACCGAGCTTAAACTCAATGATTATGAGGGACGACTGATCCAGAACAGCTTAACAATAGAGAGAATGGTGCTCTCTGCTTTTGACGAGAGGAGGAATAAATATCTGGAAGAACATCCCAGCGCGGGGAAAGATCCTAAGAAAACTGGAGGACCCATATACAAGAGAGTAGATGGAAAGTGGATGAGGGAACTCGTCCTTTATGACAAAGAAGAAATAAGGCGAATCTGGCGCCAAGCCAACAATGGTGATGATGCAACGGCTGGTTCGACTCACATTATGATCTGGCACTCCAATTTGAATGATACAACTTACCAGAGGACAAGAGCTCTTGTCCGCACCGGAATGGATCCCAGGATGTGCTCTTTGATGCAGGGTTCAACTCTCCCTAGGAGATCTGGAGCTGCTGGCGCTGCAGTCAAAGGAGTTGGAACAATGGTGTTGGAGTTGATCAGGATGATCAAACGTGGAATCAATGACAGAAACTTCTGGAGGGGTGAGAATGGAAGAAAAACAAGGATTGCTTATGAGAGAATGTGCAACATTCTCAAAGGGAAATTTCAAACAGCTGCACAAAGAGCAATGATGGATCAAGTGAGAGAAAGCCGAAACCCAGGAAATGCTGAGATCGAAGATCTCACCTTTCTGGCACGGTCTGCACTCATATTAAGAGGGTCAGTTGCTCACAAGTCTTGCCTGCCTGCCTGTGTGTATGGACCTGCCGTAGCCAGCGGGTACGACTTCGAAAAAGAGGGATACTCTTTGGTAGGGATAGACCCTTTCAAACTGCTTCAAGCCAGCCAAGTATACAGCCTAATCAGACCAAACGAGAATCCCGCACACAAGAGTCAGTTGGTGTGGATGGCATGCAATTCTGCTGCATTTGAAGATCTAAGAGTATCAAGCTTCATCAGAGGGACAAGAGTACTTCCAAGGGGGAAGCTTTCCACTAGAGGAGTACAAATTGCTTCAAATGAAAACATGGATACTATGGTATCAAGTACTCTTGAACTGAGAAGCAGGTACTGGGCCATAAGGACCAGAAGTGGAGGAAACACTAATCAACAAAGGGCCTCTGCGGGCCAAATCAGCATACAACCTACGTTTTCTGTGCAGAGAAACCTCCCATTTGACAAAACAACCATCATGGCAGCATTCACTGGGAATGCGGAGGGAAGAACATCAGACATGAGGGCAGAAATCATAAAGATGATGGAGAGTGCAAGACCAGAAGAAGTGTCCTTCCAGGGGCGGGGAGTCTTCGAGCTCTCGGACGAAAGGGCAGCGAACCCGATCGTGCCCTCCTTTGACATGAGTAATGAAGGATCTTATTTCTTCGGAGACAATGCAGAGGAGTACGACAATTAA
		</sequence>
		<sequence>
			<taxon idref="1000671|human|NorthAmerica|19910615|H1N1"/>
			------------------ATGGCGTCCCAAGGCACCAAACGGTCTTACGAACAGATGGAGACTGATGGGGAACGCCCGAATGCAACTGAAATCAGAGCATCCGTCGGAAAAATGATTGGTGGAATTGGGCGATTCTACATCCAAATGTGCACCGAGCTTAAACTCAATGATTATGAGGGACGACTGATCCAGAACAGCTTAACAATAGAGAGAATGGTGCTCTCTGCTTTTGACGAGAGGAGGAATAAATATCTGGAAGAACATCCCAGCGCGGGAAAAGATCCTAAGAAAACTGGAGGACCCATATACAAGAGAGTAGATGGAAAGTGGGTGAGGGAACTCGTCCTTTATGACAAAGAAGAAATAAGGCGAATTTGGCGCCAAGCCAACAATGGTGATGATGCAACGGCTGGTTTGACTCACATTATGATCTGGCATTCCAATTTGAATGATACAACTTACCAGAGGACAAGAGCTCTTGTCCGCACCGGGATGGATCCCAGGATGTGCTCTTTGATGCAGGGTTCAACTCTCCCTAGGAGATCTGGAGCAGCAGGCGCTGCAGTCAAAGGAGTTGGAACAATGGTGTTGGAGTTGATCAGGATGATCAAACGTGGGATCAATGACCGAAACTTCTGGAGGGGTGAGAATGGAAGAAAAACAAGGATTGCTTATGAGAGAATGTGCAACATTCTCAAAGGGAAATTTCAAACAGCTGCACAAAGAGCAATGATGGATCAAGTAAGAGAAAGCCGAAACCCAGGAAATGCTGAGATCGAAGATCTCACCTTTCTGGCACGGTCTGCACTCATATTAAGAGGGTCAGTTGCTCACAAGTCTTGCCTGCCTGCCTGTGTGTATGGACCTGCCGTAGCCAGTGGGTACGACTTCGAAAAAGAGGGATACTCTTTGGTAGGGATAGACCCTTTCAAACTGCTTCAAACCAGCCAAGTATACAGCCTAATCAGACCAAACGAGAATCCCGCACACAAGAGTCAGTTGGTGTGGATGGCATGCAATTCTGCTGCATTTGAAGATCTAAGAGTGTCAAGCTTCATCAGAGGGACAAGAGTACTTCCAAGGGGGAAGCTCTCCACTAGAGGAGTACAAATTGCTTCAAATGAAAACATGGATTCTATTGTATCAAGTACTCTTGAACTGAGAAGCAGGTACTGGGCCATAAGAACCAGAAGTGGAGGAAACACTAATCAACAAAGGGCCTCTGCGGGCCAAATCAGCATACAACCTACGTTTTCTGTGCAGAGAAACCTCCCATTTGACAAAACAACCATCATGGCAGCATTCACTGGGAATGCGGAGGGAAGAACATCAGACATGAGGGCAGAAATCATAAAGATGATGGAAAGTGCAAGACCAGAAGAAGTGTCCTTCCAGGGGCGGGGAGTCTTCGAGCTCTCGGACGAAAGGGCAACGAACCCGATCGTGCCCTCCTTTGACATGAGTAATGAAGGATCTTATTTCTTCGGAGACAATGCAGAGGAGTACGACAATTAA
		</sequence>
		<sequence>
			<taxon idref="1014403|human|EasternEurope|19980615|H1N1"/>
			------------------ATGGCGTCCCAAGGCACCAAACGGTCTTACGAACAGATGGAGACTGATGGGGACCGCCCGAATGCAACTGAAATCAGAGCATCTGTCGGAAAAATGATTGGTGGAATTGGGCGATTCTACATCCAAATGTGCACCGAGCTTAAACTCAATGATTATGAGGGAAGACTGATCCAGAACAGCTTAACAATAGAGAGAATGGTGCTCTCTGCTTTTGATGAGAGGAGGAATAAATATCTGGAAGAACATCCTAGCGCGGGGAAAGATCCTAAGAAAACTGGAGGACCCATATACAGGAGAGTAGATGGAAAGTGGGTGAGGGAACTCGTCCTTTATGACAAAGAAGAAATAAGGCGAATTTGGCGCCAAGCCAACAATGGTGATGATGCAACGGCTGGTTTGACTCACATTATGATCTGGCATTCCAATTTGAATGATACAACTTATCAGAGGACAAGAGCTCTTGTCCGCACCGGGATGGATCCCAGGATGTGCTCTTTGATGCAGGGTTCAACCCTTCCTAGGAGATCTGGAGCAGCAGGCGCTGCAGTCAAAGGAGTTGGAACAATGGTGCTGGAATTGATCAGGATGATCAAACGTGGGATCAATGATCGAAATTTCTGGAGGGGTGAGAATGGAAGAAAAACCAGGGTTGCTTATGAGAGAATGTGCAACATCCTCAAAGGGAAATTTCAAACAGCTGCACAAAGAGCTATGATGGATCAAGTGAGAGAAAGCCGAAACCCAGGAAATGCTGAGATCGAAGATCTCACCTTTCTGGCACGGTCTGCACTCATATTGAGAGGGTCAGTTGCTCACAAGTCTTGTCTGCCTGCCTGTGTGTATGGACCTGCCGTGGCCAGTGGGTACGACTTCGAAAAAGAGGGATACTCTTTGGTAGGGATAGACCCTTTCAAACTGCTTCAAACCAGCCAAGTATACAGCCTAATCAGACCAAATGAGAATCCCGCACACAAGAGTCAGTTGGTGTGGATGGCATGCAATTCTGCTGCATTTGAAGACCTAAGAGTGTCAAGCTTCATCAGAGGGACAAGAGTGCTTCCAAGGGGGAAGCTCTCCACTAGAGGAGTACAAATTGCTTCAAATGAAAACATGGATTCTATTGTATCAAGTACTCTTGAACTGAGAAGCAGGTACTGGGCCATAAGAACCAGAAGTGGAGGAAACACCAATCAACAAAAAGCCTCTGCGGGCCAAATCAGCATACAACCTACGTTTTCTGTGCAGAGAAACCTCCCATTTGACAAAACAACCATCATGGCAGCATTCACTGGGAATGCGGAGGGAAGAACATCAGACATGAGGGCAGAAATCATAAAAATGATGGAAAGTGCAAGACCAGAAGAAGTGTCCTTCCAGGGGAGGGGAGTCTTCGAGCTCTCGGACGAAAGGGCAACGAACCCGATCGTGCCCTCCTTTGACATGAGTAACGAAGGATCTTATTTCTTCGGAGACAATGCAGAGGAGTACGACAATTAA
		</sequence>
		<sequence>
			<taxon idref="28513|human|WesternEurope|20000615|H1N1"/>
			------------------ATGGCGTCCCAAGGCACCAAACGGTCTTACGAACAGATGGAGACTGATGGGGAACGCCAGAATGCAACTGAAATCAGAGCATCCGTTGGAAAAATGATTGGTGGAATTGGGCGATTCTACATCCAAATGTGCACCGAGCTTAAACTCAACGATCATGAGGGAAGACTGATCCAGAACAGCTTAACAATAGAGAGAATGGTGCTCTCTGCTTTTGACGAGAGGAGGAATAAATATCTGGAAGAACATCCCAGCGCAGGGAAAGATCCTAAGAAAACTGGAGGACCCATCTACAGGAGAGTAGATGGAAAGTGGGTGAGGGAACTCGTCCTTTATGACAAAGAAGAAGTAAGGCGAATTTGGCGCCAAGCCAACAATGGTGATGATGCAACGGCTGGTTTGACTCACATTATGATCTGGCATTCCAATTTGAATGATACAACTTATCAGAGGACAAGAGCTCTTGTCCGCACCGGGTTGGATCCCAGGATGTGCTCTTTGATGCAGGGTTCAACCCTTCCTAGGAGATCTGGAGCAGCAGGCGCTGCAGTCAAAGGAGTTGGAACAATGGTGCTGGAGTTGATCAGGATGATCAAACGTGGGATCAATGATCGAAATTTCTGGAGGGGTGAGAATGGAAGAAAAACCAGGATTGCTTATGAGAGAATGTGCAATATCCTCAAAGGGAAATTTCAAACAGCTGCACAAAGAGCTATGATGGATCAAGTGAGAGAAAGCCGAAACCCAGGGAATGCTGAGATCGAAGATCTCACCTTTCTGGCACGGTCTGCACTCATATTGAGAGGGTCAGTTGCTCACAAGTCTTGTCTGCCTGCCTGTGTGTATGGACCTGCCGTAGCCAGTGGGTACGACTTCGAAAAAGAGGGATACTCTTTGGTAGGGATAGACCCTTTCAAACTGCTTCAAACCAGCCAAGTATATAGCCTAATCAGACCAAACGAGAATCCCGCACACAAGAGTCAGTTGGTGTGGATGGCATGCAATTCTGCTGCATTTGAAGACCTAAGAGTGTCAAGCTTCATCAGAGGGACAAGAGTGCTTCCAAGGGGGAAGCTCTCTACTAGAGGAGTACAAATTGCTTCAAATGAAAACATGGATTCTATTGTATCAAGTACTCTTGAACTGAGAAGCAGGTATTGGGCTATAAGAACCAGAAGTGGAGGAAACACTAATCAACAAAAAGCCTCTGCGGGCCAAATCAGTATACAACCTACGTTTTCTGTGCAGAGAAACCTCCCATTTGACAAAACAACCATCATGGCAGCATTCACTGGGAATGCGGAGGGAAGAACATCAGACATGAGGGCAGAAATCATAAAAATGATGGAAAGTGCAAGACCAGAAGAAGTGTCCTTCCAGGGGAGGGGAGTCTTCGAGCTCTCGGACGAAAGGGCAACGAACCCGATCGTGCCCTCCTTTGACATGAGTAATGAAGGATCTTATTTCTTCGGAGACAATGCAGAGGAGTACGACAATTAA
		</sequence>
		<sequence>
			<taxon idref="1002065|human|EastAsia|19950615|H1N1"/>
			------------------ATGGCGTCCCAAGGCACCAAACGGTCTTACGAACAGATGGAGACTGATGGGGAACGCCAGAATGCAACTGAAATCAGAGCATCCGTCGGAAGAATGATTGGTGGAATTGGGCGATTCTACATCCAAATGTGCACCGAGCTTAAACTCAATGATTATGAGGGACGACTGATCCAGAACAGCTTAACAATAGAGAGAATGGTGCTCTCTGCTTTTGACGAGAGGAGGAATAAATATCTGGAAGAACATCCCAGCGCGGGGAAAGATCCTAAGAAAACTGGAGGACCCATATACAAGAGAGTAGATGGAAAGTGGGTGAGGGAACTCGTCCTTTATGACAAAGAAGAAATAAGGCGAATTTGGCGCCAAGCCAACAATGGTGATGATGCAACGGCTGGTTTGACTCACATTATGATCTGGCATTCCAATTTGAATGATACAACTTACCAGAGGACAAGAGCTCTTGTCCGCACCGGAATGGATCCCAGGATGTGCTCTTTGATGCAAGGTTCAACTCTCCCTAGGAGATCTGGAGCAGCAGGCGCTGCAGTCAAAGGAGTTGGAACAATGGTGTTGGAGTTAATCAGGATGATCAAACGTGGGATCAATGACCGAAACTTCTGGAGGGGTGAGAATGGAAGAAAAACAAGGATTGCTTATGAGAGAATGTGCAACATTCTCAAAGGAAAATTTCAAACAGCTGCACAAAGAGCAATGATGGATCAAGTGAGAGAAAGCCGAAACCCAGGAAATGCTGAGATCGAAGATCTCACCTTTCTGGCACGGTCTGCACTCATATTAAGAGGGTCAGTTGCTCACAAGTCTTGCCTACCTGCCTGTGTGTATGGACCTGCCGTGGCCAGTGGGTACGACTTCGGAAAAGAGGGATACTCTTTGGTAGGGGTAGACCCTTTCAAACTGCTTCAAACCAGCCAAGTATACAGCCTAATCAGACCAAACGAGAATCCCGCACACAAGAGTCAGTTGGTGTGGATGGCATGCAATTCTGCTGCATTTGAAGATCTAAGAGTGTCAAGCTTCATCAGAGGGACAAGAGTACTTCCAAGGGGGAGGCTCTCCACTAGAGGAGTACAAATTGCTTCAAATGAAAACATGGATGCTATTGTATCAAGTACTCTTGAACTGAGAAGCAAGTACTGGGCCATAAGAACCAGAAGTGGAGGAAACACTAATCAACAAAGGGCCTCTGCGGGCCAAATCAGCACACAACCTACGTTTTCTGTGCAGAGAAACCTCCCATTTGACAAAACAACCATCATGGCAGCATTCACTGGGAATGCGGAGGGAAGAACATCAGACATGAGGGCAGAAATCATAAAGATGATGGAAAATGCAAGACCAGAAGAAGTGTCCTTCCAGGGGCGGGGAGTCTTCGAGCTCTCGGACGAAAGGGCAACGAACCCGATCGTGCCCTCCTTTGACATGAGTAATGAAGGATCTTATTTCTTCGGAGACAATGCAGAGGAGTACGACAATTAA
		</sequence>
		<sequence>
			<taxon idref="24365|human|EastAsia|19960615|H1N1"/>
			------------------ATGGCGTCCCAAGGCACCAAACGGTCTTACGAACAGATGGAGACTGATGGGGAACGCCAGAATGCAACTGAAATCAGAGCATCCGTCGGAAGAATGATTGGTGGAATTGGGCGATTCTACATCCAAATGTGCACCGAGCTTAAACTCAATGATTATGAGGGACGACTGATCCAGAACAGCTTAACAATAGAGAGAATGGTGCTCTCTGCTTTTGACGAGAGGAGGAATAAATATCTGGAAGAACATCCCAGCGCGGGGAAAGATCCTAAGAAAACTGGAGGACCCATATACAAGAGAGTAGATGGAAAGTGGGTGAGGGAACTCGTCCTTTATGACAAAGAAGAAATAAGGCGAATTTGGCGCCAAGCCAACAATGGTGATGATGCAACGGCTGGTTTGACTCACATTATGATCTGGCATTCCAATTTGAATGATACAACTTACCAGAGGACAAGAGCTCTTGTCCGCACCGGAATGGATCCCAGGATGTGCTCTTTGATGCAAGGTTCAACTCTCCCTAGGAGATCTGGAGCAGCAGGCGCTGCAGTCAAAGGAGTTGGAACAATGGTGTTGGAGTTAATCAGGATGATCAAACGTGGGATCAATGACCGAAACTTCTGGAGGGGTGAGAATGGAAGAAAAACAAGGATTGCTTATGAGAGAATGTGCAACATTCTCAAAGGAAAATTTCAAACAGCTGCACAAAGAGCAATGATGGATCAAGTGAGAGAAAGCCGAAACCCAGGAAATGCTGAGATCGAAGATCTCACCTTTCTGGCACGGTCTGCACTCATATTAAGAGGGTCAGTTGCTCACAAGTCTTGCCTGCCTGCCTGTGTGTATGGACCTGCCGTAGCCAGTGGGTACGACTTCGAAAAAGAGGGATACTCTTTGGTAGGGGTAGATCCTTTCAAACTGCTTCAAACCAGTCAAGTATACAGCCTAATCAGACCAAACGAGAATCCCGCACACAAGAGTCAGTTGGTGTGGATGGCATGCAATTCTGCTGCATTTGAAGATCTAAGAGTGTCAAGCTTCATCAGAGGGACAAGAGTACTTCCAAGGGGGAAGCTCTCCACTAGAGGAGTACAAATTGCTTCAAATGAAAACATGGATGCTATTGTATCAAGTACTCTTGAACTGAGAAGCAGATACTGGGCCATAAGAACCAGAAGTGGAGGAAACACTAATCAACAAAGGGCCTCTGCGGGCCAAATCAGCACACAACCTACGTTTTCTGTGCAGAGAAACCTCCCATTTGACAAAACAACCATCATGGCAGCATTCACTGGGAATGCGGAGGGAAGAACATCAGACATGAGAGCAGAAATCATAAAGATGATGGAAAGTGCAAGACCAGAAGAAGTGTCCTTCCAGGGGCGGGGAGTCTTTGAGCTCTCGGACGAAAGGGCAACGAACCCGATCGTGCCCTCCTTTGACATGAGTAATGAAGGATCTTATTTCTTCGGAGACAATGCAGAGGAGTACGACAATTAA
		</sequence>
		<sequence>
			<taxon idref="1013709|human|SoutheastAsia|20000504|H1N1"/>
			------------------ATGGCGTCCCAAGGCACCAAACGGTCTTACGAACAGATGGAGACTGATGGGGAACGCCAGAATGCAACTGAAATCAGAGCATCCGTCGGGAGAATGATTGGTGGAATTGGGCGATTCTACATCCAAATGTGCACCGAGCTTAAACTCAATGATTATGAGGGACGACTGATCCAGAACAGCTTAACAATAGAGAGAATGGTGCTCTCTGCTTTTGATGAGAGGAGGAATAAATATCTGGAAGAACATCCCAGCACGGGGAAAGATCCTAAGAAAACTGGAGGACCCATATACAAGAGAGTGGATGGAAAGTGGGTGAGGGAACTCGTCCTTTATGACAAAGAAGAAATAAGGCGAATTTGGCGCCAAGCCAACAATGGTGATGATGCAACGGCTGGTTTGACTCACATTATGATCTGGCATTCTAATTTGAATGATACAACTTACCAGAGGACAAGAGCTCTTGTCCGCACCGGAATGGATCCCAGGATGTGCTCTTTGATGCAAGGTTCAACTCTCCCTAGAAGATCTGGAGCAGCAGGCGCTGCAGTCAAAGGAGTTGGGACAATGGTGTTGGAGTTAATCAGGATGATCAAACGTGGGATCAATGACCGAAACTTCTGGAGGGGTGAGAATGGAAGAAAAACAAGGATTGCTTATGAGAGAATGTGCAACATTCTCAAAGGAAAATTTCAAACAGCTGCACAAAAAGCAATGATGGATCAAGTGAGAGAAAGCCGGAACCCAGGAAATGCTGAGATCGAAGATCTCACTTTTCTGGCACGGTCTGCACTCATATTAAGAGGGTCAGTTGCTCACAAGTCTTGCCTGCCTGCCTGTGTGTATGGACCAGCCGTAGCCAGTGGGTACGACTTCGAAAAAGAGGGATACTCTTTGGTAGGGGTAGACCCTTTTAAACTGCTTCAAACCAGTCAGGTATACAGCCTAATCAGACCAAACGAGAATCCCGCACACAAGAGTCAGTTGGTGTGGATGGCATGCAATTCTGCTGCATTTGAAGATCTAAGGGTGTCAAGCTTCATCAGAGGGACAAGAGTACTTCCAAGGGGGAAGCTCTCCACTAGAGGAGTACAAATTGCTTCAAATGAAAACATGGATGCTATTGTATCAAGTACTCTTGAACTGAGAAGCAGATACTGGGCCATAAGAACCAGAAGTGGAGGAAACACTAATCAACAAAGGGCCTCTGCGGGCCAAATCAGCACACAACCTACGTTTTCTGTGCAGAGAAACCTCCCATTTGACAAAACAACCATCATGGCAGCATTCACTGGGAATACGGAGGGAAGAACATCAGACATGAGGGCAGAAATCATAAAGATGATGGAAAGTGCAAGACCAGAAGAAGTGTCCTTCCAGGGGCGGGGAGTCTTTGAGCTCTCGGACGAAAGGGCAACGAACCCGATCGTGCCCTCCTTTGACATGAGTAATGAAGGATCTTATTTCTTCGGAGACAATGCAGAGGAGTACGACAATTAA
		</sequence>
		<sequence>
			<taxon idref="21909|human|NorthAmerica|20010123|H1N1"/>
			------------------ATGGCGTCCCAGGGCACCAAACGGTCTTACGAACAGATGGAGACTGATGGGGAACGCCAGAATGCAACTGAAATCAGAGCATCCGTCGGAAGAATGGTTGGTGGAATTGGGCGATTCTACATCCAAATGTGCACCGAGCTTAAACTCAATGATTATGAGGGACGACTGATCCAGAACAGCTTAACAATAGAGAGAATGGTGCTCTCTGCTTTTGATGAGAGGAGGAATAAATATCTGGAAGAACATCCCAGCACGGGGAAAGATCCTAAGAAAACTGGAGGACCCATATACAAGAGAGTAGATGGAAAGTGGGTGAGGGAACTCGTCCTTTATGACAAAGAAGAAATAAGGCGAATTTGGCGCCAAGCCAACAATGGTGATGATGCAACGGCTGGTTTAACTCACATTATGATCTGGCATTCTAATTTGAATGATACAACTTACCAGAGGACAAGAGCTCTTGTCCGCACCGGAATGGATCCCAGGATGTGCTCTTTGATGCAAGGTTCAACTCTCCCTAGAAGATCTGGAGCAGCAGGCGCTGCAGTCAAAGGAGTTGGGACAATGGTGTTGGAGTTAATCAGGATGATCAAACGTGGGATCAATGACCGAAACTTCTGGAGGGGTGAGAATGGAAGAAAAACAAGGATTGCTTATGAGAGAATGTGCAACATTCTCAAAGGAAAATTTCAAACAGCTGCACAAAAAGCAATGATGGATCAAGTGAGAGAAAGCCGGAACCCAGGAAATGCTGAGATCGAAGATCTCACTTTTCTGGCACGGTCTGCACTCATATTAAGAGGGTCAGTTGCTCACAAGTCTTGCCTGCCTGCCTGTGTGTATGGACCAGCCGTAGCCAGTGGGTACGACTTCGAAAAAGAGGGATACTCTTTGGTAGGGGTAGACCCTTTTAAACTGCTTCAAACCAGCCAGGTATACAGCCTAATCAGACCAAACGAGAATCCCGCACACAAGAGTCAGCTGGTGTGGATGGCATGCAATTCTGCTGCATTTGAAGATCTAAGAGTGTCAAGCTTCATCAGAGGGACAAGAGTACTTCCAAGGGGGAAGCTCTCCACTAGAGGAGTACAAATTGCTTCAAATGAAAACATGGATGCTATTGTATCAAGTACTCTAGAACTGAGAAGCAGATACTGGGCCATAAGAACCAGAAGTGGAGGAAACACTAATCAACAAAGGGCCTCTGCGGGCCAAATCAGCACACAACCTACGTTTTCTGTGCAGAGAAACCTCCCATTTGACAAAACAACCATCATGGCAGCATTCACTGGGAATACGGAGGGAAGAACATCAGACATGAGGGCAGAAATCATAAAGATGATGGAAAGTGCAAGACCAGAAGAAGTGTCCTTCCAGGGGCGGGGAGTCTTTGAGCTCTCGGACGAAAGGGCAACGAACCCAATCGTGCCCTCCTTTGACATGAGTAATGAAGGATCTTATTTCTTCGGAGACAATGCAGAGGAGTACGACAATTAA
		</sequence>
		<sequence>
			<taxon idref="24811|human|Oceania|19990615|H1N1"/>
			------------------ATGGCGTCCCAAGGCACCAAACGGTCTTACGAACAGATGGAGACTGATGGGGAACGCCAGAATGCAACTGAAATCAGAGCATCCGTCGGAAGAATGATTGGTGGAATTGGGCGATTCTACATCCAAATGTGCACCGAGCTTAAACTCAATGATTATGAGGGACGACTGATCCAGAACAGCTTGACAATAGAGAGAATGGTGCTCTCTGCTTTTGATGAGAGGAGGAATAAATATCTGGAAGAACATCCCAGCGCGGGGAAAGATCCTAAGAAAACTGGAGGACCCATATACAAGAGAGTAGATGGAAAGTGGGTGAGGGAACTCGTCCTTTATGACAAAGAAGAAATAAGGCGGATTTGGCGCCAAGCCAACAATGGTGATGATGCAACGGCTGGTTTGACTCACATTATGATCTGGCATTCTAATTTGAATGATACAACTTACCAGAGGACAAGAGCTCTTGTCCGCACCGGAATGGATCCCAGGATGTGCTCTTTGATGCAAGGTTCAACTCTCCCTAGAAGATCTGGAGCAGCAGGCGCTGCAGTCAAAGGAGTTGGGACAATGGTGTTGGAGTTAATCAGGATGATCAAACGTGGGATCAATGACCGAAACTTCTGGAGGGGTGAGAATGGAAGAAAAACAAGGATTGCTTATGAGAGAATGTGCAACATTCTCAAAGGAAAATTTCAAACAGCTGCACAAAAAGCAATGATGGATCAAGTGAGAGAAAGCCGGAACCCAGGAAATGCTGAGATCGAAGATCTCACTTTTCTGGCACGGTCTGCACTCATATTAAGAGGGTCAGTTGCTCACAAGTCTTGCCTGCCTGCCTGTGTGTATGGACCAGCCGTAGCCAGTGGGTACGACTTCGAAAAAGAGGGATACTCTTTGGTAGGGGTAGACCCTTTTAAACTGCTTCAAACCAGTCAGGTATACAGCCTAATCAGACCAAACGAGAATCCCGCACACAAGAGTCAGTTGGTGTGGATGGCATGCAATTCTGCTGCATTTGAAGATCTAAGAGTGTCAAGCTTCATCAGAGGGACAAGAGTACTTCCAAGGGGGAAGCTCTCCACTAGAGGAGTACAAATTGCTTCAAATGAAAACATGGATGCTATTGTATCAAGTACTCTTGAACTGAGAAGCAGATACTGGGCCATAAGAACCAGAAGTGGAGGGAACACTAATCAACAAAGGGCCTCTGCGGGCCAAATCAGCACACAACCTACGTTTTCTGTGCAGAGAAACCTCCCATTTGACAAAACAACCATCATGGCAGCATTCACTGGGAATACGGAGGGAAGAACATCAGACATGAGGGCAGAAATCATAAAGATGATGGAAAGTGCAAGACCAGAAGAAGTGTCCTTCCAGGGGCGGGGAGTCTTTGAGCTCTCGGACGAAAGGGCAACGAACCCGATCGTGCCCTCCTTTGACATGAGTAATGAAGGATCTTATTTCTTCGGAGACAATGCAGAGGAGTACGACAATTAA
		</sequence>
		<sequence>
			<taxon idref="16801|human|Oceania|19990615|H1N1"/>
			------------------ATGGCGTCCCAAGGCACCAAACGGTCTTACGAACAGATGGAGACTGATGGGGAACGCCAGAATGCAACTGAAATCAGAGCATCCGTCGGAAGAATGATTGGTGGAATTGGGCGATTCTACATCCAAATGTGCACCGAGCTTAAACTCAATGATTATGAGGGACGACTGATCCAGAACAGCTTGACAATAGAGAGAATGGTGCTCTCTGCTTTTGATGAGAGGAGGAATAAATATCTGGAAGAACATCCCAGCGCGGGGAAAGATCCTAAGAAAACTGGAGGACCCATATACAAGAGAGTAGATGGAAAGTGGGTGAGGGAACTCGTCCTTTATGACAAAGAAGAAATAAGGCGGATTTGGCGCCAAGCCAACAATGGTGATGATGCAACGGCTGGTTTGACTCACATTATGATCTGGCATTCTAATTTGAATGATACAACTTACCAGAGGACAAGAGCTCTTGTCCGCACCGGAATGGATCCCAGGATGTGCTCTTTGATGCAAGGTTCAACTCTCCCTAGAAGATCTGGAGCAGCAGGCGCTGCAGTCAAAGGAGTTGGGACAATGGTGTTGGAGTTAATCAGGATGATCAAACGTGGGATCAATGACCGAAACTTCTGGAGGGGTGAGAATGGAAGAAAAACAAGGATTGCTTATGAGAGAATGTGCAACATTCTCAAAGGAAAATTTCAAACAGCTGCACAAAAAGCAATGATGGATCAAGTGAGAGAAAGCCGGAACCCAGGAAATGCTGAGATCGAAGATCTCACTTTTCTGGCACGGTCTGCACTCATATTAAGAGGGTCAGTTGCTCACAAGTCTTGCCTGCCTGCCTGTGTGTATGGACCAGCCGTAGCCAGTGGGTACGACTTCGAAAAAGAGGGATACTCTTTGGTAGGGGTAGACCCTTTTAAACTGCTTCAAACCAGTCAGGTATACAGCCTAATCAGACCAAACGAGAATCCCGCACACAAGAGTCAGTTGGTGTGGATGGCATGCAATTCTGCTGCATTTGAAGATCTAAGAGTGTCAAGCTTCATCAGAGGGACAAGAGTACTTCCAAGGGGGAAGCTCTCCACTAGAGGAGTACAAATTGCTTCAAATGAAAACATGGATGCTATTGTATCAAGTACTCTTGAACTGAGAAGCAGATACTGGGCCATAAGAACCAGAAGTGGAGGGAACACTAATCAACAAAGGGCCTCTGCGGGCCAAATCAGCACACAACCTACGTTTTCTGTGCAGAGAAACCTCCCATTTGACAAAACAACCATCATGGCAGCATTCACTGGGAATACGGAGGGAAGAACATCAGACATGAGGGCAGAAATCATAAAGATGATGGAAAGTGCAAGACCAGAAGAAGTGTCCTTCCAGGGGCGGGGAGTCTTTGAGCTCTCGGACGAAAGGGCAACGAACCCGATCGTGCCCTCCTTTGACATGAGTAATGAAGGATCTTATTTCTTCGGAGACAATGCAGAGGAGTACGACAATTAA
		</sequence>
		<sequence>
			<taxon idref="1001220|human|EastAsia|19990615|H1N1"/>
			------------------ATGGCGTCCCAAGGCACCAAACGGTCTTACGAACAGATGGAGACTGATGGGGAACGCCAGAATGCAACTGAAATCAGAGCATCCGTCGGAAGAATGATTGGTGGAATTGGGCGATTCTACATCCAAATGTGCACCGAGCTTAAACTCAATGATTATGAGGGACGACTGATCCAGAACAGCTTAACAATAGAGAGAATGGTGCTCTCTGCTTTTGATGAGAGGAGGAATAAATATCTGGAAGAACATCCCAGCGCGGGGAAAGATCCTAAGAAAACTGGAGGACCCATATACAAGAGAGTAGATGGAAAGTGGGTGAGGGAACTCGTCCTTTATGACAAAGAAGAAATAAGGCGGATTTGGCGCCAAGCCAACAATGGTGATGATGCAATGGCTGGTTTGACTCACATTATGATCTGGCATTCTAATTTGAATGATACAACTTACCAGAGGACAAGAGCTCTTGTCCGCACCGGAATGGATCCCAGGATGTGCTCTTTGATGCAAGGTTCAACTCTCCCTAGAAGATCTGGAGCAGCAGGCGCTGCAGTCAAAGGAGTTGGGACAATGGTGTTGGAGTTAATCAGGATGATCAAACGTGGGATCAATGACCGAAACTTCTGGAGGGGTGAGAATGGAAGAAAAACAAGGATTGCTTATGAGAGAATGTGCAACATTCTCAAAGGAAAATTTCAAACAGCTGCACAAAAAGCAATGATGGATCAAGTGAGAGAAAGCCGGAACCCAGGAAATGCTGAGATCGAAGATCTCACTTTCCTGGCACGGTCTGCACTCATATTAAGAGGGTCAGTTGCTCACAAGTCTTGCCTGCCTGCCTGTGTGTATGGACCAGCCGTAGCCAGTGGGTACGACTTCGAAAAAGAGGGATACTCTTTGGTAGGGGTAGACCCTTTCAAACTGCTTCAAACCAGTCAGGTATACAGCCTAATCAGACCAAATGAGAATCCCGCACACAAGAGTCAGTTGGTGTGGATGGCATGCAATTCTGCTGCATTTGAAGATCTAAGAGTGTCAAGCTTCATCAGAGGGACAAGAGTACTTCCAAGGGGGAAGCTCTCCACTAGAGGAGTACAAATTGCTTCAAATGAAAACATGGATGCTATTGTATCAAGTACTCTTGAACTGAGAAGCAGATACTGGGCCATAAGAACCAGAAGTGGAGGGAACACTAATCAACAAAGGGCCTCTGCGGGCCAAATCAGCACACAACCTACGTTTTCTGTGCAGAGAAACCTCCCATTTGACAAAACAACCATCATGGCAGCATTCACTGGGAATATGGAGGGAAGAACATCAGACATGAGGGCAGAAATCATAAAGATGATGGAAAGTGCAAGACCAGAAGAAGTGTCCTTCCAGGGGCGGGGAGTCTTTGAGCTCTCGGACGAAAGGGCAACGAACCCGATCGTGCCCTCCTTTGACATGAGTAATGAAGGATCTTATTTCTTCGGAGACAATGCAGAGGAGTACGACAATTAA
		</sequence>
		<sequence>
			<taxon idref="1008378|human|NorthAmerica|20090429|H1N1"/>
			------------------ATGGCGTCCCAAGGCACCAAACGGTCTTACGAACAGATGGAGACTGATGGGGAACGCCAGAATGCAACTGAAATCAGAGCATCCGTCGGAAGAATGATTGGTGGAATTGGGCGATTCTACATCCAAATGTGCACCGAGCTTAAGCTCAATGATTATGAGGGACGGCTGATCCAGAACAGCTTAACAATAGAGAGAATGGTGCTCTCTGCTTTTGATGAGAGGAGAAATAAATATCTAGAGGAACACCCCAGCGCGGGGAAAGATCCTAAGAAGACGGGAGGACCCATATACAAGAGAGTAGATGGAAAGTGGGTGAGGGAACTCGTCCTTTATGACAAAGAAGAAATAAGGCGGATTTGGCGCCAAGCCAACAATGGTGATGATGCAACGGCTGGTTTGACTCACATTATGATCTGGCATTCTAATTTGAATGATACAACTTACCAGAGGACAAGAGCTCTTGTCCGCACCGGAATGGATCCCAGGATGTGCTCTTTGATGCAAGGTTCAACTCTCCCTAGAAGATCTGGAGCAGCAGGCGCCGCAGTCAAAGGAGTTGGGACAATGGTATTGGAATTAATCAGGATGATCAAACGTGGGATCAATGACCGAAACTTCTGGAGGGGTGAGAATGGAAGAAAAACAAGGATTGCTTATGAGAGAATGTGCAACATTCTAAAAGGAAAATTTCAAACAGCTGCACAAAAAGCAATGATGGACCAAGTGAGAGAAAGCCGGAACCCAGGAAATGCTGAGATCGAAGATCTCACTTTTCTGGCACGGTCTGCACTCATATTGAGAGGATCAGTTGCTCACAAGTCTTGCCTGCCTGCCTGTGTGTATGGACCAGCCGTAGCCAGTGGGTATGACTTCGAAAAAGAGGGTTACTCTTTAGTAGGAGTAGACCCTTTCAAACTGCTTCAAACCAGTCAGGTATACAGTCTAATTAGACCAAACGAGAATCCAGCACACAAGAGCCAGTTGGTGTGGATGGCATGCAATTCTGCTGCATTTGAAGATCTAAGAGTGTCAAGCTTCATCAGAGGAACAAGAGTACTTCCAAGGGGGAAGCTCTCCACTAGAGGAGTACAAATTGCTTCAAATGAAAACATGGATGCTATTGTGTCAAGTACTCTTGAACTGAGAAGCAGATACTGGGCCATAAGAACCAGAAGTGGAGGGAACACTAATCAACAAAGGGCCTCTGCGGGCCAAATCAGCACACAACCTACGTTTTCTGTGCAGAGAAACCTCCCATTTGACAAAGCAACCATCATGGCAGCATTCTCTGGGAATACAGAGGGAAGAACATCAGACATGAGGGCAGAAATCATAAAGATGATGGAAAGTGCAAGACCAGAAGAAGTGTCCTTCCAGGGGCGGGGAGTCTTTGAGCTCTCGGACGAAAGGGCAACGAACCCGATCGTGCCCTCCTTTGACATGAGTAATGAAGGATCTTATTTCTTCGGAGACAATGCAGAGGAGTACGACAATTAA
		</sequence>
		<sequence>
			<taxon idref="1024070|human|EastAfrica|20090916|H1N1"/>
			------------------ATGGCGTCCCAAGGCACCAAACGGTCTTACGAACAGATGGAGACTGATGGGGAACGCCAGAATGCAACTGAAATCAGAGCATCCGTCGGAAGAATGATTGGTGGAATTGGGCGATTCTACATCCAAATGTGCACCGAGCTTAAGCTCAATGATTATGAGGGACGGCTGATCCAGAACAGCTTAACAATAGAGAGAATGGTGCTCTCTGCTTTTGATGAGAGGAGAAATAAATATCTAGAGGAACATCCCCAGCGCGGGGAAAGATCTAAGAAAACTGGAGGACCCATATACAAGAGAGTAGATGGAAAGTGGGTGAGGGAACTCGTCCTTTATGACAAAGAAGAAATAAGGCGGATTTGGCGCCAAGCCAACAATGGTGATGATGCAACGGCTGGTTTGACTCACATTATGATCTGGCATTCTAATTTGAATGATACAACTTACCAGAGGACAAGAGCTCTTGTCCGCACCGGAATGGATCCCAGGATGTGCTCTTTGATGCAAGGTTCAACTCTCCCTAGAAGATCTGGAGCAGCAGGCGCCGCAGTCAAAGGAGTTGGGACAATGGTATTGGAATTAATCAGGATGATCAAACGTGGGATCAATGACCGAAACTTCTGGAGGGGTGAGAATGGAAGAAAAACAAGGATTGCTTATGAGAGAATGTGCAACATTCTAAAAGGAAAATTTCAAACAGCTGCACAAAAAGCAATGATGGACCAAGTGAGAGAAAGCCGGAACCCAGGAAATGCTGAGATAGAAGATCTCACTTTTCTGGCACGGTCTGCACTCATATTGAGAGGATCAGTTGCTCACAAGTCTTGCCTGCCTGCCTGTGTGTATGGACCAGCCGTAGCCAGTGGGTATGACTTCGAAAAAGAGGGTTACTCTTTGGTAGGAGTAGACCCTTTCAAACTGCTTCAAACCAGTCAGGTATACAGTCTAATTAGACCAAACGAGAATCCCGCACACAAGAGCCAGTTGGTGTGGATGGCATGCAATTCTGCAGCATTTGAAGATCTAAGAGTGTCAAGCTTCATCAGAGGAACAAGAGTACTTCCAAGGGGGAAGCTCTCCACTAGAGGAGTACAAATTGCTTCAAATGAAAACATGGATGCTATTGTGTCAAGTACTCTTGAACTGAGAAGCAGATACTGGGCCATAAGAACCAGAAGTGGAGGGAACACTAATCAACAAAGGGCCTCTGCGGGCCAAATCAGCACACAACCTACGTTTTCTGTGCAGAGAAACCTCCCATTTGACAAAGCAACCATCATGGCAGCATTTTCTGGGAATACAGAGGGAAGAACATCAGACATGAGGGCAGAAATCATAAAGATGATGGAAAGTGCAAGACCAGAAGAAGTGTCCTTCCAGGGGCGGGGAGTCTTTGAGCTCTCGGACGAAAGGGCAACGAACCCGATCGTGCCCTCTTTTGACATGAGTAATGAAGGATCTTATTTCTTCGGAGACAATGCAGAGGAGTACGACAATTAA
		</sequence>
		<sequence>
			<taxon idref="1014401|human|SouthAfrica|19970615|H1N1"/>
			------------------ATGGCGTCTCGAGGCACCAAACGGTCTTACGAACAGATGGAGACTGATGGGGAACGCCAGAATGCAACTGAAATCAGAGCATCCGTCGGAAGAATGATTGGTGGAATTGGACGATTCTACATCCAAATGTGCACCGAGCTTAAACTCAATGATTATGAGGGACGATTGATCCAGAACAGCTTAACAATAGAGAGAATGGTGCTCTCTGCTTTTGACGAGAGGAGGAATAAATATCTGGAAGAACATCCCAGCGCGGGGAAAGATCCTAAGAAAACTGGAGGACCCATATACAAGAGAGTAGATGGAAAGTGGGTGAGGGAACTCGTCCTCTATGACAAAGAAGAAATAAGGCGAATTTGGCGCCAAGCCAACAATGGTGATGATGCAACGGCTGGTTTAACTCACATTATGATCTGGCATTCCAATTTGAATGATACAACTTACCAGAGGACAAGAGCTCTTGTCCGCACCGGAATGGATCCCAGGATGTGCTCTTTGATGCAAGGTTCAACTCTCCCTAGGAGATCTGGAGCAGCAGGCGCTGCAGTCAAAGGAGTTGGGACAATGGTGTTGGAGTTAATCAGAATGATCAAACGTGGGATCAATGACCGAAACTTCTGGAGGGGTGAGAATGGAAGAAAAACAAGGATTGCTTATGAGAGAATGTGCAACATTCTCAAAGGAAAATTTCAAACAGCTGCACAAAGAGCAATGATGGATCAAGTGAGAGAAAGCCGAAACCCAGGAAATGCTGAGATCGAAGATCTCACCTTTCTGGCACGATCTGCACTCATATTAAGAGGGTCAGTTGCTCACAAGTCTTGCCTGCCTGCCTGTGTGTATGGACCAGCCGTAGCCAGTGGGTACGACTTCGAAAAAGAGGGATACTCTTTGGTAGGGGTAGACCCTTTCAAACTGCTTCAAACCAGTCAGGTATACAGCCTAATCAGACCAAACGAGAATCCCGCACACAAGAGTCAGCTGGTGTGGATGGCATGCAATTCTGCTGCATTTGAAGATCTAAGAGTGTCAAGCTTCATCAGAGGGACAAGAGTACTTCCAAGGGGGAAGCTCTCCACTAGAGGAGTACAAATTGCTTCAAATGAAAACATGGATGCTATTGTATCAAGTACTCTTGAACTGAGAAGCAGATACTGGGCCATAAGAACCAGAAGTGGAGGAAACACTAATCAACAAAGGGCCTCTGCGGGCCAAATCAGCACACAACCTACGTTTTCTGTGCAGAGAAACCTCCCATTTGACAAAACAACCATCATGGCAGCATTCACTGGGAATACGGAGGGAAGAACATCAGACATGAGGGCTGAAATCATAAAGATGATGGAAAGTGCAAGACCAGAAGAAGTGTCTTTCCAGGGGCGGGGAGTCTTTGAGCTCTCGGACGAAAGGGCAACGAACCCGATCGTGCCCTCCTTTGACATGAGTAATGAAGGATCTTATTTCTTCGGAGACAATGCAGAGGAGTACGACAATTAA
		</sequence>
		<sequence>
			<taxon idref="1014394|human|EastAsia|19990615|H1N1"/>
			------------------ATGGCGTCCCAAGGCACCAAACGGTCTTACGAACAGATGGAGACTGATGGGGAACGCCAGAATGCAACTGAAATCAGAGCATCCGTCGGAAGAATGATTGGTGGAATCGGGCGATTCTACATCCAAATGTGCACCGAGCTTAAACTCAATGATTATGAGGGACGACTGATCCAGAACAGCTTAACAATAGAGAGAATGGTGCTCTCTGCTTTTGACGAGAGGAGGAATAAATATCTGGAAGAACATCCCAGCGCGGGGAAAGACCCTAAGAAAACTGGAGGACCCATATACAAGAGAGTAGATGGAAAGTGGGTGAGGGAACTCGTCCTTTATGACAAAGAAGAAATAAGGCGAATTTGGCGCCAAGCCAACAATGGTGATGATGCAACGGCTGGTTTGACTCACATTATGATCTGGCATTCCAATTTGAATGATACAACTTACCAGAGGACAAGAGCTCTTGTCCGCACCGGAATGGATCCCAGGATGTGCTCCTTGATGCAAGGTTCAACTCTCCCTAGGAGATCTGGAGCAGCAGGCGCTGCAGTCAAAGGAGTTGGGACAATGGTGTTGGAGTTAATCAGGATGATCAAACGTGGGATCAATGACCGAAACTTCTGGAGGGGTGAGAATGGAAGAAAAACAAGGATTGCTTATGAGAGAATGTGCAACATTCTCAAAGGAAAATTTCAAACAGCTGCACAAAGAGCAATGATGGATCAAGTGAGAGAAAGCCGAAACCCAGGAAATGCTGAGATCGAAGATCTCACATTTCTGGCACGGTCTGCACTCATATTAAGAGGGTCAGTTGCTCACAAGTCTTGCCTGCCTGCCTGTGTGTATGGACCAGCCGTAGCCAGCGGGTACGACTTCGAAAAAGAGGGATACTCTTTGGTAGGGGTAGACCCTTTCAAACTGCTTCAAACCAGTCAGGTATACAGCCTAATCAGACCAAACGAGAATCCCGCACACAAGAGTCAGTTGGTGTGGATGGCATGCAATTCTGCTGCATTTGAAGATCTAAGAGTGTCAAGCTTCATCAGAGGGACAAGAGTACTTCCAAGGGGGAAGCTCTCCACTAGAGGAGTACAAATTGCTTCAAATGAAAACATGGATGCTATTGTATCAAGTACTCTTGAGCTGAGAAGCAGATACTGGGCCATAAGAACCAGAAGTGGAGGAAACACTAATCAACAAAGGGCCTCTGCGGGCCAAATCAGCACACAACCTACGTTTTCTGTGCAGAGAAACCTCCCATTTGACAAAACAACCATCATGGCAGCATTCACTGGGAATACGGAGGGAAGAACATCAGACATGAGGGCAGAAATCATAAAGATGATGGAAAGTGCAAGACCAGAAGAAGTGTCCTTCCAGGGGCGGGGAGTCTTTGAGCTCTCGGACGAAAGGGCAACGAACCCGATCGTGCCCTCCTTTGACATGAGTAATGAAGGATCTTATTTCTTCGGAGACAATGCAGAGGAGTACGACAATTAA
		</sequence>
		<sequence>
			<taxon idref="23265|human|NorthAmerica|19500615|H1N1"/>
			------------------ATGGCGTCCCAAGGCACCAAACGGTCTTATGAACAGATGGAAACTGATGGGGAACGCCAGAATGCAACTGAAATCAGAGCATCCGTCGGGAAGATGATTGATGGAATTGGACGATTCTACATCCAAATGTGCACCGAACTTAAACTCAGTGATTATGAGGGGCGGCTGATCCAGAACAGCTTAACAATAGAGAGGATGGTGCTCTCTGCTTTTGACGAGAGGAGGAATAAATATCTGGAAGAACATCCCAGCGCGGGGAAAGATCCTAAGAAAACTGGAGGACCCATATACAAGAGAGTAGATAGAAAGTGGATGAGGGAACTCGTCCTTTATGACAAAGAAGAAATAAGGCGAATCTGGCGCCAAGCTAATAATGGTGATGATGCAACAGCTGGTCTGACTCACATGATGATCTGGCATTCCAATTTGAATGATACAACTTACCAGAGGACAAGAGCTCTTGTTCGCACCGGAATGGATCCCAGGATGTGCTCTTTGATGCAGGGTTCAACTCTCCCTAGGAGGTCTGGAGCCGCAGGCGCTGCAGTCAAAGGAGTTGGGACAATGGTGATGGAGTTGATCAGGATGATCAAACGTGGGATCAATGATCGAAACTTCTGGAGAGGTGAGAATGGACGGAAAACAAGGATTGCTTATGAGAGAATGTGCAACATTCTCAAAGGGAAATTTCAAACAGCTGCACAAAGAGCAATGATGGATCAAGTGAGAGAAAGCCGGAACCCAGGAAATGCTGAGATCGAAGATCTCATCTTTCTGGCACGGTCTGCACTCATATTGAGAGGGTCAGTTGCTCACAAATCTTGTCTGCCTGCCTGTGTGTATGGACCTGCCGTAGCCAGTGGGTACGACTTCGAAAAAGAGGGATACTCTTTAGTAGGGATAGACCCTTTCAAACTGCTTCAAAACAGCCAAGTATACAGCCTAATCAGACCGAACGAGAATCCAGCACACAAGAGTCAGCTGGTGTGGATGGCATGCAATTCTGCTGCATTTGAAGATCTAAGAGTATCAAGCTTCATCAGAGGGACCAAAGTAATCCCAAGGGGGAAGCTTTCCACTAGAGGAGTACAAATTGCTTCAAATGAAAACATGGATACTATGGAATCAAGTACTCTTGAACTGAGAAGCAGGTACTGGGCCATAAGGACCAGAAGTGGAGGAAACACTAATCAACAGAGGGCCTCTGCAGGTCAAATCAGTATACAACCTACGTTTTCTGTGCAAAGAAACCTCCCATTTGACAAAACAACCATCATGGCAGCATTCACTGGGAATGCGGAGGGAAGAACATCAGACATGAGGGCAGAAATCATAAGGATGATGGAAAGTGCAAAACCAGAAGAAGTGTCCTTCCAGGGGCGGGGAGTCTTCGAGCTCTCGGACGAAAAGGCAACGAACCCGATCGTGCCCTCTTTTGACATGAGTAATGAAGGATCTTATTTCTTCGGAGACAATGCAGAGGAGTACGACAATTAA
		</sequence>
		<sequence>
			<taxon idref="1014950|human|EastAsia|19570615|H1N1"/>
			------------------ATGGCGTCCCAAGGCACCAAACGGTCTTATGAACAGATGGAAACTGATGGGGAACGCCAGAATGCAACTGAAATCAGAGCATCCGTCGGGAAGATGATTGATGGAATTGGACGATTCTACATCCAAATGTGCACCGAACTTAAACTCAGTGATTATGAGGGGCGGCTGATCCAGAACAGCTTAACAATAGAGAGAATGGTGCTCTCTGCTTTTGACGAGAGGAGGAATAAATATCTGGAAGAACATCCCAGCGCGGGGAAAGATCCCAAGAAAACTGGAGGACCCATATACAAGAGAGTAGATAGAAAGTGGATGAGGGAACTCGTCCTTTATGACAAAGAAGAAATAAGGCGAATCTGGCGCCAAGCTAATAATGGTGATGATGCAACAGCTGGTCTGACTCACATGATGATCTGGCATTCCAATTTGAATGATACAACTTACCAGAGGACAAGAGCTCTTGTTCGCACCGGAATGGATCCCAGGATGTGCTCTTTGATGCAGGGTTCGACTCTCCCTAGAAGGTCTGGAGCCGCAGGCGCTGCAGTCAAAGGAGTTGGGACAATGGTGATGGAGTTGATCAGGATGATCAAACGTGGGATCAATGATCGGAACTTCTGGAGAGGTGAGAATGGGCGGAAAACAAGGATTGCTTATGAGAGAATGTGCAACATTCTCAAAGGGAAATTTCAAACAGCTGCACAAAGAGCAATGATGGATCAAGTGAGAGAAAGCCGGAACCCAGGAAATGCTGAGATCGAAGATCTCATCTTTCTGGCACGGTCTGCACTCATATTGAGAGGGTCAGTTGCTCACAAATCTTGTCTGCCTGCCTGTGTGTATGGACCTGCCGTAGCCAGTGGGTACGACTTCGAAAAAGAGGGATACTCTTTAGTAGGGATAGACCCTTTCAAACTGCTTCAAAACAGCCAAGTATACAGCCTAATCAGACCGAACGAGAATCCGGCACACAAGAGTCAGCTGGTGTGGATGGCATGCAATTCTGCTGCATTTGAAGATCTAAGAGTATCAAGCTTCATCAGAGGGACCAAAGTAATCCCAAGGGGGAAACTTTCCACTAGAGGAGTACAAATTGCTTCAAATGAAAACATGGATACTATGGAATCAAGTACTCTTGAACTGAGAAGCAGGTACTGGGCCATAAGGACCAGAAGTGGAGGAAACACTAATCAACAGAGGGCCTCTGCAGGTCAAATCAGTGTACAACCTACGTTTTCTGTGCAAAGAAACCTCCCATTTGACAAAACAACCATCATGGCAGCATTCACTGGTAATGCAGAGGGAAGAACATCAGACATGAGGGCAGAAATCATAAGGATGATGGAAAGTGCAAAACCAGAAGAAGTGTCCTTCCAGGGGCGGGGAGTCTTCGAGCTCTCGGACGAAAAGGCAACGAACCCGATCGTGCCCTCTTTTGACATGAGTAATGAAGGATCTTATTTCTTCGGAGACAATGCAGAGGAGTACGACAATTAA
		</sequence>
		<sequence>
			<taxon idref="1018413|human|NorthAmerica|19570615|H1N1"/>
			------------------ATGGCGTCCCAAGGCACCAAACGGTCTTATGAACAGATGGAAACTGATGGGGAACGCCAGAATGCAACTGAAATCAGAGCATCCGTCGGGAAGATGATTGATGGAATTGGACGATTCTACATCCAAATGTGCACCGAACTTAAACTCAGTGATTATGAGGGGCGGCTGATCCAGAACAGCTTGACAATAGAGAGAATGGTGCTCTCTGCTTTTGACGAGAGGAGGAATAAATATCTGGAAGAACATCCCAGCGCGGGGAAAGATCCTAAGAAAACTGGAGGACCCATATACAAGAGAGTAGATGGAAAGTGGATGAGGGAACTCGTCCTTTATGACAAAGAAGAAATAAGGCGAATCTGGCGCCAAGCTAATAATGGTGATGATGCAACAGCTGGTCTGACTCACATGATGATCTGGCATTCCAATTTGAATGATACAACTTACCAGAGGACAAGAGCTCTTGTTCGCACCGGAATGGATCCCAGGATGTGCTCTTTGATGCAGGGTTCGACTCTCCCTAGGAGGTCTGGAGCCGCAGGCGCTGCAGTCAAAGGAGTTGGGACAATGGTGATGGAGTTGATCAGGATGATCAAACGTGGGATCAATGATCGGAACTTCTGGAGAGGTGAGAATGGGCGGAAAACAAGGATTGCTTATGAGAGAATGTGCAACATTCTCAAAGGGAAATTTCAAACAGCTGCACAAAGAGCAATGATGGATCAAGTGAGAGAAAGCCGGAACCCAGGAAATGCTGAGATCGAAGATCTCATCTTTCTGGCACGGTCTGCACTCATATTGAGAGGGTCAGTTGCTCACAAATCTTGTCTGCCTGCCTGTGTGTATGGACCTGCCGTAGCCAGTGGGTACAACTTCGAAAAAGAGGGATACTCTTTAGTAGGGATAGACCCTTTCAAACTGCTTCAAAACAGCCAAGTATACAGCCTAATCAGACCGAACGAGAATCCAGCACACAAAAGTCAGCTGGTGTGGATGGCATGCAATTCTGCTGCATTTGAAGATCTAAGAGTATCAAGCTTCATCAGAGGGACCAAAGTAATCCCAAGGGGGAAACTTTCCACTAGAGGAGTACAAATTGCTTCAAATGAAAACATGGATACTATGGAATCAAGTACTCTTGAACTGAGAAGCAGGTACTGGGCCATAAGGACCAGAAGTGGAGGAAACACTAATCAACAGAGGGCCTCTGCAGGTCAAATCAGTGTACAACCTACGTTTTCTGTGCAAAGAAACCTCCCATTTGACAAAACAACCATCATGGCAGCATTCACTGGGAATGCAGAGGGAAGAACATCAGACATGAGGGCAGAAATCATAAGGATGATGGAAAGTGCAAAACCAGAAGAAGTGTCCTTCCAGGGGCGGGGAGTCTTCGAGCTCTCGGACGAAAAGGCAACGAACCCGATCGTGCCCTCTTTTGACATGAGTAATGAAGGATCTTATTTCTTCGGAGACAATGCAGAGGAGTACGACAATTAA
		</sequence>
		<sequence>
			<taxon idref="1026397|human|EastAsia|19570615|H2N2"/>
			------------------ATGGCGTCCCAAGGCACCAAACGGTCTTATGAACAGATGGAAACTGATGGGGAACGCCAGAATGCAACTGAAATCAGATCATCCGTCGGGAAGATGATTGATGGAATTGGACGATTCTACATCCAAATGTGCACCGAACTTAAACTCAGTGATTATGAGGGGCGGCTGATCCAGAACAGCTTAACAATAGAGAGAATGGTGCTCTCTGCTTTTGACGAGAGGAGGAATAAATACCTGGAAGAACATCCCAGCGCGGGGAAGGATCCTAAGAAAACTGGAGGACCCATATACAAGAGAGTAGATGGAAAGTGGATGAGGGAACTCGTCCTTTATGACAAAGAAGAGATAAGGCGAATCTGGCGCCAAGCTAATAATGGTGATGATGCAACAGCTGGTCTGACTCACATGATGATCTGGCATTCCAATTTGAATGATACAACATACCAGAGGACAAGAGCTCTTGTTCGCACCGGAATGGATCCCAGGATGTGCTCTTTGATGCAGGGTTCGACTCTCCCTAGGAGGTCTGGAGCCGCAGGCGCTGCAGTCAAAGGAGTTGGGACAATGGTGATGGAGTTGATCAGGATGATCAAACGTGGGATCAATGATCGGAACTTCTGGAGAGGTGAGAACGGGCGGAAAACAAGGATTGCTTATGAGAGAATATGCAACATTCTCAAAGGAAAATTTCAAACAGCTGCACAAAGAGCAATGATGGATCAAGTGAGAGAAAGCCGGAACCCAGGAAATGCTGAGATCGAAGATCTCATCTTTCTGGCACGGTCTGCACTCATATTGAGAGGGTCAGTTGCTCACAAATCTTGTCTGCCTGCCTGTGTGTATGGACCTGCCGTAGCCAGTGGGTACGACTTCGAAAAAGAGGGATACTCTTTAGTAGGGATAGACCCTTTCAAACTGCTTCAAAACAGCCAAGTATACAGCCTAATCAGACCGAACGAGAATCCAGCACACAAGAGTCAGCTGGTGTGGATGGCATGCAATTCTGCTGCATTTGAAGATCTAAGAGTATCAAGCTTCATCAGAGGGACCAAAGTAATCCCAAGGGGGAAACTTTCCACTAGAGGAGTACAAATTGCTTCAAATGAAAACATGGATACTATGGGATCAAGTACTCTTGAACTGAGAAGCAGGTACTGGGCCATAAGGACCAGAAGTGGAGGAAACACTAATCAACAGAGGGCCTCTGCAGGTCAAATCAGTGTACAACCTACGTTTTCTGTGCAAAGAAACCTCCCATTTGACAAACCAACCATCATGGCAGCATTCACTGGGAATGCAGAGGGAAGAACATCAGACATGAGGGCAGAAATCATAAGGATGATGGAAGGTGCAAAACCAGAAGAAGTGTCCTTCCAGGGGCGGGGAGTCTTCGAGCTCTCGGACGAAAAGGCAACGAACCCGATCGTGCCCTCTTTTGACATGAGTAATGAAGGATCTTATTTCTTCGGAGACAATGCAGAGGAGTACGACAATTAA
		</sequence>
		<sequence>
			<taxon idref="26369|human|NorthAmerica|19580129|H2N2"/>
			------------------ATGGCGTCCCAAGGCACCAAACGGTCTTATGAACAGATGGAAACTGATGGGGAACGCCAGAATGCAACTGAAATCAGAGCATCCGTCGGGAAGATGATTGATGGAATTGGACGATTCTACATCCAAATGTGCACCGAACTTAAACTCAGTGATTATGAGGGGCGGCTGATCCAGAACAGCTTAACAATAGAGAGAATGGTGCTCTCTGCTTTTGACGAGAGGAGGAATAAATATCTGGAAGAACATCCCAGCGCGGGGAAGGATCCTAAGAAAACTGGAGGACCCATATACAAGAGAGTAGATGGAAAGTGGATGAGGGAACTCGTCCTTTATGACAAAGAAGAAATAAGGCGAATCTGGCGCCAAGCTAATAATGGTGATGATGCAACAGCTGGTCTGACTCACATGATGATCTGGCATTCCAATTTGAATGATACAACATACCAGAGAACAAGAGCTCTTGTTCGCACCGGAATGGATCCCAGGATGTGCTCTTTGATGCAGGGTTCGACTCTCCCTAGGAGGTCTGGAGCCGCAGGCGCTGCAGTCAAAGGAGTTGGGACAATGGTGATGGAGTTGATCAGGATGATCAAACGTGGGATCAATGATCGGAACTTCTGGAGAGGTGAGAATGGGCGGAAAACAAGGATTGCTTATGAGAGAATGTGCAACATTCTCAAAGGAAAATTTCAAACAGCTGCACAAAGAGCAATGATGGATCAAGTGAGAGAAAGCCGGAACCCAGGAAATGCTGAGATCGAAGATCTCATCTTTCTGGCACGGTCTGCACTCATATTGAGAGGGTCAGTTGCTCACAAATCTTGTCTGCCTGCCTGTGTGTATGGACCTGCCGTAGCCAGTGGGTACGACTTCGAAAAAGAGGGATACTCTTTAGTAGGGATAGACCCTTTCAAATTGCTTCAAAACAGCCAAGTATACAGCCTAATCAGACCGAACGAGAATCCAGCACACAAGAGTCAGCTGGTGTGGATGGCATGCAATTCTGCTGCATTTGAAGATCTAAGAGTATCAAGCTTCATCAGAGGGACCAAAGTAATCCCAAGGGGGAAACTTTCCACTAGAGGAGTACAAATTGCTTCAAATGAAAACATGGATACTATGGAATCAAGTACTCTTGAACTGAGAAGCAGGTACTGGGCCATAAGGACCAGAAGTGGAGGAAACACTAATCAACAGAGGGCCTCTGCAGGTCAAATCAGTGTACAACCTACGTTTTCTGTGCAAAGAAACCTCCCATTTGACAAACCAACCATCATGGCAGCATTCACTGGGAATGCAGAGGGAAGAACATCAGACATGAGGGCAGAAATCATAAGGATGATGGAAGGTGCAAAACCAGAAGAAGTGTCCTTCCAGGGGCGGGGAGTCTTCGAGCTCTCGGACGAAAAGGCAACGAACCCGATCGTGCCCTCTTTTGACATGAGTAATGAAGGATCTTATTTCTTCGGAGACAATGCAGAGGAGTACGACAATTAA
		</sequence>
		<sequence>
			<taxon idref="1026396|human|EastAsia|19570615|H2N2"/>
			------------------ATGGCGTCTCAAGGCACCAAACGGTCTTATGAACAGATGGAAACTGATGGGGAACGCCAGAATGCAACTGAAATCAGAGCATCCGTCGGGAAGATGATTGATGGAATTGGACGATTCTACATCCAAATGTGCACCGAACTTAAACTCAGTGATTATGAGGGGCGGCTGATCCAGAACAGCTTAACAATAGAGAGAATGGTGCTATCTGCTTTTGACGAGAGGAGGAATAAATATCTGGAAGAACATCCCAGCGCGGGGAAGGATCCTAAGAAAACTGGAGGACCCATATACAAGAGAGTAGATGGAAAGTGGATGAGGGAACTCGTCCTTTATGACAAAGAAGAAATAAGGCGAATCTGGCGCCAAGCTAATAATGGTGATGATGCAACAGCTGGTCTGACTCACATGATGATCTGGCATTCCAATTTGAATGATACAACATACCAGAGGACAAGAGCTCTTGTTCGCACCGGAATGGATCCCAGGATGTGCTCTTTGATGCAGGGTTCGACTCTCCCTAGGAGGTCTGGAGCCGCAGGCGCTGCAGTCAAAGGAGTTGGGACAATGGTGATGGAGTTGATCAGGATGATCAAACGTGGGATCAATGATCGGAACTTCTGGAGAGGTGAGAATGGGCGGAAAACAAAGATTGCTTATGAGAGAATGTGCAACATTCTCAAAGGAAAATTTCAAACAGCTGCACAAAGAGCAATGATGGATCAAGTGAGAGAAAGCCGGAACCCAGGAAATGCTGAGATCGAAGATCTCATCTTTCTGGCACGGTCTGCACTCATATTGAGAGGGTCAGTTGCTCACAAATCTTGTCTGCCTGCCTGTGTGTATGGACCTGCCGTAGCCAGTGGGTACGACTTCGAAAAAGAGGGATACTCTTTAGTAGGGATAGACCCTTTCAAACTGCTTCAAAACAGCCAAGTATACAGCCTAATCAGACCGAACGAGAATCCAGCACACAAGAGTCAGCTGGTGTGGATGGCATGCAATTCTGCTGCATTTGAAGATCTAAGAGTATCAAGCTTCATCAGAGGGACCAAAGTAATCCCAAGGGGGAAACTTTCCACTAGAGGAGTACAAATTGCTTCAAATGAAAACATGGATACTATGGAATCAAGGACTCTTGAACTGAGAAGCAGGTACTGGGCCATAAGGACCAGAAGTGGAGGAAACACTAATCAACAGAGAGCCTCTGCAGGTCAAATCAGTGTACAACCTACGTTTTCTGTGCAAAGAAACCTCCCATTTGACAAACCAACCATCATGGCAGCATTCACTGGGAATGCAGAGGGAAGAACATCAGACATGAGGGCAGAAATCATAAGGATGATGGAAGGTGCAAAACCAGAAGAAGTGTCCTTCCAGGGGCGGGGAGTCTTCGAGCTCTCGGACGAAAAGGCAACGAACCCGATCGTGCCCTCTTTTGACATGAGTAATGAAGGATCTTATTTCTTCGGAGACAATGCAGAGGAGTACGACAATTAA
		</sequence>
		<sequence>
			<taxon idref="1026133|human|WesternEurope|19570911|H2N2"/>
			------------------ATGGCGTCCCAAGGCACCAAACGGTCTTACGAACAGATGGAAACTGATGGGGAACGCCAGAATGCAACTGAAATCAGAGCATCCGTCGGGAAGATGATTGATGGAATTGGACGATTCTACATCCAAATGTGCACCGAACTTAAACTCAGTGATTATGAGGGGCGGCTGATCCAGAACAGCTTAACAATAGAGAGAATGGTGCTCTCTGCTTTTGACGAGAGGAGGAATAAATATCTGGAAGAACATCCCAGCGCGGGGAAGGATCCTAAGAAAACTGGAGGACCCATATACAAGAGAGTAGATGGAAAGTGGATGAGGGAACTCGTCCTTTATGACAAAGAAGAAATAAGGCGAATCTGGCGCCAAGCTAATAATGGTGATGATGCAACAGCTGGTCTGACTCACATGATGATCTGGCATTCCAATTTGAATGATACAACATACCAGAGGACAAGAGCTCTTGTTCGCACCGGAATGGATCCCAGGATGTGCTCTTTGATGCAGGGTTCGACTCTCCCTAGAAGGTCTGGAGCCGCAGGCGCTGCAGTCAAAGGAGTTGGGACAATGGTGATGGAGTTGATCAGGATGATCAAACGTGGGATCAATGATCGGAACTTCTGGAGAGGTGAGAATGGGCGGAAAACAAGGAATGCTTATGAGAGAATGTGCAACATTCTCAAAGGAAAATTTCAAACAGCTGCACAAAGAGCAATGATGGATCAAGTGAGAGAAAGCCGGAACCCAGGAAATGCTGAGATCGAAGATCTCATCTTTCTGGCACGGTCTGCACTCATATTGAGAGGGTCAGTTGCTCACAAATCTTGTCTGCCTGCCTGTGTGTATGGACCTGCCGTAGCCAGTGGGTACGACTTCGAAAAAGAGGGATACTCTTTAGTAGGGATAGACCCTTTCAAACTGCTTCAAAACAGCCAAGTATACAGCCTAATCAGACCGAACGAGAATCCAGCACACAAGAGTCAGCTGGTGTGGATGGCATGCAATTCTGCTGCATTTGAAGATCTAAGAGTATCAAGCTTCATCAGAGGGACCAAAGTAATCCCAAGGGGGAAACTTTCCACTAGAGGAGTACAAATTGCTTCAAATGAAAACATGGATACTATGGAATCAAGTACTCTTGAACTGAGAAGCAGGTACTGGGCCATAAGGACCAGAAGTGGAGGAAACACTAATCAACAGAGGGCCTCTGCAGGTCAAATCAGTGTACAACCTACGTTTTCTGTGCAAAGAAACCTCCCATTTGACAAACCAACCATCATGGCAGCATTCACTGGGAATGCAGAGGGAAGAACATCAGACATGAGGGCAGAAATCATAAGGATGATGGAAGGTGCAAAACCAGAAGAAGTGTCCTTCCAGGGGCGGGGAGTCTTCGAGCTCTCGGACGAAAAGGCAACGAACCCGATCGTGCCCTCTTTTGACATGAGTAATGAAGGATCTTATTTCTTCGGAGACAATGCAGAGGAGTACGACAATTAA
		</sequence>
		<sequence>
			<taxon idref="1014955|human|NorthAmerica|19600615|H2N2"/>
			------------------ATGGCGTCCCAAGGCACCAAACGGTCTTATGAACAGATGGAAACTGATGGGGAACGCCAGAATGCAACTGAAATCAGAGCATCCGTCGGGAAGATGATTGATGGAATTGGACGATTCTACATCCAAATGTGCACCGAACTTAAACTCAGTGATTATGAGGGGCGGCTGATCCAGAACAGCTTAACAATAGAGAGAATGGTGCTCTCTGCTTTTGACGAGAGGAGGAATAAATATCTGGAAGAACATCCCAGCGCGGGGAAGGATCCTAAGAAAACTGGAGGACCCATATACAAGAGAGTAGATGGAAAGTGGATGAGGGAACTCGTCCTTTATGACAAAGAAGAAATAAGGCGAATCTGGCGCCAAGCTAATAATGGTGATGATGCAACAGCTGGTCTGACTCACATGATGATCTGGCATTCCAATTTGAATGATACAACATACCAGAGGACAAGAGCTCTTGTTCGCACCGGAATGGATCCCAGGATGTGCTCTTTGATGCAGGGTTCGACTCTCCCTAGGAGGTCTGGAGCCGCAGGCGCTGCAGTCAAAGGAGTTGGGACAATGGTGATGGAGTTGATCAGGATGATCAAACGTGGGATCAATGATCGGAACTTCTGGAGAGGTGAGAATGGGCGGAAAACAAGGAATGCTTATGAGAGAATGTGCAACATTCTCAAAGGAAAATTTCAAACAGCTGCACAAAGAGCAATGATGGATCAAGTGAGAGAAAGCCGGAACCCAGGAAATGCTGAGATCGAAGATCTCATCTTTCTGGCACGGTCTGCACTCATATTGAGAGGGTCAGTTGCTCACAAATCTTGTCTGCCTGCCTGTGTGTATGGACCTGCCGTAGCCAGTGGGTACGACTTCGAAAAAGAGGGATACTCTTTAGTAGGGATAGACCCTTTCAAACTGCTTCAAAACAGCCAAGTATACAGCCTAATCAGACCGAATGAGAATCCAGCACACAAGAGTCAGCTGGTGTGGATGGCATGCAATTCTGCTGCATTTGAAGATCTAAGAGTATCAAGCTTCATCAGAGGGACCAAAGTAATCCCAAGGGGGAAACTTTCCACTAGAGGAGTACAAATTGCTTCAAATGAAAACATGGATACTATGGGATCAAGTACTCTTGAACTGAGAAGCAGGTACTGGGCCATAAGGACCAGAAGTGGAGGAAACACTAATCAACAGAGGGCCTCTGCAGGTCAAATCAGTGTACAACCTACGTTTTCTGTGCAAAGAAACCTCCCATTTGACAAACCAACCATCATGGCAGCATTCACTGGGAATGCAGAGGGAAGAACATCAGACATGAGGGCAGAAATCATAAGGATGATGGAAGGTGCAAAACCAGAAGAAGTGTCCTTCCAGGGGCGGGGAGTCTTCGAGCTCTCGGACGAAAAGGCAACGAACCCGATCGTGCCCTCTTTTGACATGAGTAATGAAGGATCTTATTTCTTCGGAGACAATGCAGAGGAGTACGACAATTAA
		</sequence>
		<sequence>
			<taxon idref="26607|human|NorthAmerica|19600615|H2N2"/>
			------------------ATGGCGTTCCAAGGCACCAAACGGTCTTATGAACAGATGGAAACTGATGGGGAACGCCAGAATGCAACTGAAATCAGAGCATCCGTCGGGAAGATGATTGATGGAATTGGACGATTCTACATCCAAATGTGCACCGAACTTAAACTCAGTGATCATGAGGGGCGGCTGATCCAGAACAGCTTAACAATAGAGAGAATGGTGCTCTCTGCTTTTGATGAGAGGAGGAATAAATATCTAGAAGAACATCCCAGCGCGGGGAAGGATCCTAAGAAAACTGGAGGACCCATATACAAGAGAGTAGATGGAAAGTGGATGAGGGAACTCGTCCTTTATGACAAAGAAGAAATAAGGCGAATCTGGCGCCAAGCTAATAATGGTGATGATGCAACAGCTGGTCTGACTCACATGATGATCTGGCACTCCAATTTGAATGATACAACATACCAGAGGACAAGAGCTCTTGTTCGCACCGGAATGGATCCCAGGATGTGCTCTTTGATGCAGGGTTCGACTCTCCCTAGGAGGTCTGGAGCCGCAGGCGCTGCTGTCAAAGGAGTTGGGACAATGGTGATGGAGTTGATCAGGATGATCAAACGTGGGATCAATGATCGGAACTTCTGGAGAGGTGAGAATGGGCGGAAAACAAGGAATGCTTATGAGAGAATGTGCAACATTCTCAAAGGGAAATTTCAAACAGCTGCACAAAGAGCAATGATGGATCAAGTGAGAGAAAGCCGGAACCCAGGAAATGCTGAGATCGAAGATCTCATCTTTCTGGCACGGTCTGCACTCATATTGAGAGGGTCAGTTGCTCACAAATCTTGTCTGCCTGCCTGTGTGTATGGACCTGCCGTAGCCAGTGGGTACGACTTCGAAAAAGAGGGATACTCTTTAGTAGGGATAGACCCTTTCAAACTGCTTCAAAACAGCCAAGTATACAGCCTCATCAGACCGAACGAGAATCCAGCACACAAGAGTCAGCTGGTGTGGATGGCATGCAATTCTGCTGCATTTGAAGATCTAAGAGTATCAAGCTTCATCAGAGGGACCAAAGTAATCCCAAGGGGGAAACTTTCCACTAGAGGGGTACAAATTGCTTCAAATGAAAACATGGATACTATGGAATCAAGTACTCTTGAACTGAGAAGCAGGTACTGGGCCATAAGGACCAGAAGTGGAGGAAACACTAATCAACAGAGGGCCTCTGCAGGTCAGATCAGTGTACAACCTACGTTTTCTGTGCAAAGAAACCTCCCATTTGACAAACCAACCATCATGGCAGCATTCACTGGGAATGCAGAAGGAAGGACATCAGACATGAGGGCAGAAATCATAAGGATGATGGAAGGTGCAAAACCAGAAGAAGTGTCCTTCCAGGGGCGGGGAGTCTTCGAGCTCTCGGACGAAAAGGCAACGAACCCGATCGTGCCTTCTTTTGACATGAGTAATGAAGGATCTTATTTCTTCGGAGACAATGCAGAGGAGTACGACAATTAA
		</sequence>
		<sequence>
			<taxon idref="1004053|human|NorthAmerica|19630615|H2N2"/>
			------------------ATGGCGTCCCAAGGCACCAAACGGTCTTATGAACAGATGGAAACTGATGGGGAACGCCAGAATGCAACTGAGATCAGAGCATCCGTCGGGAAGATGATTGATGGAATTGGACGATTCTACATCCAAATGTGCACCGAACTTAAACTCAGTGATTATGAGGGGCGACTGATCCAGAACAGCTTAACAATAGAGAGAATGGTGCTCTCTGCTTTTGACGAGAGAAGGAATAAATATCTGGAAGAACATCCCAGCGCGGGGAAGGATCCTAAGAAAACTGGAGGACCCATATACAAGAGAGTAGATGGAAAGTGGATGAGGGAACTCGTCCTTTATGACAAAGAAGAAATAAGGCGAATCTGGCGCCAAGCCAATAATGGTGATGATGCAACAGCTGGTCTGACTCACATGATGATCTGGCATTCCAATTTGAATGATACAACATACCAGAGGACAAGAGCTCTTGTTCGCACCGGAATGGATCCCAGGATGTGCTCTTTGATGCAGGGTTCGACTCTCCCTAGGAGGTCTGGAGCTGCAGGCGCTGCAGTCAAAGGAGTTGGGACAATGGTGATGGAGTTGATCAGGATGATCAAACGTGGGATCAATGATCGAAACTTCTGGAGAGGTGAGAATGGACGGAAAACAAGGAGTGCTTACGAGAGAATGTGCAACATTCTCAAAGGAAAATTTCAAACAGCTGCACAAAGAGCAATGATGGATCAAGTGAGAGAAAGCCGGAACCCAGGAAATGCTGAGATCGAAGATCTCATCTTTCTGGCACGGTCTGCACTCATATTGAGAGGGTCAGTTGCTCACAAATCCTGTCTGCCCGCCTGTGTGTATGGACCTGCCGTAGCCAGTGGGTACGACTTCGAAAAAGAGGGATACTCTTTAGTGGGAATAGACCCTTTCAAACTGCTTCAAAACAGCCATGTATACAGCCTAATCAGACCGAACGAGAATCCAGCACACAAGAGTCAGCTGGTGTGGATGGCATGCAATTCTGCTGCATTTGAAGATCTAAGAGTATTAAGCTTCATCAGAGGGACCAAAGTATCCCCAAGGGGGAAACTTTCCACTAGAGGAGTACAAATTGCTTCAAATGAAAACATGGATACTATGGAATCAAGTACTCTTGAACTGAGAAGCAGGTACTGGGCCATAAGAACCAGAAGTGGAGGAAACACTAATCAACAGAGGGCCTCTGCAGGTCAAATCAGTGTACAACCTGCATTTTCTGTGCAAAGAAACCTCCCATTTGACAAACCAACCATCATGGCAGCATTCACTGGGAATACAGAGGGAAGAACATCAGACATGAGGGCAGAAATCATAAGGATGATGGAAGGTGCAAAACCAGAAGAAATGTCCTTCCAGGGGCGGGGAGTCTTCGAGCTCTCGGACGAAAAGGCAACGAACCCGATCGTGCCCTCTTTTGACATGAGTAATGAAGGATCTTATTTCTTCGGAGACAATGCAGAGGAGTACGACAATTAA
		</sequence>
		<sequence>
			<taxon idref="1002101|human|NorthAmerica|19680615|H2N2"/>
			------------------ATGGCGTCCCAAGGCACCAAACGGTCTTATGAACAGATGGAAACTGATGGGGAACGCCAGAATGCAACTGAGATCAGAGCATCCGTCGGGAAGATGATTGATGGAATTGGACGATTCTACATCCAAATGTGCACCGAACTTAAACTCAGTGATTATGAGGGGCGACTGATCCAGAACAGCTTAACAATAGAGAGAATGGTGCTCTCTGCTTTTGACGAGAGAAGGAATAAATATCTGGAAGAACATCCCAGCGCGGGGAAGGATCCTAAGAAAACTGGAGGACCCATATACAAGAGAGTAGATGGAAAGTGGATGAGGGAACTCGTCCTTTATGACAAAGAAGAAATAAGGCGAATCTGGCGCCAAGCCAATAATGGTGATGATGCAACAGCTGGTCTGACTCACATGATGATCTGGCATTCCAATTTGAATGATACAACATACCAGAGGACAAGAGCTCTTGTTCGCACCGGAATGGATCCCAGGATGTGCTCTTTGATGCAGGGTTCGACTCTCCCTAGGAGGTCTGGAGCTGCAGGCGCTGCAGTCAAAGGAGTTGGGACAATGGTGATGGAGTTGATCAGGATGATCAAACGTGGGATCAATGATCGAAACTTCTGGAGAGGTGAGAATGGACGGAAAACAAGGAGTGCTTACGAGAGAATGTGCAACATTCTCAAAGGAAAATTTCAAACAGCTGCACAAAGAGCAATGATGGATCAAGTGAGAGAAAGCCGGAACCCAGGAAATGCTGAGATCGAAGATCTCATCTTTCTGGCACGGTCTGCACTCATATTGAGAGGGTCAGTTGCTCACAAATCCTGTCTGCCCGCCTGTGTGTATGGACCTGCCGTAGCCAGTGGGTACGACTTCGAAAAAGAGGGATACTCTTTAGTGGGAATAGACCCTTTCAAACTGCTTCAAAACAGCCATGTATACAGCCTAATCAGACCGAACGAGAATCCAGCACACAAGAGTCAGCTGGTGTGGATGGCATGCAATTCTGCTGCATTTGAAGATCTAAGAGTATTAAGCTTCATCAGAGGGACCAAAGTATCCCCAAGGGGGAAACTTTCCACTAGAGGAGTACAAATTGCTTCAAATGAAAACATGGATACTATGGAATCAAGTACTCTTGAACTGAGAAGCAGGTACTGGGCCATAAGAACCAGAAGTGGAGGAAACACTAATCAACAGAGGGCCTCTGCAGGTCAAATCAGTGTACAACCTGCATTTTCTGTGCAAAGAAACCTCCCATTTGACAAACCAACCATCATGGCAGCATTCACTGGGAATACAGAGGGAAGAACATCAGACATGAGGGCAGAAATCATAAGGATGATGGAAGGTGCAAAACCAGAAGAAATGTCCTTCCAGGGGCGGGGAGTCTTCGAGCTCTCGGACGAAAAGGCAACGAACCCGATCGTGCCCTCTTTTGACATGAGTAATGAAGGATCTTATTTCTTCGGAGACAATGCAGAGGAGTACGACAATTAA
		</sequence>
		<sequence>
			<taxon idref="1014951|human|EastAsia|19570615|H2N2"/>
			------------------ATGGCGTCCCAAGGCACCAAACGGTCTTATGAACAGATGGAAACTGATGGGGAACGCCAGAATGCAACTGAGATCAGAGCATCCGTCGGGAAGATGATTGATGGAATTGGACGATTCTACATCCAAATGTGCACCGAACTTAAGCTCAGTGATTATGAGGGGCGACTGATCCAGAACAGCTTAACAATAGAGAGAATGGTGCTCTCTGCTTTTGACGAGAGAAGGAATAAATATCTGGAAGAACATCCCAGCGCGGGGAAGGATCCTAAGAAAACTGGAGGACCCATATACAAGAGAGTAGATGGAAAGTGGATGAGGGAACTCGTCCTTTATGACAAAGAAGAAATAAGGCGAATCTGGCGCCAAGCCAATAATGGTGATGATGCAACAGCTGGGCTGACTCACATGATGATCTGGCATTCCAATTTGAATGATACAACATACCAGAGGACAAGAGCTCTTGTTCGCACCGGAATGGATCCCAGGATGTGCTCTTTGATGCAGGGTTCGACTCTCCCTAGGAGGTCTGGAGCTGCAGGCGCTGCAGTCAAAGGGGTTGGGACAATGGTGATGGAGTTGATCAGGATGATCAAACGTGGGATCAATGATCGGAACTTCTGGAGAGGTGAGAATGGACGGAAAACAAGGAGTGCTTACGAGAGAATGTGCAACATTCTCAAAGGAAAATTTCAAACAGCTGCACAAAGAGCAATGATGGATCAAGTGAGAGAAAGCCGGAACCCAGGAAATGCTGAGATCGAAGATCTCATCTTTCTGGCACGGTCTGCACTCATATTGAGAGGGTCAGTTGCTCACAAATCTTGTCTGCCCGCCTGTGTGTATGGACCTGCCGTAGCCAGTGGGTACGTCTTCGAAAAAGAGGGATACTCTTTAGTGGGAATAGACCCTTTCAAACTGCTTCAAAACAGCCAAGTATACAGCCTAATCAGACCGAACGAGAATCCAGCACACAAGAGTCAGCTGGTGTGGATGGCATGCAATTCTGCTGCATTTGAAGATCTAAGAGTATTAAGCTTCATCAGAGGGACCAAAGTATCCCCAAGGGGGAAACTTTCCACTAGAGGAGTGCAAATTGCTTCAAATGAAAACATGGATACTATGGAATCAAGTACTCTTGAACTAAGAAGCAGGTACTGGGCCATAAGGACCAGAAGTGGGGGAAACACCAATCAACAGAGGGCCTCTGCAGGTCAAATCAGTGTACAACCTGCCTTTTCTGTGCAAAGAAACCTCCCATTTGACAAACCAACCATCATGGCAGCATTCACTGGGAATACAGAGGGAAGAACATCAGACATGAGGGCAGAAATCATAAGGATGATGGAAGGTGCAAAACCAGAAGAAATGTCCTTCCAGGGGCGGGGAGTCTTCGAGCTCTCGGACGAAAAGGCAACGAACCCGATCGTGCCCTCCTTTGACATGAGTAATGAAGGATCTTATTTCTTTGGAGACAATGCAGAGGAGTACGACAATTAA
		</sequence>
		<sequence>
			<taxon idref="1026398|human|EasternEurope|19630615|H2N2"/>
			------------------ATGGCGTCCCAAGGCACCAAACGGTCTTATGAACAGATGGAAACTGATGGGGAACGCCAGAATGCAACTGAGATCAGAGCATCCGTCGGGAAGATGATTGATGGAATTGGGCGATTCTACATCCAAATGTGCACTGAACTTAAACTCAGTGATTATGAGGGACGACTGATCCAGAACAGCTTAACAATAGAGAGAATGGTGCTCTCTGCCTTTGACGAGAGAAGGAATAAATATCTGGAAGAACATCCCAGCGCGGGGAAGGATCCTAAGAAAACTGGAGGACCCATATACAAGAGAGTAGATGGAAAGTGGATGAGGGAACTCGTCCTTTATGACAAAGAAGAAATAAGGCGAATCTGGCGCCAAGCCAATAATGGTGATGATGCAACAGCTGGTCTGACTCACATGATGATCTGGCATTCCAATTTGAATGATACAACATACCAGAGGACAAGAGCTCTTGTTCGCACCGGAATGGATCCCAGGATGTGCTCCCTGATGCAGGGTTCGACTCTCCCTAGGAGGTCTGGAGCTGCAGGCGCTGCAGTCAAAGGAGTTGGGACAATGGTGATGGAGTTGATCAGGATGATCAAACGTGGGATCAATGATCGGAACTTCTGGAGAGGTGAGAATGGACGAAAAACAAGGAGTGCTTACGAGAGAATGTGCAACATTCTCAAAGGAAAATTTCAAACAGCTGCACAAAGAGCAATGATGGATCAAGTGAGAGAAAGCCGGAACCCAGGAAATGCTGAGATCGAAGATCTCATCTTTCTGGCACGGTCTGCACTCATATTGAGAGGGTCAGTTGCTCACAAATCTTGTCTGCCCGCCTGTGTGTATGGACCTGCCGTAGCCAGTGGGTACGACTTCGAAAAAGAGGGATACTCTTTAGTGGGAATAGACCCTTTCAAACTGCTTCAAAACAGCCAAGTATACAGCCTAATCAGACCGAACGAGAATCCAGCACACAAGAGTCAGCTGGTGTGGATGGCATGCAATTCTGCTGCATTTGAAGATCTAAGAGTATTAAGCTTCATCAGAGGGACCAAAGTATCCCCAAGGGGGAAACTTTCCACTAGAGGAGTACAAATTGCTTCAAATGAAAACATGGATACTATGGAATCAAGTACTCTTGAACTGAGAAGCAGGTACTGGGCCATAAGGACCAGAAGTGGAGGAAACACTAATCAACAGAGGGCCTCTGCAGGTCAAATCAGTGTGCAACCTGCATTTTCTGTGCAAAGAAACCTCCCATTTGACAAACCAACCATCATGGCAGCATTCACTGGGAATACAGAGGGAAGAACATCAGACATGAGGGCAGAAATCATAAGGATGATGGAAGGTGCAAAACCAGAAGAAATGTCCTTCCAGGGGCGGGGAGTCTTCGAGCTCTCGGACGAAAAGGCAACGAACCCGATCGTGCCCTCTTTTGACATGAGTAATGAAGGATCTTATTTCTTCGGAGACAATGCAGAGGAGTACGACAATTAA
		</sequence>
		<sequence>
			<taxon idref="1002103|human|CentralEurope|19650615|H2N2"/>
			------------------ATGGCGTCCCAAGGCACCAAACGGTCTTATGAACAGATGGAAACTGATGGGGAACGCCAGAATGCAACTGAGATCAGAGCATCCGTCGGGAAGATGATTGATGGAATTGGGCGATTCTACATCCAAATGTGCACTGAACTTAAACTCAGTGATTATGAGGGACGACTGATCCAGAACAGCTTAACAATAGAGAGAATGGTGCTCTCTGCCTTTGACGAGAGAAGGAATAAATATCTGGAAGAACATCCCAGCGCGGGGAAGGATCCTAAGAAAACTGGAGGACCCATATACAAGAGAGTAGGTGGAAAGTGGATGAGGGAACTCGTCCTTTATGACAAAGAAGAAATAAGGCGAATCTGGCGCCAAGCCAATAATGGTGATGATGCAACAGCTGGTCTGACTCACATGATGATCTGGCATTCCAATTTGAATGATACAACATACCAGAGGACAAGAGCTCTTGTTCGCACCGGAATGGATCCCAGGATGTGCTCCCTGATGCAGGGTTCGACTCTCCCTAGGAGGTCTGGAGCTGCAGGCGCTGCAGTCAAAGGAGTTGGGACAATGGTGATGGAGTTGATCAGGATGATCAAACGTGGGATCAATGATCGGAACTTCTGGAGAGGTGAGAATGGACGAAAAACAAGGAGTGCTTACGAGAGAATGTGCAACATTCTCAAAGGAAAATTTCAAACAGCTGCACAAAGAGCAATGATGGATCAAGTGAGAGAAAGCCGGAACCCAGGAAATGCTGAGATCGAAGATCTCATCTTTCTGGCACGGTCTGCACTCATATTGAGAGGGTCAGTTGCTCACAAATCTTGTCTGCCCGCCTGTGTGTATGGACCTGCCGTAGCCAGTGGGTACGACTTCGAAAAAGAGGGATACTCTTTAGTGGGAATAGACCCTTTCAAACTGCTTCAAAACAGCCAAGTATACAGCCTAATCAGACCGAACGAGAATCCAGCACACAAGAGCCAGCTGGTGTGGATGGCATGCAATTCTGCTGCATTTGAAGATCTAAGAGTATTAAGCTTCATCAGAGGGACCAAAGTATCCCCAAGGGGGAAACTTTCCACTAGAGGAGTACAAATTGCTTCAAATGAAAACATGGATACTATGGAATCAAGTACTCTTGAACTGAGAAGCAGGTACTGGGCCATAAGGACCAGAAGTGGAGGAAACACTAATCAACAGAGGGCCTCTGCAGGTCAAATCAGTGTGCAACCTGCATTTTCTGTGCAAAGAAACCTCCCATTTGACAAACCAACCATCATGGCAGCATTCACTGGGAATACAGAGGGAAGAACATCAGACATGAGGGCAGAAATCATAAGGATGATGGAAGGTGCAAAACCAGAAGAAATGTCCTTCCAGGGGCGGGGAGTCTTCGAGCTCTCGGACGAAAAGGCAACGAACCCGATCGTGCCCTCTTTTGACATGAGTAATGAAGGATCTTATTTCTTCGGAGACAATGCAGAGGAGTACGACAATTAA
		</sequence>
		<sequence>
			<taxon idref="1001941|human|CentralEurope|19660615|H2N2"/>
			------------------ATGGCGTCCCAAGGCACCAAACGGTCTTATGAACAGATGGAAACTGATGGGGAACGCCAGAATGCAACTGAGATCAGAGCATCCGTCGGGAAGATGATTAATGGAATTGGACGATTCTACATCCAAATGTGCACTGAACTTAAACTCAGTGATTATGAGGGGCGACTGATCCAGAACAGCTTAACAATAGAGAGAATGGTGCTCTCTGCTTTTGACGAAAGAAGGAACAAATATCTGGAAGAACATCCCAGCGCGGGGAAGGATCCTAAGAAAACTGGAGGACCCATATACAAGAGAGTAGATGGAAAGTGGATGAGGGAACTCGTCCTTTATGACAAAGAAGAAATAAGGCGAATCTGGCGCCAAGCCAACAATGGTGATGATGCAACAGCTGGTCTGACTCACATGATGATCTGGCATTCCAATTTGAATGATACAACATACCAGAGGACAAGAGCTCTTGTTCGCACCGGCATGGATCCCAGGATGTGCTCTCTGATGCAGGGTTCGACTCTCCCTAGGAGATCTGGAGCTGCAGGCGCTGCAGTCAAAGGAGTTGGGACAATGGTGATGGAGTTGATAAGGATGATCAAACGTGGGATCAACGATCGGAACTTCTGGAGAGGTGAGAATGGACGAAAAACAAGGAGTGCTTACGAGAGAATGTGCAACATTCTCAAAGGAAAATTTCAAACAGCTGCACAAAGGGCAATGATGGATCAAGTGAGAGAAAGTCGGAACCCAGGAAATGCTGAGATCGAAGATCTCATCTTTCTGGCACGGTCTGCACTCGTATTGAGAGGGTCAGTTGCTCACAAATCTTGTCTGCCCGCCTGTGTGTATGGACCTGCCGTAGCCAGTGGGTACGACTTCGAAAAAGAGGGATACTCTTTAGTAGGAATAGACCCTTTCAAACTGCTTCAAAACAGCCAAGTATACAGCCTAATCAGACCGAACGAGAATCCAGCACACAAGAGTCAGCTGGTGTGGATGGCATGCAATTCTGCTGCATTTGAAGATCTAAGAGTATTAAGCTTCATCAGAGGGACCAAAGTATCCCCAAGGGGGAAACTTTCCACTAGAGGAGTACAAATTGCTTCAAATGAAAACATGGATACTATGGAATCAAGTACTCTTGAACTGAGAAGCAGGTACTGGGCCATAAGAACCAGAAGTGGAGGAAACACTAATCAACAGAGGGCCTCTGCAGGTCAAATCAGTGTGCAACCTGCATTTTCTGTGCAAAGAAACCTCCCATTTGACAAACCAACCATCATGGCAGCATTCACTGGGAATACAGAGGGAAGGACATCAGACATGAGGGCAGAAATTATAAGGATGATGGAAGGTGCAAAACCAGAAGAAATGTCCTTCCAGGGGCGGGGAGTCTTCGAGCTCTCGGACGAAAAGGCAACGAACCCGATCGTGCCCTCTTTTGACATGAGTAATGAAGGATCTTATTTCTTCGGAGACAATGCAGAGGAGTACGACAATTAA
		</sequence>
		<sequence>
			<taxon idref="1001939|human|CentralAsia|19670615|H2N2"/>
			------------------ATGGCGTCCCAAGGCACCAAACGGTCTTATGAACAGATGGAAACTGATGGGGAACGCCCGAATGCAACTGAAATCAGAGCATCCGTCGGGAAGATGATTGATGGAATTGGACGATTCTACATCCAAATGTGCACTGAACTTAAACTCAGTGATTATGAGGGGCGACTGATCCAGAACAGCTTAACAATAGAGAGAATGGTGCTCTCTGCTTTTGACGAAAGAAGGAATAGATATCTGGAAGAACATCCCAGCGCGGGGAAGGATCCTAAGAAAACTGGAGGACCCATATACAAGAGAGTAGATGGAAAGTGGATGAGGGGACTCGTCCTTTATGACAAAGAAGAAATAAGGCGAATCTGGCGCCAAGCCAATAATGGTGATGATGCAACAGCTGGTCTGACTCACATGATGATCTGGCATTCCAATTTGAATGATACAACATACCAGAGGACAAGAGCTCTTGTTCGCACCGGCATGGATCCCAGGATGTGCTCTCTGATGCAGGGTTCGACTCTCCCTAGGAGGTCTGGAGCTGCAGGCGCTGCAGTCAAAGGGGTTGGAACAATGGTGATGGAGTTGATAAGGATGATCAAACGTGGGATCAATGATCGGAACTTCTGGAGAGGTGAGAATGGACGAAAAACAAGGAGTGCTTACGAGAGAATGTGCAACATTCTCAAAGGAAAATTTCAAACAGCTGCACAAAGGGCAATGATGGATCAAGTGAGAGAAAGTCGGAACCCAGGAAATGCTGAGATCGAAGATCTCATCTTTCTGGCACGGTCTGCACTCGTATTGAGAGGGTCAGTTGCTCACAAATCTTGTCTGCCCGCCTGTGTGTATGGACCTGCCGTAGCCAGTGGGTACGACTTCGAAAAAGAAGGATACTCTTTAGTGGGAATAGACCCTTTCAAACTGCTTCAAAACAGCCAAGTATACAGCCTAATCAGACCGAACGAGAATCCAGCACACAAGAGTCAGCTGGTGTGGATGGCATGCAATTCTGCTGCATTTGAAGATCTAAGAGTATTAAGCTTCATCAGAGGGACCAAAGTATCCCCAAGGGGGAAGCTTTCCACTAGAGGAGTACAAATTGCTTCAAATGAAAACATGGATACTATGGAATCAAGTACTCTTGAACTGAGAAGCAAGTACTGGGCCATAAGAACCAGAAGTGGAGGAAACACTAATCAACAGAGGGCCTCTGCAGGTCAAATCAGTGTGCAACCTGCATTTTCTGTGCAAAGAAACCTCCCATTTGACAAACCAACCATCATGGCAGCATTCACTGGGAATACAGAGGGAAGAACATCAGACATGAGGGCAGAAATTATCAGGATGATGGAAGGTGCAAAACCAGAAGAAATGTCCTTCCAGGGGCGGGGAGTCTTCGAGCTCTCGGACGAAAAGGCAACGAACCCGATCGTGCCCTCTTTTGACATGAGTAATGAAGGATCTTATTTCTTCGGAGACAATGCAGATGAGTACGACAATTAA
		</sequence>
		<sequence>
			<taxon idref="21973|human|EastAsia|19720615|H3N2"/>
			------------------ATGGCGTCCCAAGGCACCAAACGGTCTTATGAACAGATGGAAACTGATGGGGAACGCCAGAATGCAACTGAGATCAGAGCATCCGTCGGGAAGATGATTGATGGAATTGGGCGATTCTACATCCAAATGTGCACTGAACTTAAACTCAGTGATTATGAGGGGCGACTGATCCAGAACAGCTTAACAATAGAGAGAATGGTGCTCTCTGCTTTCGACGAAAGAAGGAATAAATATCTGGAAGAACATCCCAGCGCGGGTAAGGATCCTAAGAAAACTGGAGGGCCCATATACAAGAGAGTAGATGGAAAGTGGATGAGGGAACTCGTTCTTTATGACAAAGAAGAAATAAGGCGAATCTGGCGCCAAGCCAATAATGGTGATGATGCAACAGCTGGTCTGACTCACATTATGATCTGGCATTCCAATTTGAATGATACAACATACCAGAGGACAAGAGCTCTTGTTCGCACCGGCATGGATCCCAGGATGTGCTCTCTGATGCAGGGTTCGACTCTCCCTAGGAGGTCTGGAGCTGCAGGCGCTGCAGTCAAAGGAGTTGGGACAATGGTGATGGAGTTGATAAGGATGATCAAACGTGGGATCAATGATCGGAACTTCTGGAGAGGTGAAAATGGACGAAAAACAAGGAGTGCTTACGAGAGGATGTGCAACATTCTCAAAGGAAAATTTCAAACAGCTGCACAAAGAGCAATGATGGATCAAGTGAGAGAAAGTCGGAACCCAGGAAATGCTGAGATCGAAGATCTCATCTTTCAGGCACGGTCTGCACTCATATTGAGAGGGTCAGTTGCTCACAAATCTTGTCTGCCCGCCTGTGTGTATGGACCTGCCGTAGCCAGTGGTTACGACTTCGAAAAAGAGGGATACTCTTTAGTGGGAATAGACCCTTTCAAACTGCTTCAAAACAGCCAAGTATACAGCCTAATCAGACCGAACGAGAATCCAGCACACAAGAGTCAGCTGGTGTGGATGGCATGCCATTCTGCTGCATTTGAAGATCTAAGAGTGTTAAGCTTCATTAGAGGGACCAAAGTATCCCCAAGGGGGAAACTTTCCACTAGAGGAGTACAAATTGCTTCAAATGAAAACATGGATGCTATGGAATCAAGTACTCTTGAACTGAGAAGCAGGTACTGGGCCATAAGAACCAGAAGTGGAGGAAACACTAATCAACAGAGGGCCTCTGCAGGTCAAATCAGTGTGCAACCTGCATTTTCTGTGCAAAGAAACCTCCCATTTGACAAACCAACCATCATGGCAGCATTCACTGGGAATACAGAGGGAAGAACATCAGACATGAGGGCAGAAATTATAAGGATGATGGAAGGTGCAAAACCAGAAGAAATGTCCTTCCAGGGGCGGGGAGTCTTCGAGCTCTCGGACGAAAAGGCAACGAACCCGATCGTGCCCTCTTTTGACATGAGTAATGAAGGATCTTATTTCTTCGGAGACAATGCAGAGGAGTACGACAATTAA
		</sequence>
		<sequence>
			<taxon idref="1026400|human|Oceania|19680615|H2N2"/>
			------------------ATGGCGTCCCAAGGCACCAAACGGTCTTATGAACAGATGGAAACTGATGGGGAACGCCAGAATGCAACTGAGATCAGAGCATCCGTCGGGAAGATGATTGATGGAATTGGACGATTCTACATCCAAATGTGCACTGAACTTAAACTCAGTGATTATGAGGGGCGGCTGATCCAGAACAGCTTAACAATAGAGAGAATGGTGCTCTCTGCTTTTGACGAGAGAAGGAATAAATATCTGGAAGAACATCCCAGCGCGGGGAAGGATCCTAAGAAAACTGGAGGACCCATATACAAGAGAGTAGATGGAAAGTGGATGAGGGAACTCGTCCTTTATGACAAAGAAGAAATAAGGCGAATCTGGCGCCAAGCCAATAATGGTGATGATGCAACAGCTGGTCTGACTCACATGATGATCTGGCATTCCAATTTGAATGATACAACATACCAGAGGACAAGAGCTCTTGTTCGCACCGGAATGGATCCCAGGATGTGCTCTCTGATGCAGGGTTCGACTCTCCCTAGGAGGTCTGGAGCTGCAGGCGCTGCAGTCAAAGGAGTTGGGACAATGGTGATGGAGTTGATCAGAATGATCAAACGTGGGATCAATGATCGGAACTTCTGGAGAGGTGAGAATGGACGAAAAACAAGGAGTGCTTACGAGAGAATGTGCAACATTCTCAAAGGAAAATTTCAAACAGCTGCACAAAGAGCAATGATGGATCAAGTGAGAGAAAGCCGGAACCCAGGAAATGCTGAGATCGAAGATCTCATCTTTCTGGCACGGTCTGCACTCATATTGAGAGGGTCAGTTGCTCACAAATCTTGTCTGCCCGCCTGTGTGTATGGACCTGCCGTAGCCAGTGGGTACGACTTCGAAAAAGAGGGATACTCTTTAGTGGGAATAGACCCTTTCAAACTGCTTCAAAACAGCCAAGTATACAGCCTAATCAGACCGAACGAGAATCCAGCACACAAGAGTCAGCTGGTGTGGATGGCATGCAATTCTGCTGCATTTGAAGATCTAAGAGTATTAAGCTTCATCAGAGGGACCAAAGTATCCCCAAGGGGGAAACTTTCCACTAGAGGAGTACAAATTGCTTCAAATGAAAACATGGATACTATGGGATCAAGTACTCTTGAACTGAGAAGCAGGTACTGGGCCATAAGGACCAGAAGTGGAGGAAACACTACTCAACAGAGGGCCTCTGCAGGTCAAATCAGTGTGCAACCTGCATTTTCTGTGCAAAGAAACCTCCCATTTGACAAACCAACCATCATGGCAGCATTCACTGGGAATACAGAGGGAAGAACATCAGACATGAGGGCAGAAATCATAAGGATGATGGAAGGTGCAAAACCAGAAGAAATGTCCTTCCAGGGGCGGGGAGTCTTCGAGCTCTCGGACGAAAAGGCAACGAACCCGATCGTGCCCTCTTTTGACATGAGTAATGAAGGATCTTATTTCTTCGGAGACAATGCAGAGGAGTACGACAATTAA
		</sequence>
		<sequence>
			<taxon idref="1001938|human|CentralEurope|19640615|H2N2"/>
			------------------ATGGCGTCCCAAGGCACCAAACGGTCTTATGAACAGATGGAAACTGATGGGGAACGCCAGAATGCAACTGAGATCAGAGCATCCGTCGGGAAGATGATTGATGGAATTGGACGATTCTACATCCAAATGTGCACTGAACTTAAACTCAGTGATTATGAGGGGCGACTGATCCAGAACAGCTTAACAATAGAGAGAATGGTGCTCTCTGCTTTTGACGAGAGAAGGAATAAATATCTGGAAGAACATCCCAGCGCGGGGAAGGATCCTAAGAAAACTGGAGGACCCATATACAAGAGAGTAGATAGAAAGTGGATGAGGGAACTCGTCCTTTATGACAAAGAAGAAATAAGGCGAATCTGGCGCCAAGCCAATAATGGTGATGATGCAACAGCTGGTCTGACTCACATGATGATCTGGCATTCCAATTTGAATGATACAACATACCAGAGGACAAGAGCTCTTGTTCGCACCGGAATGGATCCCAGGATGTGCTCTCTGATGCAGGGTTCGACTCTCCCTAGGAGGTCTGGAGCTGCAGGCGCTGCAGTCAAAGGAGTTGGGACAATGGTGATGGAGTTGATCAGAATGATCAAACGTGGGATCAATGATCGGAACTTCTGGAGAGGTGAGAATGGACGAAAAACAAGGAGTGCTTACGAGAGAATGTGCAACATTCTCAAAGGAAAATTTCAAACAGCTGCACAAAGAGCAATGATGGATCAAGTGAGAGAAAGCCGGAACCCAGGAAATGCTGAGATCGAAGATCTCATCTTTCTGGCACGGTCTGCACTCATATTGAGAGGGTCAGTTGCTCACAAATCTTGTCTGCCCGCCTGTGTGTATGGACCTGCCGTAGCCAGTGGGTACGACTTCGAAAAAGAGGGATACTCTTTAGTGGGAATAGACCCTTTCAAACTGCTTCAAAACAGCCAAGTATACAGCCTAATCAGACCGAACGAGAATCCAGCACACAAGAGTCAGCTGGTGTGGATGGCATGCAATTCTGCTGCATTTGAAGATCTAAGAGTATTAAGCTTCATCAGAGGGACCAAAGTATCCCCAAGGGGGAAACTTTCCACTAGAGGAGTACAAATTGCTTCAAATGAAAACATGGATACTATGGAATCAAGTACTCTTGAACTGAGAAGCAGGTACTGGGCCATAAGGACCAGAAGTGGAGGAAACACTAATCAACAGAGGGCCTCTGCAGGTCAAATCAGTGTGCAACCTGCATTTTCTGTGCAAAGAAACCTCCCATTTGACAAACCAACCATCATGGCAGCATTCACTGGGAATACAGAGGGAAGAACATCAGACATGAGGGCAGAAATCATAAGGATGATGGAAGGTGCAAAACCAGAAGAAATGTCCTTCCAGGGGCGGGGAGTCTTCGAGCTCTCGGACGAAAAGGCAACGAACCCGATCGTGCCCTCTTTTGACATGAGTAATGAAGGATCTTATTTCTTCGGAGACAATGCAGAGGAGTACGACAATTAA
		</sequence>
		<sequence>
			<taxon idref="26205|human|NorthAmerica|19670615|H2N2"/>
			------------------ATGGCGTCCCAAGGCACCAAACGGTCTTATGAACAGATGGAAACTGATGGGGAACGCCAGAATGCAACTGAGATCAGGGCATCCGTCGGGAAGATGATTGATGGAATTGGACGATTCTACATCCAAATGTGCACTGAACTTAAACTCAGTGATTATGAGGGGCGATTGATCCAGAACAGCTTAACAATAGAGAGAATGGTGCTCTCTGCTTTTGACGAGAGAAGGAATAAATATCTGGAAGAACATCCCAGCGCGGGGAAGGATCCTAAGAAAACTGGAGGGCCCATATACAAGAGAGTAGATGGAAAGTGGATGAGGGAACTCGTCCTCTATGACAAAGAAGAAATAAGGCGAATCTGGCGCCAAGCCAATAATGGTGATGATGCGACAGCTGGTCTGACTCACATGATGATCTGGCATTCCAATTTGAATGATACAACATACCAGAGGACAAGAGCTCTTGTTCGCACCGGAATGGATCCCAGGATGTGCTCTCTGATGCAGGGTTCGACTCTCCCTAGGAGGTCTGGAGCTGCAGGCGCTGCAGTCAAAGGAGTCGGGACAATGGTGATGGAGTTGATCAGAATGATCAAACGTGGGATCAACGATCGGAACTTCTGGAGAGGTGAGAATGGACGAAAAACAAGGAGTGCTTACGAGAGAATGTGCAACATTCTCAAAGGAAAATTTCAAACAGCTGCACAAAGAGCAATGATGGATCAAGTGAGAGAAAGCCGGAACCCAGGAAATGCTGAGATCGAAGATCTCATATTTTTGGCACGGTCTGCACTCATATTGAGAGGGTCAGTTGCTCACAAATCTTGTCTGCCCGCCTGTGTGTATGGACCTGCCGTAGCCAGTGGGTACGACTTCGAAAAAGAGGGATACTCTTTAGTGGGAATAGACCCTTTCAAACTGCTTCAAAACAGCCAAGTATACAGCCTAATCAGACCGAACGAGAATCCAGCACACAAGAGTCAGCTGGTGTGGATGGCATGCAATTCTGCTGCATTTGAAGATCTAAGAGTATTAAGCTTCATCAGAGGGACCAAAGTATCCCCAAGGGGGAAACTTTCCACTAGAGGAGTACAAATTGCTTCAAATGAAAACATGGATACTATGGAATCAAGTACTCTTGAACTGAGAAGCAGGTACTGGGCCATAAGGACCAGAAGTGGAGGAAACACTAATCAACAGAGGGCCTCTGCAGGTCAAATCAGTGTGCAACCTGCATTTTCTGTGCAAAGAAACCTCCCATTTGACAAACCAACCATCATGGCAGCATTCACTGGGAATACAGAGGGAAGAACATCAGACATGAGGGCAGAAATCATAAGGATGATGGAAGGTGCAAAACCAGAAGAAATGTCCTTCCAGGGGCGGGGAGTCTTCGAGCTCTCGGACGAAAAGGCAACGAACCCGATCGTGCCCTCTTTTGACATGAGTAATGAAGGATCTTATTTCTTCGGAGACAATGCAGAGGAGTACGACAATTAA
		</sequence>
		<sequence>
			<taxon idref="26207|human|NorthAmerica|19680615|H2N2"/>
			------------------ATGGCGTCCCAAGGCACCAAACGGTCTTATGAACAGATGGAAACTGATGGGGAACGCCAGAATGCAACTGAGATCAGGGCATCCGTCGGGAAGATGATTGATGGAATTGGACGATTCTACATCCAAATGTGCACTGAACTTAAACTCAGTGATTATGAGGGGCGATTGATCCAGAACAGCTTAACAATAGAGAGAATGGTGCTCTCTGCTTTTGACGAGAGAAGGAATAAATATCTGGAAGAACATCCCAGCGCGGGGAAGGATCCTAAGAAAACTGGAGGGCCCATATACAGGAGAGTAGATGGAAAGTGGATGAGGGAACTCGTCCTTTATGACAAAGAAGAAATAAGGCGAATCTGGCGCCAAGCCAATAATGGTGATGATGCGACAGCTGGTCTGACTCACATGATGATCTGGCATTCCAATTTGAATGATACAACATACCAGAGGACAAGAGCTCTTGTTCGCACCGGAATGGATCCCAGGATGTGCTCTCTGATGCAGGGTTCGACTCTCCCTAGGAGGTCTGGAGCTGCAGGCGCTGCAGTCAAAGGAGTCGGGACAATGGTGATGGAGTTGATCAGAATGATCAAACGTGGGATCAACGATCGAAACTTCTGGAGAGGTGAGAATGGACGAAAAACAAGGAGTGCTTACGAGAGAATGTGCAACATTCTCAAAGGAAAATTTCAAACAGCTGCACAAAGAGCAATGATGGATCAAGTGAGAGAAAGCCGGAACCCAGGAAATGCTGAGATCGAAGATCTCATATTTTTGGCACGGTCTGCACTCATATTGAGAGGGTCAGTTGCTCACAAATCTTGTCTGCCCGCCTGTGTGTATGGACCTGCCGTAGCCAGTGGGTACGACTTCGAAAAAGAGGGATACTCTTTAGTGGGAATAGACCCTTTCAAACTGCTTCAAAACAGCCAAGTATACAGCCTAATCAGACCGAACGAGAATCCAGCACACAAGAGTCAGCTGGTGTGGATGGCATGCAATTCTGCTGCATTTGAAGATCTAAGAGTATTAAGCTTCATCAGAGGGACCAAAGTATCTCCAAGGGGGAAACTTTCCACTAGAGGAGTACAAATTGCTTCAAATGAAAACATGGATACTATGGAATCGAGTACTCTTGAACTGAGAAGCAGGTACTGGGCCATAAGGACCAGAAGTGGAGGAAACACTAATCAACAGAGGGCCTCTGCAGGTCAAATCAGTGTGCAACCTGCATTTTCTGTGCAAAGAAACCTCCCATTTGACAAACCAACCATCATGGCAGCATTCACTGGGAATACAGAGGGAAGAACATCAGACATGAGGGCAGAAATCATAAGGATGATGGAAGGTGCAAAACCAGAAGAAATGTCCTTCCAGGGGCGGGGAGTCTTCGAGCTCTCGGACGAAAAGGCAACGAACCCGATCGTGCCTTCTTTTGACATGAGTAATGAAGGATCTTATTTCTTCGGAGACAATGCAGAGGAGTACGACAATTAA
		</sequence>
		<sequence>
			<taxon idref="16775|human|NorthAmerica|19710615|H3N2"/>
			------------------ATGGCGTCCCAAGGCACCACACGGTCTTATGAACAGATGGAAACTGATGGGGAACGCCAGAATGCAACTGAGATCAGGGCATCCGTCGGGAAGATGGTTGATGGAATTGGACGATTCTACATCCAAATGTGCACTGAACTTAAACTCAGTGATTATGAGGGGCGATTGATCCAGAACAGCTTAACAATAGAGAGAATGGTGCTCTCTGCTTTTGACGAGAGAAGGAATAGATATCTGGAAGAACATCCCAGCGCGGGGAAGGATCCTAAGAAAACTGGAGGGCCCATATACAGGAGAGTAGATGGAAAGTGGATAAGGGAACTCGTCCTTTATGACAAAGAAGAAATAAGGCGAATCTGGCGCCAAGCCAATAATGGTGATGATGCGACAGCTGGTCTAACTCACATGATGATCTGGCATTCCAATTTGAATGATACAACATACCAGAGGACAAGAGCTCTTGTTCGCACCGGAATGGATCCCAGGATGTGCTCTCTGATGCAGGGTTCGACTCTCCCTAGGAGGTCTGGAGCTGCAGGCGCTGCAGTCAAAGGAGTCGGAACAATGGTGATGGAGTTGATCAGAATGATCAAACGTGGGATCAACGATCGAAACTTCTGGAGAGGTGAGAATGGACGAAAAACAAGAGGTGCTTACGAGAGAATGTGCAACATTCTCAAAGGAAAATTTCAAACAGCTGCACAAAGAGCAATGATGGATCAAGTGAGAGAAAGCCGGAACCCAGGAAATGCTGAGATCGAAGATCTCATATTTTTGGCACGGTCTGCACTCGTATTGAGAGGGTCAGTTGCTCACAAATCCTGTCTGCCCGCCTGTGTGTATGGACCTGCCGTAGCCAGTGGGTACGACTTCGAAAAAGAGGGATACTCTTTAGTGGGAATAGACCCTTTCAAACTGCTTCAAAACAGCCAAGTATACAGCCTAATCAGACCGAACGAGAATCCAGCACACAAGAGTCAGCTGGTGTGGATGGCATGCAATTCTGCTGCATTTGAAGATCTAAGAGTATTAAGCTTCATCAGAGGGACCAAAGTATCTCCAAGGGGGAAACTTTCCACTAGAGGAGTACAAATTGCTTCAAATGAAAACATGGATACTATGGAATCAAGTACTCTTGAACTGAGAAGCAAGTACTGGGCCATAAGGACCAGAAGTGGAGGAAACACTAATCAACAGAGGGCCTCTGCAGGCCAAATCAGTGTGCAACCTGCATTTTCTGTGCAAAGAAACCTCCCATTCGACAAACCAACCATCATGGCAGCATTCACTGGGAATACAGAGGGAAGAACATCAGACATGAGGGCAGAAATCATAAGGATGATGGAAGGTGCAAAACCAGAAGAAGTGTCCTTCCGTGGGCGGGGAGTCTTCGAGCTCTCGGACGAAAAGGCAACGAACCCGATCGTGCCCTCTTTTGACATGAGTAATGAAGGATCTTATTTCTTCGGAGACAATGCAGAGGAATACGACAATTAA
		</sequence>
		<sequence>
			<taxon idref="1013156|human|WesternEurope|19720615|H3N2"/>
			------------------ATGGCGTCCCAAGGCACCAAACGGTCTTATGAACAGATGGAAACTGATGGGGAACGCCAGAATGCAACTGAGATCAGGGCATCCGTCGGGAAGATGATTAATGGAATTGGACGATTCTACATCCAAATGTGCACTGAACTTAAACTCAGTGATTATGAGGGGCGATTGATCCAGAACAGCTTAACAATAGAGAGAATGGTGCTCTCTGCTTTTGATGAGAGAAGGAATAGATATCTAGAAGAACATCCCAGCGCGGGGAAGGATCCTAAGAAAACTGGAGGGCCCATATACAAGAGAGTAGATGGAAAGTGGATGAGGGAACTCGTCCTTTATGACAAAGAAGAAATAAGGCGAATCTGGCGCCAAGCCAATAATGGTGATGATGCGACAGCTGGTCTAACTCACATGATGATCTGGCATTCCAATCTGAATGATACAACATACCAGAGGACAAGAGCTCTTGTTCGCACCGGAATGGATCCCAGGATGTGCTCTCTGATGCAGGGTTCGACTCTCCCTAGGAGGTCTGGAGCTGCAGGCGCTGCAGTCAAAGGAGTTGGGACAATGGTGATGGAGTTGATCAGAATGATCAAACGTGGGATCAACGATCGGAACTTCTGGAGAGGTGAGAATGGACGAAAAACAAGGGGTGCTTATGAGAGAATGTGCAACATTCTCAAAGGAAAATTTCAAACAGCTGCACAAAGAGCAATGATGGATCAAGTGAGAGAAAGCCGGAACCCAGGAAATGCTGAGATCGAAGATCTCATATTTTTGGCACGGTCTGCACTAATATTGAGAGGGTCAGTTGCTCACAAATCTTGTCTGCCTGCCTGTGTGTATGGACCTGCCGTAGCCAGTGGGTACGACTTCGAAAAAGAGGGATACTCTTTAGTGGGAATAGACCCTTTCAAACTACTTCAAAACAGCCAAGTATACAGCCTAATCAGACCGAACGAGAATCCAGCACACAAGAGTCAGCTGGTGTGGATGGCATGCAATTCTGCTGCATTTGAAGATCTAAGATTATTAAGCTTCATCAGAGGGACCAAAGTATCTCCAAGGGGGAAACTTTCAACTAGAGGAGTACAAATTGCTTCAAATGAAAACATGGATACTATGGAATCAAGTACTCTTGAACTGAGAAGCAGGTACTGGGCCATAAGGACCAGAAGTGGAGGAAACACTAATCAACAGAGGGCCTCCGCAGGCCAAATCAGTGTGCAACCTGCATTTTCTGTGCAAAGAAACCTCCCATTTGACAAATCTACCATCATGGCAGCATTCACTGGGAATACGGAGGGAAGAACCTCAGACATGAGGGCAGAAATCATAAGGATGATGGAAGGTGCAAAACCAGAAGAAGTGTCCTTCCGTGGGCGGGGAGTCTTCGAGCTCTCGGACGGAAAGGCAACGAACCCGATCGTGCCCTCTTTTGACATGAGTAATGAAGGATCTTATTTCTTTGGAGACAATGCAGAGGAATACGACAATTAA
		</sequence>
		<sequence>
			<taxon idref="23055|human|NorthAmerica|19720615|H3N2"/>
			------------------ATGGCGTCCCAAGGCACCAAACGGTCTTATGAACAGATGGAAACTGATGGGGAACGCCAGAATGCAACTGAGATCAGGGCATCCGTCGGGAAGATGATTGATGGAATTGGACGATTCTACATCCAAATGTGCACTGAACTTAAACTCAGTGATTATGAGGGGCGATTGATCCAGAACAGCTTAACAATAGAGAGAATGGTGCTCTCTGCTTTTGATGAGAGAAGGAATAGATATCTGGAAGAACATCCCAGCGCGGGGAAAGATCCTAAGAAGACTGGAGGGCCCATATACAAGAGAGTAGATGGAAAGTGGATGAGGGAACTCGTCCTTTATGACAAAGAAGAAATAAGGCGAATCTGGCGCCAAGCCAATAATGGTGATGATGCAACAGCTGGTCTAACTCACATGATGATCTGGCATTCCAATTTGAATGATACAACATACCAGAGGACAAGAGCTCTTGTTCGCACCGGAATGGATCCCAGGATGTGCTCTCTGATGCAGGGTTCGACTCTCCCTAGGAGGTCTGGAGCTGCAGGCGCTGCAGTCAAAGGAGTCGGGACAATGGTGATGGAGCTGATCAGAATGATCAAACGTGGGATCAACGATCGGAACTTCTGGAGAGGTGAGAATGGACGAAAAACAAGGGGTGCTTATGAGAGAATGTGCAACATTCTCAAAGGAAAATTTCAAACAGCTGCACAAAGAGCAATGATGGATCAAGTGAGAGAAAGCCGGAACCCAGGAAATGCTGAGATCGAAGATCTCATATTTTTGGCACGGTCTGCACTAATATTGAGAGGGTCAGTTGCTCACAAATCTTGTCTGCCTGCCTGTGTGTATGGACCTGCCGTAGCCAGTGGGTACGACTTCGAAAAAGAGGGATACTCTTTAGTGGGGATAGACCCTTTCAAACTACTTCAAAACAGCCAAGTATACAGCCTAATCAGACCGAACGAGAATCCAGCACACAAGAGTCAGCTGGTGTGGATGGCATGCAATTCTGCTGCATTTGAAGATCTAAGATTATTAAGCTTCATCAGAGGGACCAAAGTATCTCCAAGGGGGAAACTTTCAACTAGAGGAGTACAAATTGCTTCAAATGAAAACATGGATACTATGGAATCAAGTACTCTTGAACTGAGAAGCAGGTACTGGGCCATAAGGACCAGAAGTGGAGGAAACACTAATCAACAGAGGGCCTCCGCAGGCCAAATCAGTGTGCAACCTGCATTTTCTGTGCAAAGAAACCTCCCATTTGACAAATCAACCATCATGGCAGCATTCACTGGGAATACGGAGGGAAGAACCTCAGACATGAGGGCAGAAATCATAAGGATGATGGAAGGTGCAAAACCAGAAGAAGTGTCCTTCCGTGGGCGGGGAGTCTTCGAGCTCTCGGACGAAAAGGCAACGAACCCGATCGTGCCCTCTTTTGACATGAGTAATGAAGGATCTTATTTCTTCGGAGACAATGCAGAGGAGTACGACAATTAA
		</sequence>
		<sequence>
			<taxon idref="1013158|human|WesternEurope|19730615|H3N2"/>
			------------------ATGGCGTCCCAAGGCACCAAACGGTCTTATGAACAGATGGAAACTGATGGGGAACGCCAGAATGCAACTGAGATCAGGGCATCCGTCGGGAAGATGATTGATGGAATTGGACGATTCTACATCCAAATGTGCACTGAACTTAAACTCAGTGATTATGAGGGGCGATTGATCCAGAACAGCTTAACAATAGAGAGAATGGTGCTCTCTGCTTTTGATGAGAGAAGGAATAGATATCTGGAAGAACATCCCAGCGCGGGGAAAGATCCTAAGAAAACTGGAGGGCCCATATACAAGAGAGTAGATGGAAAGTGGATGAGGGAACTCGTCCTTTATGACAAAGAAGAAATAAGGCGAATCTGGCGCCAAGCCAATAATGGTGATGATGCGACAGCTGGTCTAACTCACATGATGATCTGGCATTCCAATTTGAATGATACAACATACCAGAGGACAAGAGCTCTTGTTCGCACCGGAATGGATCCCAGGATGTGCTCTCTGATGCAGGGTTCGACTCTCCCTAGGAGGTCTGGAGCTGCAGGCGCTGCAGTCAAAGGAGTCGGGACAATGGTGATGGAGCTGATCAGAATGATCAAACGTGGGATCAACGATCGGAACTTCTGGAGAGGTGAGAATGGACGAAAAACAAGGGGTGCTTATGAGAGAATGTGCAACATTCTCAAAGGAAAATTTCAAACAGCTGCACAAAGAGCAATGATGGATCAAGTGAGAGAAAGCCGGAACCCAGGAAATGCTGAGATCGAAGATCTCATATTTTTGGCACGGTCTGCACTAATATTGAGAGGGTCAGTTGCTCACAAATCTTGTCTGCCTGCCTGTGTGTATGGACCTGCCGTAGCCAGTGGGTACGACTTCGAAAAAGAGGGATACTCTTTAGTGGGAATAGACCCTTTCAAACTACTTCAAAACAGCCAAGTATACAGCCTAATCAGACCGAACGAGAATCCAGCACACAAGAGTCAGCTGGTGTGGATGGCATGCAATTCTGCTGCATTTGAAGATCTAAGATTATTAAGCTTCATCAGAGGGACCAAAGTATCTCCAAGGGGGAAACTTTCAACTAGAGGAGTACAAATTGCTTCAAATGAAAACATGGATACTATGGAATCAAGTACTCTTGAACTGAGAAGCAGGTACTGGGCCATAAGGACCAGAAGTGGAGGAAACACTAATCAACAGAGGGCCTCCGCAGGCCAAATCAGTGTGCAACCTGCATTTTCTGTGCAAAGAAACCTCCCATTTGACAAATCAACCATCATGGCAGCATTCACTGGGAATACGGAGGGAAGAACCTCAGACATGAGGGCAGAAATCATAAGGATGATGGAAGGTGCAAAACCAGAAGAAGTGTCCTTCCGTGGGCGGGGAGTCTTCGAGCTCTCGGACGAAAAGGCAACGAACCCGATCGTGCCCTCTTTTGACATGAGTAATGAAGGATCTTATTTCTTCGGAGACAATGCAGAGGAGTACGACAATTAA
		</sequence>
		<sequence>
			<taxon idref="16809|human|EasternEurope|19720615|H3N2"/>
			------------------ATGGCGTCCCAAGGCACCAAACGGTCTTATGAACAGATGGAAACTGATGGGGAACGCCAGAATGCAACTGAGATCAGGGCATCCGTCGGGAAGATGATTGATGGAATTGGACGATTCTACATCCAAATGTGCACTGAACTTAAACTCAGTGATTATGAGGGGCGATTGATCCAGAACAGCTTAACAATAGAGAGAATGGTGCTCTCTGCTTTTGATGAGAGAAGGAATAGATATCTGGAAGAACATCCCAGCGCGGGGAAAGATCCTAAGAAAACTGGAGGGCCCATATACAAGAGAGTAGATGGAAAGTGGATGAGGGAACTCGTCCTTTATGACAAAGAAGAAATAAGGCGAATCTGGCGCCAAGCCAATAATGGTGATGATGCGACAGCTGGTCTAACTCACATGATGATCTGGCATTCCAATTTGAATGATACAACATACCAGAGGACAAGAGCTCTTGTTCGCACCGGAATGGATCCCAGGATGTGCTCTCTGATGCAGGGTTCGACTCTCCCTAGGAGGTCTGGAGCTGCAGGCGCTGCAGTCAAAGGAGTCGGGACAATGGTGATGGAGCTGATCAGAATGATCAAACGTGGGATCAACGATCGGAACTTCTGGAGAGGTGAGAATGGACGAAAAACAAGGGGTGCTTATGAGAGAATGTGCAACATTCTCAAAGGAAAATTTCAAACAGCTGCACAAAGAGCAATGATGGATCAAGTGAGAGAAAGCCGGAACCCAGGAAATGCTGAGATCGAAGATCTCATATTTTTGGCACGGTCTGCACTAATATTGAGAGGGTCAGTTGCTCACAAATCTTGTCTGCCTGCCTGTGTGTATGGACCTGCCGTAGCCAGTGGGTACGACTTCGAAAAAGAGGGATACTCTTTAGTGGGAATAGACCCTTTCAAACTACTTCAAAACAGCCAAGTATACAGCCTAATCAGACCGAACGAGAATCCAGCACACAAGAGTCAGCTGGTGTGGATGGCATGCAATTCTGCTGCATTTGAAGATCTAAGATTATTAAGCTTCATCAGAGGGACCAAAGTATCTCCAAGGGGGAAACTTTCAACTAGAGGAGTACAAATTGCTTCAAATGAAAACATGGATACTATGGAATCAAGTACTCTTGAACTGAGAAGCAGGTACTGGGCCATAAGGACCAGAAGTGGAGGAAACACTAATCAACAGAGGGCCTCCGCAGGCCAAATCAGTGTGCAACCTGCATTTTCTGTGCAAAGAAACCTCCCATTTGACAAATCAACCATCATGGCAGCATTCACTGGGAATACGGAGGGAAGAACCTCAGACATGAGGGCAGAAATCATAAGGATGATGGAAGGTGCAAAACCAGAAGAAGTGTCCTTCCGTGGGCGGGGAGTCTTCGAGCTCTCGGACGAAAAGGCAACGAACCCGATCGTGCCCTCTTTTGACATGAGTAATGAAGGATCTTATTTCTTCGGAGACAATGCAGAGGAGTACGACAATTAA
		</sequence>
		<sequence>
			<taxon idref="22649|human|NorthAmerica|19730615|H3N2"/>
			------------------ATGGCGTCCCAAGGCACCAAACGGTCTTATGAACAGATGGAAACTGATGGGGAACGCCAGACTGCAACTGAGATCAGGGCATCCGTCGGGAAGATGATTGATGGAATTGGACGATTCTACATCCAAATGTGCACTGAACTTAAACTCAGTGATTATGAGGGGCGATTGATCCAGAACAGCTTAACAATAGAGAGAATGGTGCTCTCTGCTTTTGATGAGAGAAGGAATAGATATCTGGAAGAACATCCCAGCGCGGGGAAAGATCCTAAGAAAACTGGAGGGCCCATATACAAGAGAGTAGATGGAAAGTGGATGAGGGAACTCGTCCTTTATGACAAAGAAGAAATAAGGCGAATCTGGCGCCAAGCCAATAATGGTGATGATGCGACAGCTGGTCTAACTCACATGATGATCTGGCATTCCAATTTGAATGATACAACATACCAGAGGACAAGAGCTCTTGTTCGCACCGGAATGGATCCCAGGATGTGCTCTCTGATGCAGGGTTCGACTCTCCCTAGGAGGTCTGGAGCTGCAGGCGCTGCAGTCAAAGGAGTCGGGACAATGGTGATGGAGCTGATCAGAATGATCAAACGTGGGATCAACGATCGGAACTTCTGGAGAGGTGAGAATGGACGAAAAACAAGGGGTGCTTATGAGAGAATGTGCAACATTCTCAAAGGAAAATTTCAAACAGCTGCACAAAGAGCAATGATGGATCAAGTGAGAGAAAGCCGGAACCCAGGAAATGCTGAGATCGAAGATCTCATATTTTTGGCACGGTCTGCACTAATATTGAGAGGGTCAGTTGCTCACAAATCTTGTCTGCCTGCCTGTGTGTATGGACCTGCCGTAGCCAGTGGGTACGACTTCGAAAAAGAGGGATACTCTTTAGTGGGAATAGACCCTTTCAAACTACTTCAAAACAGCCAAGTATACAGCCTAATCAGACCGAACGAGAATCCAGCACACAAGAGTCAGCTGGTGTGGATGGCATGCAATTCTGCTGCATTTGAAGATCTAAGATTATTAAGTTTCATCAGAGGGACCAAAGTATCTCCAAGGGGGAAACTTTCAACTAGAGGAGTACAAATTGCTTCAAATGAAAACATGGATACTATGGAATCAAGTACTCTTGAACTGAGAAGCAGGTACTGGGCCATAAGGACCAGAAGTGGAGGAAACACTAATCAACAGAGGGCCTCCGCAGGCCAAATCAGTGTGCAACCTGCATTTTCTGTGCAAAGAAACCTCCCATTTGACAAATCAACCATCATGGCAGCATTCACTGGGAATACGGAGGGAAGAACCTCAGACATGAGGGCAGAAATCATAAGGATGATGGAAGGTGCAAAACCAGAAGAAGTGTCCTTCCGTGGGCGGGGAGTCTTCGAGCTCTCGGACGAAAAGGCAACGAACCCGATCGTGCCCTCTTTTGACATGAGTAATGAAGGATCTTATTTCTTCGGAGACAATGCAGAGGAGTACGACAATTAA
		</sequence>
		<sequence>
			<taxon idref="1014802|swine|WesternEurope|19900806|H3N2"/>
			------------------ATGGCGTCCCAAGGCACCAAGCGGTCTTATGAACAGATGGAAACTGATGGAGAACGCCAGAATGCAACTGAGATCAGAGCATCTGTCGGGAAGATGATTGATGGAATTGGACGATTCTACATCCAAATGTGCACTGAACTTAAACTCAGTGATTATGAGGGACGATTGATCCAGAATAGCTTAACAATAGAGAGGATGGTGCTCTCTGCTTTTGATGAGAGAAGGAATAGATATCTGGAAGAACATCCCAGCCCGGGGAAGGATCCTAAGAAGACCGGAGGGCCTATATACAAGAGAACAGACGGAAAGTGGATGAGGGAACTCATCCTTTATGACAAGGAAGAAATAAGGCGAATCTGGCGCCAAGCCAATAATGGTGAAGATGCGACGGCTGGTCTAACCCACATGATGATCTGGCATTCCAACTTGAATGATGCAACATACCAGAGGACAAGAGCTCTTGTTCGCACCGGAATGGATCCCAGGATGTGCTCTCTGATGCAGGGTTCGACTCTCCCTAGGAGATCTGGAGCTGCAGGCGCTGCAGTCAAAGGGATCGGGACAATGGTGATGGAACTGATCAGAATGATCAAACGTGGAATCAACGACCGGAACTTCTGGAGAGGTGAGAACGGACGAAAAACAAGGGGTGCGTATGAGAGGATGTGCAACATCCTCAAAGGAAAATTTCAAACAGCTGCACAAAGAGCAATGATGGATCAAGTGAGAGAAAGCCGGAACCCAGGAAATGCTGAGATCGAAGATCTCATATTTTTGGCACGGTCTGCATTGATATTGAGAGGGTCAGTTGCTCACAAATCTTGTCTGCCTGCCTGTGTGTATGGACCTGCAGTAGCCAGTGGGTACGATTTCGAAAAAGAGGGATACTCTTTAGTAGGGATAGACCCTTTCAAACTACTTCAAAACAGCCAAGTGTACAGCCTAATCAGACCGAACGAGAATCCAGCACACAAGAGTCAACTGGTGTGGATGGCGTGCAATTCTGCTGCATTTGAAGATCTAAGATTACTAAGCTTCATCAGAGGGACCAAGGTATCTCCAAGGGGGAAACTTTCAACTAGAGGAGTACAAATTGCTTCAAATGAAAACATGGATACAATGGGATCAAGTACTCTTGAACTGAGAAGCAAGTACTGGGCCATAAGAACCAGAAGTGGAGGAAACACTAATCAACAGAAGGCTTCCGCAGGCCAAATCAGTGTGCAGCCTACATTTTCTGTGCAAAGAAACCTCCCATTTGACAAATCAACCATCATGGCAGCATTCACTGGGAATATGGAGGGAAGAACCTCAGACATGAGAGCAGAGATCATAAGAATGATGGAAGGTGCAAAACCAGAAGAAGTGTCTTTCCGTGGGCGGGGAGTCTTCGAGCTCTCAGACGAAAGGGCAACGAACCCGATCGTGCCCTCTTTTGACATGAGTAATGAAGGATCTTATTTCTTCGGAGACAATGCAGAAGAGTACGACAATTAA
		</sequence>
		<sequence>
			<taxon idref="21967|human|EastAsia|19730615|H3N2"/>
			------------------ATGGCGTCCCAAGGCACCAAACGGTCTTATGAACAGATGGAAACTGATGGGGAACGCCAGAATGCAACTGAGATCAGGGCATCCGTCGGGAAGATGATTGATGGAATTGGACGATTCTACATCCAAATGTGCACTGAACTTAAACTCAGTGATTATGAGGGGCGATTGATCCAGAACAGCTTAACAATAGAGAGAATGGTGCTCTCTGCTTTTGATGAGAGAAGGAATAGATATCTGGAAGAACATCCCAGCGCGGGGAAAGATCCTAAGAAAACTGGAGGGCCTATATACAAGAGAGTAGATGGAAAGTGGATGAGGGAACTCGTCCTTTATGACAAAGAAGAAATAAGGCGAATCTGGCGCCAAGCCAATAATGGTGATGATGCGACAGCTGGTCTAACTCACATGATGATCTGGCATTCCAATTTGAATGATACAACATACCAGAGGACAAGAGCTCTTGTTCGCACAGGAATGGATCCCAGGATGTGCTCTCTGATGCAGGGTTCGACTCTCCCTAGGAGGTCTGGAGCTGCAGGCGCTGCAGTCAAAGGAGTCGGGACAATGGTGATGGAGCTGATCAGAATGATCAAACGTGGGATCAACGATCGGAACTTCTGGAGAGGTGAGAATGGACGAAAAACAAGGGGTGCTTATGAGAGAATGTGCAACATTCTCAAAGGAAAATTTCAAACAGCTGCACAAAGAGCAATGATGGATCAAGTAAGAGAAAGCCGGAACCCAGGAAATGCTGAGATCGAAGATCTCATATTTTTGGCACGGTCTGCACTAATATTGAGAGGGTCAGTTGCTCACAAATCTTGTCTGCCTGCCTGTGTGTATGGACCTGCCGTAGCCAGTGGGTACGACTTCGAAAAAGAGGGATACTCTTTAGTGGGAATAGACCCTTTCAAACTACTTCAAAACAGCCAAGTATACAGCCTAATCAGACCGAACGAGAATCCAGCACACAAGAGTCAGCTGGTGTGGATGGCATGCAATTCTGCTGCATTTGAAGATCTAAGATTATTAAGCTTCATCAGAGGGACCAAAGTATCTCCAAGGGGGAAACTTTCAACTAGAGGAGTACAAATTGCTTCAAATGAAAACATGGATACTATGGAATCAAGTACTCTTGAACTGAGAAGCAGGTACTGGGCCATAAGGACCAGAAGTGGAGGAAACACTAATCAACAGAGGGCCTCCGCAGGCCAAATCAGTGTGCAACCTGCATTTTCTGTGCAAAGAAACCTCCCATTTGACAAATCAACCATCATGGCAGCATTCACTGGGAATACGGAGGGAAGAACCTCAGACATGAGGGCAGAAATCATAAGGATGATGGAAGGTGCAAAACCAGAAGAAGTGTCCTTCCGTGGGCGGGGAGTCTTCGAGCTCTCGGACGAAAAGGCAACGAACCCGATCGTGCCCTCTTTTGACATGAGTAATGAAGGATCTTATTTCTTCGGAGACAATGCAGAGGAGTACGACAATTAA
		</sequence>
		<sequence>
			<taxon idref="1013155|human|WesternEurope|19720615|H3N2"/>
			------------------ATGGCGTCCCAAGGCACCAAACGGTCTTATGAACAGATGGAAACTGATGGGGAACGCCAGAATGCAACTGAGATCAGGGCATCCGTCGGGAAGATGATTGATGGAATTGGACGATTCTACATCCAAATGTGCACTGAACTTAAACTCAGTGATTATGAGGGGCGATTGATCCAGAACAGCTTAACAATAGAGAGAATGGTGCTCTCTGCTTTTGATGAGAGAAGGAATAGATATCTGGAAGAACATCCCAGCGCGGGGAAAGATCCTAAGAAAACTGGAGGGCCCATATACAAGAGAGTAGATGGAAAGTGGATGAGGGAACTCGTCCTTTATGACAAAGAAGAAATAAGGCGAATCTGGCGTCAAGCCAATAATGGTGATGATGCGACAGCTGGTCTAACTCACATGATGATCTGGCATTCCAATTTGAATGATACAACATACCAGAGGACAAGAGCTCTTGTTCGCACTGGAATGGATCCCAGGATGTGCTCTCTGATGCAGGGTTCGACTCTCCCTAGGAGGTCTGGAGCTGCAGGCGCTGCAGTCAAAGGAGTCGGGACAATGGTGATGGAGCTGATCAGAATGATCAAACGTGGGATCAATGATCGGAACTTCTGGAGAGGTGAGAATGGACGAAAAACAAGGGGTGCTTATGAGAGAATGTGCAACATTCTCAAAGGAAAATTTCAAACAGCTGCACAAAGAGCAATGATGGATCAAGTGAGAGAAAGCCGGAACCCAGGAAATGCTGAGATCGAAGATCTCATATTTTTGGCACGGTCTGCACTAATATTGAGAGGGTCAGTTGCTCACAAATCTTGTCTGCCTGCCTGTGTGTATGGACCTGCCGTAGCCAGTGGGTACGACTTCGAAAAAGAGGGATACTCTTTAGTGGGAATAGACCCTTTCAAACTACTTCAAAACAGCCAAGTATACAGCCTAATCAGACCGAACGAGAATCCAGCACACAAGAGTCAGCTGGTGTGGATGGCATGCAATTCTGCTGCATTTGAAGATCTAAGATTATTAAGCTTCATCAGAGGGACCAAATTATCTCCAAGGGGGAAACTTTCAACTAGAGGAGTACAAATTGCTTCAAATGAAAACATGGATACTATGGAATCAAGTACTCTTGAACTGAGAAGCAGGTACTGGGCCATAAGGACCAGAAGTGGAGGAAACACTAATCAACAGAGGGCCTCCGCAGGCCAGATCAGTGTGCAACCTGCATTTTCTGTGCAAAGAAACCTCCCATTTGACAAATCAACCATCATGGCAGCATTCACTGGGAATACGGAGGGAAGAACCTCAGACATGAGGGCAGAAATCATAAGGATGATGGAAGGTGCAAAACCAGAAGAAGTGTCCTTCCGTGGGCGGGGAGTCTTCGAGCTCTCGGACGAAAAGGCAACGAACCCGATCGTGCCCTCTTTTGACATGAGTAATGAAGGATCTTATTTCTTCGGAGACAATGCAGAGGAGTACGACAATTAA
		</sequence>
		<sequence>
			<taxon idref="22673|human|EastAsia|19740615|H3N2"/>
			------------------ATGGCGTCCCAAGGCACCAAACGGTCTTATGAACAGATGGAAACTGATGGGGAACGCCAGAATGCAACTGAGATCAGGGCATCCGTCGGGAAGATGATTGATGGAATTGGACGATTCTACATCCAAATGTGCACTGAACTTAAACTCAGTGATTATGAAGGGCGATTGATCCAGAACAGCTTAACAATAGAGAGAATGGTGCTCTCTGCTTTTGATGAGAGAAGGAATAGATATCTGGAAGAACATCCCAGCGCGGGGAAAGATCCTAAGAAAACTGGAGGGCCCATATACAAGAGAGTAGATGGAAAGTGGATGAGGGAACTCGTCCTTTATGACAAAGAAGAAATAAGGCGAATCTGGCGCCAAGCCAATAATGGTGATGATGCGACAGCTGGTCTAACTCACATGATGATCTGGCATTCCAATTTGAATGATACAACATATCAGAGGACAAGAGCTCTTGTTCGCACCGGAATGGATCCCAGGATGTGCTCTCTGATGCAGGGTTCGACTCTCCCTAGGAGGTCTGGAGCTGCAGGCGCTGCAGTCAAAGGAGTCGGGACAATGGTGATGGAGCTGATCAGAATGATCAAACGTGGGATCAACGATCGGAACTTCTGGAGAGGTGAGAATGGACGAAAAACAAGGGGTGCTTATGAGAGAATGTGCAACATTCTCAAAGGAAAATTTCAAACAGCTGCACAAAGAGCAATGATGGATCAAGTGAGAGAAAGCCGGAACCCAGGAAATGCTGAGATCGAAGATCTCATATTTTCGGCACGGTCTGCACTAATATTGAGAGGGTCAGTTGCTCACAAATCTTGTCTGCCTGCCTGTGTGTATGGACCTGCCGTAGCCAGTGGGTACGACTTCGAAAAAGAGGGATATTCTTTGGTGGGAATAGACCCTTTCAAACTACTTCAAAACAGCCAAGTATACAGCCTAATCAGACCGAACGAGAATCCAGCACACAAGAGTCAGCTGGTGTGGATGGCATGCCATTCTGCTGCATTTGAAGATCTAAGATTATTAAGCTTCATCAGAGGGACCAAAGTATCTCCAAGGGGGAAACTTTCAACTAGAGGAGTACAAATTGCTTCAAATGAAAACATGGATACTATGGAATCAAGTACTCTTGAACTGAGAAGCAGGTACTGGGCCATAAGGACCAGAAGTGGAGGAAACACTAATCAACAGAGGGCCTCCGCAGGCCAAATCAGTGTGCAACCTGCATTTTCTGTGCAAAGAAACCTCCCATTTGACAAATCAACCATCATGGCAGCATTCACTGGGAATACGGAGGGAAGAACCTCAGACATGAGGGCAGAAATCATAAGGATGATGGAAGGTGCAAAACCAGAAGAAGTGTCCTTCCGTGGGCGGGGAGTCTTCGAGCTCTCGGACGAAAAGGCAACGAACCCGATCGTGCCCTCTTTTGACATGAGTAATGAAGGATCTTATTTCTTCGGAGACAATGCAGAAGAGTACGACAATTAA
		</sequence>
		<sequence>
			<taxon idref="1008665|swine|EastAsia|20060615|H3N2"/>
			------------------ATGGCGTCCCAAGGCACCAAACGGTCTTATGAACAGATGGAAACTGATGGGGAACGCCAAAATGCAACTGAAATCAGGGCATCCGTCGGGAGGATGATTGATGGAATTGGACGATTCTACATCCAAATGTGCACTGAACTTAAACTCAGTGATTATGAAGGGCGATTGATCCAGAACAGCTTAACAATAGAGAGAATGGTGCTCTCTGCCTTTGATGAGAGAAGGAATAGATATCTGGAAGAACATCCCAGCGCAGGGAAAGATCCTAAGAAAACTGGAGGGCCCATATACAAGAGAGTAGATGGAAAGTGGATGAGGGAACTCGTCCTTTATGACAAAGAAGAAATAAGGCGAATCTGGCGCCAAGCCAATAATGGTGATGATGCGACAGCTGGTCTAACTCACATGATGATCTGGCATTCCAATTTGAATGATACAACATATCAGAGGACAAGAGCTCTTGTTCGCACCGGAATGGATCCCAGGATGTGCTCTCTGATGCAGGGTTCGACTCTCCCTAGGAGGTCTGGAGCTGCAGGCGCTGCAGTCAAAGGAGTCGGAACAATGGTGATGGAGCTGATCAGAATGATCAAACGTGGGATCAACGATCGGAACTTCTGGAGAGGTGAAAATGGACGAAAAACAAGGAGTGCTTATGAGAGAATGTGCAACATTCTCAAAGGAAAATTTCAAACAGCTGCACAAAGAGCAATGATGGATCAAGTGAGAGAAAGCCGGAACCCAGGAAATGCTGAGATCGAAGATCTCATATTTTCGGCACGGTCTGCACTAATATTGAGAGGGTCAGTTGCTCACAAATCTTGTCTGCCTGCCTGTGTGTATGGACCTGCCGTAGCCAGTGGGTACAACTTTGAAAAAGAGGGATATTCTTTGGTGGGAATTGACCCTTTCAAACTACTTCAAAACAGTCAAGTATACAGCCTAATCAGACCGAACGAGAATCCAGCACACAAGAGTCAGCTGGTGTGGATGGCATGCCATTCTGCTGCATTTGAAGATCTAAGATTATTAAGCTTCATCAGAGGGACCAAAGTATCCCCAAGGGGGAAACTTTCAACTAGAGGAGTACAAATTGCTCCAAATGAAAACATGGATACTATGGAATCAAGTACTCTTGAACTGAGAAGCAGGTACTGGGCCATAAGGACCAGAAGTGGAGGAAACACTAATCAACAGAGGGCCTCCGCAGGCCAAATCAGTGTGCAACCTGCATTTTCTGTGCAAAGAAACCTCCCATTTGACAAATCAACCATCATGGCAGCATTCACTGGGAATACGGAAGGAAGAACCTCAGACATGAGGGCAGAAATCATAAGGATGATGGAAGGTGCAAAACCAGAAGAAATGTCCTTCCGTGGGCGGGGAGTCTTCGAGCTCTCGGACGAAAAGGCAACGAACCCGGTCGTGCCCTCTTTTGACATGAGTAATGAAGGATCTTATTTCTTCGGAGACAATGCAGAGGAGTACGACAATTAA
		</sequence>
		<sequence>
			<taxon idref="1014165|swine|EastAsia|20080715|H3N2"/>
			------------------ATGGCGTCCCAAGGCACCAAACGGTCTTATGAACAGATGGAAACTGATGGGGAACGCCAGAATGCAACTGAAATCAGGGCATCCGTCGGGAGGATGATTGATGGAATTGGACGATTCTACATCCAAATGTGCACTGAACTTAAACTCAGTGATTATGAAGGGCGATTGATCCAGAACAGCTTAACAATAGAGAGAATGGTGCTCTCTGCCTTTGATGAGAGAAGGAATAGATATCTGGAAGAACATCCCAGCGCAGGGAAAGATCCTAAGAAAACTGGAGGGCCCATATACAAGAGAGTAGATGGAAAGTGGATGAGGGAACTCGTCCTTTATGACAAAGAAGAAATAAGGCGAATCTGGCGCCAAGCCAATAATGGTGATGATGCGACAGCTGGTCTAACTCACATGATGATCTGGCATTCCAATTTGAATGATACAACATATCAGAGGACAAGAGCTCTTGTTCGCACCGGAATGGATCCCAGGATGTGCTCTCTGATGCAGGGTTCGACTCTCCCTAGGAGGTCTGGAGCTGCAGGCGCTGCAGTCAAAGGAGTCGGAACAATGGTGATGGAGCTGATCAGAATGATCAAACGTGGGATCAACGATCGGAACTTCTGGAGAGGTGAAAATGGACGAAAAACAAGGAGTGCTTATGAGAGAATGTGCAACATTCTCAAAGGAAAATTTCAAACAGCTGCACAAAGAGCAATGATGGATCAAGTGAGAGAAAGCCGGAACCCAGGAAATGCTGAGATCGAAGATCTCATATTTTCGGCACGGTCTGCACTAATATTGAGAGGGTCAGTTGCTCACAAATCTTGTCTGCCTGCCTGTGTGTATGGACCTGCCGTAGCCAGTGGGTACAACTTTGAAAAAGAGGGATATTCTTTGGTGGGAATTGACCCTTTCAAACTACTTCAAAACAGTCAAGTATACAGCCTAATCAGACCGAACGAGAATCCAGCACACAAGAGTCAGCTGGTGTGGATGGCATGCCATTCTGCTGCATTTGAAGATCTAAGATTATTAAGCTTCATCAGAGGGACCAAAGTATCCCCAAGGGGGAAACTTTCAACTAGAGGAGTACAAATTGCTTCAAATGAAAACATGGATACTATGGAATCAAGTACTCTTGAACTGAGAAGCAGGTACTGGGCCATAAGGACCAGAAGTGGAGGAAACACTAATCAACAGAGGGCCTCCGCAGGCCAAATCAGTGTGCAACCTGCATTTTCTGTGCAAAGAAACCTCCCATTTGACAAATCAACCATCATGGCAGCATTCACTGGGAATACGGAAGGAAGAACCTCAGACATGAGGGCAGAAATCATAAGGATGATGGAAGGTGCAAAACCAGAAGAAATGTCCTTCCGTGGGCGGGGAGTCTTCGAGCTCTCGGACGAAAAGGCAACGAACCCGGTCGTGCCCTCTTTTGACATGAGTAATGAAGGATCTTATTTCTTCGGAGACAATGCAGAGGAGTACGACAATTAA
		</sequence>
		<sequence>
			<taxon idref="22017|human|EastAsia|19750615|H3N2"/>
			------------------ATGGCGTCCCAAGGCACCAAACGGTCTTATGAACAGATGGAAACTGATGGGGAACGCCAGAATGCAACTGAAATCAGGGCATCCGTCGGGAAGATGATTGATGGAATTGGACGATTCTACATCCAAATGTGCACTGAACTTAAACTCAGTGATTATGAAGGGCGATTGATCCAGAACAGCTTAACAATAGAGAGAATGGTGCTCTCTGCCTTTGATGAGAGAAGGAATAGATATCTGGAAGAACATCCCAGCGCGGGGAAAGATCCTAAGAAAACTGGAGGGCCCATATACAAGAGAGTAGATGGAAAGTGGATGAGGGAACTCGTCCTTTATGACAAAGAAGAAATAAGGCGAATCTGGCGCCAAGCCAATAATGGTGATGATGCGACAGCTGGTCTAACTCACATGATGATCTGGCATTCCAATTTGAATGATACAACATATCAGAGGACAAGAGCTCTTGTTCGCACCGGAATGGATCCCAGGATGTGCTCTCTGATGCAGGGTTCGACTCTCCCTAGGAGGTCTGGAGCTGCAGGCGCTGCAGTCAAAGGAGTCGGGACAATGGTGATGGAGCTGATCAGAATGATCAAACGTGGGATCAACGATCGGAACTTCTGGAGAGGTGAGAATGGACGAAAAACAAGGAGTGCTTATGAGAGAATGTGCAACATTCTCAAAGGAAAATTTCAAACAGCTGCACAAAGAGCAATGATGGATCAAGTGAGAGAAAGCCGGAACCCAGGAAATGCTGAGATCGAAGATCTCATATTTTCGGCACGGTCTGCACTAATATTGAGAGGGTCAGTTGCTCACAAATCTTGTCTGCCTGCCTGTGTGTATGGACCTGCCGTAGCCAGTGGGTACGACTTTGAAAAAGAGGGATATTCTTTGGTGGGAATTGACCCTTTCAAACTACTTCAAAACAGCCAAGTATACAGCCTAATCAGACCGAACGAGAATCCAGCACACAAGAGTCAGCTGGTGTGGATGGCATGCCATTCTGCTGCATTTGAAGATCTAAGATTATTAAGCTTCATCAGAGGGACCAAAGTATCTCCAAGGGGGAAACTTTCAACTAGAGGAGTACAAATTGCTTCAAATGAAAACATGGATACTATGGAATCAAGTACTCTTGAACTGAGAAGCAGATACTGGGCCATAAGGACCAGAAGTGGAGGAAACACTAATCAACAGAGGGCCTCCGCAGGCCAAATCAGTGTGCAACCTGCATTTTCTGTGCAAAGAAACCTCCCATTTGACAAATCAACCATCATGGCAGCATTCACTGGGAATACGGAAGGAAGAACCTCAGACATGAGGGCAGAAATCATAAGGATGATGGAAGGTGCAAAACCAGAAGAAGTGTCCTTCCGTGGGCGGGGAGTCTTCGAGCTCTCGGACGAAAAGGCAACGAACCCGGTCGTGCCCTCTTTTGACATGAGTAATGAAGGATCTTATTTCTTCGGAGACAATGCAGAGGAGTACGACAATTAA
		</sequence>
		<sequence>
			<taxon idref="22631|human|NorthAmerica|19770615|H3N2"/>
			------------------ATGGCGTCCCAAGGCACCAAACGGTCTTATGAACAGATGGAAACTGATGGGGAACGCCAGAATGCAACTGAGATCAGGGCATCCGTCGGGAAGATGATTGATGGAATTGGGCGATTCTACATCCAAATGTGCACTGAACTTAAACTCAGTGATTATGAAGGGCGATTGATCCAGAACAGCTTAACAATAGAGAGAATGGTGCTCTCTGCTTTTGATGAGAGAAGGAATAGATATCTGGAAGAACATCCCAGCGCGGGGAAAGATCCTAAGAAAACTGGAGGGCCCATATACAAAAGAGTAGATGGGAAGTGGATGAGGGAACTCGTCCTTTATGACAAAGAAGAAATAAGACGAATCTGGCGCCAAGCCAATAATGGTGATGATGCGACAGCTGGTCTAACTCACATGATGATCTGGCATTCCAATTTGAATGATACAACATATCAGAGAACAAGAGCTCTTGTTCGCACCGGAATGGATCCCAGGATGTGCTCTCTGATGCAGGGTTCGACTCTCCCTAGGAGGTCTGGAGCTGCAGGCGCTGCAGTCAAAGGAATCGGGACAATGGTGATGGAGCTGATCAGAATGATCAAACGTGGGATCAACGATCGGAACTTCTGGAGAGGTGAGAATGGACGAAAAACAAGGAGTGCTTATGAGAGAATGTGCAACATTCTCAAAGGAAAATTTCAAACAGCTGCACAAAGAGCAATGATGGATCAAGTGAGAGAAAGCCGGAACCCAGGAAATGCTGAGATTGAAGATCTCATATTTTCGGCACGGTCTGCACTAATATTGAGAGGGTCAGTTGCTCACAAATCTTGTCTGCCTGCCTGTGTGTATGGACCTGCCGTAGCCAGTGGGTACGACTTCGAAAAAGAGGGATATTCTTTGGTGGGAATAGACCCTTTCAAACTACTTCAAAACAGCCAAGTATACAGCCTAATCAGACCGAACGAGAATCCAGCACACAAGAGTCAGCTGGTGTGGATGGCATGCCATTCTGCTGCATTTGAAGATCTAAGATTATTAAGCTTCATCAGAGGGACCAAAGTATCTCCAAGGGGGAAACTTTCAACTAGAGGAGTACAAATTGCTTCAAATGAAAACATAGATACTATGGAATCAAGTACTCTTGAACTGAGAAGCAGGTACTGGGCCATAAGGACCAGGAGTGGAGGAAACACTAATCAACAGAGGGCTTCCGCAGGCCAAATCAGTGTGCAACCTACATTTTCTGTGCAAAGAAACCTTCCATTTGACAAATCAACCATCATGGCAGCATTCACTGGGAATACGGAGGGAAGAACCTCAGACATGAGGGCAGAAATCATAAGGATGATGGAAGGTGCAAAACCAGAAGAAGTGTCCTTCCGTGGGCGGGGAGTTTTCGAGCTCTCAGACGAAAAGGCAACGAACCCGATCGTGCCCTCTTTTGACATGAGTAATGAAGGATCTTATTTCTTCGGAGACAATGCAGAAGAGTACGACAATTAA
		</sequence>
		<sequence>
			<taxon idref="22621|human|NorthAmerica|19780615|H3N2"/>
			------------------ATGGCGTCCCAAGGCACCAAACGGTCTTATGAACAGATGGAAACTGATGGGGAACGCCAGAATGCAACTGAGATCAGGGCATCCGTCGGGAAGATGATTGATGGAATTGGACGATTCTACATCCAAATGTGCACTGAACTTAAACTCAGTGATTATGAAGGGCGATTGATCCAGAACAGCTTAACAATAGAGAGAATGGTGCTCTCTGCTTTTGATGAGAGAAGGAATAGATATCTGGAAGAACATCCCAGCGCGGGGAAAGATCCTAAGAAAACTGGAGGGCCCATATACAAAAGAGTAGATGGAAAGTGGATGAGGGAACTCGTCCTTTATGACAAAGAAGAAATAAGACGAATCTGGCGCCAAGCCAATAATGGTGATGATGCGACAGCTGGTCTAACTCACATGATGATCTGGCATTCCAATTTGAATGATACAACATATCAGAGAACAAGAGCTCTTGTTCGCACCGGAATGGATCCCAGGATGTGCTCTCTGATGCAGGGTTCGACTCTCCCTAGGAGGTCTGGAGCTGCAGGCGCTGCAGTCAAAGGAATCGGGACAATGGTGATGGAGCTGATCAGAATGATCAAACGTGGGATCAACGATCGGAACTTCTGGAGAGGTGAGAATGGACGAAAAACAAGGAGTGCTTATGAGAGAATGTGCAACATTCTCAAAGGAAAATTTCAAACAGCTGCACAAAGAGCAATGATGGATCAAGTGAGAGAAAGCCGGAACCCAGGAAATGCTGAGATTGAAGATCTCATATTTTCGGCACGGTCTGCACTAATATTGAGAGGGTCAGTTGCTCACAAATCTTGTCTGCCTGCCTGTGTGTATGGACCTGCCGTAGCCAGTGGGTACGACTTCGAAAAAGAGGGATATTCTTTGGTGGGAATAGACCCTTTCAAACTACTTCAAAACAGCCAAGTATACAGCCTAATCAGACCGAACGAGAATCCAGCACACAAGAGTCAGCTGGTGTGGATGGCATGCCATTCTGCTGCATTTGAAGATCTAAGATTATTAAGCTTCATCAGAGGGACCAAAGTATCTCCAAGGGGGAAACTTTCAACTAGAGGAGTACAAATTGCTTCAAATGAAAACATGGATACTATGGAATCAAGTACTCTTGAACTGAGAAGCAGGTACTGGGCCATAAGGACCAGGAGTGGAGGAAACACTAATCAACAGAGGGCTTCCGCAGGCCAAATCAGTGTGCAACCTACATTTTCTGTGCAAAGAAACCTTCCATTTGACAAATCAACCATCATGGCAGCATTCACTGGGAATACGGAGGGAAGAACCTCAGACATGAGGGCAGAAATCATAAGGATGATGGAAGGTGCAAAACCAGAAGAAGTGTCCTTCCGTGGGCGGGGAGTTTTCGAGCTCTCAGACGAAAAGGCAACGAACCCGATCGTGCCCTCTTTTGACATGAGTAATGAAGGATCTTATTTCTTCGGAGACAATGCAGAAGAGTACGACAATTAA
		</sequence>
		<sequence>
			<taxon idref="1020931|human|WesternEurope|19760615|H3N2"/>
			------------------ATGGCGTCCCAAGGCACCAAACGGTCTTATGAACAGATGGAAACTGATGGGGAACGCCAGAATGCAACTGAGATCAGGGCATCCGTCGGGAAGATGATTGATGGAATTGGACGATTCTACATCCAAATGTGCACTGAACTTAAACTCAGTGATTATGAAGGGCGATTGATCCAGAACAGCTTAACAATAGAGAGAATGGTGCTCTCTGCTTTTGATGAGAGAAGGAATAGATATCTGGAAGAACATCCCAGCGCGGGGAAAGATCCTAAGAAAACTGGAGGGCCCATATACAAGAGAGTAGATGGAAAGTGGATGAGGGAACTCGTCCTTTATGACAAAGAAGAAATAAGGCGAATCTGGCGCCAAGCCAATAATGGTGATGATGCGACAGCTGGTCTAACTCACATGATGATCTGGCATTCCAATTTGAATGATACAACATATCAGAGGACAAGAGCTCTTGTTCGCACCGGAATGGATCCCAGGATGTGCTCTCTGATGCAGGGTTCGACTCTCCCTAGGAGGTCTGGAGCTGCAGGCGCTGCAGTCAAAGGAGTCGGGACAATGGTGATGGAGCTGATCAGAATGATCAAACGTGGGATCAACGATCGGAACTTCTGGAGAGGTGAGAATGGACGAAAAACAAGGAGTGCTTATGAGAGAATGTGCAACATTCTCAAAGGGAAATTTCAAACAGCTGCACAAAGAGCAATGATGGATCAAGTGAGAGAAAGCCGGAACCCAGGGAATGCTGAGATCGAAGACCTCATATTTTCGGCACGGTCTGCACTAATATTGAGAGGGTCAGTTGCTCACAAATCTTGTCTGCCTGCCTGTGTGTATGGACCTGCCGTAGCCAGTGGGTACGACTTCGAAAAAGAGGGATATTCTTTGGTGGGAATAGACCCTTTCAAACTACTTCAAAACAGCCAAGTATACAGCCTAATCAGACCGAACGAGAATCCAGCACACAAGAGTCAGCTGGTGTGGATGGCATGCCATTCTGCTGCATTTGAAGATCTAAGATTATTAAGCTTCATCAGAGGGACCAAAGTATCTCCAAGGGGGAAACTTTCAACTAGAGGAGTACAAATTGCTTCAAATGAAAACATGGATACTATGGAATCAAGTACTCTTGAACTGAGAAGCAGGTACTGGGCCATAAGGACCAGGAGTGGAGGAAACACTAATCAACAGAGGGCCTCCGCAGGCCAAATCAGTGTGCAACCTACATTTTCTGTGCAAAGAAACCTCCCATTTGACAAATCAACCATCATGGCAGCATTCACTGGGAATACGGAGGGAAGAACCTCAGACATGAGGGCAGAAATCATAAGGATGATGGAAGGTGCAAAACCAGAAGAAGTGTCCTTCCGTGGGCGGGGAGTTTTCGAGCTCTCAGACGAAAAGGCAACGAACCCGATCGTGCCCTCTTTTGACATGAGTAATGAAGGATCTTATTTCTTCGGAGACAATGCAGAAGAGTACGACAATTAA
		</sequence>
		<sequence>
			<taxon idref="26553|human|NorthAmerica|19780615|H1N1"/>
			------------------ATGGCGTCCCAAGGCACCAAACGGTCTTATGAACAGATGGAAACTGATGGGGAACGCCAGAATGCAACTGAGATCAGGGCATCCGTCGGGAAGATGATTGATGGAATTGGACGATTCTACATCCAAATGTGCACTGAACTTAAACTCAGTGATTATGAAGGGCGATTGATCCAGAACAGCTTAACAATAGAGAGAATGGTGCTCTCTGCTTTTGATGAGAGAAGGAATAGATATCTGGAAGAACATCCCAGCGCGGGGAAAGACCCTAAGAAAACTGGAGGGCCCATATACAAGAGAGTAGATGGAAAGTGGATGAGGGAACTCATCCTTTATGACAAAGAAGAAATAAGGCGAATCTGGCGCCAAGCCAATAATGGTGATGATGCGACAGCTGGTCTAACTCACATGATGATCTGGCATTCCAACTTGAATGATACAACATACCAGAGGACAAGAGCTCTTGTTCGCACCGGAATGGATCCCAGGATGTGCTCTCTGATGCAGGGTTCGACTCTCCCTAGGAGGTCTGGAGCTGCAGGCGCTGCAGTCAAAGGAGTCGGGACAATGGTGATGGAGCTGATCAGAATGATCAAACGGGGGATCAACGATCGGAACTTCTGGAGAGGTGAGAATGGACGAAAAACAAGGAGTGCTTATGAGAGAATGTGCAACATTCTCAAAGGAAAATTTCAAACAGCTGCACAAAGAGCAATGATGGATCAAGTGAGAGAAAGCCGGAACCCAGGAAATGCTGAGATCGAAGATCTCATATTTTCGGCACGGTCTGCACTAATATTGAGAGGGTCAGTTGCTCACAAATCCTGTCTACCTGCCTGTGTGTATGGACCTGCCGTAGCCAGTGGGTACGACTTCGAAAAAGAGGGATATTCTTTGGTGGGAATAGACCCTTTCAAACTACTTCAAAACAGCCAAGTATACAGCCTAATCAGACCGAACGAGAATCCAGCACACAAGAGTCAGCTGGTGTGGATGGCATGCCATTCTGCTGCATTTGAAGATCTAAGATTGTTAAGCTTCATCAGAGGGACCAAAGTATCTCCACGGGGGAAACTTTCAACTAGAGGAGTACAAATTGCTTCAAATGAGAACATGGATACTATGGAATCAAGTACTCTTGAACTGAGAAGCAGGTACTGGGCCATAAGGACCAGGAGTGGAGGAAACACTAATCAACAGAGGGCCTCCGCAGGCCAAATCAGTGTGCAACCTACATTTTCTGTGCAAAGAAACCTCCCATTTGACAAATCAACCGTCATGGCAGCATTCACTGGGAATACGGAGGGAAGAACCTCAGACATGAGGGCAGAAATCATAAGGATGATGGAAGATGCAAAACCAGAAGAAGTGTCCTTCCGTGGGCGGGGAGTTTTCGAGCTCTCAGACGAAAAGGCAACGAACCCGATCGTGCCCTCTTTTGACATGAGTAATGAAGGATCTTATTTCTTCGGAGACAATGCAGAAGAGTACGACAATTAA
		</sequence>
		<sequence>
			<taxon idref="26601|human|EasternEurope|19790615|H1N1"/>
			------------------ATGGCGTCCCAAGGCACCAAACGGTCTTATGAACAGATGGAAACTGATGGGGAACGCCAGAATGCAACTGAGATCAGGGCATCCGTCGGGAAGATGATTGATGGAATTGGACGATTCTACATCCAAATGTGCACTGAACTTAAACTCAGTGATTATGAAGGGCGATTGATCCAGAACAGCTTAACAATAGAGAGAATGGTGCTCTCTGCTTTTGATGAGAGAAGGAATAGATATCTGGAAGAACATCCCAGCGCGGGGAAAGATCCTAAGAAAACTGGAGGGCCCATATACAAGAGAGTAGATGGAAAGTGGATGAGGGAACTCATCCTTTATGACAAAGAAGAAATAAGGCGAATCTGGCGCCAAGCCAATAATGGTGATGATGCGACAGCTGGTCTAACTCACATGATGATCTGGCATTCCAATTTGAATGATACAACATACCAGAGGACAAGAGCTCTTGTTCGCACCGGAATGGATCCCAGGATGTGCTCTCTGATGCAGGGTTCGACTCTCCCTAGGAGGTCTGGAGCTGCAGGCGCTGCAGTCAAAGGAGTCGGGACAATGGTGATGGAGCTGATCAGAATGATCAAACGGGGGATCAACGATCGGAACTTCTGGAGAGGTGAGAATGGACGAAAAACAAGGAGTGCTTATGAGAGAATGTGCAACATTCTCAAAGGAAAATTTCAAACAGCTGCACAAAGAGCAATGATGGATCAAGTGAGAGAAAGCCGGAACCCAGGAAATGCTGAGATCGAAGATCTCATATTTTCGGCACGGTCTGCACTAATATTGAGAGGGTCAGTTGCTCACAAATCCTGTCTACCTGCCTGTGTGTATGGACCTGCCGTAGCCAGTGGGTACGACTTCGAAAAAGAGGGATATTCTTTGGTGGGAATAGACCCTTTCAAACTACTTCAAAACAGCCAAGTATACAGCCTAATCAGACCGAACGAGAATCCAGCACACAAGAGTCAGCTGGTGTGGATGGCATGCCATTCTGCTGCATTTGAAGATCTAAGATTGTTAAGCTTCATCAGAGGGACCAAAGTATCTCCACGGGGGAAACTTTCAACTAGAGGAGTACAAATTGCTTCAAATGAGAACATGGATACTATGGAATCAAGTACTCTTGAACTGAGAAGCAGGTACTGGGCCATAAGGACCAGGAGTGGAGGAAACACTAATCAACAGAGGGCCTCCGCAGGCCAAATCAGTGTGCAACCTACATTTTCTGTGCAAAGAAACCTCCCATTTGACAAATCAACCGTCATGGCAGCATTCACTGGGAATACGGAGGGAAGAACCTCAGACATGAGGGCAGAAATCATAAGGATGATGGAAGATGCAAAACCAGAAGAAGTGTCCTTCCGTGGGCGGGGAGTTTTCGAGCTCTCAGACAAAAAGGCAACGAACCCGATCGTGCCCTCTTTTGACATGAGTAATGAAGGATCTTATTTCTTCGGAGACAATGCAGAAGAGTACGACAATTAA
		</sequence>
		<sequence>
			<taxon idref="26117|human|NorthAmerica|19780615|H3N2"/>
			------------------ATGGCGTCCCAAGGCACCAAACGGTCTTATGAACAGATGGAAACTGATGGGGAACGCCAGAATGCAACTGAGATCAGGGCATCCGTCGGGAAGATGATTGATGGAATTGGACGATTCTACATCCAAATGTGCACTGAACTTAAACTCAGTGATTATGAAGGGCGATTGATCCAGAACAGCTTAACAATAGAGAGAATGGTGCTCTCTGCTTTTGATGAGAGAAGGAATAGATATCTGGAAGAACATCCCAGCGCGGGGAAAGATCCTAAGAAAACTGGAGGGCCCATATACAAGAGAGTAGATGGAAAGTGGATGAGGGAACTCGTCCTTTATGACAAAGAAGAAATAAGGCGAATCTGGCGCCAAGCCAATAATGGTGATGATGCGACAGCTGGTCTAACTCACATGATGATCTGGCATTCCAATTTGAATGATACAACATACCAGAGGACAAGAGCTCTTGTTCGCACCGGAATGGATCCCAGGATGTGCTCTCTGATGCAGGGTTCGACTCTCCCTAGGAGGTCTGGAGCTGCAGGCGCTGCAGTCAAAGGAGTCGGGACAATGGTGATGGAGCTGATCAGAATGATCAAACGGGGGATCAACGATCGGAATTTCTGGAGAGGTGAGAATGGACGAAAAACAAGGAGTGCTTATGAGAGAATGTGCAACATTCTCAAAGGAAAATTTCAAACAGCTGCACAAAGAGCAATGATGGATCAAGTGAGAGAAAGCCGGAACCCAGGAAATGCTGAGATCGAAGATCTCATATTTTCGGCAAGGTCTGCACTAATATTGAGAGGGTCAGTTGCTCACAAATCTTGTCTACCTGCCTGTGTGTATGGACCTGCCGTAGCCAGTGGGTACGACTTCGAAAAAGAGGGATATTCTTTGGTGGGAATAGACCCTTTCAAACTACTTCAAAACAGCCAAGTATACAGCCTAATCAGACCGAACGAGAATCCAGCACACAAGAGTCAGCTGGTGTGGATGGCATGCCATTCTGCTGCATTTGAAGATCTAAGATTGTTAAGCTTCATCAGAGGGACCAAAGTATCTCCACGGGGGAAACTTTCAACTAGAGGAGTACAAATTGCTTCAAATGAGAACATGGATACTATGGAATCAAGTACTCTTGAACTGAGAAGCAGGTACTGGGCCATAAGGACCAGGAGTGGAGGAAACACTAATCAACAGAGGGCCTCCGCAGGCCAAATCAGTGTGCAACCTACATTTTCTGTGCAAAGAAACCTCCCATTTGACAAATCAACCGTCATGGCAGCATTCACTGGGAATACGGAAGGAAGAACCTCAGACATGAGGGCAGAAATCATAAGGATGATGGAAGGTGCAAAACCAGAAGAAGTGTCCTTCCGTGGGCGGGGAGTTTTCGAGCTCTCAGACGAGAAGGCAACGAACCCGATCGTGCCCTCTTTTGACATGAGTAATGAAGGATCTTATTTCTTCGGAGACAATGCAGAAGAGTACGACAATTAA
		</sequence>
		<sequence>
			<taxon idref="1001055|human|SoutheastAsia|19790615|H3N2"/>
			------------------ATGGCGTCCCAAGGCACCAAACGGTCTTATGAACAGATGGAAACTGATGGGGAACGCCAGAATGCAACTGAGATCAGGGCATCCGTCGGGAAGATGATTGATGGAATTGGGCGATTCTACATCCAAATGTGCACTGAACTTAAACTCAGTGATTATGAAGGGCGGTTGATCCAGAACAGCTTAACAATAGAGAGAATGGTGCTCTCTGCTTTTGATGAGAGAAGGAATAGATATCTGGAAGAACATCCCAGCGCGGGGAAAGATCCTAAGAAAACTGGAGGGCCCATATACAGGAGAGTAGATGGAAAGTGGATGAGGGAACTCGTCCTTTATGACAAAGAAGAAATAAGGCGAATCTGGCGCCAAGCCAATAATGGTGATGATGCGACAGCTGGTCTAACTCACATGATGATCTGGCATTCCAATTTGAATGATACAACATACCAGAGGACAAGAGCTCTTGTTCGCACCGGAATGGATCCCAGGATGTGCTCTCTGATGCAGGGTTCGACTCTCCCTAGAAGGTCTGGAGCTGCAGGCGCTGCAGTCAAAGGAGTCGGGACAATGGTGATGGAGCTGATCAGAATGATCAAACGGGGGATCAACGATCGGAATTTCTGGAGAGGTGAGAACGGACGAAAAACAAGGAGTGCTTATGAGAGAATGTGCAACATTCTCAAAGGAAAATTTCAAACAGCTGCACAAAGAGCAATGATGGATCAAGTGAGAGAAAGCCGGAACCCAGGAAATGCTGAGATCGAAGATCTCATATTTTCGGCAAGGTCTGCACTAATATTGAGAGGGTCAGTTGCTCACAAATCTTGTCTACCTGCCTGTGTGTATGGACCTGCCGTATCCAGTGGGTACGACTTCGAAAAAGAGGGATATTCTTTGGTGGGAATAGACCCTTTCAAACTACTTCAAAACAGCCAAGTATACAGCCTAATCAGACCGAACGAGAATCCAGCACACAAGAGTCAGCTGGTGTGGATGGCATGCCATTCTGCTGCATTTGAAGATCTAAGATTGTTAAGCTTCATCAGAGGGACTAAAGTATCTCCGCGAGGGAAACTTTCAACTAGAGGAGTACAAATTGCTTCAAATGAGAACATGGATACTATGGAATCAAGTACTCTTGAACTGAGAAGCAGGTACTGGGCCATAAGGACCAGGAGTGGAGGAAACACTAATCAACAGAGGGCCTCCGCAGGCCAAATCAGTGTGCAACCTACATTTTCTGTGCAAAGAAACCTCCCATTTGACAAATCAACCGTCATGGCAGCATTCACTGGGAATACGGAGGGAAGAACCTCAGACATGAGGGCAGAAATCATAAGGATGATGGAAGGTGCAAAACCAGAAGAAGTGTCCTTCCGTGGGCGGGGAGTTTTCGAGCTCTCAGACGAAAAGGCAACGAACCCGATCGTGCCCTCTTTTGACATGAGTAATGAAGGATCTTATTTCTTCGGAGACAATGCAGAAGAGTACGACAATTAA
		</sequence>
		<sequence>
			<taxon idref="22659|human|EastAsia|19830615|H3N2"/>
			------------------ATGGCGTCCCAAGGCACCAAACGGTCTTATGAACAGATGGAAACTGATGGGGAACGCCAGAATGCAACTGAAATCAGGGCATCCGTCGGGAAGATGATTGATGGAATTGGGCGATTCTACATCCAAATGTGCACTGAACTTAAACTCAGTGATTATGAAGGGCGATTGATCCAGAACAGCTTAACAATAGAGAGAATGGTGCTCTCTGCTTTTGATGAGAGAAGGAATAGATATCTAGAAGAACATCCCAGCGCGGGGAAAGACCCTAAGAAAACTGGAGGGCCCATATACAGGAGAGTAGATGGAAAGTGGATAAGGGAACTCATCCTTTATGACAAAGAAGAAATAAGGCGAATCTGGCGCCAAGCCAATAATGGTGATGATGCGACAGCTGGTCTAACTCACATGATGATCTGGCATTCCAATTTGAATGATGCAACATACCAGAGGACAAGAGCTCTTGTTCGCACCGGAATGGATCCCAGGATGTGCTCTCTGATGCAGGGTTCGACTCTCCCTAGGAGGTCTGGAGCTGCAGGCGCTGCAGTCAAAGGAGTCGGGACAATGGTGATGGAGCTGATCAGAATGATCAAACGGGGAATCAACGATCGGAATTTCTGGAGAGGTGAGAATGGACGAAAAACAAGGAGTGCTTATGAGAGAATGTGCAACATTCTCAAAGGAAAATTTCAAACAGCTGCACAAAGAGCAATGATGGATCAAGTGAGAGAAAGCCGGAACCCAGGAAATGCTGAGATCGAAGATCTCATATTTTCGGCAAGGTCTGCACTAATATTGAGAGGGTCAGTTGCTCACAAATCTTGTCTACCTGCCTGTGTGTATGGACCTGCCGTATCCAGTGGGTACGACTTTGAAAAAGAGGGATATTCTTTGGTGGGAATAGACCCTTTCAAATTACTTCAAAACAGCCAAGTATACAGCCTAATCAGACCGAACGAGAATCCAGCACACAAGAGTCAGCTGGTGTGGATGGCATGCCATTCTGCTGCATTTGAAGATCTAAGATTGTTAAGCTTCATCAGAGGGACCAAAGTATCCCCGCGGGGGAAACTTTCAACTAGAGGAGTACAAATTGCTTCAAATGAGAACATGGATACTATGGAATCAAGTACTCTTGAACTGAGAAGCAGGTACTGGGCCATAAGGACCAGGAGTGGAGGAAACACTAATCAACAGAGGGCCTCCGCAGGCCAAATCAGTGTGCAACCTACATTTTCTGTGCAAAGAAACCTCCCATTTGAAAAATCAACCGTTATGGCAGCATTCACTGGGAATACGGAGGGAAGAACCTCAGACATGAGGGCAGAAATCATAAGGATGATGGAAAATGCAAAACCAGAAGAAGTGTCCTTCCGTGGGCGGGGAGTTTTCGAGCTCTCAGACGAAAAGGCAACGAACCCGATCGTGCCCTCTTTTGACATGAGTAATGAAGGATCTTATTTCTTCGGAGACAATGCAGAAGAGTACGACAATTAA
		</sequence>
		<sequence>
			<taxon idref="1013179|human|WesternEurope|19801201|H3N2"/>
			------------------ATGGCGTCCCAAGGCACCAAACGGTCTTATGAACAGATGGAAACTGATGGGGAACGCCAGAATGCAACTGAGATTAGGGCATCCGTCGGGAAGATGATTGATGGAATTGGGCGATTCTACATCCAAATGTGCACTGAACTTAAACTCAGTGATTATGAAGGGCGATTGATCCAGAATAGCTTAACAATAGAGAGAATGGTGCTCTCTGCTTTTGATGAGAGAAGGAATAGATATCTGGAAGAACATCCCAGCGCGGGGAAAGATCCTAAGAAAACTGGAGGGCCCATATACAAGAGAGTAGATGGAAAGTGGATGAGGGAACTCGTCCTTTATGACAAGGAAGAAATAAGACGAATCTGGCGCCAAGCCAATAATGGTGATGATGCGACAGCTGGTCTAACTCACATGATGATCTGGCATTCCAATTTGAATGATACAACATACCAGAGGACAAGAGCTCTTGTTCGCACCGGAATGGACCCCAGGATGTGCTCTCTGATGCAGGGTTCGACTCTCCCTAGAAGGTCTGGAGCTGCAGGCGCTGCAGTCAAAGGAATCGGGACAATGGTGATGGAGCTGATCAGAATGATCAAACGGGGGATCAACGATCGGAATTTCTGGAGAGGTGAGAATGGGCGAAAAACAAGGAGTGCTTATGAGAGAATGTGCAACATTCTCAAAGGAAAATTTCAAACAGCTGCACAAAGAGCAATGATGGATCAAGTGAGAGAAAGCCGGAACCCAGGAAATGCTGAGATCGAAGATCTCATATTTTCGGCAAGGTCTGCACTAATATTGAGAGGGTCAGTTGCTCACAAATCTTGTCTACCTGCCTGTGTGTATGGACCTGCCGTATCCAGTGGGTACGACTTCGAAAAAGAGGGATATTCCTTGGTGGGAATAGACCCTTTCAAACTACTTCAAAACAGCCAAGTATACAGCCTAATCAGACCGAACGAGAATCCAGCACACAAGAGTCAGCTGGTGTGGATGGCATGCCATTCTGCTGCATTTGAAGATCTAAGATTGTTAAGCTTCATCAGAGGGACCAAAGTATCTCCGCGGGGGAAACTTTCAACTAGAGGAGTACAAATTGCTTCAAATGAGAACATGGATAATATGGAATCAAGTACTCTTGAACTGAGAAGCAGGTACTGGGCCATAAGGACCAGGAGTGGAGGAAACACTAATCAACAGAGGGCCTCCGCAGGCCAAATCAGTGTGCAACCTACATTTTCTGTGCAAAGAAACCTCCCATTTGAAAAATCAACCGTCATGGCAGCATTCACTGGGAATACGGAGGGAAGAACCTCAGACATGAGGGCAGAAATCATAAGGATGATGGAAGGTGCAAAACCAGAAGAAGTGTCCTTCCGTGGGCGGGGAGTTTTCGAGCTCTCAGACGAAAAGGCAACGAACCCGATCGTGCCCTCTTTTGACATGAGTAATGAAGGATCTTATTTCTTCGGAGACAATGCAGAAGAGTACGACAATTAA
		</sequence>
		<sequence>
			<taxon idref="1013184|human|NorthernEurope|19830615|H3N2"/>
			------------------ATGGCGTCCCAAGGCACCAAACGGTCTTATGAACAGATGGAAACTGATGGGGAACGCCAGAATGCAACTGAGATTAGGGCATCCGTCGGGAAGATGATTGATGGAATTGGGCGATTCTACATCCAAATGTGCACTGAACTTAAACTCAGTGATTATGAAGGGCGGTTGATCCAGAACAGCTTAACAATAGAGAGAATGGTACTCTCTGCTTTTGATGAGAGAAGGAATAGATATCTGGAGGAACATCCCAGCGCGGGAAAAGATCCTAAGAAAACTGGAGGGCCCATATACAAGAGAGTAGATGGAAAGTGGATGAGGGAACTCGTCCTTTATGACAAAGAAGAAATAAGGCGAATCTGGCGCCAAGCCAATAATGGTGATGATGCGACAGCTGGTCTCACTCACATGATGATCTGGCATTCCAATTTGAATGATACAACATACCAGAGGACAAGAGCTCTTGTTCGCACCGGAATGGACCCCAGGATGTGCTCCCTGATGCAGGGTTCGACTCTCCCTAGAAGGTCTGGAGCTGCAGGCGCTGCAGTCAAAGGAATCGGGACAATGGTGATGGAGCTAATCAGAATGATCAAACGGGGGATCAACGATCGGAACTTCTGGAGAGGTGAGAATGGGCGAAAAACAAGAAGTGCTTATGAGAGAATGTGCAACATTCTCAAAGGAAAATTTCAAACAGCTGCACAAAGAGCAATGATGGATCAAGTGAGAGAAAGCCGGAACCCAGGAAATGCTGAGATCGAAGATCTCATATTTTCGGCAAGGTCTGCACTAATATTGAGAGGGTCAGTTGCTCACAAATCTTGTCTACCTGCCTGTGTGTATGGACCTGCCGTATCCAGTGGGTACGACTTCGAAAGAGAGGGATATTCCTTGGTGGGAATAGACCCTTTCAAACTACTTCAAAACAGCCAAGTATACAGCCTAATCAGACCGAACGAGAATCCAGCACACAAGAGTCAGCTGGTGTGGATGGCATGCCATTCTGCTGCATTTGAAGATCTAAGATTGTTAAGCTTCATCAGAGGGACCAAAGTATCTCCGCGGGGGAAACTTTCAACTAGAGGAGTACAAATTGCTTCAAATGAGAACATGGATAATATGGAATCAAGTACTCTTGAACTGAGAAGCAGGTACTGGGCCATAAGGACCAGGAGTGGGGGAAACACTAATCAACAGAGGGCCTCCGCAGGCCAAATCAGTGTGCAACCTACATTTTCTGTGCAAAGAAACCTCCCATTTGAAAAATCAACTGTCATGGCAGCATTCACTGGGAATACGGAGGGAAGAACATCAGACATGAGGGCAGAAATCATAAGAATGATGGAAGGTGCAAAACCAGAAGAAGTGTCCTTCCGTGGGCGGGGAGTTTTCGAGCTCTCAGACGAAAAGGCAACGAACCCGATCGTGCCTTCTTTTGACATGAGTAATGAAGGATCTTATTTCTTCGGAGACAATGCAGAAGAGTACGACAATTAA
		</sequence>
		<sequence>
			<taxon idref="22669|human|NorthAmerica|19800615|H3N2"/>
			------------------ATGGCGTCCCAAGGCACCAAACGGTCTTATGAACAGATGGAAACTGATGGGGAACGCCAGAATGCAACTGAGATTAGGGCATCCGTCGGGAAGATGATTGATGGAATTGGGCGATTCTACATCCAAATGTGCACTGAACTTAAACTCAGTGATTATGAAGGGCGGTTGATCCAGAACAGCTTAACAATAGAGAGAATGGTGCTCTCTGCTTTTGATGAGAGAAGGAATAGATATCTGGAAGAACATCCCAGCGCGGGGAAAGATCCTAAGAAAACTGGAGGGCCCATATACAAGAGAGTAGATGGAAAGTGGATGAGGGAACTCGTCCTTTATGACAAAGAAGAAATAAGGCGAATCTGGCGCCAAGCCAATAATGGTGATGATGCGACAGCTGGTCTAACTCACATGATGATCTGGCATTCCAATTTGAATGATACAACATACCAGAGGACAAGAGCTCTTGTTCGCACCGGAATGGACCCCAGGATGTGCTCTCTGATGCAGGGTTCGACTCTCCCTAGAAGGTCTGGAGCTGCAGGCGCTGCAGTCAAAGGAATCGGGACAATGGTGATGGAGCTGATCAGAATGATCAAACGGGGGATCAACGATCGGAATTTCTGGAGAGGTGAGAATGGGCGAAAAACAAGGAGTGCTTATGAGAGAATGTGCAACATTCTCAAAGGAAAATTTCAAACAGCTGCACAAAGAGCAATGATGGATCAAGTGAGAGAAAGCCGGAACCCAGGAAATGCTGAGATCGAAGATCTCATATTTTCGGCAAGGTCTGCCCTAATATTGAGAGGGTCAGTTGCTCACAAATCTTGTCTACCTGCCTGTGTGTATGGACCTGCCGTATCCAGTGGGTACGACTTCGAAAAAGAGGGATATTCCTTGGTGGGAATAGACCCTTTCAAACTACTTCAAAACAGCCAAGTATACAGCCTAATCAGACCGAACGAGAATCCAGCACACAAGAGTCAGCTGGTGTGGATGGCATGCCATTCTGCTGCATTTGAAGATCTAAGATTGTTAAGCTTCATCAGAGGGACCAAAGTATCTCCGCGGGGGAAACTTTCAACTAGAGGAGTACAAATTGCTTCAAATGAGAACATGGATAATATGGAATCAAGTACTCTTGAACTGAGAAGCAGGTACTGGGCCATAAGGACCAGGAGTGGAGGAAACACTAATCAACAGAGGGCCTCAGCAGGTCAAATCAGTGTGCAACCTACATTTTCTGTGCAAAGAAACCTCCCATTTGAAAAATCAACCGTCATGGCAGCATTCACTGGGAATACGGAGGGAAGAACCTCAGACATGAGGGCAGAAATCATAAGGATGATGGAAGGTGCAAAACCAGAAGAAGTGTCCTTCCGTGGGCGGGGAGTTTTCGAGCTCTCAGACGAAAAGGCAACGAACCCGATCGTGCCCTCTTTTGACATGAGTAATGAAGGATCTTATTTCTTCGGAGACAATGCAGAAGATTACGACAATTAA
		</sequence>
		<sequence>
			<taxon idref="1013180|human|WesternEurope|19810615|H3N2"/>
			------------------ATGGCGTCCCAAGGCACCAAACGGTCTTATGAACAGATGGAAACTGATGGGGAACGCCAGAATGCAACTGAGATTAGGGCATCCGTCGGGAAGATGATTGATGGAATTGGGCGATTCTACATCCAAATGTGCACTGAGCTTAAACTCAGTGATTATGAAGGGCGGTTGATCCAGAACAGCTTAACAATAGAGAGAATGGTGCTCTCTGCTTTTGATGAGAGAAGGAATAGATATCTGGAAGAACATCCCAGCGCGGGGAAAGATCCTAAGAAAACTGGAGGGCCCATATACAAGAGAGTAGATGGAAAGTGGATGAGGGAACTCGTCCTTTATGACAAAGAAGAAATAAGGCGAATCTGGCGCCAAGCCAATAATGGTGATGATGCGACAGCTGGTCTAACTCACATGATGATCTGGCATTCCAATTTGAATGATACAACATACCAGAGGACAAGAGCTCTTGTTCGCACCGGAATGGACCCCAGGATGTGCTCTCTGATGCAGGGTTCGACTCTCCCTAGAAGGTCTGGAGCTGCAGGCGCTGCAGTCAAAGGAATCGGGACAATGGTGATGGAGCTGATCAGAATGATCAAACGGGGGATCAACGATCGGAATTTCTGGAGAGGTGAGAATGGGCGAAAAACAAGGAGTGCTTATGAGAGAATGTGCAACATTCTCAAAGGAAAATTTCAAACAGCTGCACAAAGAGCAATGATGGATCAAGTGAGAGAAAGCCGGAACCCAGGAAATGCTGAGATCGAAGATCTCATATTTTCGGCAAGGTCTGCACTAATATTGAGAGGGTCAGTTGCTCACAAATCTTGTCTACCTGCCTGTGTGTATGGACCTGCCGTATCCAGTGGGTACGACTTCGAAAAAGAGGGATATTCCTTGGTGGGAATAGACCCTTTCAAACTACTTCAAAACAGCCAAGTATACAGCCTAATCAGACCGAACGAGAATCCAGCACACAAGAGTCAGCTGGTGTGGATGGCATGCCATTCTGCTGCATTTGAAGATCTAAGATTGTTAAGCTTCATCAGAGGGACCAAAGTATCTCCGCGGGGGAAACTTTCAACTAGAGGAGTACAAATTGCTTCAAATGAGAACATGGATAATATGGAATCAAGTACTCTTGAACTGAGAAGCAGGTACTGGGCCATAAGGACCAGGAGTGGAGGAAACACTAATCAACAGAGGGCCTCCGCAGGCCAAATCAGTGTGCAACCTACATTTTCTGTGCAAAGAAACCTCCCATTTGAAAAATCAACCGTCATGGCAGCATTCACTGGGAATACGGAGGGAAGAACCTCAGACATGAGGGCAGAAATCATAAGGATGATGGAAGGTGCAAAACCAGAAGAAGTGTCCTTCCGTGGGCGGGGAGTTTTCGAGCTCTCAGACGAAAGGGCAACGAACCCGATCGTGCCCTCTTTTGACATGAGTAATGAAGGATCTTATTTCTTCGGAGACAATGCAGAAGAGTACGACAATTAA
		</sequence>
		<sequence>
			<taxon idref="22533|human|EastAsia|19840615|H3N2"/>
			------------------ATGGCGTCCCAAGGCACCAAACGGTCTTATGAACAGATGGAAACTGATGGGGAACGCCAGAATGCAACTGAGATTAGGGCATCCGTCGGGAAGATGATTGATGGAATTGGGCGATTCTACATCCAAATGTGCACTGAACTTAAACTCAGTGATTATGAAGGGCGGTTGATCCAGAACAGCTTGACAATAGAGAGAATGGTGCTATCTGCTTTTGATGAGAGAAGGAATAGATATCTGGAAGAACACCCCAGCGCGGGGAAAGATCCTAAGAAAACTGGAGGGCCCATATACAAGAGAGTAGATGGAAAATGGATGAGGGAACTCGTCCTTTATGACAAAGAAGAAATAAGGCGAATCTGGCGCCAAGCCAACAATGGTGATGATGCGACAGCTGGTCTAACTCACATGATGATCTGGCATTCCAATTTGAATGATACAACATACCAGAGGACAAGAGCTCTTGTTCGCACCGGAATGGACCCCAGGATGTGCTCTCTGATGCAGGGTTCGACTCTCCCTAGAAGGTCTGGAGCTGCAGGCGCTGCAGTCAAAGGAATCGGGACAATGGTGATGGAGCTGATCAGAATGATCAAACGGGGGATCAACGATCGGAATTTCTGGAGAGGTGAGAATGGGCGAAAAACAAGGAGTGCTTATGAGAGAATGTGCAACATTCTCAAAGGAAAATTTCAAACAGCTGCACAAAGAGCAATGATGGATCAAGTGAGAGAAAGCCGGAACCCAGGAAATGCTGAGATCGAAGATCTCATATTTTCGGCAAGGTCTGCACTAATATTGAGAGGGTCAGTTGCTCACAAATCTTGCCTACCTGCCTGTGTGTATGGACCTGCCGTATCCAGTGGGTACGACTTCGAAAAAGAGGGATATTCCTTGGTGGGAATAGACCCTTTCAAACTACTTCAAAACAGCCAAGTATACAGCCTAATCAGACCAAACGAGAATCCAGCACACAAGAGTCAGCTGGTGTGGATGGCATGCCATTCTGCTGCATTTGAAGATCTAAGATTGTTAAGCTTCATCAGAGGGACCAAAGTATCTCCGCGGGGGAAACTTTCAACTAGAGGAGTACAAATTGCTTCAAATGAGAACATGGATAATATGGAATCAAGTACTCTTGAACTGAGAAGCAGGTACTGGGCCATAAGAACCAGGAGTGGAGGAAACACTAATCAACAGAGGGCCTCCGCAGGCCAAATCAGTGTGCAACCTACATTTTCTGTGCAAAGAAACCTCCCATTTGAAAAATCAACCGTCATGGCAGCATTCACTGGGAATACGGAAGGAAGGACCTCAGACATGAGGGCAGAAATCATAAGGATGATGGAAGGTGCAAAACCAGAAGAAGTGTCCTTCCGTGGGCGGGGAGTTTTCGAGCTCTCAGACGAAAAGGCAACGAACCCGATCGTGCCCTCTTTTGACATGAGTAATGAAGGATCTTATTTCTTCGGAGACAATGCAGAAGAGTACGACAATTAA
		</sequence>
		<sequence>
			<taxon idref="21961|human|EastAsia|19850615|H3N2"/>
			------------------ATGGCGTCCCAAGGCACCAAACGGTCTTATGAACAGATGGAAACTGATGGGGAACGCCAGAATGCAACTGAGATTAGGGCATCCGTCGGGAAGATGATTGATGGAATTGGGCGATTCTACATCCAAATGTGCACTGAACTTAAACTCAGTGATTATGAAGGGCGGTTGATCCAGAACAGCTTGACAATAGAGAGAATGGTGCTCTCTGCTTTTGATGAGAGAAGGAATAGATATCTGGAAGAACACCCCAGCGCGGGGAAAGATCCTAAGAAAACTGGAGGGCCCATATACAAGAGAGTAGATGGAAAATGGATGAGGGAACTCGTCCTTTATGACAAAGAAGAAATAAGGCGAATCTGGCGCCAAGCCAACAATGGTGATGATGCGACAGCTGGTCTAACTCACCTGATGATCTGGCATTCCAATTTGAATGATACAACATACCAGAGGACAAGAGCTCTTGTTCGCACCGGAATGGACCCCAGGATGTGCTCTCTGATGCAGGGTTCGACTCTCCCTAGAAGGTCTGGAGCTGCAGGCGCTGCAGTCAAAGGAATCGGGACAATGGTGATGGAGCTGATCAGAATGATCAAACGGGGGATCAACGATCGGAATTTCTGGAGAGGTGAGAATGGGCGAAAAACAAGGAGTGCTTATGAGAGAATGTGCAACATTCTCAAAGGGAAATTTCAAACAGCTGCACAAAGAGCAATGATGGATCAAGTGAGAGAAAGCCGGAACCCAGGAAATGCTGAGATCGAAGATCTCATATTTTCGGCAAGGTCTGCACTAATATTGAGAGGGTCAGTTGCTCACAAATCTTGCCTACCTGCCTGTGTGTATGGACCTGCCGTATCCAGTGGGTACGACTTCGAAAAAGAGGGATACTCCTTGGTGGGAATAGACCCTTTCAAACTACTTCAAAACAGCCAAGTATACAGCCTAATCAGACCGAACGAGAATCCAGCACACAAGAGTCAGCTGGTGTGGATGGCATGCCATTCTGCTGCATTTGAAGATCTAAGATTGTTAAGCTTCATCAGAGGGACCAAAGTATCTCCGCGGGGGAAACTTTCAACTAGAGGAGTACAAATTGCTTCAAATGAGAACATGGATAATATGGAATCAAGTACTCTTGAACTGAGAAGCAGGTACTGGGCCATAAGGACCAGGAGTGGAGGAAACACTAATCAACAGAGGGCCTCCGCAGGCCAAATCAGTGTGCAACCTACATTTTCTGTGCAAAGAAACCTCCCATTTGAAAAATCAACCGTCATGGCAGCTTTCACTGGGAATACGGAAGGAAGGACCTCAGACATGAGGGCAGAAATCATAAGGATGATGGAAGGTGCAAAACCAGAAGAAGTGTCCTTCCGTGGGCGGGGAGTTTTCGAGCTCTCAGACGAAAAGGCAACGAACCCGATCGTGCCCTCTTTTGACATGAGTAATGAAGGATCTTATTTCTTCGGAGACAATGCAGAAGAGTACGACAATTAA
		</sequence>
		<sequence>
			<taxon idref="22019|human|EastAsia|19830615|H3N2"/>
			------------------ATGGCGTCCCAAGGCACCAAACGGTCTTATGAACAGATGGAAACTGATGGGGAACGCCAGAATGCAACTGAGATTAGGGCATCCGTCGGGAAGATGATTGATGGAATTGGGCGATTCTACATCCAAATGTGCACTGAACTTAAACTCAGTGATTATGAAGGGCGGTTGATCCAGAACAGCTTGACAATAGAGAGAATGGTGCTCTCTGCTTTTGATGAGAGAAGGAATAGATATCTGGAAGAACACCCCAGCGCGGGGAAAGATCCTAAGAAAACTGGAGGGCCCATATACAAGAGAGTAGATGGAAGATGGATGAGGGAACTCGTCCTTTATGACAAAGAAGAAATAAGGCGAATCTGGCGCCAAGCCAACAATGGTGATGATGCGACAGCTGGTCTAACTCACATGATGATCTGGCATTCCAATTTGAATGATACAACATACCAGAGGACAAGAGCTCTTGTTCGCACCGGAATGGACCCCAGGATGTGCTCTCTGATGCAGGGTTCGACTCTCCCTAGAAGGTCTGGAGCTGCAGGCGCTGCAGTCAAAGGAATCGGGACAATGGTGATGGAGCTGATCAGAATGATCAAACGGGGGATCAACGATCGGAATTTCTGGAGAGGTGAGAATGGGCGAAAAACAAGGAGTGCTTATGAGAGAATGTGCAACATTCTCAAAGGAAAATTTCAAACAGCTGCACAAAGAGCAATGATGGATCAAGTGAGAGAAAGCCGGAACCCAGGAAATGCTGAGATCGAAGATCTCATATTTTCGGCAAGGTCTGCACTAATATTGAGAGGGTCAGTTGCTCACAAATCTTGCCTACCTGCCTGTGTGTATGGACCTGCCGTATCCAGTGGGTACGACTTCGAAAAAGAGGGATATTCCTTGGTGGGAATAGACCCTTTCAAACTACTTCAAAACAGCCAAGTATACAGCCTAATCAGACCGAACGAGAATCCAGCACACAAGAGTCAGCTGGTGTGGATGGCATGCCATTCTGCTGCATTTGAAGATCTAAGATTGTTAAGCTTCATCAGAGGGACCAAAGTATCTCCGCGGGGGAAACTTTCAACTAGAGGAGTACAAATTGCTTCAAATGAGAACATGGATAATATGGAATCAAGTACTCTTGAACTAAGAAGCAGGTACTGGGCCATAAGGACCAGGAGTGGAGGAAACACTAATCAACAGAGGGCCTCCGCAGGCCAAATCAGTGTGCAACCTACATTTTCTGTGCAAAGAAACCTCCCATTTGAAAAATCAACCGTCATGGCAGCATTCACTGGGAATACGGAAGGAAGAACCTCAGACATGAGGGCAGAAATCATAAGGATGATGGAAGGTGCAAAACCAGAAGAAGTGTCCTTCCGTGGGCGGGGAGTTTTCGAGCTCTCAGACGAAAAGGCAACGAACCCGATCGTGCCCTCTTTTGACATGAGTAATGAAGGATCTTATTTCTTCGGAGACAATGCAGAAGAGTACGACAATTAA
		</sequence>
		<sequence>
			<taxon idref="1013186|human|WesternEurope|19850101|H3N2"/>
			------------------ATGGCGTCCCAAGGCACCAAACGGTCTTATGAACAGATGGAAACTGATGGGGAACGCCAGAATGCAACTGAGATTAGGGCATCCGTCGGGAAGATGATTGATGGAATTGGGCGATTCTACATCCAAATGTGCACTGAACTTAAACTCAGTGATTATGAAGGGCGGTTGATCCAGAACAGCTTGACAATAGAGAGAATGGTGCTCTCTGCTTTTGATGAGAGAAGGAATAGATATCTGGAAGAACACCCCAGCGCGGGGAAAGATCCTAAGAAAACTGGAGGGCCCATATACAAGAGAGTAGATGGAAGATGGATGAGGGAACTCGTCCTTTATGACAAAGAAGAAATAAGGCGAATCTGGCGCCAAGCCAACAATGGTGATGATGCGACAGCTGGTCTAACTCACATGATGATCTGGCATTCCAATTTGAATGATACAACATACCAGAGGACAAGAGCTCTTGTTCGCACCGGAATGGACCCCAGGATGTGCTCTCTGATGCAGGGTTCGACTCTCCCTAGAAGGTCTGGAGCTGCAGGCGCTGCAGTCAAAGGAATCGGGACAATGGTGATGGAGCTGATCAGAATGATCAAACGGGGGATCAACGATCGGAATTTCTGGAGAGGTGAGAATGGGCGAAAAACAAGGAGTGCTTATGAGAGAATGTGCAACATTCTCAAAGGAAAATTTCAAACAGCTGCACAAAGAGCAATGATGGATCAAGTGAGAGAAAGCCGGAACCCAGGAAATGCTGAGATCGAAGATCTCATATTTTCGGCAAGGTCTGCACTAATATTGAGAGGGTCAGTTGCTCACAAATCTTGCCTACCTGCCTGTGTGTATGGACCTGCCGTATCCAGTGGGTACGACTTCGAAAAAGAGGGATATTCCTTGGTGGGAATAGACCCTTTCAAACTACTTCAAAACAGCCAAGTATACAGCCTAATCAGACCGAACGAGAATCCAGCACACAAGAGTCAGCTGGTGTGGATGGCATGCCATTCTGCTGCATTTGAAGATCTAAGATTGTTAAGCTTCATCAGAGGGACCAAAGTATCTCCGCGGGGGAAACTTTCAACTAGAGGAGTACAAATTGCTTCAAATGAGAACATGGATAATATGGAATCAAGTACTCTTGAACTGAGAAGCAGGTACTGGGCCATAAGGACCAGGAGTGGAGGAAACACTAATCAACAGAGGGCCTCCGCAGGTCAAATCAGTGTGCAACCTACATTTTCTGTGCAAAGAAACCTCCCATTTGAAAAATCAACCGTCATGGCAGCATTTACTGGGAATACGGAGGGAAGAACCTCGGACATGAGGGCAGAAATCATAAGGATGATGGAAGGTGCAAAACCAGAAGAAGTGTCCTTCCGTGGGCGGGGAGTTTTCGAGCTCTCAGACGAAAAGGCAACGAACCCGATCGTGCCCTCTTTTGACATGAGTAATGAAGGATCTTATTTCTTCGGAGACAATGCAGAAGAGTACGACAATTAA
		</sequence>
		<sequence>
			<taxon idref="24689|human|NorthAmerica|19860615|H3N2"/>
			------------------ATGGCGTCCCAAGGCACCAAACGGTCTTATGAACAGATGGAAACTGATGGGGAACGCCAGAATGCAACTGAGATTAGGGCATCCGTCGGGAAGATGATTGATGGAATTGGGCGATTCTACATCCAAATGTGCACTGAACTTAAACTCAGTGATTATGAAGGGCGGTTGATCCAGAACAGCTTGACAATAGAGAGAATGGTGCTCTCTGCTTTTGATGAGAGAAGGAATAGATATCTGGAAGAACACCCCAGCGCGGGGAAAGATCCTAAGAAAACTGGAGGGCCCATATACAAGAGAGTAGATGGAAGATGGATGAGGGAACTCGTCCTTTATGACAAAGAAGAAATAAGGCGAATCTGGCGCCAAGCCAACAATGGTGATGATGCGACAGCTGGTCTAACTCACATGATGATCTGGCATTCCAATTTGAATGATACAACATACCAGAGGACAAGAGCTCTTGTTCGCACCGGAATGGACCCCAGGATGTGCTCTCTGATGCAGGGTTCGACTCTCCCTAGAAGGTCTGGAGCTGCAGGCGCTGCAGTCAAAGGAATCGGGACAATGGTGATGGAGCTGATCAGAATGATCAAACGGGGGATCAACGATCGGAATTTCTGGAGAGGTGAGAATGGGCGAAAAACAAGGAGTGCTTATGAGAGAATGTGCAACATTCTCAAAGGAAAATTTCAAACAGCTGCACAAAGAGCAATGATGGATCAAGTGAGAGAAAGCCGGAACCCAGGAAATGCTGAGATCGAAGATCTCATATTTTCGGCAAGGTCTGCACTAATATTGAGAGGGTCAGTTGCTCACAAATCTTGCCTACCTGCCTGTGTGTATGGACCTGCCGTATCCAGTGGGTACGACTTCGAAAAAGAGGGATATTCCTTGGTGGGAATAGACCCTTTCAAACTACTTCAAAACAGCCAAGTATACAGCCTAATCAGACCGAACGAGAATCCAGCACACAAGAGTCAGCTGGTGTGGATGGCATGCCATTCTGCTGCATTTGAAGATCTAAGATTGTTAAGCTTCATCAGAGGGACCAAAGTATCTCCGCGGGGGAAACTTTCAACTAGAGGAGTACAAATTGCTTCAAATGAGAACATGGATAATATGGAATCAAGTACTCTTGAACTGAGAAGCAGGTACTGGGCCATAAGGACCAGGAGTGGAGGAAACACTAATCAACAGAGGGCCTCCGCAGGCCAAATCAGTGTGCAACCTACATTTTCTGTGCAAAGAAACCTCCCATTTGAAAAATCAACCGTCATGGCAGCATTTACTGGGAATACGGAGGGAAGAACCTCGGACATGAGGGCAGAAATCATAAGGATGATGGAAGGTGCAAAACCAGAAGAAGTGTCCTTCCGTGGGCGGGGAGTTTTCGAGCTCTCAGACGAAAAGGCAACGAACCCGATCGTGCCCTCTTTTGACATGAGTAATGAAGGATCTTATTTCTTCGGAGACAATGCAGAAGAGTACGACAATTAA
		</sequence>
		<sequence>
			<taxon idref="23053|human|NorthAmerica|19850615|H3N2"/>
			------------------ATGGCGTCCCAAGGCACCAAACGGTCTTATGAACAGATGGAAACTGATGGGGAACGCCAGAATGCAACTGAGATTAGGGCATCCGTCGGGAAGATGATTGATGGAATTGGGCGATTCTACATCCAAATGTGCACTGAACTTAAACTCAGTGATTATGAAGGGCGGTTGATCCAGAACAGCTTGACAATAGAGAGAATGGTGCTCTCTGCTTTTGATGAGAGAAGGAATAGATATCTGGAAGAACACCCCAGCGCGGGGAAAGATCCTAAAAAAACTGGAGGGCCCATATACAAGAGAGTAGATGGAAGATGGATGAGGGAACTCGTCCTTTATGACAAAGAAGAAATAAGGCGAATCTGGCGCCAAGCCAACAATGGTGATGATGCGACAGCTGGTCTAACTCACATGATGATCTGGCATTCCAATTTGAATGATACAACATACCAGAGGACAAGAGCTCTTGTTCGCACCGGAATGGACCCCAGGATGTGCTCTCTGATGCAGGGTTCAACTCTCCCTAGAAGGTCTGGAGCTGCAGGCGCTGCAGTCAAAGGAATCGGGACAATGGTGATGGAGCTGATCAGAATGATCAAACGGGGGATCAACGATCGAAATTTCTGGAGAGGTGAGAATGGGCGAAAAACAAGGAGTGCTTATGAGAGAATGTGCAACATTCTCAAAGGAAAATTTCAAACAGCTGCACAAAGAGCAATGATGGATCAAGTGAGAGAAAGCCGGAACCCAGGAAATGCTGAGATCGAAGATCTCATATTTTCGGCAAGATCTGCACTAATATTGAGAGGGTCGGTTGCTCACAAATCTTGCCTACCTGCCTGTGTGTATGGACCTGCCGTATCCAGTGGGTACGACTTCGAAAAAGAGGGATATTCCTTGGTGGGAATAGACCCTTTCAAACTACTTCAAAACAGCCAAGTATACAGCCTAATCAGACCGAACGAGAATCCAGCACACAAGAGTCAGCTGGTGTGGATGGCATGCCATTCTGCTGCATTTGAAGATCTAAGATTGTTAAGCTTCATCAGAGGGACCAAAGTATCTCCGCGGGGGAAACTTTCAACTAGAGGAGTACAAATTGCTTCAAATGAGAACATGGATAATGTGGAATCAAGTACTCTTGAACTGAGAAGCAGGTACTGGGCCATAAGGACCAGGAGTGGAGGAAACACTAATCAACAGAGGGCCTCCGCAGGCCAAATCAGTGTGCAACCTACATTTTCTGTGCAAAGAAACCTCCCATTTGAAAAATCAACCGTCATGGCAGCATTCACTGGAAATACGGAGGGAAGAACCTCAGACATGAGGGCAGAAATCATAAGGATGATGGAAGGTGCAAAACCAGAAGAAGTGTCCTTCCGTGGGCGGGGAGTTTTCGAGCTCTCAGACGAAAAGGCAACGAACCCGATCGTGCCCTCTTTTGACATGAGTAATGAAGGATCTTATTTCTTCGGAGACAATGCAGAAGAGTACGACAATTAA
		</sequence>
		<sequence>
			<taxon idref="1013187|human|WesternEurope|19850201|H3N2"/>
			------------------ATGGCGTCCCAAGGCACCAAACGGTCTTATGAACAGATGGAAACTGATGGGGAACGCCAGAATGCAACTGAGATTAGGGCATCCGTCGGGAAGATGATTGATGGAATTGGGCGATTCTACATCCAAATGTGCACTGAACTTAAACTCAGTGATTATGAAGGGCGGTTGATCCAGAACAGCTTGACAATAGAGAGAATGGTGCTCTCTGCTTTTGATGAGAGAAGGAATAGATATCTGGAAGAACACCCCAGCGCGGGGAAAGACCCTAAGAAAACTGGAGGGCCCATATACAAGAGAGTAGATGGAAGATGGATGAGGGAACTCGTCCTTTATGACAAAGAAGAAATAAGGCGAATCTGGCGCCAAGCCAACAATGGTGATGATGCGACAGCTGGTCTAACTCACATGATGATCTGGCATTCCAATTTGAATGATACAACATACCAGAGGACAAGAGCTCTTGTTCGCACCGGAATGGACCCCAGGATGTGCTCTCTGATGCAGGGTTCGACTCTCCCTAGAAGGTCTGGAGCTGCAGGCGCTGCAGTCAAAGGAATCGGGACAATGGTGATGGAGCTGATCAGAATGATCAAACGGGGGATCAACGATCGAAATTTCTGGAGAGGTGAGAATGGGCGAAAAACAAGGAGTGCTTATGAGAGAATGTGCAACATTCTCAAAGGAAAATTTCAAACAGCTGCACAAAGAGCAATGATGGATCAAGTGAGAGAAAGCCGGAACCCAGGAAATGCTGAGATCGAAGATCTCATATTTTCGGCAAGATCTGCACTAATATTGAGAGGGTCGGTTGCTCACAAATCTTGCCTACCTGCCTGTGTGTATGGACCTGCCGTATCCAGTGGGTACGACTTCGAAAAAGAGGGATATTCCTTGGTGGGAATAGACCCTTTCAAACTACTTCAAAACAGCCAAGTATACAGCCTAATCAGACCGAACGAGAATCCAGCACACAAGAGTCAGCTGGTGTGGATGGCATGCCATTCTGCTGCATTTGAAGATCTAAGATTGTTAAGCTTCATCAGAGGGACCAAAGTATCTCCGCGGGGGAAACTTTCAACTAGAGGAGTACAAATTGCTTCAAATGAGAACATGGATAATGTGGAATCAAGTACTCTTGAACTGAGAAGCAGGTACTGGGCCATAAGGACCAGGAGTGGAGGAAACACTAATCAACAGAGGGCCTCCGCAGGCCAAATCAGTGTGCAACCTACATTTTCTGTGCAAAGAAACCTCCCATTTGAAAAATCAACCGTCATGGCAGCATTCACTGGAAATACGGAGGGAAGAACCTCAGACATGAGGGCAGAAATCATAAGGATGATGGAAAGTGCAAAACCAGAAGAAGTGTCCTTCCGTGGGCGGGGAGTTTTCGAGCTCTCAGACGAAAAGGCAACGAACCCGATCGTGCCCTCTTTTGACATGAGTAATGAAGGATCTTATTTCTTCGGAGACAATGCAGAAGAGTACGACAATTAA
		</sequence>
		<sequence>
			<taxon idref="1013188|human|NorthernEurope|19850615|H3N2"/>
			------------------ATGGCGTCCCAAGGCACCAAACGGTCTTATGAACAGATGGAAACTGATGGGGAACGCCAGAATGCAACTGAGATTAGGGCATCCGTCGGGAAGATGATTGATGGAATTGGGCGATTCTACATCCAAATGTGCACTGAACTTAAACTCAGTGATTATGAAGGGCGGTTGATCCAGAACAGCTTAACAATAGAGAGAATGGTGCTCTCTGCTTTTGATGAGAGAAGGAATAGATATCTGGAAGAACACCCCAGCGCGGGGAAAGATCCTAAGAAAACTGGAGGGCCCATATACAAGAGAGTAGATGGAAGATGGATGAGGGAACTCGTCCTCTATGACAAAGAAGAAATAAGGCGAATCTGGCGCCAAGCCAACAATGGTGATGATGCGACAGCTGGTCTAACTCACATGATGATCTGGCATTCCAATTTGAATGATACAACATACCAGAGGACAAGAGCTCTTGTTCGCACCGGAATGGACCCCAGGATGTGCTCTCTGATGCAGGGTTCGACTCTCCCTAGAAGGTCCGGAGCTGCAGGCGCTGCAGTCAAAGGAATCGGGACAATGGTGATGGAGCTGATCAGAATGATCAAACGGGGGATCAACGATCGAAATTTCTGGAGAGGTGAGAATGGGCGAAAAACAAGGAGTGCTTATGAGAGAATGTGCAACATTCTCAAAGGAAAATTTCAAACAGCTGCACAAAGAGCAATGATGGATCAAGTGAGAGAAAGCCGGAACCCAGGAAATGCTGAGATCGAAGATCTCATATTTTCGGCAAGATCTGCACTAATATTGAGAGGGTCAGTTGCTCACAAATCTTGCCTACCTGCCTGTGTGTATGGACCTGCAGTATCCAGTGGGTACGACTTCGAAAAAGAGGGATATTCCTTGGTGGGAATAGACCCTTTCAAACTACTTCAAAACAGCCAAGTATACAGCCTAATCAGACCGAACGAGAATCCAGCACACAAGAGTCAGCTGGTGTGGATGGCATGCCATTCTGCTGCATTTGAAGATTTAAGATTGTTAAGCTTCATCAGAGGGACCAAAGTATCTCCGCGGGGGAAACTTTCAACTAGAGGAGTACAAATTGCTTCAAATGAGAACATGGATAATATGGAATCAAGTACTCTTGAACTGAGAAGCAGGTACTGGGCCATAAGGACCAGGAGTGGAGGAAACACTAATCAACAGAGGGCCTCCGCAGGCCAAATCAGTGTGCAACCTACATTTTCTGTGCAAAGAAACCTCCCATTTGAAAAATCAACCGTTATGGCAGCATTCACTGGAAATACGGAGGGAAGAACCTCAGACATGAGAGCAGAAATCATAAGGATGATGGAAGGTGCAAAACCAGAAGAAGTGTCCTTCCGTGGGCGGGGAGTTTTCGAGCTCTCAGACGAAAAGGCAACGAACCCGATCGTGCCCTCTTTTGACATGAGTAATGAAGGATCTTATTTCTTCGGAGACAATGCAGAAGAGTACGACAATTAA
		</sequence>
		<sequence>
			<taxon idref="21639|human|NorthAmerica|19860615|H3N2"/>
			------------------ATGGCGTCCCAAGGCACCAAACGGTCTTATGAACAGATGGAAACTGATGGGGAACGCCAGAATGCAACTGAGATTAGGGCATCCGTCGGGAAGATGATTGATGGAATTGGGCGATTCTACATCCAAATGTGCACTGAACTTAAACTCAGTGATTATGAAGGGCGGTTGATCCAGAACAGCTTGACAATAGAGAGAATGGTGCTCTCTGCTTTTGATGAGAGAAGGAATAGATATCTGGAAGAACACCCCAGCGCGGGGAAAGATCCTAAGAAAACTGGAGGGCCCATATACAAGAGAGTAGATGGAAGATGGATGAGGGAACTCGTCCTTTATGACAAAGAAGAAATAAGGCGAATCTGGCGCCAAGCCAACAATGGTGATGATGCGACAGCTGGTCTAACTCACATGATGATCTGGCATTCCAATTTGAATGATACAACATACCAGAGGACAAGAGCTCTTGTTCGCACCGGAATGGACCCCAGGATGTGCTCTCTGATGCAGGGTTCGACTCTCCCTAGAAGGTCCGGAGCTGCAGGCGCTGCAGTCAAAGGAATCGGGACAATGGTGATGGAGCTGATCAGAATGATCAAACGGGGGATCAACGATCGAAATTTCTGGAGAGGTGAGAATGGGCGAAAAACAAGGAGTGCTTATGAGAGAATGTGCAACATTCTCAAAGGAAAATTTCAAACAGCTGCACAAAGAGCAATGATGGATCAAGTGAGAGAAAGCCGGAACCCAGGAAATGCTGAGATCGAAGATCTCATATTTTCGGCAAGATCTGCACTAATATTGAGAGGGTCAGTTGCTCACAAATCTTGCCTACCTGCCTGTGTGTATGGACCTGCAGTATCCAGTGGGTACGACTTCGAAAAAGAGGGATATTCCTTGGTGGGAATAGACCCTTTCAAACTACTTCAAAACAGCCAAGTATACAGCCTAATCAGACCGAACGAGAATCCAGCACACAAGAGTCAGCTGGTGTGGATGGCATGCCATTCTGCTGCATTTGAAGATTTAAGATTGTTAAGCTTCATCAGAGGGACCAAAGTATCTCCGCGGGGGAAACTTTCAACTAGAGGAGTACAAATTGCTTCAAATGAGAACATGGATAATATGGAATCAAGTACTCTTGAACTGAGAAGCAGGTACTGGGCCATAAGGACCAGGAGTGGAGGAAACACTAATCAACAGAGGGCCTCCGCAGGCCAAATCAGTGTGCAACCTACATTTTCTGTGCAAAGAAACCTCCCATTTGAAAAATCAACCGTTATGGCAGCATTCACTGGAAATACGGAGGGAAGAACCTCAGACATGAGAGCAGAAATCATAAGGATGATGGAAGGTGCAAAACCAGAAGAAGTGTCCTTCCGTGGGCGGGGAGTTTTCGAGCTCTCAGACGAAAAGGCAACGAACCCGATCGTGCCCTCTTTTGACATGAGTAATGAAGGATCTTATTTCTTCGGAGACAATGCAGAAGAGTACGACAATTAA
		</sequence>
		<sequence>
			<taxon idref="1014020|human|EasternEurope|19860615|H3N2"/>
			------------------ATGGCGTCCCAAGGCACCAAACGGTCTTATGAACAGATGGAAACTGATGGGGATCGCCAGAATGCAACTGAGATTAGGGCATCCGTCGGGAAGATGATTGATGGAATTGGGCGATTCTACATCCAAATGTGCACTGAACTTAAACTCAGTGATTATGAAGGGCGGTTGATCCAGAACAGCTTGACAATAGAGAGAATGGTGCTCTCTGCTTTTGATGAGAGAAGGAATAGATATCTGGAAGAACACCCCAGCGCGGGGAAAGATCCTAAGAAAACTGGAGGGCCCATATACAAGAGAGTAGATGGAAGATGGATGAGGGAACTCGTCCTTTATGACAAAGAAGAAATAAGGCGAATCTGGCGCCAAGCCAACAATGGTGATGATGCGACAGCTGGTCTAACTCACATGATGATCTGGCATTCCAATTTGAATGATACAACATACCAGAGGACAAGAGCTCTTGTTCGCACCGGAATGGACCCCAGGATGTGCTCTCTGATGCAGGGTTCGACTCTCCCTAGAAGGTCCGGAGCTGCAGGCGCTGCAGTCAAAGGAATCGGGACAATGGTGATGGAGCTGATCAGAATGATCAAACGGGGGATCAACGATCGAAATTTCTGGAGAGGTGAGAATGGGCGAAAAACAAGGAGTGCTTATGAGAGAATGTGCAACATTCTCAAAGGAAAATTTCAAACAGCTGCACAAAGAGCAATGATGGATCAAGTGAGAGAAAGCCGGAACCCAGGAAATGCTGAGATCGAAGATCTCATATTTTCGGCAAGATCTGCACTAATATTGAGAGGGTCAGTTGCTCACAAATCTTGCCTACCTGCCTGTGTGTATGGACCTGCAGTATCCAGTGGGTACAACTTCGAAAAAGAGGGATATTCCTTGGTGGGAATAGACCCTTTCAAACTACTTCAAAACAGCCAAGTATACAGCCTAATCAGACCGAACGAGAATCCAGCACACAAGAGTCAGCTGGTGTGGATGGCATGCCATTCTGCTGCATTTGAAGATTTAAGATTGTTAAGCTTCATCAGAGGGACCAAAGTATCTCCGCGGGGGAAACTTTCAACTAGAGGAGTACAAATTGCTTCAAATGAGAACATGGATAATATGGAATCAAGTACTCTTGAACTGAGAAGCAGGTACTGGGCCATAAGGACCAGGAGTGGAGGAAACACTAATCAACAGAGGGCCTCCGCAGGCCAAATCAGTGTGCAACCTACATTTTCTGTGCAAAGAAACCTCCCATTTGAAAAATCAACCGTTATGGCAGCATTCACTGGAAATACGGAGGGAAGAACCTCAGACATGAGAGCAGAAATCATAAGGATGATGGAAGGTGCAAAACCAGAAGAAGTGTCCTTCCGTGGGCGGGGAGTTTTCGAGCTCTCAGACGAAAAGGCAACGAACCCGATCGTGCCCTCTTTTGACATGAGTAATGAAGGATCTTATTTCTTCGGAGACAATGCAGAAGAGTACGACAATTAA
		</sequence>
		<sequence>
			<taxon idref="21965|human|EastAsia|19850615|H3N2"/>
			------------------ATGGCGTCCCAAGGCACCAAACGGTCTTATGAACAGATGGAAACTGATGGGGAACGCCAGAATGCAACTGAGATTAGGGCATCCGTCGGGAAGATGATTGATGGAATTGGGCGATTCTACATCCAAATGTGCACTGAACTTAAACTCAGTGATTATGAAGGGCGGTTGATCCAGAACAGCTTGACAATAGAGAGAATGGTGCTCTCTGCTTTTGATGAGAGAAGGAATAGATATCTGGAAGAACACCCCAGCGCGGGGAAAGATCCTAAGAAAACTGGAGGGCCCATATACAAGAGAGTAGATGGAAGATGGATGAGGGAACTCGTCCTTTATGACAAAGAAGAAATAAGGCGAATCTGGCGCCAAGCCAACAATGGTGATGATGCGACAGCTGGTCTAACTCACATGATGATCTGGCATTCCAATTTGAATGATACAACATACCAGAGGACAAGAGCTCTTGTTCGCACCGGAATGGACCCCAGGATGTGCTCTCTGATGCAGGGTTCGACTCTCCCTAGAAGGTCCGGAGCTGCAGGCGCTGCAGTCAAAGGAATCGGGACAATGGTGATGGAGCTGATCAGAATGATCAAACGGGGGATCAACGATCGAAATTTCTGGAGAGGTGAGAATGGGCGAAAAACAAGGAGTGCTTATGAGAGAATGTGCAACATTCTTAAAGGAAAATTTCAAACAGCTGCACAGAGAGCAATGATGGATCAAGTGAGAGAAAGCCGGAACCCAGGAAATGCTGAGATCGAAGATCTCATATTTTCGGCAAGATCTGCACTAATATTGAGAGGGTCAGTTGCTCACAAATCTTGCCTACCTGCCTGTGTGTATGGACCTGCAGTATCCAGTGGGTACGACTTCGAAAAAGAGGGATATTCCTTGGTGGGAATAGACCCTTTCAAACTACTTCAAAACAGCCAAGTATACAGCCTAATCAGACCGAACGAGAATCCAGCACACAAGAGTCAGCTGGTGTGGATGGCATGCCATTCTGCTGCATTTGAAGATTTAAGATTGTTAAGCTTCATCAGAGGGACCAAAGTATCTCCGCGGGGGAAACTTTCAACTAGAGGAGTACAAATTGCTTCAAATGAGAACATGGATAATATGGAATCAAGTACTCTTGAACTGAGAAGCAGGTACTGGGCCATAAGGACCAGGAGTGGAGGAAACACTAATCAACAGAGGGCCTCCGCAGGCCAAATCAGTGTGCAACCTACATTTTCTGTGCAAAGAAACCTCCCATTTGAAAAATCAACCGTCATGGCAGCATTCACTGGAAATACGGAGGGAAGAACCTCAGACATGAGGGCAGAAATCATAAGGATGATGGAAGGTGCAAAACCAGAAGAAGTGTCCTTCCGTGGGCGGGGAGTTTTCGAGCTCTCAGACGAAAAGGCAACGAACCCGATCGTGCCCTCTTTTGACATGAGTAATGAAGGATCTTATTTCTTCGGAGACAATGCAGAAGAGTACGACAATTAA
		</sequence>
		<sequence>
			<taxon idref="1013326|human|Oceania|19880615|H3N2"/>
			------------------ATGGCGTCCCAAGGCACCAAACGGTCTTATGAACAGATGGAAACTGATGGGGAACGCCAGAATGCAACTGAGATTAGGGCATCCGTCGGGAAGATGATTGATGGAATTGGGCGATTCTACATCCAAATGTGCACTGAACTTAAACTCAGTGATTATGAAGGGCGGTTGATCCAGAACAGCTTGACAATAGAGAGAATGGTGCTCTCTGCTTTTGATGAGAGAAGGAATAGATATCTGGAAGAACACCCCAGCGCGGGGAAAGATCCTAAGAAAACTGGAGGGCCCATATACAAGAGAGTAGATGGAAGATGGATGAGGGAACTCGTCCTTTATGACAAAGAAGAAATAAGGCGAATCTGGCGCCAAGCCAACAATGGTGATGATGCGACAGCTGGTCTAACTCACATGATGATCTGGCATTCCAATTTGAATGATACAACATACCAGAGGACAAGAGCTCTTGTTCGCACCGGAATGGACCCCAGGATGTGCTCTCTGATGCAGGGTTCGACTCTCCCTAGAAGGTCCGGAGCTGCAGGCGCTGCAGTCAAAGGAATCGGGACAATGGTGATGGAGCTGATCAGAATGATCAAACGGGGGATCAACGATCGAAATTTCTGGAGAGGTGAGAATGGGCGAAAAACAAGGAGTGCTTATGAGAGAATGTGCAACATTCTTAAAGGAAAATTTCAAACAGCTGCACAAAGAGCAATGATGGATCAAGTGAGAGAAAGCCGGAACCCAGGAAATGCTGAGATCGAAGATCTCATATTTTCGGCAAGATCTGCACTAATATTGAGAGGGTCAGTTGCTCACAAATCTTGCCTACCTGCCTGTGTGTATGGACCTGCAGTATCCAGTGGGTACGACTTCGAAAAAGAGGGATATTCCTTAGTGGGAATAGACCCTTTCAAACTACTTCAAAATAGCCAAGTATACAGCCTAATCAGACCGAACGAGAATCCAGCACACAAGAGTCAGCTGGTGTGGATGGCATGCCATTCTGCTGCATTTGAAGATTTAAGATTGTTAAGCTTCATCAGAGGGACCAAAGTATTTCCGCGGGGGAAACTTTCAACTAGAGGAGTACAAATTGCTTCAAATGAGAACATGGATAATATGGAATCAAGTACTCTTGAACTGAGAAGCAGGTACTGGGCCATAAGGACCAGGAGTGGAGGAAACACTAATCAACAGAGGGCCTCCGCAGGCCAAATCAGTGTGCAACCTACGTTTTCTGTACAAAGAAACCTCCCATTTGAAAAATCAACCGTCATGGCAGCATTCACTGGAAATACGGAGGGAAGAACCTCAGACATGAGGGCAGAAATCATAAGGATGATGGAAGGTGCAAAACCAGAAGAAGTGTCCTTCCGTGGGCGGGGAGTTTTCGAGCTCTCAGACGAAAAGGCAACGAACCCGATCGTGCCCTCTTTTGACATGAGTAATGAAGGATCTTATTTCTTCGGAGACAATGCAGAAGAGTACGACAATTAA
		</sequence>
		<sequence>
			<taxon idref="1013195|human|NorthernEurope|19880615|H3N2"/>
			------------------ATGGCGTCCCAAGGCACCAAACGGTCTTATGAACAGATGGAAACTGATGGGGAACGCCAGAATGCAACTGAGATTAGGGCATCCGTCGGGAAGATGATTGATGGAATTGGGCGATTCTACATCCAAATGTGCACTGAACTTAAACTCAGTGATTATGAAGGGCGGTTGATCCAGAACAGCTTGACAATAGAGAGAATGGTGCTCTCTGCTTTTGATGAGAGAAGGAATAGATATCTGGAAGAACACCCCAGCGCGGGGAAAGATCCTAAGAAAACTGGAGGGCCCATATACAAGAGAGTAGATGGAAGATGGATGAGGGAACTCGTCCTTTATGACAAAGAAGAAATAAGGCGAATCTGGCGCCAAGCCAACAATGGTGATGATGCGACAGCTGGTCTAACTCACATGATGATCTGGCATTCCAATTTGAATGATACAACATACCAGAGGACAAGAGCTCTTGTTCGCACCGGAATGGACCCCAGGATGTGCTCTCTGATGCAGGGTTCGACTCTCCCTAGAAGGTCCGGAGCTGCAGGCGCTGCAGTCAAAGGAATCGGGACAATGGTGATGGAGCTGATCAGAATGATCAAACGGGGGATCAACGATCGAAATTTCTGGAGAGGTGAGAATGGGCGAAAAACAAGGAGTGCTTATGAGAGAATGTGCAACATTCTTAAAGGAAAATTCCAAACAGCTGCACAAAGAGCAATGATGGATCAAGTGAGAGAAAGCCGGAACCCAGGAAATGCTGAGATCGAAGATCTCATATTTTCAGCAAGATCTGCACTGATATTGAGAGGGTCAGTTGCTCACAAATCTTGCCTACCTGCCTGTGTGTATGGACCTGCAGTATCCAGTGGGTACGACTTCGAAAAAGAGGGATATTCCTTAGTGGGAATAGACCCCTTCAAACTACTTCAAAATAGCCAAGTATACAGCCTAATCAGACCGAACGAGAATCCAGCACACAAGAGTCAGCTGGTGTGGATGGCATGCCATTCTGCTGCATTTGAAGATTTAAGATTGTTAAGCTTCATCAGAGGGACCAAAGTATCTCCGCGGGGGAAACTTTCAACTAGAGGAGTACAAATTGCTTCAAATGAGAACATGGATAATATGGAATCAAGTACTCTTGAACTGAGAAGCAGGTACTGGGCCATAAGGACCAGGAGTGGAGGAAACACTAATCAACAGAGGGCCTCCGCAGGTCAAATCAGTGTGCAACCTACGTTTTCTGTACAAAGAAATCTCCCATTTGAAAAATCAACCGTCATGGCAGCATTCACTGGAAATACGGAGGGAAGAACCTCAGACATGAGGGCAGAAATCATAAGGATGATGGAAGGTGCAAAACCAGAAGAAGTGTCCTTCCGTGGGCGGGGAGTTTTCGAGCTCTCAGACGAAAAGGCAACGAACCCGATCGTGCCCTCTTTTGACATGAGTAATGAAGGATCTTATTTCTTCGGAGACAATGCAGAAGAGTACGACAATTAA
		</sequence>
		<sequence>
			<taxon idref="1002398|human|SouthernEurope|19880205|H3N2"/>
			------------------ATGGCGTCCCAAGGCACCAAACGGTCTTATGAACAGATGGAAACTGATGGGGAACGCCAGAATGCAACTGAGATTAGGGCATCCGTCGGGAAGATGATTGATGGAATTGGGCGATTCTACATCCAAATGTGCACTGAACTTAAACTCAGTGATTATGAAGGGCGGTTGATCCAGAACAGCTTGACAATAGAGAGAATGGTGCTCTCTGCTTTTGATGAGAGAAGGAATAGATATCTGGAAGAACACCCCAGCGCGGGGAAAGATCCTAAGAAAACTGGAGGGCCCATATACAAGAGAGTAGATGGAAGATGGATGAGGGAACTCGTCCTTTATGACAAAGAAGAAATAAGGCGAATCTGGCGCCAAGCCAACAATGGTGATGATGCGACAGCTGGTCTAACTCACATGATGATCTGGCATTCCAATTTGAATGATACAACATACCAGAGGACAAGAGCTCTTGTTCGCACCGGAATGGACCCCAGGATGTGCTCTCTGATGCAGGGTTCGACTCTCCCTAGAAGGTCCGGAGCTGCAGGCGCTGCAGTCAAAGGAATCGGGACAATGGTGATGGAGCTGATCAGAATGATCAAACGGGGGATCAACGATCGAAATTTCTGGAGAGGTGAGAATGGGCGGAAAACAAGGAGTGCTTATGAGAGAATGTGCAACATTCTTAAAGGAAAATTTCAAACAGCTGCACAAAGAGCAATGATGGATCAAGTGAGAGAAAGCCGGAACCCAGGAAATGCTGAGATCGAAGATCTCATATTTTCGGCAAGATCTGCACTAATATTGAGAGGGTCAGTTGCTCACAAATCTTGCCTACCTGCCTGTGTGTATGGACCTGCAGTATCCAGTGGGTACGACTTCGAAAAAGAGGGATATTCCTTAGTGGGAATAGACCCTTTCAAACTACTTCAAAATAGCCAAGTATACAGCCTAATCAGACCGAACGAGAATCCAGCACACAAGAGTCAGCTGGTGTGGATGGCATGCCATTCTGCTGCATTTGAAGATTTAAGATTGTTAAGCTTCATCAGAGGGACCAAAGTATCTCCGCGGGGGAAACTTTCAACTAGAGGAGTACAAATTGCTTCAAATGAGAACATGGATAATATGGAATCAAGTACTCTTGAACTGAGAAGCAGGTACTGGGCCATAAGGACCAGGAGTGGAGGAAACACTAATCAACAGAGGGCCTCCGCAGGCCAAATCAGTGTGCAACCTACGTTTTCTGTGCAAAGAAACCTCCCATTTGAAAAATCAACCGTCATGGCAGCATTCACTGGAAATACGGAGGGAAGAACCTCAGACATGAGGGCTGAAATCATAAGGATGATGGAAGGTGCAAAACCAGAAGAAGTGTCCTTCCGTGGGCGGGGAGTTTTCGAGCTCTCAGACGAAAAGGCAACGAACCCGATCGTGCCCTCTTTTGACATGAGTAATGAAGGATCTTATTTCTTCGGAGACAATGCAGAAGAGTACGACAATTAA
		</sequence>
		<sequence>
			<taxon idref="1013208|human|NorthAmerica|19900615|H3N2"/>
			------------------ATGGCGTCCCAAGGCACCAAACGGTCTTATGAACAGATGGAAACTGATGGGGAACGCCAGAATGCAACTGAGATTAGGGCATCCGTCGGGAAGATGATTGATGGAATTGGGCGATTCTACATCCAAATGTGCACTGAACTTAAACTCAGTGATTATGAAGGGCGGTTGATCCAGAACAGCTTGACAATAGAGAGAATGGTGCTCTCTGCTTTTGATGAGAGAAGGAATAGATATCTGGAAGAACACCCCAGCGCGGGGAAAGATCCTAAGAAAACTGGAGGGCCCATATACAAGAGATTAGATGGAAGATGGATGAGGGAACTCGTCCTTTATGACAAAGAAGAAATAAGACGAATCTGGCGCCAAGCCAACAATGGTGATGATGCGACAGCTGGTCTAACTCACATGATGATCTGGCATTCCAATTTGAATGATACAACATACCAGAGGACAAGAGCTCTTGTTCGCACCGGAATGGACCCCAGGATGTGCTCTCTGATGCAGGGTTCGACTCTCCCTAGAAGGTCCGGAGCTGCAGGCGCTGCAGTCAAAGGAATCGGGACAATGGTGATGGAGCTGATCAGAATGATCAAACGGGGGATCAACGATCGAAATTTCTGGAGAGGTGAGAATGGGCGGAAAACAAGGAGTGCTTATGAGAGAATGTGCAACATTCTTAAAGGAAAATTTCAAACAGCTGCACAAAGAGCAATGATGGATCAAGTGAGAGAAAGCCGGAACCCAGGAAATGCTGAGATCGAAGATCTCATATTTTTGGCAAGATCTGCACTAATATTGAGAGGGTCAGTTGCTCACAAATCTTGCCTACCTGCCTGTGTGTATGGACCTGCAGTATCCAGTGGGTACGACTTCGAAAAAGAAGGATATTCCTTAGTGGGAATAGACCCTTTCAAACTACTTCAAAATAGCCAAGTATACAGCCTAATCAGACCGAACGAGAATCCAGCACACAAGAGTCAGCTGGTGTGGATGGCATGCCATTCTGCTGCATTTGAAGATTTAAGATTGTTAAGCTTCATCAGAGGGACCAAAGTATCTCCGCGGGGGAAACTTTCAACTAGAGGAGTACAAATTGCTTCAAATGAGAACATGGATAATATGGAATCAAGTACTCTTGAATTGAGAAGCAGGTACTGGGCCATAAGAACCAGGAGTGGAGGAAACACTAATCAACAGAGGGCCTCCGCAGGCCAAATCAGTGTGCAACCTACGTTTTCTGTACAAAGAAACCTCCCATTTGAAAAATCAACCGTCATGGCAGCATTCACTGGAAATACGGAGGGAAGAACCTCAGACATGAGGGCTGAAATCATAAGGATGATGGAAGGTGCAAAACCAGAAGAAGTGTCCTTCCGTGGGCGGGGAGTTTTCGAGCTCTCAGACGAAAAGGCAACGAACCCGATCGTGCCCTCTTTTGACATGAGTAATGAAGGATCTTATTTCTTCGGAGACAATGCAGAAGAGTACGACAATTAA
		</sequence>
		<sequence>
			<taxon idref="16806|human|EastAsia|19890615|H3N2"/>
			------------------ATGGCGTCCCAAGGCACCAAACGGTCTTATGAACAGATGGAAACTGATGGGGAACGCCAGAATGCAACTGAGATTAGAGCATCCGTCGGGAAGATGATTGATGGAATTGGGCGATTCTACATCCAAATGTGCACTGAACTTAAACTCAGTGATTATGAAGGGCGGTTGATCCAGAACAGCTTGACAATAGAGAGAATGGTGCTCTCTGCTTTTGATGAGAGAAGGAATAGATATCTGGAAGAACACCCCAGCGCGGGGAAAGATCCTAAGAAAACTGGAGGGCCCATATACAAGAGAGTAAATGGAAGATGGATGAGGGAACTCGTCCTTTATGACAAAGAAGAAATAAGGCGAATCTGGCGCCAAGCCAACAATGGTGATGATGCGACAGCTGGTCTAACTCACATGATGATCTGGCATTCCAATTTGAATGATACAACATACCAGAGGACAAGAGCTCTTGTTCGCACCGGAATGGACCCCAGGATGTGCTCTCTGATGCAGGGTTCGACTCTCCCTAGAAGGTCCGGAGCTGCAGGCGCTGCAGTCAAAGGAATCGGGACAATGGTGATGGAGCTGATCAGAATGATCAAACGGGGGATCAACGATCGAAATTTCTGGAGAGGTGAGAATGGGCGGAAAACAAGGAGTGCTTATGAGAGAATGTGCAACATTCTTAAAGGAAAATTTCAAACAGCTGCACAAAGAGCAATGATGGATCAAGTGAGAGAAAGCCGGAACCCAGGAAATGCTGAGATCGAAGATCTCATATTTTCGGCAAGATCTGCACTAATATTGAGAGGGTCAGTTGCTCACAAATCTTGCCTACCTGCCTGTGTGTATGGACCTGCAGTATCCAGTGGGTACGACTTCGAAAAAGAGGGATATTCCTTAGTGGGAATAGACCCTTTCAAACTACTTCAAAATAGCCAAGTATACAGCCTAATCAGACCGAACGAGAATCCAGCACACAAGAGTCAGCTGGTGTGGATGGCATGCCATTCTGCTGCATTTGAAGATTTAAGATTGTTAAGCTTCATCAGAGGGACCAAAGTATCTCCGCGGGGGAAACTTTCAACTAGAGGAGTACAAATTGCTTCAAATGAGAACATGGATAATATGGAATCAAGTACTCTTGAACTGAGAAGCAGGTACTGGGCCATAAGGACCAGGAGTGGAGGAAACACTAATCAACAGAGGGCCTCCGCAGGCCAAATCAGTGTGCAACCTACGTTTTCTGTACAAAGAAACCTCCCATTTGAAAAGTCAACCGTCATGGCAGCATTCACTGGAAATACGGAGGGAAGAACCTCAGACATGAGGGCAGAAATCATAAGGATGATGGAAGGTGCAAAACCAGAAGAAGTGTCCTTCCGTGGGCGGGGAGTTTTCGAGCTCTCAGACGAAAAGGCAACGAACCCGATCGTGCCCTCTTTTGACATGAGTAATGAAGGATCTTATTTCTTCGGAGACAATGCAGAAGAGTACGACAATTAA
		</sequence>
		<sequence>
			<taxon idref="1013282|human|WesternEurope|19930615|H3N2"/>
			------------------ATGGCGTCCCAAGGCACCAAACGGTCTTATGAACAGATGGAAACTGATGGGGAACGCCAGAATGCAACTGAGATTAGAGCATCCGTCGGGAAGATGATTGATGGAATTGGGCGATTCTACATCCAAATGTGCACTGAACTTAAACTCAGTGATTATGAAGGGCGGTTGATCCAGAACAGCTTGACAATAGAGAGAATGGTGCTCTCTGCTTTTGATGAGAGAAGGAATAAATATCTGGAAGAACACCCCAGCGCGGGGAAAGATCCTAAGAAAACTGGAGGGCCCATATACAAGAGGGTAGATGGAAGATGGATGAGGGAACTCGTCCTTTATGACAAAGAAGAAATAAGGCGAATCTGGCGCCAAGCCAACAATGGTGATGATGCGACAGCTGGTCTAACTCACATGATGATCTGGCATTCCAATTTGAATGATACAACATACCAGAGGACAAGAGCTCTTGTTCGCACCGGAATGGACCCCAGGATGTGCTCTCTGATGCAGGGTTCGACTCTCCCTAGAAGGTCCGGAGCTGCAGGCGCTGCTGTCAAAGGAATCGGAACAATGGTGATGGAGCTGATCAGAATGATCAAACGGGGGATCAACGATCGAAATTTCTGGAGAGGTGAAAATGGACGGAAAACAAGGAGTGCTTATGAGAGAATGTGCAACATTCTTAAAGGAAAATTTCAAACAGCTGCACAAAGAGCAATGATGGATCAAGTGAGAGAAAGCCGGAACCCAGGAAATGCTGAGATCGAAGATCTCATATTTTCGGCAAGATCTGCACTAATATTGAGAGGGTCAGTTGCTCACAAATCATGCCTACCTGCTTGTGTGTATGGACCTGCAGTATCCAATGGGTACGGCTTCGAAAAAGAGGGATATTCCTTAGTGGGAATAGACCCGTTCAAACTACTTCAAAATAGCCAAGTATACAGCCTAATCAGACCGAACGAGAATCCAGCACACAAGAGTCAGCTGGTATGGATGGCATGCCATTCTGCTGCATTTGAAGATTTAAGATTGTTAAGCTTCATCAGAGGGACCAAAGTATCTCCGCGGGGGAAACTTTCAACTAGAGGAGTACAAATTGCTTCAAATGAGAACATGGATAATATGGAATCAAGTACTCTTGAACTGAGAAGCAGGTACTGGGCCATAAGGACCAGGAGTGGAGGAAACACTAATCAACAGAGGGCCTCCGCAGGCCAAATCAGTGTGCAACCTACGTTTTCTGTACAAAGAAACCTCCCATTTGAAAAGTCAACCGTTATGGCAGCATTCACTGGAAATACGGAGGGAAGAACCTCAGACATGAGGGCAGAAATCATAAGGATGATGGAAGGTGCAAAACCAGAGGAAGTGTCCTTCCGTGGGCGGGGAGTTTTCGAGCTCTCAGACGAAAAGGCAACGAACCCGATCGTGCCCTCTTTTGACATGAGTAATGAAGGATCTTATTTCTTCGGAGACAATGCAGAAGAGTACGACAATTAA
		</sequence>
		<sequence>
			<taxon idref="1013262|human|NorthernEurope|19921001|H3N2"/>
			------------------ATGGCGTCCCAAGGCACCAAACGGTCTTATGAACAGATGGAAACTGATGGGGAACGCCAGAATGCAACTGAGATTAGAGCATCCGTCGGGAAGATGATTGATGGAATTGGGCGATTCTACATCCAAATGTGCACTGAACTTAAACTCAGTGATTATGAAGGGCGGTTGATCCAGAACAGCTTGACAATAGAGAGAATGGTGCTCTCTGCTTTTGATGAGAGAAGGAATAAATATCTGGAAGAACACCCCAGCGCGGGGAAAGATCCTAAGAAAACTGGAGGGCCCATATACAAGAGGGTAGATGGAAGATGGATGAGGGAACTCGTCCTTTATGACAAAGAAGAAATAAGGCGAATCTGGCGCCAAGCCAACAATGGTGATGATGCGACAGCTGGTCTAACTCACATGATGATCTGGCATTCCAATTTGAATGATACAACATACCAGAGGACAAGAGCTCTTGTTCGCACCGGAATGGACCCCAGGATGTGCTCTCTGATGCAGGGTTCGACTCTCCCTAGAAGGTCCGGAGCTGCAGGCGCTGCTGTCAAAGGAATCGGGACAATGGTGATGGAGCTGATCAGAATGATCAAACGGGGGATCAACGATCGAAATTTCTGGAGAGGTGAAAATGGACGGAAAACAAGGAGTGCTTATGAGAGAATGTGCAACATTCTTAAAGGAAAATTTCAAACAGCTGCACAAAGAGCAATGATGGATCAAGTGAGAGAAAGCCGGAACCCAGGAAATGCTGAGATCGAAGATCTCATATTTTCGGCAAGATCTGCACTAATATTGAGAGGGTCAGTTGCTCACAAATCATGCCTACCTGCTTGTGTGTATGGACCTGCAGTATCCAATGGGTACGGCTTCGAAAAAGAGGGATATTCCTTAGTAGGAATAGACCCGTTCAAACTACTTCAAAATAGCCAAGTATACAGCCTAATCAGACCGAACGAGAATCCAGCACACAAGAGTCAGCTGGTATGGATGGCATGCCATTCTGCTGCATTTGAAGATTTAAGATTGTTAAGCTTCATCAGAGGGACCAAAGTATCTCCGCGGGGGAAACTTTCAACTAGAGGAGTACAAATTGCTTCAAATGAGAACATGGATAATATGGAATCAAGTACTCTTGAACTGAGAAGCAGGTACTGGGCCATAAGGACCAGGAGTGGAGGAAACACTAATCAACAGAGGGCCTCCGCAGGCCAAATCAGTGTGCAACCTACGTTTTCTGTACAAAGAAACCTCCCATTTGAAAAGTCAACCGTTATGGCAGCATTCACTGGAAATACGGAGGGAAGAACCTCAGACATGAGGGCAGAAATCATAAGGCTGATGGAAGGTGCAAAACCAGAGGAAGTGTCTTTCCGTGGGCGGGGAGTTTTCGAGCTCTCAGACGAAAAGGCAACGAACCCGATCGTGCCCTCTTTTGACATGAGTAATGAAGGATCTTATTTCTTCGGAGACAATGCAGAAGAGTACGACAATTAA
		</sequence>
		<sequence>
			<taxon idref="1013206|human|Oceania|19890615|H3N2"/>
			------------------ATGGCGTCCCAAGGCACCAAACGGTCTTATGAACAGATGGAAACTGATGGGGAACGCCAGAATGCAACTGAGATTAGGGCATCCGTCGGGAAGATGATTGATGGAATTGGGCGATTCTACATCCAAATGTGCACTGAACTTAAACTCAGTGATTATGAAGGGCGGTTGATCCAGAACAGCTTGACAATAGAGAGAATGGTGCTCTCTGCTTTTGATGAGAGAAGGAATAGATATCTGGAAGAACACCCCAGCGCGGGGAAAGATCCTAAGAAAACTGGAGGGCCCATATACAAGAGAGTAGATGGAAGATGGATGAGGGAACTCGTCCTTTATGACAAAGAAGAAATAAGGCGAATCTGGCGCCAAGCCAACAATGGTGATGATGCGACAGCTGGTCTAACTCACATGATGATCTGGCATTCCAATTTGAATGATACAACATACCAGAGGACAAGAGCTCTTGTTCGCACCGGAATGGACCCCAGGATGTGCTCTCTGATGCAGGGTTCGACTCTCCCTAGAAGGTCCGGAGCTGCAGGCGCTGCAGTCAAAGGAATCGGGACAATGGTGATGGAGCTGATCAGAATGATCAAACGGGGGATCAACGATCGAAATTTCTGGAGAGGTGAGAATGGGCGGAAAACAAGGAGTGCTTATGAGAGAATGTGCAACATTCTTAAAGGAAAATTTCAAACAGCTGCACAAAGAGCAATGATGGATCAAGTGAGAGAAAGCCGGAACCCAGGAAATGCTGAGATCGAAGATCTCATATTTTCGGCAAGATCTGCACTAATATTGAGAGGGTCAGTTGCTCACAAATCTTGCCTACCTGCCTGTGTGTATGGACCTGCAGTATCCAGTGGGTACGACTTCGAAAAAGAGGGATATTCCTTAGTGGGAATAGACCCTTTCAAACTACTTCAAAATAGCCAAGTATACAGCCTAATCAGACCGAACGAGAATCCAGCACACAAGAGTCAGCTGGTGTGGATGGCATGCCATTCTGCTGCATTTGAAGATTTAAGATTGTTAAGCTTCATCAGAGGGACCAAAGTATCTCCGCGGGGGAAACTTTCAACTAGAGGAGTACAAATTGCTTCAAATGAGAACATGGATAATATGGAATCAAGTACTCTTGAACTGAGAAGCAGGTACTGGGCCATAAGGACCAGGAGTGGAGGAAACACTAATCAACAGAGGGCCTCCGCAGGCCAAATCAGTGTGCAACCTACGTTTTCTGTACAAAGAAACCTCCCATTTGAAAAGTCAACCGTCATGGCAGCATTCACTGGAAATACGGAGGGAAGAACCTCAGACATGAGGGCAGAAATCATAAGGATGATGGAAGGTGCAAAACCAGAAGAAGTGTCCTTCCGTGGGCGGGGAGTTTTCGAGCTCTCAGACGAAAAGGCAACGAACCCGATCGTGCCCTCTTTTGACATGAGTAATGAAGGATCTTATTTCTTCGGAGACAATGCAGAAGAGTACGACAATTAA
		</sequence>
		<sequence>
			<taxon idref="1013204|human|SoutheastAsia|19890615|H3N2"/>
			------------------ATGGCGTCCCAAGGCACCAAACGGTCTTATGAACAGATGGAAACTGATGGGGAACGCCAGAATGCAACTGAGATTAGGGCATCCGTCGGGAAGATGATTGATGGAATTGGGCGATTCTACATCCAAATGTGCACTGAACTTAAACTCAGTGATTATGAAGGGCGGTTGATCCAGAACAGCTTGACAATAGAGAGAATGGTGCTCTCTGCTTTTGATGAGAGAAGGAATAGATATCTGGAAGAACACCCCAGCGCGGGGAAAGATCCTAAGAAAACTGGAGGGCCCATATACAAGAGAGTAGATGGAAGATGGATGAGGGAACTCGTCCTTTATGACAAAGAAGAAATAAGGCGAATCTGGCGCCAAGCCAACAATGGTGATGATGCGGCAGCTGGTCTAACTCACATGATGATCTGGCATTCCAATTTGAATGATACAACATACCAGAGGACAAGAGCTCTTGTTCGCACCGGAATGGACCCCAGGATGTGCTCTCTGATGCAGGGTTCGACTCTCCCTAGAAGGTCCGGAGCTGCAGGCGCTGCAGTCAAAGGAATCGGGACAATGGTGATGGAGCTGATCAGAATGATCAAACGGGGGATCAACGATCGAAATTTCTGGAGAGGTGAGAATGGGCGGAAAACAAGGAGTGCTTATGAGAGAATGTGCAACATTCTTAAAGGAAAATTTCAAACAGCTGCACAAAGAGCAATGATGGATCAAGTGAGAGAAAGCCGGAACCCAGGAAATGCTGAGATCGAAGATCTCATATTTTCGGCAAGATCTGCACTAATATTGAGAGGGTCAGTTGCTCACAAATCTTGCCTACCTGCCTGTGTGTATGGACCTGCAGTATCCAGCGGGTACGACTTCGAAAAAGAGGGATATTCCTTAGTGGGAATAGACCCTTTCAAACTACTTCAAAATAGCCAAGTATACAGCCTAATCAGACCGAACGAGAATCCAGCACACAAGAGTCAGCTGGTGTGGATGGCATGCCATTCTGCTGCATTTGAAGATTTAAGATTGTTAAGCTTCATCAGAGGGACCAAAGTATCTCCGCGGGGGAAACTTTCAACTAGAGGAGTACAAATTGCTTCAAATGAGAACATGGATAATATGGAATCAAGTACTCTTGAACTGAGAAGCAGGTACTGGGCCATAAGGACCAGGAGTGGAGGAAACACTAATCAACAGAGGGCCTCCGCAGGCCAAATCAGTGTGCAACCTACGTTTTCTGTACAAAGAAACCTCCCATTTGAAAAGTCAACCGTCATGGCAGCATTCACTGGAAATACGGAGGGAAGAACCTCAGACATGAGGGCAGAAATCATAAGGATGATGGAAGGTGCAAAACCAGAAGAAGTGTCCTTCCGTGGGCGGGGAGTTTTCGAGCTCTCAGACGAAAAGGCAACGAACCCGATCGTGCCCTCTTTTGACATGAGTAATGAAGGATCTTATTTCTTCGGAGACAATGCAGAAGAGTACGACAATTAA
		</sequence>
		<sequence>
			<taxon idref="1013210|human|EastAsia|19900615|H3N2"/>
			------------------ATGGCGTCCCAAGGCACCAAACGGTCTTATGAACAGATGGAAACTGATGGGGAACGCCAGAATGCAACTGAGATTAGGGCATCCGTCGGGAAGATGATTGATGGAATTGGGCGATTCTACATCCAAATGTGCACTGAACTTAAACTCAGTGATTATGAAGGGCGGTTGATCCAGAACAGCTTGACAATAGAGAGAATGGTGCTCTCTGCTTTTGATGAGAGAAGGAATAGATATCTGGAAGAACACCCCAGCGCGGGGAAAGATCCTAAGAAAACTGGAGGGCCCATATACAAGAGAGTAGATGGAAGATGGATGAGGGAACTCGTCCTTTATGACAAAGAAGAAATAAGGCGAATCTGGCGCCAAGCCAACAATGGTGATGATGCGACAGCTGGTCTAACTCACATGATGATCTGGCATTCCAATTTGAATGATACAACATACCAGAGGACAAGAGCTCTTGTTCGCACCGGAATGGACCCCAGGATGTGCTCTCTGATGCAGGGTTCGACTCTCCCTAGAAGGTCCGGAGCTGCAGGCGCTGCAGTCAAAGGAATCGGGACAATGGTGATGGAGCTGATCAGAATGATCAAACGGGGGATCAACGATCGAAATTTCTGGAGAGGTGAGAATGGGCGGAAAACAAGGAGTGCTTATGAGAGAATGTGCAACATTCTTAAAGGAAAATTTCAAACAGCTGCACAAAGAGCAATGATGGATCAAGTGAGAGAAAGCCGGAACCCAGGAAATGCTGAGATCGAAGATCTCATATTTTCGGCAAGATCTGCACTAATATTGAGAGGGTCAGTTGCTCACAAATCTTGCCTACCTGCCTGTGTGTATGGACCTGCAGTATCCAGTGGGTACGACTTCGAAAAAGAGGGATATTCCTTAGTGGGAATAGACCCTTTCAAACTACTTCAAAATAGCCAAGTATACAGCCTAATCAGACCGAACGAGAATCCAGCACACAAGAGTCAGCTGGTGTGGATGGCATGCCATTCTGCTGCATTTGAAGATTTAAGATTGTTAAGCTTCATCAGAGGGACCAAAGTATCTCCGCGAGGGAAACTTTCAACTAGAGGAGTACAAATTGCTTCAAATGAGAACATGGATAATATGGAATCAAGTACTCTTGAACTGAGAAGCAGGTACTGGGCCATAAGGACCAGGAGTGGAGGAAACACTAATCAACAGAGGGCCTCCGCAGGCCAAATCAGTGTGCAACCTACGTTTTCTGTACAAAGAAACCTCCCATTTGAAAAGTCAACCGTCATGGCAGCATTCACTGGAAATACGGAGGGAAGAACCTCAGACATGAGGGCAGAAATCATAAGGATGATGGAAGGTGCAAAACCAGAAGAAGTGTCCTTCCGTGGGCGGGGAGTTTTCGAGCTCTCAGACGAAAAGGCAACGAACCCGATCGTGCCCTCTTTTGACATGAGTAATGAAGGATCTTATTTCTTCGGAGACAATGCAGAAGAGTACGACAATTAA
		</sequence>
		<sequence>
			<taxon idref="1013239|human|WesternEurope|19911219|H3N2"/>
			------------------ATGGCGTCCCAAGGCACCAAACGGTCTTATGAACAGATGGAAACTGATGGGGAACGCCAGAATGCAACTGAGATTAGGGCATCCGTAGGGAAGATGATTGATGGAATTGGGCGATTCTACATCCAAATGTGCACTGAACTTAAACTCAGTGATTATGAAGGGCGGTTGATCCAGAACAGCTTAACAATAGAGAGAATGGTTCTCTCTGCTTTTGATGAGAGAAGGAATAGATATCTGGAAGAACACCCCAGCGCGGGGAAAGATCCTAAGAAAACTGGAGGGCCCATATACAAGAGAGTAGATGGAAGATGGATGAGGGAACTCGTCCTTTATGACAAAGAAGAAATAAGGCGAATCTGGCGCCAAGCCAACAATGGTGATGATGCGACAGCTGGTCTAACTCACATGATGATCTGGCATTCCAATTTGAATGATACAACATACCAGAGGACAAGAGCTCTTGTTCGCACCGGAATGGACCCCAGGATGTGCTCTCTGATGCAGGGTTCGACTCTCCCTAGAAGGTCCGGAGCTGCAGGCGCTGCAGTCAAAGGAATCGGGACGATGGTGATGGAGCTGATCAGAATGATCAAACGGGGGATCAACGATCGAAATTTCTGGAGAGGTGAGAATGGGCGGAAAACAAGGAGTGCTTATGAGAGAATGTGCAACATTCTTAAAGGAAAATTTCAAACAGCTGCACAAAGAGCAATGATGGATCAAGTGAGGGAAAGCCGGAACCCAGGAAATGCTGAGATCGAAGATCTCATATTTTCGGCAAGATCTGCACTAATATTAAGAGGGTCAGTTGCTCACAAATCTTGCCTACCTGCCTGTGTGTATGGACCTGCAGTATCCAGTGGGTACGACTTTGAAAAAGAGGGATATTCCTTAGTGGGAATAGACCCTTTCAAACTACTTCAAAATAGCCAAGTATACAGCCTAATCAGACCGAACGAGAATCCAGCACACAAGAGTCAGCTAGTGTGGATGGCATGCCATTCTGCTGCATTTGAAGATTTAAGATTGTTAAGCTTCATCAGAGGGACCAAAGTATCTCCGCGGGGGAAACTTTCAACTAGAGGAGTACAAATTGCTTCAAATGAAAACATGGATAATATGGAATCAAGTACTCTTGAACTGAGAAGCAGGTACTGGGCCATAAGGACCAGGAGTGGAGGAAACACTAATCAACAGAGGGCCTCCGCAGGCCAAATCAGTGTGCAACCTACGTTTTCTGTACAAAGAAACCTCCCATTTGAAAAGTCAACCGTCATGGCAGCATTTACTGGAAATACGGAGGGAAGAACCTCAGACATGAGGGCAGAAATCATAAGGATGATGGAAGGTGCAAAACCAGAAGAAGTGTCCTTCCGTGGGCGGGGAGTTTTCGAGCTCTCAGACGAAAAGGCAACGAACCCGATCGTGCCCTCTTTTGACATGAGTAATGAAGGATCTTATTTCTTCGGAGACAATGCAGAAGAGTACGACAATTAA
		</sequence>
		<sequence>
			<taxon idref="1013259|human|NorthernEurope|19921101|H3N2"/>
			------------------ATGGCGTCCCAAGGCACCAAACGGTCTTATGAACAGATGGAAACTGATGGGGAACGCCAGAATGCAACTGAGATTAGGGCATCCGTCGGGAAGATGATTGATGGAATTGGGCGATTCTACATCCAAATGTGCACTGAACTTAAACTCAGTGATTATGAAGGGCGGTTGATCCAGAACAGCTTGACAATAGAGAGAATGGTGCTCTCTGCTTTTGATGAGAGAAGAAATAGATATCTGGAAGAACACCCCAGCGCGGGGAAAGATCCTAAGAAAACTGGAGGGCCCATATACAAGAGAGTAGATGGAAGATGGATGAGGGAACTTGTCCTTTATGACAAAGAAGAAATAAGGCGAATCTGGCGCCAAGCCAACAATGGTGATGATGCGACAGCTGGTCTAACTCACATGATGATCTGGCATTCCAATTTGAATGATACAACATACCAGAGGACAAGAGCTCTTGTTCGCACCGGAATGGACCCCAGGATGTGCTCTCTGATGCAGGGTTCGACTCTCCCTAGAAGGTCCGGAGCTGCAGGCGCTGCAGTCAAAGGAATCGGGACAATGGTGATGGAGCTTATCAGAATGATCAAACGGGGGATCAACGATCGAAATTTCTGGAGAGGTGAGAATGGGCGGAAAACAAGGAGTGCTTATGAGAGAATGTGCAACATTCTTAAAGGAAAATTTCAAACAGCTGCACAAAGAGCAATGATGGATCAAGTGAGAGAAAGCCGGAACCCAGGAAATGCTGAGATCGAAGATCTCATATTTTCGGCAAGATCTGCACTAATATTGAGAGGGTCAGTTGCTCACAAATCTTGCCTACCTGCCTGTGTGTATGGACCTGCAGTATCCAGTGGGTACGACTTCGAAAAAGAGGGATATTCCTTAGTGGGAATAGACCCTTTCAAACTACTTCAAAATAGTCAAGTATACAGCCTAATCAGACCGAACGAGAATCCAGCACACAAGAGTCAGCTGGTGTGGATGGCATGCCATTCTGCTGCATTTGAAGATTTAAGATTGTTAAGCTTCATCAGAGGGACCAAAGTATCTCCGCGGGGGAAACTCTCAACTAGAGGAGTACAAATTGCTTCAAATGAGAACATGGATAATATGGAATCAAGTACTCTTGAACTGAGGAGCAGGTACTGGGCCATAAGGACCAGGAGTGGAGGAAACACTAATCAACAGAGGGCCTCCGCAGGCCAAATCAGTGTGCAACCTACATTTTCTGTACAAAGAAACCTCCCATTTGAAAAGTCAACCGTCATGGCAGCATTCACTGGAAATACGGAGGGAAGAACCTCAGACATGAGGGCAGAAATCATAAGGATGATGGAAGGTGCAAAACCAGAAGAAGTGTCCTTCCGTGGGCGGGGAGTTTTCGAGCTCTCAGACGAAAAGGCAACGAACCCGATCGTGCCCTCTTTTGACATGAGTAATGAAGGATCTTATTTCTTCGGAGACAATGCAGAAGAGTACGACAATTAA
		</sequence>
		<sequence>
			<taxon idref="1013623|human|SoutheastAsia|19950703|H3N2"/>
			------------------ATGGCGTCCCAAGGCACCAAACGGTCTTATGAACAGATGGAAACTGATGGGGAACGCCAGAATGCAACCGAGATTAGGGCATCCGTCGGAAGGATGATTGATGGAATTGGGCGATTCTACATCCAAATGTGCACTGAACTTAAACTCAGTGATTATGAAGGGCGGTTGATCCAGAACAGCTTGACAATAGAGAGAATGGTGCTCTCTGCTTTTGATGAGAGAAGGAATAGATATCTGGAAGAACACCCCAGCGCGGGGAAAGATCCTAAGAAAACTGGAGGGCCCATATACAAGAGAATAGATGGAAAATGGATGAGGGAACTCGTCCTTTATGACAAAGAAGAAATAAGGCGAATCTGGCGCCAAGCCAACAATGGTGATGATGCGACAGCTGGTCTAACTCACATGATGATCTGGCATTCCAATTTGAATGATACAACATACCAAAGGACAAGAGCTCTTGTTCGCACCGGAATGGACCCCAGGATGTGCTCTCTGATGCAGGGTTCGACTCTCCCTAGAAGGTCCGGAGCCGCAGGTGCTGCAGTCAAAGGAATCGGGACAATGGTGATGGAGCTTATCAGAATGATCAAACGGGGGATCAACGATCGAAATTTCTGGAGAGGTGAGAATGGGCGGAAAACAAGGAGTGCTTATGATAGAATGTGCAACATTCTTAAAGGAAAATTTCAAACAGCTGCACAAAGAGCAATGATGGATCAAGTGAGAGAAAGCCGGAACCCAGGAAATGCTGAGATCGAAGATCTCATATTTTCGGCAAGATCTGCACTAATATTGAGAGGGTCAGTTGCTCACAAATCTTGCCTACCTGCCTGTGTGTATGGATATGCAGTATCCAGTGGGTACGACTTCGAAAAAGAGGGATATTCCTTAGTGGGAATAGACCCTTTCAAACTACTTCAAAATAGTCAAGTATACAGCCTAATCAGACCGAACGAGAATCCAGCACACAAGAGTCAGCTGGTGTGGATGGCATGCCATTCTGCTGCATTTGAAGATTTAAGATTGTTAAGCTTCATCAGAGGGACCAAAGTATCTCCGCGGGGGAAACTTTCGACTAGAGGAGTACAAATTGCTTCAAATGAGAACATGGATAATATGGGATCAAGTACTCTTGAACTGAGAAGCAGGTACTGGGCAATAAGGACCAGGAGTGGAGGAAACACTAATCAACAGAGGGCCTCCGCAGGCCAAATCAGTGTGCAACCTACATTTTCTGTACAAAGAAACCTCCCATTTGAAAAGGCAACCGTCATGGCAGCATTCACTGGAAATACGGAGGGAAGAACCTCAGACATGAGGGCAGAAATTATAAGGATGATGGAAGGTGCAAAGCCAGAAGAAGTGTCCTTCCGTGGGCGGGGAGTTTTCGAGCTCTCAGACGAAAAGGCAACGAACCCGATCGTGCCCTCTTTTGACATGAGTAATGAAGGATCTTATTTCTTCGGAGACAATGCAGAAGAGTACGACAATTAA
		</sequence>
		<sequence>
			<taxon idref="1013300|human|EastAsia|19960224|H3N2"/>
			------------------ATGGCGTCCCAAGGCACCAAACGGTCTTATGAACAGATGGAAACTGATGGGGAACGCCAGAATGCAACTGAGATTAGGGCATCCGTCGGAAAGATGATTGATGGAATTGGGCGATTCTACATCCAAATGTGCACTGAACTTAAACTCAGTGATTATGAAGGGCGGTTGATCCAGAACAGCTTGACAATAGAGAGAATGGTGCTCTCTGCTTTTGATGAGAGAAGGAATAGATATCTGGAAGAACACCCCAGCGCGGGGAAAGATCCTAAGAAAACTGGAGGGCCCATATACAAGAGAGTAGATGGAAGATGGATGAGGGAACTCGTCCTTTATGACAAAGAAGAAATAAGGCGAATCTGGCGCCAAGCCAACAATGGTGATGATGCGACAGCTGGTCTAACTCACATGATGATCTGGCATTCCAATTTGAATGATACAACATACCAGAGGACAAGAGCTCTTGTTCGCACAGGAATGGATCCCAGGATGTGCTCTCTGATGCAGGGTTCGACTCTTCCTAGAAGGTCCGGAGCTGCAGGCGCTGCAGTCAAAGGAATCGGGACAATGGTGATGGAGCTTATCAGAATGATCAAACGGGGGATCAACGATCGAAATTTCTGGAGAGGTGAGAATGGGCGGAAAACAAGGAGTGCTTATGAGAGAATGTGCAACATTCTTAAAGGAAAATTTCAAACAGCTGCACAAAGAGCAATGATGGATCAAGTGAGAGAAAGCCGGAACCCAGGAAATGCTGAGATCGAAGATCTCATATTTTCGGCAAGATCTGCACTAATATTGAGAGGGTCAGTTGCTCACAAATCTTGCCTACCTGCCTGTGTGTATGGACCTGCAGTATCCAGTGGGTACGACTTCGAAAAAGAGGGATATTCCTTAGTGGGAATAGACCCTTTCAAACTACTTCAAAATAGTCAAGTATACAGCCTAATCAGACCGAACGAGAATCCAGCACACAAGAGTCAGCTGGTGTGGATGGCATGCCATTCTGCTGCATTTGAAGATTTAAGATTGTTAAGCTTCATCAGAGGGACCAAAGTATCTCCGCGGGGGAAACTTTCAACTAGAGGAGTACAAATTGCTTCAAATGAGAACATGGATAATATGGAATCAAGTACTCTTGAACTGAGAAGCAGGTACTGGGCAATAAGGACCAGGAGTGGAGGAAACACTAATCAACAGAGGGCCTCCGCAGGCCAAATCAGTGTGCAACCTACATTTTCTGTACAAAGAAACCTCCCATTTGAAAAGTCAACCGTTATGGCAGCATTCACTGGAAATACGGAGGGAAGAACCTCAGACATGAGGGCAGAAATTATAAGGATGATGGAAGGTACAAAACCAGAAGAAGTGTCCTTCCGTGGGCGGGGAGTTTTCGAGCTCTCAGACGAAAAGGCAACGAACCCGATCGTGCCCTCTTTTGACATGAGTAATGAAGGATCTTATTTCTTCGGAGACAATGCAGAAGAGTACGACAATTAA
		</sequence>
		<sequence>
			<taxon idref="1002258|human|SouthernEurope|19900118|H3N2"/>
			------------------ATGGCGTCCCAAGGCACCAAACGGTCTTATGAACAGATGGAAACTGATGGGGAACGCCAGAATGCAACTGAGATTAGGGCATCCGTCGGGAAGATGATTGATGGAATTGGGCGATTCTACATCCAAATGTGCACTGAACTTAAACTCAGTGATTATGAAGGGCGGTTGATCCAGAACAGCTTGACAATAGAGAGAATGGTGCTCTCTGCCTTTGATGAGAGAAGGAATAGATATCTGGAAGAACACCCCAGTGCGGGGAAAGATCCTAAGAAAACTGGAGGGCCCATATACAAGAGAGTAGATGGAAGATGGATGAGGGAACTCGTCCTTTATGACAAAGAAGAAATAAGGCGAATCTGGCGCCAAGCCAACAATGGTGATGATGCGACAGCTGGTCTAACTCACATGATGATCTGGCATTCCAATTTGAATGATACAACATACCAGAGGACAAGAGCTCTTGTTCGCACCGGAATGGACCCCAGGATGTGCTCTCTGATGCAGGGTTCGACTCTCCCTAGAAGGTCCGGAGCTGCAGGCGCTGCAGTCAAAGGAATCGGGACAATGGTGATGGAGCTGATCAGAATGATCAAACGGGGGATCAACGATCGAAATTTCTGGAGAGGTGAGAATGGGCGGAAAACAAGGAGTGCTTATGAGAGAATGTGCAACATTCTTAAAGGAAAATTTCAAACAGCTGCACAAAGAGCAATGATGGATCAAGTGAGAGAAAGCCGGAACCCAGGAAATGCTGAGATCGAAGATCTCATATTTTCGGCAAGATCTGCATTAATATTGAGAGGGTCAGTGGCTCACAAATCTTGCCTACCTGCCTGTGTGTATGGACCTGCAGTATCCAGTGGGTACGACTTCGAAAAAGAGGGATATTCCTTAGTGGGAATAGACCCTTTCAAACTACTTCAAAATAGCCAAGTATACAGCCTAATCAGACCGAACGAGAATCCAGCACACAAGAGTCAGCTGGTGTGGATGGCATGCCATTCCGCTGCATTTGAAGATTTAAGATTGTTAAGCTTCATCAGAGGGACCAAAGTATCGCCGCGGGGGAAACTTTCAACTAGAGGAGTACAAATTGCTTCAAATGAGAACATGGATAATATGGAATCAAGTACTCTTGAACTGAGAAGCAGGTACTGGGCCATAAGGACCAGGAGTGGAGGAAACACTAATCAACAGAGGGCCTCCGCAGGCCAAATCAGTGTGCAACCTACATTTTCTGTACAAAGAAACCTCCCATTTGAAAAGTCAACCGTCATGGCAGCATTCACTGGAAATACGGAGGGAAGAACCTCAGACATGAGGGCAGAAATCATAAGGATGATGGAAGGTGCAAAACCAGAAGAAGTGTCCTTCCGTGGGCGGGGAGTTTTCGAGCTCTCAGACGAAAAGGCAACGAACCCGATCGTGCCCTCTTTTGACATGAGTAATGAAGGATCTTATTTCTTCGGAGACAATGCAGAAGAGTACGACAATTAA
		</sequence>
		<sequence>
			<taxon idref="1013216|human|CentralEurope|19910615|H3N2"/>
			------------------ATGGCGTCCCAAGGCACCAAACGGTCTTATGAACAGATGGAAACTGATGGGGAACGCCAGAATGCAACTGAGATTAGGGCATCCGTCGGGAAGATGATTGATGGAATTGGGCGATTCTACATCCAAATGTGCACTGAACTTAAACTCAGTGATTATGAAGGGCGGTTGATCCAGAACAGCTTGACAATAGAGAGAATGGTGCTCTCTGCTTTTGATGAGAGAAGGAATAGATATCTGGAAGAACACCCCAGCGCGGGGAAAGACCCTAAGAAAACTGGAGGACCCATATACAAGAGAGTAGATGGAAGATGGATGAGGGAACTCGTCCTTTATGACAAAGAAGAAATAAGGCGAATCTGGCGCCAAGCCAACAATGGTGATGATGCGACAGCTGGTCTAACTCATATGATGATCTGGCATTCCAATTTGAATGATACAACATACCAGAGGACAAGAGCTCTTGTTCGCACCGGAATGGACCCCAGGATGTGCTCTCTGATGCAGGGTTCGACTCTCCCTAGAAGGTCCGGAGCTGCAGGCGCTGCAGTCAAAGGAATCGGGACAATGGTGATGGAGCTAATCAGAATGATCAAACGGGGGATCAACGATCGAAATTTCTGGAGAGGTGAGAATGGGCGGAAAACAAGGAGTGCTTATGAGAGAATGTGCAACATTCTTAAAGGAAAATTTCAAACAGCTGCACAAAGAGCAATGATGGATCAAGTGAGAGAAAGCCGGAACCCAGGAAATGCTGAGATCGAAGATCTCATATTTTCGGCAAGATCTGCATTAATATTGAGAGGGTCAGTTGCTCACAAATCTTGCCTACCTGCCTGTGTGTATGGACCTGCAGTATCCAGTGGGTACGACTTCGAAAAAGAGGGATATTCCTTAGTGGGAATAGACCCTTTCAAACTACTTCAAAATAGCCAAGTATACAGCCTAATCAGACCGAACGAGAATCCAGCACACAAGAGTCAGCTGGTGTGGATGGCATGCCATTCCGCTGCATTTGAAGATTTAAGATTGTTAAGCTTCATCAGAGGGACCAAAGTATCGCCGCGGGGGAAACTTTCAACTAGAGGAGTACAAATTGCTTCAAATGAGAACATGGATAATATGGAATCAAGTACTCTTGAACTGAGAAGCAGGTACTGGGCCATAAGGACCAGGAGTGGAGGAAACACTAATCAACAGAGGGCCTCCGCAGGCCAAATCAGTGTGCAACCTACATTTTCTGTACAAAGAAACCTCCCATTTGAAAAGTCAACCGTCATGGCAGCATTCACTGGAAATACGGAGGGAAGAACCTCAGACATGAGGGCAGAAATCATAAGGATGATGGAAGGTGCAAAACCAGAAGAAGTGTCCTTCCGTGGGCGGGGAGTTTTCGAGCTCTCAGACGAAAAGGCAACGAACCCGATCGTGCCCTCTTTTGACATGAGTAATGAAGGATCTTATTTCTTCGGAGACAATGCAGAAGAGTACGACAATTAA
		</sequence>
		<sequence>
			<taxon idref="1013304|human|EastAsia|19961002|H3N2"/>
			------------------ATGGCGTCCCAAGGCACCAAACGGTCTTATGAACAGATGGAAACTGATGGGGAACGCCAGAATGCAACTGAGATTAGGGCATCCGTCGGGAAGATGATTGATGGAATTGGGCGATTCTACATCCAAATGTGCACTGAACTTAAACTCAGTGATTATGAAGGGCGGTTGATCCAGAACAGCTTGACAATAGAGAAAATGGTGCTCTCTGCTTTTGATGAGAGAAGGAATAGATATCTGGAAGAACACCCCAGCGCGGGGAAAGATCCTAAGAAAACTGGAGGGCCCATATACAAGAGAGTAGATGGAAGATGGATGAGGGAACTCGTCCTTTATGACAAAGAAGAAATAAGGCGAATCTGGCGCCAAGCCAACAATGGTGATGATGCGACAGCTGGTCTAACTCACATGATGATCTGGCATTCCAATTTGAATGATACAACATACCAGAGGACAAGAGCTCTTGTTCGCACCGGAATGGATCCCAGAATGTGCTCTCTGATGCAGGGTTCGACTCTCCCTAGAAGGTCCGGAGCTGCAGGTGCTGCAGTCAAAGGGATCGGGACAATGGTGATGGAGCTGATCAGAATGGTCAAACGGGGGATCAACGATCGAAATTTCTGGAGAGGTGAGAATGGGCGGAAAACAAGGAGTGCTTATGAGAGAATGTGCAACATTCTTAAAGGAAAATTTCAAACAGCTGCACAAAGAGCAATGATGGATCAAGTGAGAGAAAGCCGGAACCCAGGAAATGCTGAGATCGAAGATCTCATATTTTTGGCAAGATCTGCATTAATATTGAGAGGGTCAGTTGCTCACAAATCTTGCCTACCTGCCTGTGTGTATGGACCTGCAGTATCCAGTGGGTACGACTTCGAAAAAGAGGGATATTCCTTAGTGGGAATTGACCCTTTCAAACTACTTCAAAATAGCCAAGTATACAGCCTAATCAGACCGAACGAGAATCCAGCACACAAGAGTCAGCTGGTGTGGATGGCATGCCATTCTGCTGCATTTGAAGATTTAAGATTGTTAAGCTTCATCAGAGGGACCAAAGTATCTCCGCGGGGGAAACTTTCAACTAGAGGAGTACAAATTGCTTCAAATGAGAACATGGATAATATGGGATCAAGTACTCTTGAACTGAGAAGCGGGTACTGGGCCATAAGGACCAGGAGTGGTGGAAACACTAATCAACAGAGGGCCTCCGCAGGCCAAATCAGTGTGCAACCTACGTTTTCTGTACAAAGAAACCTCCCATTTGAAAAGTCAACCGTCATGGCAGCATTCACTGGGAATACGGAGGGAAGAACCTCAGACATGAGGGCAGAAATCATAAGAATGATGGAAGGTGCAAAACCAGAAGAAGTGTCCTTCCGTGGGCGGGGAGTTTTCGAGCTCTCAGACGAGAAGGCAACGAACCCGATCGTGCCCTCTTTTGACATGAGTAATGAAGGATCTTATTTCTTCGGAGACAATGCAGAAGAGTACGACAATTAA
		</sequence>
		<sequence>
			<taxon idref="23693|human|NorthAmerica|19961216|H3N2"/>
			------------------ATGGCGTCCCAAGGCACCAAACGGTCTTATGAACAGATGGAAACTGATGGGGAACGCCAGAATGCAACTGAGATTAGGGCATCCGTCGGGAGGATGATTGATGGAATTGGGCGATTCTACATCCAAATGTGCACTGAACTTAAACTCAGTGATTATGAAGGGCGGTTGATCCAGAACAGCTTGACAATAGAGAAAATGGTGCTCTCTGCTTTTGATGAGAGAAGAAATAGATATCTGGAAGAACACCCCAGCACGGGGAAAGATCCTAAGAAAACTGGAGGGCCCATATACAAGAGAGTAGATGGAAGATGGATGAGGGAACTCGTCCTTTATGACAAAGAAGAAATAAGGCGAATCTGGCGCCAAGCCAACAATGGTGATGATGCGACAGCTGGTCTAACTCACATGATGATCTGGCATTCCAATTTGAATGATACAACATACCAGAGGACAAGAGCTCTTGTTCGCACCGGAATGGATCCCAGAATGTGCTCTCTGATGCAGGGTTCGACTCTCCCTAGAAGGTCCGGAGCTGCAGGTGCTGCAGTCAAAGGGATCGGGACAATGGTGATGGAGCTGATCAGAATGGTCAAACGGGGGATCAACGATCGAAATTTCTGGAGAGGTGAGAATGGGCGGAAAACAAGGAGTGCTTATGAGAGAATGTGCAACATTCTCAAAGGAAAATTTCAAACAGCTGCACAAAGAGCAATGATGGATCAAGTGAGAGAAAGCCGGAACCCAGGAAATGCTGAGATCGAAGATCTCATATTTTTGGCAAGATCTGCATTAATATTGAGAGGGTCAGTTGCTCACAAATCTTGCCTACCTGCCTGTGTGTATGGACCTGCAGTATCCAGTGGGTACGACTTCGAAAAAGAGGGATATTCCTTAGTGGGAATAGACCCTTTCAAACTACTTCAAAATAGCCAAGTATACAGCCTGATCAGACCGAACGAGAATCCAGCACACAAGAGCCAGCTGGTGTGGATGGCATGCCATTCTGCTGCATTTGAAGATTTAAGATTGTTAAGCTTCATCAGAGGGACCAAAGTATCTCCGCGGGGGAAACTTTCAACTAGAGGAATACAAATTGCTTCAAATGAGAACATGGATAATATGGGATCAAGTACTCTTGAACTGAGAAGCGGGTACTGGGCCATAAGGACCAGGAGTGGTGGAAACACTAATCAACAGAGGGCCTCCGCAGGCCAAATCAGTGTGCAACCTGCGTTTTCTGTACAAAGAAACCTCCCATTTGAAAAGTCAACCGTCATGGCAGCATTCACTGGAAATACGGAGGGAAGAACCTCAGACATGAGGGCAGAAATCATAAGAATGATGGAAGGTGCAAACCCAGAAGAAGTGTCCTTCCGTGGGCGGGGAGTTTTCGAGCTCTCAGACGAGAAGGCAACGAACCCGATCGTGCCCTCTTTTGACATGAGTAATGAAGGATCTTATTTCTTCGGAGACAATGCAGAAGAGTACGACAATTAA
		</sequence>
		<sequence>
			<taxon idref="23289|human|NorthAmerica|19970106|H3N2"/>
			------------------ATGGCGTCCCAAGGCACCAAACGGTCTTATGAACAGATGGAAACTGATGGGGAACGCCAGAATGCAACTGAGATTAGGGCATCCGTCGGGAGGATGATTGATGGAATTGGGCGATTCTACATCCAAATGTGCACTGAACTTAAACTCAGTGATTATGAAGGGCGGTTGATCCAGAACAGCTTGACAATAGAGAAAATGGTGCTCTCTGCTTTTGATGAGAGAAGAAATAGATATCTGGAAGAACACCCCAGCACGGGGAAAGATCCTAAGAAAACTGGAGGGCCCATATACAAGAGAGTAGATGGAAGATGGATGAGGGAACTCGTCCTTTATGACAAAGAAGAAATAAGGCGAATCTGGCGCCAAGCCAACAATGGTGATGATGCGACAGCTGGTCTAACTCACATGATGATCTGGCATTCCAATTTGAATGATACAACATACCAGAGGACAAGAGCTCTTGTTCGCACCGGAATGGATCCCAGAATGTGCTCTCTGATGCAGGGTTCGACTCTCCCTAGAAGGTCCGGAGCTGCAGGTGCTGCAGTCAAAGGGATCGGGACAATGGTGATGGAGCTGATCAGAATGGTCAAACGGGGGATCAACGATCGAAATTTCTGGAGAGGTGAGAATGGGCGGAAAACAAGGAGTGCTTATGAGAGAATGTGCAACATTCTCAAAGGAAAATTTCAAACAGCTGCACAAAGAGCAATGATGGATCAAGTGAGAGAAAGCCGGAACCCAGGAAATGCTGAGATCGAAGATCTCATATTTTTGGCAAGATCTGCATTAATATTGAGAGGGTCAGTTGCTCACAAATCTTGCCTACCTGCCTGTGTGTATGGACCTGCAGTATCCAGTGGGTACGACTTCGAAAAAGAGGGATATTCCTTAGTGGGAATAGACCCTTTCAAACTACTTCAAAATAGCCAAGTATACAGCCTGATCAGACCGAACGAGAATCCAGCACACAAGAGCCAGCTGGTGTGGATGGCATGCCATTCTGCTGCATTTGAAGATTTAAGATTGTTAAGCTTCATCAGAGGGACCAAAGTATCTCCGCGGGGGAAACTTTCAACTAGAGGAATACAAATTGCTTCAAATGAGAACATGGATAATATGGGATCAAGTACTCTTGAACTGAGAAGCGGGTACTGGGCCATAAGGACCAGGAGTGGTGGAAACACTAATCAACAGAGGGCCTCCGCAGGCCAAATCAGTGTGCAACCTGCGTTTTCTGTACAAAGAAACCTCCCATTTGAAAAGTCAACCGTCATGGCAGCATTCACTGGAAATACGGAGGGAAGAACCTCAGACATGAGGGCAGAAATCATAAGAATGATGGAAGGTGCAAAACCAGAAGAAGTGTCCTTCCGTGGGCGGGGAGTTTTCGAGCTCTCAGACGAGAAGGCAACGAACCCGATCGTGCCCTCTTTTGACATGAGTAATGAAGGATCTTATTTCTTCGGAGACAATGCAGAAGAGTACGACAATTAA
		</sequence>
		<sequence>
			<taxon idref="1013109|human|WesternEurope|19940615|H3N2"/>
			------------------ATGGCGTCCCAAGGCACCAAACGGTCTTATGAACAGATGGAAACTGATGGGGAACGCCAGAATGCAACTGAGATTAGGGCATCCGTCGGGAAGATGATTGATGGAATTGGGCGATTCTACATCCAAATGTGCACTGAACTTAAACTCAGTGATTATGAAGGGCGGTTGATCCAGAACAGCTTGACAATAGAGAAAATGGTGCTCTCTGCTTTTGATGAGAGAAGGAATAGATATCTGGAAGAACACCCCAGCGCGGGGAAAGATCCTAAGAAAACTGGAGGGCCCATATACAAGAGAGTAGATGGAAGATGGATGAGGGAACTCGTCCTTTATGACAAAGAAGAAATAAGGCGAATCTGGCGCCAAGCCAACAATGGTGAGGATGCGACAGCTGGTCTAACTCACATGATGATCTGGCATTCCAATTTGAATGATACAACATACCAGAGGACAAGAGCTCTTGTTCGCACCGGAATGGATCCCAGGATGTGCTCTCTGATGCAGGGTTCGACTCTCCCTAGAAGGTCCGGAGCTGCAGGTGCTGCAGTCAAAGGAATCGGGACAATGGTGATGGAGCTGATCAGAATGGTCAAACGGGGGATCAACGATCGAAATTTCTGGAGAGGTGAGAATGGGCGGAAAACAAGGAGTGCTTATGAAAGAATGTGCAACATTCTTAAAGGAAAATTTCAAACAGCTGCACAAAGAGCAATGATGGATCAAGTGAGAGAAAGCCGGAACCCAGGAAATGCTGAGATCGAAGATCTCATATTTTTGGCAAGATCTGCATTAATATTGAGAGGGTCAGTTGCTCACAAATCTTGCCTACCTGCCTGTGTGTATGGACCTGCAGTATCCAGTGGGTACGACTTCGAAAAAGAGGGATATTCCTTAGTGGGAATAGACCCTTTCAAACTACTTCAAAATAGCCAAGTATACAGCCTAATCAGACCGAAAGAGAATCCAGCACACAAGAGTCAGCTGGTGTGGATGGCATGCCATTCTGCTGCATTTGAAGATTTGAGATTGTTAAGCTTCATCAGAGGGACCAAAGTATCCCCGCGGGGGAAACTTTCAACTAGAGGAGTACAAATTGCTTCAAATGAGAACATGGATAATATGGGATCAAGTACTCTTGAACTGAGAAGCGGGTACTGGGCCATAAGGACCAGGAGTGGAGGAAACACTAATCAACAGAGGGCCTCCGCAGGCCAAATCAGTGTGCAACCTACGTTTTCTGTACAAAGAAACCTCCCATTTGAAAAGTCAACCGTCATGGCAGCATTCACTGGAAATACGGAGGGAAGAACCTCAGACATGAGGGCAGAAATCATAAGAATGATGGAAGGTGCAAAACCAGAAGAAGTGTCCTTCCGTGGGCGGGGAGTTTTCGAGCTCTCAGACGAGAAGGCAACGAACCCGATCGTGCCCTCTTTTGACATGAGTAATGAAGGATCTTATTTCTTCGGAGACAATGCAGAAGAGTACGACAATTAA
		</sequence>
		<sequence>
			<taxon idref="23769|human|NorthAmerica|19960301|H3N2"/>
			------------------ATGGCGTCCCAAGGCACCAAACGGTCTTATGAACAGATGGAGACTGATGGGGAACGCCAGAATGCAAATGAGATCAGGGCATCCGTCGGGAAGATGATTGATGGAATTGGGCGATTCTACATCCAAATGTGCACTGAACTTAAACTCAGTGATTATGAAGGGCGGTTGATCCAGAACAGCTTGACAATAGAGAAAATGGTGCTCTCTGCTTTTGATGAGAGAAGGAATAGATATTTGGAAGAACACCCCAGCGCGGGGAAAGATCCCAAGAAAACTGGAGGGCCCATATACAAGAGAGTAGATGGAAGATGGATGAGGGAACTCGTCCTTTATGACAAAGAAGAAATAAGGCGAATCTGGCGTCAAGCCAACAATGGTGAGGATGCGACAGCCGGTCTAACTCACATGATGATCTGGCATTCCAATTTGAATGATACAACATACCAGAGGACAAGAGCTCTTGTTCGCACCGGAATGGATCCCAGGATGTGCTCTCTGATGCAGGGTTCGACTCTCCCTAGAAGGTCTGGAGCTGCAGGTGCTGCAGTCAAAGGAATTGGGACAATGGTGATGGAGCTGATCAGAATGGTCAAACGGGGGGTCAACGATCGAAATTTCTGGAGAGGTGAGAATGGGCGGAAAACAAGGAGTGCTTATGAAAGAATGTGCAACATTCTAAAAGGAAAATTTCAAACAGCTGCACAAAGAGCAATGATGGATCAAGTGAGAGAAAGCCGGAACCCAGGAAATGCTGAGATCGAAGATCTCATATTTTTGGCAAGATCTGCATTAATATTGAGAGGGTCAGTTGCTCACAAATCTTGCCTACCTGCTTGTGTGTATGGACCTGCAGTATCCAGTGGGTACGACTTCGAAAAAGAGGGATATTCCTTAGTGGGAATAGACCCTTTCAAACTACTTCAAAATAGCCAAGTATACAGCCTAATCAGACCGAACGAGAATCCAGCACACAAGAGTCAGCTGGTGTGGATGGCATGCCATTCTGCTGCATTTGAAGATTTGAGATTGTTAAGCTTCATCAGAGGGACCAAAGTATCTCCGCGGGGGAAACTTTCAACTAGAGGAGTACAAATTGCTTCAAATGAGAACATGGATAATATGGGATCAAGTACTCTTGAACTGAGAAGCGGGTACTGGGCCATAAGGACCAGGAGTGGAGGAAACACTAATCAACAGAGGGCCTCCGCAGGCCAAATCAGTGTGCAACCTACGTTTTCTGTACAAAGAAACCTCCCATTTGAAAAGTCAACCGTCATGGCAGCATTCACTGGAAATACGGAGGGAAGAACCTCAGACATGAGGGCAGAAATCATAAGAATGATGGAAGGTGCAAAACCAGAAGAAGTGTCCTTCCGTGGGCGGGGAGTTTTCGAGCTCTCAGACGAGAAGGCAACGAACCCGATCGTGCCCTCTTTTGACATGAGTAATGAAGGATCTTATTTCTTCGGAGACAATGCAGAAGAGTACGACAATTAA
		</sequence>
		<sequence>
			<taxon idref="1013104|human|SoutheastAsia|19931221|H3N2"/>
			------------------ATGGCGTCCCAAGGCACCAAACGGTCTTATGAACAGATGGAAACTGATGGGGAACGCCAGAATGCAACTGAGATTAGGGCATCCGTCGGGAAGATGATTGATGGAATTGGGCGATTCTACATCCAAATGTGCACTGAACTTAAACTCAGTGATTATGAAGGGCGGTTGATCCAGAACAGCTTGACAATAGAGAAAATGGTGCTCTCTGCTTTTGATGAGAGAAGGAATAGATATCTGGAAGAACACCCCAGCGCGGGGAAAGATCCTAAGAAAACTGGAGGGCCCATATACAAGAGAGTAGATGGAAGATGGATGAGGGAACTCGTCCTTTATGACAAAGAAGAAATAAGGCGAATCTGGCGCCAAGCCAACAATGGTGGAGATGCGACAGCTGGTCTGACTCACATGATGATCTGGCATTCCAATTTGAATGATACAACATACCAGAGGACAAGAGCTCTTGTTCGCACCGGAATGGATCCCAGAATGTGCTCTCTGATGCAGGGTTCGACTCTCCCTAGAAGGTCCGGAGCTGCAGGTGCTGCAGTCAAAGGAATCGGGACAATGGTGATGGAGCTGATCAGAATGGTCAAACGGGGGATCAACGATCGAAATTTCTGGAGAGGTGAGAATGGGCGGAAAACAAGGAGTGCTTATGAGAGAATGTGCAACATTCTTAAAGGAAAATTTCAAACAGCTGCACAAAGAGCAATGATGGATCAAGTGAGAGAAAGCCGGAACCCAGGAAATGCTGAGATCGAAGATCTCATATTTTTGGCAAGATCTGCATTAATATTGAGAGGGTCAGTTGCTCACAAATCTTGCCTACCTGCCTGTGTGTATGGACCTGCAGTATCCAGTGGGTACGACTTCGAAAAAGAGGGATATTCCTTAGTGGGAATAGACCCTTTCAAACTACTTCAAAATAGCCAAGTATACAGCCTAATCAGACCGAATGAGAATCCAGCACACAAGAGTCAGCTGGTGTGGATGGCATGCCATTCTGCTGCATTTGAAGATTTAAGATTGTTAAGCTTCATCAGAGGGACCAAAGTATCTCCGCGGGGGAAACTTTCAACTAGAGGAGTACAAATTGCTTCAAATGAGAACATGGAAAATATGGGATCAAGTACTCTTGAACTGAGAAGCGGGTACTGGGCCATAAGGACCAGGAGTGGAGGAAACACTAATCAACAGAGGGCCTCCGCAGGCCAAATCAGTGTGCAACCTACGTTTTCTGTACAAAGAAACCTCCCATTTGAAAAGTCAACCGTCATGGCAGCATTCACTGGAAATACGGAGGGAAGAACCTCAGACATGAGGGCAGAAATCATAAGAATGATGGAAGGTGCAAAACCAGAAGAAGTGTCCTTCCGTGGGCGGGGAGTTTTCGAGCTCTCAGACGAGAAGGCAACGAACCCGATCGTGCCCTCTTTTGACATGAGTAATGAAGGATCTTATTTCTTCGGAGACAATGCAGAAGAGTACGACAATTAA
		</sequence>
		<sequence>
			<taxon idref="1013297|human|WesternEurope|19951120|H3N2"/>
			------------------ATGGCGTCCCAAGGCACCAAACGGTCTTATGAACAGATGGAAACTGATGGGGATCGCCAGAATGCAACTGAGATTAGGGCATCCGTCGGGAAGATGATTGATGGAATTGGGCGATTCTACATCCAAATGTGCACTGAACTTAAACTCAGTGATTATGAAGGGCGGTTGATCCAGAACAGCTTGACAATAGAGAAAATGGTGCTCTCTGCTTTTGATGAGAGAAGGAATAGATATCTGGAAGAACACCCCAGCGCGGGGAAAGATCCTAAGAAAACTGGAGGGCCCATATACAAGAGAGTAGATGGAAGATGGATGAGGGAACTCGTCCTTTATGACAAAGAAGAAATAAGGCGAATCTGGCGCCAAGCCAACAATGGTGAGGATGCGACAGCTGGTCTAACTCACATGATGATCTGGCATTCCAATTTGAATGATACAACATACCAGAGGACAAGAGCTCTTGTTCGCACCGGAATGGATCCCAGAATGTGCTCTCTGATGCAGGGCTCGACTCTCCCTAGAAGGTCCGGAGCTGCAGGTGCTGCAGTCAAAGGAATTGGGACAATGGTGATGGAGCTGATCAGAATGGTCAAACGGGGGATCAACGATCGAAATTTCTGGAGAGGTGAGAATGGGCGGAAAACAAGGAGTGCTTATGAGAGAATGTGCAACATTCTTAAAGGAAAATTTCAAACAGCTGCACAAAGAGCAATGGTGGATCAAGTGAGAGAAAGCCGGAACCCAGGAAATGCTGAGATCGAAGATCTCATATTTTTGGCAAGATCTGCATTAATATTGAGAGGGTCAGTTGCTCACAAATCTTGCCTACCTGCCTGTGTGTATGGACCTGCAGTATCCAGTGGGTACGACTTCGAAAAAGAGGGATATTCCTTGGTGGGAATAGACCCTTTCAAACTACTTCAAAATAGCCAAGTATACAGCCTAATCAGACCGAACGAGAATCCAGCACACAAGAGTCAGCTGGTGTGGATGGCATGCCATTCTGCTGCATTTGAAGATTTAAGATTGTTAAGCTTCATCAGAGGGACCAAAGTATCTCCGCGGGGGAAACTTTCAACTAGAGGAGTACAAATTGCTTCAAATGAGAACATGGATAATATGGGATCAAGTACTCTTGAACTGAGAAGCGGGTACTGGGCCATAAGGACCAGGAGTGGAGGAAACACTAATCAACAGAGGGCCTCCGCAGGCCAAATCAGTGTGCAACCTACGTTTTCTGTACAAAGAAACCTCCCATTTGAAAAGTCAACCGTCATGGCAGCATTCACTGGAAATGCGGAGGGAAGAACCTCAGACATGAGGGCAGAAATCATAAGAATGATGGAAGGTGCAAAACCAGAAGAAGTGTCTTTCCGTGGGCGGGGAGTTTTCGAGCTCTCAGACGAGAAGGCAACGAACCCGATCGTGCCCTCTTTTGACATGAGTAATGAAGGATCTTATTTCTTCGGAGACAATGCAGAAGAGTACGACAATTAA
		</sequence>
		<sequence>
			<taxon idref="23605|human|NorthAmerica|19951214|H3N2"/>
			------------------ATGGCGTCCCAAGGCACCAAACGGTCTTATGAACAGATGGAAACTGATGGGGATCGCCAGAATGCAACTGAGATTAGGGCATCCGTCGGGAAGATGATTGATGGAATTGGGCGATTCTACATCCAAATGTGCACTGAACTTAAACTCAGTGATTATGAGGGGCGGTTGATCCAGAACAGCTTGACAATAGAGAAAATGGTGCTCTCTGCTTTTGATGAGAGAAGGAATAGATATCTGGAAGAACACCCCAGCGCGGGGAAAGATCCTAAGAAAACTGGAGGGCCCATATACAAGAGAGTAGATGGAAGATGGATGAGGGAACTCGTCCTTTATGACAAAGAAGAAATAAGGCGAATCTGGCGCCAAGCCAACAATGGTGAGGATGCGACAGCTGGTCTAACTCACATGATGATCTGGCATTCCAATTTGAATGATACAACATACCAGAGGACAAGAGCTCTTGTTCGCACCGGAATGGATCCCAGAATGTGCTCTCTGATGCAGGGCTCGACTCTCCCTAGAAGGTCCGGAGCTGCAGGTGCTGCAGTCAAAGGAATCGGGACAATGGTGATGGAGCTGATCAGAATGGTCAAACGGGGGATCAACGATCGAAATTTCTGGAGAGGTGAGAATGGGCGGAAAACAAGGAGTGCTTATGAGAGAATGTGCAACATTCTTAAAGGAAAATTTCAAACAGCTGCACAAAGAGCAATGGTGGATCAAGTGAGAGAAAGCCGGAACCCAGGAAATGCTGAGATCGAAGATCTCATATTTTTGGCAAGATCTGCATTAATATTGAGAGGGTCAGTTGCTCACAAATCATGCCTACCTGCCTGTGTGTATGGACCTGCAGTATCCAGTGGGTACGACTTCGAAAAAGAGGGATATTCCTTGGTGGGAATAGACCCTTTCAAACTACTTCAAAATAGCCAAGTATACAGCCTAATCAGACCGAACGAGAATCCAGCACACAAGAGTCAGCTGGTGTGGATGGCATGCCATTCTGCTGCATTTGAAGATTTAAGATTGTTAAGCTTCATCAGAGGGACCAAAGTATCTCCGCGGGGGAAACTTTCAACTAGAGGAGTACAAATTGCTTCAAATGAGAACATGGATAATATGGGATCAAGTACTCTTGAACTGAGAAGCGGGTACTGGGCCATAAGGACCAGGAGTGGAGGAAACACTAATCAACAGAGGGCCTCCGCAGGCCAAATCAGTGTGCAACCTACGTTTTCTGTACAAAGAAACCTCCCATTTGAAAAGTCAACCGTCATGGCAGCATTCACTGGAAATACGGAGGGAAGAACCTCAGACATGAGGGCAGAAATCATAAGAATGATGGAAGGTGCAAAACCAGAAGAAGTGTCTTTCCGTGGGCGGGGAGTTTTCGAGCTCTCAGACGAGAAGGCAACGAACCCGATCGTGCCCTCTTTTGACATGAGTAATGAAGGATCTTATTTCTTCGGAGACAATGCAGAAGAGTACGACAATTAA
		</sequence>
		<sequence>
			<taxon idref="1013637|human|SoutheastAsia|19970602|H3N2"/>
			------------------ATGGCGTCCCAAGGCACCAAACGGTCTTATGAACAGATGGAAACTGATGGGGATCGCCAGAATGCAACTGAGATTAGGGCATCCGTCGGGAAGATGATTGATGGAATTGGGCGATTCTACATCCAAATGTGCACTGAACTTAAACTCAGTGATTATGAAGGGCGGTTGATCCAGAACAGCTTGACAATAGAGAAAATGGTGCTCTCTGCTTTTGATGAGAGAAGGAATAGATATCTGGAAGAACACCCCAGCGCGGGGAAAGATCCTAAGAAAACTGGAGGGCCCATATACAAGAGAGTAGATGGAAGATGGATGAGGGAACTCGTCCTTTATGACAAAGAAGAAATAAGGCGAATCTGGCGCCAAGCCAACAATGGTGAGGATGCGACAGCTGGTCTAACTCACATGATGATCTGGCATTCCAATTTGAATGATACAACATACCAGAGGACAAGAGCACTTGTTCGCACCGGAATGGATCCCAGAATGTGCTCTCTGATGCAGGGCTCGACTCTCCCTAGAAGGTCCGGAGCTGCAGGTGCTGCAGTCAAAGGAATCGGAACAATGGTGATGGAGCTGATCAGAATGATCAAACGGGGGATCAACGATCGAAATTTCTGGAGAGGTGAGAATGGGCGGAAAACAAGGAGTGCTTATGAGAGAATGTGCAACATTCTTAAAGGAAAATTTCAAACAGCTGCACAAAGAGCAATGGTGGATCAAGTGAGAGAAAGTCGGAACCCAGGAAATGCTGAGATCGAAGATCTCATATTTTTGGCAAGATCTGCATTAATATTGAGAGGGTCAGTTGCTCACAAATCTTGCCTACCTGCCTGTGTGTATGGACCTGCAGTATCCAGTGGGTACGACTTCGAAAAAGAGGGATATTCCTTGGTGGGAATAGACCCTTTCAAACTACTTCAAAATAGCCAAGTATACAGCCTAATCAGACCGAACGAGAATCCAGCACACAAGAGTCAGCTGGTGTGGGTGGCATGCCATTCTGCTGCATTTGAAGATTTAAGATTGTTAAGCTTCATCAGAGGGACCAAAGTATCTCCGCGGGGGAAACTTTCAACTAGAGGAGTACAAATTGCTTCAAATGAGAACATGGATAATATGGGATCAAGTACTCTTGAACTGAGAAGCGGGTACTGGGCCATAAGGACCAGGAGTGGAGGAAACACTAATCAACAGAGGGCCTCCGCAGGCCAAATCAGTGTGCAACCTACGTTTTCTGTACAAAGAAACCTCCCATTTGAAAAGTCAACCGTCATGGCAGCATTCACTGGAAATACGGAGGGAAGAACCTCAGACATGAGGGCAGAAATCATAAGAATGATGGAAGGTGCAAAACCAGAAGAAGTGTCTTTCCGTGGGCGGGGAGTTTTCGAGCTCTCAGACGAGAAGGCAACGAACCCGATCGTGCCCTCTTTTGAAATGAGTAATGAAGGATCTTATTTCTTCGGAGACAATGCAGAAGAGTACGACAATTAA
		</sequence>
		<sequence>
			<taxon idref="1013633|human|SoutheastAsia|19990218|H3N2"/>
			------------------ATGGCGTCCCAAGGCACCAAACGGTCTTATGAACAGATGGAAACTGATGGGGATCGCCAGAATGCAACTGAGATTAGGGCATCCGTCGGGAAGATGATTGATGGAATTGGGCGATTCTACATCCAAATGTGCACTGAACTTAAACTCAGTGATTATGAAGGGCGGTTGATCCAGAACAGCTTGACAATAGAGAAAATGGTGCTCTCTGCTTTTGATGAGAGAAGGAATAGATATCTGGAAGAACACCCCAGCGCGGGGAAAGATCCTAAGAAAACTGGAGGGCCCATATACAAGAGAGTAGATGGAAGATGGATGAGGGAACTCGTCCTTTATGACAAAGAAGAAATAAGGCGAATCTGGCGCCAAGCCAACAATGGCGAGGATGCGACAGCTGGCCTAACTCACATGATGATCTGGCATTCCAATTTGAATGATACAACATACCAGAGGACAAGAGCTCTTGTCCGCACCGGAATGGATCCCAGAATGTGCTCTCTGATGCAGGGCTCGACTCTCCCTAGAAGGTCCGGAGCTGCAGGTGCTGCAGTCAAAGGAATCGGGACAATGGTGATGGAGCTGATCAGAATGGTCAAACGGGGGATCAACGATCGAAATTTCTGGAGAGGTGAGAATGGGCGGAAAACAAGGAGTGCTTATGAGAGAATGTGCAACATTCTTAAAGGAAAATTTCAAACAGCTGCACAAAGAGCAATGGTGGATCAAGTGAGAGAGAGTCGGAACCCAGGAAATGCTGAGATCGAAGATCTCATATTTTTGGCAAGATCTGCATTAATATTGAGAGGGTCAGTTGCTCACAAATCTTGCCTACCTGCCTGTGTGTATGGACCTGCAGTATCCAGTGGGTACGACTTCGAAAAAGAGGGATATTCCTTGGTGGGAATAGACCCTTTCAAATTACTTCAAAATAGCCAAGTATACAGCCTAATCAGACCGAACGAGAATCCAGCACACAAGAGTCAGCTGGTGTGGATGGCATGCCATTCTGCTGCATTTGAAGATTTAAGATTGTTAAGCTTCATCAGAGGGACCAAAGTATCTCCACGGGGGAAACTTTCAACTAGAGGAGTACAAATTGCTTCAAATGAGAACATGGATAATATGGGATCAAGTACTCTTGAACTGAGAAGCGGGTACTGGGCCATAAGGACCAGGAGTGGAGGAAACACTAATCAACAGAGGGCCTCCGCAGGCCAAATCAGTGTGCAACCTACGTTTTCTGTACAAAGAAACCTCCCATTTGAAAAGTCAACCGTCATGGCAGCATTCACTGGAAATACGGAGGGGAGGACCTCAGACATGAGGGCAGAAATCATAAGAATGATGGAAGGTGCAAAACCAGAAGAAGTGTCTTTCCGTGGGCGGGGAGTTTTCGAGCTCTCAGACGAGAAGGCAACGAACCCGATCGTGCCCTCTTATGACATGAGTAATGAAGGATCTTATTTCTTCGGAGACAATGCAGAAGAGTACGACAATTAA
		</sequence>
		<sequence>
			<taxon idref="1014030|human|SouthAfrica|19960615|H3N2"/>
			------------------ATGGCGTCCCAAGGCACCAAACGGTCTTATGAACAGATGGAAACTGATGGGGATCGCCAGAATGCAACTGAGATTAGGGCATCCGTCGGGAAGATGATTGATGGAATTGGGCGATTCTACATCCAAATGTGCACTGAACTTAAACTCAGTGATTATGAAGGGCGGTTGATCCAGAACAGCTTGACAATAGAGAAAATGGTGCTCTCTGCTTTTGATGAGAGAAGGAATAGATATCTGGAAGAACACCCCAGCGCGGGGAAAGATCCTAAGAAAACTGGAGGGCCCATATACAAGAGAGTAGATGGAAGATGGATGAGGGAACTCGTCCTTTATGACAAAGAAGAAATAAGGCGAATCTGGCGCCAAGCCAACAATGGTGAGGATGCGACAGCTGGTCTAACTCACATGATGATCTGGCATTCCAATTTGAATGATACAACATACCAGAGGACAAGAGCTCTTGTTCGCACCGGAATGGATCCCAGAATGTGCTCTCTGATGCAGGGCTCGACTCTCCCTAGAAGGTCCGGGGCTGCAGGTGCTGCAGTCAAAGGAATCGGGACAATGGTGATGGAGCTGATCAGAATGGTCAAACGGGGGATCAACGATCGAAATTTCTGGAGAGGTGAGAATGGGCGGAAAACAAGGAGTGCTTATGAGAGAATGTGCAACATTCTTAAAGGAAAATTTCAAACAGCTGCACAAAGAGCAATGGTGGATCAAGTGAGAGAAAGTCGGAACCCAGGAAATGCTGAGATCGAAGATCTCATATTTTTGGCAAGATCTGCATTAATATTGAGAGGGTCAGTTGCTCACAAATCTTGCCTACCTGCCTGTGTGTATGGACCTGCAGTATCCAGTGGGTACGACTTCGAAAAAGAAGGATATTCCTTGGTGGGAATAGACCCTTTCAAACTACTTCAAAATAGCCAAGTATACAGCCTAATCAGACCGAACGAGAATCCAGCACACAAGAGTCAGCTGGTGTGGATGGCATGCCATTCTGCTGCATTTGAAGATTTAAGATTGTTAAGCTTCATCAGAGGGACCAAAGTATCTCCGCGGGGGAAACTTTCAACTAGAGGAGTACAAATTGCTTCAAATGAGAACATGGATAATATGGGATCAAGTACTCTTGAACTGAGAAGCGGGTACTGGGCCATAAGGACCAGGAGTGGAGGAAACACTAATCAACAGAGGGCCTCCGCAGGCCAAATCAGTGTGCAACCTACGTTTTCTGTACAAAGAAACCTCCCATTTGAAAAGTCAACCGTCATGGCAGCATTCACTGGAAATACGGAGGGAAGAACCTCAGACATGAGGGCAGAAATCATAAGAATGATGGAAGGTGCAAAACCAGAAGAAGTGTCTTTCCGTGGGCGGGGAGTTTTCGAGCTCTCAGACGAGAAGGCAACGAACCCGATCGTGCCCTCTTTTGACATGAGTAATGAAGGATCTTATTTCTTCGGAGACAATGCAGAAGAGTACGACAATTAA
		</sequence>
		<sequence>
			<taxon idref="1013331|human|WesternEurope|19980114|H3N2"/>
			------------------ATGGCGTCCCAAGGCACCAAACGGTCTTATGAACAGATGGAAACTGATGGGGATCGCCAGAATGCAACTGAGATTAGGGCATCCGTAGGGAAGATGATTGATGGAATTGGGCGATTCTACATCCAAATGTGCACTGAACTTAAACTCAGTGATTATGAAGGGCGGTTGATCCAGAACAGCTTGACAATAGAGAAAATGGTGCTCTCTGCTTTTGATGAGAGAAGGAATAGATATCTGGAAGAACACCCCAGTGCGGGGAAAGATCCTAAGAAAACTGGAGGGCCCATATACAAGAGAGTAGATGGAAGATGGATGAGGGAACTCGTCCTTTATGACAAAGAAGAAATAAGGCGAATCTGGCGCCAAGCCAACAATGGTGAGGATGCGACAGCTGGTCTAACTCACATGATGATCTGGCATTCCAATTTGAATGATACAACATACCAGAGGACAAGAGCTCTTGTTCGCACCGGAATGGATCCCAGAATGTGCTCTCTGATGCAGGGCTCGACTCTCCCTAGAAGGTCCGGGGCTGCAGGTGCTGCAGTCAAAGGAATCGGGACAATGGTGATGGAGCTGATCAGAATGGTCAAACGGGGGATCAACGATCGAAATTTCTGGAGAGGTGAGAATGGGCGGAAAACAAGGAGTGCTTATGAGAGAATGTGCAACATTCTTAAAGGAAAATTTCAAACAGCTGCACAAAGAGCAATGGTGGATCAAGTGAGAGAAAGTCGGAACCCAGGAAATGCTGAGATTGAAGATCTCATATTTTTGGCAAGATCTGCATTAATATTGAGAGGGTCAGTTGCTCACAAATCTTGCCTACCTGCCTGTGTGTATGGACCTGCAGTATCCAGTGGATACGACTTCGAAAAAGAGGGATATTCCTTGGTGGGAATAGACCCTTTCAAACTACTTCAAAATAGCCAAGTATACAGCCTAATCAGACCGAACGAGAATCCAGCACACAAGAGTCAGCTGGTGTGGATGGCATGCCATTCTGCTGCATTTGAAGATTTAAGATTGTTAAGCTTCATCAGAGGGACCAAAGTATCTCCGCGAGGGAAACTTTCAACTAGAGGAGTACAAATTGCTTCAAATGAGAACATGGATAATATGGGATCAAGTACTCTTGAACTGAGAAGCGGGTACTGGGCCATAAGGACCAGGAGTGGAGGAAACACTAATCAACAGAGGGCCTCCGCAGGCCAAATCAGTGTGCAACCTACGTTTTCTGTACAAAGAAACCTCCCATTTGAAAAGTCAACCGTCATGGCAGCATTCACTGGAAATACGGAGGGAAGAACCTCAGACATGAGGGCAGAAATCATAAGAATGATGGAAGGTGCAAAACCAGAAGAAGTGTCTTTCCGCGGGAGGGGAGTTTTCGAGCTCTCAGACGAGAAGGCAACGAACCCGATCGTGCCCTCTTTTGACATGAGTAATGAAGGATCTTATTTCTTCGGAGACAATGCAGAAGAGTACGACAATTAA
		</sequence>
		<sequence>
			<taxon idref="21753|human|NorthAmerica|19990209|H3N2"/>
			------------------ATGGCGTCCCAAGGCACCAAACGGTCTTATGAACAGATGGAAACTGATGGGGATCGCCAGAATGCAACTGAGATTAGGGCATCCGTCGGGAAGATGATTGATGGAATTGGGAGATTCTACATCCAAATGTGCACTGAACTTAAACTCAGTGATTATGAAGGGCGGTTGATCCAGAACAGCTTGACAATAGAGAAAATGGTGCTCTCTGCTTTTGATGAGAGAAGGAATAGATATCTGGAAGAACACCCCAGCGCGGGGAAAGATCCTAAGAAAACTGGAGGGCCCATATACAGGAGAGTAGATGGAAAATGGATGAGGGAGCTCGTCCTTTATGACAAAGAAGAAATAAGGCGAATCTGGCGCCAAGCTAACAATGGTGAGGATGCGACAGCTGGTCTAACTCACATGATGATCTGGCATTCCAATTTGAATGATACAACATACCAGAGGACAAGAGCTCTTGTTCGAACCGGAATGGATCCCAGAATGTGCTCTCTGATGCAGGGCTCGACTCTCCCTAGAAGGTCCGGAGCTGCAGGTGCTGCAGTCAAAGGAATCGGGACAATGGTGATGGAGCTGATCAGAATGGTCAAACGGGGGATCAACGATCGAAATTTCTGGAGAGGTGAGAATGGGCGGAAAACAAGGAGTGCTTATGAGAGAATGTGCAACATTCTTAAAGGAAAATTTCAAACAGCTGCACAAAGAGCAATGGTGGATCAAGTGAGAGAAAGTCGGAACCCAGGAAATGCTGAGATCGAAGATCTCATATTTTTGGCAAGATCTGCATTGATATTGAGAGGGTCAGTTGCTCACAAATCTTGCCTACCTGCCTGTGTGTATGGACCTGCAGTATCCAGTGGGTACGACTTCGAAAAAGAGGGATATTCCTTGGTGGGAATAGACCCTTTCAAACTACTTCAAAATAGCCAAGTATACAGCCTAATCAGACCTAATGAGAATCCAGCACACAAGAGTCAGCTGGTGTGGATGGCATGCCATTCTGCTGCATTTGAAGATTTAAGATTGTTAAGCTTCATCAGAGGGACCAAAGTATCTCCGCGGGGGAAACTTTCAACTAGAGGAGTACAAATTGCTTCAAATGAGAACATGGATAATATGGGATCGAGTACTCTTGAACTGAGAAGCGGGTACTGGGCCATAAGGACCAGGAGTGGAGGAAACACTAATCAACAGAGGGCCTCCGCAGGCCAAATCAGTGTGCAACCTACGTTTTCTGTACAAAGAAACCTCCCATTTGAAAAGTCAACCGTCATGGCAGCATTCACTGGAAATACAGAGGGAAGAACCTCAGACATGAGAGCAGAAATCATAAGAATGATGGAAGGTGCAAAACCAGAAGAAGTGTCGTTCCGGGGGAGGGGAGTTTTCGAGCTCTCAGACGAGAAGGCAACGAACCCGATCGTGCCCTCTTTTGACATGAGTAATGAAGGATCTTATTTCTTCGGAGACAATGCAGAAGAGTACGACAATTAA
		</sequence>
		<sequence>
			<taxon idref="1013309|human|WesternEurope|19981216|H3N2"/>
			------------------ATGGCGTCCCAAGGCACCAAACGGTCTTATGAACAGATGGAAACTGATGGGGATCGCCAGAATGCAACTGAGATTAGGGCATCCGTCGGGAAGATGATTGATGGAATTGGGAGATTCTACATCCAAATGTGCACTGAACTTAAACTCAGTGATTATGAAGGGCGGTTGATCCAGAACAGTTTGACAATAGAGAAAATGGTGCTCTCTGCTTTTGATGAGAGAAGGAATAGATATCTGGAAGAACACCCCAGCGCGGGGAAAGATCCTAAGAAAACTGGAGGGCCCATATACAGGAGAGTAGATGGAAAATGGATGAGGGAACTCGTCCTTTATGACAAAGAAGAAATAAGGCGAATCTGGCGCCAAGCCAACAATGGTGAGGATGCGACAGCTGGTCTAACTCACATGATGATCTGGCATTCCAATTTGAATGATACAACATACCAGAGGACAAGAGCTCTTGTTCGAACCGGAATGGATCCCAGAATGTGCTCTCTGATGCAGGGCTCGACTCTCCCTAGAAGGTCCGGAGCTGCAGGTGCTGCAGTCAAAGGAATCGGGACAATGGTGATGGAGCTGATCAGAATGGTCAAACGGGGGATCAACGATCGAAATTTCTGGAGAGGTGAGAATGGGCGGAAAACAAGAAGTGCTTATGAGAGAATGTGCAACATTCTTAAAGGAAAATTTCAAACAGCTGCACAAAGAGCAATGGTGGATCAAGTGAGAGAAAGTCGGAACCCAGGAAATGCTGAGATCGAAGATCTCATATTTTTGGCAAGATCTGCATTGATATTGAGAGGGTCAGTTGCTCACAAATCTTGCCTACCTGCCTGTGTGTATGGACCTGCAGTATCCAGTGGGTACGACTTCGAAAAAGAGGGATATTCCTTGGTGGGAATAGACCCTTTCAAACTACTTCAAAATAGCCAAGTATACAGCCTAATCAGACCTAACGAGAATCCAGCACACAAGAGTCAGCTGGTGTGGATGGCATGCCATTCTGCTGCATTTGAAGATTTAAGATTGTTAAGCTTCATCAGAGGGACCAAAGTATCTCCGCGGGGGAAACTTTCAACTAGAGGAGTACAAATTGCTTCAAATGAGAACATGGATAATATGGGATCGAGTACTCTTGAACTGAGAAGCGGGTACTGGGCCATAAGGACCAGGAGTGGAGGAAACACTAATCAACAGAGGGCCTCCGCAGGCCAAATCAGTGTGCAACCTACGTTTTCTGTACAAAGAAACCTCCCATTTGAAAAGTCAACCGTCATGGCAGCATTCACTGGAAATACGGAGGGAAGAACCTCAGACATGAGGGCAGAAATCATAAGAATGATGGAAGGTGCAAAACCAGAAGAAGTGTCGTTCCGGGGGAGGGGAGTTTTCGAGCTCTCAGACGAGAAGGCAACGAACCCGATCGTGCCCTCTTTTGACATGAGTAATGAAGGATCTTATTTCTTCGGAGACAATGCAGAAGAGTACGACAATTAA
		</sequence>
		<sequence>
			<taxon idref="22633|human|NorthAmerica|20030129|H1N2"/>
			------------------ATGGCGTCCCAAGGCACCAAACGGTCTTATGAACAGATGGAAACTGATGGGGATCGCCAGAATGCAACTGAGATTAGGGCATCCGTCGGGAAGATGATTGATGGAATTGGGAGATTCTACATCCAGATGTGCACTGAACTTAAACTCAGTGATTATGAAGGGCGGTTGATCCAGAACAGCTTGACAATAGAGAAAATGGTGCTCTCTGCTTTTGATGAGAGAAGGAATAGATATCTGGAAGAACACCCCAGCGCGGGGAAAGATCCTAAGAAAACTGGAGGGCCCATATACAGGAGAGTAGATGGAAAATGGATGAGGGAACTTGTCCTTTATGACAAAGAAGAAATAAGGCGGATCTGGCGCCAAGCCAACAATGGTGAGGATGCAACAGCTGGTCTAACTCACATGATGATCTGGCATTCCAATTTGAATGATACAACATACCAGAGAACAAGAGCTCTTGTTCGAACCGGAATGGATCCCAGAATGTGCTCTCTGATGCAGGGCTCGACTCTCCCTAGAAGGTCCGGAGCTGCAGGTGCTGCAGTCAAAGGAATCGGGACAATGGTGATGGAGCTGATCAGAATGGTCAAACGGGGGATCAACGATCGAAATTTCTGGAGAGGTGAGAATGGGCGGAAAACAAGAAGTGCTTATGAGAGAATGTGCAACATTCTCAAAGGAAAATTTCAAACAGCTGCACAAAGAGCAATGGTGGATCAAGTGAGAGAAAGTCGGAACCCAGGAAATGCTGAGATCGAAGATCTCATATTTCTGGCAAGATCTGCATTGATATTGAGAGGGTCAGTTGCTCACAAATCTTGTCTACCTGCCTGTGTGTATGGGCCTGCAGTATCCAGTGGGTACGATTTCGAAAAAGAGGGATATTCCTTGGTGGGAATAGACCCTTTCAAACTACTTCAAAATAGCCAAGTATACAGCCTAATCAGACCTAACGAGAATCCAGCACACAAGAGTCAGCTGGTGTGGATGGCATGCCATTCTGCTGCATTTGAAGATTTAAGATTGTTAAGCTTCATCAGAGGGACCAAAGTATCTCCGCGGGGGAAACTTTCAACTAGAGGAGTACAAATTGCTTCAAATGAGAACATGGATAATATGGGATCGAGTACTCTTGAACTGAGAAGCGGGTACTGGGCCATAAGGACCAGGAGTGGAGGAAACACTAATCAACAGAGGGCCTCCGCAGGCCAAATCAGTGTGCAACCTACGTTTTCTGTACAAAGAAATCTCCCATTTGAAAAGTCAACCGTCATGGCAGCATTCACTGGAAATACGGAGGGAAGAACCTCAGACATGAGGGCAGAAATCATAAGAATGATGGAAGGTGCAAAACCAGAAGAAGTGTCGTTCCGGGGGAGGGGAGTTTTCGAGCTCTCAGATGAGAAGGCAACGAACCCGATCGTGCCCTCTTTTGACATGAGTAATGAAGGATCTTATTTCTTCGGAGACAATGCAGAAGAGTACGACAATTAA
		</sequence>
		<sequence>
			<taxon idref="21927|human|NorthAmerica|20021216|H1N2"/>
			------------------ATGGCGTCCCAAGGCACCAAACGGTCTTATGAACAGATGGAAACTGATGGGGATCGCCAGAATGCAACTGAGATTAGGGCATCCGTCGGGAAGATGATTGATGGAATTGGGAGATTCTACATCCAGATGTGCACTGAACTTAAACTCAGTGATTATGAAGGGCGGTTGATCCAGAACAGCTTGACAATAGAGAAAATGGTGCTCTCTGCTTTTGATGAGAGAAGGAATAGATATCTGGAAGAACACCCCAGCGCGGGGAAAGATCCTAAGAAAACTGGAGGGCCCATATACAGGAGAGTAGATGGAAAATGGATGAGGGAACTTGTCCTTTATGACAAAGAAGAAATAAGGCGGATCTGGCGCCAAGCCAACAATGGTGAGGATGCAACAGCTGGTCTAACTCACATGATGATCTGGCATTCCAATTTGAATGATACAACATACCAGAGAACAAGAGCTCTTGTTCGAACCGGAATGGATCCCAGAATGTGCTCTCTGATGCAGGGCTCGACTCTCCCTAGAAGGTCCGGAGCTGCAGGTGCTGCAGTCAAAGGAATCGGAACAATGGTGATGGAGCTGATCAGAATGGTCAAACGGGGGATCAACGATCGAAATTTCTGGAGAGGTGAGAATGGGCGGAAAACAAGAAGTGCTTATGAGAGAATGTGCAACATTCTCAAAGGAAAATTTCAAACAGCTGCACAAAGAGCAATGGTGGATCAAGTGAGAGAAAGTCGGAACCCAGGAAATGCTGAGATCGAAGATCTCATATTTCTGGCAAGATCTGCATTGATATTGAGAGGGTCAGTTGCTCACAAATCTTGTCTACCTGCCTGTGTGTATGGGCCTGCAGTATCCAGTGGGTACGATTTCGAAAAAGAGGGATATTCCTTGGTGGGAATAGACCCTTTCAAACTACTTCAAAATAGCCAAGTATACAGCCTAATCAGACCTAACGAGAATCCAGCACACAAGAGTCAGCTGGTGTGGATGGCATGCCATTCTGCTGCATTTGAAGATTTAAGATTGTTAAGCTTCATCAGAGGGACCAAAGTATCTCCGCGGGGGAAACTTGCAACTAGAGGAGTACAAATTGCTTCAAATGAGAACATGGATAATATGGGATCGAGTACTCTTGAACTGAGAAGCGGGTACTGGGCCATAAGGACCAGGAGTGGAGGAAACACTAATCAACAGAGGGCCTCCGCAGGCCAAATCAGTGTGCAACCTACGTTTTCTGTACAAAGAAATCTCCCATTTGAAAAGTCAACCGTCATGGCAGCATTCACTGGAAATACGGAGGGAAGAACCTCAGACATGAGGGCAGAAATCATAAGAATGATGGAAGGTGCAAAACCAGAAGAAGTGTCGTTCCGGGGGAGGGGAGTTTTCGAGCTCTCAGATGAGAAGGCAACGAACCCGATCGTGCCCTCTTTTGACATGAGTAATGAAGGATCTTATTTCTTCGGAGACAATGCAGAAAAGTACGACAATTAA
		</sequence>
		<sequence>
			<taxon idref="1013638|human|SoutheastAsia|19991009|H3N2"/>
			------------------ATGGCGTCCCAAGGCACCAAACGGTCTTATGAACAGATGGAAACTGATGGGGATCGCCAGAATGCAACTGAGATTAGGGCATCCGTCGGGAAGATGATTGATGGAATTGGGAGATTCTACATCCAAATGTGCACTGAACTTAAACTCAGTGATTACGAAGGGCGGTTGATCCAGAACAGCTTGACAATAGAGAAAATGGTGCTCTCTGCTTTTGATGAGAGAAGGAATAAATATCTGGAAGAACACCCCAGCGCGGGGAAAGATCCTAAGAAAACTGGAGGGCCCATATACAGGAGAGTAGATGGAAAATGGATGAGGGAACTCGTCCTTTATGACAAAGAAGAAATAAGGCGAATCTGGCGCCAAGCCAACAATGGTGAGGATGCGACAGCTGGTCTAACTCACATGATGATCTGGCATTCCAATTTGAATGATGCAACATACCAGAGGACAAGAGCTCTTGTTCGAACCGGAATGGATCCCAGAATGTGCTCTCTGATGCAGGGCTCGACTCTCCCTAGAAGGTCCGGAGCTGCAGGTGCTGCAGTCAAAGGAATCGGGACAATGGTGATGGAGCTGATCAGAATGGTCAAACGGGGGATCAACGATCGAAATTTCTGGAGAGGTGAAAATGGGCGGAAAACAAGAAGTGCTTATGAGAGAATGTGCAACATTCTTAAAGGAAAATTTCAAACAGCTGCACAAAGAGCAATGGTGGATCAAGTGAGAGAAAGTCGGAACCCAGGAAATGCTGAGATCGAAGATCTCATATTTTTGGCAAGATCTGCATTGATATTGAGAGGGTCAGTTGCTCACAAATCTTGCCTACCTGCCTGTGTGTATGGACCTGCAGTATCCAGTGGGTACGACTTCGAAAAAGAGGGATATTCCTTGGTGGGAATAGACCCTTTCAAACTACTTCAAAATAGCCAAGTATACAGCCTAATCAGACCTAACGAGAATCCAGCACACAAGAGTCAGCTGGTGTGGATGGCATGCCATTCTGCTGCATTTGAAGATTTAAGATTGTTAAGCTTCATCAGAGGGACCAAAGTATCTCCGCGGGGGAAACTTTCAACTAGAGGAGTACAAATTGCTTCAAATGAGAACATGGATAATATGGGATCGAGTACTCTTGAACTGAGAAGCGGGTACTGGGCCATAAGGACCAGGAGTGGAGGAAACACTAATCAACAGAGGGCCTCCGCAGGCCAAATCAGTGTGCAACCTACGTTTTCTGTACAAAGAAACCTCCCATTTGAAAAGTCAACCGTCATGGCAGCATTCACTGGACATACGGAGGGAAGAACCTCAGACATGAGGGCAGAAATCATAAGAATGATGGAAGGTGCAAAACCAGAAGAAGTGTCGTTCCGGGGGAGGGGAGTTTTCGAGCTCTCAGACGAGAAGGCGACGAACCCGATCGTGCCCTCTTTTGACATGAGTAATGAAGGATCTTATTTCTTCGGAGACAATGCAGAAGAGTACGACAATTAA
		</sequence>
		<sequence>
			<taxon idref="1019318|swine|EastAsia|20100215|H3N2"/>
			------------------ATGGCGTCCCAAGGCACCAAACGGTCTTATGAACAGATGGAAACTGATGGGGATCGCCAGAATGCAACTGAGATTAGGGCATCCGTCGGGAAGATGATTGATGGAATTGGGAGATTCTACATCCAAATGTGCACTGAACTTAAACTCAGTGATTATGAAGGGCGGTTGATCCAGAACAGCTTGACAATAGAGAAAATGGTGCTCTCTGCTTTTGATGAGAGAAGGAATAAATATCTGGAAGAACACCCCAGCGCGGGGAAAGATCCTAAGAAAACTGGAGGGCCCATATACAGGAGAGTAGATGGAAAATGGATTAGGGAACTCGTCCTTTATGACAAAGAAGAAATAAGGCGAATCTGGCGCCAAGCCAACAATGGTGAGGATGCGACAGCTGGTCTAACTCACATGATGATCTGGCATTCCAATTTGAATGATGCAACATACCAGAGGACAAGAGCTCTTGTTCGAACCGGAATGGATCCCAGAATGTGCTCTCTGATGCAGGGCTCGACTCTCCCTAGAAGGTCCGGAGCTGCAGGTGCTGCAGTCAAAGGAATCGGGACAATGGTGATGGAGCTGATCAGAATGGTCAAACGGGGGATCAACGATCGAAATTTCTGGAGAGGTGAGAATGGGCGGAAAACAAGAAGTGCTTATGAGAGAATGTGCAACATTCTTAAAGGGAAATTTCAAACAGCTGCACAAAGAGCAATGGTGGATCAAGTGAGAGAAAGTCGGAACCCAGGAAATGCTGAGATCGAAGATCTCATATTTTTGGCAAGATCTGCATTGATATTGAGAGGGTCAGTTGCTCACAAATCTTGCCTACCTGCCTGTGTGTATGGACCTGCAGTATCCAGTGGGTACAACTTCGAAAAAGAGGGATATTCCTTGGTGGGAATAGACCCTTTCAAACTACTTCAAAATAGCCAAGTATACAGCCTAATCAGACCTAACGAGAATCCAGCACACAAGAGTCAGCTGGTGTGGATGGCATGCCATTCTGCTGCATTTGAAGATTTAAGATTGTTAAGCTTCATCAGAGGGACCAAAGTATCTCCGCGGGGGAGACTTTCAACTAGAGGAGTACAAATTGCTTCAAATGAGAACATGGATAATATGGGATCGAGTACTCTTGAACTGAGAAGCGGGTACTGGGCCATAAGGACCAGGAGTGGAGGAAACACTAATCAACAGAGGGCCTCCGCAGGCCAAATCAGTGTGCAACCTACGTTTTCTGTACAAAGAAACCTCCCATTTGAAAAGTCAACCGTCATGGCCGCATTCACTGGAAATACGGAGGGAAGAACCTCAGACATGAGGGCAGAAATCATAAGAATGATGGAAGGTGCAAAACCAGAAGAAGTGTCGTTCCGGGGGAGGGGAGTTTTCGAGCTCTCAGACGAGAAGGCGACGAACCCGATCGTGCCCTCTTTTGACATGAGTAATGAAGGATCTTATTTCTTCGGAGACAATGCAGAAGAGTATGACAATTAA
		</sequence>
		<sequence>
			<taxon idref="1013635|human|SoutheastAsia|19990716|H3N2"/>
			------------------ATGGCGTCCCAAGGCACCAAACGGTCTTATGAACAGATGGAAACTGATGGGGATCGCCAGAATGCAACTGAGATTAGGGCATCCGTCGGGAAGATGATTGATGGAATTGGGAGATTCTACATCCAAATGTGCACTGAACTTAAACTCAGTGATTATGAAGGGCGGTTGATCCAGAACAGCTTGACAATAGAGAAAATGGTGCTCTCTGCTTTTGATGAGAGAAGGAATAAATATCTGGAAGAACACCCCAGCGCGGGGAAAGATCCTAAGAAAACTGGGGGGCCCATATACAGGAGAGTTGATGGAAAATGGATGAGGGAACTCGTCCTTTATGACAAAGAAGAAATAAGGCGAATCTGGCGCCAAGCCAACAATGGTGAGGATGCGACAGCTGGTCTAACTCACATGATGATCTGGCATTCCAATTTGAATGATGCAACATACCAGAGGACAAGAGCTCTTGTTCGAACCGGAATGGATCCCAGAATGTGCTCTCTGATGCAGGGCTCAACTCTCCCTAGAAGGTCCGGAGCTGCAGGTGCTGCAGTCAAAGGAATCGGGACAATGGTGATGGAGCTGATCAGAATGGTCAAACGGGGGATCAACGATCGAAATTTCTGGAGAGGTGAGAATGGGCGGAAAACAAGAAGTGCTTATGAGAGAATGTGCAACATTCTTAAAGGAAAATTTCAAACAGCTGCACAAAGAGCAATGGTGGATCAAGTGAGAGAAAGTCGGAACCCAGGAAATGCTGAGATCGAAGATCTCATATTTTTGGCAAGATCTGCATTGATATTGAGAGGGTCAGTTGCTCACAAATCTTGCCTACCTGCCTGTGTGTATGGACCTGCAGTATCCAGTGGGTACGACTTCGAAAAAGAGGGATATTCCTTGGTGGGAATAGACCCTTTCAAACTACTTCAAAATAGCCAAGTATACAGCCTAATCAGACCTAACGAGAATCCAGCACACAAGAGTCAGCTGGTGTGGATGGCATGCCATTCTGCTGCATTTGAAGATTTAAGATTGTTAAGCTTCATCAGAGGGACCAAAGTATCTCCACGGGGGAAACTTTCAACTAGAGGAGTACAAATTGCTTCAAATGAGAACATGGATAATATGGGATCGAGTACTCTTGAACTGAGAAGCGGGTACTGGGCCATAAGGACCAGGAGTGGAGGAAACACTAATCAACAGAGGGCCTCCGCAGGCCAAATCAGTGTGCAACCTACGTTTTCTGTACAAAGAAACCTCCCATTTGAAAAGTCAACCGTCATGGCAGCATTCACTGGAAATACGGAGGGAAGAACCTCCGACATGAGGGCAGAAATCATAAGAATGATGGAAGGTGCAAAACCAGAAGAAGTGTCGTTCCGGGGGAGGGGAGTTTTCGAGCTCTCAGACGAGAAGGCAACGAACCCGATCGTGCCCTCTTTTGACATGAGTAATGAAGGATCTTATTTCTTCGGAGACAATGCAGAAGAGTACGACAATTAA
		</sequence>
		<sequence>
			<taxon idref="25905|human|Oceania|20000919|H3N2"/>
			------------------ATGGCGTCCCAAGGCACCAAACGGTCTTATGAACAGATGGAAACTGATGGGGATCGCCAGAATGCAACTGAGATTAGGGCATCCGTCGGGAAGATGATTGATGGAATTGGGAGATTCTACATCCAAATGTGCACTGAACTTAAACTCAGTGATTATGAAGGGCGGTTGATCCAGAACAGCTTGACAATAGAGAAAATGGTGCTCTCTGCTTTTGATGAAAGAAGGAATAAATATCTGGAAGAACACCCCAGCGCGGGGAAAGATCCTAAGAAAACTGGGGGGCCCATATACAGAAGAGTAGATGGAAAATGGATGAGGGAACTCGTCCTTTATGACAAAGAAGAAATAAGGCGAATCTGGCGCCAAGCCAACAATGGTGAGGATGCGACAGCTGGTCTAACTCACATGATGATCTGGCATTCCAATTTGAATGATGCAACATACCAGAGGACAAGAGCTCTTGTTCGAACCGGAATGGATCCCAGAATGTGCTCTCTGATGCAGGGCTCGACTCTCCCTAGAAGGTCCGGAGCTGCAGGTGCTGCAGTCAAAGGAATCGGGACAATGGTGATGGAGCTGATCAGAATGGTCAAACGGGGGATCAACGATCGAAATTTCTGGAGAGGTGAGAATGGGCGGAAAACAAGAAGTGCTTATGAGAGAATGTGCAACATTCTTAAAGGAAAATTTCAAACAGCTGCACAAAGAGCAATGGTGGATCAAGTGAGAGAAAGTCGGAACCCAGGAAATGCTGAGATCGAAGATCTCATATTTTTGGCAAGATCTGCATTGATATTGAGAGGGTCAGTTGCTCACAAATCTTGCCTACCTGCCTGTGTGTATGGACCTGCAGTATCCAGTGGGTACGACTTCGAAAAAGAGGGATATTCCTTGGTGGGAATAGACCCTTTCAAACTACTTCAAAATAGCCAAGTATACAGCCTAATCAGACCTAACGAGAATCCAGCACACAAGAGTCAGCTGGTGTGGATGGCATGCCATTCTGCTGCATTTGAAGATTTAAGATTGTTAAGTTTCATCAGAGGGACAAAAGTATCTCCGCGGGGGAAACTTTCAACTAGAGGAGTACAAATTGCTTCAAATGAGAACATGGATAATATGGGATCGAGTACTCTTGAACTGAGAAGCGGGTACTGGGCCATAAGGACCAGGAGTGGAGGAAACACTAATCAACAGAGGGCCTCCGCAGGCCAAACCAGTGTGCAACCTACGTTTTCTGTACAAAGAAACCTCCCATTTGAAAAGTCAACCATCATGGCAGCATTCACTGGAAATACGGAGGGAAGAACCTCAGACATGAGGGCAGAAATCATAAGAATGATGGAAGGTGCAAAACCAGAAGAAGTGTCGTTCCGGGGGAGGGGAGTTTTCGAGCTCTCAGACGAGAAGGCAACGAACCCGATCGTGCCCTCTTTTGACATGAGTAATGAAGGATCTTATTTCTTCGGAGACAATGCAGAAGAGTACGACAATTAA
		</sequence>
		<sequence>
			<taxon idref="1012422|human|SoutheastAsia|20010615|H3N2"/>
			------------------ATGGCGTCCCAAGGCACCAAACGGTCTTATGAACAGATGGAAACTGATGGGGATCGCCAGAATGCAACTGAGATTAGGGCATCCGTCGGGAAGATGATTGATGGAATTGGGAGATTCTACATCCAAATGTGCACTGAACTTAAACTCAGTGATTATGAAGGGCGGTTGATCCAGAACAGCTTGACAATAGAGAAAATGGTGCTCTCTGCTTTTGATGAAAGAAGGAATAAATATCTGGAAGAACACCCCAGCGCGGGGAAAGATCCTAAGAAAACTGGGGGGCCCATATACAGAAGAGTAGATGGAAAATGGATGAGGGAACTCGTCCTTTATGACAAAGAAGAAATAAGGCGAATCTGGCGCCAAGCCAACAATGGTGAGGATGCGACAGCTGGTCTAACTCACATGATGATCTGGCATTCCAATTTGAATGATGCAACATACCAGAGGACAAGAGCTCTTGTTCGAACCGGAATGGATCCCAGAATGTGCTCTCTGATGCAGGGCTCGACTCTCCCTAGAAGGTCCGGAGCTGCAGGTGCTGCAGTCAAAGGAATCGGGACAATGGTGATGGAGCTGATCAGAATGGTCAAACGGGGGATCAACGACCGAAATTTCTGGAGAGGTGAGAATGGGCGGAAAACAAGAAGTGCTTATGAGAGAATGTGCAACATTCTTAAAGGAAAATTTCAAACAGCTGCACAAAGAGCAATGGTGGATCAAGTGAGAGAAAGTCGGAACCCAGGAAATGCTGAGATCGAAGATCTCATATTTTTGGCAAGATCTGCATTGATATTGAGAGGGTCAGTTGCTCACAAATCTTGCCTACCTGCCTGTGTGTATGGACCTGCAGTATCCAGTGGGTACGACTTCGAAAAAGAGGGATATTCCTTGGTGGGAATAGACCCTTTCAAACTACTTCAAAATAGCCAAGTATACAGCCTAATCAGACCTAACGAGAATCCAGCACACAAGAGTCAGCTGGTGTGGATGGCATGCCATTCTGCTGCATTTGAAGATTTAAGATTGTTAAGCTTCATCAGAGGGACAAAAGTATCTCCGCGGGGGAAACTTTCAACTAGAGGAGTACAAATTGCTTCAAATGAGAACATGGATAATATGGGATCGAGTACTCTTGAACTGAGAAGCGGGTACTGGGCCATAAGGACCAGGAGTGGAGGAAACACTAATCAACAGAGGGCCTCTGCAGGCCAAACCAGTGTGCAACCTACGTTTTCTGTACAAAGAAACCTCCCATTTGAAAAGTCAACCATCATGGCAGCATTCACTGGAAATACGGAGGGAAGAACCTCAGACATGAGGGCAGAAATCATAAGAATGATGGAAGGTGCAAAACCAGAAGAAGTGTCGTTCCGGGGGAGGGGAGTTTTCGAGCTCTCAGACGAGAAGGCAACGAACCCGATCGTGCCCTCTTTTGACATGAGTAATGAAGGATCTTATTTCTTCGGAGACAATGCAGAAGAGTACGACAATTAA
		</sequence>
		<sequence>
			<taxon idref="1000347|human|EastAsia|20020615|H3N2"/>
			------------------ATGGCGTCCCAAGGCACCAAACGGTCTTATGAACAGATGGAAACTGATGGGGATCGCCAGAATGCAACTGAGATTAGGGCATCCGTCGGGAAGATGATTGATGGAATTGGGAGATTCTACATCCAAATGTGCACTGAACTTAAACTCAGTGATTATGAAGGACGGTTGATCCAGAACAGCTTGACAATAGAGAAAATGGTGCTCTCTGCTTTTGATGAAAGAAGGAATAAATATCTGGAAGAACACCCCAGCGCGGGGAAAGATCCTAAGAAAACTGGGGGGCCCATATACAGGAGAGTAGATGGAAAATGGATGAGGGAACTCGTCCTTTATGACAAAGAAGAAATAAGGCGAATCTGGCGCCAAGCCAACAATGGTGAGGATGCGACAGCTGGTCTAACTCACATAATGATCTGGCATTCCAATTTGAATGATGCAACATACCAGAGGACAAGAGCTCTTGTTCGAACCGGAATGGATCCCAGAATGTGCTCTCTGATGCAGGGCTCGACTCTCCCTAGAAGGTCCGGAGCTGCAGGTGCTGCAGTCAAGGGAATCGGGACAATGGTGATGGAGCTGATCAGAATGGTCAAACGGGGGATCAACGATCGAAATTTCTGGAGAGGTGAGAATGGGCGGAAAACAAGAAGTGCTTATGAGAGAATGTGCAACATTCTTAAAGGAAAATTTCAGACAGCTGCACAAAGAGCAATGGTGGATCAAGTGAGAGAAAGTCGGAACCCAGGAAATGCTGAGATCGAAGATCTCATATTTTTGGCAAGATCTGCATTGATATTGAGAGGGTCAGTTGCTCACAAATCTTGCCTACCTGCCTGTGTGTATGGACCTGCAGTATCCAGTGGGTACGACTTCGAAAAAGAGGGATATTCCTTGGTGGGAATAGACCCTTTCAAACTACTTCAAAATAGCCAAGTATACAGCCTAATCAGACCTAACGAGAATCCAGCACACAAGAGTCAGCTGGTGTGGATGGCATGCCATTCTGCTGCATTTGAAGATTTAAGATTGTTAAGCTTCATCAGAGGGACCAAAGTATCTCCGCGGGGGAAACTTTCAACTAGAGGAGTACAAATTGCTTCAAATGAGAACATGGATAATATGGGATCGAGCACTCTTGAACTGAGAAGCGGGTACTGGGCCATAAGGACCAGGAGTGGAGGAAACACTAATCAACAGAGGGCCTCCGCAGGTCAAACCAGTGTGCAACCTACGTTTTCTGTACAAAGAAACCTCCCATTTGAAAAGTCAACCATCATGGCAGCATTCACTGGAAATACGGAGGGAAGAACTTCAGACATGAGGGCAGAAATCATAAGAATGATGGAAGGTGCAAAACCAGAAGAAGTGTCGTTCCGGGGGAGGGGAGTTTTCGAGCTCTCAGACGAGAAGGCAACGAACCCGATCGTGCCCTCTTTTGATATGAGTAATGAAGGATCTTATTTCTTCGGAGACAATGCAGAAGAGTACGACAATTAA
		</sequence>
		<sequence>
			<taxon idref="1012474|human|SoutheastAsia|20070310|H3N2"/>
			------------------ATGGCGTCCCAAGGCACCAAACGGTCTTATGAACAGATGGAAACTGATGGGGATCGCCAGAATGCAACTGAGATTAGGGCATCCGTCGGGAGGATGATTGATGGAATTGGGAGATTCTACATCCAAATGTGTACTGAACTTAAACTAAGTGATTATGAAGGGCGGTTGATCCAGAACAGCTTGACAATAGAGAAAATGGTGCTCTCTGCTTTTGATGAAAGAAGGAATAAATATCTGGAAGAACACCCCAGCGCTGGGAAAGATCCTAAGAAAACTGGAGGGCCCATATACAGGAGAGTAGATGGAAAATGGATGAGGGAACTCGTCCTTTATGACAAAGAAGAAATAAGACGAATCTGGCGCCAAGCCAACAATGGTGATGATGCGACAGCTGGTCTAACTCACATAATGATCTGGCATTCAAATTTGAATGATGCAACATACCAGAGGACAAGAGCTCTTGTTCGAACCGGAATGGATCCCAGAATGTGCTCTCTGATGCAGGGCTCGACTCTCCCTAGAAGGTCCGGAGCTGCTGGTGCTGCAGTCAAAGGAATTGGAACAATGGTGATGGAGCTGATCAGAATGGTCAAACGGGGGATCAACGATCGAAATTTCTGGAGAGGTGAAAATGGGCGGAAAACAAGAAGTGCTTATGAGAGAATGTGCAACATTCTTAAAGGAAAATTTCAAACAGCTGCACAAAGAGCAATGGTGGATCAAGTGAGAGAAAGTCGGAACCCAGGAAATGCTGAGATCGAAGATCTCATATTTTTGGCAAGATCTGCATTGATATTGAGAGGGTCAGTTGCTCACAAATCTTGCCTACCTGCCTGTGTGTATGGACCTGCAGTATCCAGTGGGTACGACTTCGAAAAGGAGGGATATTCCTTGGTGGGAATAGATCCGTTCAAACTACTTCAAAATAGCCAAATATACAGCCTAATCAGACCCAACGAGAATCCAGCACACAAGAGTCAGCTGGTGTGGATGGCATGCCATTCTGCTGCATTTGAAGATTTAAGATTGTTAAGCTTCATCAGAGGGACAAAAGTATCTCCGCGAGGGAAACTTTCAACTAGAGGGGTACAAATTGCTTCAAATGAGAACATGGATAATATGGGATCGGGCACTCTTGAACTGAGAAGCGGGTACTGGGCCATTAGGACCAGGAGTGGAGGAAACACTAATCAACAGAGGGCCTCCGCAGGCCAAACCAGTGTGCAACCTACGTTTTCTGTACAAAGAAACCTCCCATTTGAGAAGTCAACCATCATGGCAGCATTCACTGGAAATACGGAGGGAAGAACTTCAGACATGAGGGCAGAAATCATAAGAATGATGGAAGGTGCAAAACCAGAAGAAGTGTCGTTCCGGGGGAGGGGAGTTTTCGAGCTCTCAGACGAGAAGGCAACGAACCCGATCGTGCCCTCTTTTGATATGAGTAATGAAGGTTCTTATTTCTTCGGAGACAATGCAGAAGAGTACGACAATTGA
		</sequence>
		<sequence>
			<taxon idref="25055|human|Oceania|20050822|H3N2"/>
			------------------ATGGCGTCCCAAGGCACCAAACGGTCTTATGAACAGATGGAAACTGATGGGGATCGCCAGAATGCAACTGAGATTAGGGCATCCGTCGGGAAGATGATTGATGGAATTGGGAGATTCTACATCCAAATGTGTACTGAACTTAAACTCAGTGATTATGAAGGGCGGTTGATCCAGAACAGCTTGACAATAGAGAAAATGGTGCTCTCTGCTTTTGATGAAAGAAGGAATAAATATCTGGAGGAACACCCCAGCGCTGGGAAAGATCCTAAGAAAACTGGGGGGCCCATATACAGGAGAGTAGATGGAAAATGGATGAGGGAACTCGTCCTTTATGACAAAGAAGAAATAAGACGAATCTGGCGCCAAGCCAACAATGGTGAGGATGCGACAGCTGGTCTAACTCACATAATGATCTGGCATTCAAATTTGAATGATGCAACATACCAGAGGACAAGAGCTCTTGTTCGAACCGGAATGGATCCCAGAATGTGCTCTCTGATGCAGGGCTCGACTCTCCCTAGAAGGTCCGGAGCTGCAGGTGCTGCAGTCAAAGGAATTGGAACAATGGTGATGGAGCTGATCAGAATGGTCAAACGGGGGATCAACGATCGAAATTTCTGGAGAGGTGAAAATGGGCGGAAAACAAGAAGTGCTTATGAGAGAATGTGCAACATTCTTAAAGGAAAATTTCAAACAGCTGCACAAAGAGCAATGGTGGATCAAGTGAGAGAAAGTCGGAACCCAGGAAATGCTGAGATCGAAGATCTCATATTTTTGGCAAGATCTGCATTGATATTGAGAGGGTCAGTTGCTCACAAATCTTGCCTACCTGCCTGTGTGTATGGACCTGCAGTATCCAGTGGGTACGACTTCGAAAAGGAGGGATATTCCTTGGTGGGAATAGATCCTTTCAAACTACTTCAAAATAGCCAAGTATACAGCCTAATCAGACCTAACGAGAATCCAGCACACAAGAGTCAGCTGGTATGGATGGCATGCCATTCTGCTGCATTTGAAGATTTAAGATTGTTAAGCTTCATCAGAGGGACAAAAGTATCTCCGCGAGGGAAACTTTCAACTAGAGGGGTACAAATTGCTTCAAATGAGAACATGGATAATATGGGATCGGGCACTCTTGAACTGAGAAGCGGGTACTGGGCCATAAGGACCAGGAGTGGAGGAAACACTAATCAACAGAGGGCCTCCGCAGGCCAAACCAGTGTGCAACCTACGTTTTCTGTACAAAGAAACCTCCCATTTGAGAAGTCAACCATCATGGCAGCATTCACTGGAAATACAGAGGGAAGAACTTCAGACATGAGGGCAGAAATCATAAGAATGATGGAAGGTGCAAAACCAGAAGAAGTGTCGTTCCGGGGGAGGGGGGTTTTCGAGCTCTCAGACGAGAAGGCAACGAACCCGATCGTGCCCTCTTTTGATATGAGTAATGAAGGTTCTTATTTCTTCGGAGACAATGCAGAAGAGTACGACAATTGA
		</sequence>
		<sequence>
			<taxon idref="1015577|human|SouthAsia|20090824|H1N2"/>
			------------------ATGGCGTCCCAAGGCACCAAACGGTCTTATGAACAGATGGAAACTGATGGGGATCGCCAGAATGCAACTGAGATTAGGGCATCCGTCGGGAAGATGATTGATGGAATTGGGAGATTCTACATCCAAATGTGCACTGAACTTAAACTCAGTGATTATGAAGGGCGGTTGATCCAGAACAGCTTGACAATAGAGAAAATGGTGCTCTCTGCTTTTGATGAAAGAAGGAATAAATACCTGGAAGAACACCCCAGCGCGGGGAAAGATCCCAAGAAAACTGGAGGGCCCATATACAGGAGAGTAGATGGAAAATGGATGAGGGAACTTGTCCTTTATGACAAAGAAGAAATAAGGCGAATCTGGCGCCAAGCCAACAATGGTGAGGATGCGACAGCTGGTCTAACTCACATAATGATCTGGCATTCCAATTTGAATGATGCAACATACCAGAGAACAAGAGCTCTTGTTCGAACCGGAATGGATCCCAGAATGTGCTCTCTGATGCAGGGCTCGACTCTCCCTAGAAGGTCCGGAGCTGCAGGTGCTGCAGTCAAAGGAATCGGGACAATGGTGATGGAACTGATCAGAATGGTCAAACGGGGGATCAACGATCGAAATTTCTGGAGAGGTGAGAATGGGCGGAAAACAAGAAGTGCTTATGAGAGAATGTGCAACATTCTTAAAGGAAAATTTCAAACAGCTGCACAAAGAGCAATGGTGGATCAAGTGAGAGAAAGTCGGAACCCAGGAAATGCTGAGATCGAAGATCTCATATTTTTGGCAAGATCTGCATTGATATTGAGAGGGTCAGTTGCTCACAAATCTTGCCTACCTGCCTGTGCGTATGGACCTGCAGTATCCAGTGGGTACGACTTCGAAAAAGAGGGATATTCCTTGGTGGGAATAGACCCTTTCAAACTACTTCAAAATAGCCAAGTATACAGCCTAATCAGACCTAACGAGAATCCAGCACACAAGAGTCAGCTGGTGTGGATGGCATGCCATTCTGCTGCATTTGAAGATTTAAGATTGTTAAGCTTCATCAGAGGGACAAAAGTATCTCCTCGGGGGAAACTGTCAACTAGAGGAGTACAAATTGCTTCAAATGAGAACATGGATAATATGGGATCGAGTACTCTTGAACTGAGAAGCGGGTACTGGGCCATAAGGACCAGGAGTGGAGGAAACACTAATCAACAGAGGGCCTCCGCAGGCCAAACCAGTGTGCAACCTACGTTTTCTGTACAAAGAAACCTCCCATTTGAAAAGTCAACCATCATGGCAGCATTCACTGGAAATACGGAGGGAAGAACCTCAGACATGAGGGCAGAAATCATAAGAATGATGGAAGGTGCAAAACCAGAAGAAGTGTCATTCCGGGGGAGGGGAGTTTTCGAGCTCTCAGACGAGAAGGCAACGAACCCGATCGTGCCCTCTTTTGATATGAGTAATGAAGGATCTTATTTCTTCGGAGACAATGCAGAAGAGTACGACAATTAA
		</sequence>
		<sequence>
			<taxon idref="1010422|human|NorthAmerica|20031219|H3N2"/>
			------------------ATGGCGTCCCAAGGCACCAAACGGTCTTATGAACAGATGGAAACTGATGGGGATCGCCAGAATGCAACTGAGATTAGGGCATCCGTCGGGAAGATGATTGATGGAATTGGGAGATTCTACATCCAAATGTGCACTGAACTTAAACTCAGTGATTATGAAGGGCGGTTGATCCAGAACAGCTTGACAATAGAGAAAATGGTGCTCTCTGCTTTTGATGAAAGAAGGAATAAATACCTGGAAGAACACCCCAGCGCGGGGAAAGATCCCAAGAAAACTGGGGGGCCCATATACAGGAGAGTAGATGGAAAATGGATGAGGGAACTCGTCCTTTATGACAAAGAAGAAATAAGGCGAATCTGGCGCCAAGCCAACAATGGTGAGGATGCGACAGCTGGTCTAACTCACATAATGATCTGGCATTCCAATTTGAATGATGCAACATACCAGAGGACAAGAGCTCTTGTTCGAACTGGAATGGATCCCAGAATGTGCTCTCTGATGCAGGGCTCGACTCTCCCTAGAAGGTCCGGAGCTGCAGGTGCTGCAGTCAAAGGAATCGGGACAATGGTGATGGAACTGATCAGAATGGTCAAACGGGGGATCAACGATCGAAATTTCTGGAGAGGTGAGAATGGGCGGAAAACAAGAAGTGCTTATGAGAGAATGTGCAACATTCTTAAAGGAAAATTTCAAACAGCTGCACAAAGAGCAATGGTGGATCAAGTGAGAGAAAGTCGGAACCCAGGAAATGCTGAGATCGAAGATCTCATATTTTTGGCAAGATCTGCATTGATATTGAGAGGGTCAGTTGCTCACAAATCTTGCCTACCTGCCTGTGCGTATGGACCTGCAGTATCCAGTGGGTACGACTTCGAAAAAGAGGGATATTCCTTGGTGGGAATAGACCCTTTCAAACTACTTCAAAATAGCCAAATATACAGCCTAATCAGACCTAACGAGAATCCAGCACACAAGAGTCAGCTGGTGTGGATGGCATGCCATTCTGCTGCATTTGAAGATTTAAGATTGTTAAGCTTCATCAGAGGGACAAAAGTATCTCCGCGGGGGAAACTGTCAACTAGAGGAGTACAAATTGCTTCAAATGAGAACATGGATAATATGGGATCGAGCACTCTTGAACTGAGAAGCGGGTACTGGGCCATAAGGACCAGGAGTGGAGGAAACACTAATCAACAGAGGGCCTCCGCAGGCCAAACCAGTGTGCAACCTACGTTTTCTGTACAAAGAAACCTCCCATTTGAAAAGTCAACCATCATGGCAGCATTCACTGGAAATACGGAGGGAAGAACTTCAGACATGAGGGCAGAAATCATAAGAATGATGGAAGGTGCAAAACCAGAAGAAGTGTCATTCCGGGGGAGGGGAGTTTTCGAGCTCTCAGACGAGAAGGCAACGAACCCGATCGTGCCCTCTTTTGATATGAGTAATGAAGGATCTTATTTCTTCGGAGACAATGCAGAAGAGTACGACAATTAA
		</sequence>
		<sequence>
			<taxon idref="1000664|human|EastAsia|20040615|H3N2"/>
			------------------ATGGCGTCCCAAGGCACCAAACGGTCTTATGAACAGATGGAAACTGATGGGGATCGCCAGAATGCAACTGAGATTAGGGCATCCGTCGGGAAGATGATTGATGGAATTGGGAGATTCTACATCCAAATGTGCACTGAACTTAAACTCAGTGATTATGAAGGGCGGTTGATCCAGAACAGCTTGACAATAGAGAAAATGGTGCTCTCTGCTTTTGATGAAAGAAGGAATAAATACCTGGAAGAACACCCCAGCGCGGGGAAAGATCCCAAGAAAACTGGGGGGCCCATATACAGGAGAGTAGATGGAAAATGGATGAGGGAACTCGTCCTTTATGACAAAGAAGAAATAAGGCGAATCTGGCGCCAAGCCAACAATGGTGAGGATGCGACAGCTGGTCTAACTCACATAATGATCTGGCATTCCAATTTGAATGATGCAACATACCAGAGGACAAGAGCTCTTGTTCGAACTGGAATGGATCCCAGAATGTGCTCTCTGATGCAGGGCTCGACTCTCCCTAGAAGGTCCGGAGCTGCAGGTGCTGCAGTCAAAGGAATCGGGACAATGGTGATGGAACTGATCAGAATGGTCAAACGGGGGATCAACGATCGAAATTTCTGGAGAGGTGAGAACGGGCGGAAAACAAGAAGTGCTTATGAGAGAATGTGCAACATTCTTAAAGGAAAATTTCAAACAGCTGCACAAAGAGCAATGGTGGATCAAGTGAGAGAAAGTCGGAACCCAGGAAATGCTGAGATCGAAGATCTCATATTTTTGGCAAGATCTGCATTGATATTGAGAGGGTCAGTTGCTCACAAATCTTGCCTACCTGCCTGTGCGTATGGACCTGCAGTATCCAGTGGGTACGACTTCGAAAAAGAGGGATATTCCTTGGTGGGAATAGACCCTTTCAAACTACTTCAAAATAGCCAAATATACAGCCTAATCAGACCTAACGAGAATCCAGCACACAAGAGTCAGCTGGTGTGGATGGCATGCCATTCTGCTGCATTTGAAGATTTAAGATTGTTAAGCTTCATCAGAGGGACAAAAGTATCTCCGCGGGGGAAACTGTCAACTAGAGGAGTACAAATTGCTTCAAATGAGAACATGGATAATATGGGATCGAGCACTCTTGAACTGAGAAGCGGGTACTGGGCCATAAGGACCAGGAGTGGAGGAAACACTAATCAACAGAGGGCCTCCGCAGGCCAAACCAGTGTGCAACCTACGTTTTCTGTACAAAGAAACCTCCCATTTGAAAAGTCAACCATCATGGCAGCATTCACTGGAAATACGGAGGGAAGAACTTCAGACATGAGGGCAGAAATCATAAGAATGATGGAAGGTGCAAAACCAGAAGAAGTGTCATTCCGGGGGAGGGGAGTTTTCGAGCTCTCAGACGAGAAGGCAACGAACCCGATCGTGCCCTCTTTTGATATGAGTAATGAAGGATCTTATTTCTTCGGAGACAATGCAGAAGAGTACGACAATTAA
		</sequence>
		<sequence>
			<taxon idref="1011672|human|EastAsia|20040705|H3N2"/>
			------------------ATGGCGTCCCAAGGCACCAAACGGTCTTATGAACAGATGGAAACTGATGGGGATCGCCAGAATGCAACTGAGATTAGGGCATCCGTCGGGAAGATGATTGATGGAATTGGGAGATTCTACATCCAAATGTGCACTGAACTCAAACTCAGTGATTATGAAGGGCGGTTGATCCAGAACAGCTTGACAATAGAGAAAATGGTGCTCTCTGCTTTTGATGAAAGAAGGAATAAATACCTGGAAGAACACCCCAGCGCGGGGAAAGATCCCAAGAAAACTGGGGGGCCCATATACAGGAGAGTAGATGGAAAATGGATGAGGGAACTCGTCCTTTATGACAAAGAAGAAATAAGGCGAATCTGGCGCCAAGCCAACAATGGTGAGGATGCGACAGCTGGTCTAACTCACATAATGATCTGGCATTCCAATTTGAATGATGCAACATACCAGAGGACAAGAGCTCTTGTTCGAACTGGAATGGATCCCAGAATGTGCTCTCTGATGCAGGGCTCGACTCTCCCTAGAAGGTCCGGAGCTGCAGGTGCTGCAGTCAAAGGAATCGGGACAATGGTGATGGAACTGATCAGAATGGTCAAACGGGGGATCAACGATCGAAATTTCTGGAGAGGTGAGAACGGGCGGAAAACAAGAAGTGCTTATGAGAGAATGTGCAACATTCTTAAAGGAAAATTTCAAACAGCTGCACAAAGAGCAATGGTGGATCAAGTGAGAGAAAGTCGGAACCCAGGAAATGCTGAGATCGAAGATCTCATATTTTTGGCAAGATCTGCATTGATATTGAGAGGGTCAGTTGCTCACAAATCTTGCCTACCTGCCTGTGCGTATGGACCTGCAGTATCCAGTGGGTACGACTTCGAAAAAGAGGGATATTCCTTGGTGGGAATAGACCCTTTCAAACTACTTCAAAATAGCCAAATATACAGCCTAATCAGACCTAACGAGAATCCAGCACACAAGAGTCAGCTGGTGTGGATGGCATGCCATTCTGCTGCATTTGAAGATTTAAGATTGTTAAGCTTCATCAGAGGGACAAAAGTATCTCCGCGGGGGAAACTGTCAACTAGAGGAGTACAAATTGCTTCAAATGAGAACATGGATAATATGGGATCGAGCACTCTTGAACTGAGAAGCGGGTACTGGGCCATAAGGACCAGGAGTGGAGGAAACACTAATCAACAGAGGGCCTCCGCAGGCCAAACCAGTGTGCAACCTACGTTTTCTGTACAAAGAAACCTCCCATTTGAAAAGTCAACCATCATGGCAGCATTCACTGGAAATACGGAGGGAAGAACTTCAGACATGAGGGCAGAAATCATAAGAATGATGGAAGGTGCAAAACCAGAAGAAGTGTCATTCCGGGGGAGGGGAGTTTTCGAGCTCTCAGACGAGAAGGCAACGAACCCGATCGTGCCCTCTTTTGATATGAGTAATGAAGGATCTTATTTCTTCGGAGACAATGCAGAGGAGTACGACAATTAA
		</sequence>
		<sequence>
			<taxon idref="1010425|human|Oceania|20050619|H3N2"/>
			------------------ATGGCGTCCCAAGGCACCAAACGGTCTTATGAACAGATGGAAACTGATGGGGATCGCCAGAATGCAACTGAAATTAGGGCATCCGTCGGGAAGATGATTGATGGAATTGGGAGATTCTACATCCAAATGTGCACTGAACTTAAACTCAGTGATCATGAAGGGCGGTTGATCCAGAACAGCTTGACAATAGAGAAAATGGTGCTCTCTGCTTTTGATGAAAGAAGGAATAAATACCTGGAAGAACACCCCAGCGCGGGGAAAGATCCCAAGAAAACTGGGGGCCCCATATACAGGAGAGTAGATGGAAAATGGATGAGGGAACTCGTCCTTTATGACAAAGAAGAAATAAGGCGAATCTGGCGCCAAGCCAACAATGGTGAGGATGCGACAGCTGGTCTAACTCACATAATGATCTGGCATTCCAATTTAAATGATGCAACATACCAGAGGACAAGAGCTCTTGTTCGAACTGGAATGGATCCCAGAATGTGCTCTCTGATGCAGGGCTCGACTCTCCCTAGAAGGTCCGGAGCTGCAGGTGCTGCAGTCAAAGGAATCGGGACAATGGTGATGGAACTGATCAGAATGGTCAAACGGGGGATCAACGATCGAAATTTCTGGAGAGGTGAGAATGGGCGGAAAACAAGAAGTGCTTATGAGAGAATGTGCAACATTCTTAAAGGAAAATTTCAAACAGCTGCACAAAGAGCAATGGTGGATCAAGTGAGAGAAAGTCGGAACCCAGGAAATGCTGAGATCGAAGATCTCATATTTTTGGCAAGATCTGCATTGATATTGAGAGGGTCAGTTGCTCACAAATCTTGCCTACCTGCCTGTGCGTATGGACCTGCAGTATCCAGTGGGTACGACTTCGAAAAAGAGGGATATTCCTTGGTGGGAATAGACCCTTTCAAACTACTTCAAAATAGCCAAATATACAGCCTAATCAGACCTAACGAGAATCCAGCACACAAGAGTCAGCTGGTGTGGATGGCATGCCATTCTGCTGCATTTGAAGATTTAAGATTGTTAAGCTTCATCAGAGGGACAAAAGTATCTCCTCGGGGGAAACTGTCAACTAGAGGAGTACAAATTGCTTCAAATGAGAACATGGATAATATGGGATCGAGCACTCTTGAACTGAGAAGCGGGTACTGGGCCATAAGGACCAGGAGTGGGGGAAACACTAATCAACAGAGGGCCTCCGCAGGCCAAACCAGTGTGCAACCTACGTTTTCTGTACAAAGAAACCTCCCATTTGAAAAGTCAACCATCATGGCAGCATTCACTGGAAATACGGAGGGAAGAACTTCAGACATGAGGGCAGAAATCATAAGAATGATGGAAGGTGCAAAACCAGAAGAAGTGTCATTCCGGGGGAGGGGAGTTTTCGAGCTCTCAGACGAGAAGGCAACGAACCCGATCGTGCCCTCTTTTGATATGAGTAATGAAGGATCTTATTTCTTCGGAGACAATGCAGAAGAGTACGACAATTAA
		</sequence>
		<sequence>
			<taxon idref="21829|human|Oceania|20041012|H3N2"/>
			------------------ATGGCGTCCCAAGGCACCAAACGGTCTTATGAACAGATGGAAACTGATGGGGATCGCCAGAATGCAACTGAGATTAGGGCATCCGTCGGGAAGATGATTGATGGAATTGGGAGATTCTACATCCAAATGTGCACTGAACTTAAACTCAGTGATCATGAAGGGCGGTTGATCCAGAACAGCTTGACAATAGAGAAAATGGTGCTCTCTGCTTTTGATGAAAGAAGGAATAAATACCTGGAAGAACACCCCAGCGCGGGGAAAGATCCCAAGAAAACTGGGGGGCCCATATACAGGAGAGTAGATGGAAAATGGATGAGGGAACTCGTCCTTTATGACAAAGAAGAAATAAGGCGAATCTGGCGCCAAGCCAACAATGGTGAGGATGCGACAGCTGGTCTAACTCACATAATGATCTGGCATTCCAATTTGAATGATGCAACATACCAGAGGACAAGAGCTCTTGTTCGAACTGGAATGGATCCCAGAATGTGCTCTCTGATGCAGGGCTCGACTCTCCCTAGAAGGTCCGGAGCTGCAGGTGCTGCAGTCAAAGGAATCGGGACAATGGTGATGGAACTGATCAGAATGGTCAAACGGGGGATCAACGATCGAAATTTCTGGAGAGGTGAGAATGGGCGGAAAACAAGAAGTGCTTATGATAGAATGTGCAACATTCTTAAAGGAAAATTTCAAACAGCTGCACAAAGAGCAATGGTGGATCAAGTGAGAGAAAGTCGGAACCCAGGAAATGCTGAGATCGAAGATCTCATATTTTTGGCAAGATCTGCATTGATATTGAGAGGGTCAGTTGCTCACAAATCTTGCCTACCTGCCTGTGCGTATGGACCTGCAGTATCCAGTGGGTACGACTTCGAAAAAGAGGGATATTCCTTGGTGGGAATAGACCCTTTCAAACTACTTCAAAATAGCCAGATATACAGCCTAATCAGACCTAACGAGAATCCAGCACACAAAAGTCAGCTGGTGTGGATGGCATGCCATTCTGCTGCATTTGAAGATTTAAGATTGTTAAGCTTCATCAGAGGGACAAAAGTATCTCCTCGGGGGAAACTGTCAACTAGAGGAGTACAAATTGCTTCAAATGAGAACATGGATAATATGGGATCGAGCACTCTTGAACTGAGAAGCGGGTACTGGGCCATAAGGACCAGGAGTGGAGGAAACACTAATCAACAGAGGGCCTCCGCAGGCCAAACCAGTGTGCAACCTACGTTTTCTGTACAAAGAAACCTCCCATTTGAAAAGTCAACCATCATGGCAGCTTTCACTGGAAATACGGAGGGAAGAACTTCAGACATGAGGGCAGAAATCATAAGAATGATGGAAGGTGCAAAACCAGAAGAAGTGTCATTCCGGGGGAGGGGAGTTTTCGAGCTCTCAGACGAGAAGGCAACGAACCCGATCGTGCCCTCTTTTGATATGAGTAATGAAGGATCTTATTTCTTCGGAGACAATGCAGAAGAGTACGACAATTAA
		</sequence>
		<sequence>
			<taxon idref="1010360|human|NorthAmerica|20050310|H3N2"/>
			------------------ATGGCGTCCCAAGGCACCAAACGGTCTTATGAACAGATGGAAACTGATGGGGATCGCCAGAATGCAACTGAGATTAGGGCATCCGTCGGGAAGATGATTGATGGAATTGGGAGATTCTACATCCAAATGTGCACTGAACTTAAACTCAGTGATCATGAAGGGCGGTTGATCCAGAACAGCTTGACAATAGAGAAAATGGTGCTCTCTGCTTTTGATGAAAGAAGGAATAAATACCTGGAAGAACACCCCAGCGCGGGGAAAGATCCCAAGAAAACTGGGGGGCCCATATACAGGAGAGTAGATGGAAAATGGATGAGGGAACTCGTCCTTTATGACAAAGAAGAAATAAGGCGAATCTGGCGCCAAGCCAACAATGGTGAGGATGCGACAGCTGGTCTAACTCACATAATGATCTGGCATTCCAATTTGAATGATGCAACATACCAGAGGACAAGAGCTCTTGTTCGAACTGGAATGGATCCCAGAATGTGCTCTCTGATGCAGGGCTCGACTCTCCCTAGAAGGTCCGGAGCTGCAGGTGCTGCAGTCAAAGGAATCGGGACAATGGTGATGGAACTGATCAGAATGGTCAAACGGGGGATCAACGATCGAAATTTCTGGAGAGGGGAGAATGGGCGGAAAACAAGAAGTGCTTATGAGAGAATGTGCAACATTCTTAAAGGAAAATTTCAAACAGCTGCACAGAGAGCAATGGTGGATCAAGTGAGAGAAAGTCGGAACCCAGGAAATGCTGAGATCGAAGATCTCATATTTTTGGCAAGATCTGCATTGATATTGAGAGGGTCAGTTGCTCACAAATCTTGCCTACCTGCCTGTGCGTATGGACCTGCAGTATCCAGTGGGTACGACTTCGAAAAAGAGGGATATTCCTTGGTGGGAATAGACCCTTTCAAACTACTTCAAAATAGCCAAATATACAGCCTAATCAGACCTAACGAGAATCCAGCACACAAGAGTCAGCTGGTGTGGATGGCATGCCATTCTGCTGCATTTGAAGATTTAAGATTGTTAAGCTTCATCAGAGGGACAAAAGTATCTCCTCGGGGGAAACTGTCAACTAGAGGAGTACAAATTGCTTCAAATGAGAACATGGATAATATGGGCTCGAGCACTCTTGAACTGAGAAGCGGGTACTGGGCCATAAGGACCAGGAGTGGAGGAAACACTAATCAACAGAGGGCCTCCGCAGGCCAAACCAGTGTGCAACCTACGTTTTCTGTACAAAGAAACCTCCCATTTGAAAAGTCAACCATCATGGCAGCATTCACTGGAAATACGGAGGGAAGAACTTCAGACATGAGGGCAGAAATCATAAGAATGATGGAAGGTGCAAAACCAGAAGAAGTGTCATTCCGGGGGAGGGGAGTTTTCGAGCTCTCAGACGAGAAGGCAACGAACCCGATCGTGCCCTCTTTTGATATGAGTAATGAAGGATCTTATTTCTTCGGAGACAATGCAGAAGAGTACGACAATTAA
		</sequence>
		<sequence>
			<taxon idref="21669|human|NorthAmerica|20041209|H3N2"/>
			------------------ATGGCGTCCCAAGGCACCAAACGGTCTTATGAACAGATGGAAACTGATGGGGATCGCCAGAATGCAACTGAGATTAGGGCATCCGTCGGGAAGATGATTGATGGAATTGGGAGATTCTACATCCAAATGTGCACTGAACTTAAACTCAGTGATCATGAAGGGCGGTTGATCCAGAACAGCTTGACAATAGAGAAAATGGTGCTCTCTGCTTTTGATGAAAGAAGGAATAAATACCTGGAAGAACACCCCAGCGCGGGGAAAGATCCCAAGAAAACTGGGGGGCCCATATACAGGAGAGTAGATGGAAAATGGATGAGGGAACTCGTCCTTTATGACAAAGAAGAAATAAGGCGAATCTGGCGCCAAGCCAACAATGGTGAGGATGCGACAGCTGGTCTAACTCACATAATGATCTGGCATTCCAATTTGAATGATGCAACATACCAGAGGACAAGAGCTCTTGTTCGAACTGGAATGGATCCCAGAATGTGCTCTCTGATGCAGGGCTCGACTCTCCCTAGAAGGTCCGGAGCTGCAGGTGCTGCAGTCAAAGGAATCGGGACAATGGTGATGGAACTGATCAGAATGGTCAAACGGGGGATCAACGATCGAAATTTCTGGAGAGGTGAGAATGGGCGGAAAACAAGAAGTGCTTATGAGAGAATGTGCAACATTCTTAAAGGAAAATTTCAAACAGCTGCACAAAGAGCAATGGTGGATCAAGTGAGAGAAAGTCGGAACCCAGGAAATGCTGAGATCGAAGATCTCATATTTTTGGCAAGATCTGCATTGATATTGAGAGGGTCAGTTGCTCACAAATCTTGCCTACCTGCCTGTGCGTATGGACCTGCAGTATCCAGTGGGTACGACTTCGAAAAAGAGGGATATTCCTTGGTGGGAATAGACCCTTTCAAACTACTTCAAAATAGCCAAATATACAGCCTAATCAGACCTAACGAGAATCCAGCACACAAGAGTCAGCTGGTGTGGATGGCATGCCATTCTGCTGCATTTGAAGATTTAAGATTGTTAAGCTTCATCAGAGGGACAAAAGTATCTCCTCGGGGGAAACTGTCAACTAGAGGAGTACAAATTGCTTCAAATGAGAACATGGATAATATGGGATCGAGCACTCTTGAACTGAGAAGCGGGTACTGGGCCATAAGGACCAGGAGTGGAGGAAACACTAATCAACAGAGGGCCTCCGCAGGCCAAACCAGCGTGCAACCTACGTTTTCTGTACAAAGAAACCTCCCATTTGAAAAGTCAACCATCATGGCAGCATTCACTGGAAATACGGAGGGAAGAACTTCAGACATGAGGGCAGAAATCATAAGAATGATGGAAGGTGCAAAACCAGAAGAAGTGTCATTCCGGGGGAGGGGAGTTTTCGAGCTCTCAGACGAGAAGGCAACGAACCCGATCGTGCCCTCTTTTGATATGAGTAATGAAGGATCTTATTTCTTCGGAGACAATGCAGAAGAGTACGACAATTAA
		</sequence>
		<sequence>
			<taxon idref="1010361|human|NorthAmerica|20060213|H3N2"/>
[truncated: 979,880 more chars]
