# Supplementary material for: Ecological dynamics of influenza A viruses: cross-species transmission and global migration
Source: Sci Rep. 2016 Nov 9;6:36839. doi: 10.1038/srep36839 (PMC5101809; doi:10.1038/srep36839)
Supplement: Supplementary File 9 [file srep36839-s10.xml]

<?xml version="1.0" standalone="yes"?>

<!-- Generated by BEAUTi v1.8.2                                              -->
<!--       by Alexei J. Drummond, Andrew Rambaut and Marc A. Suchard         -->
<!--       Department of Computer Science, University of Auckland and        -->
<!--       Institute of Evolutionary Biology, University of Edinburgh        -->
<!--       David Geffen School of Medicine, University of California, Los Angeles-->
<!--       http://beast.bio.ed.ac.uk/                                        -->
<beast>

	<!-- The list of taxa to be analysed (can also include dates/ages).          -->
	<!-- ntax=1055                                                               -->
	<taxa id="taxa">
		<taxon id="1020378|others|MidwestSouthAmerican|20100615|H18N11">
			<date value="2010.4520547945206" direction="forwards" units="years"/>
			<attr name="host">
				others
			</attr>
		</taxon>
		<taxon id="1012636|others|MiddleAmerica|20100915|H17N10">
			<date value="2010.704109589041" direction="forwards" units="years"/>
			<attr name="host">
				others
			</attr>
		</taxon>
		<taxon id="1012634|others|MiddleAmerica|20090515|H17N10">
			<date value="2009.3671232876711" direction="forwards" units="years"/>
			<attr name="host">
				others
			</attr>
		</taxon>
		<taxon id="1012862|avian_waterfowl|EastAsia|20070715|H6N6">
			<date value="2007.5342465753424" direction="forwards" units="years"/>
			<attr name="host">
				avian_waterfowl
			</attr>
		</taxon>
		<taxon id="1012858|avian_waterfowl|EastAsia|20070515|H6N6">
			<date value="2007.3671232876711" direction="forwards" units="years"/>
			<attr name="host">
				avian_waterfowl
			</attr>
		</taxon>
		<taxon id="24459|avian_domesticbirds|CentralEurope|19490615|H10N7">
			<date value="1949.4520547945206" direction="forwards" units="years"/>
			<attr name="host">
				avian_domesticbirds
			</attr>
		</taxon>
		<taxon id="1000338|avian_domesticbirds|EastAsia|19870615|H6N1">
			<date value="1987.4520547945206" direction="forwards" units="years"/>
			<attr name="host">
				avian_domesticbirds
			</attr>
		</taxon>
		<taxon id="1000337|avian_waterfowl|EastAsia|19720615|H6N1">
			<date value="1972.4535519125684" direction="forwards" units="years"/>
			<attr name="host">
				avian_waterfowl
			</attr>
		</taxon>
		<taxon id="1000449|avian_domesticbirds|EastAsia|20020615|H7N2">
			<date value="2002.4520547945206" direction="forwards" units="years"/>
			<attr name="host">
				avian_domesticbirds
			</attr>
		</taxon>
		<taxon id="22393|avian_waterfowl|EastAsia|19770615|H6N2">
			<date value="1977.4520547945206" direction="forwards" units="years"/>
			<attr name="host">
				avian_waterfowl
			</attr>
		</taxon>
		<taxon id="26907|avian_domesticbirds|Oceania|19760115|H7N7">
			<date value="1976.0382513661202" direction="forwards" units="years"/>
			<attr name="host">
				avian_domesticbirds
			</attr>
		</taxon>
		<taxon id="26817|avian_domesticbirds|Oceania|19941221|H7N3">
			<date value="1994.9698630136986" direction="forwards" units="years"/>
			<attr name="host">
				avian_domesticbirds
			</attr>
		</taxon>
		<taxon id="1003987|avian_waterfowl|Oceania|19940615|H4N2">
			<date value="1994.4520547945206" direction="forwards" units="years"/>
			<attr name="host">
				avian_waterfowl
			</attr>
		</taxon>
		<taxon id="1024907|avian_waterfowl|EastAsia|20120907|H4N2">
			<date value="2012.6830601092897" direction="forwards" units="years"/>
			<attr name="host">
				avian_waterfowl
			</attr>
		</taxon>
		<taxon id="1014901|avian_landbirds|EastAsia|20051115|H4N6">
			<date value="2005.8712328767124" direction="forwards" units="years"/>
			<attr name="host">
				avian_landbirds
			</attr>
		</taxon>
		<taxon id="1009153|avian_unknown|EastAsia|20081008|H3N8">
			<date value="2008.7677595628415" direction="forwards" units="years"/>
			<attr name="host">
				avian_unknown
			</attr>
		</taxon>
		<taxon id="1016788|avian_waterfowl|EastAsia|20090109|H5N2">
			<date value="2009.021917808219" direction="forwards" units="years"/>
			<attr name="host">
				avian_waterfowl
			</attr>
		</taxon>
		<taxon id="1022199|avian_waterfowl|NorthAmerica|20121021|H6N2">
			<date value="2012.8032786885246" direction="forwards" units="years"/>
			<attr name="host">
				avian_waterfowl
			</attr>
		</taxon>
		<taxon id="1000172|avian_domesticbirds|EastAsia|20020615|H9N2">
			<date value="2002.4520547945206" direction="forwards" units="years"/>
			<attr name="host">
				avian_domesticbirds
			</attr>
		</taxon>
		<taxon id="1000498|avian_domesticbirds|EastAsia|20010615|H9N2">
			<date value="2001.4520547945206" direction="forwards" units="years"/>
			<attr name="host">
				avian_domesticbirds
			</attr>
		</taxon>
		<taxon id="16784|avian_waterfowl|CentralEurope|19840615|H5N6">
			<date value="1984.4535519125684" direction="forwards" units="years"/>
			<attr name="host">
				avian_waterfowl
			</attr>
		</taxon>
		<taxon id="24517|avian_waterfowl|CentralEurope|19790615|H7N7">
			<date value="1979.4520547945206" direction="forwards" units="years"/>
			<attr name="host">
				avian_waterfowl
			</attr>
		</taxon>
		<taxon id="1004245|avian_waterfowl|EastAsia|19970615|H5N1">
			<date value="1997.4520547945206" direction="forwards" units="years"/>
			<attr name="host">
				avian_waterfowl
			</attr>
		</taxon>
		<taxon id="15617|avian_waterfowl|EastAsia|19960615|H5N1">
			<date value="1996.4535519125684" direction="forwards" units="years"/>
			<attr name="host">
				avian_waterfowl
			</attr>
		</taxon>
		<taxon id="1020986|avian_waterfowl|EastAsia|20120110|H1N2">
			<date value="2012.0245901639344" direction="forwards" units="years"/>
			<attr name="host">
				avian_waterfowl
			</attr>
		</taxon>
		<taxon id="1003812|avian_landbirds|SouthAfrica|20060815|H3N6">
			<date value="2006.6191780821919" direction="forwards" units="years"/>
			<attr name="host">
				avian_landbirds
			</attr>
		</taxon>
		<taxon id="1014153|avian_waterfowl|WesternEurope|20100615|H2N3">
			<date value="2010.4520547945206" direction="forwards" units="years"/>
			<attr name="host">
				avian_waterfowl
			</attr>
		</taxon>
		<taxon id="1008861|avian_waterfowl|WesternEurope|20050615|H7N7">
			<date value="2005.4520547945206" direction="forwards" units="years"/>
			<attr name="host">
				avian_waterfowl
			</attr>
		</taxon>
		<taxon id="1009521|avian_domesticbirds|NorthAmerica|19680611|H5N9">
			<date value="1968.4426229508197" direction="forwards" units="years"/>
			<attr name="host">
				avian_domesticbirds
			</attr>
		</taxon>
		<taxon id="1008337|avian_unknown|NorthAmerica|20060615|H5N8">
			<date value="2006.4520547945206" direction="forwards" units="years"/>
			<attr name="host">
				avian_unknown
			</attr>
		</taxon>
		<taxon id="1023484|avian_waterfowl|NorthAmerica|19820615|H3N8">
			<date value="1982.4520547945206" direction="forwards" units="years"/>
			<attr name="host">
				avian_waterfowl
			</attr>
		</taxon>
		<taxon id="1023719|avian_waterfowl|NorthAmerica|19850615|H11N9">
			<date value="1985.4520547945206" direction="forwards" units="years"/>
			<attr name="host">
				avian_waterfowl
			</attr>
		</taxon>
		<taxon id="1023473|avian_waterfowl|NorthAmerica|19840615|H11N9">
			<date value="1984.4535519125684" direction="forwards" units="years"/>
			<attr name="host">
				avian_waterfowl
			</attr>
		</taxon>
		<taxon id="1005735|avian_domesticbirds|NorthAmerica|19930615|H5N2">
			<date value="1993.4520547945206" direction="forwards" units="years"/>
			<attr name="host">
				avian_domesticbirds
			</attr>
		</taxon>
		<taxon id="1014600|avian_waterfowl|NorthAmerica|19980615|H7N2">
			<date value="1998.4520547945206" direction="forwards" units="years"/>
			<attr name="host">
				avian_waterfowl
			</attr>
		</taxon>
		<taxon id="1004318|avian_domesticbirds|NorthAmerica|20010615|H7N2">
			<date value="2001.4520547945206" direction="forwards" units="years"/>
			<attr name="host">
				avian_domesticbirds
			</attr>
		</taxon>
		<taxon id="1003167|others|NorthAmerica|20060726|H7N2">
			<date value="2006.5643835616438" direction="forwards" units="years"/>
			<attr name="host">
				others
			</attr>
		</taxon>
		<taxon id="1002416|avian_waterfowl|NorthAmerica|19860615|H1N1">
			<date value="1986.4520547945206" direction="forwards" units="years"/>
			<attr name="host">
				avian_waterfowl
			</attr>
		</taxon>
		<taxon id="22341|avian_waterfowl|NorthAmerica|19910826|H12N5">
			<date value="1991.6493150684933" direction="forwards" units="years"/>
			<attr name="host">
				avian_waterfowl
			</attr>
		</taxon>
		<taxon id="1015079|avian_waterfowl|NorthAmerica|19910826|H11N9">
			<date value="1991.6493150684933" direction="forwards" units="years"/>
			<attr name="host">
				avian_waterfowl
			</attr>
		</taxon>
		<taxon id="22333|avian_waterfowl|NorthAmerica|19910826|H11N2">
			<date value="1991.6493150684933" direction="forwards" units="years"/>
			<attr name="host">
				avian_waterfowl
			</attr>
		</taxon>
		<taxon id="1011825|avian_waterfowl|NorthAmerica|19890802|H3N8">
			<date value="1989.5835616438355" direction="forwards" units="years"/>
			<attr name="host">
				avian_waterfowl
			</attr>
		</taxon>
		<taxon id="1002418|avian_domesticbirds|NorthAmerica|19970615|H7N2">
			<date value="1997.4520547945206" direction="forwards" units="years"/>
			<attr name="host">
				avian_domesticbirds
			</attr>
		</taxon>
		<taxon id="26399|avian_waterfowl|NorthAmerica|20050615|H11N3">
			<date value="2005.4520547945206" direction="forwards" units="years"/>
			<attr name="host">
				avian_waterfowl
			</attr>
		</taxon>
		<taxon id="1024776|avian_waterfowl|NorthAmerica|20120927|H1N1">
			<date value="2012.7377049180327" direction="forwards" units="years"/>
			<attr name="host">
				avian_waterfowl
			</attr>
		</taxon>
		<taxon id="1023520|avian_waterfowl|NorthAmerica|19830615|H5N2">
			<date value="1983.4520547945206" direction="forwards" units="years"/>
			<attr name="host">
				avian_waterfowl
			</attr>
		</taxon>
		<taxon id="1026189|avian_domesticbirds|NorthAmerica|20060615|H5N2">
			<date value="2006.4520547945206" direction="forwards" units="years"/>
			<attr name="host">
				avian_domesticbirds
			</attr>
		</taxon>
		<taxon id="1000680|avian_domesticbirds|EastAsia|20050615|H5N2">
			<date value="2005.4520547945206" direction="forwards" units="years"/>
			<attr name="host">
				avian_domesticbirds
			</attr>
		</taxon>
		<taxon id="1026182|avian_domesticbirds|NorthAmerica|20060615|H5N2">
			<date value="2006.4520547945206" direction="forwards" units="years"/>
			<attr name="host">
				avian_domesticbirds
			</attr>
		</taxon>
		<taxon id="1026183|avian_domesticbirds|NorthAmerica|20060615|H5N2">
			<date value="2006.4520547945206" direction="forwards" units="years"/>
			<attr name="host">
				avian_domesticbirds
			</attr>
		</taxon>
		<taxon id="1026187|avian_domesticbirds|NorthAmerica|20050615|H5N2">
			<date value="2005.4520547945206" direction="forwards" units="years"/>
			<attr name="host">
				avian_domesticbirds
			</attr>
		</taxon>
		<taxon id="1026274|avian_domesticbirds|NorthAmerica|20100415|H5N2">
			<date value="2010.2849315068493" direction="forwards" units="years"/>
			<attr name="host">
				avian_domesticbirds
			</attr>
		</taxon>
		<taxon id="1001853|avian_domesticbirds|NorthAmerica|20040615|H6N2">
			<date value="2004.4535519125684" direction="forwards" units="years"/>
			<attr name="host">
				avian_domesticbirds
			</attr>
		</taxon>
		<taxon id="1023668|avian_waterfowl|NorthAmerica|19830615|H3N8">
			<date value="1983.4520547945206" direction="forwards" units="years"/>
			<attr name="host">
				avian_waterfowl
			</attr>
		</taxon>
		<taxon id="1002991|avian_domesticbirds|NorthAmerica|19890615|H9N2">
			<date value="1989.4520547945206" direction="forwards" units="years"/>
			<attr name="host">
				avian_domesticbirds
			</attr>
		</taxon>
		<taxon id="24753|avian_waterfowl|NorthAmerica|20050819|H3N8">
			<date value="2005.6301369863013" direction="forwards" units="years"/>
			<attr name="host">
				avian_waterfowl
			</attr>
		</taxon>
		<taxon id="1015933|avian_waterfowl|NorthAmerica|20101107|H12N5">
			<date value="2010.849315068493" direction="forwards" units="years"/>
			<attr name="host">
				avian_waterfowl
			</attr>
		</taxon>
		<taxon id="1022254|avian_waterfowl|NorthAmerica|20130730|H5N6">
			<date value="2013.5753424657535" direction="forwards" units="years"/>
			<attr name="host">
				avian_waterfowl
			</attr>
		</taxon>
		<taxon id="1022300|avian_waterfowl|NorthAmerica|20130908|H3N8">
			<date value="2013.6849315068494" direction="forwards" units="years"/>
			<attr name="host">
				avian_waterfowl
			</attr>
		</taxon>
		<taxon id="1017048|avian_waterfowl|NorthAmerica|19860615|H4N8">
			<date value="1986.4520547945206" direction="forwards" units="years"/>
			<attr name="host">
				avian_waterfowl
			</attr>
		</taxon>
		<taxon id="1011821|avian_waterfowl|NorthAmerica|19860815|H4N6">
			<date value="1986.6191780821919" direction="forwards" units="years"/>
			<attr name="host">
				avian_waterfowl
			</attr>
		</taxon>
		<taxon id="1023698|avian_waterfowl|NorthAmerica|19830615|H7N4">
			<date value="1983.4520547945206" direction="forwards" units="years"/>
			<attr name="host">
				avian_waterfowl
			</attr>
		</taxon>
		<taxon id="1011824|avian_waterfowl|NorthAmerica|19860826|H3N8">
			<date value="1986.6493150684933" direction="forwards" units="years"/>
			<attr name="host">
				avian_waterfowl
			</attr>
		</taxon>
		<taxon id="22179|avian_waterfowl|NorthAmerica|19921201|H1N1">
			<date value="1992.9153005464482" direction="forwards" units="years"/>
			<attr name="host">
				avian_waterfowl
			</attr>
		</taxon>
		<taxon id="1017912|avian_waterfowl|NorthAmerica|20100809|H3N8">
			<date value="2010.6027397260275" direction="forwards" units="years"/>
			<attr name="host">
				avian_waterfowl
			</attr>
		</taxon>
		<taxon id="1003513|avian_waterfowl|NorthAmerica|20000615|H11N9">
			<date value="2000.4535519125684" direction="forwards" units="years"/>
			<attr name="host">
				avian_waterfowl
			</attr>
		</taxon>
		<taxon id="1015934|avian_waterfowl|NorthAmerica|20101202|H7N6">
			<date value="2010.9178082191781" direction="forwards" units="years"/>
			<attr name="host">
				avian_waterfowl
			</attr>
		</taxon>
		<taxon id="1016071|avian_waterfowl|NorthAmerica|20111207|H4N8">
			<date value="2011.9315068493152" direction="forwards" units="years"/>
			<attr name="host">
				avian_waterfowl
			</attr>
		</taxon>
		<taxon id="1011094|avian_waterfowl|SouthernSouthAmerica|20070513|H6N8">
			<date value="2007.3616438356164" direction="forwards" units="years"/>
			<attr name="host">
				avian_waterfowl
			</attr>
		</taxon>
		<taxon id="1001552|others|NorthAmerica|19660615|H7N7">
			<date value="1966.4520547945206" direction="forwards" units="years"/>
			<attr name="host">
				others
			</attr>
		</taxon>
		<taxon id="1010115|others|CentralEurope|19560611|H7N7">
			<date value="1956.4426229508197" direction="forwards" units="years"/>
			<attr name="host">
				others
			</attr>
		</taxon>
		<taxon id="1024711|avian_waterfowl|NorthAmerica|20121110|H10N3">
			<date value="2012.8579234972678" direction="forwards" units="years"/>
			<attr name="host">
				avian_waterfowl
			</attr>
		</taxon>
		<taxon id="1012851|avian_waterfowl|EastAsia|20070515|H6N8">
			<date value="2007.3671232876711" direction="forwards" units="years"/>
			<attr name="host">
				avian_waterfowl
			</attr>
		</taxon>
		<taxon id="1014660|avian_waterfowl|EastAsia|20111222|H3N2">
			<date value="2011.972602739726" direction="forwards" units="years"/>
			<attr name="host">
				avian_waterfowl
			</attr>
		</taxon>
		<taxon id="1007250|avian_waterfowl|EastAsia|20040615|H6N8">
			<date value="2004.4535519125684" direction="forwards" units="years"/>
			<attr name="host">
				avian_waterfowl
			</attr>
		</taxon>
		<taxon id="1024842|others|EastAsia|20130310|H3N2">
			<date value="2013.186301369863" direction="forwards" units="years"/>
			<attr name="host">
				others
			</attr>
		</taxon>
		<taxon id="28414|avian_domesticbirds|EastAsia|20010615|H9N2">
			<date value="2001.4520547945206" direction="forwards" units="years"/>
			<attr name="host">
				avian_domesticbirds
			</attr>
		</taxon>
		<taxon id="1005753|avian_domesticbirds|EastAsia|20040615|H9N2">
			<date value="2004.4535519125684" direction="forwards" units="years"/>
			<attr name="host">
				avian_domesticbirds
			</attr>
		</taxon>
		<taxon id="1000344|avian_waterfowl|EastAsia|20040615|H6N2">
			<date value="2004.4535519125684" direction="forwards" units="years"/>
			<attr name="host">
				avian_waterfowl
			</attr>
		</taxon>
		<taxon id="1012802|avian_waterfowl|EastAsia|20060815|H6N2">
			<date value="2006.6191780821919" direction="forwards" units="years"/>
			<attr name="host">
				avian_waterfowl
			</attr>
		</taxon>
		<taxon id="1024956|avian_waterfowl|EastAsia|20110309|H6N6">
			<date value="2011.1835616438357" direction="forwards" units="years"/>
			<attr name="host">
				avian_waterfowl
			</attr>
		</taxon>
		<taxon id="1007275|avian_waterfowl|EastAsia|20050615|H6N2">
			<date value="2005.4520547945206" direction="forwards" units="years"/>
			<attr name="host">
				avian_waterfowl
			</attr>
		</taxon>
		<taxon id="1007277|avian_waterfowl|EastAsia|20020615|H6N2">
			<date value="2002.4520547945206" direction="forwards" units="years"/>
			<attr name="host">
				avian_waterfowl
			</attr>
		</taxon>
		<taxon id="1007130|avian_waterfowl|EastAsia|20050615|H6N2">
			<date value="2005.4520547945206" direction="forwards" units="years"/>
			<attr name="host">
				avian_waterfowl
			</attr>
		</taxon>
		<taxon id="1014161|avian_domesticbirds|EastAsia|20111129|H6N2">
			<date value="2011.9095890410958" direction="forwards" units="years"/>
			<attr name="host">
				avian_domesticbirds
			</attr>
		</taxon>
		<taxon id="1012906|avian_waterfowl|EastAsia|20061015|H6N6">
			<date value="2006.786301369863" direction="forwards" units="years"/>
			<attr name="host">
				avian_waterfowl
			</attr>
		</taxon>
		<taxon id="28006|avian_waterfowl|EastAsia|20080317|H6N6">
			<date value="2008.207650273224" direction="forwards" units="years"/>
			<attr name="host">
				avian_waterfowl
			</attr>
		</taxon>
		<taxon id="1024935|avian_waterfowl|EastAsia|20110309|H6N6">
			<date value="2011.1835616438357" direction="forwards" units="years"/>
			<attr name="host">
				avian_waterfowl
			</attr>
		</taxon>
		<taxon id="1024950|avian_waterfowl|EastAsia|20101015|H6N6">
			<date value="2010.786301369863" direction="forwards" units="years"/>
			<attr name="host">
				avian_waterfowl
			</attr>
		</taxon>
		<taxon id="1018751|avian_waterfowl|EastAsia|20110114|H6N6">
			<date value="2011.035616438356" direction="forwards" units="years"/>
			<attr name="host">
				avian_waterfowl
			</attr>
		</taxon>
		<taxon id="1025606|avian_waterfowl|SoutheastAsia|20140604|H6N6">
			<date value="2014.4219178082192" direction="forwards" units="years"/>
			<attr name="host">
				avian_waterfowl
			</attr>
		</taxon>
		<taxon id="1012839|avian_waterfowl|EastAsia|20070615|H6N6">
			<date value="2007.4520547945206" direction="forwards" units="years"/>
			<attr name="host">
				avian_waterfowl
			</attr>
		</taxon>
		<taxon id="1024936|avian_waterfowl|EastAsia|20100303|H6N6">
			<date value="2010.1671232876713" direction="forwards" units="years"/>
			<attr name="host">
				avian_waterfowl
			</attr>
		</taxon>
		<taxon id="1024932|avian_waterfowl|EastAsia|20091224|H6N6">
			<date value="2009.978082191781" direction="forwards" units="years"/>
			<attr name="host">
				avian_waterfowl
			</attr>
		</taxon>
		<taxon id="1018444|avian_waterfowl|EastAsia|20120324|H6N6">
			<date value="2012.2267759562842" direction="forwards" units="years"/>
			<attr name="host">
				avian_waterfowl
			</attr>
		</taxon>
		<taxon id="1014908|avian_landbirds|EastAsia|20111015|H5N2">
			<date value="2011.786301369863" direction="forwards" units="years"/>
			<attr name="host">
				avian_landbirds
			</attr>
		</taxon>
		<taxon id="1018749|avian_waterfowl|EastAsia|20091114|H6N6">
			<date value="2009.868493150685" direction="forwards" units="years"/>
			<attr name="host">
				avian_waterfowl
			</attr>
		</taxon>
		<taxon id="1021756|avian_waterfowl|NorthernEurope|20030904|H4N6">
			<date value="2003.6739726027397" direction="forwards" units="years"/>
			<attr name="host">
				avian_waterfowl
			</attr>
		</taxon>
		<taxon id="1018252|avian_domesticbirds|EastAsia|20130315|H10N9">
			<date value="2013.2" direction="forwards" units="years"/>
			<attr name="host">
				avian_domesticbirds
			</attr>
		</taxon>
		<taxon id="1018850|avian_waterfowl|EastAsia|20120615|H7N7">
			<date value="2012.4535519125684" direction="forwards" units="years"/>
			<attr name="host">
				avian_waterfowl
			</attr>
		</taxon>
		<taxon id="26823|avian_landbirds|Oceania|19971208|H7N4">
			<date value="1997.9342465753425" direction="forwards" units="years"/>
			<attr name="host">
				avian_landbirds
			</attr>
		</taxon>
		<taxon id="26821|avian_domesticbirds|Oceania|19971127|H7N4">
			<date value="1997.9041095890411" direction="forwards" units="years"/>
			<attr name="host">
				avian_domesticbirds
			</attr>
		</taxon>
		<taxon id="1007015|avian_domesticbirds|EastAsia|20090315|H7N6">
			<date value="2009.2" direction="forwards" units="years"/>
			<attr name="host">
				avian_domesticbirds
			</attr>
		</taxon>
		<taxon id="1001268|avian_waterfowl|EastAsia|20040615|H5N1">
			<date value="2004.4535519125684" direction="forwards" units="years"/>
			<attr name="host">
				avian_waterfowl
			</attr>
		</taxon>
		<taxon id="1000941|avian_domesticbirds|Oceania|19920730|H7N3">
			<date value="1992.5765027322404" direction="forwards" units="years"/>
			<attr name="host">
				avian_domesticbirds
			</attr>
		</taxon>
		<taxon id="1005750|avian_domesticbirds|EastAsia|20020615|H9N2">
			<date value="2002.4520547945206" direction="forwards" units="years"/>
			<attr name="host">
				avian_domesticbirds
			</attr>
		</taxon>
		<taxon id="1019115|avian_waterfowl|EastAsia|19970615|H9N2">
			<date value="1997.4520547945206" direction="forwards" units="years"/>
			<attr name="host">
				avian_waterfowl
			</attr>
		</taxon>
		<taxon id="1003523|avian_domesticbirds|SouthAsia|20040615|H7N3">
			<date value="2004.4535519125684" direction="forwards" units="years"/>
			<attr name="host">
				avian_domesticbirds
			</attr>
		</taxon>
		<taxon id="1014732|swine|EastAsia|20080430|H10N5">
			<date value="2008.327868852459" direction="forwards" units="years"/>
			<attr name="host">
				swine
			</attr>
		</taxon>
		<taxon id="22395|avian_waterfowl|EastAsia|19760615|H4N2">
			<date value="1976.4535519125684" direction="forwards" units="years"/>
			<attr name="host">
				avian_waterfowl
			</attr>
		</taxon>
		<taxon id="1015563|avian_domesticbirds|WesternEurope|19630615|H7N3">
			<date value="1963.4520547945206" direction="forwards" units="years"/>
			<attr name="host">
				avian_domesticbirds
			</attr>
		</taxon>
		<taxon id="24511|avian_shorebirds|SouthAfrica|19610615|H5N3">
			<date value="1961.4520547945206" direction="forwards" units="years"/>
			<attr name="host">
				avian_shorebirds
			</attr>
		</taxon>
		<taxon id="1008198|swine|EastAsia|20010615|H11N6">
			<date value="2001.4520547945206" direction="forwards" units="years"/>
			<attr name="host">
				swine
			</attr>
		</taxon>
		<taxon id="1015546|avian_waterfowl|EasternEurope|19630615|H3N8">
			<date value="1963.4520547945206" direction="forwards" units="years"/>
			<attr name="host">
				avian_waterfowl
			</attr>
		</taxon>
		<taxon id="1004289|avian_waterfowl|WesternEurope|19830615|H1N1">
			<date value="1983.4520547945206" direction="forwards" units="years"/>
			<attr name="host">
				avian_waterfowl
			</attr>
		</taxon>
		<taxon id="1013494|avian_waterfowl|CentralEurope|19810615|H2N3">
			<date value="1981.4520547945206" direction="forwards" units="years"/>
			<attr name="host">
				avian_waterfowl
			</attr>
		</taxon>
		<taxon id="1007114|avian_waterfowl|WesternEurope|19850615|H10N4">
			<date value="1985.4520547945206" direction="forwards" units="years"/>
			<attr name="host">
				avian_waterfowl
			</attr>
		</taxon>
		<taxon id="26471|avian_domesticbirds|SouthernEurope|19800615|H5N2">
			<date value="1980.4535519125684" direction="forwards" units="years"/>
			<attr name="host">
				avian_domesticbirds
			</attr>
		</taxon>
		<taxon id="1013485|avian_waterfowl|CentralEurope|19800615|H2N3">
			<date value="1980.4535519125684" direction="forwards" units="years"/>
			<attr name="host">
				avian_waterfowl
			</attr>
		</taxon>
		<taxon id="1002077|swine|SoutheastAsia|20030615|H1N1">
			<date value="2003.4520547945206" direction="forwards" units="years"/>
			<attr name="host">
				swine
			</attr>
		</taxon>
		<taxon id="28547|swine|WesternEurope|20000317|H1N1">
			<date value="2000.207650273224" direction="forwards" units="years"/>
			<attr name="host">
				swine
			</attr>
		</taxon>
		<taxon id="1014757|swine|WesternEurope|20071106|H1N1">
			<date value="2007.8465753424657" direction="forwards" units="years"/>
			<attr name="host">
				swine
			</attr>
		</taxon>
		<taxon id="1014784|swine|WesternEurope|20011114|H1N1">
			<date value="2001.868493150685" direction="forwards" units="years"/>
			<attr name="host">
				swine
			</attr>
		</taxon>
		<taxon id="1014758|swine|WesternEurope|20021204|H1N2">
			<date value="2002.9232876712329" direction="forwards" units="years"/>
			<attr name="host">
				swine
			</attr>
		</taxon>
		<taxon id="28567|swine|WesternEurope|20011221|H1N2">
			<date value="2001.9698630136986" direction="forwards" units="years"/>
			<attr name="host">
				swine
			</attr>
		</taxon>
		<taxon id="1011409|swine|SouthernEurope|19940615|H1N1">
			<date value="1994.4520547945206" direction="forwards" units="years"/>
			<attr name="host">
				swine
			</attr>
		</taxon>
		<taxon id="1002078|swine|SoutheastAsia|20040615|H3N2">
			<date value="2004.4535519125684" direction="forwards" units="years"/>
			<attr name="host">
				swine
			</attr>
		</taxon>
		<taxon id="1012647|swine|SoutheastAsia|20091115|H1N1">
			<date value="2009.8712328767124" direction="forwards" units="years"/>
			<attr name="host">
				swine
			</attr>
		</taxon>
		<taxon id="1014819|swine|SouthernEurope|20010615|H1N1">
			<date value="2001.4520547945206" direction="forwards" units="years"/>
			<attr name="host">
				swine
			</attr>
		</taxon>
		<taxon id="23393|swine|SouthernEurope|20030615|H1N1">
			<date value="2003.4520547945206" direction="forwards" units="years"/>
			<attr name="host">
				swine
			</attr>
		</taxon>
		<taxon id="28425|swine|CentralEurope|20040826|H1N2">
			<date value="2004.6502732240438" direction="forwards" units="years"/>
			<attr name="host">
				swine
			</attr>
		</taxon>
		<taxon id="1004316|swine|CentralEurope|20030415|H3N2">
			<date value="2003.2849315068493" direction="forwards" units="years"/>
			<attr name="host">
				swine
			</attr>
		</taxon>
		<taxon id="1018264|swine|SouthernEurope|20120815|H1N1">
			<date value="2012.620218579235" direction="forwards" units="years"/>
			<attr name="host">
				swine
			</attr>
		</taxon>
		<taxon id="1023399|human|SouthernEurope|20140115|H3N2">
			<date value="2014.0383561643835" direction="forwards" units="years"/>
			<attr name="host">
				human
			</attr>
		</taxon>
		<taxon id="28565|swine|SouthernEurope|20050615|H1N2">
			<date value="2005.4520547945206" direction="forwards" units="years"/>
			<attr name="host">
				swine
			</attr>
		</taxon>
		<taxon id="1004436|swine|CentralEurope|20031009|H1N1">
			<date value="2003.7698630136986" direction="forwards" units="years"/>
			<attr name="host">
				swine
			</attr>
		</taxon>
		<taxon id="1014811|swine|WesternEurope|20070615|H1N2">
			<date value="2007.4520547945206" direction="forwards" units="years"/>
			<attr name="host">
				swine
			</attr>
		</taxon>
		<taxon id="1014812|swine|WesternEurope|20070615|H1N1">
			<date value="2007.4520547945206" direction="forwards" units="years"/>
			<attr name="host">
				swine
			</attr>
		</taxon>
		<taxon id="28427|swine|CentralEurope|20030307|H3N2">
			<date value="2003.1780821917807" direction="forwards" units="years"/>
			<attr name="host">
				swine
			</attr>
		</taxon>
		<taxon id="1026323|swine|SouthernEurope|20120915|H1N1">
			<date value="2012.704918032787" direction="forwards" units="years"/>
			<attr name="host">
				swine
			</attr>
		</taxon>
		<taxon id="1019118|swine|SouthernEurope|20130315|H1N1">
			<date value="2013.2" direction="forwards" units="years"/>
			<attr name="host">
				swine
			</attr>
		</taxon>
		<taxon id="1009195|human|CentralEurope|20101021|H1N1">
			<date value="2010.8027397260273" direction="forwards" units="years"/>
			<attr name="host">
				human
			</attr>
		</taxon>
		<taxon id="1001943|swine|SoutheastAsia|20050615|H3N2">
			<date value="2005.4520547945206" direction="forwards" units="years"/>
			<attr name="host">
				swine
			</attr>
		</taxon>
		<taxon id="1018834|swine|NorthernEurope|20120221|H1N2">
			<date value="2012.139344262295" direction="forwards" units="years"/>
			<attr name="host">
				swine
			</attr>
		</taxon>
		<taxon id="1009905|swine|EastAsia|20080515|H1N1">
			<date value="2008.3688524590164" direction="forwards" units="years"/>
			<attr name="host">
				swine
			</attr>
		</taxon>
		<taxon id="1011535|swine|EastAsia|20100227|H1N2">
			<date value="2010.1561643835616" direction="forwards" units="years"/>
			<attr name="host">
				swine
			</attr>
		</taxon>
		<taxon id="1012752|swine|EastAsia|20101215|H1N1">
			<date value="2010.9534246575342" direction="forwards" units="years"/>
			<attr name="host">
				swine
			</attr>
		</taxon>
		<taxon id="1012753|swine|EastAsia|20101215|H1N1">
			<date value="2010.9534246575342" direction="forwards" units="years"/>
			<attr name="host">
				swine
			</attr>
		</taxon>
		<taxon id="1019500|human|EastAsia|20110104|H1N1">
			<date value="2011.0082191780823" direction="forwards" units="years"/>
			<attr name="host">
				human
			</attr>
		</taxon>
		<taxon id="1026265|swine|EastAsia|20140104|H1N1">
			<date value="2014.0082191780823" direction="forwards" units="years"/>
			<attr name="host">
				swine
			</attr>
		</taxon>
		<taxon id="1014809|swine|WesternEurope|19950615|H1N1">
			<date value="1995.4520547945206" direction="forwards" units="years"/>
			<attr name="host">
				swine
			</attr>
		</taxon>
		<taxon id="1013495|avian_waterfowl|CentralEurope|19850615|H2N3">
			<date value="1985.4520547945206" direction="forwards" units="years"/>
			<attr name="host">
				avian_waterfowl
			</attr>
		</taxon>
		<taxon id="1013499|avian_waterfowl|CentralEurope|19860615|H2N3">
			<date value="1986.4520547945206" direction="forwards" units="years"/>
			<attr name="host">
				avian_waterfowl
			</attr>
		</taxon>
		<taxon id="1015556|avian_waterfowl|EasternEurope|19820615|H14N5">
			<date value="1982.4520547945206" direction="forwards" units="years"/>
			<attr name="host">
				avian_waterfowl
			</attr>
		</taxon>
		<taxon id="1019473|avian_waterfowl|NorthAmerica|20111216|H12N5">
			<date value="2011.9561643835616" direction="forwards" units="years"/>
			<attr name="host">
				avian_waterfowl
			</attr>
		</taxon>
		<taxon id="1015950|avian_waterfowl|NorthAmerica|20101118|H14N6">
			<date value="2010.8794520547945" direction="forwards" units="years"/>
			<attr name="host">
				avian_waterfowl
			</attr>
		</taxon>
		<taxon id="1012267|human|EastAsia|20090615|H1N1">
			<date value="2009.4520547945206" direction="forwards" units="years"/>
			<attr name="host">
				human
			</attr>
		</taxon>
		<taxon id="1019002|avian_domesticbirds|EastAsia|20110615|H9N2">
			<date value="2011.4520547945206" direction="forwards" units="years"/>
			<attr name="host">
				avian_domesticbirds
			</attr>
		</taxon>
		<taxon id="1000310|avian_domesticbirds|EastAsia|19970615|H9N2">
			<date value="1997.4520547945206" direction="forwards" units="years"/>
			<attr name="host">
				avian_domesticbirds
			</attr>
		</taxon>
		<taxon id="28356|avian_domesticbirds|EastAsia|20080115|H9N2">
			<date value="2008.0382513661202" direction="forwards" units="years"/>
			<attr name="host">
				avian_domesticbirds
			</attr>
		</taxon>
		<taxon id="1001225|avian_domesticbirds|EastAsia|20010615|H9N2">
			<date value="2001.4520547945206" direction="forwards" units="years"/>
			<attr name="host">
				avian_domesticbirds
			</attr>
		</taxon>
		<taxon id="1000313|avian_domesticbirds|EastAsia|20010615|H9N2">
			<date value="2001.4520547945206" direction="forwards" units="years"/>
			<attr name="host">
				avian_domesticbirds
			</attr>
		</taxon>
		<taxon id="22375|avian_domesticbirds|EastAsia|20010427|H9N2">
			<date value="2001.317808219178" direction="forwards" units="years"/>
			<attr name="host">
				avian_domesticbirds
			</attr>
		</taxon>
		<taxon id="1001224|avian_domesticbirds|EastAsia|20010615|H9N2">
			<date value="2001.4520547945206" direction="forwards" units="years"/>
			<attr name="host">
				avian_domesticbirds
			</attr>
		</taxon>
		<taxon id="1000457|avian_domesticbirds|EastAsia|20000615|H9N2">
			<date value="2000.4535519125684" direction="forwards" units="years"/>
			<attr name="host">
				avian_domesticbirds
			</attr>
		</taxon>
		<taxon id="22369|avian_domesticbirds|EastAsia|20000217|H9N2">
			<date value="2000.1284153005465" direction="forwards" units="years"/>
			<attr name="host">
				avian_domesticbirds
			</attr>
		</taxon>
		<taxon id="1012269|swine|EastAsia|20101215|H1N2">
			<date value="2010.9534246575342" direction="forwards" units="years"/>
			<attr name="host">
				swine
			</attr>
		</taxon>
		<taxon id="1000128|avian_domesticbirds|EastAsia|20020615|H9N2">
			<date value="2002.4520547945206" direction="forwards" units="years"/>
			<attr name="host">
				avian_domesticbirds
			</attr>
		</taxon>
		<taxon id="1000131|avian_domesticbirds|EastAsia|20010615|H9N2">
			<date value="2001.4520547945206" direction="forwards" units="years"/>
			<attr name="host">
				avian_domesticbirds
			</attr>
		</taxon>
		<taxon id="1015879|avian_domesticbirds|EastAsia|20081215|H9N2">
			<date value="2008.9535519125684" direction="forwards" units="years"/>
			<attr name="host">
				avian_domesticbirds
			</attr>
		</taxon>
		<taxon id="1000633|avian_domesticbirds|EastAsia|20010615|H9N2">
			<date value="2001.4520547945206" direction="forwards" units="years"/>
			<attr name="host">
				avian_domesticbirds
			</attr>
		</taxon>
		<taxon id="1001692|avian_domesticbirds|EastAsia|20050615|H9N2">
			<date value="2005.4520547945206" direction="forwards" units="years"/>
			<attr name="host">
				avian_domesticbirds
			</attr>
		</taxon>
		<taxon id="1017014|avian_domesticbirds|SoutheastAsia|20091115|H9N2">
			<date value="2009.8712328767124" direction="forwards" units="years"/>
			<attr name="host">
				avian_domesticbirds
			</attr>
		</taxon>
		<taxon id="1018968|avian_domesticbirds|EastAsia|20070615|H9N2">
			<date value="2007.4520547945206" direction="forwards" units="years"/>
			<attr name="host">
				avian_domesticbirds
			</attr>
		</taxon>
		<taxon id="1018998|avian_domesticbirds|EastAsia|20100615|H9N2">
			<date value="2010.4520547945206" direction="forwards" units="years"/>
			<attr name="host">
				avian_domesticbirds
			</attr>
		</taxon>
		<taxon id="1000314|avian_domesticbirds|EastAsia|19980615|H9N2">
			<date value="1998.4520547945206" direction="forwards" units="years"/>
			<attr name="host">
				avian_domesticbirds
			</attr>
		</taxon>
		<taxon id="1001223|avian_domesticbirds|EastAsia|19970615|H9N2">
			<date value="1997.4520547945206" direction="forwards" units="years"/>
			<attr name="host">
				avian_domesticbirds
			</attr>
		</taxon>
		<taxon id="16763|avian_domesticbirds|EastAsia|19980615|H9N2">
			<date value="1998.4520547945206" direction="forwards" units="years"/>
			<attr name="host">
				avian_domesticbirds
			</attr>
		</taxon>
		<taxon id="1018304|avian_waterfowl|EastAsia|20080115|H9N2">
			<date value="2008.0382513661202" direction="forwards" units="years"/>
			<attr name="host">
				avian_waterfowl
			</attr>
		</taxon>
		<taxon id="1025755|avian_domesticbirds|EastAsia|20081201|H9N2">
			<date value="2008.9153005464482" direction="forwards" units="years"/>
			<attr name="host">
				avian_domesticbirds
			</attr>
		</taxon>
		<taxon id="1025759|avian_domesticbirds|EastAsia|20090101|H9N2">
			<date value="2009.0" direction="forwards" units="years"/>
			<attr name="host">
				avian_domesticbirds
			</attr>
		</taxon>
		<taxon id="1024942|avian_waterfowl|EastAsia|20101210|H6N2">
			<date value="2010.9397260273972" direction="forwards" units="years"/>
			<attr name="host">
				avian_waterfowl
			</attr>
		</taxon>
		<taxon id="1026349|avian_domesticbirds|EastAsia|20101228|H9N2">
			<date value="2010.9890410958903" direction="forwards" units="years"/>
			<attr name="host">
				avian_domesticbirds
			</attr>
		</taxon>
		<taxon id="1025760|avian_domesticbirds|EastAsia|20090201|H9N2">
			<date value="2009.0849315068492" direction="forwards" units="years"/>
			<attr name="host">
				avian_domesticbirds
			</attr>
		</taxon>
		<taxon id="1024970|human|EastAsia|20130403|H7N9">
			<date value="2013.2520547945205" direction="forwards" units="years"/>
			<attr name="host">
				human
			</attr>
		</taxon>
		<taxon id="1026308|avian_domesticbirds|EastAsia|20140224|H7N2">
			<date value="2014.1479452054793" direction="forwards" units="years"/>
			<attr name="host">
				avian_domesticbirds
			</attr>
		</taxon>
		<taxon id="1025414|avian_domesticbirds|EastAsia|20131123|H9N2">
			<date value="2013.8931506849315" direction="forwards" units="years"/>
			<attr name="host">
				avian_domesticbirds
			</attr>
		</taxon>
		<taxon id="1026342|avian_domesticbirds|EastAsia|20110625|H9N2">
			<date value="2011.4794520547946" direction="forwards" units="years"/>
			<attr name="host">
				avian_domesticbirds
			</attr>
		</taxon>
		<taxon id="1025757|avian_domesticbirds|EastAsia|20081001|H9N2">
			<date value="2008.7486338797814" direction="forwards" units="years"/>
			<attr name="host">
				avian_domesticbirds
			</attr>
		</taxon>
		<taxon id="1025768|avian_domesticbirds|EastAsia|20100501|H9N2">
			<date value="2010.3287671232877" direction="forwards" units="years"/>
			<attr name="host">
				avian_domesticbirds
			</attr>
		</taxon>
		<taxon id="1025754|avian_domesticbirds|EastAsia|20080101|H9N2">
			<date value="2008.0" direction="forwards" units="years"/>
			<attr name="host">
				avian_domesticbirds
			</attr>
		</taxon>
		<taxon id="1024866|avian_landbirds|EastAsia|20130415|H7N9">
			<date value="2013.2849315068493" direction="forwards" units="years"/>
			<attr name="host">
				avian_landbirds
			</attr>
		</taxon>
		<taxon id="1021510|avian_landbirds|EastAsia|20130415|H9N2">
			<date value="2013.2849315068493" direction="forwards" units="years"/>
			<attr name="host">
				avian_landbirds
			</attr>
		</taxon>
		<taxon id="1024081|avian_domesticbirds|EastAsia|20100515|H5N2">
			<date value="2010.3671232876711" direction="forwards" units="years"/>
			<attr name="host">
				avian_domesticbirds
			</attr>
		</taxon>
		<taxon id="1026325|avian_domesticbirds|EastAsia|20090325|H9N2">
			<date value="2009.227397260274" direction="forwards" units="years"/>
			<attr name="host">
				avian_domesticbirds
			</attr>
		</taxon>
		<taxon id="1018395|avian_domesticbirds|EastAsia|20130412|H5N2">
			<date value="2013.2767123287672" direction="forwards" units="years"/>
			<attr name="host">
				avian_domesticbirds
			</attr>
		</taxon>
		<taxon id="1021590|avian_domesticbirds|EastAsia|20130704|H5N2">
			<date value="2013.504109589041" direction="forwards" units="years"/>
			<attr name="host">
				avian_domesticbirds
			</attr>
		</taxon>
		<taxon id="1012592|avian_domesticbirds|EastAsia|20110615|H9N2">
			<date value="2011.4520547945206" direction="forwards" units="years"/>
			<attr name="host">
				avian_domesticbirds
			</attr>
		</taxon>
		<taxon id="1012591|avian_domesticbirds|EastAsia|20110615|H9N2">
			<date value="2011.4520547945206" direction="forwards" units="years"/>
			<attr name="host">
				avian_domesticbirds
			</attr>
		</taxon>
		<taxon id="1026190|human|EastAsia|20131120|H9N2">
			<date value="2013.8849315068494" direction="forwards" units="years"/>
			<attr name="host">
				human
			</attr>
		</taxon>
		<taxon id="1025605|avian_waterfowl|SoutheastAsia|20140604|H9N2">
			<date value="2014.4219178082192" direction="forwards" units="years"/>
			<attr name="host">
				avian_waterfowl
			</attr>
		</taxon>
		<taxon id="1026044|avian_waterfowl|SoutheastAsia|20140708|H9N2">
			<date value="2014.5150684931507" direction="forwards" units="years"/>
			<attr name="host">
				avian_waterfowl
			</attr>
		</taxon>
		<taxon id="1024823|avian_landbirds|EastAsia|20130314|H9N2">
			<date value="2013.1972602739727" direction="forwards" units="years"/>
			<attr name="host">
				avian_landbirds
			</attr>
		</taxon>
		<taxon id="1019025|avian_domesticbirds|EastAsia|20120615|H9N2">
			<date value="2012.4535519125684" direction="forwards" units="years"/>
			<attr name="host">
				avian_domesticbirds
			</attr>
		</taxon>
		<taxon id="1026332|avian_domesticbirds|EastAsia|20100320|H9N2">
			<date value="2010.213698630137" direction="forwards" units="years"/>
			<attr name="host">
				avian_domesticbirds
			</attr>
		</taxon>
		<taxon id="1002579|avian_unknown|EastAsia|20060615|H9N2">
			<date value="2006.4520547945206" direction="forwards" units="years"/>
			<attr name="host">
				avian_unknown
			</attr>
		</taxon>
		<taxon id="1001691|avian_unknown|EastAsia|20060615|H9N2">
			<date value="2006.4520547945206" direction="forwards" units="years"/>
			<attr name="host">
				avian_unknown
			</attr>
		</taxon>
		<taxon id="1013954|avian_waterfowl|EastAsia|19970913|H9N2">
			<date value="1997.6986301369864" direction="forwards" units="years"/>
			<attr name="host">
				avian_waterfowl
			</attr>
		</taxon>
		<taxon id="1008823|avian_waterfowl|EastAsia|20071215|H9N2">
			<date value="2007.9534246575342" direction="forwards" units="years"/>
			<attr name="host">
				avian_waterfowl
			</attr>
		</taxon>
		<taxon id="22447|avian_waterfowl|WesternEurope|19990615|H11N9">
			<date value="1999.4520547945206" direction="forwards" units="years"/>
			<attr name="host">
				avian_waterfowl
			</attr>
		</taxon>
		<taxon id="1018251|avian_waterfowl|WesternEurope|19990615|H1N1">
			<date value="1999.4520547945206" direction="forwards" units="years"/>
			<attr name="host">
				avian_waterfowl
			</attr>
		</taxon>
		<taxon id="22389|avian_waterfowl|EastAsia|19760615|H6N1">
			<date value="1976.4535519125684" direction="forwards" units="years"/>
			<attr name="host">
				avian_waterfowl
			</attr>
		</taxon>
		<taxon id="24525|avian_domesticbirds|WesternEurope|19830615|H5N8">
			<date value="1983.4520547945206" direction="forwards" units="years"/>
			<attr name="host">
				avian_domesticbirds
			</attr>
		</taxon>
		<taxon id="22377|avian_waterfowl|EastAsia|19780615|H2N2">
			<date value="1978.4520547945206" direction="forwards" units="years"/>
			<attr name="host">
				avian_waterfowl
			</attr>
		</taxon>
		<taxon id="1004263|avian_waterfowl|SoutheastAsia|20040615|H5N2">
			<date value="2004.4535519125684" direction="forwards" units="years"/>
			<attr name="host">
				avian_waterfowl
			</attr>
		</taxon>
		<taxon id="1024927|avian_waterfowl|EastAsia|20131016|H3N3">
			<date value="2013.7890410958903" direction="forwards" units="years"/>
			<attr name="host">
				avian_waterfowl
			</attr>
		</taxon>
		<taxon id="1012794|avian_waterfowl|EastAsia|20060915|H6N1">
			<date value="2006.704109589041" direction="forwards" units="years"/>
			<attr name="host">
				avian_waterfowl
			</attr>
		</taxon>
		<taxon id="1021694|avian_waterfowl|EastAsia|20130718|H5N2">
			<date value="2013.5424657534247" direction="forwards" units="years"/>
			<attr name="host">
				avian_waterfowl
			</attr>
		</taxon>
		<taxon id="26803|avian_domesticbirds|SouthernEurope|20050615|H5N2">
			<date value="2005.4520547945206" direction="forwards" units="years"/>
			<attr name="host">
				avian_domesticbirds
			</attr>
		</taxon>
		<taxon id="1018841|avian_waterfowl|EastAsia|20000615|H3N9">
			<date value="2000.4535519125684" direction="forwards" units="years"/>
			<attr name="host">
				avian_waterfowl
			</attr>
		</taxon>
		<taxon id="1007153|avian_waterfowl|EastAsia|20010615|H6N2">
			<date value="2001.4520547945206" direction="forwards" units="years"/>
			<attr name="host">
				avian_waterfowl
			</attr>
		</taxon>
		<taxon id="1014119|avian_waterfowl|WesternEurope|20010615|H2N3">
			<date value="2001.4520547945206" direction="forwards" units="years"/>
			<attr name="host">
				avian_waterfowl
			</attr>
		</taxon>
		<taxon id="1014120|avian_waterfowl|WesternEurope|20010615|H2N9">
			<date value="2001.4520547945206" direction="forwards" units="years"/>
			<attr name="host">
				avian_waterfowl
			</attr>
		</taxon>
		<taxon id="1010294|avian_waterfowl|EastAsia|20060615|H5N3">
			<date value="2006.4520547945206" direction="forwards" units="years"/>
			<attr name="host">
				avian_waterfowl
			</attr>
		</taxon>
		<taxon id="1019058|avian_waterfowl|EastAsia|20090615|H10N9">
			<date value="2009.4520547945206" direction="forwards" units="years"/>
			<attr name="host">
				avian_waterfowl
			</attr>
		</taxon>
		<taxon id="1026314|avian_waterfowl|EastAsia|20131113|H5N8">
			<date value="2013.8657534246574" direction="forwards" units="years"/>
			<attr name="host">
				avian_waterfowl
			</attr>
		</taxon>
		<taxon id="1026216|avian_waterfowl|EastAsia|20140120|H5N8">
			<date value="2014.0520547945205" direction="forwards" units="years"/>
			<attr name="host">
				avian_waterfowl
			</attr>
		</taxon>
		<taxon id="1008855|avian_shorebirds|WesternEurope|20060615|H4N5">
			<date value="2006.4520547945206" direction="forwards" units="years"/>
			<attr name="host">
				avian_shorebirds
			</attr>
		</taxon>
		<taxon id="1014479|avian_waterfowl|EastAsia|20100322|H13N2">
			<date value="2010.2191780821918" direction="forwards" units="years"/>
			<attr name="host">
				avian_waterfowl
			</attr>
		</taxon>
		<taxon id="1024430|avian_shorebirds|WestAsia|20120102|H2N7">
			<date value="2012.0027322404371" direction="forwards" units="years"/>
			<attr name="host">
				avian_shorebirds
			</attr>
		</taxon>
		<taxon id="1001852|avian_shorebirds|EasternEurope|20061015|H6N2">
			<date value="2006.786301369863" direction="forwards" units="years"/>
			<attr name="host">
				avian_shorebirds
			</attr>
		</taxon>
		<taxon id="1026268|avian_waterfowl|EastAsia|20130426|H3N2">
			<date value="2013.3150684931506" direction="forwards" units="years"/>
			<attr name="host">
				avian_waterfowl
			</attr>
		</taxon>
		<taxon id="1008860|avian_waterfowl|WesternEurope|20060615|H11N9">
			<date value="2006.4520547945206" direction="forwards" units="years"/>
			<attr name="host">
				avian_waterfowl
			</attr>
		</taxon>
		<taxon id="1024310|avian_waterfowl|NorthernEurope|20030917|H12N5">
			<date value="2003.7095890410958" direction="forwards" units="years"/>
			<attr name="host">
				avian_waterfowl
			</attr>
		</taxon>
		<taxon id="1024250|avian_waterfowl|NorthernEurope|20070901|H8N4">
			<date value="2007.6657534246576" direction="forwards" units="years"/>
			<attr name="host">
				avian_waterfowl
			</attr>
		</taxon>
		<taxon id="1021769|avian_waterfowl|NorthernEurope|20051103|H4N6">
			<date value="2005.8383561643836" direction="forwards" units="years"/>
			<attr name="host">
				avian_waterfowl
			</attr>
		</taxon>
		<taxon id="1021765|avian_waterfowl|NorthernEurope|20051102|H4N6">
			<date value="2005.835616438356" direction="forwards" units="years"/>
			<attr name="host">
				avian_waterfowl
			</attr>
		</taxon>
		<taxon id="1024276|avian_waterfowl|NorthernEurope|20061023|H10N9">
			<date value="2006.8082191780823" direction="forwards" units="years"/>
			<attr name="host">
				avian_waterfowl
			</attr>
		</taxon>
		<taxon id="1024278|avian_waterfowl|NorthernEurope|20061031|H10N9">
			<date value="2006.8301369863013" direction="forwards" units="years"/>
			<attr name="host">
				avian_waterfowl
			</attr>
		</taxon>
		<taxon id="1014154|avian_waterfowl|WesternEurope|20080615|H2N3">
			<date value="2008.4535519125684" direction="forwards" units="years"/>
			<attr name="host">
				avian_waterfowl
			</attr>
		</taxon>
		<taxon id="1014110|avian_waterfowl|WesternEurope|20070615|H2N2">
			<date value="2007.4520547945206" direction="forwards" units="years"/>
			<attr name="host">
				avian_waterfowl
			</attr>
		</taxon>
		<taxon id="1014141|avian_waterfowl|NorthernEurope|20050615|H2N3">
			<date value="2005.4520547945206" direction="forwards" units="years"/>
			<attr name="host">
				avian_waterfowl
			</attr>
		</taxon>
		<taxon id="1021772|avian_waterfowl|NorthernEurope|20051107|H4N6">
			<date value="2005.849315068493" direction="forwards" units="years"/>
			<attr name="host">
				avian_waterfowl
			</attr>
		</taxon>
		<taxon id="1014137|avian_waterfowl|NorthernEurope|20050615|H2N9">
			<date value="2005.4520547945206" direction="forwards" units="years"/>
			<attr name="host">
				avian_waterfowl
			</attr>
		</taxon>
		<taxon id="1014139|avian_waterfowl|NorthernEurope|20050615|H2N3">
			<date value="2005.4520547945206" direction="forwards" units="years"/>
			<attr name="host">
				avian_waterfowl
			</attr>
		</taxon>
		<taxon id="1024347|avian_waterfowl|NorthernEurope|20081117|H11N9">
			<date value="2008.877049180328" direction="forwards" units="years"/>
			<attr name="host">
				avian_waterfowl
			</attr>
		</taxon>
		<taxon id="1007532|avian_waterfowl|SouthernEurope|20061030|H4N6">
			<date value="2006.827397260274" direction="forwards" units="years"/>
			<attr name="host">
				avian_waterfowl
			</attr>
		</taxon>
		<taxon id="22361|avian_domesticbirds|EastAsia|20000709|H3N6">
			<date value="2000.51912568306" direction="forwards" units="years"/>
			<attr name="host">
				avian_domesticbirds
			</attr>
		</taxon>
		<taxon id="1014129|avian_waterfowl|NorthernEurope|20020615|H2N3">
			<date value="2002.4520547945206" direction="forwards" units="years"/>
			<attr name="host">
				avian_waterfowl
			</attr>
		</taxon>
		<taxon id="1024325|avian_waterfowl|SouthernEurope|20090621|H9N2">
			<date value="2009.468493150685" direction="forwards" units="years"/>
			<attr name="host">
				avian_waterfowl
			</attr>
		</taxon>
		<taxon id="1007218|avian_waterfowl|EastAsia|20050615|H6N2">
			<date value="2005.4520547945206" direction="forwards" units="years"/>
			<attr name="host">
				avian_waterfowl
			</attr>
		</taxon>
		<taxon id="1021762|avian_waterfowl|NorthernEurope|20040801|H4N6">
			<date value="2004.5819672131147" direction="forwards" units="years"/>
			<attr name="host">
				avian_waterfowl
			</attr>
		</taxon>
		<taxon id="1002719|avian_waterfowl|EastAsia|20020615|H7N1">
			<date value="2002.4520547945206" direction="forwards" units="years"/>
			<attr name="host">
				avian_waterfowl
			</attr>
		</taxon>
		<taxon id="1019055|avian_waterfowl|EastAsia|20120615|H10N7">
			<date value="2012.4535519125684" direction="forwards" units="years"/>
			<attr name="host">
				avian_waterfowl
			</attr>
		</taxon>
		<taxon id="1026426|avian_waterfowl|EastAsia|20131215|H10N2">
			<date value="2013.9534246575342" direction="forwards" units="years"/>
			<attr name="host">
				avian_waterfowl
			</attr>
		</taxon>
		<taxon id="1026270|avian_waterfowl|EastAsia|20130426|H3N2">
			<date value="2013.3150684931506" direction="forwards" units="years"/>
			<attr name="host">
				avian_waterfowl
			</attr>
		</taxon>
		<taxon id="1017523|avian_waterfowl|EastAsia|20120314|H7N7">
			<date value="2012.1994535519125" direction="forwards" units="years"/>
			<attr name="host">
				avian_waterfowl
			</attr>
		</taxon>
		<taxon id="1011179|avian_waterfowl|EastAsia|20090715|H11N2">
			<date value="2009.5342465753424" direction="forwards" units="years"/>
			<attr name="host">
				avian_waterfowl
			</attr>
		</taxon>
		<taxon id="1014913|avian_waterfowl|EastAsia|20090815|H5N2">
			<date value="2009.6191780821919" direction="forwards" units="years"/>
			<attr name="host">
				avian_waterfowl
			</attr>
		</taxon>
		<taxon id="1026043|avian_waterfowl|SoutheastAsia|20140708|H4N6">
			<date value="2014.5150684931507" direction="forwards" units="years"/>
			<attr name="host">
				avian_waterfowl
			</attr>
		</taxon>
		<taxon id="1015808|avian_landbirds|SouthAfrica|20110720|H5N2">
			<date value="2011.5479452054794" direction="forwards" units="years"/>
			<attr name="host">
				avian_landbirds
			</attr>
		</taxon>
		<taxon id="1014734|avian_waterfowl|SoutheastAsia|20110920|H3N2">
			<date value="2011.717808219178" direction="forwards" units="years"/>
			<attr name="host">
				avian_waterfowl
			</attr>
		</taxon>
		<taxon id="1019075|avian_waterfowl|EastAsia|20070615|H11N9">
			<date value="2007.4520547945206" direction="forwards" units="years"/>
			<attr name="host">
				avian_waterfowl
			</attr>
		</taxon>
		<taxon id="1018443|avian_waterfowl|EastAsia|20120324|H11N9">
			<date value="2012.2267759562842" direction="forwards" units="years"/>
			<attr name="host">
				avian_waterfowl
			</attr>
		</taxon>
		<taxon id="1026311|human|SouthernEurope|20130907|H7N7">
			<date value="2013.682191780822" direction="forwards" units="years"/>
			<attr name="host">
				human
			</attr>
		</taxon>
		<taxon id="1021763|avian_waterfowl|NorthernEurope|20051029|H4N6">
			<date value="2005.8246575342466" direction="forwards" units="years"/>
			<attr name="host">
				avian_waterfowl
			</attr>
		</taxon>
		<taxon id="1025590|avian_shorebirds|NorthernEurope|20130523|H5N1">
			<date value="2013.3890410958904" direction="forwards" units="years"/>
			<attr name="host">
				avian_shorebirds
			</attr>
		</taxon>
		<taxon id="1007237|avian_waterfowl|EastAsia|20000615|H6N2">
			<date value="2000.4535519125684" direction="forwards" units="years"/>
			<attr name="host">
				avian_waterfowl
			</attr>
		</taxon>
		<taxon id="1014869|avian_domesticbirds|WesternEurope|20100415|H6N1">
			<date value="2010.2849315068493" direction="forwards" units="years"/>
			<attr name="host">
				avian_domesticbirds
			</attr>
		</taxon>
		<taxon id="1013442|avian_domesticbirds|WesternEurope|20090315|H6N1">
			<date value="2009.2" direction="forwards" units="years"/>
			<attr name="host">
				avian_domesticbirds
			</attr>
		</taxon>
		<taxon id="1013443|avian_waterfowl|WesternEurope|20090315|H6N1">
			<date value="2009.2" direction="forwards" units="years"/>
			<attr name="host">
				avian_waterfowl
			</attr>
		</taxon>
		<taxon id="1002848|avian_shorebirds|WesternEurope|20070615|H3N8">
			<date value="2007.4520547945206" direction="forwards" units="years"/>
			<attr name="host">
				avian_shorebirds
			</attr>
		</taxon>
		<taxon id="1024407|avian_shorebirds|WestAsia|20110502|H9N3">
			<date value="2011.331506849315" direction="forwards" units="years"/>
			<attr name="host">
				avian_shorebirds
			</attr>
		</taxon>
		<taxon id="1008549|avian_unknown|WestAsia|20060615|H9N2">
			<date value="2006.4520547945206" direction="forwards" units="years"/>
			<attr name="host">
				avian_unknown
			</attr>
		</taxon>
		<taxon id="1007031|avian_domesticbirds|SouthAsia|20040424|H7N3">
			<date value="2004.311475409836" direction="forwards" units="years"/>
			<attr name="host">
				avian_domesticbirds
			</attr>
		</taxon>
		<taxon id="1019116|avian_domesticbirds|SouthAsia|20090615|H9N2">
			<date value="2009.4520547945206" direction="forwards" units="years"/>
			<attr name="host">
				avian_domesticbirds
			</attr>
		</taxon>
		<taxon id="1023955|avian_domesticbirds|SouthAsia|20121021|H9N2">
			<date value="2012.8032786885246" direction="forwards" units="years"/>
			<attr name="host">
				avian_domesticbirds
			</attr>
		</taxon>
		<taxon id="1023942|others|SouthAsia|20130330|H9N2">
			<date value="2013.2410958904109" direction="forwards" units="years"/>
			<attr name="host">
				others
			</attr>
		</taxon>
		<taxon id="1023945|avian_domesticbirds|SouthAsia|20121125|H9N2">
			<date value="2012.8989071038252" direction="forwards" units="years"/>
			<attr name="host">
				avian_domesticbirds
			</attr>
		</taxon>
		<taxon id="1020943|avian_domesticbirds|NorthAfrica|20130205|H9N2">
			<date value="2013.0958904109589" direction="forwards" units="years"/>
			<attr name="host">
				avian_domesticbirds
			</attr>
		</taxon>
		<taxon id="1020942|avian_domesticbirds|NorthAfrica|20130409|H9N2">
			<date value="2013.268493150685" direction="forwards" units="years"/>
			<attr name="host">
				avian_domesticbirds
			</attr>
		</taxon>
		<taxon id="1015217|avian_domesticbirds|WestAsia|20101215|H9N2">
			<date value="2010.9534246575342" direction="forwards" units="years"/>
			<attr name="host">
				avian_domesticbirds
			</attr>
		</taxon>
		<taxon id="1004354|avian_domesticbirds|WestAsia|20090215|H9N2">
			<date value="2009.123287671233" direction="forwards" units="years"/>
			<attr name="host">
				avian_domesticbirds
			</attr>
		</taxon>
		<taxon id="1019110|avian_domesticbirds|WestAsia|20100215|H9N2">
			<date value="2010.123287671233" direction="forwards" units="years"/>
			<attr name="host">
				avian_domesticbirds
			</attr>
		</taxon>
		<taxon id="1012026|avian_waterfowl|EastAsia|20041115|H6N2">
			<date value="2004.8715846994535" direction="forwards" units="years"/>
			<attr name="host">
				avian_waterfowl
			</attr>
		</taxon>
		<taxon id="1014916|avian_waterfowl|EastAsia|20110115|H5N2">
			<date value="2011.0383561643835" direction="forwards" units="years"/>
			<attr name="host">
				avian_waterfowl
			</attr>
		</taxon>
		<taxon id="1024058|avian_domesticbirds|EastAsia|20140413|H5N8">
			<date value="2014.2794520547945" direction="forwards" units="years"/>
			<attr name="host">
				avian_domesticbirds
			</attr>
		</taxon>
		<taxon id="1016896|avian_waterfowl|SoutheastAsia|20120607|H3N6">
			<date value="2012.431693989071" direction="forwards" units="years"/>
			<attr name="host">
				avian_waterfowl
			</attr>
		</taxon>
		<taxon id="1016214|avian_waterfowl|SoutheastAsia|20120615|H3N8">
			<date value="2012.4535519125684" direction="forwards" units="years"/>
			<attr name="host">
				avian_waterfowl
			</attr>
		</taxon>
		<taxon id="1024929|avian_waterfowl|EastAsia|20131214|H3N2">
			<date value="2013.9506849315069" direction="forwards" units="years"/>
			<attr name="host">
				avian_waterfowl
			</attr>
		</taxon>
		<taxon id="1024928|avian_waterfowl|EastAsia|20131214|H3N2">
			<date value="2013.9506849315069" direction="forwards" units="years"/>
			<attr name="host">
				avian_waterfowl
			</attr>
		</taxon>
		<taxon id="26119|avian_domesticbirds|SouthernEurope|19970615|H5N2">
			<date value="1997.4520547945206" direction="forwards" units="years"/>
			<attr name="host">
				avian_domesticbirds
			</attr>
		</taxon>
		<taxon id="1015161|avian_shorebirds|NorthAmerica|20010517|H11N2">
			<date value="2001.372602739726" direction="forwards" units="years"/>
			<attr name="host">
				avian_shorebirds
			</attr>
		</taxon>
		<taxon id="1017318|avian_waterfowl|NorthAmerica|20000615|H6N2">
			<date value="2000.4535519125684" direction="forwards" units="years"/>
			<attr name="host">
				avian_waterfowl
			</attr>
		</taxon>
		<taxon id="1007131|avian_waterfowl|EastAsia|20020615|H6N2">
			<date value="2002.4520547945206" direction="forwards" units="years"/>
			<attr name="host">
				avian_waterfowl
			</attr>
		</taxon>
		<taxon id="1024837|avian_domesticbirds|EastAsia|20120508|H5N2">
			<date value="2012.3497267759562" direction="forwards" units="years"/>
			<attr name="host">
				avian_domesticbirds
			</attr>
		</taxon>
		<taxon id="1018431|avian_domesticbirds|EastAsia|20120215|H5N2">
			<date value="2012.122950819672" direction="forwards" units="years"/>
			<attr name="host">
				avian_domesticbirds
			</attr>
		</taxon>
		<taxon id="1021698|avian_domesticbirds|EastAsia|20121221|H6N1">
			<date value="2012.9699453551912" direction="forwards" units="years"/>
			<attr name="host">
				avian_domesticbirds
			</attr>
		</taxon>
		<taxon id="1021679|avian_domesticbirds|EastAsia|20130326|H5N2">
			<date value="2013.2301369863014" direction="forwards" units="years"/>
			<attr name="host">
				avian_domesticbirds
			</attr>
		</taxon>
		<taxon id="1021673|avian_domesticbirds|EastAsia|20130129|H5N2">
			<date value="2013.0767123287671" direction="forwards" units="years"/>
			<attr name="host">
				avian_domesticbirds
			</attr>
		</taxon>
		<taxon id="1018430|avian_domesticbirds|EastAsia|20120105|H5N2">
			<date value="2012.0109289617487" direction="forwards" units="years"/>
			<attr name="host">
				avian_domesticbirds
			</attr>
		</taxon>
		<taxon id="1000158|avian_domesticbirds|EastAsia|19990615|H6N1">
			<date value="1999.4520547945206" direction="forwards" units="years"/>
			<attr name="host">
				avian_domesticbirds
			</attr>
		</taxon>
		<taxon id="1004814|avian_waterfowl|EastAsia|20081115|H5N1">
			<date value="2008.8715846994535" direction="forwards" units="years"/>
			<attr name="host">
				avian_waterfowl
			</attr>
		</taxon>
		<taxon id="27769|avian_waterfowl|EastAsia|20010615|H5N1">
			<date value="2001.4520547945206" direction="forwards" units="years"/>
			<attr name="host">
				avian_waterfowl
			</attr>
		</taxon>
		<taxon id="1004850|avian_waterfowl|EastAsia|20010615|H5N1">
			<date value="2001.4520547945206" direction="forwards" units="years"/>
			<attr name="host">
				avian_waterfowl
			</attr>
		</taxon>
		<taxon id="1000707|avian_waterfowl|EastAsia|20010615|H5N1">
			<date value="2001.4520547945206" direction="forwards" units="years"/>
			<attr name="host">
				avian_waterfowl
			</attr>
		</taxon>
		<taxon id="1000454|avian_waterfowl|EastAsia|20040615|H5N1">
			<date value="2004.4535519125684" direction="forwards" units="years"/>
			<attr name="host">
				avian_waterfowl
			</attr>
		</taxon>
		<taxon id="1004462|avian_waterfowl|EastAsia|20030615|H5N1">
			<date value="2003.4520547945206" direction="forwards" units="years"/>
			<attr name="host">
				avian_waterfowl
			</attr>
		</taxon>
		<taxon id="1000622|avian_landbirds|EastAsia|20040615|H5N1">
			<date value="2004.4535519125684" direction="forwards" units="years"/>
			<attr name="host">
				avian_landbirds
			</attr>
		</taxon>
		<taxon id="1004851|avian_domesticbirds|EastAsia|20040615|H5N1">
			<date value="2004.4535519125684" direction="forwards" units="years"/>
			<attr name="host">
				avian_domesticbirds
			</attr>
		</taxon>
		<taxon id="1001160|human|EastAsia|20030615|H5N1">
			<date value="2003.4520547945206" direction="forwards" units="years"/>
			<attr name="host">
				human
			</attr>
		</taxon>
		<taxon id="1007814|avian_domesticbirds|EastAsia|20070615|H5N1">
			<date value="2007.4520547945206" direction="forwards" units="years"/>
			<attr name="host">
				avian_domesticbirds
			</attr>
		</taxon>
		<taxon id="1007818|avian_domesticbirds|EastAsia|20060615|H5N1">
			<date value="2006.4520547945206" direction="forwards" units="years"/>
			<attr name="host">
				avian_domesticbirds
			</attr>
		</taxon>
		<taxon id="1013973|avian_domesticbirds|EastAsia|20080606|H5N1">
			<date value="2008.4289617486338" direction="forwards" units="years"/>
			<attr name="host">
				avian_domesticbirds
			</attr>
		</taxon>
		<taxon id="1007816|avian_domesticbirds|EastAsia|20060615|H5N1">
			<date value="2006.4520547945206" direction="forwards" units="years"/>
			<attr name="host">
				avian_domesticbirds
			</attr>
		</taxon>
		<taxon id="1019506|avian_domesticbirds|EastAsia|20120413|H5N1">
			<date value="2012.2814207650274" direction="forwards" units="years"/>
			<attr name="host">
				avian_domesticbirds
			</attr>
		</taxon>
		<taxon id="1019177|avian_waterfowl|EastAsia|20110412|H5N1">
			<date value="2011.2767123287672" direction="forwards" units="years"/>
			<attr name="host">
				avian_waterfowl
			</attr>
		</taxon>
		<taxon id="1002161|avian_waterfowl|EastAsia|20050615|H5N1">
			<date value="2005.4520547945206" direction="forwards" units="years"/>
			<attr name="host">
				avian_waterfowl
			</attr>
		</taxon>
		<taxon id="1002063|others|EastAsia|20050615|H5N1">
			<date value="2005.4520547945206" direction="forwards" units="years"/>
			<attr name="host">
				others
			</attr>
		</taxon>
		<taxon id="1014497|avian_landbirds|EastAsia|20050201|H5N1">
			<date value="2005.0849315068492" direction="forwards" units="years"/>
			<attr name="host">
				avian_landbirds
			</attr>
		</taxon>
		<taxon id="1000626|avian_domesticbirds|EastAsia|20040615|H5N1">
			<date value="2004.4535519125684" direction="forwards" units="years"/>
			<attr name="host">
				avian_domesticbirds
			</attr>
		</taxon>
		<taxon id="1011462|others|EastAsia|20090116|H5N1">
			<date value="2009.041095890411" direction="forwards" units="years"/>
			<attr name="host">
				others
			</attr>
		</taxon>
		<taxon id="1012985|avian_domesticbirds|SoutheastAsia|20060615|H5N1">
			<date value="2006.4520547945206" direction="forwards" units="years"/>
			<attr name="host">
				avian_domesticbirds
			</attr>
		</taxon>
		<taxon id="28651|avian_domesticbirds|SoutheastAsia|20070615|H5N1">
			<date value="2007.4520547945206" direction="forwards" units="years"/>
			<attr name="host">
				avian_domesticbirds
			</attr>
		</taxon>
		<taxon id="1015476|avian_waterfowl|SoutheastAsia|20070615|H5N1">
			<date value="2007.4520547945206" direction="forwards" units="years"/>
			<attr name="host">
				avian_waterfowl
			</attr>
		</taxon>
		<taxon id="1007823|human|EastAsia|20050615|H5N1">
			<date value="2005.4520547945206" direction="forwards" units="years"/>
			<attr name="host">
				human
			</attr>
		</taxon>
		<taxon id="1011458|others|EastAsia|20090116|H5N1">
			<date value="2009.041095890411" direction="forwards" units="years"/>
			<attr name="host">
				others
			</attr>
		</taxon>
		<taxon id="1011459|others|EastAsia|20090116|H5N1">
			<date value="2009.041095890411" direction="forwards" units="years"/>
			<attr name="host">
				others
			</attr>
		</taxon>
		<taxon id="1002823|avian_waterfowl|SoutheastAsia|20051207|H5N1">
			<date value="2005.9315068493152" direction="forwards" units="years"/>
			<attr name="host">
				avian_waterfowl
			</attr>
		</taxon>
		<taxon id="1004846|avian_domesticbirds|SoutheastAsia|20050615|H5N1">
			<date value="2005.4520547945206" direction="forwards" units="years"/>
			<attr name="host">
				avian_domesticbirds
			</attr>
		</taxon>
		<taxon id="1011461|others|EastAsia|20090116|H5N1">
			<date value="2009.041095890411" direction="forwards" units="years"/>
			<attr name="host">
				others
			</attr>
		</taxon>
		<taxon id="1004813|avian_waterfowl|EastAsia|20071015|H5N1">
			<date value="2007.786301369863" direction="forwards" units="years"/>
			<attr name="host">
				avian_waterfowl
			</attr>
		</taxon>
		<taxon id="1004821|avian_domesticbirds|EastAsia|20071015|H5N1">
			<date value="2007.786301369863" direction="forwards" units="years"/>
			<attr name="host">
				avian_domesticbirds
			</attr>
		</taxon>
		<taxon id="1004824|others|EastAsia|20080215|H5N1">
			<date value="2008.122950819672" direction="forwards" units="years"/>
			<attr name="host">
				others
			</attr>
		</taxon>
		<taxon id="1001933|human|EastAsia|20060615|H5N1">
			<date value="2006.4520547945206" direction="forwards" units="years"/>
			<attr name="host">
				human
			</attr>
		</taxon>
		<taxon id="1021714|avian_domesticbirds|SouthAsia|20120118|H5N1">
			<date value="2012.0464480874316" direction="forwards" units="years"/>
			<attr name="host">
				avian_domesticbirds
			</attr>
		</taxon>
		<taxon id="1020935|avian_waterfowl|SouthAsia|20130214|H5N1">
			<date value="2013.1205479452055" direction="forwards" units="years"/>
			<attr name="host">
				avian_waterfowl
			</attr>
		</taxon>
		<taxon id="1026428|avian_waterfowl|SoutheastAsia|20120130|H5N1">
			<date value="2012.0792349726776" direction="forwards" units="years"/>
			<attr name="host">
				avian_waterfowl
			</attr>
		</taxon>
		<taxon id="1024849|avian_domesticbirds|SoutheastAsia|20130813|H5N1">
			<date value="2013.613698630137" direction="forwards" units="years"/>
			<attr name="host">
				avian_domesticbirds
			</attr>
		</taxon>
		<taxon id="1026171|human|SoutheastAsia|20130206|H5N1">
			<date value="2013.0986301369862" direction="forwards" units="years"/>
			<attr name="host">
				human
			</attr>
		</taxon>
		<taxon id="1019174|avian_waterfowl|EastAsia|20110425|H5N1">
			<date value="2011.3123287671233" direction="forwards" units="years"/>
			<attr name="host">
				avian_waterfowl
			</attr>
		</taxon>
		<taxon id="1025401|avian_waterfowl|SoutheastAsia|20131229|H5N1">
			<date value="2013.9917808219177" direction="forwards" units="years"/>
			<attr name="host">
				avian_waterfowl
			</attr>
		</taxon>
		<taxon id="1025403|avian_waterfowl|SoutheastAsia|20140108|H5N1">
			<date value="2014.0191780821917" direction="forwards" units="years"/>
			<attr name="host">
				avian_waterfowl
			</attr>
		</taxon>
		<taxon id="1025444|human|SoutheastAsia|20111019|H5N1">
			<date value="2011.7972602739726" direction="forwards" units="years"/>
			<attr name="host">
				human
			</attr>
		</taxon>
		<taxon id="1004317|avian_domesticbirds|EasternEurope|20080410|H5N1">
			<date value="2008.2732240437158" direction="forwards" units="years"/>
			<attr name="host">
				avian_domesticbirds
			</attr>
		</taxon>
		<taxon id="1002237|avian_waterfowl|EastAsia|20080615|H5N1">
			<date value="2008.4535519125684" direction="forwards" units="years"/>
			<attr name="host">
				avian_waterfowl
			</attr>
		</taxon>
		<taxon id="1010253|avian_waterfowl|SoutheastAsia|20080115|H5N1">
			<date value="2008.0382513661202" direction="forwards" units="years"/>
			<attr name="host">
				avian_waterfowl
			</attr>
		</taxon>
		<taxon id="1007363|human|SoutheastAsia|20080213|H5N1">
			<date value="2008.1174863387978" direction="forwards" units="years"/>
			<attr name="host">
				human
			</attr>
		</taxon>
		<taxon id="1008376|others|EastAsia|20071018|H3N2">
			<date value="2007.7945205479452" direction="forwards" units="years"/>
			<attr name="host">
				others
			</attr>
		</taxon>
		<taxon id="1014858|avian_domesticbirds|EastAsia|20101215|H5N2">
			<date value="2010.9534246575342" direction="forwards" units="years"/>
			<attr name="host">
				avian_domesticbirds
			</attr>
		</taxon>
		<taxon id="1020857|avian_domesticbirds|EastAsia|20111215|H5N1">
			<date value="2011.9534246575342" direction="forwards" units="years"/>
			<attr name="host">
				avian_domesticbirds
			</attr>
		</taxon>
		<taxon id="1007840|avian_domesticbirds|EastAsia|20080615|H5N1">
			<date value="2008.4535519125684" direction="forwards" units="years"/>
			<attr name="host">
				avian_domesticbirds
			</attr>
		</taxon>
		<taxon id="1002904|avian_waterfowl|EastAsia|20070129|H5N1">
			<date value="2007.0767123287671" direction="forwards" units="years"/>
			<attr name="host">
				avian_waterfowl
			</attr>
		</taxon>
		<taxon id="1004823|others|EastAsia|20070315|H5N1">
			<date value="2007.2" direction="forwards" units="years"/>
			<attr name="host">
				others
			</attr>
		</taxon>
		<taxon id="1026254|avian_waterfowl|EastAsia|20130425|H5N8">
			<date value="2013.3123287671233" direction="forwards" units="years"/>
			<attr name="host">
				avian_waterfowl
			</attr>
		</taxon>
		<taxon id="1002359|human|EastAsia|20070615|H5N1">
			<date value="2007.4520547945206" direction="forwards" units="years"/>
			<attr name="host">
				human
			</attr>
		</taxon>
		<taxon id="1018740|swine|EastAsia|20090115|H5N1">
			<date value="2009.0383561643835" direction="forwards" units="years"/>
			<attr name="host">
				swine
			</attr>
		</taxon>
		<taxon id="1000516|human|EastAsia|20060615|H5N1">
			<date value="2006.4520547945206" direction="forwards" units="years"/>
			<attr name="host">
				human
			</attr>
		</taxon>
		<taxon id="1014102|human|SoutheastAsia|20050615|H5N1">
			<date value="2005.4520547945206" direction="forwards" units="years"/>
			<attr name="host">
				human
			</attr>
		</taxon>
		<taxon id="1026294|avian_domesticbirds|SoutheastAsia|20090601|H5N1">
			<date value="2009.4136986301369" direction="forwards" units="years"/>
			<attr name="host">
				avian_domesticbirds
			</attr>
		</taxon>
		<taxon id="1000627|avian_domesticbirds|EastAsia|20040615|H5N1">
			<date value="2004.4535519125684" direction="forwards" units="years"/>
			<attr name="host">
				avian_domesticbirds
			</attr>
		</taxon>
		<taxon id="1012986|human|SoutheastAsia|20040615|H5N1">
			<date value="2004.4535519125684" direction="forwards" units="years"/>
			<attr name="host">
				human
			</attr>
		</taxon>
		<taxon id="1004848|avian_waterfowl|SoutheastAsia|20050615|H5N1">
			<date value="2005.4520547945206" direction="forwards" units="years"/>
			<attr name="host">
				avian_waterfowl
			</attr>
		</taxon>
		<taxon id="1012988|avian_domesticbirds|SoutheastAsia|20110908|H5N1">
			<date value="2011.6849315068494" direction="forwards" units="years"/>
			<attr name="host">
				avian_domesticbirds
			</attr>
		</taxon>
		<taxon id="1012987|human|SoutheastAsia|20120110|H5N1">
			<date value="2012.0245901639344" direction="forwards" units="years"/>
			<attr name="host">
				human
			</attr>
		</taxon>
		<taxon id="1013826|avian_domesticbirds|SouthAsia|20100118|H5N1">
			<date value="2010.0465753424658" direction="forwards" units="years"/>
			<attr name="host">
				avian_domesticbirds
			</attr>
		</taxon>
		<taxon id="1020974|avian_domesticbirds|NorthAfrica|20130131|H5N1">
			<date value="2013.0821917808219" direction="forwards" units="years"/>
			<attr name="host">
				avian_domesticbirds
			</attr>
		</taxon>
		<taxon id="1007813|avian_waterfowl|EastAsia|20060615|H5N1">
			<date value="2006.4520547945206" direction="forwards" units="years"/>
			<attr name="host">
				avian_waterfowl
			</attr>
		</taxon>
		<taxon id="1010270|avian_landbirds|EastAsia|20030416|H5N1">
			<date value="2003.2876712328766" direction="forwards" units="years"/>
			<attr name="host">
				avian_landbirds
			</attr>
		</taxon>
		<taxon id="1004839|avian_domesticbirds|SoutheastAsia|20050615|H5N1">
			<date value="2005.4520547945206" direction="forwards" units="years"/>
			<attr name="host">
				avian_domesticbirds
			</attr>
		</taxon>
		<taxon id="1003339|avian_waterfowl|SoutheastAsia|20051206|H5N1">
			<date value="2005.9287671232876" direction="forwards" units="years"/>
			<attr name="host">
				avian_waterfowl
			</attr>
		</taxon>
		<taxon id="1001265|avian_waterfowl|EastAsia|20030615|H5N1">
			<date value="2003.4520547945206" direction="forwards" units="years"/>
			<attr name="host">
				avian_waterfowl
			</attr>
		</taxon>
		<taxon id="1012846|avian_waterfowl|EastAsia|20070715|H6N9">
			<date value="2007.5342465753424" direction="forwards" units="years"/>
			<attr name="host">
				avian_waterfowl
			</attr>
		</taxon>
		<taxon id="1009129|avian_shorebirds|EastAsia|20060726|H4N8">
			<date value="2006.5643835616438" direction="forwards" units="years"/>
			<attr name="host">
				avian_shorebirds
			</attr>
		</taxon>
		<taxon id="1001167|avian_waterfowl|Oceania|20020615|H4N8">
			<date value="2002.4520547945206" direction="forwards" units="years"/>
			<attr name="host">
				avian_waterfowl
			</attr>
		</taxon>
		<taxon id="22425|avian_waterfowl|Oceania|19840209|H1N2">
			<date value="1984.1065573770493" direction="forwards" units="years"/>
			<attr name="host">
				avian_waterfowl
			</attr>
		</taxon>
		<taxon id="1015549|avian_shorebirds|Oceania|19730615|H6N5">
			<date value="1973.4520547945206" direction="forwards" units="years"/>
			<attr name="host">
				avian_shorebirds
			</attr>
		</taxon>
		<taxon id="1001238|avian_domesticbirds|Oceania|19850531|H7N7">
			<date value="1985.4109589041095" direction="forwards" units="years"/>
			<attr name="host">
				avian_domesticbirds
			</attr>
		</taxon>
		<taxon id="26905|avian_landbirds|Oceania|19850615|H7N7">
			<date value="1985.4520547945206" direction="forwards" units="years"/>
			<attr name="host">
				avian_landbirds
			</attr>
		</taxon>
		<taxon id="1001166|avian_shorebirds|Oceania|19840615|H4N8">
			<date value="1984.4535519125684" direction="forwards" units="years"/>
			<attr name="host">
				avian_shorebirds
			</attr>
		</taxon>
		<taxon id="1001351|avian_shorebirds|Oceania|19830615|H3N8">
			<date value="1983.4520547945206" direction="forwards" units="years"/>
			<attr name="host">
				avian_shorebirds
			</attr>
		</taxon>
		<taxon id="1001352|avian_shorebirds|Oceania|19840615|H3N8">
			<date value="1984.4535519125684" direction="forwards" units="years"/>
			<attr name="host">
				avian_shorebirds
			</attr>
		</taxon>
		<taxon id="1004829|avian_domesticbirds|SouthernEurope|19020615|H7N7">
			<date value="1902.4520547945206" direction="forwards" units="years"/>
			<attr name="host">
				avian_domesticbirds
			</attr>
		</taxon>
		<taxon id="1015562|avian_unknown|WesternEurope|19270615|H7N7">
			<date value="1927.4520547945206" direction="forwards" units="years"/>
			<attr name="host">
				avian_unknown
			</attr>
		</taxon>
		<taxon id="22157|avian_shorebirds|NorthAmerica|20040517|H13N9">
			<date value="2004.3743169398906" direction="forwards" units="years"/>
			<attr name="host">
				avian_shorebirds
			</attr>
		</taxon>
		<taxon id="1025407|others|NorthAmerica|19841015|H13N2">
			<date value="1984.7868852459017" direction="forwards" units="years"/>
			<attr name="host">
				others
			</attr>
		</taxon>
		<taxon id="22449|avian_shorebirds|NorthAmerica|19800825|H13N6">
			<date value="1980.6475409836066" direction="forwards" units="years"/>
			<attr name="host">
				avian_shorebirds
			</attr>
		</taxon>
		<taxon id="1005192|avian_shorebirds|EastAsia|20070828|H13N6">
			<date value="2007.654794520548" direction="forwards" units="years"/>
			<attr name="host">
				avian_shorebirds
			</attr>
		</taxon>
		<taxon id="1024840|avian_waterfowl|EastAsia|20131018|H16N3">
			<date value="2013.7945205479452" direction="forwards" units="years"/>
			<attr name="host">
				avian_waterfowl
			</attr>
		</taxon>
		<taxon id="1015787|avian_shorebirds|NorthAmerica|20100908|H16N3">
			<date value="2010.6849315068494" direction="forwards" units="years"/>
			<attr name="host">
				avian_shorebirds
			</attr>
		</taxon>
		<taxon id="1022256|avian_shorebirds|NorthAmerica|20130709|H16N3">
			<date value="2013.517808219178" direction="forwards" units="years"/>
			<attr name="host">
				avian_shorebirds
			</attr>
		</taxon>
		<taxon id="26147|human|NorthAmerica|19430615|H1N1">
			<date value="1943.4520547945206" direction="forwards" units="years"/>
			<attr name="host">
				human
			</attr>
		</taxon>
		<taxon id="26551|human|NorthAmerica|19450615|H1N1">
			<date value="1945.4520547945206" direction="forwards" units="years"/>
			<attr name="host">
				human
			</attr>
		</taxon>
		<taxon id="24225|human|NorthAmerica|19400615|H1N1">
			<date value="1940.4535519125684" direction="forwards" units="years"/>
			<attr name="host">
				human
			</attr>
		</taxon>
		<taxon id="1018537|human|NorthAmerica|19470615|H1N1">
			<date value="1947.4520547945206" direction="forwards" units="years"/>
			<attr name="host">
				human
			</attr>
		</taxon>
		<taxon id="1018539|human|SouthernEurope|19490615|H1N1">
			<date value="1949.4520547945206" direction="forwards" units="years"/>
			<attr name="host">
				human
			</attr>
		</taxon>
		<taxon id="23259|human|EastAsia|19770615|H1N1">
			<date value="1977.4520547945206" direction="forwards" units="years"/>
			<attr name="host">
				human
			</attr>
		</taxon>
		<taxon id="25899|human|NorthAmerica|19780615|H1N1">
			<date value="1978.4520547945206" direction="forwards" units="years"/>
			<attr name="host">
				human
			</attr>
		</taxon>
		<taxon id="26149|human|EasternSouthAmerica|19780615|H1N1">
			<date value="1978.4520547945206" direction="forwards" units="years"/>
			<attr name="host">
				human
			</attr>
		</taxon>
		<taxon id="16779|human|EasternEurope|19770615|H1N1">
			<date value="1977.4520547945206" direction="forwards" units="years"/>
			<attr name="host">
				human
			</attr>
		</taxon>
		<taxon id="26553|human|NorthAmerica|19780615|H1N1">
			<date value="1978.4520547945206" direction="forwards" units="years"/>
			<attr name="host">
				human
			</attr>
		</taxon>
		<taxon id="26601|human|EasternEurope|19790615|H1N1">
			<date value="1979.4520547945206" direction="forwards" units="years"/>
			<attr name="host">
				human
			</attr>
		</taxon>
		<taxon id="26107|human|NorthAmerica|19800615|H1N1">
			<date value="1980.4535519125684" direction="forwards" units="years"/>
			<attr name="host">
				human
			</attr>
		</taxon>
		<taxon id="26373|human|NorthAmerica|19810615|H1N1">
			<date value="1981.4520547945206" direction="forwards" units="years"/>
			<attr name="host">
				human
			</attr>
		</taxon>
		<taxon id="24127|human|NorthAmerica|19830615|H1N1">
			<date value="1983.4520547945206" direction="forwards" units="years"/>
			<attr name="host">
				human
			</attr>
		</taxon>
		<taxon id="23641|human|NorthAmerica|19800615|H1N1">
			<date value="1980.4535519125684" direction="forwards" units="years"/>
			<attr name="host">
				human
			</attr>
		</taxon>
		<taxon id="1000980|swine|EastAsia|20040615|H1N1">
			<date value="2004.4535519125684" direction="forwards" units="years"/>
			<attr name="host">
				swine
			</attr>
		</taxon>
		<taxon id="25433|human|NorthAmerica|19860615|H1N1">
			<date value="1986.4520547945206" direction="forwards" units="years"/>
			<attr name="host">
				human
			</attr>
		</taxon>
		<taxon id="1002397|human|SouthernEurope|19890102|H1N1">
			<date value="1989.0027397260274" direction="forwards" units="years"/>
			<attr name="host">
				human
			</attr>
		</taxon>
		<taxon id="1014397|human|Oceania|19920615|H1N1">
			<date value="1992.4535519125684" direction="forwards" units="years"/>
			<attr name="host">
				human
			</attr>
		</taxon>
		<taxon id="1014409|human|SouthernSouthAmerica|20000615|H1N1">
			<date value="2000.4535519125684" direction="forwards" units="years"/>
			<attr name="host">
				human
			</attr>
		</taxon>
		<taxon id="24233|human|NorthAmerica|19950731|H1N1">
			<date value="1995.5780821917808" direction="forwards" units="years"/>
			<attr name="host">
				human
			</attr>
		</taxon>
		<taxon id="1002065|human|EastAsia|19950615|H1N1">
			<date value="1995.4520547945206" direction="forwards" units="years"/>
			<attr name="host">
				human
			</attr>
		</taxon>
		<taxon id="1014402|human|EastAsia|19970615|H1N1">
			<date value="1997.4520547945206" direction="forwards" units="years"/>
			<attr name="host">
				human
			</attr>
		</taxon>
		<taxon id="1014394|human|EastAsia|19990615|H1N1">
			<date value="1999.4520547945206" direction="forwards" units="years"/>
			<attr name="host">
				human
			</attr>
		</taxon>
		<taxon id="1014401|human|SouthAfrica|19970615|H1N1">
			<date value="1997.4520547945206" direction="forwards" units="years"/>
			<attr name="host">
				human
			</attr>
		</taxon>
		<taxon id="24365|human|EastAsia|19960615|H1N1">
			<date value="1996.4535519125684" direction="forwards" units="years"/>
			<attr name="host">
				human
			</attr>
		</taxon>
		<taxon id="1013709|human|SoutheastAsia|20000504|H1N1">
			<date value="2000.3387978142077" direction="forwards" units="years"/>
			<attr name="host">
				human
			</attr>
		</taxon>
		<taxon id="21909|human|NorthAmerica|20010123|H1N1">
			<date value="2001.0602739726028" direction="forwards" units="years"/>
			<attr name="host">
				human
			</attr>
		</taxon>
		<taxon id="24811|human|Oceania|19990615|H1N1">
			<date value="1999.4520547945206" direction="forwards" units="years"/>
			<attr name="host">
				human
			</attr>
		</taxon>
		<taxon id="1001220|human|EastAsia|19990615|H1N1">
			<date value="1999.4520547945206" direction="forwards" units="years"/>
			<attr name="host">
				human
			</attr>
		</taxon>
		<taxon id="26547|human|NorthAmerica|20000615|H1N1">
			<date value="2000.4535519125684" direction="forwards" units="years"/>
			<attr name="host">
				human
			</attr>
		</taxon>
		<taxon id="23245|human|NorthAmerica|20010108|H1N1">
			<date value="2001.0191780821917" direction="forwards" units="years"/>
			<attr name="host">
				human
			</attr>
		</taxon>
		<taxon id="1014413|human|EasternEurope|20020615|H1N1">
			<date value="2002.4520547945206" direction="forwards" units="years"/>
			<attr name="host">
				human
			</attr>
		</taxon>
		<taxon id="1014410|human|SouthernSouthAmerica|20010615|H1N1">
			<date value="2001.4520547945206" direction="forwards" units="years"/>
			<attr name="host">
				human
			</attr>
		</taxon>
		<taxon id="1014408|human|EastAsia|20000615|H1N1">
			<date value="2000.4535519125684" direction="forwards" units="years"/>
			<attr name="host">
				human
			</attr>
		</taxon>
		<taxon id="26143|human|Oceania|20010619|H1N1">
			<date value="2001.4630136986302" direction="forwards" units="years"/>
			<attr name="host">
				human
			</attr>
		</taxon>
		<taxon id="1012423|human|SoutheastAsia|20030615|H1N1">
			<date value="2003.4520547945206" direction="forwards" units="years"/>
			<attr name="host">
				human
			</attr>
		</taxon>
		<taxon id="1012359|human|SoutheastAsia|20010615|H1N1">
			<date value="2001.4520547945206" direction="forwards" units="years"/>
			<attr name="host">
				human
			</attr>
		</taxon>
		<taxon id="1010225|human|NorthAmerica|20090204|H1N1">
			<date value="2009.0931506849315" direction="forwards" units="years"/>
			<attr name="host">
				human
			</attr>
		</taxon>
		<taxon id="1014411|human|SoutheastAsia|20010615|H1N1">
			<date value="2001.4520547945206" direction="forwards" units="years"/>
			<attr name="host">
				human
			</attr>
		</taxon>
		<taxon id="1000997|human|NorthAmerica|20070307|H1N1">
			<date value="2007.1780821917807" direction="forwards" units="years"/>
			<attr name="host">
				human
			</attr>
		</taxon>
		<taxon id="26375|human|WesternEurope|19820615|H1N1">
			<date value="1982.4520547945206" direction="forwards" units="years"/>
			<attr name="host">
				human
			</attr>
		</taxon>
		<taxon id="26555|human|NorthAmerica|19840615|H1N1">
			<date value="1984.4535519125684" direction="forwards" units="years"/>
			<attr name="host">
				human
			</attr>
		</taxon>
		<taxon id="26579|human|NorthAmerica|19510615|H1N1">
			<date value="1951.4520547945206" direction="forwards" units="years"/>
			<attr name="host">
				human
			</attr>
		</taxon>
		<taxon id="25895|human|NorthAmerica|19480615|H1N1">
			<date value="1948.4535519125684" direction="forwards" units="years"/>
			<attr name="host">
				human
			</attr>
		</taxon>
		<taxon id="26377|human|SoutheastAsia|19540615|H1N1">
			<date value="1954.4520547945206" direction="forwards" units="years"/>
			<attr name="host">
				human
			</attr>
		</taxon>
		<taxon id="23265|human|NorthAmerica|19500615|H1N1">
			<date value="1950.4520547945206" direction="forwards" units="years"/>
			<attr name="host">
				human
			</attr>
		</taxon>
		<taxon id="1018413|human|NorthAmerica|19570615|H1N1">
			<date value="1957.4520547945206" direction="forwards" units="years"/>
			<attr name="host">
				human
			</attr>
		</taxon>
		<taxon id="1014950|human|EastAsia|19570615|H1N1">
			<date value="1957.4520547945206" direction="forwards" units="years"/>
			<attr name="host">
				human
			</attr>
		</taxon>
		<taxon id="1004053|human|NorthAmerica|19630615|H2N2">
			<date value="1963.4520547945206" direction="forwards" units="years"/>
			<attr name="host">
				human
			</attr>
		</taxon>
		<taxon id="1002101|human|NorthAmerica|19680615|H2N2">
			<date value="1968.4535519125684" direction="forwards" units="years"/>
			<attr name="host">
				human
			</attr>
		</taxon>
		<taxon id="1014953|human|WesternEurope|19630615|H2N2">
			<date value="1963.4520547945206" direction="forwards" units="years"/>
			<attr name="host">
				human
			</attr>
		</taxon>
		<taxon id="1026400|human|Oceania|19680615|H2N2">
			<date value="1968.4535519125684" direction="forwards" units="years"/>
			<attr name="host">
				human
			</attr>
		</taxon>
		<taxon id="1001938|human|CentralEurope|19640615|H2N2">
			<date value="1964.4535519125684" direction="forwards" units="years"/>
			<attr name="host">
				human
			</attr>
		</taxon>
		<taxon id="26207|human|NorthAmerica|19680615|H2N2">
			<date value="1968.4535519125684" direction="forwards" units="years"/>
			<attr name="host">
				human
			</attr>
		</taxon>
		<taxon id="26859|human|NorthAmerica|19700615|H3N2">
			<date value="1970.4520547945206" direction="forwards" units="years"/>
			<attr name="host">
				human
			</attr>
		</taxon>
		<taxon id="22527|human|EastAsia|19690615|H3N2">
			<date value="1969.4520547945206" direction="forwards" units="years"/>
			<attr name="host">
				human
			</attr>
		</taxon>
		<taxon id="1014949|human|WesternEurope|19610615|H2N2">
			<date value="1961.4520547945206" direction="forwards" units="years"/>
			<attr name="host">
				human
			</attr>
		</taxon>
		<taxon id="1001941|human|CentralEurope|19660615|H2N2">
			<date value="1966.4520547945206" direction="forwards" units="years"/>
			<attr name="host">
				human
			</attr>
		</taxon>
		<taxon id="1014945|human|SouthernSouthAmerica|19670615|H2N2">
			<date value="1967.4520547945206" direction="forwards" units="years"/>
			<attr name="host">
				human
			</attr>
		</taxon>
		<taxon id="1013151|human|WesternEurope|19690615|H3N2">
			<date value="1969.4520547945206" direction="forwards" units="years"/>
			<attr name="host">
				human
			</attr>
		</taxon>
		<taxon id="1014000|human|EastAsia|19680615|H3N2">
			<date value="1968.4535519125684" direction="forwards" units="years"/>
			<attr name="host">
				human
			</attr>
		</taxon>
		<taxon id="1013055|human|WesternEurope|19680615|H3N2">
			<date value="1968.4535519125684" direction="forwards" units="years"/>
			<attr name="host">
				human
			</attr>
		</taxon>
		<taxon id="25873|human|NorthAmerica|19690615|H3N2">
			<date value="1969.4520547945206" direction="forwards" units="years"/>
			<attr name="host">
				human
			</attr>
		</taxon>
		<taxon id="1002334|human|EastAsia|19680615|H3N2">
			<date value="1968.4535519125684" direction="forwards" units="years"/>
			<attr name="host">
				human
			</attr>
		</taxon>
		<taxon id="25871|human|NorthAmerica|19680615|H3N2">
			<date value="1968.4535519125684" direction="forwards" units="years"/>
			<attr name="host">
				human
			</attr>
		</taxon>
		<taxon id="1018550|human|Oceania|19680615|H3N2">
			<date value="1968.4535519125684" direction="forwards" units="years"/>
			<attr name="host">
				human
			</attr>
		</taxon>
		<taxon id="22619|human|EastAsia|19710615|H3N2">
			<date value="1971.4520547945206" direction="forwards" units="years"/>
			<attr name="host">
				human
			</attr>
		</taxon>
		<taxon id="21973|human|EastAsia|19720615|H3N2">
			<date value="1972.4535519125684" direction="forwards" units="years"/>
			<attr name="host">
				human
			</attr>
		</taxon>
		<taxon id="16775|human|NorthAmerica|19710615|H3N2">
			<date value="1971.4520547945206" direction="forwards" units="years"/>
			<attr name="host">
				human
			</attr>
		</taxon>
		<taxon id="1013156|human|WesternEurope|19720615|H3N2">
			<date value="1972.4535519125684" direction="forwards" units="years"/>
			<attr name="host">
				human
			</attr>
		</taxon>
		<taxon id="1013153|human|WesternEurope|19710615|H3N2">
			<date value="1971.4520547945206" direction="forwards" units="years"/>
			<attr name="host">
				human
			</attr>
		</taxon>
		<taxon id="26525|human|NorthAmerica|19710615|H3N2">
			<date value="1971.4520547945206" direction="forwards" units="years"/>
			<attr name="host">
				human
			</attr>
		</taxon>
		<taxon id="16809|human|EasternEurope|19720615|H3N2">
			<date value="1972.4535519125684" direction="forwards" units="years"/>
			<attr name="host">
				human
			</attr>
		</taxon>
		<taxon id="22935|human|EastAsia|19720615|H3N2">
			<date value="1972.4535519125684" direction="forwards" units="years"/>
			<attr name="host">
				human
			</attr>
		</taxon>
		<taxon id="23055|human|NorthAmerica|19720615|H3N2">
			<date value="1972.4535519125684" direction="forwards" units="years"/>
			<attr name="host">
				human
			</attr>
		</taxon>
		<taxon id="1013169|human|WesternEurope|19760615|H3N2">
			<date value="1976.4535519125684" direction="forwards" units="years"/>
			<attr name="host">
				human
			</attr>
		</taxon>
		<taxon id="1014802|swine|WesternEurope|19900806|H3N2">
			<date value="1990.5945205479452" direction="forwards" units="years"/>
			<attr name="host">
				swine
			</attr>
		</taxon>
		<taxon id="26387|human|NorthAmerica|19740615|H3N2">
			<date value="1974.4520547945206" direction="forwards" units="years"/>
			<attr name="host">
				human
			</attr>
		</taxon>
		<taxon id="1013159|human|Oceania|19730615|H3N2">
			<date value="1973.4520547945206" direction="forwards" units="years"/>
			<attr name="host">
				human
			</attr>
		</taxon>
		<taxon id="22673|human|EastAsia|19740615|H3N2">
			<date value="1974.4520547945206" direction="forwards" units="years"/>
			<attr name="host">
				human
			</attr>
		</taxon>
		<taxon id="1013161|human|WesternEurope|19740615|H3N2">
			<date value="1974.4520547945206" direction="forwards" units="years"/>
			<attr name="host">
				human
			</attr>
		</taxon>
		<taxon id="26383|human|NorthAmerica|19750615|H3N2">
			<date value="1975.4520547945206" direction="forwards" units="years"/>
			<attr name="host">
				human
			</attr>
		</taxon>
		<taxon id="22625|human|NorthAmerica|19740615|H3N2">
			<date value="1974.4520547945206" direction="forwards" units="years"/>
			<attr name="host">
				human
			</attr>
		</taxon>
		<taxon id="1013165|human|WesternEurope|19750615|H3N2">
			<date value="1975.4520547945206" direction="forwards" units="years"/>
			<attr name="host">
				human
			</attr>
		</taxon>
		<taxon id="1020931|human|WesternEurope|19760615|H3N2">
			<date value="1976.4535519125684" direction="forwards" units="years"/>
			<attr name="host">
				human
			</attr>
		</taxon>
		<taxon id="22631|human|NorthAmerica|19770615|H3N2">
			<date value="1977.4520547945206" direction="forwards" units="years"/>
			<attr name="host">
				human
			</attr>
		</taxon>
		<taxon id="22621|human|NorthAmerica|19780615|H3N2">
			<date value="1978.4520547945206" direction="forwards" units="years"/>
			<attr name="host">
				human
			</attr>
		</taxon>
		<taxon id="26117|human|NorthAmerica|19780615|H3N2">
			<date value="1978.4520547945206" direction="forwards" units="years"/>
			<attr name="host">
				human
			</attr>
		</taxon>
		<taxon id="1001055|human|SoutheastAsia|19790615|H3N2">
			<date value="1979.4520547945206" direction="forwards" units="years"/>
			<attr name="host">
				human
			</attr>
		</taxon>
		<taxon id="22669|human|NorthAmerica|19800615|H3N2">
			<date value="1980.4535519125684" direction="forwards" units="years"/>
			<attr name="host">
				human
			</attr>
		</taxon>
		<taxon id="1013179|human|WesternEurope|19801201|H3N2">
			<date value="1980.9153005464482" direction="forwards" units="years"/>
			<attr name="host">
				human
			</attr>
		</taxon>
		<taxon id="1013184|human|NorthernEurope|19830615|H3N2">
			<date value="1983.4520547945206" direction="forwards" units="years"/>
			<attr name="host">
				human
			</attr>
		</taxon>
		<taxon id="1013182|human|WesternEurope|19821201|H3N2">
			<date value="1982.9150684931508" direction="forwards" units="years"/>
			<attr name="host">
				human
			</attr>
		</taxon>
		<taxon id="1014016|human|SoutheastAsia|19820615|H3N2">
			<date value="1982.4520547945206" direction="forwards" units="years"/>
			<attr name="host">
				human
			</attr>
		</taxon>
		<taxon id="22019|human|EastAsia|19830615|H3N2">
			<date value="1983.4520547945206" direction="forwards" units="years"/>
			<attr name="host">
				human
			</attr>
		</taxon>
		<taxon id="1013194|human|WesternEurope|19880301|H3N2">
			<date value="1988.1639344262296" direction="forwards" units="years"/>
			<attr name="host">
				human
			</attr>
		</taxon>
		<taxon id="22533|human|EastAsia|19840615|H3N2">
			<date value="1984.4535519125684" direction="forwards" units="years"/>
			<attr name="host">
				human
			</attr>
		</taxon>
		<taxon id="1013197|human|WesternEurope|19890615|H3N2">
			<date value="1989.4520547945206" direction="forwards" units="years"/>
			<attr name="host">
				human
			</attr>
		</taxon>
		<taxon id="1013326|human|Oceania|19880615|H3N2">
			<date value="1988.4535519125684" direction="forwards" units="years"/>
			<attr name="host">
				human
			</attr>
		</taxon>
		<taxon id="1013075|human|CentralEurope|19890615|H3N2">
			<date value="1989.4520547945206" direction="forwards" units="years"/>
			<attr name="host">
				human
			</attr>
		</taxon>
		<taxon id="21963|human|EastAsia|19880615|H3N2">
			<date value="1988.4535519125684" direction="forwards" units="years"/>
			<attr name="host">
				human
			</attr>
		</taxon>
		<taxon id="1013259|human|NorthernEurope|19921101|H3N2">
			<date value="1992.8333333333333" direction="forwards" units="years"/>
			<attr name="host">
				human
			</attr>
		</taxon>
		<taxon id="1013087|human|EastAsia|19920615|H3N2">
			<date value="1992.4535519125684" direction="forwards" units="years"/>
			<attr name="host">
				human
			</attr>
		</taxon>
		<taxon id="1013287|human|EastAsia|19930615|H3N2">
			<date value="1993.4520547945206" direction="forwards" units="years"/>
			<attr name="host">
				human
			</attr>
		</taxon>
		<taxon id="1013230|human|EastAsia|19920615|H3N2">
			<date value="1992.4535519125684" direction="forwards" units="years"/>
			<attr name="host">
				human
			</attr>
		</taxon>
		<taxon id="23941|human|NorthAmerica|19930203|H3N2">
			<date value="1993.0904109589042" direction="forwards" units="years"/>
			<attr name="host">
				human
			</attr>
		</taxon>
		<taxon id="22537|human|EastAsia|19940615|H3N2">
			<date value="1994.4520547945206" direction="forwards" units="years"/>
			<attr name="host">
				human
			</attr>
		</taxon>
		<taxon id="1013285|human|EastAsia|19930615|H3N2">
			<date value="1993.4520547945206" direction="forwards" units="years"/>
			<attr name="host">
				human
			</attr>
		</taxon>
		<taxon id="1013104|human|SoutheastAsia|19931221|H3N2">
			<date value="1993.9698630136986" direction="forwards" units="years"/>
			<attr name="host">
				human
			</attr>
		</taxon>
		<taxon id="1013306|human|WesternEurope|19960130|H3N2">
			<date value="1996.0792349726776" direction="forwards" units="years"/>
			<attr name="host">
				human
			</attr>
		</taxon>
		<taxon id="23773|human|NorthAmerica|19960122|H3N2">
			<date value="1996.0573770491803" direction="forwards" units="years"/>
			<attr name="host">
				human
			</attr>
		</taxon>
		<taxon id="24149|human|NorthAmerica|19940114|H3N2">
			<date value="1994.035616438356" direction="forwards" units="years"/>
			<attr name="host">
				human
			</attr>
		</taxon>
		<taxon id="1013128|human|SouthAfrica|19970701|H3N2">
			<date value="1997.495890410959" direction="forwards" units="years"/>
			<attr name="host">
				human
			</attr>
		</taxon>
		<taxon id="23289|human|NorthAmerica|19970106|H3N2">
			<date value="1997.013698630137" direction="forwards" units="years"/>
			<attr name="host">
				human
			</attr>
		</taxon>
		<taxon id="1013303|human|EastAsia|19960719|H3N2">
			<date value="1996.5464480874316" direction="forwards" units="years"/>
			<attr name="host">
				human
			</attr>
		</taxon>
		<taxon id="1013637|human|SoutheastAsia|19970602|H3N2">
			<date value="1997.4164383561645" direction="forwards" units="years"/>
			<attr name="host">
				human
			</attr>
		</taxon>
		<taxon id="1013623|human|SoutheastAsia|19950703|H3N2">
			<date value="1995.5013698630137" direction="forwards" units="years"/>
			<attr name="host">
				human
			</attr>
		</taxon>
		<taxon id="1013295|human|EastAsia|19950124|H3N2">
			<date value="1995.0630136986301" direction="forwards" units="years"/>
			<attr name="host">
				human
			</attr>
		</taxon>
		<taxon id="1013331|human|WesternEurope|19980114|H3N2">
			<date value="1998.035616438356" direction="forwards" units="years"/>
			<attr name="host">
				human
			</attr>
		</taxon>
		<taxon id="1013275|human|SouthernEurope|19930615|H3N2">
			<date value="1993.4520547945206" direction="forwards" units="years"/>
			<attr name="host">
				human
			</attr>
		</taxon>
		<taxon id="1013305|human|WesternEurope|19961026|H3N2">
			<date value="1996.8169398907103" direction="forwards" units="years"/>
			<attr name="host">
				human
			</attr>
		</taxon>
		<taxon id="23769|human|NorthAmerica|19960301|H3N2">
			<date value="1996.1639344262296" direction="forwards" units="years"/>
			<attr name="host">
				human
			</attr>
		</taxon>
		<taxon id="1013125|human|SoutheastAsia|19960212|H3N2">
			<date value="1996.1147540983607" direction="forwards" units="years"/>
			<attr name="host">
				human
			</attr>
		</taxon>
		<taxon id="1002399|human|SouthernEurope|19970106|H3N2">
			<date value="1997.013698630137" direction="forwards" units="years"/>
			<attr name="host">
				human
			</attr>
		</taxon>
		<taxon id="1013301|human|EastAsia|19960304|H3N2">
			<date value="1996.172131147541" direction="forwards" units="years"/>
			<attr name="host">
				human
			</attr>
		</taxon>
		<taxon id="23895|human|NorthAmerica|19931230|H3N2">
			<date value="1993.9945205479453" direction="forwards" units="years"/>
			<attr name="host">
				human
			</attr>
		</taxon>
		<taxon id="24155|human|NorthAmerica|19940214|H3N2">
			<date value="1994.1205479452055" direction="forwards" units="years"/>
			<attr name="host">
				human
			</attr>
		</taxon>
		<taxon id="1014028|human|SouthAfrica|19940615|H3N2">
			<date value="1994.4520547945206" direction="forwards" units="years"/>
			<attr name="host">
				human
			</attr>
		</taxon>
		<taxon id="23963|human|NorthAmerica|19941202|H3N2">
			<date value="1994.9178082191781" direction="forwards" units="years"/>
			<attr name="host">
				human
			</attr>
		</taxon>
		<taxon id="1013304|human|EastAsia|19961002|H3N2">
			<date value="1996.7513661202186" direction="forwards" units="years"/>
			<attr name="host">
				human
			</attr>
		</taxon>
		<taxon id="1013290|human|WesternEurope|19940105|H3N2">
			<date value="1994.0109589041097" direction="forwards" units="years"/>
			<attr name="host">
				human
			</attr>
		</taxon>
		<taxon id="1013284|human|WesternEurope|19930615|H3N2">
			<date value="1993.4520547945206" direction="forwards" units="years"/>
			<attr name="host">
				human
			</attr>
		</taxon>
		<taxon id="1013299|human|CentralEurope|19960615|H3N2">
			<date value="1996.4535519125684" direction="forwards" units="years"/>
			<attr name="host">
				human
			</attr>
		</taxon>
		<taxon id="23397|human|NorthAmerica|19961209|H3N2">
			<date value="1996.9371584699454" direction="forwards" units="years"/>
			<attr name="host">
				human
			</attr>
		</taxon>
		<taxon id="1013109|human|WesternEurope|19940615|H3N2">
			<date value="1994.4520547945206" direction="forwards" units="years"/>
			<attr name="host">
				human
			</attr>
		</taxon>
		<taxon id="1013297|human|WesternEurope|19951120|H3N2">
			<date value="1995.8849315068494" direction="forwards" units="years"/>
			<attr name="host">
				human
			</attr>
		</taxon>
		<taxon id="1013132|human|Oceania|19970615|H3N2">
			<date value="1997.4520547945206" direction="forwards" units="years"/>
			<attr name="host">
				human
			</attr>
		</taxon>
		<taxon id="1013307|human|Oceania|19970801|H3N2">
			<date value="1997.5808219178082" direction="forwards" units="years"/>
			<attr name="host">
				human
			</attr>
		</taxon>
		<taxon id="22569|human|NorthAmerica|19971226|H3N2">
			<date value="1997.9835616438356" direction="forwards" units="years"/>
			<attr name="host">
				human
			</attr>
		</taxon>
		<taxon id="24119|human|NorthAmerica|19961112|H3N2">
			<date value="1996.863387978142" direction="forwards" units="years"/>
			<attr name="host">
				human
			</attr>
		</taxon>
		<taxon id="1013628|human|SoutheastAsia|19960703|H3N2">
			<date value="1996.5027322404371" direction="forwards" units="years"/>
			<attr name="host">
				human
			</attr>
		</taxon>
		<taxon id="1013300|human|EastAsia|19960224|H3N2">
			<date value="1996.1475409836066" direction="forwards" units="years"/>
			<attr name="host">
				human
			</attr>
		</taxon>
		<taxon id="21521|human|NorthAmerica|19990129|H3N2">
			<date value="1999.0767123287671" direction="forwards" units="years"/>
			<attr name="host">
				human
			</attr>
		</taxon>
		<taxon id="1013312|human|WesternEurope|20010321|H3N2">
			<date value="2001.2164383561644" direction="forwards" units="years"/>
			<attr name="host">
				human
			</attr>
		</taxon>
		<taxon id="1013308|human|WesternEurope|19971223|H3N2">
			<date value="1997.9753424657533" direction="forwards" units="years"/>
			<attr name="host">
				human
			</attr>
		</taxon>
		<taxon id="21753|human|NorthAmerica|19990209|H3N2">
			<date value="1999.1068493150685" direction="forwards" units="years"/>
			<attr name="host">
				human
			</attr>
		</taxon>
		<taxon id="21337|human|NorthAmerica|20030219|H3N2">
			<date value="2003.1342465753426" direction="forwards" units="years"/>
			<attr name="host">
				human
			</attr>
		</taxon>
		<taxon id="1020710|swine|NorthAmerica|20090924|H3N2">
			<date value="2009.7287671232878" direction="forwards" units="years"/>
			<attr name="host">
				swine
			</attr>
		</taxon>
		<taxon id="1013638|human|SoutheastAsia|19991009|H3N2">
			<date value="1999.7698630136986" direction="forwards" units="years"/>
			<attr name="host">
				human
			</attr>
		</taxon>
		<taxon id="23223|human|Oceania|20000905|H3N2">
			<date value="2000.6775956284152" direction="forwards" units="years"/>
			<attr name="host">
				human
			</attr>
		</taxon>
		<taxon id="1013310|human|WesternEurope|20000106|H3N2">
			<date value="2000.0136612021859" direction="forwards" units="years"/>
			<attr name="host">
				human
			</attr>
		</taxon>
		<taxon id="25905|human|Oceania|20000919|H3N2">
			<date value="2000.7158469945355" direction="forwards" units="years"/>
			<attr name="host">
				human
			</attr>
		</taxon>
		<taxon id="1000347|human|EastAsia|20020615|H3N2">
			<date value="2002.4520547945206" direction="forwards" units="years"/>
			<attr name="host">
				human
			</attr>
		</taxon>
		<taxon id="1013701|human|SoutheastAsia|20080319|H3N2">
			<date value="2008.2131147540983" direction="forwards" units="years"/>
			<attr name="host">
				human
			</attr>
		</taxon>
		<taxon id="1014035|human|EasternEurope|20000615|H3N2">
			<date value="2000.4535519125684" direction="forwards" units="years"/>
			<attr name="host">
				human
			</attr>
		</taxon>
		<taxon id="1007879|human|NorthAmerica|20100616|H3N2">
			<date value="2010.454794520548" direction="forwards" units="years"/>
			<attr name="host">
				human
			</attr>
		</taxon>
		<taxon id="1010719|human|WestAsia|20090101|H3N2">
			<date value="2009.0" direction="forwards" units="years"/>
			<attr name="host">
				human
			</attr>
		</taxon>
		<taxon id="1010728|human|WestAsia|20090201|H3N2">
			<date value="2009.0849315068492" direction="forwards" units="years"/>
			<attr name="host">
				human
			</attr>
		</taxon>
		<taxon id="1013323|human|WesternEurope|20110105|H3N2">
			<date value="2011.0109589041097" direction="forwards" units="years"/>
			<attr name="host">
				human
			</attr>
		</taxon>
		<taxon id="1022027|human|NorthAmerica|20110316|H3N2">
			<date value="2011.2027397260274" direction="forwards" units="years"/>
			<attr name="host">
				human
			</attr>
		</taxon>
		<taxon id="1013586|human|SoutheastAsia|20071218|H3N2">
			<date value="2007.9616438356165" direction="forwards" units="years"/>
			<attr name="host">
				human
			</attr>
		</taxon>
		<taxon id="1002380|human|WestAsia|20080129|H3N2">
			<date value="2008.0765027322404" direction="forwards" units="years"/>
			<attr name="host">
				human
			</attr>
		</taxon>
		<taxon id="1022414|human|NorthAmerica|20070302|H3N2">
			<date value="2007.164383561644" direction="forwards" units="years"/>
			<attr name="host">
				human
			</attr>
		</taxon>
		<taxon id="1010744|human|EastAsia|20090101|H3N2">
			<date value="2009.0" direction="forwards" units="years"/>
			<attr name="host">
				human
			</attr>
		</taxon>
		<taxon id="1014063|human|SouthernSouthAmerica|20070615|H3N2">
			<date value="2007.4520547945206" direction="forwards" units="years"/>
			<attr name="host">
				human
			</attr>
		</taxon>
		<taxon id="1002610|human|Oceania|20070206|H3N2">
			<date value="2007.0986301369862" direction="forwards" units="years"/>
			<attr name="host">
				human
			</attr>
		</taxon>
		<taxon id="1010720|human|CentralAsia|20081201|H3N2">
			<date value="2008.9153005464482" direction="forwards" units="years"/>
			<attr name="host">
				human
			</attr>
		</taxon>
		<taxon id="1003395|human|NorthAmerica|20080227|H3N2">
			<date value="2008.155737704918" direction="forwards" units="years"/>
			<attr name="host">
				human
			</attr>
		</taxon>
		<taxon id="1002912|human|EastAsia|20080115|H3N2">
			<date value="2008.0382513661202" direction="forwards" units="years"/>
			<attr name="host">
				human
			</attr>
		</taxon>
		<taxon id="1002351|human|MiddleAmerica|20070624|H3N2">
			<date value="2007.4767123287672" direction="forwards" units="years"/>
			<attr name="host">
				human
			</attr>
		</taxon>
		<taxon id="1018689|human|NorthAmerica|20081101|H3N2">
			<date value="2008.8333333333333" direction="forwards" units="years"/>
			<attr name="host">
				human
			</attr>
		</taxon>
		<taxon id="1002230|human|EastAsia|20080219|H3N2">
			<date value="2008.1338797814208" direction="forwards" units="years"/>
			<attr name="host">
				human
			</attr>
		</taxon>
		<taxon id="1013319|human|WesternEurope|20060225|H3N2">
			<date value="2006.150684931507" direction="forwards" units="years"/>
			<attr name="host">
				human
			</attr>
		</taxon>
		<taxon id="1012458|human|SoutheastAsia|20070711|H3N2">
			<date value="2007.5232876712328" direction="forwards" units="years"/>
			<attr name="host">
				human
			</attr>
		</taxon>
		<taxon id="1010726|human|Oceania|20090201|H3N2">
			<date value="2009.0849315068492" direction="forwards" units="years"/>
			<attr name="host">
				human
			</attr>
		</taxon>
		<taxon id="1024885|human|NorthAmerica|20070414|H3N2">
			<date value="2007.282191780822" direction="forwards" units="years"/>
			<attr name="host">
				human
			</attr>
		</taxon>
		<taxon id="1024879|human|NorthAmerica|20051122|H3N2">
			<date value="2005.890410958904" direction="forwards" units="years"/>
			<attr name="host">
				human
			</attr>
		</taxon>
		<taxon id="1021667|human|EastAsia|20080615|H3N2">
			<date value="2008.4535519125684" direction="forwards" units="years"/>
			<attr name="host">
				human
			</attr>
		</taxon>
		<taxon id="1018694|human|NorthAmerica|20090401|H3N2">
			<date value="2009.2465753424658" direction="forwards" units="years"/>
			<attr name="host">
				human
			</attr>
		</taxon>
		<taxon id="1007779|human|EastAsia|20090109|H3N2">
			<date value="2009.021917808219" direction="forwards" units="years"/>
			<attr name="host">
				human
			</attr>
		</taxon>
		<taxon id="28412|human|NorthernEurope|20090615|H3N2">
			<date value="2009.4520547945206" direction="forwards" units="years"/>
			<attr name="host">
				human
			</attr>
		</taxon>
		<taxon id="1007077|human|NorthAmerica|20090427|H3N2">
			<date value="2009.317808219178" direction="forwards" units="years"/>
			<attr name="host">
				human
			</attr>
		</taxon>
		<taxon id="1005687|human|SoutheastAsia|20080615|H3N2">
			<date value="2008.4535519125684" direction="forwards" units="years"/>
			<attr name="host">
				human
			</attr>
		</taxon>
		<taxon id="1012728|human|NorthAmerica|20110305|H3N2">
			<date value="2011.172602739726" direction="forwards" units="years"/>
			<attr name="host">
				human
			</attr>
		</taxon>
		<taxon id="1010755|human|TheCaribbean|20100629|H3N2">
			<date value="2010.490410958904" direction="forwards" units="years"/>
			<attr name="host">
				human
			</attr>
		</taxon>
		<taxon id="1024520|human|NorthAmerica|20130119|H3N2">
			<date value="2013.0493150684931" direction="forwards" units="years"/>
			<attr name="host">
				human
			</attr>
		</taxon>
		<taxon id="1024470|human|NorthAmerica|20121223|H3N2">
			<date value="2012.9754098360656" direction="forwards" units="years"/>
			<attr name="host">
				human
			</attr>
		</taxon>
		<taxon id="1025710|human|SoutheastAsia|20120419|H3N2">
			<date value="2012.2978142076502" direction="forwards" units="years"/>
			<attr name="host">
				human
			</attr>
		</taxon>
		<taxon id="1024109|human|MiddleAmerica|20111006|H3N2">
			<date value="2011.7616438356165" direction="forwards" units="years"/>
			<attr name="host">
				human
			</attr>
		</taxon>
		<taxon id="1024443|human|NorthAmerica|20121210|H3N2">
			<date value="2012.9398907103825" direction="forwards" units="years"/>
			<attr name="host">
				human
			</attr>
		</taxon>
		<taxon id="1014012|human|NorthAmerica|20100615|H3N2">
			<date value="2010.4520547945206" direction="forwards" units="years"/>
			<attr name="host">
				human
			</attr>
		</taxon>
		<taxon id="1023009|human|NorthAmerica|20121228|H3N2">
			<date value="2012.9890710382513" direction="forwards" units="years"/>
			<attr name="host">
				human
			</attr>
		</taxon>
		<taxon id="1023326|human|NorthAmerica|20130101|H3N2">
			<date value="2013.0" direction="forwards" units="years"/>
			<attr name="host">
				human
			</attr>
		</taxon>
		<taxon id="1019228|human|NorthAmerica|20121220|H3N2">
			<date value="2012.967213114754" direction="forwards" units="years"/>
			<attr name="host">
				human
			</attr>
		</taxon>
		<taxon id="1023058|human|NorthAmerica|20130103|H3N2">
			<date value="2013.0054794520547" direction="forwards" units="years"/>
			<attr name="host">
				human
			</attr>
		</taxon>
		<taxon id="1010748|human|NorthernSouthAmerica|20101201|H3N2">
			<date value="2010.9150684931508" direction="forwards" units="years"/>
			<attr name="host">
				human
			</attr>
		</taxon>
		<taxon id="1025656|human|SoutheastAsia|20100423|H3N2">
			<date value="2010.3068493150686" direction="forwards" units="years"/>
			<attr name="host">
				human
			</attr>
		</taxon>
		<taxon id="1010729|human|NorthAmerica|20101209|H3N2">
			<date value="2010.9369863013699" direction="forwards" units="years"/>
			<attr name="host">
				human
			</attr>
		</taxon>
		<taxon id="1025346|human|SouthernSouthAmerica|20120620|H3N2">
			<date value="2012.467213114754" direction="forwards" units="years"/>
			<attr name="host">
				human
			</attr>
		</taxon>
		<taxon id="1016122|human|NorthAmerica|20110218|H3N2">
			<date value="2011.131506849315" direction="forwards" units="years"/>
			<attr name="host">
				human
			</attr>
		</taxon>
		<taxon id="1013333|human|WesternEurope|20100421|H3N2">
			<date value="2010.3013698630136" direction="forwards" units="years"/>
			<attr name="host">
				human
			</attr>
		</taxon>
		<taxon id="1014046|human|Oceania|20100615|H3N2">
			<date value="2010.4520547945206" direction="forwards" units="years"/>
			<attr name="host">
				human
			</attr>
		</taxon>
		<taxon id="1021342|human|MidwestSouthAmerican|20120430|H3N2">
			<date value="2012.327868852459" direction="forwards" units="years"/>
			<attr name="host">
				human
			</attr>
		</taxon>
		<taxon id="1010478|human|MiddleAmerica|20100630|H3N2">
			<date value="2010.4931506849316" direction="forwards" units="years"/>
			<attr name="host">
				human
			</attr>
		</taxon>
		<taxon id="1025791|human|MidwestSouthAmerican|20110905|H3N2">
			<date value="2011.676712328767" direction="forwards" units="years"/>
			<attr name="host">
				human
			</attr>
		</taxon>
		<taxon id="1002229|human|WestAsia|20080202|H3N2">
			<date value="2008.0874316939892" direction="forwards" units="years"/>
			<attr name="host">
				human
			</attr>
		</taxon>
		<taxon id="21829|human|Oceania|20041012|H3N2">
			<date value="2004.77868852459" direction="forwards" units="years"/>
			<attr name="host">
				human
			</attr>
		</taxon>
		<taxon id="1013680|human|SoutheastAsia|20060111|H3N2">
			<date value="2006.027397260274" direction="forwards" units="years"/>
			<attr name="host">
				human
			</attr>
		</taxon>
		<taxon id="1012508|human|SoutheastAsia|20060110|H3N2">
			<date value="2006.0246575342467" direction="forwards" units="years"/>
			<attr name="host">
				human
			</attr>
		</taxon>
		<taxon id="1012504|human|SoutheastAsia|20080128|H3N2">
			<date value="2008.0737704918033" direction="forwards" units="years"/>
			<attr name="host">
				human
			</attr>
		</taxon>
		<taxon id="1000494|human|EastAsia|20030615|H3N2">
			<date value="2003.4520547945206" direction="forwards" units="years"/>
			<attr name="host">
				human
			</attr>
		</taxon>
		<taxon id="1014055|human|Oceania|20060615|H3N2">
			<date value="2006.4520547945206" direction="forwards" units="years"/>
			<attr name="host">
				human
			</attr>
		</taxon>
		<taxon id="25055|human|Oceania|20050822|H3N2">
			<date value="2005.6383561643836" direction="forwards" units="years"/>
			<attr name="host">
				human
			</attr>
		</taxon>
		<taxon id="1012702|human|EastAsia|20020615|H3N2">
			<date value="2002.4520547945206" direction="forwards" units="years"/>
			<attr name="host">
				human
			</attr>
		</taxon>
		<taxon id="1011673|human|EastAsia|20050228|H3N2">
			<date value="2005.158904109589" direction="forwards" units="years"/>
			<attr name="host">
				human
			</attr>
		</taxon>
		<taxon id="1013684|human|SoutheastAsia|20061012|H3N2">
			<date value="2006.7780821917809" direction="forwards" units="years"/>
			<attr name="host">
				human
			</attr>
		</taxon>
		<taxon id="1010422|human|NorthAmerica|20031219|H3N2">
			<date value="2003.964383561644" direction="forwards" units="years"/>
			<attr name="host">
				human
			</attr>
		</taxon>
		<taxon id="1002763|human|EastAsia|20040102|H3N2">
			<date value="2004.0027322404371" direction="forwards" units="years"/>
			<attr name="host">
				human
			</attr>
		</taxon>
		<taxon id="1013675|human|SoutheastAsia|20050715|H3N2">
			<date value="2005.5342465753424" direction="forwards" units="years"/>
			<attr name="host">
				human
			</attr>
		</taxon>
		<taxon id="1012690|human|WesternEurope|20031205|H3N2">
			<date value="2003.9260273972602" direction="forwards" units="years"/>
			<attr name="host">
				human
			</attr>
		</taxon>
		<taxon id="1010430|human|SoutheastAsia|20040915|H3N2">
			<date value="2004.704918032787" direction="forwards" units="years"/>
			<attr name="host">
				human
			</attr>
		</taxon>
		<taxon id="26781|human|Oceania|20050130|H3N2">
			<date value="2005.0794520547945" direction="forwards" units="years"/>
			<attr name="host">
				human
			</attr>
		</taxon>
		<taxon id="1010423|human|SoutheastAsia|20031008|H3N2">
			<date value="2003.7671232876712" direction="forwards" units="years"/>
			<attr name="host">
				human
			</attr>
		</taxon>
		<taxon id="1003858|human|EastAsia|20050602|H3N2">
			<date value="2005.4164383561645" direction="forwards" units="years"/>
			<attr name="host">
				human
			</attr>
		</taxon>
		<taxon id="23041|human|Oceania|20050731|H3N2">
			<date value="2005.5780821917808" direction="forwards" units="years"/>
			<attr name="host">
				human
			</attr>
		</taxon>
		<taxon id="1005692|human|SoutheastAsia|20060615|H3N2">
			<date value="2006.4520547945206" direction="forwards" units="years"/>
			<attr name="host">
				human
			</attr>
		</taxon>
		<taxon id="1005698|human|SoutheastAsia|20060615|H3N2">
			<date value="2006.4520547945206" direction="forwards" units="years"/>
			<attr name="host">
				human
			</attr>
		</taxon>
		<taxon id="1012456|human|SoutheastAsia|20051017|H3N2">
			<date value="2005.7917808219179" direction="forwards" units="years"/>
			<attr name="host">
				human
			</attr>
		</taxon>
		<taxon id="1002309|human|NorthAmerica|20030319|H3N2">
			<date value="2003.2109589041097" direction="forwards" units="years"/>
			<attr name="host">
				human
			</attr>
		</taxon>
		<taxon id="1012432|human|SoutheastAsia|20040615|H3N2">
			<date value="2004.4535519125684" direction="forwards" units="years"/>
			<attr name="host">
				human
			</attr>
		</taxon>
		<taxon id="1024889|human|NorthAmerica|20060116|H3N2">
			<date value="2006.041095890411" direction="forwards" units="years"/>
			<attr name="host">
				human
			</attr>
		</taxon>
		<taxon id="1014737|human|NorthAmerica|20120419|H3N2">
			<date value="2012.2978142076502" direction="forwards" units="years"/>
			<attr name="host">
				human
			</attr>
		</taxon>
		<taxon id="1024487|human|NorthAmerica|20130103|H3N2">
			<date value="2013.0054794520547" direction="forwards" units="years"/>
			<attr name="host">
				human
			</attr>
		</taxon>
		<taxon id="23813|human|Oceania|20010709|H3N2">
			<date value="2001.517808219178" direction="forwards" units="years"/>
			<attr name="host">
				human
			</attr>
		</taxon>
		<taxon id="22633|human|NorthAmerica|20030129|H1N2">
			<date value="2003.0767123287671" direction="forwards" units="years"/>
			<attr name="host">
				human
			</attr>
		</taxon>
		<taxon id="1013633|human|SoutheastAsia|19990218|H3N2">
			<date value="1999.131506849315" direction="forwards" units="years"/>
			<attr name="host">
				human
			</attr>
		</taxon>
		<taxon id="1019318|swine|EastAsia|20100215|H3N2">
			<date value="2010.123287671233" direction="forwards" units="years"/>
			<attr name="host">
				swine
			</attr>
		</taxon>
		<taxon id="1003976|swine|EastAsia|20040325|H3N2">
			<date value="2004.2295081967213" direction="forwards" units="years"/>
			<attr name="host">
				swine
			</attr>
		</taxon>
		<taxon id="1013624|human|SoutheastAsia|19950927|H3N2">
			<date value="1995.7369863013698" direction="forwards" units="years"/>
			<attr name="host">
				human
			</attr>
		</taxon>
		<taxon id="1013210|human|EastAsia|19900615|H3N2">
			<date value="1990.4520547945206" direction="forwards" units="years"/>
			<attr name="host">
				human
			</attr>
		</taxon>
		<taxon id="1013239|human|WesternEurope|19911219|H3N2">
			<date value="1991.964383561644" direction="forwards" units="years"/>
			<attr name="host">
				human
			</attr>
		</taxon>
		<taxon id="1013193|human|WesternEurope|19880615|H3N2">
			<date value="1988.4535519125684" direction="forwards" units="years"/>
			<attr name="host">
				human
			</attr>
		</taxon>
		<taxon id="1013208|human|NorthAmerica|19900615|H3N2">
			<date value="1990.4520547945206" direction="forwards" units="years"/>
			<attr name="host">
				human
			</attr>
		</taxon>
		<taxon id="16806|human|EastAsia|19890615|H3N2">
			<date value="1989.4520547945206" direction="forwards" units="years"/>
			<attr name="host">
				human
			</attr>
		</taxon>
		<taxon id="1013278|human|WesternEurope|19930305|H3N2">
			<date value="1993.172602739726" direction="forwards" units="years"/>
			<attr name="host">
				human
			</attr>
		</taxon>
		<taxon id="1013261|human|WesternEurope|19911204|H3N2">
			<date value="1991.9232876712329" direction="forwards" units="years"/>
			<attr name="host">
				human
			</attr>
		</taxon>
		<taxon id="22659|human|EastAsia|19830615|H3N2">
			<date value="1983.4520547945206" direction="forwards" units="years"/>
			<attr name="host">
				human
			</attr>
		</taxon>
		<taxon id="1014165|swine|EastAsia|20080715|H3N2">
			<date value="2008.535519125683" direction="forwards" units="years"/>
			<attr name="host">
				swine
			</attr>
		</taxon>
		<taxon id="1013172|human|WesternEurope|19760615|H3N2">
			<date value="1976.4535519125684" direction="forwards" units="years"/>
			<attr name="host">
				human
			</attr>
		</taxon>
		<taxon id="21967|human|EastAsia|19730615|H3N2">
			<date value="1973.4520547945206" direction="forwards" units="years"/>
			<attr name="host">
				human
			</attr>
		</taxon>
		<taxon id="26389|human|NorthAmerica|19770615|H3N2">
			<date value="1977.4520547945206" direction="forwards" units="years"/>
			<attr name="host">
				human
			</attr>
		</taxon>
		<taxon id="1013176|human|WesternEurope|19770615|H3N2">
			<date value="1977.4520547945206" direction="forwards" units="years"/>
			<attr name="host">
				human
			</attr>
		</taxon>
		<taxon id="1014955|human|NorthAmerica|19600615|H2N2">
			<date value="1960.4535519125684" direction="forwards" units="years"/>
			<attr name="host">
				human
			</attr>
		</taxon>
		<taxon id="1003151|human|EasternEurope|19650615|H2N2">
			<date value="1965.4520547945206" direction="forwards" units="years"/>
			<attr name="host">
				human
			</attr>
		</taxon>
		<taxon id="1010340|human|WesternEurope|19330601|H1N1">
			<date value="1933.4136986301369" direction="forwards" units="years"/>
			<attr name="host">
				human
			</attr>
		</taxon>
		<taxon id="16804|human|WesternEurope|19330615|H1N1">
			<date value="1933.4520547945206" direction="forwards" units="years"/>
			<attr name="host">
				human
			</attr>
		</taxon>
		<taxon id="1018547|human|NorthAmerica|19760615|H1N1">
			<date value="1976.4535519125684" direction="forwards" units="years"/>
			<attr name="host">
				human
			</attr>
		</taxon>
		<taxon id="1010658|avian_domesticbirds|WestAsia|20100815|H9N2">
			<date value="2010.6191780821919" direction="forwards" units="years"/>
			<attr name="host">
				avian_domesticbirds
			</attr>
		</taxon>
		<taxon id="1004062|swine|NorthAmerica|19310615|H1N1">
			<date value="1931.4520547945206" direction="forwards" units="years"/>
			<attr name="host">
				swine
			</attr>
		</taxon>
		<taxon id="1000675|swine|NorthAmerica|19420615|H1N1">
			<date value="1942.4520547945206" direction="forwards" units="years"/>
			<attr name="host">
				swine
			</attr>
		</taxon>
		<taxon id="1001054|swine|NorthAmerica|19570615|H1N1">
			<date value="1957.4520547945206" direction="forwards" units="years"/>
			<attr name="host">
				swine
			</attr>
		</taxon>
		<taxon id="1001232|swine|NorthAmerica|19610615|H1N1">
			<date value="1961.4520547945206" direction="forwards" units="years"/>
			<attr name="host">
				swine
			</attr>
		</taxon>
		<taxon id="26737|swine|NorthAmerica|19710615|H1N1">
			<date value="1971.4520547945206" direction="forwards" units="years"/>
			<attr name="host">
				swine
			</attr>
		</taxon>
		<taxon id="28056|swine|EastAsia|20050615|H1N1">
			<date value="2005.4520547945206" direction="forwards" units="years"/>
			<attr name="host">
				swine
			</attr>
		</taxon>
		<taxon id="1003326|swine|EastAsia|20060615|H1N2">
			<date value="2006.4520547945206" direction="forwards" units="years"/>
			<attr name="host">
				swine
			</attr>
		</taxon>
		<taxon id="28060|swine|EastAsia|20050615|H1N2">
			<date value="2005.4520547945206" direction="forwards" units="years"/>
			<attr name="host">
				swine
			</attr>
		</taxon>
		<taxon id="28057|swine|EastAsia|20040615|H1N2">
			<date value="2004.4535519125684" direction="forwards" units="years"/>
			<attr name="host">
				swine
			</attr>
		</taxon>
		<taxon id="28059|swine|EastAsia|20040615|H1N2">
			<date value="2004.4535519125684" direction="forwards" units="years"/>
			<attr name="host">
				swine
			</attr>
		</taxon>
		<taxon id="28058|swine|EastAsia|20000615|H1N2">
			<date value="2000.4535519125684" direction="forwards" units="years"/>
			<attr name="host">
				swine
			</attr>
		</taxon>
		<taxon id="1018546|human|NorthAmerica|19760615|H1N1">
			<date value="1976.4535519125684" direction="forwards" units="years"/>
			<attr name="host">
				human
			</attr>
		</taxon>
		<taxon id="1001240|swine|EastAsia|19810615|H1N1">
			<date value="1981.4520547945206" direction="forwards" units="years"/>
			<attr name="host">
				swine
			</attr>
		</taxon>
		<taxon id="1014764|swine|WesternEurope|19901207|H1N1">
			<date value="1990.9315068493152" direction="forwards" units="years"/>
			<attr name="host">
				swine
			</attr>
		</taxon>
		<taxon id="26721|swine|NorthAmerica|19760615|H1N1">
			<date value="1976.4535519125684" direction="forwards" units="years"/>
			<attr name="host">
				swine
			</attr>
		</taxon>
		<taxon id="1000762|swine|NorthAmerica|19770615|H1N1">
			<date value="1977.4520547945206" direction="forwards" units="years"/>
			<attr name="host">
				swine
			</attr>
		</taxon>
		<taxon id="1009901|swine|EastAsia|19791228|H1N1">
			<date value="1979.9890410958903" direction="forwards" units="years"/>
			<attr name="host">
				swine
			</attr>
		</taxon>
		<taxon id="26735|swine|NorthAmerica|19780615|H1N1">
			<date value="1978.4520547945206" direction="forwards" units="years"/>
			<attr name="host">
				swine
			</attr>
		</taxon>
		<taxon id="1023938|avian_waterfowl|NorthAmerica|19830615|H1N1">
			<date value="1983.4520547945206" direction="forwards" units="years"/>
			<attr name="host">
				avian_waterfowl
			</attr>
		</taxon>
		<taxon id="26729|swine|NorthAmerica|19810615|H1N1">
			<date value="1981.4520547945206" direction="forwards" units="years"/>
			<attr name="host">
				swine
			</attr>
		</taxon>
		<taxon id="26739|swine|NorthAmerica|19800615|H1N1">
			<date value="1980.4535519125684" direction="forwards" units="years"/>
			<attr name="host">
				swine
			</attr>
		</taxon>
		<taxon id="1012649|swine|SoutheastAsia|20090715|H3N2">
			<date value="2009.5342465753424" direction="forwards" units="years"/>
			<attr name="host">
				swine
			</attr>
		</taxon>
		<taxon id="1021595|swine|SoutheastAsia|20120213|H1N1">
			<date value="2012.1174863387978" direction="forwards" units="years"/>
			<attr name="host">
				swine
			</attr>
		</taxon>
		<taxon id="1019147|swine|SoutheastAsia|20091117|H3N2">
			<date value="2009.876712328767" direction="forwards" units="years"/>
			<attr name="host">
				swine
			</attr>
		</taxon>
		<taxon id="1000475|swine|NorthAmerica|20030615|H1N1">
			<date value="2003.4520547945206" direction="forwards" units="years"/>
			<attr name="host">
				swine
			</attr>
		</taxon>
		<taxon id="1000334|swine|NorthAmerica|20040615|H1N2">
			<date value="2004.4535519125684" direction="forwards" units="years"/>
			<attr name="host">
				swine
			</attr>
		</taxon>
		<taxon id="1001944|swine|SoutheastAsia|20050615|H3N2">
			<date value="2005.4520547945206" direction="forwards" units="years"/>
			<attr name="host">
				swine
			</attr>
		</taxon>
		<taxon id="1009957|swine|EastAsia|20000915|H1N1">
			<date value="2000.704918032787" direction="forwards" units="years"/>
			<attr name="host">
				swine
			</attr>
		</taxon>
		<taxon id="1007002|swine|EastAsia|20090604|H1N1">
			<date value="2009.4219178082192" direction="forwards" units="years"/>
			<attr name="host">
				swine
			</attr>
		</taxon>
		<taxon id="1009932|swine|EastAsia|20010327|H1N1">
			<date value="2001.2328767123288" direction="forwards" units="years"/>
			<attr name="host">
				swine
			</attr>
		</taxon>
		<taxon id="1011406|swine|NorthAmerica|20020615|H1N1">
			<date value="2002.4520547945206" direction="forwards" units="years"/>
			<attr name="host">
				swine
			</attr>
		</taxon>
		<taxon id="1010539|swine|SoutheastAsia|20100215|H3N2">
			<date value="2010.123287671233" direction="forwards" units="years"/>
			<attr name="host">
				swine
			</attr>
		</taxon>
		<taxon id="1025239|swine|EastAsia|20100930|H1N1">
			<date value="2010.7452054794521" direction="forwards" units="years"/>
			<attr name="host">
				swine
			</attr>
		</taxon>
		<taxon id="1025272|swine|EastAsia|20120913|H1N2">
			<date value="2012.6994535519125" direction="forwards" units="years"/>
			<attr name="host">
				swine
			</attr>
		</taxon>
		<taxon id="1025162|swine|EastAsia|20111020|H1N2">
			<date value="2011.8" direction="forwards" units="years"/>
			<attr name="host">
				swine
			</attr>
		</taxon>
		<taxon id="1010445|swine|EastAsia|20090310|H1N2">
			<date value="2009.186301369863" direction="forwards" units="years"/>
			<attr name="host">
				swine
			</attr>
		</taxon>
		<taxon id="1025408|swine|EastAsia|20130615|H3N2">
			<date value="2013.4520547945206" direction="forwards" units="years"/>
			<attr name="host">
				swine
			</attr>
		</taxon>
		<taxon id="1024981|swine|EastAsia|20100805|H1N1">
			<date value="2010.5917808219178" direction="forwards" units="years"/>
			<attr name="host">
				swine
			</attr>
		</taxon>
		<taxon id="1011531|swine|EastAsia|20100528|H1N1">
			<date value="2010.4027397260274" direction="forwards" units="years"/>
			<attr name="host">
				swine
			</attr>
		</taxon>
		<taxon id="1021732|swine|EastAsia|20130306|H1N1">
			<date value="2013.1753424657534" direction="forwards" units="years"/>
			<attr name="host">
				swine
			</attr>
		</taxon>
		<taxon id="1025138|swine|EastAsia|20110818|H1N1">
			<date value="2011.627397260274" direction="forwards" units="years"/>
			<attr name="host">
				swine
			</attr>
		</taxon>
		<taxon id="1020869|swine|NorthAmerica|20030122|H1N1">
			<date value="2003.0575342465754" direction="forwards" units="years"/>
			<attr name="host">
				swine
			</attr>
		</taxon>
		<taxon id="1020730|swine|NorthAmerica|20030829|H1N1">
			<date value="2003.6575342465753" direction="forwards" units="years"/>
			<attr name="host">
				swine
			</attr>
		</taxon>
		<taxon id="1011014|swine|NorthAmerica|19980615|H3N2">
			<date value="1998.4520547945206" direction="forwards" units="years"/>
			<attr name="host">
				swine
			</attr>
		</taxon>
		<taxon id="1025052|swine|EastAsia|20110924|H3N2">
			<date value="2011.7287671232878" direction="forwards" units="years"/>
			<attr name="host">
				swine
			</attr>
		</taxon>
		<taxon id="1009665|human|NorthernSouthAmerica|20090619|H1N1">
			<date value="2009.4630136986302" direction="forwards" units="years"/>
			<attr name="host">
				human
			</attr>
		</taxon>
		<taxon id="1026316|swine|SouthernEurope|20130115|H1N1">
			<date value="2013.0383561643835" direction="forwards" units="years"/>
			<attr name="host">
				swine
			</attr>
		</taxon>
		<taxon id="28817|swine|NorthAmerica|20120907|H1N2">
			<date value="2012.6830601092897" direction="forwards" units="years"/>
			<attr name="host">
				swine
			</attr>
		</taxon>
		<taxon id="1014542|human|SoutheastAsia|20100713|H1N1">
			<date value="2010.5287671232877" direction="forwards" units="years"/>
			<attr name="host">
				human
			</attr>
		</taxon>
		<taxon id="1010663|human|SouthernSouthAmerica|20100701|H1N1">
			<date value="2010.495890410959" direction="forwards" units="years"/>
			<attr name="host">
				human
			</attr>
		</taxon>
		<taxon id="1026235|human|NorthernEurope|20100615|H1N1">
			<date value="2010.4520547945206" direction="forwards" units="years"/>
			<attr name="host">
				human
			</attr>
		</taxon>
		<taxon id="1009695|human|NorthAmerica|20100126|H1N1">
			<date value="2010.0684931506848" direction="forwards" units="years"/>
			<attr name="host">
				human
			</attr>
		</taxon>
		<taxon id="1015310|human|SoutheastAsia|20090903|H1N1">
			<date value="2009.6712328767123" direction="forwards" units="years"/>
			<attr name="host">
				human
			</attr>
		</taxon>
		<taxon id="1015457|human|WesternEurope|20090806|H1N1">
			<date value="2009.5945205479452" direction="forwards" units="years"/>
			<attr name="host">
				human
			</attr>
		</taxon>
		<taxon id="1005513|human|SoutheastAsia|20090714|H1N1">
			<date value="2009.531506849315" direction="forwards" units="years"/>
			<attr name="host">
				human
			</attr>
		</taxon>
		<taxon id="1006867|human|SouthernEurope|20091202|H1N1">
			<date value="2009.9178082191781" direction="forwards" units="years"/>
			<attr name="host">
				human
			</attr>
		</taxon>
		<taxon id="1026138|swine|EastAsia|20100215|H1N1">
			<date value="2010.123287671233" direction="forwards" units="years"/>
			<attr name="host">
				swine
			</attr>
		</taxon>
		<taxon id="1010257|human|EastAsia|20091102|H1N1">
			<date value="2009.835616438356" direction="forwards" units="years"/>
			<attr name="host">
				human
			</attr>
		</taxon>
		<taxon id="1003482|human|SouthernEurope|20090527|H1N1">
			<date value="2009.4" direction="forwards" units="years"/>
			<attr name="host">
				human
			</attr>
		</taxon>
		<taxon id="1014253|human|SoutheastAsia|20090713|H1N1">
			<date value="2009.5287671232877" direction="forwards" units="years"/>
			<attr name="host">
				human
			</attr>
		</taxon>
		<taxon id="1007108|human|SouthernSouthAmerica|20090530|H1N1">
			<date value="2009.4082191780822" direction="forwards" units="years"/>
			<attr name="host">
				human
			</attr>
		</taxon>
		<taxon id="1008600|human|SouthernSouthAmerica|20090706|H1N1">
			<date value="2009.509589041096" direction="forwards" units="years"/>
			<attr name="host">
				human
			</attr>
		</taxon>
		<taxon id="1025122|swine|EastAsia|20110721|H3N2">
			<date value="2011.5506849315068" direction="forwards" units="years"/>
			<attr name="host">
				swine
			</attr>
		</taxon>
		<taxon id="1012643|swine|CentralEurope|20100321|H1N1">
			<date value="2010.2164383561644" direction="forwards" units="years"/>
			<attr name="host">
				swine
			</attr>
		</taxon>
		<taxon id="1021449|others|EasternSouthAmerica|20110725|H1N2">
			<date value="2011.5616438356165" direction="forwards" units="years"/>
			<attr name="host">
				others
			</attr>
		</taxon>
		<taxon id="27918|swine|NorthAmerica|20090826|H1N1">
			<date value="2009.6493150684933" direction="forwards" units="years"/>
			<attr name="host">
				swine
			</attr>
		</taxon>
		<taxon id="1024064|human|EastAfrica|20091103|H1N1">
			<date value="2009.8383561643836" direction="forwards" units="years"/>
			<attr name="host">
				human
			</attr>
		</taxon>
		<taxon id="1025798|human|MidwestSouthAmerican|20090701|H1N1">
			<date value="2009.495890410959" direction="forwards" units="years"/>
			<attr name="host">
				human
			</attr>
		</taxon>
		<taxon id="1020670|swine|NorthAmerica|20100113|H1N2">
			<date value="2010.0328767123287" direction="forwards" units="years"/>
			<attr name="host">
				swine
			</attr>
		</taxon>
		<taxon id="1007010|human|EasternEurope|20091102|H1N1">
			<date value="2009.835616438356" direction="forwards" units="years"/>
			<attr name="host">
				human
			</attr>
		</taxon>
		<taxon id="1011317|human|MidwestSouthAmerican|20091007|H1N1">
			<date value="2009.7643835616439" direction="forwards" units="years"/>
			<attr name="host">
				human
			</attr>
		</taxon>
		<taxon id="1025103|swine|EastAsia|20120311|H3N2">
			<date value="2012.191256830601" direction="forwards" units="years"/>
			<attr name="host">
				swine
			</attr>
		</taxon>
		<taxon id="1025075|swine|EastAsia|20111106|H1N2">
			<date value="2011.8465753424657" direction="forwards" units="years"/>
			<attr name="host">
				swine
			</attr>
		</taxon>
		<taxon id="1012993|human|EastAsia|20090702|H1N1">
			<date value="2009.4986301369863" direction="forwards" units="years"/>
			<attr name="host">
				human
			</attr>
		</taxon>
		<taxon id="1007421|human|CentralEurope|20091124|H1N1">
			<date value="2009.8958904109588" direction="forwards" units="years"/>
			<attr name="host">
				human
			</attr>
		</taxon>
		<taxon id="1025173|swine|EastAsia|20111020|H1N1">
			<date value="2011.8" direction="forwards" units="years"/>
			<attr name="host">
				swine
			</attr>
		</taxon>
		<taxon id="28747|swine|NorthAmerica|20111222|H1N1">
			<date value="2011.972602739726" direction="forwards" units="years"/>
			<attr name="host">
				swine
			</attr>
		</taxon>
		<taxon id="1025289|swine|EastAsia|20120906|H3N2">
			<date value="2012.6803278688524" direction="forwards" units="years"/>
			<attr name="host">
				swine
			</attr>
		</taxon>
		<taxon id="1020711|swine|NorthAmerica|20111108|H3N2">
			<date value="2011.8520547945207" direction="forwards" units="years"/>
			<attr name="host">
				swine
			</attr>
		</taxon>
		<taxon id="1025932|swine|SoutheastAsia|20131130|H3N2">
			<date value="2013.9123287671232" direction="forwards" units="years"/>
			<attr name="host">
				swine
			</attr>
		</taxon>
		<taxon id="1004383|human|EastAsia|20090615|H1N1">
			<date value="2009.4520547945206" direction="forwards" units="years"/>
			<attr name="host">
				human
			</attr>
		</taxon>
		<taxon id="1011330|human|MidwestSouthAmerican|20090627|H1N1">
			<date value="2009.4849315068493" direction="forwards" units="years"/>
			<attr name="host">
				human
			</attr>
		</taxon>
		<taxon id="1010624|swine|NorthAmerica|20090706|H1N1">
			<date value="2009.509589041096" direction="forwards" units="years"/>
			<attr name="host">
				swine
			</attr>
		</taxon>
		<taxon id="1012650|swine|SoutheastAsia|20091115|H1N1">
			<date value="2009.8712328767124" direction="forwards" units="years"/>
			<attr name="host">
				swine
			</attr>
		</taxon>
		<taxon id="1004378|human|SoutheastAsia|20090506|H1N1">
			<date value="2009.3424657534247" direction="forwards" units="years"/>
			<attr name="host">
				human
			</attr>
		</taxon>
		<taxon id="1004592|human|NorthAmerica|20090509|H1N1">
			<date value="2009.3506849315067" direction="forwards" units="years"/>
			<attr name="host">
				human
			</attr>
		</taxon>
		<taxon id="27833|human|SouthAsia|20090907|H1N1">
			<date value="2009.682191780822" direction="forwards" units="years"/>
			<attr name="host">
				human
			</attr>
		</taxon>
		<taxon id="1003823|human|NorthAmerica|20090508|H1N1">
			<date value="2009.3479452054794" direction="forwards" units="years"/>
			<attr name="host">
				human
			</attr>
		</taxon>
		<taxon id="1013936|human|EasternSouthAmerica|20090812|H1N1">
			<date value="2009.6109589041096" direction="forwards" units="years"/>
			<attr name="host">
				human
			</attr>
		</taxon>
		<taxon id="1007322|avian_domesticbirds|NorthAmerica|20091103|H1N1">
			<date value="2009.8383561643836" direction="forwards" units="years"/>
			<attr name="host">
				avian_domesticbirds
			</attr>
		</taxon>
		<taxon id="1004381|human|WesternEurope|20090430|H1N1">
			<date value="2009.3260273972603" direction="forwards" units="years"/>
			<attr name="host">
				human
			</attr>
		</taxon>
		<taxon id="1009679|human|TheCaribbean|20090608|H1N1">
			<date value="2009.4328767123288" direction="forwards" units="years"/>
			<attr name="host">
				human
			</attr>
		</taxon>
		<taxon id="1021516|others|EastAsia|20091115|H1N1">
			<date value="2009.8712328767124" direction="forwards" units="years"/>
			<attr name="host">
				others
			</attr>
		</taxon>
		<taxon id="1025057|swine|EastAsia|20111009|H1N2">
			<date value="2011.7698630136986" direction="forwards" units="years"/>
			<attr name="host">
				swine
			</attr>
		</taxon>
		<taxon id="1012225|human|EastAsia|20091115|H1N1">
			<date value="2009.8712328767124" direction="forwards" units="years"/>
			<attr name="host">
				human
			</attr>
		</taxon>
		<taxon id="1020820|swine|CentralEurope|20120222|H1N2">
			<date value="2012.1420765027322" direction="forwards" units="years"/>
			<attr name="host">
				swine
			</attr>
		</taxon>
		<taxon id="1020815|swine|NorthAmerica|20111109|H1N1">
			<date value="2011.854794520548" direction="forwards" units="years"/>
			<attr name="host">
				swine
			</attr>
		</taxon>
		<taxon id="1013745|human|SoutheastAsia|20090805|H1N1">
			<date value="2009.5917808219178" direction="forwards" units="years"/>
			<attr name="host">
				human
			</attr>
		</taxon>
		<taxon id="1019370|human|NorthernEurope|20130212|H1N1">
			<date value="2013.1150684931506" direction="forwards" units="years"/>
			<attr name="host">
				human
			</attr>
		</taxon>
		<taxon id="1025931|swine|SoutheastAsia|20140120|H3N2">
			<date value="2014.0520547945205" direction="forwards" units="years"/>
			<attr name="host">
				swine
			</attr>
		</taxon>
		<taxon id="1016127|human|EastAsia|20100728|H1N1">
			<date value="2010.5698630136985" direction="forwards" units="years"/>
			<attr name="host">
				human
			</attr>
		</taxon>
		<taxon id="1011435|swine|TheCaribbean|20101101|H1N1">
			<date value="2010.8328767123287" direction="forwards" units="years"/>
			<attr name="host">
				swine
			</attr>
		</taxon>
		<taxon id="1011434|swine|TheCaribbean|20101101|H1N1">
			<date value="2010.8328767123287" direction="forwards" units="years"/>
			<attr name="host">
				swine
			</attr>
		</taxon>
		<taxon id="1014928|swine|SoutheastAsia|20110215|H1N1">
			<date value="2011.123287671233" direction="forwards" units="years"/>
			<attr name="host">
				swine
			</attr>
		</taxon>
		<taxon id="1005599|human|Oceania|20090803|H1N1">
			<date value="2009.5863013698631" direction="forwards" units="years"/>
			<attr name="host">
				human
			</attr>
		</taxon>
		<taxon id="1007308|human|WesternEurope|20100104|H1N1">
			<date value="2010.0082191780823" direction="forwards" units="years"/>
			<attr name="host">
				human
			</attr>
		</taxon>
		<taxon id="1026088|human|NorthernEurope|20140218|H1N1">
			<date value="2014.131506849315" direction="forwards" units="years"/>
			<attr name="host">
				human
			</attr>
		</taxon>
		<taxon id="1018821|human|SouthAsia|20130218|H1N1">
			<date value="2013.131506849315" direction="forwards" units="years"/>
			<attr name="host">
				human
			</attr>
		</taxon>
		<taxon id="1008095|human|EasternEurope|20100107|H1N1">
			<date value="2010.0164383561644" direction="forwards" units="years"/>
			<attr name="host">
				human
			</attr>
		</taxon>
		<taxon id="1016108|human|NorthAmerica|20110113|H1N1">
			<date value="2011.0328767123287" direction="forwards" units="years"/>
			<attr name="host">
				human
			</attr>
		</taxon>
		<taxon id="1025283|swine|EastAsia|20120802|H3N2">
			<date value="2012.5846994535518" direction="forwards" units="years"/>
			<attr name="host">
				swine
			</attr>
		</taxon>
		<taxon id="1009978|swine|NorthAmerica|20100505|H1N2">
			<date value="2010.3397260273973" direction="forwards" units="years"/>
			<attr name="host">
				swine
			</attr>
		</taxon>
		<taxon id="1026424|swine|EastAsia|20121115|H1N2">
			<date value="2012.8715846994535" direction="forwards" units="years"/>
			<attr name="host">
				swine
			</attr>
		</taxon>
		<taxon id="1020644|swine|NorthAmerica|20080402|H1N1">
			<date value="2008.2513661202186" direction="forwards" units="years"/>
			<attr name="host">
				swine
			</attr>
		</taxon>
		<taxon id="1011405|swine|NorthAmerica|20010615|H1N2">
			<date value="2001.4520547945206" direction="forwards" units="years"/>
			<attr name="host">
				swine
			</attr>
		</taxon>
		<taxon id="1020896|swine|NorthAmerica|20040225|H1N1">
			<date value="2004.1502732240438" direction="forwards" units="years"/>
			<attr name="host">
				swine
			</attr>
		</taxon>
		<taxon id="29017|swine|NorthAmerica|20031015|H1N1">
			<date value="2003.786301369863" direction="forwards" units="years"/>
			<attr name="host">
				swine
			</attr>
		</taxon>
		<taxon id="1011404|swine|NorthAmerica|20030615|H1N2">
			<date value="2003.4520547945206" direction="forwards" units="years"/>
			<attr name="host">
				swine
			</attr>
		</taxon>
		<taxon id="1008821|swine|NorthAmerica|20030215|H3N2">
			<date value="2003.123287671233" direction="forwards" units="years"/>
			<attr name="host">
				swine
			</attr>
		</taxon>
		<taxon id="1020740|swine|NorthAmerica|20040303|H3N2">
			<date value="2004.1693989071039" direction="forwards" units="years"/>
			<attr name="host">
				swine
			</attr>
		</taxon>
		<taxon id="1020773|swine|NorthAmerica|20090721|H1N2">
			<date value="2009.5506849315068" direction="forwards" units="years"/>
			<attr name="host">
				swine
			</attr>
		</taxon>
		<taxon id="1020733|swine|NorthAmerica|20031003|H3N2">
			<date value="2003.7534246575342" direction="forwards" units="years"/>
			<attr name="host">
				swine
			</attr>
		</taxon>
		<taxon id="1000682|human|NorthAmerica|20050615|H1N1">
			<date value="2005.4520547945206" direction="forwards" units="years"/>
			<attr name="host">
				human
			</attr>
		</taxon>
		<taxon id="1001902|swine|NorthAmerica|20060615|H2N3">
			<date value="2006.4520547945206" direction="forwards" units="years"/>
			<attr name="host">
				swine
			</attr>
		</taxon>
		<taxon id="1016505|swine|NorthAmerica|20100920|H3N2">
			<date value="2010.717808219178" direction="forwards" units="years"/>
			<attr name="host">
				swine
			</attr>
		</taxon>
		<taxon id="1018297|swine|EastAsia|20111205|H1N2">
			<date value="2011.9260273972602" direction="forwards" units="years"/>
			<attr name="host">
				swine
			</attr>
		</taxon>
		<taxon id="1018289|swine|EastAsia|20120306|H1N2">
			<date value="2012.1775956284152" direction="forwards" units="years"/>
			<attr name="host">
				swine
			</attr>
		</taxon>
		<taxon id="1021481|swine|NorthAmerica|20121204|H3N2">
			<date value="2012.9234972677596" direction="forwards" units="years"/>
			<attr name="host">
				swine
			</attr>
		</taxon>
		<taxon id="28391|swine|NorthAmerica|20100428|H3N2">
			<date value="2010.3205479452056" direction="forwards" units="years"/>
			<attr name="host">
				swine
			</attr>
		</taxon>
		<taxon id="1014753|swine|EastAsia|20090115|H1N2">
			<date value="2009.0383561643835" direction="forwards" units="years"/>
			<attr name="host">
				swine
			</attr>
		</taxon>
		<taxon id="1025294|human|NorthAmerica|20100615|H3N2">
			<date value="2010.4520547945206" direction="forwards" units="years"/>
			<attr name="host">
				human
			</attr>
		</taxon>
		<taxon id="1025577|swine|NorthAmerica|20130831|H3N2">
			<date value="2013.66301369863" direction="forwards" units="years"/>
			<attr name="host">
				swine
			</attr>
		</taxon>
		<taxon id="1025586|swine|NorthAmerica|20111007|H1N1">
			<date value="2011.7643835616439" direction="forwards" units="years"/>
			<attr name="host">
				swine
			</attr>
		</taxon>
		<taxon id="1021623|swine|NorthAmerica|20140103|H3N2">
			<date value="2014.0054794520547" direction="forwards" units="years"/>
			<attr name="host">
				swine
			</attr>
		</taxon>
		<taxon id="1023986|swine|NorthAmerica|20130701|H3N2">
			<date value="2013.495890410959" direction="forwards" units="years"/>
			<attr name="host">
				swine
			</attr>
		</taxon>
		<taxon id="1020627|swine|NorthAmerica|20070308|H1N2">
			<date value="2007.1808219178083" direction="forwards" units="years"/>
			<attr name="host">
				swine
			</attr>
		</taxon>
		<taxon id="1026055|swine|NorthAmerica|20140725|H3N2">
			<date value="2014.5616438356165" direction="forwards" units="years"/>
			<attr name="host">
				swine
			</attr>
		</taxon>
		<taxon id="1023400|human|NorthAmerica|20121215|H1N2">
			<date value="2012.9535519125684" direction="forwards" units="years"/>
			<attr name="host">
				human
			</attr>
		</taxon>
		<taxon id="1011463|swine|NorthAmerica|20050818|H3N2">
			<date value="2005.627397260274" direction="forwards" units="years"/>
			<attr name="host">
				swine
			</attr>
		</taxon>
		<taxon id="1011479|swine|NorthAmerica|20070119|H3N2">
			<date value="2007.0493150684931" direction="forwards" units="years"/>
			<attr name="host">
				swine
			</attr>
		</taxon>
		<taxon id="1020893|swine|NorthAmerica|20100120|H3N2">
			<date value="2010.0520547945205" direction="forwards" units="years"/>
			<attr name="host">
				swine
			</attr>
		</taxon>
		<taxon id="1011468|swine|NorthAmerica|20080312|H1N1">
			<date value="2008.1939890710382" direction="forwards" units="years"/>
			<attr name="host">
				swine
			</attr>
		</taxon>
		<taxon id="1018755|swine|EastAsia|20120423|H3N2">
			<date value="2012.308743169399" direction="forwards" units="years"/>
			<attr name="host">
				swine
			</attr>
		</taxon>
		<taxon id="1018371|swine|NorthAmerica|20120228|H3N2">
			<date value="2012.1584699453551" direction="forwards" units="years"/>
			<attr name="host">
				swine
			</attr>
		</taxon>
		<taxon id="1021514|swine|NorthAmerica|20130910|H1N1">
			<date value="2013.690410958904" direction="forwards" units="years"/>
			<attr name="host">
				swine
			</attr>
		</taxon>
		<taxon id="1012640|swine|NorthAmerica|20081218|H1N1">
			<date value="2008.9617486338798" direction="forwards" units="years"/>
			<attr name="host">
				swine
			</attr>
		</taxon>
		<taxon id="1026363|swine|NorthAmerica|20121231|H3N2">
			<date value="2012.9972677595629" direction="forwards" units="years"/>
			<attr name="host">
				swine
			</attr>
		</taxon>
		<taxon id="1025628|swine|NorthAmerica|20111116|H1N1">
			<date value="2011.8739726027397" direction="forwards" units="years"/>
			<attr name="host">
				swine
			</attr>
		</taxon>
		<taxon id="1001227|human|NorthAmerica|20050615|H3N2">
			<date value="2005.4520547945206" direction="forwards" units="years"/>
			<attr name="host">
				human
			</attr>
		</taxon>
		<taxon id="1012760|swine|NorthAmerica|20101116|H3N2">
			<date value="2010.8739726027397" direction="forwards" units="years"/>
			<attr name="host">
				swine
			</attr>
		</taxon>
		<taxon id="1012765|swine|NorthAmerica|20110113|H3N2">
			<date value="2011.0328767123287" direction="forwards" units="years"/>
			<attr name="host">
				swine
			</attr>
		</taxon>
		<taxon id="1002637|others|NorthAmerica|20070927|H3N2">
			<date value="2007.7369863013698" direction="forwards" units="years"/>
			<attr name="host">
				others
			</attr>
		</taxon>
		<taxon id="1020993|swine|NorthAmerica|20130326|H1N2">
			<date value="2013.2301369863014" direction="forwards" units="years"/>
			<attr name="host">
				swine
			</attr>
		</taxon>
		<taxon id="1021515|swine|NorthAmerica|20131113|H1N1">
			<date value="2013.8657534246574" direction="forwards" units="years"/>
			<attr name="host">
				swine
			</attr>
		</taxon>
		<taxon id="1020723|swine|NorthAmerica|20111006|H1N1">
			<date value="2011.7616438356165" direction="forwards" units="years"/>
			<attr name="host">
				swine
			</attr>
		</taxon>
		<taxon id="1005655|human|NorthAmerica|20090618|H1N1">
			<date value="2009.4602739726026" direction="forwards" units="years"/>
			<attr name="host">
				human
			</attr>
		</taxon>
		<taxon id="1002135|human|NorthAmerica|20070615|H3N2">
			<date value="2007.4520547945206" direction="forwards" units="years"/>
			<attr name="host">
				human
			</attr>
		</taxon>
		<taxon id="1025065|swine|EastAsia|20111023|H1N2">
			<date value="2011.8082191780823" direction="forwards" units="years"/>
			<attr name="host">
				swine
			</attr>
		</taxon>
		<taxon id="1012758|swine|NorthAmerica|20110616|H3N2">
			<date value="2011.454794520548" direction="forwards" units="years"/>
			<attr name="host">
				swine
			</attr>
		</taxon>
		<taxon id="1021665|swine|NorthAmerica|20130719|H3N2">
			<date value="2013.545205479452" direction="forwards" units="years"/>
			<attr name="host">
				swine
			</attr>
		</taxon>
		<taxon id="1020714|swine|NorthAmerica|20111021|H3N2">
			<date value="2011.8027397260273" direction="forwards" units="years"/>
			<attr name="host">
				swine
			</attr>
		</taxon>
		<taxon id="1010170|swine|NorthAmerica|20090528|H3N2">
			<date value="2009.4027397260274" direction="forwards" units="years"/>
			<attr name="host">
				swine
			</attr>
		</taxon>
		<taxon id="1015889|swine|NorthAmerica|20121026|H1N1">
			<date value="2012.8169398907103" direction="forwards" units="years"/>
			<attr name="host">
				swine
			</attr>
		</taxon>
		<taxon id="1026290|swine|NorthAmerica|20130218|H1N1">
			<date value="2013.131506849315" direction="forwards" units="years"/>
			<attr name="host">
				swine
			</attr>
		</taxon>
		<taxon id="1020647|swine|NorthAmerica|20080730|H1N2">
			<date value="2008.5765027322404" direction="forwards" units="years"/>
			<attr name="host">
				swine
			</attr>
		</taxon>
		<taxon id="1020650|swine|NorthAmerica|20080912|H1N1">
			<date value="2008.6967213114754" direction="forwards" units="years"/>
			<attr name="host">
				swine
			</attr>
		</taxon>
		<taxon id="20868|swine|NorthAmerica|20070220|H3N2">
			<date value="2007.13698630137" direction="forwards" units="years"/>
			<attr name="host">
				swine
			</attr>
		</taxon>
		<taxon id="1020731|swine|NorthAmerica|20030410|H3N2">
			<date value="2003.2712328767122" direction="forwards" units="years"/>
			<attr name="host">
				swine
			</attr>
		</taxon>
		<taxon id="1020625|swine|NorthAmerica|20071025|H3N1">
			<date value="2007.813698630137" direction="forwards" units="years"/>
			<attr name="host">
				swine
			</attr>
		</taxon>
		<taxon id="20866|swine|NorthAmerica|20070615|H3N2">
			<date value="2007.4520547945206" direction="forwards" units="years"/>
			<attr name="host">
				swine
			</attr>
		</taxon>
		<taxon id="1002387|avian_domesticbirds|NorthAmerica|19880615|H1N1">
			<date value="1988.4535519125684" direction="forwards" units="years"/>
			<attr name="host">
				avian_domesticbirds
			</attr>
		</taxon>
		<taxon id="1000476|swine|NorthAmerica|20030615|H1N1">
			<date value="2003.4520547945206" direction="forwards" units="years"/>
			<attr name="host">
				swine
			</attr>
		</taxon>
		<taxon id="1019149|swine|SoutheastAsia|20090115|H1N1">
			<date value="2009.0383561643835" direction="forwards" units="years"/>
			<attr name="host">
				swine
			</attr>
		</taxon>
		<taxon id="1001687|swine|NorthAmerica|19780615|H1N1">
			<date value="1978.4520547945206" direction="forwards" units="years"/>
			<attr name="host">
				swine
			</attr>
		</taxon>
		<taxon id="26743|swine|NorthAmerica|19700615|H1N1">
			<date value="1970.4520547945206" direction="forwards" units="years"/>
			<attr name="host">
				swine
			</attr>
		</taxon>
		<taxon id="1015550|avian_domesticbirds|NorthAmerica|19680615|H8N4">
			<date value="1968.4535519125684" direction="forwards" units="years"/>
			<attr name="host">
				avian_domesticbirds
			</attr>
		</taxon>
		<taxon id="1015548|avian_domesticbirds|NorthAmerica|19650615|H6N2">
			<date value="1965.4520547945206" direction="forwards" units="years"/>
			<attr name="host">
				avian_domesticbirds
			</attr>
		</taxon>
		<taxon id="1023849|avian_waterfowl|NorthAmerica|19760615|H12N6">
			<date value="1976.4535519125684" direction="forwards" units="years"/>
			<attr name="host">
				avian_waterfowl
			</attr>
		</taxon>
		<taxon id="1023828|avian_waterfowl|NorthAmerica|19760615|H5N2">
			<date value="1976.4535519125684" direction="forwards" units="years"/>
			<attr name="host">
				avian_waterfowl
			</attr>
		</taxon>
		<taxon id="22095|avian_waterfowl|NorthAmerica|19790813|H3N6">
			<date value="1979.613698630137" direction="forwards" units="years"/>
			<attr name="host">
				avian_waterfowl
			</attr>
		</taxon>
		<taxon id="1023910|avian_waterfowl|NorthAmerica|19780615|H6N1">
			<date value="1978.4520547945206" direction="forwards" units="years"/>
			<attr name="host">
				avian_waterfowl
			</attr>
		</taxon>
		<taxon id="1018813|avian_waterfowl|NorthAmerica|19530615|H10N7">
			<date value="1953.4520547945206" direction="forwards" units="years"/>
			<attr name="host">
				avian_waterfowl
			</attr>
		</taxon>
		<taxon id="1006194|avian_domesticbirds|NorthAmerica|19720615|H5N2">
			<date value="1972.4535519125684" direction="forwards" units="years"/>
			<attr name="host">
				avian_domesticbirds
			</attr>
		</taxon>
		<taxon id="1013518|avian_waterfowl|NorthAmerica|19840809|H2N3">
			<date value="1984.603825136612" direction="forwards" units="years"/>
			<attr name="host">
				avian_waterfowl
			</attr>
		</taxon>
		<taxon id="1023929|avian_waterfowl|NorthAmerica|19780615|H4N2">
			<date value="1978.4520547945206" direction="forwards" units="years"/>
			<attr name="host">
				avian_waterfowl
			</attr>
		</taxon>
		<taxon id="1023894|avian_waterfowl|NorthAmerica|19740615|H3N2">
			<date value="1974.4520547945206" direction="forwards" units="years"/>
			<attr name="host">
				avian_waterfowl
			</attr>
		</taxon>
		<taxon id="1014599|avian_waterfowl|NorthAmerica|20010615|H7N3">
			<date value="2001.4520547945206" direction="forwards" units="years"/>
			<attr name="host">
				avian_waterfowl
			</attr>
		</taxon>
		<taxon id="1003400|avian_shorebirds|NorthAmerica|20060522|H6N8">
			<date value="2006.386301369863" direction="forwards" units="years"/>
			<attr name="host">
				avian_shorebirds
			</attr>
		</taxon>
		<taxon id="1018024|avian_shorebirds|NorthAmerica|20070308|H9N1">
			<date value="2007.1808219178083" direction="forwards" units="years"/>
			<attr name="host">
				avian_shorebirds
			</attr>
		</taxon>
		<taxon id="1017960|avian_shorebirds|NorthAmerica|20010615|H5N8">
			<date value="2001.4520547945206" direction="forwards" units="years"/>
			<attr name="host">
				avian_shorebirds
			</attr>
		</taxon>
		<taxon id="22223|avian_waterfowl|NorthAmerica|19770827|H4N6">
			<date value="1977.6520547945206" direction="forwards" units="years"/>
			<attr name="host">
				avian_waterfowl
			</attr>
		</taxon>
		<taxon id="1004861|avian_domesticbirds|NorthAmerica|19790615|H10N7">
			<date value="1979.4520547945206" direction="forwards" units="years"/>
			<attr name="host">
				avian_domesticbirds
			</attr>
		</taxon>
		<taxon id="1015076|avian_waterfowl|NorthAmerica|19900829|H6N3">
			<date value="1990.6575342465753" direction="forwards" units="years"/>
			<attr name="host">
				avian_waterfowl
			</attr>
		</taxon>
		<taxon id="1003413|avian_domesticbirds|NorthAmerica|19840615|H5N2">
			<date value="1984.4535519125684" direction="forwards" units="years"/>
			<attr name="host">
				avian_domesticbirds
			</attr>
		</taxon>
		<taxon id="1003357|avian_domesticbirds|NorthAmerica|19860615|H5N2">
			<date value="1986.4520547945206" direction="forwards" units="years"/>
			<attr name="host">
				avian_domesticbirds
			</attr>
		</taxon>
		<taxon id="1013517|avian_waterfowl|NorthAmerica|19840906|H2N6">
			<date value="1984.6803278688524" direction="forwards" units="years"/>
			<attr name="host">
				avian_waterfowl
			</attr>
		</taxon>
		<taxon id="1016373|avian_shorebirds|NorthAmerica|19960515|H10N2">
			<date value="1996.3688524590164" direction="forwards" units="years"/>
			<attr name="host">
				avian_shorebirds
			</attr>
		</taxon>
		<taxon id="1023921|avian_waterfowl|NorthAmerica|19740615|H4N6">
			<date value="1974.4520547945206" direction="forwards" units="years"/>
			<attr name="host">
				avian_waterfowl
			</attr>
		</taxon>
		<taxon id="1023850|avian_waterfowl|NorthAmerica|19760615|H11N9">
			<date value="1976.4535519125684" direction="forwards" units="years"/>
			<attr name="host">
				avian_waterfowl
			</attr>
		</taxon>
		<taxon id="1023842|avian_waterfowl|NorthAmerica|19750615|H6N1">
			<date value="1975.4520547945206" direction="forwards" units="years"/>
			<attr name="host">
				avian_waterfowl
			</attr>
		</taxon>
		<taxon id="1023823|avian_waterfowl|NorthAmerica|19760615|H2N3">
			<date value="1976.4535519125684" direction="forwards" units="years"/>
			<attr name="host">
				avian_waterfowl
			</attr>
		</taxon>
		<taxon id="1023838|avian_waterfowl|NorthAmerica|19750615|H6N1">
			<date value="1975.4520547945206" direction="forwards" units="years"/>
			<attr name="host">
				avian_waterfowl
			</attr>
		</taxon>
		<taxon id="1023825|avian_waterfowl|NorthAmerica|19750615|H6N9">
			<date value="1975.4520547945206" direction="forwards" units="years"/>
			<attr name="host">
				avian_waterfowl
			</attr>
		</taxon>
		<taxon id="1023582|avian_waterfowl|NorthAmerica|19840615|H4N6">
			<date value="1984.4535519125684" direction="forwards" units="years"/>
			<attr name="host">
				avian_waterfowl
			</attr>
		</taxon>
		<taxon id="22063|avian_waterfowl|NorthAmerica|19880903|H2N1">
			<date value="1988.672131147541" direction="forwards" units="years"/>
			<attr name="host">
				avian_waterfowl
			</attr>
		</taxon>
		<taxon id="1023542|avian_waterfowl|NorthAmerica|19810615|H10N7">
			<date value="1981.4520547945206" direction="forwards" units="years"/>
			<attr name="host">
				avian_waterfowl
			</attr>
		</taxon>
		<taxon id="1016345|avian_shorebirds|NorthAmerica|19870520|H10N7">
			<date value="1987.3808219178081" direction="forwards" units="years"/>
			<attr name="host">
				avian_shorebirds
			</attr>
		</taxon>
		<taxon id="1004847|avian_waterfowl|NorthAmerica|19860615|H8N4">
			<date value="1986.4520547945206" direction="forwards" units="years"/>
			<attr name="host">
				avian_waterfowl
			</attr>
		</taxon>
		<taxon id="1003320|avian_domesticbirds|NorthAmerica|19870615|H5N2">
			<date value="1987.4520547945206" direction="forwards" units="years"/>
			<attr name="host">
				avian_domesticbirds
			</attr>
		</taxon>
		<taxon id="1011807|avian_waterfowl|NorthAmerica|19870812|H3N8">
			<date value="1987.6109589041096" direction="forwards" units="years"/>
			<attr name="host">
				avian_waterfowl
			</attr>
		</taxon>
		<taxon id="1011833|avian_waterfowl|NorthAmerica|19910809|H4N6">
			<date value="1991.6027397260275" direction="forwards" units="years"/>
			<attr name="host">
				avian_waterfowl
			</attr>
		</taxon>
		<taxon id="1011879|avian_waterfowl|NorthAmerica|19940813|H3N6">
			<date value="1994.613698630137" direction="forwards" units="years"/>
			<attr name="host">
				avian_waterfowl
			</attr>
		</taxon>
		<taxon id="24543|avian_waterfowl|NorthAmerica|19981017|H6N1">
			<date value="1998.7917808219179" direction="forwards" units="years"/>
			<attr name="host">
				avian_waterfowl
			</attr>
		</taxon>
		<taxon id="1017044|avian_waterfowl|NorthAmerica|20000615|H12N5">
			<date value="2000.4535519125684" direction="forwards" units="years"/>
			<attr name="host">
				avian_waterfowl
			</attr>
		</taxon>
		<taxon id="22259|avian_waterfowl|NorthAmerica|20030813|H4N6">
			<date value="2003.613698630137" direction="forwards" units="years"/>
			<attr name="host">
				avian_waterfowl
			</attr>
		</taxon>
		<taxon id="22257|avian_waterfowl|NorthAmerica|20010814|H4N6">
			<date value="2001.6164383561643" direction="forwards" units="years"/>
			<attr name="host">
				avian_waterfowl
			</attr>
		</taxon>
		<taxon id="25079|avian_waterfowl|NorthAmerica|19991023|H1N1">
			<date value="1999.8082191780823" direction="forwards" units="years"/>
			<attr name="host">
				avian_waterfowl
			</attr>
		</taxon>
		<taxon id="26337|avian_waterfowl|NorthAmerica|20010830|H7N3">
			<date value="2001.6602739726027" direction="forwards" units="years"/>
			<attr name="host">
				avian_waterfowl
			</attr>
		</taxon>
		<taxon id="1011962|avian_shorebirds|NorthAmerica|20050521|H3N6">
			<date value="2005.3835616438357" direction="forwards" units="years"/>
			<attr name="host">
				avian_shorebirds
			</attr>
		</taxon>
		<taxon id="1011940|avian_shorebirds|NorthAmerica|20030519|H9N1">
			<date value="2003.3780821917808" direction="forwards" units="years"/>
			<attr name="host">
				avian_shorebirds
			</attr>
		</taxon>
		<taxon id="1016422|avian_shorebirds|NorthAmerica|20020520|H1N9">
			<date value="2002.3808219178081" direction="forwards" units="years"/>
			<attr name="host">
				avian_shorebirds
			</attr>
		</taxon>
		<taxon id="1017980|avian_shorebirds|NorthAmerica|20020523|H9N9">
			<date value="2002.3890410958904" direction="forwards" units="years"/>
			<attr name="host">
				avian_shorebirds
			</attr>
		</taxon>
		<taxon id="1017969|avian_shorebirds|NorthAmerica|20020528|H7N3">
			<date value="2002.4027397260274" direction="forwards" units="years"/>
			<attr name="host">
				avian_shorebirds
			</attr>
		</taxon>
		<taxon id="1017981|avian_shorebirds|NorthAmerica|20020523|H7N3">
			<date value="2002.3890410958904" direction="forwards" units="years"/>
			<attr name="host">
				avian_shorebirds
			</attr>
		</taxon>
		<taxon id="1015165|avian_shorebirds|NorthAmerica|20020520|H11N9">
			<date value="2002.3808219178081" direction="forwards" units="years"/>
			<attr name="host">
				avian_shorebirds
			</attr>
		</taxon>
		<taxon id="1016429|avian_shorebirds|NorthAmerica|20020521|H1N9">
			<date value="2002.3835616438357" direction="forwards" units="years"/>
			<attr name="host">
				avian_shorebirds
			</attr>
		</taxon>
		<taxon id="1016431|avian_shorebirds|NorthAmerica|20020521|H1N9">
			<date value="2002.3835616438357" direction="forwards" units="years"/>
			<attr name="host">
				avian_shorebirds
			</attr>
		</taxon>
		<taxon id="1015168|avian_shorebirds|NorthAmerica|20020520|H11N9">
			<date value="2002.3808219178081" direction="forwards" units="years"/>
			<attr name="host">
				avian_shorebirds
			</attr>
		</taxon>
		<taxon id="1017968|avian_shorebirds|NorthAmerica|20020523|H1N1">
			<date value="2002.3890410958904" direction="forwards" units="years"/>
			<attr name="host">
				avian_shorebirds
			</attr>
		</taxon>
		<taxon id="1017975|avian_shorebirds|NorthAmerica|20020516|H11N2">
			<date value="2002.3698630136987" direction="forwards" units="years"/>
			<attr name="host">
				avian_shorebirds
			</attr>
		</taxon>
		<taxon id="1017979|avian_shorebirds|NorthAmerica|20020521|H9N9">
			<date value="2002.3835616438357" direction="forwards" units="years"/>
			<attr name="host">
				avian_shorebirds
			</attr>
		</taxon>
		<taxon id="1016432|avian_shorebirds|NorthAmerica|20020521|H1N9">
			<date value="2002.3835616438357" direction="forwards" units="years"/>
			<attr name="host">
				avian_shorebirds
			</attr>
		</taxon>
		<taxon id="1015170|avian_shorebirds|NorthAmerica|20020521|H11N1">
			<date value="2002.3835616438357" direction="forwards" units="years"/>
			<attr name="host">
				avian_shorebirds
			</attr>
		</taxon>
		<taxon id="1017977|avian_shorebirds|NorthAmerica|20030521|H9N5">
			<date value="2003.3835616438357" direction="forwards" units="years"/>
			<attr name="host">
				avian_shorebirds
			</attr>
		</taxon>
		<taxon id="1003500|avian_waterfowl|NorthAmerica|20010615|H10N7">
			<date value="2001.4520547945206" direction="forwards" units="years"/>
			<attr name="host">
				avian_waterfowl
			</attr>
		</taxon>
		<taxon id="1003501|avian_waterfowl|NorthAmerica|20010615|H10N7">
			<date value="2001.4520547945206" direction="forwards" units="years"/>
			<attr name="host">
				avian_waterfowl
			</attr>
		</taxon>
		<taxon id="26459|avian_waterfowl|NorthAmerica|20050615|H4N6">
			<date value="2005.4520547945206" direction="forwards" units="years"/>
			<attr name="host">
				avian_waterfowl
			</attr>
		</taxon>
		<taxon id="24117|avian_waterfowl|NorthAmerica|20050809|H12N5">
			<date value="2005.6027397260275" direction="forwards" units="years"/>
			<attr name="host">
				avian_waterfowl
			</attr>
		</taxon>
		<taxon id="1017957|avian_shorebirds|NorthAmerica|20000524|H11N2">
			<date value="2000.3934426229507" direction="forwards" units="years"/>
			<attr name="host">
				avian_shorebirds
			</attr>
		</taxon>
		<taxon id="1015929|avian_waterfowl|NorthAmerica|20101002|H5N1">
			<date value="2010.7506849315068" direction="forwards" units="years"/>
			<attr name="host">
				avian_waterfowl
			</attr>
		</taxon>
		<taxon id="1008763|avian_waterfowl|NorthAmerica|20061108|H11N3">
			<date value="2006.8520547945207" direction="forwards" units="years"/>
			<attr name="host">
				avian_waterfowl
			</attr>
		</taxon>
		<taxon id="1022321|avian_waterfowl|NorthAmerica|20130921|H4N6">
			<date value="2013.7205479452055" direction="forwards" units="years"/>
			<attr name="host">
				avian_waterfowl
			</attr>
		</taxon>
		<taxon id="1015951|avian_waterfowl|NorthAmerica|20101118|H7N8">
			<date value="2010.8794520547945" direction="forwards" units="years"/>
			<attr name="host">
				avian_waterfowl
			</attr>
		</taxon>
		<taxon id="1010792|avian_waterfowl|NorthAmerica|20081108|H12N5">
			<date value="2008.8524590163934" direction="forwards" units="years"/>
			<attr name="host">
				avian_waterfowl
			</attr>
		</taxon>
		<taxon id="1011294|avian_waterfowl|NorthAmerica|20090825|H4N6">
			<date value="2009.6465753424657" direction="forwards" units="years"/>
			<attr name="host">
				avian_waterfowl
			</attr>
		</taxon>
		<taxon id="1015818|avian_waterfowl|NorthAmerica|20100802|H4N6">
			<date value="2010.5835616438355" direction="forwards" units="years"/>
			<attr name="host">
				avian_waterfowl
			</attr>
		</taxon>
		<taxon id="1017439|avian_waterfowl|NorthAmerica|20090904|H3N1">
			<date value="2009.6739726027397" direction="forwards" units="years"/>
			<attr name="host">
				avian_waterfowl
			</attr>
		</taxon>
		<taxon id="1022109|avian_waterfowl|NorthAmerica|20111208|H11N9">
			<date value="2011.9342465753425" direction="forwards" units="years"/>
			<attr name="host">
				avian_waterfowl
			</attr>
		</taxon>
		<taxon id="1015946|avian_waterfowl|NorthAmerica|20101003|H5N2">
			<date value="2010.7534246575342" direction="forwards" units="years"/>
			<attr name="host">
				avian_waterfowl
			</attr>
		</taxon>
		<taxon id="1022205|avian_waterfowl|NorthAmerica|20121230|H11N2">
			<date value="2012.9945355191257" direction="forwards" units="years"/>
			<attr name="host">
				avian_waterfowl
			</attr>
		</taxon>
		<taxon id="28433|avian_shorebirds|NorthAmerica|20060615|H7N7">
			<date value="2006.4520547945206" direction="forwards" units="years"/>
			<attr name="host">
				avian_shorebirds
			</attr>
		</taxon>
		<taxon id="1011970|avian_shorebirds|NorthAmerica|20060523|H9N2">
			<date value="2006.3890410958904" direction="forwards" units="years"/>
			<attr name="host">
				avian_shorebirds
			</attr>
		</taxon>
		<taxon id="1008891|avian_shorebirds|NorthAmerica|20060523|H1N1">
			<date value="2006.3890410958904" direction="forwards" units="years"/>
			<attr name="host">
				avian_shorebirds
			</attr>
		</taxon>
		<taxon id="1008905|avian_waterfowl|NorthAmerica|20070916|H1N6">
			<date value="2007.7068493150684" direction="forwards" units="years"/>
			<attr name="host">
				avian_waterfowl
			</attr>
		</taxon>
		<taxon id="1017829|avian_waterfowl|NorthAmerica|20090902|H3N8">
			<date value="2009.668493150685" direction="forwards" units="years"/>
			<attr name="host">
				avian_waterfowl
			</attr>
		</taxon>
		<taxon id="1010842|avian_waterfowl|NorthAmerica|20071212|H7N3">
			<date value="2007.945205479452" direction="forwards" units="years"/>
			<attr name="host">
				avian_waterfowl
			</attr>
		</taxon>
		<taxon id="1009058|avian_waterfowl|NorthAmerica|20060808|H10N8">
			<date value="2006.6" direction="forwards" units="years"/>
			<attr name="host">
				avian_waterfowl
			</attr>
		</taxon>
		<taxon id="1013913|others|NorthAmerica|20090831|H4N6">
			<date value="2009.66301369863" direction="forwards" units="years"/>
			<attr name="host">
				others
			</attr>
		</taxon>
		<taxon id="1022061|avian_waterfowl|NorthAmerica|20111112|H4N2">
			<date value="2011.86301369863" direction="forwards" units="years"/>
			<attr name="host">
				avian_waterfowl
			</attr>
		</taxon>
		<taxon id="1026057|avian_waterfowl|NorthAmerica|20130910|H3N8">
			<date value="2013.690410958904" direction="forwards" units="years"/>
			<attr name="host">
				avian_waterfowl
			</attr>
		</taxon>
		<taxon id="1022154|avian_waterfowl|NorthAmerica|20111120|H1N3">
			<date value="2011.8849315068494" direction="forwards" units="years"/>
			<attr name="host">
				avian_waterfowl
			</attr>
		</taxon>
		<taxon id="1024758|avian_waterfowl|NorthAmerica|20121117|H7N3">
			<date value="2012.877049180328" direction="forwards" units="years"/>
			<attr name="host">
				avian_waterfowl
			</attr>
		</taxon>
		<taxon id="1022097|avian_waterfowl|NorthAmerica|20111016|H2N3">
			<date value="2011.7890410958903" direction="forwards" units="years"/>
			<attr name="host">
				avian_waterfowl
			</attr>
		</taxon>
		<taxon id="1009089|avian_waterfowl|NorthAmerica|20090706|H10N5">
			<date value="2009.509589041096" direction="forwards" units="years"/>
			<attr name="host">
				avian_waterfowl
			</attr>
		</taxon>
		<taxon id="1017814|avian_waterfowl|NorthAmerica|20090817|H4N6">
			<date value="2009.6246575342466" direction="forwards" units="years"/>
			<attr name="host">
				avian_waterfowl
			</attr>
		</taxon>
		<taxon id="1017749|avian_waterfowl|NorthAmerica|20090615|H10N7">
			<date value="2009.4520547945206" direction="forwards" units="years"/>
			<attr name="host">
				avian_waterfowl
			</attr>
		</taxon>
		<taxon id="1017758|avian_waterfowl|NorthAmerica|20090803|H4N6">
			<date value="2009.5863013698631" direction="forwards" units="years"/>
			<attr name="host">
				avian_waterfowl
			</attr>
		</taxon>
		<taxon id="1015609|avian_waterfowl|NorthAmerica|20100615|H10N7">
			<date value="2010.4520547945206" direction="forwards" units="years"/>
			<attr name="host">
				avian_waterfowl
			</attr>
		</taxon>
		<taxon id="1016078|avian_waterfowl|NorthAmerica|20101023|H11N2">
			<date value="2010.8082191780823" direction="forwards" units="years"/>
			<attr name="host">
				avian_waterfowl
			</attr>
		</taxon>
		<taxon id="1016318|avian_waterfowl|NorthAmerica|20090615|H4N7">
			<date value="2009.4520547945206" direction="forwards" units="years"/>
			<attr name="host">
				avian_waterfowl
			</attr>
		</taxon>
		<taxon id="1017706|avian_waterfowl|NorthAmerica|20090615|H10N4">
			<date value="2009.4520547945206" direction="forwards" units="years"/>
			<attr name="host">
				avian_waterfowl
			</attr>
		</taxon>
		<taxon id="1017693|avian_waterfowl|NorthAmerica|20090615|H10N7">
			<date value="2009.4520547945206" direction="forwards" units="years"/>
			<attr name="host">
				avian_waterfowl
			</attr>
		</taxon>
		<taxon id="1017733|avian_waterfowl|NorthAmerica|20090615|H3N8">
			<date value="2009.4520547945206" direction="forwards" units="years"/>
			<attr name="host">
				avian_waterfowl
			</attr>
		</taxon>
		<taxon id="1017716|avian_waterfowl|NorthAmerica|20090615|H10N7">
			<date value="2009.4520547945206" direction="forwards" units="years"/>
			<attr name="host">
				avian_waterfowl
			</attr>
		</taxon>
		<taxon id="1016332|avian_waterfowl|NorthAmerica|20090615|H10N7">
			<date value="2009.4520547945206" direction="forwards" units="years"/>
			<attr name="host">
				avian_waterfowl
			</attr>
		</taxon>
		<taxon id="1017704|avian_waterfowl|NorthAmerica|20090615|H12N5">
			<date value="2009.4520547945206" direction="forwards" units="years"/>
			<attr name="host">
				avian_waterfowl
			</attr>
		</taxon>
		<taxon id="1017812|avian_waterfowl|NorthAmerica|20090811|H4N6">
			<date value="2009.6082191780822" direction="forwards" units="years"/>
			<attr name="host">
				avian_waterfowl
			</attr>
		</taxon>
		<taxon id="1016218|avian_waterfowl|NorthAmerica|20090716|H4N6">
			<date value="2009.5369863013698" direction="forwards" units="years"/>
			<attr name="host">
				avian_waterfowl
			</attr>
		</taxon>
		<taxon id="1015604|avian_waterfowl|NorthAmerica|20090620|H8N4">
			<date value="2009.4657534246576" direction="forwards" units="years"/>
			<attr name="host">
				avian_waterfowl
			</attr>
		</taxon>
		<taxon id="1016233|avian_waterfowl|NorthAmerica|20090729|H10N7">
			<date value="2009.572602739726" direction="forwards" units="years"/>
			<attr name="host">
				avian_waterfowl
			</attr>
		</taxon>
		<taxon id="1016314|avian_waterfowl|NorthAmerica|20090615|H10N4">
			<date value="2009.4520547945206" direction="forwards" units="years"/>
			<attr name="host">
				avian_waterfowl
			</attr>
		</taxon>
		<taxon id="1022297|avian_waterfowl|NorthAmerica|20130922|H2N3">
			<date value="2013.7232876712328" direction="forwards" units="years"/>
			<attr name="host">
				avian_waterfowl
			</attr>
		</taxon>
		<taxon id="1022204|avian_waterfowl|NorthAmerica|20121031|H7N3">
			<date value="2012.8306010928961" direction="forwards" units="years"/>
			<attr name="host">
				avian_waterfowl
			</attr>
		</taxon>
		<taxon id="1022148|avian_waterfowl|NorthAmerica|20111024|H3N2">
			<date value="2011.8109589041096" direction="forwards" units="years"/>
			<attr name="host">
				avian_waterfowl
			</attr>
		</taxon>
		<taxon id="1022098|avian_waterfowl|NorthAmerica|20111104|H4N6">
			<date value="2011.841095890411" direction="forwards" units="years"/>
			<attr name="host">
				avian_waterfowl
			</attr>
		</taxon>
		<taxon id="1024712|avian_waterfowl|NorthAmerica|20120908|H3N8">
			<date value="2012.6857923497269" direction="forwards" units="years"/>
			<attr name="host">
				avian_waterfowl
			</attr>
		</taxon>
		<taxon id="1018180|avian_shorebirds|NorthAmerica|20090529|H10N1">
			<date value="2009.4054794520548" direction="forwards" units="years"/>
			<attr name="host">
				avian_shorebirds
			</attr>
		</taxon>
		<taxon id="1018223|avian_shorebirds|NorthAmerica|20090603|H1N1">
			<date value="2009.4191780821918" direction="forwards" units="years"/>
			<attr name="host">
				avian_shorebirds
			</attr>
		</taxon>
		<taxon id="1022301|avian_waterfowl|NorthAmerica|20130921|H4N8">
			<date value="2013.7205479452055" direction="forwards" units="years"/>
			<attr name="host">
				avian_waterfowl
			</attr>
		</taxon>
		<taxon id="1015857|avian_waterfowl|NorthAmerica|20110818|H4N6">
			<date value="2011.627397260274" direction="forwards" units="years"/>
			<attr name="host">
				avian_waterfowl
			</attr>
		</taxon>
		<taxon id="1015853|avian_waterfowl|NorthAmerica|20110822|H5N2">
			<date value="2011.6383561643836" direction="forwards" units="years"/>
			<attr name="host">
				avian_waterfowl
			</attr>
		</taxon>
		<taxon id="1015830|avian_waterfowl|NorthAmerica|20110818|H1N1">
			<date value="2011.627397260274" direction="forwards" units="years"/>
			<attr name="host">
				avian_waterfowl
			</attr>
		</taxon>
		<taxon id="1015832|avian_waterfowl|NorthAmerica|20110808|H1N1">
			<date value="2011.6" direction="forwards" units="years"/>
			<attr name="host">
				avian_waterfowl
			</attr>
		</taxon>
		<taxon id="1022102|avian_waterfowl|NorthAmerica|20111105|H11N3">
			<date value="2011.8438356164384" direction="forwards" units="years"/>
			<attr name="host">
				avian_waterfowl
			</attr>
		</taxon>
		<taxon id="1017451|avian_waterfowl|NorthAmerica|20090919|H3N6">
			<date value="2009.7150684931507" direction="forwards" units="years"/>
			<attr name="host">
				avian_waterfowl
			</attr>
		</taxon>
		<taxon id="1022038|avian_waterfowl|NorthAmerica|20111030|H6N5">
			<date value="2011.827397260274" direction="forwards" units="years"/>
			<attr name="host">
				avian_waterfowl
			</attr>
		</taxon>
		<taxon id="1022035|avian_waterfowl|NorthAmerica|20111029|H10N7">
			<date value="2011.8246575342466" direction="forwards" units="years"/>
			<attr name="host">
				avian_waterfowl
			</attr>
		</taxon>
		<taxon id="1015845|avian_waterfowl|NorthAmerica|20110818|H4N8">
			<date value="2011.627397260274" direction="forwards" units="years"/>
			<attr name="host">
				avian_waterfowl
			</attr>
		</taxon>
		<taxon id="1015862|avian_waterfowl|NorthAmerica|20110813|H1N1">
			<date value="2011.613698630137" direction="forwards" units="years"/>
			<attr name="host">
				avian_waterfowl
			</attr>
		</taxon>
		<taxon id="1015823|avian_waterfowl|NorthAmerica|20110817|H10N7">
			<date value="2011.6246575342466" direction="forwards" units="years"/>
			<attr name="host">
				avian_waterfowl
			</attr>
		</taxon>
		<taxon id="1015822|avian_waterfowl|NorthAmerica|20110815|H10N7">
			<date value="2011.6191780821919" direction="forwards" units="years"/>
			<attr name="host">
				avian_waterfowl
			</attr>
		</taxon>
		<taxon id="1026065|avian_waterfowl|NorthAmerica|20130821|H3N8">
			<date value="2013.6356164383562" direction="forwards" units="years"/>
			<attr name="host">
				avian_waterfowl
			</attr>
		</taxon>
		<taxon id="1026068|avian_waterfowl|NorthAmerica|20130821|H4N6">
			<date value="2013.6356164383562" direction="forwards" units="years"/>
			<attr name="host">
				avian_waterfowl
			</attr>
		</taxon>
		<taxon id="1026066|avian_waterfowl|NorthAmerica|20130821|H4N6">
			<date value="2013.6356164383562" direction="forwards" units="years"/>
			<attr name="host">
				avian_waterfowl
			</attr>
		</taxon>
		<taxon id="1022320|avian_waterfowl|NorthAmerica|20130914|H7N3">
			<date value="2013.7013698630137" direction="forwards" units="years"/>
			<attr name="host">
				avian_waterfowl
			</attr>
		</taxon>
		<taxon id="1022189|avian_waterfowl|NorthAmerica|20130913|H7N2">
			<date value="2013.6986301369864" direction="forwards" units="years"/>
			<attr name="host">
				avian_waterfowl
			</attr>
		</taxon>
		<taxon id="1008919|avian_waterfowl|NorthAmerica|20070903|H3N8">
			<date value="2007.6712328767123" direction="forwards" units="years"/>
			<attr name="host">
				avian_waterfowl
			</attr>
		</taxon>
		<taxon id="1010874|avian_waterfowl|NorthAmerica|20071104|H6N5">
			<date value="2007.841095890411" direction="forwards" units="years"/>
			<attr name="host">
				avian_waterfowl
			</attr>
		</taxon>
		<taxon id="1017679|avian_waterfowl|NorthAmerica|20100615|H7N6">
			<date value="2010.4520547945206" direction="forwards" units="years"/>
			<attr name="host">
				avian_waterfowl
			</attr>
		</taxon>
		<taxon id="1022313|avian_waterfowl|NorthAmerica|20130914|H6N1">
			<date value="2013.7013698630137" direction="forwards" units="years"/>
			<attr name="host">
				avian_waterfowl
			</attr>
		</taxon>
		<taxon id="1011226|avian_waterfowl|NorthAmerica|20091017|H4N6">
			<date value="2009.7917808219179" direction="forwards" units="years"/>
			<attr name="host">
				avian_waterfowl
			</attr>
		</taxon>
		<taxon id="1022086|avian_waterfowl|NorthAmerica|20111002|H4N6">
			<date value="2011.7506849315068" direction="forwards" units="years"/>
			<attr name="host">
				avian_waterfowl
			</attr>
		</taxon>
		<taxon id="1025627|avian_domesticbirds|NorthAmerica|20140402|H7N7">
			<date value="2014.2493150684932" direction="forwards" units="years"/>
			<attr name="host">
				avian_domesticbirds
			</attr>
		</taxon>
		<taxon id="1022294|avian_waterfowl|NorthAmerica|20130806|H4N8">
			<date value="2013.5945205479452" direction="forwards" units="years"/>
			<attr name="host">
				avian_waterfowl
			</attr>
		</taxon>
		<taxon id="1025626|avian_domesticbirds|NorthAmerica|20140319|H6N5">
			<date value="2014.2109589041097" direction="forwards" units="years"/>
			<attr name="host">
				avian_domesticbirds
			</attr>
		</taxon>
		<taxon id="1018220|avian_shorebirds|NorthAmerica|20090603|H10N7">
			<date value="2009.4191780821918" direction="forwards" units="years"/>
			<attr name="host">
				avian_shorebirds
			</attr>
		</taxon>
		<taxon id="1011842|avian_waterfowl|NorthAmerica|19910810|H3N8">
			<date value="1991.6054794520549" direction="forwards" units="years"/>
			<attr name="host">
				avian_waterfowl
			</attr>
		</taxon>
		<taxon id="22309|avian_waterfowl|NorthAmerica|19910809|H9N2">
			<date value="1991.6027397260275" direction="forwards" units="years"/>
			<attr name="host">
				avian_waterfowl
			</attr>
		</taxon>
		<taxon id="22119|avian_waterfowl|NorthAmerica|19900804|H6N3">
			<date value="1990.5890410958905" direction="forwards" units="years"/>
			<attr name="host">
				avian_waterfowl
			</attr>
		</taxon>
		<taxon id="22287|avian_shorebirds|NorthAmerica|19890426|H7N7">
			<date value="1989.3150684931506" direction="forwards" units="years"/>
			<attr name="host">
				avian_shorebirds
			</attr>
		</taxon>
		<taxon id="1026069|avian_waterfowl|NorthAmerica|20130515|H10N7">
			<date value="2013.3671232876711" direction="forwards" units="years"/>
			<attr name="host">
				avian_waterfowl
			</attr>
		</taxon>
		<taxon id="1008740|avian_landbirds|NorthAmerica|20071126|H1N2">
			<date value="2007.9013698630138" direction="forwards" units="years"/>
			<attr name="host">
				avian_landbirds
			</attr>
		</taxon>
		<taxon id="1019474|avian_shorebirds|NorthAmerica|20110720|H12N5">
			<date value="2011.5479452054794" direction="forwards" units="years"/>
			<attr name="host">
				avian_shorebirds
			</attr>
		</taxon>
		<taxon id="1017976|avian_shorebirds|NorthAmerica|20010615|H6N5">
			<date value="2001.4520547945206" direction="forwards" units="years"/>
			<attr name="host">
				avian_shorebirds
			</attr>
		</taxon>
		<taxon id="26311|avian_waterfowl|NorthAmerica|20020819|H6N2">
			<date value="2002.6301369863013" direction="forwards" units="years"/>
			<attr name="host">
				avian_waterfowl
			</attr>
		</taxon>
		<taxon id="24475|avian_domesticbirds|NorthAmerica|19880713|H7N9">
			<date value="1988.5300546448088" direction="forwards" units="years"/>
			<attr name="host">
				avian_domesticbirds
			</attr>
		</taxon>
		<taxon id="1016364|avian_shorebirds|NorthAmerica|19940522|H1N4">
			<date value="1994.386301369863" direction="forwards" units="years"/>
			<attr name="host">
				avian_shorebirds
			</attr>
		</taxon>
		<taxon id="22127|avian_waterfowl|NorthAmerica|19931201|H6N1">
			<date value="1993.9150684931508" direction="forwards" units="years"/>
			<attr name="host">
				avian_waterfowl
			</attr>
		</taxon>
		<taxon id="1005488|avian_domesticbirds|NorthAmerica|19990615|H7N3">
			<date value="1999.4520547945206" direction="forwards" units="years"/>
			<attr name="host">
				avian_domesticbirds
			</attr>
		</taxon>
		<taxon id="1015116|avian_shorebirds|NorthAmerica|19950521|H7N9">
			<date value="1995.3835616438357" direction="forwards" units="years"/>
			<attr name="host">
				avian_shorebirds
			</attr>
		</taxon>
		<taxon id="1017046|avian_waterfowl|NorthAmerica|19980901|H7N3">
			<date value="1998.6657534246576" direction="forwards" units="years"/>
			<attr name="host">
				avian_waterfowl
			</attr>
		</taxon>
		<taxon id="28434|avian_domesticbirds|NorthAmerica|19950615|H11N9">
			<date value="1995.4520547945206" direction="forwards" units="years"/>
			<attr name="host">
				avian_domesticbirds
			</attr>
		</taxon>
		<taxon id="1011884|avian_shorebirds|NorthAmerica|19960515|H7N3">
			<date value="1996.3688524590164" direction="forwards" units="years"/>
			<attr name="host">
				avian_shorebirds
			</attr>
		</taxon>
		<taxon id="1011882|avian_waterfowl|NorthAmerica|19950812|H3N8">
			<date value="1995.6109589041096" direction="forwards" units="years"/>
			<attr name="host">
				avian_waterfowl
			</attr>
		</taxon>
		<taxon id="1004863|avian_domesticbirds|NorthAmerica|20070615|H5N1">
			<date value="2007.4520547945206" direction="forwards" units="years"/>
			<attr name="host">
				avian_domesticbirds
			</attr>
		</taxon>
		<taxon id="26319|avian_waterfowl|NorthAmerica|20020814|H6N2">
			<date value="2002.6164383561643" direction="forwards" units="years"/>
			<attr name="host">
				avian_waterfowl
			</attr>
		</taxon>
		<taxon id="1011935|avian_waterfowl|NorthAmerica|20010728|H4N6">
			<date value="2001.5698630136985" direction="forwards" units="years"/>
			<attr name="host">
				avian_waterfowl
			</attr>
		</taxon>
		<taxon id="28540|avian_domesticbirds|NorthAmerica|20120613|H7N3">
			<date value="2012.448087431694" direction="forwards" units="years"/>
			<attr name="host">
				avian_domesticbirds
			</attr>
		</taxon>
		<taxon id="1014723|human|NorthAmerica|20120709|H7N3">
			<date value="2012.51912568306" direction="forwards" units="years"/>
			<attr name="host">
				human
			</attr>
		</taxon>
		<taxon id="1011290|avian_waterfowl|NorthAmerica|20091017|H3N2">
			<date value="2009.7917808219179" direction="forwards" units="years"/>
			<attr name="host">
				avian_waterfowl
			</attr>
		</taxon>
		<taxon id="1009069|avian_waterfowl|NorthAmerica|20060819|H3N2">
			<date value="2006.6301369863013" direction="forwards" units="years"/>
			<attr name="host">
				avian_waterfowl
			</attr>
		</taxon>
		<taxon id="1002644|avian_waterfowl|NorthAmerica|20000615|H3N6">
			<date value="2000.4535519125684" direction="forwards" units="years"/>
			<attr name="host">
				avian_waterfowl
			</attr>
		</taxon>
		<taxon id="1018098|avian_shorebirds|NorthAmerica|20080601|H1N5">
			<date value="2008.4153005464482" direction="forwards" units="years"/>
			<attr name="host">
				avian_shorebirds
			</attr>
		</taxon>
		<taxon id="26915|avian_waterfowl|NorthAmerica|20060615|H7N9">
			<date value="2006.4520547945206" direction="forwards" units="years"/>
			<attr name="host">
				avian_waterfowl
			</attr>
		</taxon>
		<taxon id="1015943|avian_waterfowl|NorthAmerica|20101003|H3N8">
			<date value="2010.7534246575342" direction="forwards" units="years"/>
			<attr name="host">
				avian_waterfowl
			</attr>
		</taxon>
		<taxon id="1022075|avian_waterfowl|NorthAmerica|20111001|H4N6">
			<date value="2011.7479452054795" direction="forwards" units="years"/>
			<attr name="host">
				avian_waterfowl
			</attr>
		</taxon>
		<taxon id="1011297|avian_waterfowl|NorthAmerica|20091017|H6N2">
			<date value="2009.7917808219179" direction="forwards" units="years"/>
			<attr name="host">
				avian_waterfowl
			</attr>
		</taxon>
		<taxon id="1011238|avian_waterfowl|NorthAmerica|20091203|H11N9">
			<date value="2009.9205479452055" direction="forwards" units="years"/>
			<attr name="host">
				avian_waterfowl
			</attr>
		</taxon>
		<taxon id="1015949|avian_waterfowl|NorthAmerica|20101003|H4N2">
			<date value="2010.7534246575342" direction="forwards" units="years"/>
			<attr name="host">
				avian_waterfowl
			</attr>
		</taxon>
		<taxon id="1017475|avian_waterfowl|NorthAmerica|20080903|H2N2">
			<date value="2008.672131147541" direction="forwards" units="years"/>
			<attr name="host">
				avian_waterfowl
			</attr>
		</taxon>
		<taxon id="1018232|avian_waterfowl|NorthAmerica|20090728|H10N5">
			<date value="2009.5698630136985" direction="forwards" units="years"/>
			<attr name="host">
				avian_waterfowl
			</attr>
		</taxon>
		<taxon id="1011305|avian_waterfowl|NorthAmerica|20091207|H6N2">
			<date value="2009.9315068493152" direction="forwards" units="years"/>
			<attr name="host">
				avian_waterfowl
			</attr>
		</taxon>
		<taxon id="1011304|avian_waterfowl|NorthAmerica|20091017|H3N2">
			<date value="2009.7917808219179" direction="forwards" units="years"/>
			<attr name="host">
				avian_waterfowl
			</attr>
		</taxon>
		<taxon id="1011252|avian_waterfowl|NorthAmerica|20091205|H12N5">
			<date value="2009.9260273972602" direction="forwards" units="years"/>
			<attr name="host">
				avian_waterfowl
			</attr>
		</taxon>
		<taxon id="1011227|avian_waterfowl|NorthAmerica|20091017|H11N3">
			<date value="2009.7917808219179" direction="forwards" units="years"/>
			<attr name="host">
				avian_waterfowl
			</attr>
		</taxon>
		<taxon id="1017445|avian_waterfowl|NorthAmerica|20090906|H3N2">
			<date value="2009.6794520547944" direction="forwards" units="years"/>
			<attr name="host">
				avian_waterfowl
			</attr>
		</taxon>
		<taxon id="1017496|avian_waterfowl|NorthAmerica|20091213|H3N8">
			<date value="2009.9479452054795" direction="forwards" units="years"/>
			<attr name="host">
				avian_waterfowl
			</attr>
		</taxon>
		<taxon id="1017462|avian_waterfowl|NorthAmerica|20091211|H10N9">
			<date value="2009.9424657534246" direction="forwards" units="years"/>
			<attr name="host">
				avian_waterfowl
			</attr>
		</taxon>
		<taxon id="1017443|avian_waterfowl|NorthAmerica|20090913|H4N6">
			<date value="2009.6986301369864" direction="forwards" units="years"/>
			<attr name="host">
				avian_waterfowl
			</attr>
		</taxon>
		<taxon id="1017446|avian_waterfowl|NorthAmerica|20090914|H3N6">
			<date value="2009.7013698630137" direction="forwards" units="years"/>
			<attr name="host">
				avian_waterfowl
			</attr>
		</taxon>
		<taxon id="1015924|avian_waterfowl|NorthAmerica|20101127|H7N3">
			<date value="2010.9041095890411" direction="forwards" units="years"/>
			<attr name="host">
				avian_waterfowl
			</attr>
		</taxon>
		<taxon id="1024762|avian_waterfowl|NorthAmerica|20130209|H6N2">
			<date value="2013.1068493150685" direction="forwards" units="years"/>
			<attr name="host">
				avian_waterfowl
			</attr>
		</taxon>
		<taxon id="1015947|avian_waterfowl|NorthAmerica|20101003|H4N2">
			<date value="2010.7534246575342" direction="forwards" units="years"/>
			<attr name="host">
				avian_waterfowl
			</attr>
		</taxon>
		<taxon id="1016007|avian_waterfowl|NorthAmerica|20101116|H5N9">
			<date value="2010.8739726027397" direction="forwards" units="years"/>
			<attr name="host">
				avian_waterfowl
			</attr>
		</taxon>
		<taxon id="1026405|avian_domesticbirds|NorthAmerica|20140415|H5N8">
			<date value="2014.2849315068493" direction="forwards" units="years"/>
			<attr name="host">
				avian_domesticbirds
			</attr>
		</taxon>
		<taxon id="1015910|avian_waterfowl|NorthAmerica|20100926|H11N2">
			<date value="2010.7342465753425" direction="forwards" units="years"/>
			<attr name="host">
				avian_waterfowl
			</attr>
		</taxon>
		<taxon id="1024719|avian_waterfowl|NorthAmerica|20121210|H10N3">
			<date value="2012.9398907103825" direction="forwards" units="years"/>
			<attr name="host">
				avian_waterfowl
			</attr>
		</taxon>
		<taxon id="1020397|avian_waterfowl|NorthAmerica|20120716|H2N3">
			<date value="2012.5382513661202" direction="forwards" units="years"/>
			<attr name="host">
				avian_waterfowl
			</attr>
		</taxon>
		<taxon id="1020390|avian_waterfowl|NorthAmerica|20120711|H3N8">
			<date value="2012.5245901639344" direction="forwards" units="years"/>
			<attr name="host">
				avian_waterfowl
			</attr>
		</taxon>
		<taxon id="1018230|avian_waterfowl|NorthAmerica|20090727|H10N3">
			<date value="2009.5671232876712" direction="forwards" units="years"/>
			<attr name="host">
				avian_waterfowl
			</attr>
		</taxon>
		<taxon id="1015930|avian_waterfowl|NorthAmerica|20101002|H1N1">
			<date value="2010.7506849315068" direction="forwards" units="years"/>
			<attr name="host">
				avian_waterfowl
			</attr>
		</taxon>
		<taxon id="1011249|avian_waterfowl|NorthAmerica|20091206|H11N9">
			<date value="2009.9287671232876" direction="forwards" units="years"/>
			<attr name="host">
				avian_waterfowl
			</attr>
		</taxon>
		<taxon id="1017433|avian_waterfowl|NorthAmerica|20090908|H6N2">
			<date value="2009.6849315068494" direction="forwards" units="years"/>
			<attr name="host">
				avian_waterfowl
			</attr>
		</taxon>
		<taxon id="1017464|avian_waterfowl|NorthAmerica|20091217|H6N1">
			<date value="2009.958904109589" direction="forwards" units="years"/>
			<attr name="host">
				avian_waterfowl
			</attr>
		</taxon>
		<taxon id="1022123|avian_waterfowl|NorthAmerica|20110924|H6N1">
			<date value="2011.7287671232878" direction="forwards" units="years"/>
			<attr name="host">
				avian_waterfowl
			</attr>
		</taxon>
		<taxon id="1015096|avian_waterfowl|NorthAmerica|19940809|H6N8">
			<date value="1994.6027397260275" direction="forwards" units="years"/>
			<attr name="host">
				avian_waterfowl
			</attr>
		</taxon>
		<taxon id="1015037|avian_waterfowl|NorthAmerica|19940809|H6N8">
			<date value="1994.6027397260275" direction="forwards" units="years"/>
			<attr name="host">
				avian_waterfowl
			</attr>
		</taxon>
		<taxon id="1011828|avian_shorebirds|NorthAmerica|19900526|H3N6">
			<date value="1990.3972602739725" direction="forwards" units="years"/>
			<attr name="host">
				avian_shorebirds
			</attr>
		</taxon>
		<taxon id="1015178|avian_shorebirds|NorthAmerica|20070523|H6N2">
			<date value="2007.3890410958904" direction="forwards" units="years"/>
			<attr name="host">
				avian_shorebirds
			</attr>
		</taxon>
		<taxon id="1022168|avian_waterfowl|NorthAmerica|20120117|H11N9">
			<date value="2012.0437158469945" direction="forwards" units="years"/>
			<attr name="host">
				avian_waterfowl
			</attr>
		</taxon>
		<taxon id="1004842|avian_domesticbirds|NorthAmerica|19950615|H10N7">
			<date value="1995.4520547945206" direction="forwards" units="years"/>
			<attr name="host">
				avian_domesticbirds
			</attr>
		</taxon>
		<taxon id="1015961|avian_waterfowl|NorthAmerica|20101212|H9N2">
			<date value="2010.945205479452" direction="forwards" units="years"/>
			<attr name="host">
				avian_waterfowl
			</attr>
		</taxon>
		<taxon id="1015840|avian_waterfowl|NorthAmerica|20110817|H3N6">
			<date value="2011.6246575342466" direction="forwards" units="years"/>
			<attr name="host">
				avian_waterfowl
			</attr>
		</taxon>
		<taxon id="1008743|avian_waterfowl|NorthAmerica|20060723|H3N2">
			<date value="2006.5561643835617" direction="forwards" units="years"/>
			<attr name="host">
				avian_waterfowl
			</attr>
		</taxon>
		<taxon id="24115|avian_waterfowl|NorthAmerica|19881013|H6N2">
			<date value="1988.7814207650274" direction="forwards" units="years"/>
			<attr name="host">
				avian_waterfowl
			</attr>
		</taxon>
		<taxon id="1011855|avian_shorebirds|NorthAmerica|19940522|H3N8">
			<date value="1994.386301369863" direction="forwards" units="years"/>
			<attr name="host">
				avian_shorebirds
			</attr>
		</taxon>
		<taxon id="24493|avian_waterfowl|NorthAmerica|19990525|H6N2">
			<date value="1999.3945205479451" direction="forwards" units="years"/>
			<attr name="host">
				avian_waterfowl
			</attr>
		</taxon>
		<taxon id="1013519|avian_waterfowl|NorthAmerica|19840820|H2N3">
			<date value="1984.6338797814208" direction="forwards" units="years"/>
			<attr name="host">
				avian_waterfowl
			</attr>
		</taxon>
		<taxon id="28949|avian_waterfowl|NorthAmerica|19850116|H1N1">
			<date value="1985.041095890411" direction="forwards" units="years"/>
			<attr name="host">
				avian_waterfowl
			</attr>
		</taxon>
		<taxon id="1023658|avian_waterfowl|NorthAmerica|19840615|H1N1">
			<date value="1984.4535519125684" direction="forwards" units="years"/>
			<attr name="host">
				avian_waterfowl
			</attr>
		</taxon>
		<taxon id="1003281|avian_waterfowl|NorthAmerica|19950615|H3N8">
			<date value="1995.4520547945206" direction="forwards" units="years"/>
			<attr name="host">
				avian_waterfowl
			</attr>
		</taxon>
		<taxon id="24471|avian_domesticbirds|NorthAmerica|19800902|H6N6">
			<date value="1980.6693989071039" direction="forwards" units="years"/>
			<attr name="host">
				avian_domesticbirds
			</attr>
		</taxon>
		<taxon id="1023535|avian_waterfowl|NorthAmerica|19830615|H6N8">
			<date value="1983.4520547945206" direction="forwards" units="years"/>
			<attr name="host">
				avian_waterfowl
			</attr>
		</taxon>
		<taxon id="1015109|avian_shorebirds|NorthAmerica|19950520|H11N2">
			<date value="1995.3808219178081" direction="forwards" units="years"/>
			<attr name="host">
				avian_shorebirds
			</attr>
		</taxon>
		<taxon id="1024655|avian_shorebirds|NorthAmerica|19940523|H7N7">
			<date value="1994.3890410958904" direction="forwards" units="years"/>
			<attr name="host">
				avian_shorebirds
			</attr>
		</taxon>
		<taxon id="1023879|avian_waterfowl|NorthAmerica|19780615|H3N2">
			<date value="1978.4520547945206" direction="forwards" units="years"/>
			<attr name="host">
				avian_waterfowl
			</attr>
		</taxon>
		<taxon id="1023628|avian_waterfowl|NorthAmerica|19790615|H12N6">
			<date value="1979.4520547945206" direction="forwards" units="years"/>
			<attr name="host">
				avian_waterfowl
			</attr>
		</taxon>
		<taxon id="22351|avian_shorebirds|EasternSouthAmerica|19900418|H2N1">
			<date value="1990.2931506849316" direction="forwards" units="years"/>
			<attr name="host">
				avian_shorebirds
			</attr>
		</taxon>
		<taxon id="1011093|avian_waterfowl|SouthernSouthAmerica|20100629|H6N2">
			<date value="2010.490410958904" direction="forwards" units="years"/>
			<attr name="host">
				avian_waterfowl
			</attr>
		</taxon>
		<taxon id="1012983|avian_waterfowl|SouthernSouthAmerica|20070615|H9N2">
			<date value="2007.4520547945206" direction="forwards" units="years"/>
			<attr name="host">
				avian_waterfowl
			</attr>
		</taxon>
		<taxon id="1002156|others|EastAsia|19710615|H3N8">
			<date value="1971.4520547945206" direction="forwards" units="years"/>
			<attr name="host">
				others
			</attr>
		</taxon>
		<taxon id="1002302|others|NorthAmerica|19850615|H3N8">
			<date value="1985.4520547945206" direction="forwards" units="years"/>
			<attr name="host">
				others
			</attr>
		</taxon>
		<taxon id="1002006|others|SouthernSouthAmerica|19850615|H3N8">
			<date value="1985.4520547945206" direction="forwards" units="years"/>
			<attr name="host">
				others
			</attr>
		</taxon>
		<taxon id="1024054|others|EastAsia|20130215|H3N8">
			<date value="2013.123287671233" direction="forwards" units="years"/>
			<attr name="host">
				others
			</attr>
		</taxon>
		<taxon id="1018448|avian_waterfowl|EastAsia|20111111|H5N2">
			<date value="2011.8602739726027" direction="forwards" units="years"/>
			<attr name="host">
				avian_waterfowl
			</attr>
		</taxon>
	</taxa>

	<!-- The sequence alignment (each sequence refers to a taxon above).         -->
	<!-- ntax=1055 nchar=723                                                     -->
	<alignment id="alignment" dataType="nucleotide">
		<sequence>
			<taxon idref="1020378|others|MidwestSouthAmerican|20100615|H18N11"/>
			ATGGAATCGACCCCGACAACTATCGCATTTCAGGTGGATTGCTATTTATGGCATTTGAAGAAAATGCTAAGCCTAATGGGGGAGGTCGATGCACCCTTTGAAGATCGGTTAAGAAGAGAGCAAAAAGCTCTGAAAGGAAGAAGCATGACTCTGGGGATAGACATCCAAGCTGCAACGAAAGCAGGATATTATAAAATAAAGTCTATCACAGAGGATGCCATGCCTTACTACGGGATTCTCCCCAATGCCGGACAGAGCGAACCGAAATATATCACTGAAATGACAGTGGAAGAAACAAACAGAAATTGGATTATGATCCAGCCAAAACAGAAAGTGATTGGTGGAAGGATCCTCATTAGCATGGATCAAGCAATCACTGATAAAGTTATAACAATAAAGGCAAACTTTACAGTCTGTTTTGGAAAAGTTGAAAGACTGGTTCTAGCTCGAGCATTCACTCCAGAAGGTGCTGTAGTAGGGGAGATAAACCCTCTGTCTTTTGTTACAGGACATACTGGAGAGGATGTCAAAACTGCA---TATGAACTCTTCAGAAGCGGATTTGAATGGAATGATAACGCAATTGAAGAATCTCAAATTCTTCAGGGATTCCTTGGAAGAATCGCTGATGCGGAACGGAGACTACAGGAAAATGAGCCAGCAGAA------------------------------------------------------TGA
		</sequence>
		<sequence>
			<taxon idref="1012636|others|MiddleAmerica|20100915|H17N10"/>
			ATGGAACCGAACCCGACAACTATCGCATTTCAGGTAGACTGTTATCTATGGCACCTGAAAAAGACGCTTAGCATGATGGGAGAGGTTGACGCTCCATTCGAGGACCGACTCCGAAGAGAACAGAAAGCACTGAAAGGAAGGAGCATGACTCTGGGGATAGACATTCAATCAGCAACCCAAGAAGGGTATTACAAGATCAAGTCTATCACAGAAGAAAGCATGCCCTCCTATGGGATACTACCAAACGCAGGACAAAATGAACCCAAATATATAACAGAAATGACTCAAGAAGAGACAACCAGAAACTGGGTGATGATCCAACCTAAGCAAAAGATTATCTCCGGGAGAATCTTGATCAGCATGGATCAAGCAGTAACCAATAAAGTCTTGACAATAAAGGCAAATTTCACTGTCTGCTTTGGGAAACTAGAAAGACTTGTGTTAGCTAGAGCCTTCACAGAAGAAGGAACAGTAGTGGGTGAAATCAACCCTCTGTCTTTTGTTACAGGACATACTGGAGAGGATGTCAAAGCTGCA---TATGAACTCTTCAGAAGTGGATTTGAATGGAATGATAACACAATTGACGAATCTCAAATTCTACAGAGACTCGCTAGGGGAGTCATTAATGAGAACCGGAGACTACCGCAGGATGGCCCAACAGAA------------------------------------------------------TAA
		</sequence>
		<sequence>
			<taxon idref="1012634|others|MiddleAmerica|20090515|H17N10"/>
			ATGGAACCAAACCCGACAACTATCGCATTTCAGGTAGACTGTTATCTATGGCACCTGAAAAAGACGCTTAGCATGATGGGAGAGGTTGACGCCCCGTTCGAGGACCGACTCCGAAGAGAACAGAAAGCACTGAAAGGAAGGAGCATGACTCTGGGGATAGACATTCAATCAGCAACCCAAGAAGGGTACTACAAGATCAAGTCTATCACAGAAGAAAGCATGCCCTCCTATGGAATACTACCAAATGCAGGACAAAACGAACCCAAATATATAACAGAGATGACTCAAGAGGAAACAATCAGAAACTGGGTGATGATCCAACCTAAGCAAAAGGTTATCTCCGGGAGGATCTTGATCAGCATGGACCAAGCAGTAACCAATAAAGTCTTAACAATAAAGGCAAATTTCACTGTCTGCTTTGGAAAACTAGAAAGGCTTGTATTAGCTAGAGCTTTCACAGAAGAAGGGACAGTAGTGGGTGAAATCAACCCTCTGTCTTTTGTTACAGGACATACTGGAGAGGATGTCAAAACTGCA---TATGAACTCTTCAGAAGTGGATTTGAATGGAATGATAACACAATTGACGAATCTCAGATTCTACAGAGACTCGCTAGGGGAGTCATTAATGAGAACCGGAGACTACCGCAAGATGGCTCAACAGAA------------------------------------------------------TAA
		</sequence>
		<sequence>
			<taxon idref="1012862|avian_waterfowl|EastAsia|20070715|H6N6"/>
			ATGGATTCCAAC---ACGATAACCTCGTTTCAGGTAGATTGTTATCTATGGCACATAAGAAAGCTACTCAGTATGAGAGACATGTGTGATGCTCCCTTTGATGACAGGCTCCGAAGAGACCAGAAGGCATTGAAGGGAAGAGGCAGCACACTTGGACTCGATCTAAGAGTGGCTACAATGGAGGGGAAAAAGATCGTTGAGGACATCTTGAAGAGTGAAACAGATGAAAACCTCAAAATAGCCATTGCTTCCAGCCCTGCTCCTCGGTACATCACTGACATGAGTATAGAGGAGATAACAAGAGAATGGTTCATGCTCATGCCCAGGCAGAAAGTAACA---GGTGGCCTTAGCGTCAAAATGGACCAAGCAATAATGGATAAGAGAATCATATTGAAAGCAAATTTCAGTGTGATATTTAATCGGCTGGAAACCTTAGTCTCTCTGAGGGCATTCACAGAAGAAGGGGCAATTGTGGGAGAAATCTCTCCCATTCCTTTCATCCCAGGCCTTTCTACGGGGGAGTTCAAAAATGCA---AATGGGGTCCTTCTTGGAGGGACTGAAAGGAAAGATAACACAGTTCGAGTCTCTGAAAATATACAGAGATTCGCTTGGAGAAGCAGTAATGAGGATGGGAGACCTCCACTCCCTCCAAAA------------------------------------------------------------TAG
		</sequence>
		<sequence>
			<taxon idref="1012858|avian_waterfowl|EastAsia|20070515|H6N6"/>
			ATGGATTCCAAC---ACGATAACCTCGTTTCAGGTAGATTGTTATCTATGGCACATAAGAAAGCTACTCAGTATGAGAGACATGTGTGATGCTCCCTTTGATGACAGGCTCCGAAGAGACCAGAAGGCATTAAAGGGACGAGGCAGCACACTTGGACTCGATCTAAGAGTGGCTACAATGGAGGGGAAAAAGATCGTTGAGGACATCTTGAAGAGTGAAACAGATGAAAATCTCAAAATAGCCATTGCCTCCAGCCCTGCTCCTCGGTATATCACTGATATGAGCATAGAGGAGATAACTAGAGAATGGTTCATGCTCATGCCTAGACAGAAAATAACA---GGTGGCCTTATCGTGAAAATGGACCAAGCCATAATGGATAAGAGAATCATCCTGAAAGCAAATTTCTCAGTGATTTTTGATCAACTGGAAACCTTAGTCTCTCTGAGGGCATTCACAGAAGAAGGTGCAATTGTGGGAGAAATATCTCCCATTCCTTCCATGCCAGGACATTCTACAGAGGATGTCAAAAATGCA---ATGGGAATCCTCATCGGTGGACTTGAATGGAATGATAACTCAATTCGAGCGTCTGAAAATATACAGAGATTCGCTTGGGGAATCCGTGATGAGAATGGGGGACCTTCACTCCCTTCAAAACAGGAACGGAACATGGAGAGAACAATTGAGTCAGAAGTT---------------------TGA
		</sequence>
		<sequence>
			<taxon idref="24459|avian_domesticbirds|CentralEurope|19490615|H10N7"/>
			ATGGATTCCAAC---ACGATAACCTCGTTTCAGGTAGATTGTTATCTATGGCACATAAGAAAGCTGCTCAGTATGAGAGACATGTGTGATGCTCCCTTTGATGATAGACTCCGAAGAGACCAAAAGGCATTAAAGGGAAGAGGCAGCACACTTGGACTCGACCTAAGAGTGGCCACAATGGAAGGGAAAAAGATTGTTGAGGACATTCTAGAAAGCGAGACAGATGAAAATCTTAAAATAGCCATTGCCTCCAGTCCTGCTCCTCGATACATTATGGACATGAGCATAGAGGAGATAAGCCGAGAATGGTACATGCTGATGCCTAGGCAGAAAGTAACT---GGAGGCCTAATGGTGAAAATGGACCAAGCCATAATGGGCAAGAGAATCATCCTCAAAGCAAATTTCTCAGTCCTGTTTGATCAATTAGAGACACTAGTCTCTCTGAGGGCATTTACAGAAGATGGTGCTATCGTGGCTGTAATATCTCCTATTCCCTCCATGCCAGGACATTCTACAGAGGATGTCAAAAATGCA---ATTGGAATCCTCATCGGTGGACTTGAATGGAATGATAACTCAATTCGAGCGTCTGAAAATATACAGAGATTCGCTTGGGGAATCCGTGATGAGGATGGGGGACCTCCACTCCCTCCAAAACAGAAACGCTACATGGCGAGAAGAATTGAGTCAGAAGTT---------------------TGA
		</sequence>
		<sequence>
			<taxon idref="1000338|avian_domesticbirds|EastAsia|19870615|H6N1"/>
			ATGGATTCCAAC---ACGATAACCTCGTTTCAGGTAGATTGTTATCTATGGCACATAAGAAAGCTGCTCAGTATGAGAGACATGTGTGATGCTCCCTTTGATGACAGGCTCCGAAGAGACCAAAAGGCATTAAAGGGAAGAGGCAGCACACTTGGACTCGACCTAAGAGCGGCTACAATGGAAGGGAAAAAGATTCTTGAGGACATTCTGAAAAGTGAGACAGATGAAAACCTCAAAATAGCCATTGCCTCCAGTCCTGCTCCCCGGTATATTACTGACATGAGCATAGAGGAGATAAGCCGAGAATGGTATATGCTGATGCCTAGGCAGAAAATAACT---GGAGGCCTAATGGTGAAAATGGACCAAGCCATAATGGATAAGAGAATCATCCTTAAAGCAAATTTCTCAGTTCTATTTGACCAACTAGAGACATTAATCTCTCTGAGGGCATTCACAGAAGATGGTGCTATCGTAGCTGAAATATCTCCCATTCCCTCCATGCCAGGACATTCTACAGAGGATGTCAAAAATGCA---ATTGGAATCCTCATCGGCGGACTTGAGTGGAATGATAACTCAATTCGAGCGTCTGAAAATATACAGAGATTCGCTTGGGGAATCCGTGATGAGAATGGGGGACCTCCACTCCCTCCAAAGCAGAAACGCTACATGGCGAGACGAGTTGAGTCAGAAGTT---------------------TGA
		</sequence>
		<sequence>
			<taxon idref="1000337|avian_waterfowl|EastAsia|19720615|H6N1"/>
			ATGGATTCCAAC---ACGATAACCTCGTTTCAGGTAGATTGTTATCTATGGCACATAAGAAAGCTGCTCAGTATGAGAGACATGTGTGATGCTCCCTTTGATGACAGGCTCCGAAGAGACCAAAAGGCATTAAAGGGAAGAGGCAGCACACTTGGACTCGACCTAAGAGCGGCTACAATGGAAGGGAAAAAGATTCTTGAGGACATTCTGAAAAGTGAGACAGATGAAAACCTCAAAATAGCCATTGCCTCCAGTCCTGCTCCCCGGTATATTACTGACATGAGCATAGAGGAGATAAGCCGAGAATGGTATATGCTGATGCCTAGGCAGAAAATAACT---GGAGGCCTAATGGTGAAAATGGACCAAGCCATAATGGATAAGAGAATCATCCTTAAAGCAAATTTCTCAGTTCTATTTGACCAACTAGAGACATTAATCTCTCTGAGGGCATTCACAGAAGATGGTGCTATCGTAGCTGAAATATCTCCCATTCCCTCCATGCCAGGACATTCTACAGAGGATGTCAAAAATGCA---ATTGGAATCCTCATCGGCGGACTTGAGTGGAATGATAACTCAATTCGAGCGTCTGAAAAGATACAGAGATGCGCTTGGGGAATCCGTGATGAGAATGGGGGACCTCCACTCCCTCCAAAGCAGAAACGCTACATGGCGAGACGAGTTGAGTCAGAAGTT---------------------TGA
		</sequence>
		<sequence>
			<taxon idref="1000449|avian_domesticbirds|EastAsia|20020615|H7N2"/>
			ATGGATTCCAAC---ACGATAACCTCGTTACAGGTAGATTGTTATCTATGGCACATAAGAAAGCTGCTCAGTATGAGAGACATGTGTGATGCTCCCTTTGATGACAGGCTCCGACGAGACCAAAAGGCATTAAAGGGAAGAGGCAGCACACTTGGGCTCGACTTAAGAGTGGCTACAATGGAAGGGAAAAAGATCGTTGAGGATATTCTGAAGAGTGAAACAGACGAAAACCTCAAAATAGCCATTGCCTCCAGTCCTGCTCCTCGGTATATTACTGATATGAGCATAGAGGAGATAAGCCGAGAATGGTATATGCTGATGCCTAGGCAGAAAATAACT---GGAGGCCTAATGGTGAAAATGGACCAAGCCATAATGGATAAGAGAATCCTCCTTAAAGCAAATTTCTCAGTTCTATTTGACCAACTAGAGACACTAGTCTCTCTGAGGGCATTCACAGAAGATGGTGCTATTGTGGCTGAAATATCTCCCATTCCCTCCATGCCAGGACATTCTACAGAGGATGTCAAAAATGCA---ATTGGAATCCTCATCGGCGGACTTGAATGGAATGATAACTCAATTCGAGCGTCTGAAAATATACAGAGATTCGCTTGGGGAATCCGTGATGAGAATGGGGGACCTTCACTCCCTCCAAAACAGAAACGCTACATGGCGAGACGAGTTGAGTCAGAAGTT---------------------TGA
		</sequence>
		<sequence>
			<taxon idref="22393|avian_waterfowl|EastAsia|19770615|H6N2"/>
			ATGGATTCCAAC---ACGATAACCTCGTTTCAGGTAGATTGTTATCTATGGCACATAAGAAAGCTGCTCAGTATGAGAGACATGTGTGATGCTCCCTTTGATGACAGGCTCCGAAGAGACCGAAAGGCATTAAAGGGAAGAGGCAGCACACTTGGGCTCGATCTGAGAGTGGCTACAATGGAAGGGAAAAAGATCGTTGAGGACATTCTGAAGAGTGAAACAGACGAAAACCTCAAAATAGCCATTGCCTCCAGTCCTGCTCCTCGGTATATTACTGATATGAGCATAGAGGAGATAAGCCGAGAATGGTACATGCTGATGCCTAGGCAGAAAATAACT---GGAGGCCTAATGGTGAAAATGGACCAAGCCATAATGGATAAGAGAATCATCCTTAAAGCAAATTTCTCAGTCCTATTTGACCAATTAGAGACATTAGTCTCTCTGAGAGCATTCACAGAAGATGGTGCTATTGTGGCTGAAATATCTCCCATTCCTTCCATGCCAGGACATTCTACAGAGGATGTCAAGAATGCA---ATTGGAATCCTCATCGGCGGACTTGAATGGAATGATAACTCAATTCGAGCGTCTGAAAATATACAGAGATTCGCTTGGGGAATCCGTGATGAGAATGGGGGACCTCCACTCCCTCCAAAACAGAAACGCTACATGGCGATACGAGTTGAGTCAGAAGTT---------------------TGA
		</sequence>
		<sequence>
			<taxon idref="26907|avian_domesticbirds|Oceania|19760115|H7N7"/>
			ATGGATTCCAAC---ACGATAACCTCGTTTCAGGTAGATTGTTATCTATGGCACATAAGGAAGCTGCTCAATATGAGAGACATGTGTGATGCTCCCTTTGATGACAGACTCAGAAGAGATCAGAAGGCATTAAAGGGAAGAGGCAGCACACTTGGACTCAATCTAAGAGTGGCCACAATGGAAGGGAAAAAGATCGTTGAGGACATTCTGAAGAGTGAAACAGATGAGAACCTCAAAATAGCCATTGCCTCCAGTCCTGCTCCTCGGTATATTACCGATATGAGCATAGAGGAGATAAGCCGAGAATGGTATATGCTGATGCCGAGGCAGAAAATAACT---GGAGGCCTAATGGTGAAAATGGATCAAGCCATAATGGATAAGAGAATCATCCTTAAAGCAAATTTCTCAGTTCTATTTGACCAACTAGAAACATTAGTCTCTCTGAGGGCATTCACAGAGAATGGTGCTATAGTGGCTGAAATTTCTCCCATTCCCTCCATGCCAGGACATTCTACAGAGGATGTCAAAAATGCA---ATTGGAATCCTCATCGGTGGACTTGAATGGAATGATAACTCAATTCGAGCGTCTGAAAATATACAGAGGTTCGCTTGGGGAATCCGTGATGAGGATGGGGGACCTCCACTCCCTCCAAAACAGAAACGCTACATGGCGAGACGAGCTGAGTCAGAAGTT---------------------TGA
		</sequence>
		<sequence>
			<taxon idref="26817|avian_domesticbirds|Oceania|19941221|H7N3"/>
			ATGGATTCCAAC---ACGATAACCTCGTTTCAGGTAGATTGCTATCTGTGGCATATAAGAAAACTACTCAGTATGAGAGACATGTGTGATGCTCCCTTTGATGACAGGCTCAGAAGAGACCAGAAGGCATTAAAGGGAAGAGGCAGCACACTTGGACTCGATCTAAGAGTGGCCACAATGGAAGGGAAAAAGATTGTTGAGGACATTCTGAAGAGTGAAACAGATGAGAATCTTAAAATAGCCATTGCCTCCAGTCCTGCTCCTCGGTACATCACCGATATGAGCATAGAGGAAATAAGCCGGGAATGGTATATGCTGATGCCTAGGCAGAAAATAACT---GGAGGTCTAATGGTGAAGATGGATCAAGCCATAATGGACAAGAGAGTAATCCTCAAAGCAAATTTCTCAGTCCTGTTTGATCAACTAGAGACATTAGTATCTCTGAGGGCATTCACAGAGGATGGTGCTATTGTGGCTGAGATCTCTCCCATTCCCTCCATGCCAGGACATTCTACAGAGGATGTCAAAAATGCA---ATTGGAATCCTCATCGGTGGACTTGAATGGAATGATAACTCAATTCGAGCGTCTGAAAATATACAGAGATTCGCTTGGGGAATCCGTGATGAGAATGGGGGACCTCCACTCCCTTCAAAACAGAAACGCTACATGGCGAGACGAGTTGAGTCAGAAGTT---------------------TGA
		</sequence>
		<sequence>
			<taxon idref="1003987|avian_waterfowl|Oceania|19940615|H4N2"/>
			ATGGACTCCAAC---ACGATAACCTCGTTTCAGGTAGATTGTTATCTGTGGCACATAAGGAAACTACTCAGTATGAGAGACATGTGTGATGCTCCCTTTGATGACAGGCTCAGAAGAGATCAGAAGGCATTAAAGGGAAGAGGCAGCACACTTGGACTCGATCTAAGAGTGGCCACAATGGAAGGAAAAAAGATTGTTGAGGACATTCTGAAAAGTGAAACAGATGAGAACCTCAAAATAGCCATTGCTTCCAGTCCTGCTCCTCGGTATATCACTGATATGAGCATAGAAGAGATAAGCCGAGAATGGTATATGCTGATGCCTAGGCAGAAAATAACT---GGAGGCCTAATGGTGAAAATGGATCAAGCCATAATGGACAAGAGAATCATCCTCAAAGCAAATTTCTCGGTCCTATTTGACCAACTAGAAACATTAGTCTCCCTGAGGGCATTCACAGAGAATGGTGCTATTGTAGCTGAAATTTCTCCCATTCCTTCTATGCCAGGACATTCTACAGAGGATGTCAAAAATGCA---ATTGGAATCCTCATCGGTGGACTTGAATGGAATGATAACTCAATTCGAGCGTCTGAAAATATACAGAGATTCGCTTGGGGAATCCGTGATGAGAATGGGGGACCTACACTCCCTCCAAAACAGAAACGCTACATGGCGGGACGAGTTGAGTCAGAAGTT---------------------TGA
		</sequence>
		<sequence>
			<taxon idref="1024907|avian_waterfowl|EastAsia|20120907|H4N2"/>
			ATGGATTCCAAC---ACGATAACCTCGTTTCAGGTAGATTGCTATCTGTGGCATATAAGGAAGCTGCTCAGTATGAGAGACATATGTGATGCTCCCTTTGATGATAGGCTCAGGAGAGACCAAAAGGCATTAAAGGGAAGAGGCAGCACACTTGGACTCGACCTGAGAGTGGCTACAATGGAAGGGAAAAAGATCGTTGAGGACATTCTGAAAAGTGAAACAGATGAAAATCTCAAAATAGCCATTGCCTCCAGTCCTGCTCCTCGGTATATCACTGATATGAGCGTAGAAGAGATAAGCCGAGAATGGTATATGCTGATGCCTAGACAGAAAATAACT---GGAGGTTTAATGATAAAAATGGATCAAGCCATAATGGATAAGAGAATCATCCTCAAAGCAAATTTCTCTGTTCTATTTGATCAATTAGAGACGCTAGTCTCTCTGAGAGCATTCACAGAAGATGGTGCTATTGTGGCTGAAATTTCTCCCATTCCCTCCATGCCAGGACATTCTACAGAGGATGTCAAAAATGCA---ATTGGAGTCCTCATCGGTGGACTTGAATGGAATGATAACTCAATTCGAGCGTCTGAAAATATACAGAGATTCGCTTGGGGAATCCGTGATGAGGATGGGGGATCTCCACTCCCTTCAAAACAGAAACGCTACATGGCGAGACGAGTTGAGTCAGAAGTT---------------------TGA
		</sequence>
		<sequence>
			<taxon idref="1014901|avian_landbirds|EastAsia|20051115|H4N6"/>
			ATGGATTCCAAC---ACGATAACCTCGTTTCAGGTAGATTGCTATCTATGGCACATAAGAAAGCTGCTCAGCATGAGAGACATGTGTGATGCTCCCTTTGATGACAGGCTCAGAAGAGACCAAAGGGCATTAAAGGGAAGAGGCAGCACACTTGGACTCGACCTAAGAGTGGCTACAATGGAAGGGAAAAAGATCGTTGAGGACATTTTGAAGAGTGAAACAGATGAAAACCTCAAAATAGCCATTGCCTCCAGTCCTGCTCCTCGGTATATCACTGATATGAGCATAGAGGAGATAAGCCGGGAATGGTATATGCTGATGCCTAGGCAGAAAATAACT---GGAGGCCTGATGGTGAAAATGGACCAAGCCATAATGGACAAGAGGATCATCCTTAAAGCAAATTTCTCAGTTCTATTTGATCAACTAGAAACGCTAGTCTCTCTGAGGGCATTCACAGAAGATGGTGCTATTGTGGCTGAAATTTCTCCCATTCCCTCCATGCCAGGACATTCTACAGAGGATGTCAAAAATGCA---ATTGGAATCCTCATCGGTGGACTTGAATGGAATGATAACTCAATTCGAGCGTCTGAAAATATACAGAGATTCGCTTGGGGAATCCGTGATGAGGATGGGAGACCTCCACTCCCTCCAAAACAGAAACGCTTCATGGCGAGACGAGTTGAGTCAGAAGTT---------------------TGA
		</sequence>
		<sequence>
			<taxon idref="1009153|avian_unknown|EastAsia|20081008|H3N8"/>
			ATGGATTCCAAC---ACGATAACCTCGTTTCAGGTAGATTGTTATCTATGGCACATAAGGAAGCTGCTCAGCATGAGAGACATGTGTGATGCTCCCTTTGATGACAGGCTCAGAAGAGACCAAAAGGCATTAAAGGGAAGAGGCAGCACACTTGGACTCGACCTAAGGGTGGCTACAATGGAAGGGAAAAAGATCGTTGAGGACATTCTGAAGAGTGAAACAGATGAAAACCTCAAAATAGCCATTGCCTCCAGTCCTGCTCCTCGATATATTACTGATATGAGTATTGAGGAGATAAGTCGAGAATGGTACATGCTGATGCCTAGGCAGAAAATAACT---GGAGGTCTAATGGTGAAAATGGATCAAGCCATAATGGATAAGAGAATCATCCTTAAAGCAAATTTCTCAGTTCTATTTGATCAACTAGAGACGTTAGTCTCCCTGAGGGCATTCACAGAAGATGGTGCTATTGTGGCTGAAATTTCTCCCATTCCCTCTATGCCAGGACATTCTACAGAGGATGTCAAAAATGCA---ATTGGAATCCTCATCGGTGGACTTGAATGGAATGATAACTCAATTCGAGCGTCTGAAAATATACAGAGATTCGCTTGGGGAATCCGTAATGAGGATGGGGGACCTCCACTCCCTCCAAAACAGAAACGCTACATGGCGAGACGAATTGAGTCAGAAGTT---------------------TGA
		</sequence>
		<sequence>
			<taxon idref="1016788|avian_waterfowl|EastAsia|20090109|H5N2"/>
			ATGGATTCCAAC---ACGATAACCTCGTTTCAGGTAGATTGTTATCTATGGCATATAAGGAAGCTGCTCAGCATGAGAGACATGTGTGATGCTCCCTTTGATGACAGGCTCAGAAGAGACCAAAAAGCATTAAAGGGAAGAGGCAGCACACTTGGACTCGACCTAAGGGTGGCTACAACGGAAGGGAAAAAGATCATTGAGGACATTCTGAAGAGTGAAACAGATGAAAACCTCAAAATAGCCATTGCCTCCAGTTCTGCTCCTCGATATATTACTGATATGAGTATAGAGGAGATAAGCCGAGAATGGTATATGCTGATGCCTAGGCAGAAAATAACT---GGAGGTCTAATGGTGAAAATGGATCAAGCCATAATGGATAAGAAAATCATCCTTAAAGCAAATTTCTCAGTTCTATTTGACCAATTAGAGACGTTAGTCTCTCTGAGGGCATTCACAGAAAATGGTGCTATTGTGGCTGAAATTTCTCCCATTCCCTCTATGCCAGGACATTCTACAGAGGATGTCAAAAATGCA---ATTGGAATCCTCATCGGTGGACTTGAATGGAATGATAACTCAATTCGAGTGTCTGAAAATATACAGAGATTCGCTTGGAGAATCCGTGATGAGGATGGGGGACCTCCACTCCCTCCAAAACAGAAACGCTACATGGCGAGACGAGCTGAGTCAGAAGTT---------------------TGA
		</sequence>
		<sequence>
			<taxon idref="1022199|avian_waterfowl|NorthAmerica|20121021|H6N2"/>
			ATGGATTCCAAC---ACGATAACCTCGTTTCAGGTAGATTGTTATCTATGGCACATAAGGAAGCTGCTCAGCATGAGAGACATGTGTGATGCTCCCTTTGATGACAGGCTCAGAAGAGACCAAAAGGCATTAAAGGGAAGAGGCAGCACACTTGGACTCGACCTAAGAGTGGCTACAATGGAAGGGAAAAAGATCATTGAGGACATTCTGAAGAGTGAAACAGATGAAAACCTCAAAATAGCCATTGCCTCCAGTCCTGCTCCTCGATATATTACTGATATGAGTATAGAGGAGATAAGCCGAGAATGGTATATGCTGATGCCTAGGCAGAAAATAACT---GGAGGTCTAATGGTGAAAATGGATCAAGCCATAATGGATAAAAGAATCATCCTTAAAGCAAATTTCTCAGTTCTATTTGACCAACTAGAGACATTAGTCTCTCTGAGGGCATTCACAGAAGATGGTGCTATTGTGGCTGAAATTTCTCCCATTCCCTCTATGCCAGGACATTCTACAGAGGATGTCAAAAATGCA---ATTGGAATCCTCATCGGTGGACTTGAATGGAATGATAACTCAATTCGAGCGTCTGAAAATATACAGAGATTCGCTTGGGGAATCCGTGATGAGGATGGGGGACCTCCACTCCCTCCAAAACAGAAACGCTACATGGCGAGACGAACTGAGTCAGAAGTT---------------------TGA
		</sequence>
		<sequence>
			<taxon idref="1000172|avian_domesticbirds|EastAsia|20020615|H9N2"/>
			ATGGATTCCAAC---ACGATAACCTCGTTTCAGGTAGATTGTTATCTATGGCACATAAGGAAGCTGCTCAGCATGAGAGACATGTGTGATGCTCCCTTTGATGACAGGCTCAGAAGAGACCAAAAGGCATTAAAGGGAAGAGGCAGCACACTTGGGCTCGACCTAAGAGTGGCTACAATGGACGGGAAAAAGATCGTTGAGGACATTCTGAAGAGCGAAACAGATGAAAACCTCAAAATAGCCATTGCCTCCAGTCCTGCTCCTCGATATATCACTGATATGAGTATAGAGGAGATAAGCCGAGAATGGTATATGCTGATGCCTAGGCAGAAAATAACT---GGAGGTCTAATAGTGAAAATGGATCAAGCCATAATGGATAAGAGAATCATCCTTAAAGCAAATTTCTCAGTTCTATTTGACCAACTAGAGACGTTAGTCTCTCTGAGGGCATTCACAGAAGATGGTGCTATTGTGGCTGAAATTTCTCCCATCCCCTCTATGCCAGGACATTCTACAGAGGATGTCAAAAATGCA---ATTGGAATCCTCATCGGTGGACTTGAATGGAATGATAACTCAATTCGAGCGTCTGAAAGTATACAGAGATTCGCTTGGGGAGTCCGTAATGAGGATGGGGGACCTTCACTCCCTCCAAAACAGAAACGCTACATGGCGAGACGAGCTGAGTCAGAAGTT---------------------TGA
		</sequence>
		<sequence>
			<taxon idref="1000498|avian_domesticbirds|EastAsia|20010615|H9N2"/>
			ATGGATTCCAAC---ACGATAACCTCGTTTCAGGTAGATTGTTATCTATGGCACATAAGGAAGCTGCTCAGCATGAGAGACATGTGTGATGCTCCCTTTGATGACAGGCTCAGAAGAGACCAAAAGGCATTAAAGGGAAGAGGCAGCACACTTGGGCTCGACCTAAGAGTGGCTACAATGGAAGGGAAAAAGATCGTTGAGGACATTCTGAAGAGTGAAACAGATGAAAACCTCAAAATAGCCATTGCCTCCAGTCCTGCTCCTCGATATATCACTGATATGAGTATAGAGGAGATAAGCAGAGAATGGTATATGCTGATGCCTAGGCAGAAAATAACT---GGAGGTCTAATAGTGAAAATGGATCAAGCCATAATGGATAAGAGAATCATCCTTAAAGCAAATTTCTCAGTTCTATTTGACCAACTAGAGACGTTAGTCTCTCTGAGGGCATTCACAGAAGATGGTGCTATTGTGGCTGAAATTTCTCCCATCCCCTTTATGCCAGGACATTCTACAGAGGATGTCAAAAATGCA---ATTGGAATCCTCATCGGTGGACTTGAATGGAATGATAACTCAATTCGAGCGTCTGAAAATATACAGAGATTCGCTTGGGGAGTCCGTAATGAGGATGGGGGACCTTCACTCTCTCCAAAACAGAAACGCTACATGGCGAGACGAGCTGAGTCAGAAGTT---------------------TGA
		</sequence>
		<sequence>
			<taxon idref="16784|avian_waterfowl|CentralEurope|19840615|H5N6"/>
			ATGGATTCCAAC---ACGATAACCTCGTTTCAGGTAGATTGTTATCTATGGCACATAAGAAAGCTACTCAGTATGAGAGACATGTGTGATGCTCCCTTTGATGACAGGCTCCGAAGAGACCAAAAGGCATTAAAGGGAAGAGGCAGCACACTTGGACTCGATTTAAGAGTGGCTACAATGGAAGGGAAAAAGATCGTTGAAGACATCCTGAAGAGTGAGACAGATGAAAACCTCAAAATAGCCATTGCCTCCAGTCCTGCTCCTCGGTATATTACTGATATGAGCATAGAGGAAATAAGCCGAGAATGGTATATGCTGATGCCTAGGCAGAAAATAACT---GGAGGCCTAATGGTGAAAATGGACCAAGCCATAATGGATAAGAGGATTATCCTTAAAGCAAATTTCTCAGTTCTATTTGATCAACTAGAGACATTAGTCTCTCTGAGGGCATTCACAGAAGATGGTGCTATTGTGGCTGAAATATCTCCCATTCCCTCCATGCCAGGACATTCTACAGAGGATGTCAAAAATGCA---ATTGGAATCCTCATCGGTGGACTTGAATGGAATGATAACTCAATTCGAGCGTCTGAAAATATACAGAGATTCGCTTGGGGAATCCGTGATGAGAATGGGGGACCTCCACTCCCTCCAAAACAGAAATGCTACATGGCGAGACGAGTTGAGTCAGAAGTT---------------------TGA
		</sequence>
		<sequence>
			<taxon idref="24517|avian_waterfowl|CentralEurope|19790615|H7N7"/>
			ATGGATTCCAAC---ACGATAACCTCGTTTCAGGTAGATTGTTATCTATTGCACATAAGAAAGCTACTCAGTATGAGAGACATGTGTGATGCTCCCTTTGATGACAGGCTCCGAAGAGACCAAAAGGCATTAAAGGGAAGAGGCAGCACACTTGGACTCGATCTAAGAGTGGCTACAATGGAAGGGAAAAAGATCGTTGAGGACATCCTGAAGAGTGAGACAGATGAAAACCTCAAAATAGCCATTGCCTCCAGTCCTGCTCCTCGGTATATTACTGATATGAGCATAGAGGAAATAAGCCGAGAATGGTATATGCTGATGCCTAGGCAGAAAATAACT---GGAGGCCTAATGGTGAAAATGGACCAAGCCATAATGGATAAGAGGATTATCCTTAAAGCAAATTTCTCAGTTCTATTTGATCAACTAGAGACATTAGTCTCTCTGAGGGCATTCACAGAAGATGGTGCTATTGTGGCTGAAATATCTCCCATTCCTTCCATGCCAGGACATTCTAAAGAGGATGTCAAAAATGCA---ATTGGAATCCTCATCGGCGGACTTGAATGGAATGATAACTCAATTCGAGCGTCTGAAAATATACAGAGATTCGCTTGGGGAATCCGTGATGAGAATGGGGGACCTCCACTCCCTCCAAAACAGAAACGCTACATGGCGGGACGAGTTGAGTCAGAAGTT---------------------TGA
		</sequence>
		<sequence>
			<taxon idref="1004245|avian_waterfowl|EastAsia|19970615|H5N1"/>
			ATGGATTCCAAC---ACGATAACCTCGTTTCAGGTAGATTGTTATCTATGGCACATAAGAAAGCTACTCAGTATGAGTGACATGTGTGATGCCCCCTTTGATGACAGGCTCCGAAGAGACCAAAAGGCATTAAAGGGAAGAGGCAGCACACTTGGACTCGATTTAAGAGTGGCTACAATGGAGGGGAAAAAGATCGTTGAGGACATCCTGAAGAGTGAGACAAATGAAAACCTCAAAATAGCCATTGCTTCCAGTCCTGCTCCTCGGTATGTCACCGATATGAGCATAGAGGAGATGAGCCGAGAATGGTACATGCTGATGCCTAGGCAGAAAATAACT---GGAGGCCTTATGGTGAAAATGGACCAAGCCATAATGGATAAAAGAATTATCCTTAAAGCAAATTTCTCAGTTCTATTTGATCAACTAGAGACATTAGTCTCTCTGAGGGCATTCACAGAAAGTGGTGCTATTGTGGCTGAAATATCTCCCATTCCCTCCGTACCAGGACATTCTACAGAGGATGTCAAAAATGCA---ATTGGAATCCTCATCGGTGGACTTGAATGGAATGATAACTCAATTCGAGCGTCTGAAAATATACAGAGATTCGCTTGGGGAATCCGTGATGAGAATGGGGGACCTTCACTCCCTCCAAAACAGAAACGCTACATGGCGAAACGAGTTGAGTCAGAAGTT---------------------TGA
		</sequence>
		<sequence>
			<taxon idref="15617|avian_waterfowl|EastAsia|19960615|H5N1"/>
			ATGGATTCCAAC---ACGATAACCTCGTTTCAGGTAGATTGTTATCTATGGCACATAAGAAAGCTACTCAGTATGAGAGACATGTGTGATGCCCCCTTTGATGACAGGCTCCGAAGAGACCAAAAGGCATTAAAGGGAAGAGGCAGCACACTTGGACTCGATTTAAGAGTGGCTACAATGGAGGGGAAAAAGATCGTTGAGGACATCCTGAAGAGTGAGACAAATGAAAACCTCAAAATAGCCATTGCTTCCAGTCCTGCTCCTCGGTATATCACCGATATGAGCATAGAGGAGATGAGCCGAGAATGGTACATGCTGATGCCTAGGCAGAAAATAACT---GGAGGCCTTATGGTGAAAATGGACCAAGCCATAATGGATAAAAGAATTATCCTTAAAGCAAATTTCTCAGTTCTATTTGATCAACTAGAGACATTAGTCTCTCTGAGGGCATTCACAGAAAGTGGTGCTATTGTGGCTGAAATATTTCCCATTCCCTCCGTACCAGGACATTTTACAGAGGATGTCAAAAATGCA---ATTGGAATCCTCATCGGTGGACTTGAATGGAATGATAACTCAATTCGAGCGTCTGAAAATATACAGAGATTCGCTTGGGGAATCCATGATGAGAATGGGGGACCTTCACTCCCTCCAAAACAGAAACGCTACATGGCGAAACGAGTTGAGTCAGAAGTT---------------------TGA
		</sequence>
		<sequence>
			<taxon idref="1020986|avian_waterfowl|EastAsia|20120110|H1N2"/>
			ATGGATTCCAAC---ACGATAACCTCGTTTCAGGTAGATTGTTATCTATGGCACATAAGAAAGCTACTCAGTATGAGAGACATGTGTGATGCTCCCTTTGATGACAGGCTCCGAAGAGACCAAAAGGCATTAAAGGGGAGAGGCAGCACACTTGGACTCGATCTGAGAGTGGCTACAATGGAGGGGAAAAAGATCGTTGAGGACATCCTGAAGAGTGAGACAGATGAAAACCTCAAAATAGCCATTGCCTCCAGTCCTGCTCCTCGGTATATTACTGATATGAGCATAGAGGAGATAAGCCGAGAATGGTACATGCTGATGCCTAGGCAGAAAATAACC---GGAGGCCTTATGGTGAAAATGGACCAAGCCATAATGGACAAGAGAATTATCCTTAAAGCAAATTTCTCAGTTCTATTTGATCAACTAGAGACATTAGTCTCTCTGAGGGCATTCACAGAAGATGGTGCTATTGTGGCTGAAATATCTCCCATTCCCTCCATGCCAGGACATTCTACAGAGGATGTCAAAAATGCA---ATTGGAATCCTCATCGGTGGACTTGAATGGAATGATAACTCAATTCGAGCGTCTGAAAATATACAGAGATTCGCTTGGGGAGTCCGTGATGAGAATGGGGGACCTCCACTCCCTCCAAAACAGAAACGCTACATGGCGAGACGAGTTGAGTCAGAAGTT---------------------TGA
		</sequence>
		<sequence>
			<taxon idref="1003812|avian_landbirds|SouthAfrica|20060815|H3N6"/>
			ATGGATTCCAAC---ACGATAACCTCGTTTCAGGTAGATTGTTATCTATGGCACATAAGAAAGTTACTCAGTATGAGAGACATGTGTGATGCTCCCTTTGATGACAGGCTCCGAAGAGACCAAAAGGCATTAAAGGGAAGAGGCAGCACACTTGGACTCGATCTAAGAGTGGCTACAATGGAGGGAAAAAAGATTGTTGAGGACATCTTGAAGAGTGAAACAGATGAAAACCTCAAAATAGCCATTGCTTCCAGTCCTGCCCCTCGATATATCACTGATATGAGCATAGAGGAGATAAGCCGAGAATGGTACATGCTGATGCCTAGGCAAAAAGTAACT---GGAGGCCTTATGGTGAAAATGGACCAAGCCATAATGGATAAGAGAATTATCCTTAAAGCTAATTTCTCAGTCCTATTTGATCAACTAGAGACATTAGTCTCTCTGAGGGCATTCACTGAAGATGGTGCAATTGTGGCTGAAATATCTCCCATTCCCTCCATGCCAGGACATTCTACAGAGGATGTCAAAAATGCA---ATTGGAATCCTCATCGGTGGACTTGAATGGAATGATAACTCAATTCGAGCGTCTGAAAATATACAGAGATTCGCTTGGGGAGTCCGTGATGAGAATGGGGGACCTCCACTCCCTCCAAAGCAGAAACGCTACATGGCGAGACGAGTTGAGTCAGAAGTT---------------------TGA
		</sequence>
		<sequence>
			<taxon idref="1014153|avian_waterfowl|WesternEurope|20100615|H2N3"/>
			ATGGACTCCAAC---ACGATAACCTCGTTTCAGGTAGAGTGTTATTTATGGCACATAAGAAAGCTACTCAGTATGAGAGACATGTGTGATGCCCCTTTTGATGACAGGCTCCGAAGAGACCAAAAGGCATTAAAGGGAAGAGGCAGCACACTTGGACTCGATCTAAGAGTGGCTACAATGGAGGGAAAAAAGATCGTTGAGGACATCTTGAAGAGTGAAACAGATGAGAACCTCAAAATAGCCATTGCTTCCAGTCCTGCTCCTCGGTATATCACTGATATGAGCATAGAGGAGATAAGCCGGGAATGGTACATGCTGATGCCTAGGCAGAAAGTAACT---GGAGGCCTTATGGTGAAAATGGATCAAGCCATAATGGATAAGAGAATTATCCTTAAAGCTAATTTCTCGGTCCTATTTGATCAACTAGAGACATTAGTCTCTCTGAGGGCATTCACAGAAGATGGTGCAATTGTGGCTGAAATATCTCCCATTCCCTCTATGCCAGGACATTCTACAGAGGATGTCAAAAATGCA---ATTGGAATCCTCATCGGTGGACTTGAATGGAATGATAACTCAATTCGAGCGTCTGAAAATATACAGAGATTCGCTTGGGGAATCCGTGATGAGAATGGGGGACCTCCACTCCCTCCAAAGCAGAAACGCTACATGGCGAGACGAGTTGAGTCAGAAGTT---------------------TGA
		</sequence>
		<sequence>
			<taxon idref="1008861|avian_waterfowl|WesternEurope|20050615|H7N7"/>
			ATGGATTCAAAC---ACGATAACCTCGTTTCAGGTAGATTGTTATCTATGGCACATAAGAAAGCTACTCAGCATGAGAGACATGTGTGATGCCCCCTTTGATGACAGACTCCGAAGAGACCAAAGGGCATTAAAGGGAAGAGGCAGCACACTTGGACTCGACCTAAGAGTGGCTACAATGGAGGGGAAAAAGATTGTTGAGGACATCTTGAAGAGTGAAACAGATGAAAACCTCAAAATAGCCATTGCTTCTAGTCCTGCTCCTCGGTATATCACTGATATGAGCATAGAGGAGATAAGCCGAGAATGGTACATGTTGATGCCTAGGCAGAAAATAACT---GGAGGCCTTATGGTGAAAATGGACCAAGCCATAATGGATAAGAGAATTATCCTTAAGGCAAATTTCTCAGTCCTATTTGATCAACTGGAGACACTAGTCTCTCTGAGGGCGTTCACAGAAGATGGTGCTATTGTGGCCGAAATATCTCCCATTCCCTCCATGCCAGGACATTCTACAGAGGATGTCAAAAATGCA---ATTGGAATCCTCATCGGTGGACTTGAATGGAATGATAACTCAATTCGAGCGTCTGAAAATATACAGAGATTCGCTTGGGGAATCCGTGATGAGAATGGGGGACCTCCACTCCCTCCAAAACAGAAACGCTACATGGCGAGACGAGTTGAGTCAGAAGTT---------------------TGA
		</sequence>
		<sequence>
			<taxon idref="1009521|avian_domesticbirds|NorthAmerica|19680611|H5N9"/>
			ATGGACTCCAAC---ACGATAACCTCGTTTCAGGTAGACTGCTATCTATGGCACATAAGAAAGCTACTCAGCATGAGAGACATGTGTGATGCTCCCTTTGATGACAGACTCAGGAGAGATCAAAAGGCACTAAAGGGAAGAGGCAGCACACTTGGGCTCGACTTGCGAGTGGCTACAATGGAAGGCAAAAAGATTGTTGAGGACATCCTAAAGAGTGAGACGGATGAGAACCTCAAGATTGCAATTACATCCAGCCCTGCTCCTCGATACATTACTGATATGAGCATAGAGGAAATAAGCAGGGAATGGTACATGCTTATGCCCAGGCAGAAGATAACA---GGGGGTTTGATGGTGAAATTGGATCAGGCCATTATGGACAAGAGGATAATACTCAAAGCAAATTTCTCTGTCCTATTTGATCAACTGGAGACATTAGTCTCACTGAGGGCTTTCACAGATGATGGCGCCATTGTAGCTGAAATATCTCCCATTCCTTCTATGCCAGGACATTCTACAGAGGATGTCAAAAATGCA---ATTGGAATCCTCATCGGTGAACTTGAATGGAATGATAACTCAATTCGAGCGTCTGAAAATATACAGAGATTCGCTTGGGGAATCCGTGATGAGGATGGGGGACCTCCACTCCCTCCAAAGCAGAAACGCTACATGGCGAGAAGAGTTGAGTCAGAAGTT---------------------TGA
		</sequence>
		<sequence>
			<taxon idref="1008337|avian_unknown|NorthAmerica|20060615|H5N8"/>
			ATGGATTCCAAC---ACGATAACCTCGTTTCAGGTAGATTGCTACCTATGGCACATAAGAAAGCTGCTCAGCATGAGAGACATGTGTGATGCTCCCTTTGATGATAGACTCAGGAGAGATCAAAAGGCATTAAAGGGAAGAGGCAGCACACTTGGGCTCGACCTACGAGTGGCTACAATGGAAGGCAAAAAGATTGTTGAGGACATCCTACAAAGCGAGACGGATGAAAATCTCAAGATTGCAATTGCGTCCAGTCCTGCTCCTCGGTACATTACTGATATGAGCATAGAGGAAATAAGCAGGGAATGGTACATGCTCATGCCCAGACAGAAGATAACA---GGGGGTCTAATGGTGAAAATGGATCAGGCCATTATGAACAAGAAGATAATACTCAAAGCAAATTTCTCTGTCTTATTCGATCAGCTGGAAACATTAGTCTCACTGAGGGCTTTCACAGATGATGGTGCCATTGTAGCTGAAATATCTCCCATTCCTTCCATGCCAGGACATTCTACAGAGGATGTCAAAGATGCA---ATTGGAATCCTCATCGGTGGACTTGAATGGAATGATAACTCAATTCGAGCGTCTGAAAATATACAGAGATTCGCTTGGGGAATCCGTAATGAGAATGGGGGACCTTCACTCCCTCCAAAGCAGAAACGCTACATGGCGAGAAGAGTTGAGTCAGAAGTT---------------------TGA
		</sequence>
		<sequence>
			<taxon idref="1023484|avian_waterfowl|NorthAmerica|19820615|H3N8"/>
			ATGGATTCCAAC---ACGATAACCTCGTTTCAGGTAGATTGCTATCTATGGCACATAAGAAAGCTGCTCAGCATGAGAGACATGTGTGATGCTCCCTTTGATGATAGACTCAGAAGAGATCAGAAGGCATTAAAGGGAAGAGGCAGCACACTTGGGCTCGACCTGCGAGTGGCCACAATGGAAGGCAAAAAGATTGTTGAAGACATCCTAAAGAGTGAGACGGATGAAAATCTCAAAATTGCAATTGCATCCAGCCCTGCTCCTCGGTACATTACCGATATGAGCATAGAGGAAATAAGCAGGGAATGGTACATGCTCATGCCAAGGCAGAAGATAACA---GGGGGTCTGATGGTGAAAATGGATCAGGCCATTATGGACAAGAGGATAATACTCAAAGCAAACTTCTCTGTCCTATTTGATCAACTGGAAACATTAGTCTCACTGAGGGCTTTCACAGACGATGGCGCCATTGTAGCTGAAATATCTCCCATTCCTTCTATGCCAGGACATTCTACAGAGGATGTCAAAAATGCA---ATTGGAATCCTCATCGGTGGACTTGAATGGAATGATAACTCAATTCGAGCGTCTGAAAATATACAGAGATTCGCTTGGGGAGTCCGTGATGAGAATGGGGGACCTCCACTCCCTCCAAAGCAGAAATGCTACATGGCGAGAAGAGTTGAGTCAGAAGTT---------------------TGA
		</sequence>
		<sequence>
			<taxon idref="1023719|avian_waterfowl|NorthAmerica|19850615|H11N9"/>
			ATGGATTCCAAC---ACGATAACCTCGTTTCAGGTAGATTGCTATCTATGGCACATAAGAAAGCTGCTCAGCATGAGAGACATGTGTGATGCTCCCTTTGATGATAGACTCAGAAGAGATCAGAAGGCATTAAAGGGAAGAGGCAGCACACTTGGGCTCGACCTGCGAGTGGCCACAATGGAAGGCAAAAAGATTGTTGAAGACATCCTAAAGAGTGAGACGGATGAAAATCTCAAAATTGCAATTGCATCCAGCCCTGCTCCTCGGTACATTACCGATATGAGCATAGAGGAAATAAGCAGGGAATGGTACATGCTCATGCCAAGGCAGAAGATAACA---GGGGGTCTGATGGTGAAAATGGATCAGGCCATTATGGACAAGAGGATAATACTCAAAGCAAACTTCTCTGTCCTATTTGATCAACTGGAAACATTAGTCTCACTGAGGGCTTTCACAGACGATGGCGCCATTGTAGCTGAAATATCTCCCATTCCTTCTATGCCAGGACATTCTACAGAGGATGTCAAAAATGCA---ATTGGAATCCTCATCGGTGGACTTGAATGGAATGATAACTCAATTCGAGCGTCTGAAAATATACAGAGATTCGCTTGGGGAGTCCGTGATGAGAATGGGGGACCTCCACTCCCTCCAAAGCAGAAATGCTACATGGCGAGAAGAGTTGAGTCAGAAGTT---------------------TGA
		</sequence>
		<sequence>
			<taxon idref="1023473|avian_waterfowl|NorthAmerica|19840615|H11N9"/>
			ATGGATTCCAAC---ACGATAACCTCGTTTCAGGTAGATTGCTATCTATGGCACATAAGAAAGCTGCTCAGCATGAGAGACATGTGTGATGCTCCCTTTGATGATAGACTCAGAAGAGATCAGAAGGCATTAAAGGGAAGAGGCAGCACACTTGGGCTCGACCTGCGAGTGGCCACAATGGAAGGCAAAAAGATTGTTGAAGACATCCTAAAGAGTGAGACGGATGAAAATCTCAAAATTGCAATTGCATCCAGCCCTGCTCCTCGGTACATTACCGATATGAGCATAGAGGAAATAAGCAGGGAATGGTACATGCTCATGCCAAGGCAGAAGATAACA---GGGGGTCTGATGGTGAAAATGGATCAGGCCATTATGGACAAGAGGATAATACTCAAAGCAAACTTCTCTGTCCTATTTGATCAACTGGAAACATTAGTCTCACTGAGGGCTTTCACAGACGATGGCGCCATTGTAGCTGAAATATCTCCCATTCCTTCTATGCCAGGACATTCTACAGAGGATGTCAAAAATGCA---ATTGGAATCCTCATCGGTGGACTTGAATGGAATGATAACTCAATTCGAGCGTCTGAAAATATACAGAGATTCGCTTGGGGAGTCCGTGATGAGAATGGGGGACCTCCACTCCCTCCAAAGCAGAAATGCTACATGGCGAGAAGAGTTGAGTCAGAAGTT---------------------TGA
		</sequence>
		<sequence>
			<taxon idref="1005735|avian_domesticbirds|NorthAmerica|19930615|H5N2"/>
			ATGGATTCCAAC---ACGATAACCTCGTTTCAGGTAGATTGCTATCTATGGCATATAAGAAAGCTGCTCAGCATGAGAGACATGTGTGATGCTCCCTTTGATGATAGACTCAGAAGAGATCAAAGGGCATTAAGGGGAAGAAGCAGCACACTTGGGCTCGACTTGCGAGTGGCCACAACGGAAGGCAAAAAGATTGTTGAAGACATCCTAAAGAGTGAAACGGATGAAAATCTCAAAATTGCAATTGCATCCAGCCCTGCTCCTCGGTACGTTACTGATATGAGCATAGAGGAAATAAGCAGGGAATGGTACATGCTCATGCCAAGGCAGAAGATGACA---GGGGGTCTGATGGTGAAAATGGATCATGCCATTATGGACAAGAGGATAATACTCAAAGCAAACTTCTCTGTCCTATTTGATCAACTGGAAACACTAGTCTCACTGAGGGCTTTCACAGACGATGGCGCCATTGTAGCTGAAATATCTCCCATTCCTTCTATGCCAGGACATTCTACAGAGGATGTCAAAAATGCA---ATTGGAATCCTCATCGGTGGACTTGAATGGAATGATAACTCAATTCGAGCGTCTGAAAATATACAGAGATTCGCTTGGGGAGTCCGTGATGAGACTGGGGGACCTCCACTCACTCCGAAACAGAAACGCTACATGGCGAGACGAGTTGGGTCAGAAGTT---------------------TGA
		</sequence>
		<sequence>
			<taxon idref="1014600|avian_waterfowl|NorthAmerica|19980615|H7N2"/>
			ATGGACTCCAAC---ACGATAACCTCGTTTCAGGTAGATTGTTATCTATGGCACATAAGAAAGCTACTCAGCATGAGAGACATGTGTGATGCTCCCTTTGATGATAGACTCAGAAGAGATCAAAAGGCATTAAAGGGAAGGAGCAGCACACTTGGGCTCGACCTGCGAGTGGCCACAATGGAAGGAAAAAAGGTTGTTGAAGACATCCTAAAGAATGAAACGGATGAAAATCTCAGAATTGCAATTGCATCCAGCCCTGCACCTCGGTACATTACTGATATGAACATAGAGGAAATAAGCAGGGAATGGTACATGCTAATGCCAAGACAAAAGATGACA---GGGGGTCTGATGGTGAAAATGGATCAGGCCATTATGAACAAGAGGATAATACTCAAAGCAAACTTCTCTGTCCTATTTGATCAACTGGAAACACTAGTCTCACTGAGGGCTTTCACAGACGATGGCGCCATTGTAGCTGAAATATCTCCCATTCCTTCTATACCAGGACATTCTGCAGAGGATGTCAAAAATGCA---ATTGGAATCCTCATCGGTGGACTTGAATGGAATGATAACTCAATTAGAGCGTCTGAAAGTATACAGAGATTCGCTTGGGGAGTCCATGATGAGAATAGGGGACCTCCACTCTCTCCAAAACAGAAACGCTACATGGAGAGAAGAGTTGAGTCAGAAATT---------------------TGA
		</sequence>
		<sequence>
			<taxon idref="1004318|avian_domesticbirds|NorthAmerica|20010615|H7N2"/>
			ATGGATCCCAAC---ACGATAACCTCGTTTCAGGTAGATTGTTATCTATGGCACATAAGAAAGCTACTCAGCATGAGAGACATGTGTGATGCTCCCTTTGATGATAGAATCAGAAGAGATCAAAAAGCATTAAAGGGAAGAAGCAGCACACTTGGGCTCGACATGCGAATGGCCACAATGGAAGGCAGAAAGGTTGTTGAAGACATCCTAAAGAGTGAAACTGATGAAAATCTCAGAATTGCAATTGCATCCAGCCCTGCACCTCGGTACATTACTGATATGAGCATAGAGGAAATAAGCAGGGAATGGTACATGCTAATGCCAAGGCAGAAGATGACA---GGAGGTCTGATGGTGAAAATGGATCAGGCCATTATGAACAAGAGGATAATGCTCAAAGCAAACTTCTCTGTCCTATTTGACCAACTGGAAACACTAGTCTCACTGAGGGCTTTCACAGACGATGGCGCCATTGTAGCTGAAATATATCCCATTCCTTCTATGCCAGGACATTCTGCAGAGGATGTCAAAGATGCA---ATTGGAATCCTCATCGGTGGACTTGAATGGAATGATAACTCGATTCGAGCGTCTGAAAATATACAGAGATTCGCTTGGGGAGTCCGTGATGAGAATAGGGGACCTCCACTCTCTCCAAAACAGAAACGCTACATGGAGAGAAGAGCTGAGTCAGAAATT---------------------TGA
		</sequence>
		<sequence>
			<taxon idref="1003167|others|NorthAmerica|20060726|H7N2"/>
			ATGGACTCCAAC---ACGATAACCTCGTTTCAGGTAGATTGTTATCTATGGCACATAAGAAAGCTACTCAGCATGAGAGACATGTGTGATGCTCCCTTTGATGATAGACTTAGAAGAGATCAAAAGGCATTAAAGGGAAGAAGCAGCACACTTGGGCTCGACCTGCGAGTGGCCACAATGGAAGGCAAAAAGGTTGTTGAAGAAATCCTAAAGAATGAAACTGATGAAAATCTCAGAATTGCAATTGCTTCCAGCCCTGCACATCGGTACATTACTGATATGAGCATAGAGGAAATAAGTAGGGAATGGTACATGCTAATGCCAAGGCAAAAGATGACA---GGGAGTCTGATGGTGAAAATGGATCAGGCTATTATGAACAAAAGGATAATGCTCAAAGCAAACTTCTCTGTCCTATTTGATCAAATGGAAACACTAGTCTCACTGAGGGCTTTCACAGACAATGGTGCCATTGTAGCTGAAATATATCCCATTCCTTCTATGCCAGGGCATTCTGGAGAGGATGTCAAAAATGCA---ATTGGAATCCTCATCGGTGGACTTGAATGGAATGATAACTCAATTAGAGCGTCTGAAAATATACAGAGATTCGCTTGGGGAGTCCGTGATGAGAATAGGGGACCTCCATTCTCTCCAAAACAGAAACGCTACATGGAGGGAAGAGTTGAGTCAGAAATT---------------------TGA
		</sequence>
		<sequence>
			<taxon idref="1002416|avian_waterfowl|NorthAmerica|19860615|H1N1"/>
			ATGGATTCCAAC---ACGATAACCTCGTTTCAGGTAGATTGCTATCTATGGCACATAAGAAAGCTGCTCAGCATGAGAGACATGTGTGATGCTCCCTTTGATGATAGACTCAGAAGAGATCAAAAGGCATTAAAGGGAAGAGGCAGCACACTTGGGCTCGACCTGCGAGTGGCCACAATGGAAGGCAAAAAGGTTGTTGAAGACATCCTAAAGAGTGAGACGGATGAAAATCTCAAAATTGCAATTGCATCCAGCCCTGCTCCTCGGTACATTACCGATATGAGCATAGAGGAAATAAGCAGGGAATGGTACATGCTCATGCCAAGGCAGAAGATAACA---GGGGGTCTGATGGTGAAAATGGATCAGGCCATTATGGACAAGAGGATAATACTCAAAGCAAACTTCTCTGTCCTATTTGATCAACTGGAAACACTAGTCTCACTGAGGGCTTTCACAGACGATGGCGCCATTGTAGCTGAAATATCTCCCATTCCTTCTATGCCAGGACATTCTACAGAGGATGTCAAAAATGCA---ATTGGAATCCTCATCGGTGGACTTGAATGGAATGATAACACAGTTCGAGTCTCTGAAACTCTACAGAGATTCGCTTGGAGAAGCAGTAATGAGGATGGGAGACCTCCACTCCCTCCAAAACAGAAACGGAAAATGGCGAGAACAATTGAGTCAGAAGTT---------------------TGA
		</sequence>
		<sequence>
			<taxon idref="22341|avian_waterfowl|NorthAmerica|19910826|H12N5"/>
			ATGGATTCCAAC---ACGATAACCTCGTTTCAGGTAGATTGCTATCTATGGCATATAAGAAAGCTACTCAGCATGAGAGACATGTGTGATGCTCCCTTTGATGATAGACTCAGAAGGGATCAAAAGGCATTAAAGGGAAGAGGCAGCACACTTGGGCTCGATTTGCGAGTGGCCACAATGGAAGGCAAAAAGATTGTTGAAGACATCCTAAAGAATGAGACGGATGAAAATCTCAAAATTGCAATTGCATCCAGCCCTGCTCCTCGCTATATTACCGATATGAGCATAGAGGAAATAAGCAGGGAATGGTACATGCTCATGCCAAGGCAGAAGATAACA---GGGGGTCTGATGGTGAAAATGGATCAGGCTATTATGGACAAGAGGATAATGCTCAAAGCAAACTTCTCTATCCTATTTGATCAACTGGAAACATTAGTTTCACTGAGGGCTTTCACAGACGATGGCGCCATTGTAGCTGAAATATCTCCCATTCCTTCTATGCCAGGACATTCTACAGAGGATGTCAAAAATGCA---ATTGGAATCCTCATCGGTGGACTTGAATGGAATGATAACTCAATTCGAGCGTCTGAAAATATACAGAGATTCGCTTGGGGAGTCCGTGATGAGAATGGGGGACCTCCACTCCCTCCAAAACAGAAACGCTACATGGCGAGAAGAATTGAGTCAGAAGTT---------------------TGA
		</sequence>
		<sequence>
			<taxon idref="1015079|avian_waterfowl|NorthAmerica|19910826|H11N9"/>
			ATGGATTCCAAC---ACGATAACCTCGTTTCAGGTAGATTGCTATCTATGGCACATAAGAAAGCTGCTCAGCATGAGAGACATGTGTGATGCTCCCTTTGATGACAGACTCAGAAGAGATCAGAAGGCATTAAAGGGAAGAGGCAGCACACTTGGGCTCGACCTGCGAGTGGCCACAATGGAAGGCAAAAAGATTGTTGAAGACATCCTAAAGAGTGAAACGGATGAAAACCTCAAAATTGCAATCGCATCCAGCCCTGCTCCTCGGTACATTACCGATATGAGTATAGAGGAAATAAGCAGGGAATGGTACATGCTCATGCCAAGGCAGAAGATAACA---GGGGGTCTGATGGTGAAAATGGATCAGGCCATTATGGACAAGAGGATAATACTCAAAGCAAACTTCTCTGTCCTATTTGATCAACTGGAGACATTAGTCTCACTGAGGGCTTTCACAGACGATGGCGCCATTGTAGCTGAAATATCTCCCATTCCTTCCATGCCAGGACATTCTACAGAGGATGTCAAAAATGCA---ATTGGAATCCTCATCGGTGGACTTGAATGGAATGATAACTCAATTCGAGCGTCTGAAAATATACAGAGATTCGCTTGGGGAGTCCGTGATGAGAATGGGGGACCTCCACTCCCTCCAAAGCAGAAACGCTACATGGCGAGAAGAATTGAGTCAGAAGTT---------------------TGA
		</sequence>
		<sequence>
			<taxon idref="22333|avian_waterfowl|NorthAmerica|19910826|H11N2"/>
			ATGGATTCCAAC---ACGATAACCTCGTTTCAGGTAGATTGCTATCTATGGCACATAAGAAAGCTGCTCAGCATGAGAGACATGTGTGATGCTCCCTTTGATGACAGACTCAGAAGAGATCAGAAGGCATTAAAGGGAAGAGGCAGCACACTTGGGCTCGACCTGCGAGTGGCCACAATGGAAGGCAAAAAGATTGTTGAAGACATCCTAAAGAGTGAAACGGATGAAAACCTCAAAATTGCAATCGCATCCAGCCCTGCTCCTCGGTACATTACCGATATGAGTATAGAGGAAATAAGCAGGGAATGGTACATGCTCATGCCAAGGCAGAAGATAACA---GGGGGTCTGATGGTGAAAATGGATCAGGCCATTATGGACAAGAGGATAATACTCAAAGCAAACTTCTCTGTCCTATTTGATCAACTGGAGACATTAGTCTCACTGAGGGCTTTCACAGACGATGGCGCCATTGTAGCTGAAATATCTCCCATTCCTTCCATGCCAGGACATTCTACAGAGGATGTCAAAAATGCA---ATTGGAATCCTCATCGGTGGACTTGAATGGAATGATAACTCAATTCGAGCGTCTGAAAATATACAGAGATTCGCTTGGGGAGTCCGTGATGAGAATGGGGGACCTCCACTCCCTCCAAAGCAGAAACGCTACATGGCGAGAAGAATTGAGTCAGAAGTT---------------------TGA
		</sequence>
		<sequence>
			<taxon idref="1011825|avian_waterfowl|NorthAmerica|19890802|H3N8"/>
			ATGGATTCCAAC---ACGATAACCTCGTTTCAGGTAGATTGCTATCTATGGCACATAAGAAAGCTGCTCAGCATGAGAGACATGTGTGATGCTCCCTTTGATGATAGACTCAGAAGAGATCAAAAGGCATTAAAGGGGAGAGGCAGCACACTTGGGCTCGACCTGCGAGTGGCCACAATGGAAGGCAAAAAAATTGTTGAAGACATCCTAAAGAGTGAGACGGATGAAAATCTCAAAATTGCAATTGCATCCAGCCCTGCTCCTCGGTACATTACCGATATGAGCATAGAGGAAATAAGCAGGGAATGGTACATGCTCATGCCAAGACAGAAAGTAACA---GGGGGTCTGATGGTGAAAATGGATCAGGCCATTATGGACAAGAGGATAATACTCAAGGCAAACTTCTCTGTCCTATTTGATCAACTGGAGACATTAGTCTCACTGAGGGCTTTCACAGACGATGGCGCCATTGTAGCTGAAATATCTCCCATTCCTTCTATGCCAGGACATTCTACAGAGGATGTCAAAAATGCA---ATTGGAATCCTCATCGGTGGACTTGAATGGAATGATAACTCAATTCGAGCGTCTGAAAATATACAGAGATTCGCTTGGGGAGTCCGTGATGAGAATGGGGGACCTCCACTCCCTCCAAAGCAGAAACGCTACATGGCGAGAAGAGTTGAGTCAGAAGTT---------------------TGA
		</sequence>
		<sequence>
			<taxon idref="1002418|avian_domesticbirds|NorthAmerica|19970615|H7N2"/>
			ATGGACTCCAAC---ACGATAACCTCGTTTCAGGTAGATTGCTATTTATGGCACATAAGAAAGCTGCTCAGCATGAGAGACATGTGTGATGCTCCCTTTGATGATAGACTAAGAAGAGATCAAAAGGCATTAAAGGGAAGAGGCAGCACACTTGGACTCGACCTGCGAGTGGCCACAATGGAAGGCAAAAAGATTGTTGAGGAAATCCTAAAGAGTGAGACGGATGAAAATCTCAAAATTGCAATTGCATCCAGCCCTGCTCCTCGGTACATTACCGATATGAGCATAGAAGAAATAAGCAGGGAATGGTACATGCTCAGGCCAAGGCAGAAAATAACA---GGGGGTCTGATGGTGAAAATGGATCAGGCCATAATGGACAAGAGAATAATACTCAAGGCAAACTTCTCTGTCCTATTTGATCAACTGGAAACATTAGTCTCACTGAGAGCTTTCACAGACGATGGCGCCATTGTAGCTGAAATATCTCCCATTCCTTCTATGCCAGGACATTCTGCAGAGGATGTCAAAAATGCA---ATTGGAATCCTCATCGGTGGACTTGAATGGAATGATAACTCAATTCGAGCGTCTGAAAATATACAGAGATTCGCTTGGGGAGTCCGTGATGAGAATAGGGGACCTCCACTCTCTCCAAAACAGAAACGCTATATGGAGAGAAGAGTTGAGTCAGAAATT---------------------TGA
		</sequence>
		<sequence>
			<taxon idref="26399|avian_waterfowl|NorthAmerica|20050615|H11N3"/>
			ATGGACTCCAAC---ACGATAACCTCGTTCCAGGTAGACTGCTATCTATGGCACATAAGAAAGCTACTCAGCATGAGAGACATGTGTGATGCTCCCTTTAATGACAGACTCAGAAGAGATCAAAAGGCATTAAAGGGAAGAGGCAGCACACTTGGGCTCGACCTACGAGTGGCCACAATGGAAGGCAAAAAGATTGTTGAAGATATCCTAAAGAGTGAGACGGATGAAAATCTCAAAATTGCAATTGCATCCAACCCTGCTCCTCGGTACATTACTGATATGAGCATAGAGGAAATAAGCAGGGAATGGTACATGCTCATGCCAAGGCAGAAAATAACA---GGGGGTCTGATGGTGAAGATGGATCAGGCCATTATGGACAAGAGGATAATACTCAAGGCAAATTTCTCTGTCCTATTTGATCAACTGGAAACATTAGTCTCACTGAGGGCTTTCACAGATGATGGCGCCATTGTAGCTGAAATATCTCCCATTCCTTCTATGCCAGGACATTCTACAGAGGATGTCAAAAATGCA---ATTGGAATCCTCATCGGTGGACTTGAATGGAATGATAACTCAATTCGAGCGTCTGAAAATATACAGAGATTCGCTTGGGGAATCCGTGATGAGAATGGGGGACCTCCACTCCCTCCAAAGCAGAAACGCTACATGGCGAGAAGAGTTGAGTCAGAAGTT---------------------TGA
		</sequence>
		<sequence>
			<taxon idref="1024776|avian_waterfowl|NorthAmerica|20120927|H1N1"/>
			ATGGACTCCAAC---ACGATAACCTCGTTTCAGGTAGATTGCTATCTATGGCACATAAGAAAGCTGCTCAGCATGAGAGACATGTGTGATGCTCCCTTTGATGACAGACTCAGAAGAGATCAAAAGGCATTAAAGGGAAGAGGCAGCACACTTGGACTCGATCTGCGAGTGGCCACAATGGAAGGCAAAAAGATTGTTGAAGACATCCTAAAGAGTGAGACGGATGAAAATCTCAAAATTGCAATTGCATCCAGCCCTGCTCCTCGGTACATCACTGATATGAGTATAGAGGAAATAAGCAGGGAATGGTACATGCTCATGCCAAGGCAGAAAATAACA---GGGGGTCTGATGGTGAAAATGGATCAGGCCATTATGGACAAGAGGATAATACTCAAGGCAAACTTCTCTGTCCTATTTGATCAACTGGAAACATTAGTCTCACTGAGAGCTTTCACAGACGATGGGGCCATTGTAGCTGAAATATCTCCCATTCCTTCTATGCCAGGACATTCTACAGAGGATGTCAAAAATGCA---ATTGGAATCCTCATCGGTGGACTTGAATGGAATGATAACTCAATTCGAGCGTCTGAAAATATACAGAGATTCGCTTGGGGAATCCGTGATGAGAATGGGGGACCTCCACTCCCTCCAAAGCAGAAACGCCACATGGCGAGAAGAATTGAGTCAGAAGTT---------------------TGA
		</sequence>
		<sequence>
			<taxon idref="1023520|avian_waterfowl|NorthAmerica|19830615|H5N2"/>
			ATGGACTCCAAT---ACGAGAACCTCGTTTCAGGTAGATTGCTATTTATGGCACATAAGAAAGCTGCTCAGCATGAGAGACATGTGTGATGCTCCCTTTGATGATAGACTCAGAAGAGATCAAAAGGCATTAAAGGGAAGAGGCAGCACACTTGGGCTCGACCTGCGAGTGGCCACAATGGAAGGCAAAAAGATTGTTGAAGACATCCTAAAGAGTGAGACGGATGAAAATCTCAAAATTGCAATTGCTTCCAGCCCTGCTCCTCGGTACATTACCGATATGAGCATAGAGGAAATAAGCAGGGAGTGGTACATGCTCATGCCAAGACAGAAAATAACA---GGAGGTCTGATGGTGAAAGTGGATCAGGCCATCATGGACAAGAGGATAATACTCAAGGCAAATTTCTCTGTCCTATTTGATCAACTAGAAACATTAGTCTCACTGAGGGCTTTCACAGACGATGGCGCCATTGTAGCTGAAATATCTCCCATTCCTTCTATGCCAGGACATTCTACAGAGGATGTCAAAAATGCA---ATTGGAATCCTCATCGGTGGACTTGAATGGAATGATAACTCAATTCGAGCGTCTGAAAATATACAGAGATTCGCTTGGGGAGTCCGTGATGAGAATGGGGGACCTCCACTCCCTCCAAAGCAGAAACGCTACATGGCGAGAAGAATTGAGTCAGAAGTT---------------------TGA
		</sequence>
		<sequence>
			<taxon idref="1026189|avian_domesticbirds|NorthAmerica|20060615|H5N2"/>
			ATGGACTCAAAC---ACGATAACCTCGTTTCAGGTAGATTGTTATCTATGGCACATACGAAAACTACTCAGCATGAGAGACATGTGTGATGCTCCCTTTGATGACAGACTTAGAAGAGATCAAAAGGCATTAAAGGGAAGAGGCAGCACACTTGGACTCGACCTGCGAGTGGCCACAATAGAGGGCAAAAAGATTGTTGAAAGCGTCCTAAAGAATGAACCAAATGAGATTCCCAAAATTGCAATTGCATCCATTCCTGCCCCTCGGTATATTACAGACATGAACATGGAGGAAATAAGTAGGGAGTGGTACATGCTAATGCCAAGGCAGAAAATAACA---GGAGGACTGATCGTAAAAATGGATCAGGCCATCATGGATAAGAGAATAATGCTCAAGGCAAACTTCTCTGTATTGTTTGATCAACTGGAAACATTAGTCTCACTGAGGGCTTTCACCGATGATGGCGCCATTGTAGCTGAAATATCTCCCTTTCCTTCTATGCCAGGACATTCTGCAGAGGATGTCAAAAATGCA---ATTGGAATCCTCATCGGTGGACTTGAATGGAATGATAACTCAATTCGAGCGTCTGAAAACATACAGAGATTCGCTTGGGGAGTCTGTGATGAGAATAGGGGACCTTCACTCTCTCCAAATCAGAAATGCTACATGGAGGGAAGAGTTGAGTCAAAAGTT---------------------TGA
		</sequence>
		<sequence>
			<taxon idref="1000680|avian_domesticbirds|EastAsia|20050615|H5N2"/>
			ATGGACTCCAAC---ACGATAACCTCGTTTCAGGTAGATTGCTATCTATGGCACATACGAAAGCTGCTCAGCATGAGAGACATGTGTGATGCTCCCTTTGATGACAGACTCAGAAGAGATCAAAAGGCATTAAAGAGAAGAGGCAACACACTTGGGCTCGATATACGAGTGGCCACAATAGAAGGCAAAAAGATTGTTGAAGACATCCTAAAAGGTGAACCGGATGAAATTCTCAAAATTGCAATTGCATCCATTCCTGCTCCTCGGTATATTACTGACATGAGCATGGAGGAAATAAGCAGGGAATGGTACATGCTAATGCCAAGACAGAAAATAACA---GGAGGACTGATCGTAAAAATGGATCAGGCCATCATGGACAAGAGAATAATACTCAAGGCAAACTTCTCTGTCCTGTTTGATCAACTGGAAACATTAGTCTCACTGAGGGCTTTCACCGACGATGGCGCCATTGTAGCTGAAATATCTCCCTTTCCTTCTATGCCAGGACATTCTGCAGAGGATGTCAAAAATGCA---ATTGGAATCCTCATCGGTGGACTTGAATGGAATGATAACTCAATTCGAGCGTCTGAAAACATACAGAGATTCGCTTGGGGAGTCTGTGATGAGAATAGGGGACCTTCACTCCTTCCAAATCAGAAATGCTACATGGAGAGAAGAATTGAGTCAAAAGTT---------------------TGA
		</sequence>
		<sequence>
			<taxon idref="1026182|avian_domesticbirds|NorthAmerica|20060615|H5N2"/>
			ATGGACTCCAAC---ACGATAACCTCGTTTCAGGTAGATTGCTATCTATGGCACATACGAAAGCTGCTCAGCATGAGAGACATGTGTGATGCTCCCTTTGATGACAGACTCAGAAGAGATCAAAAGGCATTAAAGGGAAGAAGCAGCACACTTGGACTCGATCTGCGAATGGCCACAATAGAAGGCAAAAAGATTGTTGAAGACATCCTAAAGAATGAACCAGATGAAATTCTCAAAATTGCAATTGCATCCATTCCTGCTCCTCGGTATATTACTGACATGAGCATAGAGGAAATAAGCAGGGAATGGTACATGCTAATGCCAAAACAGAAAATAACA---GGAGGACTGATCATAAAAATGGATCAAGCCGTCATGGACAAGAGAATAATACTCAAGGCAAACTTCTCCGTCTTGTTTGGTCAACTGGAGACATTAGTCTCACTGAGGGCTTTCACCGATGATGGCGCCATTGTAGCTGAAATATCTCCCTTTCCTTCTATGCCAGGACATTCTGCAGAGGATGTCAAAAATGCA---ATTGGAATCCTCATCGGTGGACTTGAATGGAATGATAACTCAATTCGAACGTCTGAAAACATACAGAGATTCGCTTGGGGAGTCTGTGATGAGAGTAGGGGACCTTCACTCCTTCCAAATCAGAAATGCTACATGGAGGGAAGAATTGAGTCAAAAGTT---------------------TGA
		</sequence>
		<sequence>
			<taxon idref="1026183|avian_domesticbirds|NorthAmerica|20060615|H5N2"/>
			ATGGACTCCAAC---ACGATAACCTCGTTTCAGGTAGATTGCTATCTATGGCACATACGAAAGCTGCTCAGCATGAGAGACATGTGTGATGCTCCCTTTGATGACAGACTCAGAAGAGATCAAAAGGCATTAAAGGGAAGAAGCAGCACACTTGGACTCGATCTGCGAATGGCCACAATAGAAGGCAAAAAGATTGTTGAAGACATCCTAAAGAATGAACCAGATGAAATTCTCAAAATTGCAATTGCATCCATTCCTGCTCCTCGGTATATTACTGACATGAGCATAGAGGAAATAAGCAGGGAATGGTACATGCTAATGCCAAAACAGAAAATAACA---GGAGGACTGATCATAAAAATGGATCAAGCCGTCATGGACAAGAGAATAATACTCAAGGCAAACTTCTCCGTCTTGTTTGGTCAACTGGAGACATTAGTCTCACTGAGGGCTTTCACCGATGATGGCGCCATTGTAGCTGAAATATCTCCCTTTCCTTCTATGCCAGGACATTCTGCAGAGGATGTCAAAAATGCA---ATTGGAATCCTCATCGGTGGACTTGAATGGAATGATAACTCAATTCGAACGTCTGAAAACATACAGAGATTCGCTTGGGGAGTCTGTGATGAGAGTAGGGGACCTTCACTCCTTCCAAATCAGAAATGCTACATGGAGGGAAGAATTGAGTCAAAAGTT---------------------TGA
		</sequence>
		<sequence>
			<taxon idref="1026187|avian_domesticbirds|NorthAmerica|20050615|H5N2"/>
			ATGGATTCCAAC---ACGATAACCTCGTTCCAGGTAGATTGCTATCTATGGCACATACGAAAGCTGCTCAGCATGAGAGACATGTGTGATGCTCCCTTTGATGACAGACTCAGAAGAGATCAAAGGGCATTAAAGGGAAGAAGCAGCACACTTGAACTCGACCCGCGGGTGGCCACAATGGAGGGCAAAAAGATTGTTGAAGACATCCTAAAGAGTGAAACGAATGAAAATCTAAAAATTGCAATTGCATCCAGCCCTGCCCCTCGATACATCACCGATATGAGCATGGAAGAAATAAGCAGGGAATGGTATATGCTAATGCCAAAGCAGAAAATAATA---GGAGGTCTGATAGTGAAAATGGATCAATCCATCATGGACAAGAGAATAATACTCAAAGCAAATTTCTCTGTCCTATTTGATCAACTGGAAACATTAGTCTCACTGAGGGCTTTCACTGAAGATGGCGCCATTGTAGCTGAAATTTCTCCCTTTCCTTCTATGCCAGGACATTCTACGGAGGATGTCAAAAATGCA---ATTGGAGTCCTCATCGGTGGACTTGAATGGAATGATAACTCAATTCGAGCGTCTGAAAATATACAGAGATTTGCTTGGGGAGTCCGCGATGAGAATGGGGGACCTTCACTCTCTCCAAAGCAGAAACGCTGCATGGCGAGAAGAGTTGAGTCAAAAGTT---------------------TGA
		</sequence>
		<sequence>
			<taxon idref="1026274|avian_domesticbirds|NorthAmerica|20100415|H5N2"/>
			ATGGATTCCAAC---ACGATAACCTCGTTCCAGGTAGACTGCTATCTATGGCACATACGAAAGCTGCTCAGCATGAGAGACATGTGTGATGCTCCCTTTGATGATAGACTCAGGAGAGATCAAAGGGCATTAAAGGGAAGAAGCAGCACACTTGGACTCGATCCGCGAGTGGCCACAATGGAAGGCAAAAAGATTGTTGAAGACATTCTAAAGAGTGAAACGAATGAAAATCTCAAAATTGCAATTGCATCCAGCCCTGCCCCTCGGTACATTACCGATATGAGCATGGAAGAAATAAGCAGGGAATGGTACATGCTAATGCCAAAGCAGAAAATAATA---GGAGGTCTGATAGTGAAAATGGATCAATCCATCATGGACAAGAGAATAGTACTCAAAGCAAATTTCTCTGTCCTATTTGATCAACTAGAAACATTGGTCTCACTGAGGGCTTTCACTGAAGATGGCGCCATTGTAGCTGAAATCTCTCCCTTTCCTTCTATGCCAGGACATTCTACAGAGGATGTCAAAAATGCA---ATTGGAGTCCTCATCGGTGGGCTTGAATGGAATGATAACTCAATTCGAGCGTCTGAAAATATACAGAGATTTGCTTGGAGAATCCGTGATGAGAATTGGGGACCTTCACTCACTCCAAAGCAGGAACGCTGCATGGCGAGAAGAGTTGAGTCAAAAGTT---------------------TGA
		</sequence>
		<sequence>
			<taxon idref="1001853|avian_domesticbirds|NorthAmerica|20040615|H6N2"/>
			ATGGACTCCAAC---ACGATAACCTCGTTTCAGGTAGATTGCTATTTATGGCATATAAGAAAGCTGCTCAGCATGAGAGACATGTGTGATGCACCCTTTGATGATAGACTTAGAAGAGATCAAAAGGCATTAAAGGGAAGAGGCAGCACACTTGGGCTCGACCCACGAGTAGCCACAATGGAAGGCAAAAAGATTGTTGAGGACATCCTAAAGAGTGAGACGGATGAAAATCTTAAAATTGCAATTGCATCCAGTCCTGCCCCTCGGTACGTTACCGATATGAGCGTAGAGGAAATAAGTAGGGAATGGTACATGCTCATACCAAGGCAGAAAATAACA---GGGGGTCTGATGGTGAGAATGGACAATGCTATCATGGACAGGAGGATAATGCTCAAGGCAAATTTCTCTGTTTTATTTGATCAACTGGAAACATTAGTCTCACTGAGAGCTTTCACAGACGATGGCGCCATTGTAGCTGAAATATCTCCCATTCCCTCCATGCCAGGACATTCTACAGAGGATGTCAAAAATGCA---ATTGGAATCCTCATCGGTGGACTTGACTGGAATAATAACTCAATTCGAGCGTCTGAAAACATACAGAGATTCGCTTGGGGAATCCATCATGAGGATGGGGGACCTCCACTTCCTCCAAAACAGAAACGCTACATGGCGAGAAGAACTGAGTCAGAAGTT---------------------TGA
		</sequence>
		<sequence>
			<taxon idref="1023668|avian_waterfowl|NorthAmerica|19830615|H3N8"/>
			ATGGACTCCAAC---ACGATAACCTCGTTTCAGGTAGATTGCTATCTATGGCACATAAGAAAGCTGCTCAGCATGAGAGACATGTGTGATGCTCCCTTTGATGATAGACTCAGAAGAGATCAAAAGGCATTAAAGGGAAGAGGCAGCACACTTGGACTCGACCTGCGAGTGGCCACAATGGAAGGCAAAAAGATTGTTGAAGACATCCTAAAGAGTGAAACGGATGAAAATCTCAAAATTGCAATTGCATCCAGCCCTGCTCCTCGGTACATTACCGATATGAGCATAGAGGAAATAAGCAGGGAATGGTACATGCTCATGCCAAGGCAGAAAATAACA---GGGGGTCTGATGGTGAAAATGGATCAGGCCATTATGGACAAGAGGGTAATACTCAAGGCAAACTTCTCTGTCCTATTTGATCAACTGGAAACATTAGTCTCACTGAGGGCTTTCACAGACGATGGCGCCATTGTAGCTGAAATATCTCCCATTCCTTCTATGCCAGGACATTCTACAGAGGATGTCAAAAATGCA---ATTGGAATCCTCATCGGTGGACTTGAATGGAATGATAACTCAATTCGAGCGTCTGAAAATATACAGAGATTCGCTTGGGGAGTCCGTGATGAGAATGGGGGACCTCCACTCCCTCCAAAGCAGAAACGCTACATGGCGAGGAGAATTGAGTCAGAAGTT---------------------TGA
		</sequence>
		<sequence>
			<taxon idref="1002991|avian_domesticbirds|NorthAmerica|19890615|H9N2"/>
			ATGGACTCCAAC---ACGATAACCTCGTTCCAGGTAGATTGCTATCTATGGCACATGAGAAAGCTGCTCAGCATGAGAGACATGTGTGATGCTCCCTTTGATGATAGACTCAGAAGAGATCAAAAGGCATTAAAGGGAAGAGGCAGCACACTTGGACTCGACCTGCGAGTGGCCACAATGGAAGGCAAAAAGATTGTTGAAGACATCCTAAAAAGTGAGACGGATGAAAATCTCAAAATTGCAATTGCATCCAGCCCTGCTCCTCGGTACATTACCGATATGAGCATAGAGGAAATAAGCAGGGAATGGTACATGCTCATGCCAAGGCAGAAAATAACA---GGGGGTCTGATGGTGAAAATGGATCAGGCCATTATGGACAAGAGGATAATACTCAAGGCAAACTTCTCTGTCCTATTTGATCAACTGGAAACATTAGTCTCACTGAGGGCTTTCACAGACGATGGCGCCATTGTAGCTGAAATATCTCCCATTCCTTCTATGCCAGGACATTCTACAGAGGATGTCAAAAATGCA---ATTGGAATCCTCATCGGTGGACTTGAATGGAATGATAACTCAATTCGAGCGTCTGAAAATATACAGAGATTTGCTTGGGGAGTCCGTGATGAGAATGGGGGACCTCCACTCCCTCCAAAGCAGAAACGCTACATGGCGAGAAGAGTTGAGTCAGAAGTT---------------------TGA
		</sequence>
		<sequence>
			<taxon idref="24753|avian_waterfowl|NorthAmerica|20050819|H3N8"/>
			ATGGACTCCAAC---ACGATAACCTCGTTCCAGGTAGATTGCTATCTATGGCACATAAGAAAGCTGCTCAGCATGAGAGACATGTGTGATGCTCCCTTTGATGATAGGCTCAGAAGAGATCAAAAGGCATTAAAGGGAAGAGGCAGCACACTTGGGCTCGACCTGCGAGTGGCCACTATGGAAGGCAAAAAGATTGTTGAAGACATCCTAAAGAGTGAAATGGATGAAAATCTCAAAATTGCAATTGCATCCAGTCCTGCTCCTCGGTACATTACCGATATGAGCATAGAGGAAATAAGCAGAGAATGGTACATGCTCATGCCAAGGCAGAAAATAACA---GGGGGTCTGATGGTGAAAATGGATCAGGCCATTATGGACAAGAGGATAATACTCAAGGCGAACTTCTCTGTCCTATTTAATCAACTGGAAACATTAGTCTCACTGAGGGCTTTCACAGACGATGGCGCCATTGTAGCTGAAATATCTCCCATTCCTTCCATGCCAGGACATTCTACAGAGGATGTCAAAAATGCA---ATTGGAATCCTCATCGGTGGACTTGAATGGAATGATAACTCAATTCGAGCGTCTGAAAATATACAGAGATTCGCTTGGGGAGTCCGTGATGAGAATGGGGGACCTCCACTCCCTCCAAAGCAGAAACGCTACATGGCGTGGAGAGTTGAGTCAGAAGTT---------------------TGA
		</sequence>
		<sequence>
			<taxon idref="1015933|avian_waterfowl|NorthAmerica|20101107|H12N5"/>
			ATGGATTCCAAC---ACGATAACCTCATTCCAGGTAGATTGCTATCTATGGCACATAAGAAAGCTGCTCAGTATGAGAGACATGTGTGATGCTCCCTTTGATGATAGACTCAGGAGAGATCAAAAGGCATTAAAGGGAAGAGGTAGCACACTTGGACTCGACCTGCGAGTGGCCACAATGGAAGGCAAAAAGATTGTTGAGGACATCCTAAAGAGTGAGACGGATGAAAATCTCAAAATTGCAATTGCATCCAGCCCTGCTCCTCGGTACATTACCGATATGAGTATAGAGGAAATAAGCAGGGAATGGTACATGCTCATGCCAAGGCAAAAAATAACA---GGGGGTCTGATGGTGAAAATGGATCAGGCCATCATGGACAAGAGGATAATACTCAAGGCGAACTTTTCTGTCCTATTTAATCAACTGGAGACATTAGTCTCACTGAGGGCTTTCACAGACGAGGGCGCCATTGTAGCTGAAATATCTCCCATTCCTTCCATGCCAGGACATTCTACAGAGGATGTCAAAAATGCA---ATTGGAATCCTCATCGGTGGACTTGAATGGAATGATAACTCAATTCGAGCGTCTGAAAATATACAGAGATTCGCTTGGGGAGTCCGTGATGAGAATGGGGGACCTCCACTCCCTCCAAAGCAGAAACGCTACATGGCGAGAAGAGTTGAGTCAGAAGTT---------------------TGA
		</sequence>
		<sequence>
			<taxon idref="1022254|avian_waterfowl|NorthAmerica|20130730|H5N6"/>
			ATGGATTCCAAC---ACGATAACCTCGTTCCAGGTAGATTGCTATCTATGGCACATAAGAAAGCTGCTCAGCATGAGAGACATGTGTGATGCTCCCTTTGATGATAGACTCAGAAGAGATCAGAAGGCATTAAAGGGGAGAGGCAGCACACTTGGACTCGACCTGCGAGTGGCCACAATGGAAGGCAAAAAGATTGTTGAGGACATCCTAAAGAGTGAAACGGATGAAAACCTCAAAATTGCAATTGCATCCAGCCCTGCTCCTCGGTACATAACCGACATGAGCATAGAGGAAATAAGCAGGGAGTGGTACATGCTCATGCCAAGGCAGAAAATAACA---GGGGGTCTGATGGTGAAAATGGACCAGGCCATCATGAACAAGAGGATAATACTCAAGGCAAACTTCTCTGTCCTATTTGATCAACTGGAAACATTAGTCTCACTGAGGGCTTTCACAGACGATGGCGCCATTGTAGCTGAAATATCTCCTATTCCTTCCATGCCAGGACATTCTACAGAGGATGTCAAAAATGCA---ATTGGAATCCTCATCGGTGGACTTGAATGGAATGATAACTCAATTCGAGCGTCTGAAAATATACAGAGATTCGCTTGGGGAGTCCGTGATGAGAATGGGGGACCTCCACTCCCTCCAAAGCAGAAACGCTACATGGCGAGAAGAGTTGAGTCAGAAGTT---------------------TGA
		</sequence>
		<sequence>
			<taxon idref="1022300|avian_waterfowl|NorthAmerica|20130908|H3N8"/>
			ATGGACTCCAAC---ACGATAACCTCGTTTCAGGTAGATTGCTATCTATGGCACATAAGAAAGCTGCTCAGCATGAGAGACATGTGTGATGCTCCCTTTGATGATAGACTCAGAAGAGATCAAAAGGCATTAAAGGGAAGAGGCAGCACACTTGGACTCGACCTGCGGGTGGCCACAATGGAAGGCAAAAAGATTGTTGAAGACATCCTAAAGAGTGAGACTGATGAAAATCTCAAAATTGCAATTGCATCAAGCCCTGCTCCTCGGTACATTACCGATATGAGCATAGAGGAAATAAGCAGGGAATGGTACATGCTCATGCCAAGGCAGAAAATAACA---GGGGGTCTGATGGTGAAAATGGATCAGGCTATTATGGACAAGAGGATAACACTCAAGGCAAATTTCTCTGTCCTATTTGATCAACTGGAAACATTGGTCTCACTGAGGGCTTTCACAGACGATGGCGCCATTGTAGCTGAAATATCTCCCATCCCTTCTATGCCAGGACATTCTACAGAGGATGTCAAAAATGCA---ATTGGAATCCTCATCGGTGGACTTGAATGGAATGATAACTCAATTCGAGCGTCTGAAAATATACAGAGATTCGCTTGGGGAGTCCGTGATGAGGATGGGGGACCTCCACTCCCTCCAAAGCAGAAACGCTACATGGCGAGAAGAGTTGAGTCAGAAGTT---------------------TGA
		</sequence>
		<sequence>
			<taxon idref="1017048|avian_waterfowl|NorthAmerica|19860615|H4N8"/>
			ATGGACTCCAAC---ACGATAACCTCGTTTCAGGTAGATTGCTATCTATGGCACATAAGAAAGCTGCTCAGCATGAGAGACATGTGTGATGCTCCCTTTGATGATAGACTCAGAAGAGATCAAAAGGCATTAAAGGGAAGAGGCAGCACACTTGGACTCGACCTGCGAGTGGCCACAATGGAAGGCAAAAAGATTGTTGAAGACATCCTAAAGAGTGAGACAGATGAAAATCTCAAAATTGCAATTGCATCCAGCCCTGCTCCTCGGTACATTACCGATATGAGCATAGAGGAAATAAGCAGAGAATGGTACATGCTCATGCCAAGGCAGAAAATAACA---GGGGGTCTGATGGTGAAAATGGATCAGGCCATTATGGACAAGAGGATAATACTCAAAGCAAACTTCTCTGTCCTATTTGATCAACTGGAAACATTAGTCTCACTGAGGGCTTTCACAGACGATGGCGCCATTGTAGCTGAAATATCTCCCATTCCTTCTATGCCAGGACATTCTACAGAGGATGTCAAAAATGCA---ATTGGAATCCTCATCGGTGGACTTGAATGGAATGATAACTCAATTCGAGCGTCTGAAAATATACAGAGATTCGCTTGGGGAGTCCGTGATGAGAATGGGGGACCTCCACTCCCTCCAAAGCAGAAACGCTACATGGCGAGAAGAGTTGAGTCAGAAGTT---------------------TGA
		</sequence>
		<sequence>
			<taxon idref="1011821|avian_waterfowl|NorthAmerica|19860815|H4N6"/>
			ATGGACTCCAAC---ACGATAACCTCGTTTCAGGTAGATTGCTATCTATGGCACATAAGAAAGCTGCTCAGCATGAGAGACATGTGTGATGCTCCCTTTGATGATAGACTCAGAAGAGATCAAAAGGCATTAAAGGGAAGAGGCAGCACACTTGGACTCGACCTGCGAGTAGCCACAATGGAAGGCAAAAAGATTGTTGAAGACATCCTAAAGAGTGAGACAGATGAAAATCTCAAAATTGCAATTGCATCCAGCCCTGCTCCTCGGTACATTACCGATATGAGCATAGAGGAAATAAGCAGGGAATGGTACATGCTCATGCCAAGGCAGAAAATAACA---GGGGGTCTGATGGTGAAAATGGATCAGGCCATTATGGACAAGAGGATAATACTCAAAGCAAACTTCTCTGTCCTATTTGATCAACTGGAAACATTAGTCTCACTGAGGGCTTTCACAGACGATGGTGCCATTGTGGCTGAAATATCTCCCATTCCTTCTATGCCAGGACATTCTACAGAGGATGTCAAAAATGCA---ATTGGAATCCTCATCGGTGGACTTGAATGGAATGATAACTCAATTCGAGCGTCTGAAAATATACAGAGATTCGCTTGGGGAGTCCGTGATGAGAATGGGGGACCTCCACTCCCTCCAAAACAGAAACGCTACATGGCGAGAAGAGTTGAGTCAGAAGTT---------------------TGA
		</sequence>
		<sequence>
			<taxon idref="1023698|avian_waterfowl|NorthAmerica|19830615|H7N4"/>
			ATGGACTCCAAC---ACGATAACCTCGTTTCAGGTAGATTGCTATCTATGGCACATAAGAAAGCTACTCAGCATGAGAGACATGTGTGATGCTCCCTTTGATGATAGACTCAGAAGAGATCAAAAGGCATTAAAGGGAAGAGGCAGCACACTTGGGCTCGACCTGCGAGTGGCCACAATGGAAGGCAAAAAGATTGTTGAAGACATCCTAAAGAGTGAGACGGATGAAAATCTCAAAATTGCAATTGCATCCAGCCCTGCTCCTCGGTACATTACCGATATGAGCATAGAGGAAATAAGCAGGGAATGGTACATGCTCATGCCAAGGCAGAAAATAACA---GGGGGTCTGATGGTGAAAATGGATCAGGCCATTATGGACAAGAGAATAATACTCAAGGCAAACTTCTCTGTCCTATTTGACCAACTGGAAACATTAGTCTCACTGAGGGCTTTCACAGACGATGGCGCCATTGTAGCTGAAATATCCCCTATTCCTTCTATGCCAGGACATTCTACAGAGGATGTCAAAAATGCA---ATTGGAATCCTCATCGGTGGACTTGAATGGAATGATAACTCAATTCGAGCGTCTGAAAATATACAGAGATTCGCTTGGGGAGTCAGTGATGAGAATGGGGGACCTCCACTCCCTCCAAAGCAGAAACGCTACATGGCGAGAAGAGTTGAGTCAGAAGTT---------------------TGA
		</sequence>
		<sequence>
			<taxon idref="1011824|avian_waterfowl|NorthAmerica|19860826|H3N8"/>
			ATGGACTCCAAC---ACGATAACCTCGTTTCAGGTAGATTGCTATCTATGGCACATAAGAAAGCTGCTCAGCATGAGAGACATGTGTGATGCTCCCTTTAATGATAGACTCAGAAGAGATCAAAAGGCATTAAAGGGAAGGGGCAGCACACTTGGGCTCGATCTGCGAGTGGCCACAATGGAAGGCAAAAGGATTGTTGAAGACATTCTAAAGAGTGAGACGGATGAAAATCTCAAAATTGCAATTGCATCCAGCCCTGCTCCTCGGTACATTACTGACATGAGCATAGAGGAAATAAGCAGGGAATGGTACATGCTCATGCCAAGGCAGAAGATAACA---GGGGGTCTGATGGTGAAAATGGATCAGGCCATTATGGACAAGAAGATAACACTCAAGGCAAACTTCTCTGTCCTATTTGATCAACTGGAAACATTAGTCTCACTGAGGGCTTTCACAAATGATGGCGCCATTGTAGCTGAAATATCTCCCATTCCTTCTATGCCAGGACATTCTACAGAGGATGTCAAAAATGCA---ATTGGAATCCTCATCGGTGGACTTGAATGGAATGATAACTCAATTCGAGCGTCTGAAAATATACAGAGATTCGCTTGGGGAGTCCGTAATGAGAATGGGGGACCTCCACTCCCTCCAAAGCAGAAACGCTACATGGCGAGAAGAATTGAGTCAGAAGTT---------------------TGA
		</sequence>
		<sequence>
			<taxon idref="22179|avian_waterfowl|NorthAmerica|19921201|H1N1"/>
			ATGGACTCCAAC---ACGATAACCTCGTTTCAGGTAGATTGCTATCTATGGCACATAAGAAAGCTGCTCAGCATGAGAGACATGTGTGATGCTCCCTTTGATGATAGACTCAGAAGAGATCAAAAGGCATTAAAGGGAAGAGGCAGCACACTTGGGCTCGACCTGCGAGTGGCCACAATGGAAGGCAAAAAGATTGTTGAAGACATTCTGAAGAGTGAGACGGATGAAAATCTCAAAATTGCAATTGCGTCCAGCCCTGCTCCTCGGTACATTACTGATATGAGCATAGAGGAAATAAGCAGGGAATGGTACATGCTCATGCCAAGGCAGAAGATAACA---GGGGGTCTGATGGTTAAAATGGATCAGGCCATTATGGACAAGAGGATAACACTCAAGGCAAACTTCTCTGTCCTATTTGATCAACTAGAAACACTAGTCTCACTGAGGGCTTTCACAGATGATGGCGCCATTGTAGCTGAAATATCTCCCATTCCTTCTATGCCAGGACATTCTACAGAGGATGTCAAAAATGCA---ATTGGAATCCTCATCGGTGGACTTGAATGGAATGATAACTCAATTCGAGCGTCTGAAAATATACAGAGATTCGCTTGGGGAGTCCGTGATGAGAATGGGGGACCTCCACTCCCTCCAAAGCAGAAACGCTACATGGCGAGAAGAGTTGAGTCAGAAGTT---------------------TGA
		</sequence>
		<sequence>
			<taxon idref="1017912|avian_waterfowl|NorthAmerica|20100809|H3N8"/>
			ATGGACTCCAAC---ACGATAACCTCGTTTCAGGTAGATTGCTATCTATGGCACATAAGAAAGCTGCTCAGCATGAGAGACATGTGTGATGCTCCCTTTGATGATAGACTCAGGAGAGATCAAAAAGCATTAAAGGGAAGAGGCAGCACACTTGGGCTCGACCTGCGAGTGGCCACAATGGAAGGCAAAAAGATTGTTGAAGACATCCTAAAGAGTGAGACAGATGAAAATCTCAAAATTGCAATTGCATCCAGCCCTGCTCCTCGGTACATTACTGATATGAGCATAGAGGAAATAAGTAGGGAATGGTACATGCTCATGCCAAGGCAGAAAATAACA---GGAGGTCTGATGGTGAAAATGGATCAGGCCATTATGGACAAGAGGATAACACTCAAAGCAAACTTCTCTGTCCTATTTGATCAGCTGGAAACATTGGTCTCACTGAGAGCTTTCACAGAAGATGGTGCCATTGTAGCTGAAATCTCTCCCATTCCTTCTATGCCAGGACATTCTACAGAGGATGTCAAAAATGCA---ATTGGAATCCTCATCGGTGGACTTGAATGGAATGATAACTCAATTCGAGCGTCTGAAAATATACAGAGATTCGCTTGGGGAGTCCGTGATGAGAATGGGGGACCTCCACTCCCTCCAAAACAGAAACGCTACATGGCGAGAAGAGTTGAGTCAGAAGTT---------------------TGA
		</sequence>
		<sequence>
			<taxon idref="1003513|avian_waterfowl|NorthAmerica|20000615|H11N9"/>
			ATGGATTCCAAC---ACGATAACCTCGTTTCAGGTAGATTGCTATCTATGGCATATAAGAAAGCTGCTCAGCATGAGAGACATGTGTGATGCTCCCTTTGATGATAGACTCAGGAGAGATCAAAAGGCATTAAAGGGAAGAGGCAGCACACTTGGGCTCGACCTGCGAGTGGCTACAATGGAAGGAAAAAAGATTGTTGAAGACATCCTAAAGAGTGAGACAGATGAGAATCTCAAAATTGCAATTGCATCCAGCCCTGCTCCTCGATACATCAATGATATGAGCATAGAGGAAATAAGTAGGGAATGGTACATGCTCATGCCAAGGCAGAAAATAACA---GGAGGTCTGATGGTGAAAATGGATCAGGCCATTATGGACAAGAGGATAATACTCAAAGCAAACTTCTCTGTCCTATTTGATCAACTGGAAACATTGGTCTCACTGAGGGCTTTCACAGACGATGGTGCCATTGTAGCTGAAATATCTCCCATTCCTTCTATGCCAGGACATTCTACAGAGGATGTCAAAAATGCA---ATTGGAATCCTCATCGGTGGACTTGAATGGAATGATAACTCAATTCGAGCGTCTGAAAATATACAGAGATTCGCTTGGGGAGTCCGTGATGAGAATGGGGGACCTCCACTCCCTCCAAAACAGAAACGCTACCTGGCGAGAAGAGTTGAGTCAGAAGTT---------------------TGA
		</sequence>
		<sequence>
			<taxon idref="1015934|avian_waterfowl|NorthAmerica|20101202|H7N6"/>
			ATGGATTCCAAC---ACGATAACCTCGTTTCAGGTAGATTGCTATCTATGGCACATAAGGAAGCTGCTCAGCATGAGAGACATGTGTGATGCTCCCTTTGATGACAGACTCAGAAGAGATCAAAAGGCATTAAAGGGAAGAGGTAGCACACTTGGGCTCGATCTGCGAGTGGCCACAATGGACGGCAAAAAGATTGTTGAAGACATCCTGAAAAGTGAGACTGATGAAAATCTCAAAATTGCAATTGCATCCAGCCCTGCTCCTCGGTATATTACCGATATGAGTATAGAGGAAATAAGTAGAGAATGGTACATGCTCATGCCAAGACAGAAGATAACA---GGGGGTCTGATGGTGAAAATGGACCAGGCAATTATGGATAAGAGAATAATACTCAAAGCAAACTTTTCCGTCCTATTTGATCAATTGGAAACATTAGTCTCACTGAGGGCTTTCACCGACGATGGCGCCATTGTAGCTGAAATATCTCCCATTCCTTCTCTGCCAGGACATTCTACAGAGGATGTCAAAGATGCA---ATTGGAATCCTCATCGGTGGACTTGAATGGAATGATAACTCAATTCGAGCGTCTGAAAATATACAGAGATATGCTTGGGGAATCCGTGATGAGAATGGGGGATCTCCATTCCCTCCAAAGCAGAAACGCCACATGGCGAGAAGAGTTGAGTCAGAAGTT---------------------TGA
		</sequence>
		<sequence>
			<taxon idref="1016071|avian_waterfowl|NorthAmerica|20111207|H4N8"/>
			ATGGATTCCAAC---ACGATAACCTCGTTTCAGGTAGATTGCTATCTATGGCACATAAGGAAGCTGCTCAGCATGAGAGACATGTGTGATGCTCCCTTTGATGACAGACTCAGAAGAGATCAAAAGGCATTAAAGGGAAGAGGTAGCACACTTGGGCTCGATCTGCGAGTGGCCACAATGGACGGCAAAAAGATTGTTGAAGACATCCTGAAAAGTGAGACTGATGAAAATCTCAAAATAGCAATTGCATCCAGCCCTGCTCCTCGGTATATTACCGATATGAGCATAGAGGAAATAAGTAGAGAATGGTACATGCTCATGCCAAGACAGAAGATAACG---GGGGGTCTGATGGTGAAAATGGACCAGGCAATTATGGATAAGAGAATAATACTCAAAGCAAACTTTTCCGTCCTATTTGATCAATTGGAAACATTAGTCTCACTGAGGGCTTTCACCGACGATGGCGCCATTGTAGCTGAAATATCTCCCATTCCTTCTATGCCAGGACATTCTACAGAGGATGTCAAAGATGCA---ATTGGAATCCTCATCGGTGGACTTGAATGGAATGATAACTCAATTCGAGCGTCTGAAAATATACAGAGATATGCTTGGGGAATCCGTGATGAGAATGGGGGATCTCCATTCCCTCCAAAGCAGAAACGCCACATGGCGAGAAGAGTTGAGTCAGAAGTT---------------------TGA
		</sequence>
		<sequence>
			<taxon idref="1011094|avian_waterfowl|SouthernSouthAmerica|20070513|H6N8"/>
			ATGGATTCCAAC---ACAATAACCTCGTTTCAGGTAGATTGCTATTTGTGGCACATAAGAAAGCTGCTCAGCATGAGAGACATGTGTGATGCTCCCTTTGATGACAGGCTCAGGAGAGACCAAAAGGCATTAAAGGGGAGAGGCAGCACACTTGGGCTCGACTTGAGAGTGGCTACAACAGAAGGCAAAAAGATTGTGGAGGATATCCTCAAAAGCGAGACAGATGAAAACCTCAAAATTGCAATTGCTTCTAGCCCTGCTCCTCGATACATCACTGATATGAGCATTGAGGAAATAAGCAGAGAATGGTACATGTTAATACCCAGACAAAAGATAACG---GGGGGTTTAATGGTGAAGATGGATCAAGCCATCATGGACAAGAAAATAATACTCAAAGCGAATTTCTCCGTGTTGTTTGATCAATTGGAGACGCTAGTCTCGCTGAGGGCATTCACAGAGGATGGCGCCATTGTAGCTGAAATCTCTCCCATTCCTTCCATGCCAGGACATTCTACAGAGGATGTCAAAAATGCA---ATTGGAATCCTCATCGGTGGACTTGAATGGAATGATAACTCAATTCGAGCGTCTGAAAATATACAGAGATTCGCTTGGGGAATCCGTGATGAGAATGGGGGACCTCCACTCCCTCCAAAACAGAAACGCTACATGGCGAGAAGAATTGAGTCAGAAATT---------------------TGA
		</sequence>
		<sequence>
			<taxon idref="1001552|others|NorthAmerica|19660615|H7N7"/>
			ATGGATTCCAAC---ACAGTGTCAAGCTTTCAGGTAGATTGTTTTCTTTGGCACATTCGCAAACGATTTGCAGACCAAAAAATGGGTGATGCCCCGTTTCTTGACCGGCTTCGCAGAGATCAGAAGTCCTTAAAAGGAAGAAGCAGCACTCTTGGTTTAGACATTGAAAGCTCAACACGAGCAGGGAGGCAAATAGTAAAGCGGATTCTAAAGGAAGAATCCGATAGTGAACCAAAAGGGACTATTGCCCCAGTACCCACTTCATATTATTTAACTGATATGACTCTTGAAGAAATGTCAAGGCCCTGGTACATGCTTATACCCAACCAAAAAAGAGTA---GGATCACTCTACATCAGAATGGATCAAGCCATAATGGATAAGAAGATCACACTGAAAGCAAACTTTAGTGTGGTCTTTAACAAACTGGAAACTCTAACACTTTTACGAGCATTCACAAAAGATGAAGCAATCATTGGAGAAATCTTACCAATACCTTCTCTTCCAGGACATACTAATGAGGATGTCAAAAATGCA---ATTGAGATCCTCATCGGAGGACTTGAATGGAATAATAACACAGTTCGAATCTCTGAGATTCTACAGAGATTCACTTGGAGAAACAGTGATGAGAATGGGGGATTTCTACTCTCTCCAAAACAAAAACAAAAAATGGAGGGAACAACTGGGCCAGAAGTT---------------------TGA
		</sequence>
		<sequence>
			<taxon idref="1010115|others|CentralEurope|19560611|H7N7"/>
			ATGGATTCCAAC---ACAGTGTCAAGCTTTCAGGTAGATTGTTTTCTTTGGCACATTCGCAAACGATTTGCAGACCAAAAAATGGGTGATGCCCCGTTTCTTGACCGACTTCGCAGAGATCAAAAGTCCTTAAAAGGAAGAAGCAGCACTCTTGGTCTAGACATTGAAAGCTCAACACTAGCAGGGAGGCAAATAGTAAAGCGGATTCTAAAAGAAGAATCTGATAGTGAACCAAAAGGGACTATTACCTCAGTACCCACTTCATATTATTTAACTGACATGACTCTTGAAGAAATGTCAAGGGCCTGGTTCATGCTTATACCCAACCAAAAAAGAGTA---GGATCACTCTGCATCAGAATGGATCAAGCCATAATGGATAAGGAAATCACACTGAAGGCAAACTTTAGTGTGGTCTTTAACAAACTGGAGACTCTAACACTTTTACGAGCATTCACAGATGATGAAGCAATTATTGGAGAAATCTTACCAATACCTTCTCTTCCAGGACATACTAATGAGGATGTCAAAAATGCA---ATTGAGATCCTCATCGGAGGACTTGAATGGAATAATAACACAGTTCGAATCTCTGAGATTCTACAGAGATTCACTTGGAGAAACAGTAATGAGAATGGGGGATTTTTACTCTCTCCAAAACAAAAACAAAAAATGGAGGGAACAACTGGGCCAGAAGTT---------------------TGA
		</sequence>
		<sequence>
			<taxon idref="1024711|avian_waterfowl|NorthAmerica|20121110|H10N3"/>
			ATGGATTCCAAT---ACAGTGTCAAGTTTCCAGGTAGACTGTTTTCTTTGGCATGTCCGCAAAAGATTTGCAGACCAAGAACTGGGTGATGCTCCCTTCCTTGACCGGCTTCGCCGCGATCAGAAGTCCTTGAGAGGAAGAGGCAACACTCTTGGTCTGGACATCGAGACTGCAACCAAAGCAGGGAAACAGATAGTGGAGCGGATTCTAGAGGAGGAATCCGATGAGGCACTGAAGATGACCATTGCCTCAGCACCTGCTCCACGCTACCTAACTGATATGAGCCTTGAAGAAATGTCTAGAGACTGGTTCATGCTCATGCCCAAGCAGAAAGTAGCT---GGATCATTATGCATCAGAATGGATCAGGCTATTATGGACAAAAACGTCACGCTGAAAGCAAATTTCAGTGTATTATTTGACAGGCTGGAGACTCTGATATTGCTAAGAGCGTTCACAGAAGAAGGAGTAATCATAGGAGAAATCTCACCAGTACCCTCTATTCCAGGACATAATGATGAGGATGTCAAAAATGCA---ATTGGAGTCCTCATCGGAGGACTTGAATGGAATGATAACACAGTTCGAGTCTCTGAAAACCTACAGAGATTCGCTTGGAGAAGCAGTAATGAGGATGGGAGACCTCCATTTCCTGCAAAACAGAAACGGAAAATGGCGAGAACAGCTGAGTCAGAAGTT---------------------TGA
		</sequence>
		<sequence>
			<taxon idref="1012851|avian_waterfowl|EastAsia|20070515|H6N8"/>
			ATGGATTCCAAC---ACTATGTTAAGCTTTCAGGTAGACTGCTTTCTTTGGCATGTCCGCAAACGATTTGCAGACCAAGAACTGGGTGATGCCCCATTCCTTGATCGGCTTCGCCGAGATCAGAAGTCCCTAAGGGGAAGAGGCAGCACTCTTGGTCTGGACATCGAAACAGCTACTCGTGCAGGGAAGCAGATAGTGGAGCGGATTCTGGAGGAAGAGTCCGATGAGACACTTAAAATGACTATTGCTTCTGTGCCGGTTTCACGCTACCTAACTGACATGACTCTTGAAGAAATTTCAAGGGACTGGTTCATGCTCATGCCCAAGCAGAAAGTGGCA---GGTTCCCTTTGCATCAAAATGGACCAGGCAATAATGGATAAAAACATCATATTGAAAGCAAATTTCAGTGTGATTTTTGACCGGTTGGAAACCCTAATACTACTTAGGGCTTTCACAGAAGAAGGAGCGATTGTGGGAGAAATTTCACCATTACCTTCTCTTCCAGGACATACTGATGAGGATGTCAAAAATGCA---ATTGGGGTCCTCATCGGAGGACTTGAATGGAATGATAACACAGTTCGAGTCTCTGAAACTCTACAGAGATTCGCTTGGAGAAGCAGTAATGAGGATGGGAGACCTCCACTCCCTCCAAAGCAGAAACGGAAAATGGCGAGAACAATTGAGTCAGAAGTT---------------------TGA
		</sequence>
		<sequence>
			<taxon idref="1014660|avian_waterfowl|EastAsia|20111222|H3N2"/>
			ATGGATTCAAAC---ACTGTGTCAAGCTTTCAGGTAGACTGCTTTCTTTGGCATGTCCGCAAACGATTTGCAGACCAAGAATTGGGTGATGCCCCATTCCTTGATCGGCTTCGCCGAGATCAGAAGTCCCTGAGAGGAAGAGGCAGCACTCTTGGTCTGGACATCGAAACAGCCACTCGTTCGGGAAAGCAGATAGTGGAGCGGATTCTGGAGGAAGAATCCGATGAGACACTCAAAATGACCATTGCTTCGGTGCCTGCTTCACGCTACCTAACTGACATGACTCTTGAAGAAATGTCAAGGGACTGGTTTATGCTCATGCCTAAGCAGAAAATAGCA---GGTTCCCTTTGCATCAAAATGGACCAGGCAATAATGGATAAAAACATCATATTGAAAGCAAATTTCAGTGTGATTTTTGACCGGCTGGAGACCTTAATACTACTTAGGGCTTTCACAGAAGAAGGAGCAATTGTGGGAGAAATCTCACCATTACCTTCTCTTCCAGGACATACTGATGAGGATGTCAAAAATGCA---ATTGGGATCCTCATCGGAGGACTTGAATGGAATGATAACACAGTTCGAGTCTCTGAAACTCTACAGAGATTCGCTTGGAGAAGCAGTAATGAGGATGGGAGACCTCCACTCCCTCCAAAGCAGAAACGGAAAATGGCGAGAACAATTGAGTCAGAAGTT---------------------TGA
		</sequence>
		<sequence>
			<taxon idref="1007250|avian_waterfowl|EastAsia|20040615|H6N8"/>
			ATGGATTCCAAC---ACTGTGTCAAGCTTTCAGGTAGACTGCTTTCTTTGGCATGTCCGCAAACGATTTGCAGACCAAGAACTGGGTGATGCCCCATTCCTTGACCGGCTTCGCCGAGACCAGAAGTCCCTAAGGGGAAGAGGCAGCACTCTTGGTCTGGACATCGAAACAGCTACCCGTGCAGGAAAGCAGATAGTGGAGCGGATTCTGGAGGAAGAATCCGATGAGGCACTTAAAATGACTATTGCTTCTGTGCCGGCTTCACGCTACCTAACTGACATGACTCTTGAAGAAATGTCAAGGGACTGGTTCATGCTCATGCCCAAGCAGAAAATGGCA---GGTTCTCTTTGCATAAGAATGGACCAGGCAATAATGGATAAAAACATCATATTGAAAGCAAACTTCAGTGTGATTTTTAATCGACTGGAAACCCTAATACTACTTAGAGCTTTCACAGAAGAAGGAGCAATTGTGGGGGAAATTTCACCGTTGCCTTCTCTTCCAGGACATACTGATGAGGATGTCAAAAATGCA---ATTGGGGTCCTCATCGGAGGACTTGAATGGAATGATAACACAGTTCGAGTCTCTGAAACTCTACAGAGATTCGCTTGGAGAAGCAGTAATGAGGATGGGAGACCTCCACTCCCTCCAAAGCAGAAACGGAAAATGGCGAGAACAATTGAGTCAGAAGTT---------------------TGA
		</sequence>
		<sequence>
			<taxon idref="1024842|others|EastAsia|20130310|H3N2"/>
			ATGGACTCCAAC---ACCGTGTCAAGCTTTCAGGTAGACTGCTTTCTTTGGCATGTCCGCAAACGACTTGCAGACCAAGAACTGGGTGATGCCCCATTCCTTGATCGGCTTCGCCGAGATCAGAAGTCCCTAAGAGGAAGAGGCAGCACCCTTGGTCTGGACATTGAAACAGCTACTTGTATAGGAAAACAGATAGTGGAGTGGATTCTGGAGGAAGAATCCGATAAGGCACTTAAAATGACCATTGCTTCAGTTCCGGCTTCACGCTACCTAACTGATATGACACCTGAAGAAATGTCAAGAGACTGGTTCATGCTCATGCCAAAGCAAAAAGTGGCA---GGGTCCCTTTGCATCAAAATGGACCAGGCAATAATGGATAAAAACATCACATTGAAAGCAAACTTCAGTGTGATTTTTGAGCGACTGGAAACTCTAATACTACTTAGAGCTTTCACAAACGAAGGAGCAATTGTGGGAGAAATTTCACCGTTACCTTCTCTTCCAGGACATACTGATAAGGATGTCAAAAATGCA---ATTGGGATCCTCATCGGAGGACTTGAATGGAATGATAACACAGTTCGAGTCTCTGAAACTCTACAGAGATTCACTTGGAGAAGCAGTGATGAGAATGGGAGACCTTCACTCCCTCCAAAGCAGAAACGGAAAATGGCGAGAACAATTGAGTCAGAAATT---------------------TGA
		</sequence>
		<sequence>
			<taxon idref="28414|avian_domesticbirds|EastAsia|20010615|H9N2"/>
			ATGGATTCCAAT---ACTGTGTCAAGCTTTCAGGTAGACTGTTTTCTTTGGCATGTCCGCAAACGATTTGCAGACCAAGAACTGGGTGATGCCCCATTCCTTGACCGGCTTCGCCGAGATCAGAAATCCCTAAGAGGAAGAGGCAGCACTCTTGGTCTGGACATCGAAACAGCTACCCGTGCGGGAAAGCAAATAGTGGAGCAGATTCTGGAAGAGGAATCTGATGAGGCACTTAAAGTGACTGTTGCTTCAGTACCGGCTTCACGCTACCTAACTGATATGACTCTTGAAGAAATGTCAAGAGACTGGTTCATGCTCATGCCCAAGCAGAAAGTGGCA---GGCTCCCTTTGCATCAAAATGGACCAGGCAATAATGGATAAAAATATCACATTGAAAGCAAACTTCAGTGTGATTTTTAATCGACTGGAAACCCTAGTACTACTTAGAGCTTTCACAGAAGAAGGAGCAATTGTGGGAGAAATCTCACCATTACCTTCTCTTCCAGGACATACTGATGAGGATGTCAAAAATGCA---ATTGGGGTCCTCATCGGAGGACTTGAATGGAATGATAACACAGTTCGAGTCTCTGAAACTCTACAGAGATTCGCTTGGAGAAGCAGTGATGAGAATGGGGGACCTTCACTCTCTCCAAAGCAGAAACGAAAAATGGCGAGAACAATTGAGCCAGAAGTT---------------------TGA
		</sequence>
		<sequence>
			<taxon idref="1005753|avian_domesticbirds|EastAsia|20040615|H9N2"/>
			ATGGATTCCAAT---ACTGTGTCAAGCTTTCAGGTAGACTGCTTTCTTTGGCATGTCCGCAAACGACCCGCAGACCAAGAACTGGGTGATGCCCCATTCCCCGACCGGCTTCGCCGAGATCAGAAGTCCCTAAGAGGAAGAGGCAACACTCTTGGTCTGGACATCGAAACAGCTACCCATGCGGGAAAACGGACAGTAGAGCGGATTCTGGAAGAAGAACCCGATGAGGCACTTAAAATGGCTGTTGCTTCAGTCCCTGCTTCACGCTATCTAGCTGATATGACTCTTGAAGAAATGTCAAGGGACTGGTTTATGCTCATGCCCAAGCAGAAAGTGGCT---GGGTCCCTTTGTATCAAAATGGACCAGGCAATAATGGATAAAAATATCACATTAAAAGCAAACTTCAGTGTGATTTTTAATCGGCTAGAAACCCTAATACTACTCAGAGCTTTCACAGAAGAAGGAGTAATTGTGGGGGAAATCTCACCGTTACCTTCTCTTCCAGGACATACTAATGAGGATGTCAAAAATGCA---ATTGGGGCCCTCATCGGAGGACTTGAGTGGAATGATAACACAGTTCGAGTCTCTGAAACTCTACAGAGATTCACTTGGAGAAGCAGTGATGAGAATGGGGGACCTTCACCCCCTCCAAAACAGAAACGGAAAATGGCGAGAACAATTGAGTCAGAAATT---------------------TGA
		</sequence>
		<sequence>
			<taxon idref="1000344|avian_waterfowl|EastAsia|20040615|H6N2"/>
			ATGGACTCCAAT---ACTGTGTCAAGCTTTCAGGTAGATTGCTTTCTTTGGCATGTCCGCAAACGATTTGCAGACCAAGAACTGGGTGATGCCCCATTCCTTGACCGGCTTCGCCGAGATCAGAAGTCACTAAGAGGAAGAGGCAGCACTCTTGGTCTGGACATTGAAACAGCTACTTGTGCGGGAAAGCTAATAGTGGAACGGATTCTGGAAGAAGAATCAGATGAGGCACTCAAAATGACCATTGCCTCTGTGCCGACTTCACGATACCTAACTGACATGACTCTTGAAGAAATGTCAAGAGACTGGTTCATGCTCATGCCCAAGCGGAAGGTGGCA---GGTCCCCTTCGCATCAGACTGGACCAGGCAATAATGGATAAAAACATCACATTGAAAGCAAATTTCAGTGTGATTTTCAATCGGCTGGAAACCCTAATACTACTTAGAGCTTTCACAGATGAAGGAGCAATTGTGGGAGAAATCTCACCGTTACCTTCTTTTCCAGGACATACTGATGAGGATGTCAAAAATGCA---ATTGGGGTCCTCATCGGTGGACTTGAATGGAATGATAACACAGTTCGAGTCTCTGAAACTCTACAGAGATTCGCTTGGAGAAGCAGTAATGAGGATGGGAGACCTTCATTCCCTCCAAAGCAGAAATGGAAAATGGAGAGAACAATTGAGTCAGAAGTT---------------------TGA
		</sequence>
		<sequence>
			<taxon idref="1012802|avian_waterfowl|EastAsia|20060815|H6N2"/>
			ATGGATTCCAAT---ACTGTGTCAAGCTTTCAGGTAGACTGCTTTCTTTGGCATGTCCGCAAACGATTTGCAGACCAAGAAAGGGGTGATGCCCCATTCCTTGACCGGCTTCGCCGAGATCAGAAGTCACTAAAAGGAAGAGGCAGCACTCTTGGTCTGGACATCGAAACAGCTACTTGTGCGGGAAAGCTAATAGTAGAACGGCTTCTGGGAGAAGAATCAGATGAGGCACTTAAAATGACTATTGCCTCTGTGCCAGCTTCACGCTACCTAACTGACATGACTCTTGAAGAAATGTCAAGGGACTGGTTCATGCTCATGCCTAAGCAGAAGGTGACA---GGTCCCCTTTGCATCAGACTGGACCAGGCCATAATGGATAAAAACATTACGCTGAGAGCAAATTTCAGTGTGATTTTTAATCGGCTGGAAACCCTAATACTACTTAGAGCTTTCACAGATGAAGGAGCAATCGTGGGAGAAATCTCACCGTTACCTTCTTTTCCAGGACATACTGATGAGGATGTCAAAAATGCA---ATTGGGGTCCTCATCGGAGGACTTGAATGGAATGATAACACAGTTCGAGTCTCTGAAAATCTACAGAGATTCGCTTGGCGAAGCAGTAATGAGGATGGGAGACCTTCATTCCCTCCAAAG------------------------------------------------------------TAG
		</sequence>
		<sequence>
			<taxon idref="1024956|avian_waterfowl|EastAsia|20110309|H6N6"/>
			ATGGATTCCAAT---ACTGTGTCAAGCTTTCAGGTAGACTGCTTTCTTTGGCATGTCCGCAAACGATTTGCAGACCAAGACATGGGTGATGCCCCATTCCTTGACCGGCTTCGCCGAGATCAGAAGTCACTAAGAGGAAGAGGCAGCACTCTTGGTCTGGACATCGAAACAGCTACTTGTGCGGGAAAGCTAATAGTAGAACGGATTCTGGAAGAAGAATCAGATGAGGCACTTAAAATGACTATTGCCTCTGTGCCAGCTTCACGCTACCTAACTGACATGACTCTTGAAGAAATGTCAAGGGACTGGTTCATGCTCATGCCCAAGCAGAAGGTGGCA---GGTCCCCTTTGCATCAGAATGGACCAGGCCATAATGGATAAAAACATTACGCTGAAAGCAAATTTCAGTGTGATTTTTAATCGGCTGGAAACTCTAATATTACTTAGAGCTTTCACAGATGAAGGAGCGATCGTGGGAGAAATCTCACCGTTACCTTCTTTTCCAGGACATACTGATGAGGATGTCAAAAATGCA---ATTGGGGTCCTCATCGGAGGACTTGAATGGAATGATAACACAGTTCGAGTCTCTGAAACTCTACAGAGATTCGCTTGGGGAAGCAGTAATGAGGATGGGAGACCTTCATTCCCTCCAAAG------------------------------------------------------------TAG
		</sequence>
		<sequence>
			<taxon idref="1007275|avian_waterfowl|EastAsia|20050615|H6N2"/>
			ATGGATTCCAAC---ACTGTGTCAAGCTTTCAGGTAGACTGCTTTCTTTGGCATGTCCGCAAACGATTTGCAGACCAAGAACTGGGTGATGCCCCATTCCTTGACCGGCTTCGCCGAGATCAGAAGTCGCTAAGAGGAAGAGGCAGCACTCTTGGTCTGGACATCGAAACAGCTACTTGTGCAGGGAAGCTAATAGTGGAGCGGATTCTGGAGGAAGAATCAGATGAGGCACTTAAAATGACTATTGCTTCTGTGCCGGCTTCACGCTACCTAACTGACATGACTCTTGAAGAAATGTCAAGAGACTGGTTCATGCTCATGCCTAAGCAGAAGGTGGCA---GGTCCCCTTTGCATCAGAATGGACCAGGCAATAATGGATAAAAACATCATATTGAAAGCAAATTTCAGTGTGATTTTTAATCGGCTGGAAACCCTAGTACTACTTAGAGCTTTCACAGATGAAGGAGCAATTGTGGGAGAAATCTCACCATTACCTTCTTTTCCAGGACATACTGATGAGGATGTCAAAAATGCA---ATTGGGGTCCTCATCGGAGGACTTGAATGGAATGATAACACAGTTCGAGTCTCTGAAACTCTACAGAGATTCGCTTGGAGAAGCAGTAATGAGGATGGGAGACCTCCACTCCCTCCAAAG------------------------------------------------------------TAG
		</sequence>
		<sequence>
			<taxon idref="1007277|avian_waterfowl|EastAsia|20020615|H6N2"/>
			ATGGACTCCAAC---ACCGTGTCAAGCTTTCAGGTAGACTGCTTTCTTTGGCACGTCCGCAAACGATTTGCAGACCAAGAACTGGGTGATGCCCCATTCCTTGACCGGCTTCGCCGAGATCAGAAATCGCTAAGAGGAAGAGGCAGCACTCTTGGTCTGGACATCGAAACAGCTACTTGTGCAGGAAAGCTAATAGTAGAGCGGATTTTGGAGGGAGAATCAGATGAAGCACTTAAAATGACTATTGCTTCTGTGCCGGCTTCACGCTACCTAACTGACATGACTCTTGAAGAAATGTCAAGAGACTGGTTCATGCTCATGCCCAAGCAGAAGGTGGCA---GGTCCTCTTTGCATTAGAATGGACCAGGCAATAATGGATAAAAACATCATATTGAAAGCAAATTTCAGCGTGATCTTTAATCGGCTGGAAACCCTAATACTACTTAGAGCTTTCACAGATGAAGGAGCAATTGTGGGAGAAATCTCACCATTACCTTCTTTTCCAGGACATACTGATGAGGATGTCAAAAATGCA---ATTGGGGTCCTCATCGGAGGACTTGAATGGAATGATAACACAGTTCGAGTCTCTGAAACTCTACAGAGATTCGCTTGGAGAAGCAGTAATGAGGATGGGAGACCTCCACTACCTCCAAAG------------------------------------------------------------TAG
		</sequence>
		<sequence>
			<taxon idref="1007130|avian_waterfowl|EastAsia|20050615|H6N2"/>
			ATGGATTCCAAT---ACTGTGTCAAGCTTTCAGGTAGACTGCTTTCTTTGGCACGTCCGCAAACGATTTGCAGACCAAGAACTGGGTGATGCCCCATTCCTTGACCGACTTCGCCGAGATCAGAAGTCGCTAAAAGGAAGAGGCAGCACTCTTGGTCTGGACATCGAAACAGCTACTTGTGCAGGAAAACTAATAGTGGAGCGGATTCTGGAAGAAGAGTCAGATGAAGCACTTAAAATGACTATTGCTTCTGTGCCGGCTTCACGCTACCTAACTGACATGACTCTTGAAGAAATGTCAAGAGACTGGTTCATGCTCATGCCCAAGCAGAAGGTGGCA---GGTCCCCTTTGCATCAGAATGGACCAGGCAATAATGGATAAAACCATCATATTGAAAGCAAATTTCAGTGTGATTTTTGACCGGCTGGAAACCCTAGTGCTACTTAGAGCTTTCACAGATGAAGGAGCAATTGTGGGAGAAATCTCACCATTACCTTCTTTTCCAGGACATACTGATGAGGATGTCAAAAATGCA---ATTGGGATCCTCATCGGAGGACTTGAATGGAATGATAACACAGTTCGAGTCTCTGAAACTCTACAGAGATTCGCTTGGAGAAGCAGTAATGAGAATGGGAGACCTCCACTCCCTCCAAAG------------------------------------------------------------TAG
		</sequence>
		<sequence>
			<taxon idref="1014161|avian_domesticbirds|EastAsia|20111129|H6N2"/>
			ATGGATTCCAAC---ACTGTGTCAAGCTTTCAGGTAGACTGTTTTCTTTGGCATGTTCGCAAACGATTTGCAGACCAAGAACTGGGTGATGCCCCATTCCTTGACCGGCTTCGCCGAGATCAGAAGTCATTAAGAGGAAGGGGCAGCACTCTTGGTCTGGACATCGAAACAGCGACTTGTGCAGGAAAGCTAATAGTGGAGCGGATTCTAGAGGAAGAATCGGATGAAGCACTTAAAATGACTATTGCTTCTGTACCAGCTTCACGGTATCTAACTGACATGACTCTTGAAGAAATGTCAAGAGATTGGTTCATGCTCATGCCCAAGCAGAAGGTAGCA---GGTCCCCTTTGTATCAGAATGGACCAAGCAATAATGGATAAAAACATCATATTGAAAGCAAATTTCAGTGTGATTTTTAATCGGCTGGAAACCCTAGTACTACTCAGAGCTTTCACAGATGAAGGAGCAATTGTGGGAGAAATCTTACCATTACCTTCTTTTCCAGGACATACTGATGAGGATGTCAAAAATGCA---ATTGGGGTCCTCATCGGAGGACTTGAATGGAATGATAACACAGTTCGAGTCTCTGAAACTCTACAGAGATTCGCTTGGAGAAGCAGTAATGAGGATGGGAGACCTCCACTCCCTGCAAAGCAGGAATGGAAAATGGAGAGAACAATTGGGTCAGAAGTT---------------------TGA
		</sequence>
		<sequence>
			<taxon idref="1012906|avian_waterfowl|EastAsia|20061015|H6N6"/>
			ATGGATTCCAAC---ACTGTGTCAAGCTTTCAGGTAGACTGCTTCCTTTGGCATGTCCGCAAACGATTTGCAGACCAAGAACTGGGTGATGCCCCATTCCTTGACCGGCTTCGCCGTGATCAGAAGTCCCTAAGAGGAAGAGGCAGCACTCTTGGTCTGGACATCGAAACAGCTACTTGTGCAGGGAAGCTAATAGTGGAGCGGATTCTGGAGGAAGAATCAGATGAGGCACTTAAAATGACTGTTGCTTCTGTGCCGGCTTCACGCTACCTAACTGACATGACTCTTGAAGAAATGTCAAGAGACTGGTTCATGCTCATGCCCAAGCAAAAGGTGGCA---GGTCCCCTTTGCATCAAAATGGACCAGGCAATAATGGATAAAAACATCATATTGAAAGCAAATTTCAGTGTGATTTTTAATCGGCTGGAAACCCTAGTACTGCTTAGGGCTTTCACAGAAGAAGGAGCAATTGTGGGAGAAATCTCACCATTACCTTATTTTCCAGGACATACTGATGAGGATGTCAAAAATGCA---ATTGGGGTCCTCATCGGAGGACTTGAATGGAATGATAACACAGTTCGAGTCTCTGAAACTCTACAGAGATTCGCTTGGAGAAGCAGTAATGAGGATGGGAGACCTCCACTCCCTTCAAAGCAGGAACGGAAAATGGAGAGAACAATTGAGCCAGAAGTT---------------------TGA
		</sequence>
		<sequence>
			<taxon idref="28006|avian_waterfowl|EastAsia|20080317|H6N6"/>
			ATGGATTCCAAC---ACTGTGTCAAGCTTTCAGGTAGACTGCTTCCTTTGGCATGTCCGCAAACGATTTGCAGACCAAGAACTGGGTGATGCCCCATTCCTTGACCGGCTTCGCCGAGATCAGAAGTCGCTAAGAGGAAGAGGCAGTACTCTTGGTCTGGACATTGAAACAGCTACCTGTGCAGGGAAGCTAATAGTGGAGCGGATTCTGGAGGAAGAATCAGATGAAGCACTTAAAATGACTATTGCTTCTGTGCCAGCTCCACGCTACCTAACTGACATGACTCTTGAAGAAACGTCAAGAGACTGGTTCATGCTCATGCCCAAGCAGAAGGTGGCA---GGTCCCCTTTGCATCAAAATGGACCAGGCAATAATGGATAAGAACATCACATTGAAAGCAAATTTCAGTGTGATTTTTAATCGGATAGAAACCCTAGTACTACTTAGGGCTTTCACAGATGAAGGAGCAATTGTGGGGGAAATCTCACCATTACCTTCTTTTCCAGGACATACTGATGAGGATGTCAAAAATGCA---ATTGGGGTCCTCATCGGAGGACTTGAATGGAATGATAACACAGTTCGAGTCTCTGAAACTCTACAGAGATTCGCTTGGAGAAGCAGTAATGAGGATGGGAGACCTCCACTCCCTTCAAAG------------------------------------------------------------TAG
		</sequence>
		<sequence>
			<taxon idref="1024935|avian_waterfowl|EastAsia|20110309|H6N6"/>
			ATGGATTCCAAC---ACTGTGTCAAGCTTTCAGGTAGACTGCTTCCTTTGGCATGTCCGCAAACGATTTGCAGACCAAGAACTGGGTGATGCCCCATTCCTTGACCGGCTTCGCCGTGATCAGAAGTCGCTAAGAGGAAGAGGCAGCACTCTTGGTCTGGACATTGAAACAGCCACCTGTGCAGGGAAGCTAATAGTGGAGAGGATTCTGGAGGGAGAATCAGATGAAGCACTTAAAATGACTGTTGCTTCTGTGCCAGCTTCACGCTACCAAACTGACATGACTCTTGAAGAAATGTCAAGAGACTGGTTCATGCTCATGCCCAAGCAGAAGGTGGCA---GGTCCCCTTTGCATCAAAATGGACCAGGCAATAATGGATAAAAACATCATATTAAAAGCAAATTTCAGTGTTATTTTCAATCGGCTGGAAACCCTAGTACTACTTAGGGCTTTCACAGATGAAGGAGCAATTGTGGGAGAAATCTCACCATTACCTTATTTTCCAGGACATACTGATGAGGATGTCAAAAATGCA---ATTGGAATCCTCATCGGAGGACTTGAATGGAATGATAACACAGTTCGAGTCTCTGAAACTCTACAGAGATTCGCTTGGAGAAGCAGTAATGAGGATGGGAGACCTCCACTCCCTCCAACG------------------------------------------------------------TAG
		</sequence>
		<sequence>
			<taxon idref="1024950|avian_waterfowl|EastAsia|20101015|H6N6"/>
			ATGGATTCCAAC---ACTGTGTCAAGCTTTCAGGTAGACTGCTTCCTTTGGCATGTCCGCAAACGATTTGCAGACCAAGAACTGGGTGATGCCCCATTCCTTGACCGGCTTCGCCGTGATCAGAACTCGCTAAGAGGAAGAGGCAGCACTCTTGGTCTGGACATTGAAACAGCCACCTGTGCAGGGAAGCTAATAGTGGAGAGGATTCTGGAGGGAGAATCAGATGAAGCACTTAAAATGACTGTTGCTTCTGTGCCAGCTTCACGCTACCAAACTGACATGACTCTTGAAGAAATGTCAAGAGACTGGTTCATGCTCATGCCCAAGCAGAAGGTGGCA---GGTCCCCTTTGCATCAAAATGGACCAGGCAATAATGGATAAAAACATCATATTAAAAGCAAATTTCAGTGTTATTTTCAATCGGCTGGAAACCCTAGTACTACTTAGGGCTTTCACAGATGAAGGAGCAATTGTGGGAGAAATCTCACCATTACCTTATTTTCCAGGACATACTGATGAGGATGTCAAAAATGCA---ATTGGAATCCTCATCGGAGGACTTGAATGGAATGATAACACAGTTCGAGTCTCTGAAACTCTACAGAGATTCGCTTGGAGAAGCAGTAATGAGGATGGGAGACCTCCACTCCCTCCAACG------------------------------------------------------------TAG
		</sequence>
		<sequence>
			<taxon idref="1018751|avian_waterfowl|EastAsia|20110114|H6N6"/>
			ATGGATTCCAAC---ACTGTGTCAAGCTTTCAGGTAGACTGCTTCCTTTGGCATGTCCGCAAACGATTTGCAGACCAAGAACTGGGTGATGCCCCATTCCTTGACCGGCTTCGCCGTGATCAGAAGTCGCTAAGAGGAAGAGGCAGCACTCTTGGTCTGGACATTGAAACAGCTACCTGTGCGGGGAAGCTAATAGTGGAGCGAATTCTGGAGGGAGAGTCAGATGAAGCACTTAAAATGACTGTTGCTTCTATGCCAGCTTCACGCTACCAAACTGACATGACTCTTGAAGAAATGTCAAGAGACTGGTTCATGCTCATGCCCAAACAGAAGGTGGCA---GGTCCCCTTTGCATCAAAATGGACCAGGCAATAATGGACAAAAACATCATATTGAAAGCAAATTTCAGTGTGATTTTTAATCGGCTGGAAACCCTGATACTACTCAGGGCTTTCACAGATGAAGGAGCAATTGTGGGAGAAATCTCACCATTGCCTTATTTTCCAGGACATACTGGAGAGGATGTCAAAAATGCA---ATTGGGGTCCTCATCGGGGGACTTGAATGGAATGATAACACAGTTCGAGTCTCTGAAGCTCTACAGAGATTCGCTTGGAGAAGCAATAATGAGGATGGGAGACCTCCACTCCCTCCAACG------------------------------------------------------------TAG
		</sequence>
		<sequence>
			<taxon idref="1025606|avian_waterfowl|SoutheastAsia|20140604|H6N6"/>
			ATGGATTCCAAC---ACTGTGTCAAGCTTTCAGGTAGACTGTTTCCTTTGGCATGTCCGCAAACGATTTGCAGACCAAGAACTGGGTGATGCCCCATTCCTTGACCGGCTTCGCCGTGATCAGAAGTCACTAAGAGGAAGAGGCAGCACTCTTGGTCTGGACATTGAAACAGCTACCTGTGCAGGGAAGCTAATAGTGGAGCGAATTCTGGAGGGAGAGTCAGATGAAGCACTTAGAATGACTGTTGCTTCTGTGCCAGCTTCACGCTACCAAACTGATATGACTCTTGAAGAAATGTCAAGAGACTGGTTCATGCTCATGCCCAAGCAAAAAGTGGCA---GGTCCCCTTTGCATCAAAATGGACCAGGCAATAATGGATAAAAACATCACACTGAAAGCAAATTTCAGTGTGATTTTCAATCGGCTGGAAACCCTAGTACTACTCAGGGCTTTCACAGATGAAGGAGCAATTGTGGGAGAAATCTCACCATTACCTTATTTTCCAGGACATACTGGTGAGGATGTCAAAAATGCA---ATTGGGGTCCTCATCGGAGGACTTGAATGGAATGATAACACAGTTCGAGTCTCTGAAACTCTACAGAGATTCGCTTGGAGAAGCAGTAATGAGGATGGGAGACCTCCACTCCCTCCAAAG------------------------------------------------------------TAG
		</sequence>
		<sequence>
			<taxon idref="1012839|avian_waterfowl|EastAsia|20070615|H6N6"/>
			ATGGATTCCAAC---ACTGTGTCAAGCTTTCAGGTAGATTGCTTTCTTTGGCATGTACGCAAACGATTTGCAGACCAAGAACTGGGTGATGCCCCATTCCTTGACCGGCTTCGCCGAGATCAGAAGTCGCTAAGAGGAAGAGGCAGCACTCTTGGTCTGGACATCGAAACAGCTACTTGCGCAGGAAAGCTAATAGTGGAGCGGATTCTGGGGGAAGAATCAGATGAAGCACTTAAAATGACTATTGCCTCAGTGCCAGCTTCACGCTATATAACTGACATGACTCTTGAAGAAATGTCAAGAGACTGGTTCATGTTAATGCCCAAGCAGAAGGTGGCA---GGTCCCCTTTGCATCAAAATGGATCAGGCGATAATGGATAAAAACATCACATTGAAAGCAAATTTCAGTGTGATTTTTAACCGGCTGGAAACTCTAATACTACTTAGAGCTTTCACAGATGAAGGAGCAATTGTGGGAGAAATCTCACCATTACCTTATTTTCCAGGACATACTAATGAGGATGTCAAAAATGCA---ATTGGGGTCCTCATCGGAGGACTTGAATGGAATGATAACACAGTTCGAGTCTCTGAAACTCTACAGAGATTCGCTTGGAGAAGCAGTAATGAGGATGGGAGACCTTCACTCCCTCCAAAT------------------------------------------------------------TAG
		</sequence>
		<sequence>
			<taxon idref="1024936|avian_waterfowl|EastAsia|20100303|H6N6"/>
			ATGGATTCCAAC---ACTGTGTCAAGCTTTCAGGTAGATTGCTTTCTTTGGCATGTCCGCAAACGGTTTGCAGACCAAGAAATGGGTGATGCCCCATTCCTTGACCGGCTTCGCCGAGATCAGAAGTCTCTAAGGGGAAGAGGCAGCACTCTTGGTCTGGACATTGAAACAGCTACTTGCGCAGGAAAGCTAATAGTGGAGCGGATTCTAGAGGAAGAATCAGATGAAGCACTTAAAATGACTATTGCTTCTGTGCCAGCTTCACGCTATATAACTGACATGACTCTTGAAGAAATGTCAAGAGACTGGTTCATGCTCATGCCCAAGCAGAAGGTGGCA---GGTCCCCTTTTCATCAAAATGGACCAGGCGATAATGGACAAAAACATCACATTGAAAGCAAATTTCAGTGTGATTTTCAACCGGCTGGAAACTCTAATATTACTTAGAGCTTTCACAGATGAAGGAACAATTGTGGGAGAAATCTCACCATTACCTTATTTTCCAGGACATACTAATGAGGATGTCAAAAATGCA---ATTGGGATCCTCATCGGAGGACTTGAATGGAATGATAACACAGTTCGAGTCTCTGAAACTCTACAGAGATTCGCTTGGAGAAGCGGTAATGAGGATGGGAGACCTTCATTCCCTCCAGAA------------------------------------------------------------TAG
		</sequence>
		<sequence>
			<taxon idref="1024932|avian_waterfowl|EastAsia|20091224|H6N6"/>
			ATGGATTCCAAC---ACTGTGTCAAGCTTTCAGGTAGATTGCTTTCTTTGGCATGTCCGCAAACGGTTTGCAGACCAAGAAATGGGTGATGCCCCATTCCTTGACCGGCTTCGCCGAGATCAGAAGTCTCTAAGAGGAAGAGGCAGCACTCTTGGTCTGGACATTGAAACAGCTACTTGCGCAGGAAAGCTAATAGTGGAGCGGATTCTAGAAGAAGAATCAGATGAAGCAGGTAAAATGACTATTGATTCTGTGCCAGCTTCACGCTATATAACTGACATGACTCTTGAAGAAATGTCAAGAGACTGGTTCATGCTCATGCCCAAGCAGAAGGTGGCA---GGTCCCCTTTTCATCAAAATGGACCAGGCGATAATGGACAAAAACATCACATTGAAAGCAAATTTCAGTGTGATTTTCAACCGGCTGGAAACTCTAATACTACTTAGAGCTTTCACAGATGAAGGAGCAATTGTGGGAGAAATCTCACCATTACCTTATTTTCCAGGACATACTAATGAGGATGTCAAAAATGCA---ATTGGGATCCTCATCGGAGGACTTGAATGGAATGATAACACAGTTCGAGTCTCTGAAACTCTACAGAGATTCGCTTGGAGAAGCGGTAATGAGGATGGGAGACCTTCATTCTCTCCAGAA------------------------------------------------------------TAG
		</sequence>
		<sequence>
			<taxon idref="1018444|avian_waterfowl|EastAsia|20120324|H6N6"/>
			ATGGATTCCAAC---ACTGTGTCAAGCTTTCAGGTAGATTGCTTTCTTTGGCATGTCCGCAAACGGTTTGCAGACCAAGAACTGGGTGATGCCCCATTCCTTGACCGGCTTCGCCGAGATCAGAAGTCGCTAAGAGGAAGAGGCAGCACTCTTGGTCTGGACATTGAAACAGCTACTTGCGCAGGAAAGCTAATAGTGGAGCGGATTCTGGAGGAAGAATCAGATGAAGCACTTAAAATGACTGTTGCTTCTGTGCCAGCTTCACGCTATATAACTGACATGACTCTTGAAGAAATGTCAAGAGACTGGTTCATGCTCATGCCCAAGCAGAAAGTGGCA---GGTCCCCTTTTCATCAAAATGGACCAGGCGATAATGGACAAAAACATCACATTGAAAGCAAATTTCAGTGTGATTTTTAACCGGCTGGAAACTCTAATACTACTTAGAGCTTTCACAGATGAAGGAGCAATTGTGGGAGAAATCTCACCATTACCTTATTTTCCAGGACATACTAATGAGGATGTCAAAAATGCA---ATTGGGGTCCTCATCGGAGGACTTGAATGGAATGATAACACAGTTCGAGTCTCTGAAACTCTACAGAGATTCGCTTGGAGAAGCGGTAATGAGAATGGGAGACCTTCATTCCCTCCAGAA------------------------------------------------------------TAG
		</sequence>
		<sequence>
			<taxon idref="1014908|avian_landbirds|EastAsia|20111015|H5N2"/>
			ATGGATTCCAAC---ACTGTGTCAAGCTTTCAGGTAGACTGCTTTCTTTGGCATGTCCGCAAACGATTTGCAGACCAAGAACTGGGTGATGCCCCATTCCTTGACCGGCTTCGCCGAGATCAGAAATCACTAAGAGGAAGAGGCAGCACTCTTGGTCTGGACATCGAAACAGCTACTTGTGCGGGAAAGCAAATAGTAGAGCGGATTCTGGAGGAGGAATCAGATGAGTCACTAAAAATGGCTATTGCTTCTGTGCCGGCTTCACGCTACATGACAGACATGACTCTTGAAGAAATGTCAAGGGACTGGTTCATGCTCATGCCCAAGCAGAAAGTGGCA---GGTTCCCTTTGCATCAGAATGGACCAGGCAATAATGGATAAAATCATCATACTGAAAGCAAATTTCAGTGTGATTTTTAATCGACTGGAAACCCTAGTACTGCTTAGAGCTTTCACAGAGGATGGAGCAATTGTGGGAGAAATCTCACCGTTACCTTCTTTTCCAGGACATACTGATGAGGATGTCAAAAATGCA---ATTGGGGTCCTCATCGGAGGACTTGAATGGAATGATAACACAGTTCGAGTCTCTGAAACTCTACAGAGATTCGCTTGGAGAAGCAGTAATGAGAATGGGAGACCTCCACTCCCTCCAAAC------------------------------------------------------------TAG
		</sequence>
		<sequence>
			<taxon idref="1018749|avian_waterfowl|EastAsia|20091114|H6N6"/>
			ATGGATTCCAAC---ACTGTGTCAAGCTTTCAGGTAGACTGCTTTCTTTGGCATGTCCGCAAACGATTTGCAGACCAAGAACTGGGTGATGCCCCATTCCTTGACCGGCTTCGCCGAGATCAGAAATCACTAAGAGGAAGAGGCAGCACTCTTGGTCTGGACATCGAAACAGCTACTTGTGCGGGAAAGCAAATAATAGAGCGGATTCTGGAGGAGGAATCAGATGAGTCACTAAAAATGGCCATTGCTTCTGTGCCGGCTTCACGCTACATGACAGACATGACTCTTGAAGAAATGTCAAGGGACTGGTTCATGCTCATGCCCAAGCGGAAGGTGGCA---GGTTCCCTTTGCATCAGAATGGACCAGGCAATAATGGATAAAATCATCATACTGAAAGCAAATTTCAGTGTGATTTTTAATCGGCTGGAAACCCTAGTACTGCTTAGAGCTTTCACAGAGGATGGAGCAATTGTGGGAGAAATCTCACCGTTACCTTCTTTTCCAGGACATACTGATGAGGATGTCAAAAATGCA---ATTGGGGTCCTCATCGGAGGACTTAAATGGAATGATAACACAGTTCGAGTCTCTGAAACTCTACAGAGATTCGCTTGGAGAAGCAGTAATGAGAATGGGAGACCTCCACTCTCTCCAAAC------------------------------------------------------------TAG
		</sequence>
		<sequence>
			<taxon idref="1021756|avian_waterfowl|NorthernEurope|20030904|H4N6"/>
			ATGGATTCCAAC---ACTGTGTCAAGCTTTCAGGTAGACTGCTTTCTTTGGCATGTCCGCAAACGATTTGCAGACCAAGAATTGGGTGATGCCCCATTCCTTGACCGGCTTCGCCGAGATCAGAAGTCTCTAAGAGGAAGGGGCAGCACTCTTGGTCTGGACATCGAAACAGCTACTCGTGCAGGAAAGCAGATAGTGGAGCGGATTCTGGAGGAAGAATCTGATGAGGCACTTAAAATGACTATTGCTTCAGTGCCGGCTTCACGCTATCTGACTGACATGACTCTTGAAGAAATGTCAAGGGACTGGTTCATGCTAATGCCCAAACAAAAAGTGGCA---GGTTCCCTTTGTATCAGAATGGACCAGGCAATAATGGATAAAAACATCATATTGAAAGCAAACTTCAGTGTGATTTTTGACCGGCTGGAAACCCTAATACTACTTAGAGCTTTCACCGAAGAAGGAGCAATTGTGGGAGAAATCTCACCGTTACCTTCTCTTCCAGGACATACTGATGAGGATGTCAAAAATGCA---ATTGGGGTCCTCATCGGAGGACTTGAATGGAATGATAACACAGTTCGAGTCTCTGAAACTCTACAGAGATTCGCTTGGAGAAGCAGTAATGAGGATGGGAGACCTCCACTCCCTCCAAAACAGAAACGGAAAATGGCGAGAACAATTGAGTCAGAAGTT---------------------TGA
		</sequence>
		<sequence>
			<taxon idref="1018252|avian_domesticbirds|EastAsia|20130315|H10N9"/>
			ATGGATTCAAAT---ACTGTGTCAAGCTTTCAGGTAGACTGCTTTCTTTGGCATGTCCGCAAACGATTTGCAGACCAAGAACTGGGTGATGCCCCATTCCTTGACCGGCTTCGCCGAGATCAGAAGTCCCTAAGGGGAAGAGGCAGCACTCTTGGTCTGGACATCGAAACAGCTACTCGTGCGGGAAAGCAGATAGTGGAGCGGATTCTGGAAGAGGAATCCGATGAGGCACTTAAAATGACTATTGCTTCAGTGCCGACTTCTCGCTACCTAACTGACATGACTCTTGAAGAGATGTCAAGGGACTGGTTCATGCTCATGCCTAAACAGAAAGTGGCA---GGTTCCCTTTGTATCAGAATGGACCAGGCAATAATGGATAAAAACATCATACTGAAAGCAAACTTCAGTGTGATTTTTGACCGGTTGGAGACCCTGATACTACTCAGAGCTTTCACAGAAGAAGGAGCAATTGTGGGAGAAATCTCACCATTACCTTCTCTTCCAGGACATACTGATGAGGATGTCAAAAATGCA---ATTGGGGTCCTCATCGGAGGACTTGAATGGAATGATAACACAGTTCGAGTCTCTGAAACTCTACAGAGATTCGCTTGGAGAAGCAGTAATGAGGATGGGAGACCTCCACTCCCTCCAAAGCAGAAACGGAAAATGGCGAGAACAATTGAGTCAGAAGTT---------------------TGA
		</sequence>
		<sequence>
			<taxon idref="1018850|avian_waterfowl|EastAsia|20120615|H7N7"/>
			ATGGATTCAAAC---ACTGTGTCAAGCTTTCAGGTAGACTGCTTTCTTTGGCATGTCCGCAAACGATTTGCAGACCAAGAACTGGGTGATGCCCCATTCCTTGACCGGCTTCGCCGAGACCAGAAGTCCCTAAGGGGAAGAGGCAGCACTCTTGGTCTGGACATCGAAACAGCTACTCGTGCAGGAAAGCAGATAGTGGAGCGGATTCTGGAAGAAGAATCCGATGAGGCACTTAAAATGACTATTGCTTCAGTGCCGACTTCACGCTACCTAACTGACATGACTCTTGAAGAGATGTCAAGGGACTGGTTCATGCTCATGCCTAAGCAAAAAGTGGCA---GGTTCCCTTTGTATCAGAATGGACCAGGCAATAATGGATAAGAACATCATACTGAAAGCAAACTTCAGTGTGATTTTTGACCAGCTGGAGACCCTGATATTACTCAGAGCTTTCACAGAAGAAGGAGCAATTGTGGGAGAAATCTCACCATTACCTTCTCTTCCAGGACATACTGATGAGGATGTCAAAAATGCA---ATTGGGGTCCTCATCGGAGGACTTGAATGGAATGATAACACAGTTCGAGTCTCTGAAACTCTACAGAGATTCGCTTGGAGAAGCAGTAATGAGGATGGGAGACCTCCACTCCCTACAAAGCAGAAACGGAAAATGGCGAGAACAATTGAGTCAGAAGTT---------------------TGA
		</sequence>
		<sequence>
			<taxon idref="26823|avian_landbirds|Oceania|19971208|H7N4"/>
			ATGGATTCCAAC---ACTGTGTCAAGCTTTCAGGTAGACTGCTTTCTTTGGCATGTCCGCAAACGATTTGCAGACCAAGAACTGGGTGATGCCCCATTCCTTGACCGGCTGCGCCGAGATCAGAAGTCCCTAAGAGGAAGAGGCAGCACTCTTGGTCTGGACATCGAAACAGCTGCTCGTGCGGGAAAGCAGATAGTGGAGCGGATTCTGGAGGAAGAATCCGATGAAGCACTTAAAATGACTATTGCTTCTGTGCCGGCTTCACGCTACCTAACTGACATGACTCTTGAAGAAATGTCGAGGGACTGGTTCATGCTCATGCCCAAACAGAAAGTGGCA---GGTTCCCTTTGCATCAGAATGGACCAGGCAATAATGGATAAGAACATCATATTGAAAGCAAACTTCAGTGTGATTTTTGACCGGCTGGAAACCCTAATACTACTCAGAGCTTTCACTGACGAGGGAGCAATTGTGGGAGAAATCTCACCGTTACCTTCTCTTCCAGGACATACTGACGAGGATGTCAAAAATGCA---ATTGGGGTCCTCATCGGAGGACTTGAATGGAATGATAACACAGTTCGAGTCTCTGAAACTCTACAGAGATTCGCTTGGAGAAGCAGTAATGAGGATGGGAGACCTACACTTCCTCCAAAGCAGAAACGGAAAATGGCGAGAACAATTGAGTCAGAAGTT---------------------TGA
		</sequence>
		<sequence>
			<taxon idref="26821|avian_domesticbirds|Oceania|19971127|H7N4"/>
			ATGGATTCCAAC---ACTGTGTCAAGCTTTCAGGTAGACTGCTTTCTTTGGCATGTCCGCAAACGATTTGCAGACCAAGAACTGGGTGATGCCCCATTCCTTGACCGGCTGCGCCGAGATCAGAAGTCCCTAAGAGGAAGAGGCAGCACTCTTGGTCTGGACATCGAAACAGCTACTCGTGCGGGAAAGCAGATAGTGGAGCGGATTCTGGAGGAAGAATCCGATGAAGCACTTAAAATGACTATTGCTTCTGTGCCGGCTTCACGCTACCTAACTGACATGACTCTTGAAGAAATGTCGAGGGACTGGTTCATGCTCATGCCCAAACAGAAAGTGGCA---GGTTCCCTTTGCATCAGAATGGACCAGGCAATAATGGATAAGAACATCATATTGAAAGCAAACTTCAGTGTGATTTTTGACCGGCTGGAAACCCTAATACTACTCAGAGCTTTCACTGACGAGGGAGCAATTGTGGGAGAAATCTCACCGTTACCTTCTCTTCCAGGACATACTGACGAGGATGTCAAAAATGCA---ATTGGGGTCCTCATCGGAGGACTTGAATGGAATGATAACACAGTTCGAGTCTCTGAAACTCTACAGAGATTCGCTTGGAGAAGCAGTAATGAGGATGGGAGACCTACACTTCCTCCAAAGCAGAAACGGAAAATGGCGAGAACAATTGAGTCAGAAGTT---------------------TGA
		</sequence>
		<sequence>
			<taxon idref="1007015|avian_domesticbirds|EastAsia|20090315|H7N6"/>
			ATGGATTCCAAC---ACTGTATCAAGCTTCCAGGTAGACTGTTTTCTTTGGCATGTCCGCAAACGATTTGCAGACCAAGAATTGGGTGATGCCCCATTCCTTGACCGCCTTCGCCGAGATCAGAAGTCCCTAAGAGGAAGAGGCAGCACTCTTGGTCTGGATATCGAAGCAGCCACTCGTGCGGGAAAGCAAATAGTGGGGAAGATTCTGGAGGAAGAGTCAGATGAGGCACTTAAGGTGGCTATTCCTTCGATACCGGCTCCACGCTACATAGCTGACATGACTCTTGAAGAAATGTCAAGGGACTGGTTCATGCTCATACCAAAGCAAAAAGTGGCA---GGTTCCCTTTGCATCAGAATGGACCAGGCAATGATGGATAAAACCATCATTTTGAAAGCAAACTTCAGTGTGATTTTTGATCGATTGGACACCCTAACACTGCTTAGAGCTTTTACAGAAGAAGGAGCAATTGTGGGAGAAATTTCACCATTACCTTCTCTTCCAGGACATACTGATGAGGATGTCAAAAATGCA---ATTGGGATCCTCATCGGAGGACTTGAATGGAATGATAACACAATTAGAGTCTCTGAAACTCTACAGAGATTCGCTTGGAGAAGCAGTAATGAGAATGGGAGACATCCATTCTCTCCAAAGCAGAAATGGAAAATGGCGAGAACAATTGGGTCAGAAGTT---------------------TGA
		</sequence>
		<sequence>
			<taxon idref="1001268|avian_waterfowl|EastAsia|20040615|H5N1"/>
			ATGGATTCCAAC---ACTGTGTCAAGCTTTCAGGTAGACTGCTTTCTTTGGCATGTCCGCAAACGATTTGCAGACCAAGAACTGGGTGATGCCCCATTCCTTGACCGGCTTCGCCGAGATCAGAAGTCCCTAAGAGGAAGAGGCAACACTCTTGGTCTGGACATCGAAACAGCTACTCGTGCGGGAAAGCAGATAGTGGAGCGGATTCTGGAGGAGGAGTCTGATGAGGCACTTAAAATGACTATTGCTTCCGTTCCTGCTTCACGCTACCTAATTGACATGACTCTTGAAGAAATGTCAAGGGACTGGTTCATGCTCATGCCCAAGCAGAAAGTGGCA---GGTTCCCTTTGCATCAGAATGGACCAGGCAATAATGGATAAAAACATCATACTGAAAGCAAACTTCAGTGTGATTTTTGATCGACTGGAAACCCTAATACTACTTAGAGCTTTCACAGAAGAAGGAGCAATTGTGGGTGAAATCTCACCGTTACCTTCTCTTCCAGGACATACTAATGAGGATGTCAAAAATGCA---ATTGGGGTCCTCATCGGAGGACTTGAATGGAATGATAACACAGTTCGAGTCTCTGAAACTATACAGAGATTCGCTTGGAGAAGCAGTGATGAGGATGGGAGACTTCCACTCCCTCCAAATCAGAAACGGAAAATGGCGAGAACAATTGAGTCAGAAGTT---------------------TGA
		</sequence>
		<sequence>
			<taxon idref="1000941|avian_domesticbirds|Oceania|19920730|H7N3"/>
			ATGGATTCCAAC---ACTGTGTCAAGCTTTCAGGTAGACTGTTTTCTTTGGCATGTCCGCAAACGATTTGCAGACCAAGAACTGGGTGATGCCCCATTCCTTGACCGGCTTCGCCGAGATCAGAAGTCCCTAAGAGGAAGAGGCAGCACTCTTGGTCTGGACATCGAAACAGCTACTCGTGCGGGAAAGCAGATAGTGGAGCGGATTCTGGAGGAAGAATCCGATGAGGCACTTAAAATGACTATTGCTTCTGTGCCGGATTCACGCTATCTAACTGACATGACTCTTGAAGAGATGTCAAGGGACTGGCTCATGCTCATGCCCAAGCAGAAAGTGGCA---GGTTCCCTTTGCATCAGAATGGACCAGGCAATAATGGACAAAAACATCATACTGAAAGCAAACTTCAGTGTGATTTTTGAACGACTGGAAACCCTAATACTACTTAGAGCTTTCACAGAAGAAGGAGCAATTGTGGGAGAAATCTCACCGTTACCTTCTCTTCCAGGACATACTAACGAGGATGTCAAAAATGCA---ATTGGGGTCCTCATCGGAGGACTTGAATGGAATGATAACACAGTTCGAGTCTCTGAAACTCTACAGAGATTCGCTTGGAGAAGCAGTAATGAGGATGGGGGACCTCCACTCCCTCCAAAGCAGAAACGGAAAATGGCGAGAACAATTGAGTCAGAAGTT---------------------TGA
		</sequence>
		<sequence>
			<taxon idref="1005750|avian_domesticbirds|EastAsia|20020615|H9N2"/>
			ATGAACTCCAAC---ACTGTGTCAAGCTTTCAGGTAGACTGCTTTCTTTGGCATGTCCGCAAACGATTTGCAGACCAAGAACTGGGTGATGCCCCATTCCTTGACCGGCTTCGCCGAGATCAGAAATCCCTAAGAGGAAGAGGCAGCACTCTTGGTCTGAACATCGAAACAGCTACTCGTGCGGGAAAGCAAATAGTGGAGCGGATTCTGAAAGAAGAATCCGATGAGGCACTCAAAATGACCATTGCTTCTGTGCCTGCTTCACAGTACCTAACTGACATGACTCTTGAAGAAATGTCAAGGGACTGGTCCATGCTCATGCCAAAACAAAAAGTGGCA---GGTTCCCTTTGCATCAGGATGGACCAGGCAATAATGGATAAAAACATCATATTGAAAGCAAACTTCAATGTGATTTTTGATCGGTTGGAAACTCTAATACTGCTTAGAGCTTTCACAGAAGAAGGAGCAATTGTGGGAGAAATCTCACCGTTACCTTCTCTTCCAGGACATACTAATGAGGATGTCAAAGATGCA---ATTGGGGTCCTCATCGGAGGACTTGAATGGAATGATAACACAGTTCGAGTCTCTGAAGCTTTACAGAGATTCGCTTGGAGAAGCAGTAATGAGGATGGGAGACCTCCACTCCCTCCAAAGCAGAAACGGAAAATGGCGAGAGCAATTGAGTCA---------------------------TAA
		</sequence>
		<sequence>
			<taxon idref="1019115|avian_waterfowl|EastAsia|19970615|H9N2"/>
			ATGGACTCCAAC---ACTGTGTCAAGCTTTCAGGTAGACTGCTTTCTTTGGCATGTCCGCAAACGATTTGCAGACCAAGAATTGGGTGATGCCCCATTCCTTGACCGGCTTCGTCGAGATCAGAAGTCCCTAAGAGGAAGAGGCAGCACCCTTGGTCTGGACATCGAAACAGCTACTCGTGCGGGAAAACAGATAGTGGAGCGGATTCTGGAAGAAGAATCCGATGAGGCACTCAAAATAACCATTGCTTCTGTGCCTGCTTCACGGTACCTAACTGACATGACTCTTGAAGAAATGTCAAGGGACTGGTTCATGCTCATGCCAAAGCAAAAAGTGGCA---GGTTCCCTTTGCATCAGAATGGACCAGGCAATAATGGATAAAAGCATCATATTGAAAGCAAACTTCAGTGTGACTTTCGATCGGTTGGAAACTCTAATACTGCTTAGAGCTTTCACAGAAGAAGGAACAATTGTAGGAGAAATCTCACCGTTACCTTCTCTTCCAGGACATACTGATGAGGATGTCAAAAATGCA---ATTGGGGTCCTCATCGGAGGACTTGAATGGAATGATAACACAGTTCGAGTCTCTGAAACTCTACAGAGATTCGCTTGGAGAAGCAGTAATGAGAATGGGAGACCTCCACTCCCTCCAAAGCAGAAACGGAAAATGGCGAGAACAACTGAGTCAGAAGTT---------------------TGA
		</sequence>
		<sequence>
			<taxon idref="1003523|avian_domesticbirds|SouthAsia|20040615|H7N3"/>
			ATGGATTCCAAC---ACTGTGTCAAGCTTTCAGGTAGACTGCTTTCTTTGGCATGTCCGCAAACGATTTGCAGACCAAGAATTGGGTGATGCCCCATTCCTTGACCGGCTCCGCCGAGATCAGAAGTCCCTAAGAGGAAGAGGCAGCACCCTTGGTCTGGACATCGAAACAGCTACTCGTGCGGGAAAGCAGATAGTGGAGCGAATTCTGGAGGAAGAATCCGACGAGGCACTTAAAATGACCATTGCTTCTGTGCCCGCTTCACGTTACCTAACTGACATGACTCTTGAAGAAATGTCAAGGGACTGGTTCATGCTCATGCCAAAGCAGAAAGTGGCG---GGTCCCCTTTGCATCAGAATGGACCAGGCAATAATGGATAAAACCATCATATTGAAAGCAAACTTCAGTGTGATTTTTGACCGGCTGGAAAATCTAATACTACTTAGAGCTTTCACAGAAGAAGGAGCAATTGTGGGAGAAATCTCACCGTTATATTCTCTTCCAGGACATACTGAAGAGGATGTCAAAAATGCA---ATTGGGGTCCTCATCGGAGGATTTAAATGGAATGATAACACAGTTCAAGTCTCTGAAAATCTACAGAGATTCGCTTGGAGAAGCAGTAATGAGAATGGGAGACCTCCACTCCCTCCAAAG------------------------------------------------------------TAG
		</sequence>
		<sequence>
			<taxon idref="1014732|swine|EastAsia|20080430|H10N5"/>
			ATGGATTCCAAC---ACTGTGTCAAGCTTTCAGGTAGACTGCTTTCTTTGGCATGTCCGCAAACGATTTGCAGACCAAGAACTGGGTGATGCCCCATTCCTTGATCGACTTCGCCGAGATCAGAAGTCCCTAAGGGGAAGAGGCAGCACTCTTGGTCTGGACATCGAAACAGCCACTCGTGCGGGAAAGCAGATAGTGGAGCGGATTCTGGAGGAAGAATCCGATGAGGCACTTAAAATGACTATTGCTTCTGTGCCTGCTTCACGCTACCTAATTGACATGACTCTTGAAGAAATGTCAAGGGACTGGTTCATGCTCATGCCTAAGCAGAAAGTGGCA---GGTTCCCTCTGTATCAGAATGGACCAGGCAATAATGGATAAAAACATCATATTGAAAGCAAACTTCAGTGTGAATTTTGATCGACTGGAAACTCTGATACTACTTAGGGCTTTCACAGAAGAAGGAGCAATTGTGGGCGAAATCTCACCGTTACCTTCTCTTCCAGGACATACTGATGAGGATGTCAAAAATGCA---ATTGGGGTCCTCATCGGAGGACTTGAATGGAATGATAACACAGTTCGAGTCTCTGAAACTCTACAGAGATTCGCTTGGAGAAGCAGTAATGAGGATGGGAGACCTCCACTCCCTCCAAAGCAGAAACGGAAAATGGCGAGAACAATTGAGTCAGAAGTT---------------------TGA
		</sequence>
		<sequence>
			<taxon idref="22395|avian_waterfowl|EastAsia|19760615|H4N2"/>
			ATGGATTCCAAC---ACTGTGTCAAGCTTTCAGGTAGACTGCTTTCTTTGGCATGTCCGCAAACGATTTGCAGACCAAGAACTGGGTGATGCCCCATTCCTTGACCGGCTTCGCCGAGATCAAAAATCCCTAAGAGGAAGAGGCAGCACTCTTGGTCTGGACATCGAAACAGCTACTCGTGCGGGAAAGCAGATAGTGGAGCGGATTTTGGAGGAAGAATCCGATGAGGCACTTAAAATGACTATTGCTTCTGTGCCTGCTTCACGCTACCTAACTGACATGACTCTTGAAGAAATGTCAAGGGACTGGTTCATGCTCATGCCCAAGCAGAAAGTAGCA---GGTTCCCTTTGCATCAGAATGGACCAGGCAATAATGGATAAAAACATCATATTGAAAGCAAACTTCAGTGTAATTTTTGACCGGCTGGAAACTCTGATACTACTTAGGGCTTTCACAGAAGAAGGAGCAATTGTGGGCGAAATCTCACCGTTACCTTCTCTTCCAGGACATACTGATGAGGATGTCAAAAATGCA---ATTGGGGTCCTCATCGGAGGACTTGAATGGAATGATAACACAGTTCGAATCTCTGAAACTCTACAGAGATTCGCTTGGAGAAGCAGTAATGAGGATGGGAGACCTCCACTCCCTCCAAAGCAGAAACGGAAAATGGCGAGAACAATTGAGTCAGAAGTT---------------------TGA
		</sequence>
		<sequence>
			<taxon idref="1015563|avian_domesticbirds|WesternEurope|19630615|H7N3"/>
			ATGGATTCCAAC---ACTGTGTCAAGCTTTCAGGTAGACTGCTTTCTTTGGCATGTCCGCAAACGATTTGCAGACCAAGAACTGGGCGATGCCCCATTCCTTGACCGGCTTCGCCGAGACCAGAAGTCCCTAAGAGGAAGAGGCAGCACTCTTGGTCTGGACATCGAAACAGCCACTCGTGCGGGAAAGCAGATAGTGGAGCGGATTCTGGAGAAAGAATCCGATGAGGCCCTTAAAATGACTATTGCTTCTGTGCCTGCTTCACGCTACCTAACTGACATGACTCTTGAAGAAATGTCAAGGGACTGGTTCATGCTTATGCCCAAACAGAAAGTGGCA---TGTTCCCTTTGCATCAGAATGGACCAGGCAATAATGGATAAGAACATCATATTGAAAGCAAACTTCAGTGTGATTTTCGACCGATTGGAAACTCTGATACTACTAAGGGCTTTCACAGAGGAAGGAGCAATTGTGGGCGAAATCTCACCGTTACCTTCTCTTCCAGGACATACTGATGAGGATGTCAAAAATGCA---ATTGGGGTCCTCATCGGAGGACTTGAATGGAATGATAACACAGTTCGAGTCTCTGAAACTCTACAGAGATTCGCTTGGAGAAGCAGTAATGAGGATGGGAGACCTCCACTCCCTCCAAAGCAGAAACGGAAAATGGCGAGAACAATTGAGTCAGAAGTT---------------------TGA
		</sequence>
		<sequence>
			<taxon idref="24511|avian_shorebirds|SouthAfrica|19610615|H5N3"/>
			ATGGATTCCAAC---ACTGTGTCAAGCTTTCAGGTAGACTGCTTTCTTTGGCATGTCCGCAAACGATTTGCAGACCAAGAACTGGGTGATGCCCCATTCCTTGACCGGCTTCGCCGAGACCAGAAGTCTCTAAGAGGAAGAGGCAGCACTCTTGGTCTGGACATCGAAACAGCCACTCGTGCGGGAAAGCAGATAGTGGAGCGGATTTTGGTGGAAGAATCCGATGAGGCACTTAAAATGACTATTGTTTCTATGCCTGCTTCACGCTACCTAACTGACATGACTCTTGAAGAAATGTCAAGGGACTGGTTCATGCTTATGCCCAAACAGAAGGTGGCA---GGTTCCCTTTGCATCAGAATGGATCAGGCAATAATGGATAAGAACATCATACTGAAAGCAAACTTCAGTGTGATTTTCGATCGGCTGGAAACTCTGATACTACTAAGGGCTTTCACAGAAGAAGGAGCAATTGTGGGTGAAATCTCACCGTTACCTTCTCTTCCAGGACATACTGATGAGGATGTCAAAAATGCA---ATTGGGGTCCTCATCGGAGGACTTGAATGGAATGATAACACAGTTCGAGTCTCTGAAACTCTACAGAGATTCGCTTGGAGAAGCAGTAATGAGGATGGGAGACCTCTACTCCCTCCAAAGCAGAAACGGAAAATGGCGAGAACAATTGAGTCAGAAGTT---------------------TGA
		</sequence>
		<sequence>
			<taxon idref="1008198|swine|EastAsia|20010615|H11N6"/>
			ATGGATTCCAAC---ACTGTGTCAAGCTTTCAGGTAGACTGCTTTCTTTGGCATGTCCGCAAACGATTTGCAGACCAAGAACTGGGTGATGCCCCATTCCTTGACCGGCTCCGCCGAGATCAGAAATCCCTAAGAGGAAGAGGCAGCACTCTTGGTCTGGACATCGAAACAGCCACTCGCGCGGGAAAGCAGATAGTGGAGCGGATTCTGGAGGAAGAGTCCGATGAGGCACTTAAAATGACTACTGCTTCTGTGCCTGCTCCACGCTACCTAACTGACATGACTCTTGAAGAAATGTCAAGGGACTGGTTCATTCTTATGCCCAAACAGAAAGTGGCA---GGTTCCCTTTGCATCAGAATGGACCAAGCAATAATGGATAAGAATATCATACTGAAAGCAAACTTCAGTGTGGTTTTCAATCGGCTGGAAACTCTGATATTACTAAGAGCTTTCACAGAAGAAGGAGCAATTGTGGGCGAAATTTCACCGTTACCTTCTCTTCCAGGACATACTGATGAGGATGTCAAAAATGCA---ATTGGGGTCCTCATCGGAGGACTTGAATGGAATGATAACACAGTTCGAGTCTCTGAAACTCTACAGAAATTCGCTTGGAGAAGCAGTAATGAGGATGGGAGACCTCCACTCCCTCCAAAGCAGAAACGGAAAATGGCGAGAACAATTGAGTCAGAAGTT---------------------TGA
		</sequence>
		<sequence>
			<taxon idref="1015546|avian_waterfowl|EasternEurope|19630615|H3N8"/>
			ATGGATTCCAAC---ACTGTATCAAGCTTTCAGGTAGACTGCTTTCTTTGGCATGTCCGCAAACGATTTGCAGACCAAGAACTGGGTGATGCCCCATTTCTTGACCGGCTTCGCCGAGATCAGAAGTCCCTAAGAGGAAGAGGCAGCACTCTTGGTCTGGACATCGAAACGGCCACTCGTGCGGGAAAGCAGATAGTGGAGCGGATTCTGGAGGAAGAATCCGATGAGGCACTTAAAATGACTATTGCTTCTGTGCCTGCTTCACGCTACCTAACTGACATGACTCTTGAAGAAATGTCAAGGGACTGGTTCATGCTTATGCCCAAACAGAAAATGGCA---GGTTCCCTTTGCATCCGAATGGACCAGGCAATAATGGATAAAGATATCATACTGAAAGCAAACTTCAGTGTGATTTTCAATAGGCTGGAAACTCTGATACTACTAAGGGCTTTCACAGAAGACGGAGCAATTGTGGGCGAGATCTCACCGTTACCTTCTCTTCCAGGACATACTGATGAGGATGTCAAAAATGCA---ATTGGGGTCCTCATCGGAGGACTTGAATGGAATGATAACACAGTTCGAGTCTCTGAAACTCTACAGAGATTCGCTTGGAGAAGCAGTAATGAGGATGGGAGACCTCCACTCCCTCCAAAGCAGAAACGGAAAATGGCGAGAACAATTGAGTCAGAAGTT---------------------TGA
		</sequence>
		<sequence>
			<taxon idref="1004289|avian_waterfowl|WesternEurope|19830615|H1N1"/>
			ATGGATTCCAAC---ACTGTGTCAAGCTTTCAGGTAGACTGCTTTCTTTGGCATGTCCGCAAACGATTTGCAGACCAAGAACTGGGTGATGCCCCATTCCTCGACCGGCTTCGCCGAGATCAGAAGTCCCTAAGAGGAAGAGGCAGCACTCTTGGTCTGGACATCGAAACAGCCACTCGTATGGGAAAGCAGATAGTGGAGCGGATTCTGGAGGAAGAATCCGATGAGGCACTTAAAATGACTATTGCTTCTGTGCCTGCTTCACGCTACCTAACTGACATGACTCTTGAAGAAATGTCAAGGGACTGGTTCATGCTTATGCCCAAGCAGAAAGTGGCA---GGTTCCCTTTGCATCAGAATGGACCAGGCAATAATGGATAAAAACATCATACTGAAAGCAAACTTCAGTGTGATTTTTGATCGACTGGAAACTCTGATACTTCTTAGAGCTTTCACAGAAGAAGGAGCAATTGTGGGCGAAATCTCACCGTTACCTTCTCTTCCAGGACATACTGATGAGGATGTCAAAAATGCA---ATTGGGGTCCTCATCGGAGGACTTGAATGGAATGATAACACAGTTCGAGTCTCTGAAACTCTACAGAGATTCGCTTGGAGAAGCAGTAATGAGGATGGGAGACCTCCACTCCCTCCAAAGCAGAAACGGAAAATGGCGAGAACAATTGAGTCAGAAGTT---------------------TGA
		</sequence>
		<sequence>
			<taxon idref="1013494|avian_waterfowl|CentralEurope|19810615|H2N3"/>
			ATGGATTCCAAC---ACTGTGTCAAGCTTTCAGGTAGACTGCTTTCTTTGGCATGTCCGCAAACGATTTGCAGACCAAGAACTGGGTGATGCCCCATTCCTCGACCGGCTTCGCCGAGATCAGAAGTCCCTAAGAGGAAGGGGCAGCACTCTTGGTCTGGACATCGAAACAGCCACTCGTGCGGGAAAGCAGATAGTGGAGCGGATCCTGGAGGAAGAATCCGATGAGGCACTTAAAATGACTATTGCTTCTGTGCCTGCTTCACGCTACCTAACTGACATGACTCTTGAAGAAATGTCAAGGGACTGGTTCATGCTCATGCCCAAGCAGAAAGTGGCA---GGTTCCCTTTGCATCAGAATGGACCAGGCAATAATGGATAAAAACATCATACTGAAAGCAAACTTCAGTGTTATTTTTGATCGACTGGAAACTCTGATACTTCTTAGAGCTTTCACAGAAGAAGGAGCAATTGTGGCCGAAATCTCACCGTTACCTTCTCTTCCAGGACATACTGATGAGGATGTCAAAAATGCA---ATTGGGGTCCTCATCGGAGGACTTGAATGGAATGATAACACAGTTCGAGTCTCTGAAACTCTACAGAGATTCGCTTGGAGAAGCAGTAATGAGGATGGGAGACCTCCACTCCCTCCAAAGCAGAAACGGAAAATGGCGAGAACAATTGAGTCAGAAGTT---------------------TGA
		</sequence>
		<sequence>
			<taxon idref="1007114|avian_waterfowl|WesternEurope|19850615|H10N4"/>
			ATGGATTCCAAC---ACTGTGTCAAGCTTTCAGGTAGACTGCTTTCTTTGGCATGTCCGCAAACGATTTGCAGACCAAGAACTGGGTGATGCCCCATTCCTCGACCGGCTTCGCCGAGATCAGAAGTCCCTAAGAGGAAGAGGCAGCACTCTTGGTCTGGACATCGAAACAGCCACTCGTGCGGGAAAGCAGATAGTGGAGCGGATTCTGGAAGAAGAATCCGATGAGGCACTTAAAATGACTATTGCTTCTGTGCCTGCTTCACGCTACCTAACTGACATGACTCTTGAAGAAATGTCAAGGGACTGGTTCATGCTCATGCCCAAGCAGAAAGTGGCA---GGCTCCCTTTGCATCAGAATGGACCAGGCAATAATGGATAAAAACATCATATTGAAAGCAAACTTCAGTGTGATTTTTGATCGACTGGAAACTCTGATACTACTTAGAGCTTTCACAGAAGAAGGAGCAATTGTGGGCGAAATCTCACCATTACCTTCTCTTCCAGGACATACTGATGAGGATGTCAAAAATGCA---ATTGGGGTCCTCATCGGAGGACTTGAATGGAATGATAACACAGTTCGAGTCTCTGAAACTCTACAGAGATTCGCTTGGAGAAGCAGTAATGAGGATGGGAGACCTCCACTCCCTCCAAAGCAGAAACGGAAAATGGCGAGAACAATTGAGTCAGAAGTT---------------------TGA
		</sequence>
		<sequence>
			<taxon idref="26471|avian_domesticbirds|SouthernEurope|19800615|H5N2"/>
			ATGGATTCCAAC---ACTGTGTCAAGCTTTCAGGTAGACTGCTTTCTTTGGCATGTCCGCAAACGATTTGCAGACCAAGAACTGGGTGATGCCCCATTCCTCGACCGGCTTCGCCGAGATCAGAAGTCCCTAAGAGGAAGGGGCAGCACTCTTGGTCTGGACATCGAAACAGCCACTCGTGCGGGAAAGCAGATAGTGGAGCGGATTCTGGAAGAAGAATCCGATGAGGCACTGAAAATGACTATTGCTTCTGTGCCTGCTTCACGCTACCTAACTGACATGACTCTTGAAGAAATGTCAAGGGACTGGTTCATGCTCATGCCCAAGCAAAAAGTGGCA---GGTTCCCTTTGCATCAGAATGGACCAAGCAATAATGGACAAAAACATCATATTGAAGGCAAACTTCAGTGTGATTTTTGATCGACTGGAAACTCTGATACTGCTTAGAGCTTTCACAGAAGAAGGGTCAATTGTGGGCGAAATCTCACCATTACCTTCTCTTCCAGGACATACTGATGAGGATGTCAAAAATGCA---ATTGGGGTCCTCATCGGAGGACTTGAATGGAATGATAACACAGTTCGAGTCTCTGAAACTTTACAGAGATTCGCTTGGAGAAGCAGTAATGAGGATGGGAGACCTCCACTCCCTTCAAAGCAGAAACGGAAAATGGCGAGAACAATTGAGTCAGAAGTT---------------------TGA
		</sequence>
		<sequence>
			<taxon idref="1013485|avian_waterfowl|CentralEurope|19800615|H2N3"/>
			ATGGATTCCAAC---ACTGTGTCAAGCTTTCAGGTAGACTGCTTTCTTTGGCATGTCCGCAAACGATTTGCAGACCAAGAACTGGGTGATGCCCCATTCCTCGATCGGCTTCGCCGAGATCAGAAGTCCCTGAGAGGAAGGGGCAGCACTCTTGGTCTGGACATCGAGACAGCCACCCGTGCGGGAAAGCAGATAGTGGAGCGGATTCTGGAAGAAGAATCCGATGAGGCACTTAAGATGACCATTGCTTCTGTGCCAGCTTCACGCTACCTAACTGACATGACTCTTGAAGAAATGTCAAGAGACTGGTTCATGCTCATGCCCAAGCAGAAAGTGGCA---GGCTCCCTTTGCATCAGAATGGACCAGGCAATAATGGATAAAAACATCATATTGAAAGCAAACTTCAGTGTGATTTTTGATCGATTGGAAACTCTAATACTACTTAGAGCTTTCACAGAAGAAGGAGCAATTGTGGGCGAAATCTCACCGTTACCTTCTCTTCCAGGACATACTGATGAGGATGTCAAAAATGCA---ATTGGGGTCCTCATCGGAGGACTTGAATGGAATGATAACACAGTTCGAGTCTCTGAAACTCTACAGAGATTCGCTTGGAGAAGCAGTAATGAGGATGGGAGACCTCCACTCCCTCCAAAGCAGAAACGGAAAATGGCGAGAACAATTGAGTCAGAAGTT---------------------TGA
		</sequence>
		<sequence>
			<taxon idref="1002077|swine|SoutheastAsia|20030615|H1N1"/>
			ATGGATTCAAAC---ACTGTGTCAAGCTTTCAGGTAGACTGCTATCTTTGGCATGTCCGCAAACGGCTTGCAGACTGGGGACTTGGTGATGCCCCATTCCTTGACCGGCTTCGCCGAGACCAGAAGTCCCTAAGAGGAAGAGGCAGCACTCTTGGTCTGGAAATCGGACCAGCCACTCATGCGGGAAAACAAATAGTGAAGCGTATTCTGCAAGAAGAGCACGATGAGGCATTTAAAATAACTATTGCTTCTGTGCCTGCTTCACGCTATATAACTGACATGAATCTTGAAGAAATGTCAAGGGACTGGTTCATGCTCATGCCCAAGCAGAAAGTGGCA---GGTTCCCTTTGCATCAGAATGGACCAGGCAATAATGAATAAAGACATCACATTGAAAGCAAATTTCAGTGTGACTTTTGGTCGATTGGACACTCTGATACTCCTTAGAGCTTTCACGGAAGAAGGGGCAATTGTAGGCGAAATCTCACCGTTACCTTCTCTTCCAGGACATACTAATGAGGATGTCAAAAATGCA---ATTGGGATCCTCATCAAAGGACTTGAATGGAATGATAACACAGTTCGAGTCTCTGAAGCTCTACAGAGATTCGCTCGGGGAAGCATTAATGAGGACGGGAGACCTACATTCCCTCCAAAACAGAAACGGGAAATGGCGAGAACAATTGGGCCAGAAGTT---------------------TGA
		</sequence>
		<sequence>
			<taxon idref="28547|swine|WesternEurope|20000317|H1N1"/>
			ATGGATTCAAAC---ACTGTGTCAAGCTTTCAGGTAGACTGCTTTCTTTGGCATGTTCGCAAACGGTTTGCAGACTGGGGACTTGGTGATGCTCCATTCCTCGATCGACTTCGCCGAGATCAGAAGTCCCTAAAAGGAAGAGGCTACACTCTTGGTCTAGAAATCGAATCAGCCACTTGTGCTGGAAAACAAATAGTAAAGCATATTCTGGAAGAAGAGTGCGATGAGGCACTTAAAACAACTATTGCTTCTGTGCCTGCTTCACGCTATCTAACTGACATGACTATTGAAGAGATGTCAAGGGACTGGTTCATGCTCATGCCCAAGCAGAAAGTGGCA---GGTTCCCTTTGCATCAGAATGGACCAGGCAATAATGGATAAAAACATCACATTGAAAGCAAACTTCAGTGTGATTTTTGATCGGCTGGAAACTCTGATACTCCTTAGAGCTTTCACGGAAGAAGGGGCAATTGTAGGCGAAATCTCACCATTACCTTCTCTTCCAGGACATACTGATGAGGATGTCAAAAATGCA---ATTGGGGTCCTCACCAAAGGACTTGAATGGAATGATAACACAGTTCGAGTCTCTAAAGCTCTACAGAGATTCGCTTGGAGAAGCATTAATGAGGACGGGAGACCTCCATTCCCTCCAAAGCAGGAACGGAAAATGGCGAGAACAATTGGGTCAGAAGTT---------------------TGA
		</sequence>
		<sequence>
			<taxon idref="1014757|swine|WesternEurope|20071106|H1N1"/>
			ATGGATTCAAAC---ACTGTGTCAAGCTTTCAGGTAGACTGCTTTCTTTGGCATGTTCGCAAACGGTTTGCAGACTGGGGACTTGGTGATGCTCCATTCCTCGATCGACTTCGCCGAGATCAGAAGTCCCTAAGAGGAAGAGGCTACACTCTTGGTCTAGAAATCGAACCAGCCACACGTGCTGGAAAACAAATAGTAAAGCATATTCTGGAAGAAGAATGCGATGAGGCAATTAAAATAACCATTGCCTCTGTGCCTGCTCCACGCTATATAACTGACATGACTCTTGAAGAGATGTCAAGGGACTGGTTCATGCTCATGCCCAAGCAGAAAGTGGCA---GGTTCCCTGTGTATCAGAATGGACCAGGCAATAATGGATAAAAACATCACATTGAAAGCAAACTTCAGTGTGATTTTTGATCGGCTGGAAACTCTGATACTCCTTAGAGCTTTCACGGAAGAAGGGGCAATTGTAGGCGAGATCTCACCATTACCTTCTCTTCCAGGACATACTGATGAGGATGTCAAAAATGCA---ATTGGTTTCCTCATCAAAGGACTTGAATGGAATGATAACACAGTTCGAGTCTCTAAAGCTCTACAGAGATTCGCTTGGAGAAGCATTAATGAGAACGGGAGACCTCCATTCCCTCCAGAGCAGGAACGGAAAATGGCGAGAACAATTGGGCCAGAAGTT---------------------TGA
		</sequence>
		<sequence>
			<taxon idref="1014784|swine|WesternEurope|20011114|H1N1"/>
			ATGGATTCAAAC---ACTGTGTCAAGCTTTCAGGTAGACTGCTTTCTTTGGCATGTTCGCAAACGGTTTGCTGACTGGGGACTTGGTGATGCTCCATTTCTCGATCGACTTCGCCGAGATCAGAAGTCCCTAAGGGGAAGAGGCTACACTCTTGGCCTAGAAATCGAACCAGCCACTCGTGCTGGAAAACAAATGGTAGAGCACATTATGAAAGAAGAGTACGATGAGGCACTTAAAATAACTATTGCTTCTGTGCCTGCTTCACGCTATATAACTGACATGACTCTTGAAGAGATGTCAAGGGACTGGTTCATGCTCATGCCCAAGCAGAAAGTGGCA---GGTTCCCTTTGCATCAGAATGGACCAGGCAACAATGGATAAAACCATCACATTGAAAGCAAACTTCAGTGTGATTTTTGATCGGCTGGAAACTCTGATACTCCTTAGAGCTTTCACGGAAGAAGGGGCTATTGTAGGCGAAATCTCACCGTTACCTTCTCTTCCAGGACATACTGATGAGGATGTCAAAAATGCA---GTTGGGATCCTCATCAAAGGGCTTGAATGGAATGATAACACAGTTCGAGTCTCTAAAGCTCTACAGAGATTCGCTTGGAGAAGTATTAATGAGAACGGGAGATCTCCATTCCCTCCAAAGCAGGAACGGAAAATGGCGAGAACAATTGGGCCAGAAGTT---------------------TGA
		</sequence>
		<sequence>
			<taxon idref="1014758|swine|WesternEurope|20021204|H1N2"/>
			ATGGATTCAAAC---ACTGTGTCAAGCTTTCAGGTAGACTGCTTTCTTTGGCATGTTCGCAAACGGTTTGCAGACTGGGGACTTGGTGATGCTCCATTTCTCGATCGACTTCGCCGAGATCAGAAGTCCCTAAGGGGAAGAGGCTACACTCTTGGCCTAGAAATCGAACCAGCCACTCGTGCTGGAAAACAAATAGTAGAGCACATTATGGAAGAAGAGTACGATGAGGCACTTAAAATAACTATTGCTTCTGTGCCTACTTCACGCTATATAACTGACATGACTATTGAAGAGATGTCAAGGGACTGGTTCATGCTCATGCCCAAGCAGAAAGTGGCA---AGTTCCCTTTGCATCAGAATGGACCAGGCAACAATGGATAAAACCATCACATTGAAAGCAAACTTCAGTGTGATTTTTGATCGACTGGAAACTCTGATACTCCTTAGAGCTTTCACGGAAGAAGGGGCAATTGTAGGCGAAATCTCACCGTTACCTTCTCTTCCAGGACATACTGATGAGGATGTCAAAAATGCA---ATTGGGATCCTCATCAAAGGGCTTGAATGGAATGATAACACAGTTCGAGTCTCTAAAGCTCTACAGAGATTCGCTTGGAGAAGCATTAATGAGGACGGGAGATCTCCATTCCCTCCAAAGCAGGAACGGAAAATGGCGAGAACAATTGGGCCAGAAGTT---------------------TGA
		</sequence>
		<sequence>
			<taxon idref="28567|swine|WesternEurope|20011221|H1N2"/>
			ATGGATTCAAAC---ACTGTGTCAAGCTTTCAGGTAGACTGCTTTCTTTGGCATGTTCGCAAACGATTTGCAGACTGGGGACTTGGTGATGCCCCATTTCTCGATCGACTTCGCCGAGATCAGAAGTCCCTAAGAGGAAGAGGCAACACTCTTGGTCTAGAAATCGAACCAGCCACTCATGCGGGGAAACAAATAGTGAAGCATATACTGGAGGAAGAATACGATGAGGCGCTTAAAATAACTATTGCTTCTGTACCTGCTTCACGCTATCTAACTGACATGACTCTTGAAGAGATGTCAAGGGACTGGTTCATGCTCATGCCCAAGCAGAAAGTGGCA---GGTTCTCTTTGTATCAGAATGGACCAGGCAATAATGAATAAAAACATCACACTGAAAGCAAACTTCAGTGTGATTTTTGATCGGATGGAGACTCTGATACTCCTTAGAGCTTTCACAGAAGGAGGGGCAATTGTAGGAGAAATCTCACCGTTACCCTCTCTTCCAGGACATACTGATGAGGATGTCAAAAATGCA---ATTGGGGTCCTCATCAAAGGACTTGAATGGAATGATAACACAGTTCGAGTCTCTGAAGCTCTACAGAGATTCGCTTGGAGAAGCATTAATGAGGACGGGAGACCTCCATTCCCTTCAAAGCAGAAACGGAAAGTGGCGAAAACAACTGGGCCAGAAGTT---------------------TGA
		</sequence>
		<sequence>
			<taxon idref="1011409|swine|SouthernEurope|19940615|H1N1"/>
			ATGGATTCAAAC---ACTGTGTCAAGCTTTCAGGTAGACTGCTTTCTTTGGCATGTCCGCAAACAATTTGCAGACTGGGGACTTGGTGATGCCCCATTTCTCGATCGGCTTCGCAGAGATCAGAAGTCCCTAAGAGGAAGAGGCAGCACTCTTGGTCTGGAAATCGAACCAGCCACTCGTGCGGGGAAACAAATAGTGAAGCGTATTCTGGAAGAAGAGTACGATGAGGCACTTAAAATAACTATTGCTTCTGTGCCTGCTTCACGCTATCTAACTGACATGACTCTTGAAGAGATGTCAAGGGACTGGTTCATGCTCATGCCCAAGCAGAAAGTGGCA---GGTTCCCTTTGCATTAGAATGGACCAGGCAATAATGGATAAAAACATCACATTGAAAGCAAACTTCAGTGTGATTTTTGATCGACTGGAAACTCTGATACTCCTTAGAGCTTTCACGGAAGAAGGGGCAATTGTAGGCGAAATCTCACCGTTACCTTCTCTTCCAGGACATACTGATGAGGATGTCAAAAATGCA---ATTGGGGTCCTCATCAAAGGACTTGAATGGAATGATAACACAGTTCGAGTCTCTGAAACTCTACAGAAGTTCGCTTGGAGAAGCATTAATGAGGACGGGAGACCTCCATTCCCTCCAAAACAGAAACGGAAAATGGCGAGAACAATTGGGCCAGAAGTT---------------------TGA
		</sequence>
		<sequence>
			<taxon idref="1002078|swine|SoutheastAsia|20040615|H3N2"/>
			ATGGATTCAAAC---ACTGTGTTAAGCTTTCAGGTAGATTGTTTTCTTTGGCATGTCCGCAAACTGTTTGCAGACTGGGGACTTGGTGATGCCCCATTTCTCGACAGGCTTCGCCGAGATCAGAAGTCCCTAAGAGGAAGAGGCAGCACTCTTGGTTTGGAAATCGAATCAGCCACTCGTGAGGGGAAACAAATAGTGAAGCGTATTCTGGAAGAAGAATACGATGAGGCACTA------AATATCGCTTCTGTGCCTGCTTCACACTATCTAACTGACATGACTCTTGAAGAGATGTCAAGGAACTGGTTCATGCTCATGCCCAAACAAAAAATAACA---GGTTCCCTTTGTATCAGAATGGACCAAGCAATAATGAACAAAACCATCACATTGAAAGCAAACTTCAGTGTGATTTTTAATCGACTGGAAACTCTGATACTCCTTAGAGCTTTTACGGAAGAAGGAGCAATTGTAGGCGAAATCTCACCATTGCCTTCTTTTCCAGGACATTCTAATGAGGATGTCAAAGATGCA---ATTGGGGTCCTCATCAAAGGGCTTGAATGGAATGATAACACAGTTCGAGTCTCTGAAGCTCTACAGAGATTCGCTTGGAGAAGCATTAATGAGAACGGGAGACCTCCATTCCCTCCAAAACAGGAACGGAAAATGGCGAGAACAACTGGGCCAGAAGTT---------------------TGA
		</sequence>
		<sequence>
			<taxon idref="1012647|swine|SoutheastAsia|20091115|H1N1"/>
			ATGGATTCAAAC---ACTATGTCAAGCTTTCAGGTAGACTGCTTCCTTTGGCATGTCCGTAAGCGGTTTTCAGACTGGGGACTTGGTGATGCCCCGTTTCTCGATCGGCTTCGCCGGGATCAGAAGTCCCTAAGAGGAAGAAGCAGCACTCTTGGGCTGGGAATCGAACCAGCCACTCTTGCGGGAAAACAAATAGTGAAACGTATTCTGGAAGAAGAACACGATAAGGCACTTAAAATGACTATCGCTTCTGTACCTGCTTCACGCTATATAGCTGAAATGACTATTGAAGAGATGTCAAGGGACTGGTTCATGCTCATGCCCAAGCAGAAAACGACA---GGTCCCCTTTGTATTAGAATGGACCAGGCAATAATGGATAAAAACATCACATTGAAGGCAAACTTCAGTATGATTTTAAATCGGTTGGAAACTCTGATACTCCTTAGAGCTTTCACAGAAGGAGGGGCAATTGTAGGTGAAATCTCACCGTTACCTTCTCTTCCAGGACATTCTGGTGAGGATGTCAAAGATGCA---ATTGGAACCCTCATCAAAGGATTTGAATGGAATAATAACACAGTTCGAGTCTCTGAAGCTCTACAGAGATTCGCTTGGGGAAGCATTGATGAGGACGGGAGACCTCCATTTCCTCCAAAACAGAAATGGGAAATGGCGAGAACAATTGGGCCAGAAGTT---------------------TGA
		</sequence>
		<sequence>
			<taxon idref="1014819|swine|SouthernEurope|20010615|H1N1"/>
			ATGGATTCAAAC---ACTGTGTCAAGCTTTCAGGTAGATTGCTTTCTTTGGCATGTCCGCAAACGGTTTGCAGACTGGGGACTTGGTGATGCACCATTTCTCGATCGGCTTCGCCGAGATCAGAAGTCCCTAAGGGGAAGAGGCAGCACTCTTGGTCTGGAAATCGAACCAGCCACACGTGCGGGGAAACAAATAGTGAAGCGTATTCTGGAAGAAGAATACAATGAGGCATTTAAAATAACTGTTGCTTCTGTGCCTGCTTCACGCTATCTAACTGATATGACTCTAGAAGAGATATCAAGGGACTGGTTCATGCTCATGCCCACGCAGAAAGTGGCA---GGTTCCCTTTGCATCAGAATGGACCAGGCAATAATGGATAAAACCATCACATTGAAAGCAAACTTCAGTGTGATTTTTGATCGACTGGAAACTCTGATACTCCTTAGAGCTTTCACGGAAGAAGGGGCAATAGTAGGTGAAATCTCACCGTTACCTTCTCTTCCAGGACATACTTATGAGGATGTCAAAAATGCA---ATTGGGATCCTCATCAAAGGACTTGAATGGAATGATAACACAGTTCGAGTCTCTGAAACTCTACAGAGATTCGCTTGGAGAAGCACTAATGAGAACGGGAGACCTCCATTCCCTCCAAAACAGAAACGGAAAATGGCGAGAGCAATTGGGCCAGAAGTT---------------------TGA
		</sequence>
		<sequence>
			<taxon idref="23393|swine|SouthernEurope|20030615|H1N1"/>
			ATGGATTCAAAC---ACTGTGTCAAGCTTTCAGGTAGACTGCTTTCTTTGGCATGTCCGCAAACGGTTTGCAGACTTGGGATTTGGCGATGCCCCATTTCTCGATAGGCTTCGCCGAGATCAAAAGTCCCTAAGAGGAAGAGGCAGCACCCTTGGTCTGGAAATCGAACCAGCCACTCGTGCAGGGAAACAAATAGTGAAGCGTATTCTGGAAGAAGAATACGATGAGGCACTCAAAATAACCATCGCTTCTGTGCCTTCTTCACGCTATCTAACTGATATGACTCTTGGAGAAATGTCAAGGGACTGGTTCATGCTCATGCCCAAGCAGAAAGTTGCG---GGTCCCCTTTGCATCAGAATGGACCAGGCAATAATGAATAAGAGCATCACATTGAAAGCAAACTTCAGTGTGATTTTTGATCGACTGGAAACTTTGATACTCCTTAGAGCTTTCACAGAAGAAGGGGCGATTGTAGGTGAAATCTCACCATTACCTTCTCTTCCAGGACATACTGATGAGGATGTCAAAAATGCA---ATTGGGATCCTCATCAAAGGACTTGAATGGAATGATAACACAGTTCGAGTCTCTGAAGCTCTACAGAGATTCGCTTGGAGAAGCACTAATGAGAACGGGAGACCTCCATTCCCTCCAAAACAGGAACGGAAGATGGCGAGAACAGTTGGGCCAAAAGTT---------------------TGA
		</sequence>
		<sequence>
			<taxon idref="28425|swine|CentralEurope|20040826|H1N2"/>
			ATGGATTCAAAC---ACTGTGTCAAGCTTTCAGGTAGACTGCTTTCTTTGGCATGTCCGCAAACGGTTTGCAGACTGGGGGCTTGGCGATGCCCCATTTCTCGATAGGCTTCGCCGAGACCAGAAGTCCCTAAGAGGAAGAGGCGGCACTCTTGGTCTAGAAATCGAACCAGCTACTCGTGCGGGAAAACAAATAGTGAAGCGTATTCTGGAAGAAGAATACGATGAGGCACTTAAAATAACTATCGCTTCTGTGCCTGCTTCACGCTATTTAACAGACATGACTCTTGAAGAGATGTCAAGGGACTGGTTCATGCTTATGCCCAAGCAGAAAGTGACA---GGTTCCCTTTACATCAGAATGGACCAGGCAATAATGGATAAAAACATCACATTGAAAGCAAACTTCAGTGTGATTTTTGATCGACTGGAAACTCTGATACTCCTTAGAGCTTTCACGGAAGAAGGGGCAATTGTAGGTGAAATCTCACCGTTACCTTCTCTTCCAGGACATACTGATGAGGATGTCAAAAATGCA---ATTAGGATCCTCATCAAAGGACTTGAATGGAATGATAACACAGTTCGAGTCTCTGAAGCTCTACAGAGATTCGCTTGGAGAAGCACTAATGAGAACGGGAGACCTCCATTTCCTCCAAAACAGAAACGGAAAATGGCGAGAACAATTGGGCCAGAAGTT---------------------TGA
		</sequence>
		<sequence>
			<taxon idref="1004316|swine|CentralEurope|20030415|H3N2"/>
			ATGGATTCAAAT---ACTGTGTCAAGCTTTCAGGTAGACTGCTTTCTTTGGCATGTCCGCAAACGATTTGCAGATTGGGGGCTTGGTGATGCCCCATTTCTCGATAGGCTTCGCCGAGATCAGAAGTCCCTAAGAGGAAGAGGCAGCACTCTTGGTCTGGAAATCGAACCATCTACTCGTGCGGGAAAACAAATAGTGAAGCGTATTCTGGAAGAAGAATACGATGAGGCATTTAAAATAACCATCGCTTCTGTGCCTGCTTCACGCTATCTAACAGACATGACTCTTGAAGAGATGTCAAGGGACTGGTTCATGCTCATGCCCAAGCAGAAAGTGACA---GGTTCCCTTTGCATCAGAATGGACCAGGCAATAATGGATAAAAACATCACATTGAAAGCAAACTTCAGTGTGATTTTTGATCGACTGGAAACTCTGATACTCCTTAGAGCTTTCACGGACGAAGGGGCAATTGTAGGTGAAATCTCACCGTTACCTTCTCTTCCAGGACATACTGATGAGGATGTCAAAAATGCA---ATTGGGGTCCTCATCAAAGGACTTGAATGGAATGATAACACAGTTCGAGTCTCTGAAGCTCTACAGAGATTCGCTTGGAGAAGCACTAATGAGAACGGGAGACCTCCATTTCCTCCAAAACAGAAACGGAAAATGGCGAGAACAATTGGGCCAGAAGTT---------------------TGA
		</sequence>
		<sequence>
			<taxon idref="1018264|swine|SouthernEurope|20120815|H1N1"/>
			ATGGATTCAAAC---ACTGTGTCAAGCTTTCAGGTAGACTGCTTTCTTTGGCATGTCCGCAAACTGTTTGCGGACTGGGGGCTTGGCGATGCCCCATTTCTCGATAGGCTTCGCCGAGACCAGAAGTCCCTAAGAGGGAGAGGCAGCACCCTTGGCCTGGAAATCGAACCAGCTACTCGTGCGGGGAAACAAATAGTGGAGCGTATTCTGGAAGAAGAATGCGAGGAGGCGCTTAAAATAACTATCGCTTCTGTGCCTGCTTCACGCTATCTAACTGACATGACCCTTGAAGAGATGTCAAGGGACTGGTTCATGCTCATGCCCAAGCAGAAAGTGGCA---GGTTCCCTTTGCATCAAAATGGACCAGGCAATAATGGATAAAAACATCACATTGAAAGCAAACTTCAGTGTGGTTTTTAACCGACTGGAAACTCTAATACTTCTTAGAGCTTTCACGGAAGAAGGGGCAATTGTAGGCGAAATCTCACCGTTACCTTCTCTTCCAGGACATACTAACGAGGATGTCAAAAATGCA---ATTGGGATCCTCATCAAAGGATTTGAGTGGAATGATAACACAGTTCGAGTCTCTGAGGCTCTACAGAGATTCTCTTGGAGAAGCACTAATGAGAACGGGAGACCTCCATTTTTTCCAAAACAGAAACGGAAAATGGCGAGAACAATTGGGCCAGAAGTT---------------------TGA
		</sequence>
		<sequence>
			<taxon idref="1023399|human|SouthernEurope|20140115|H3N2"/>
			ATGGATTCAAAC---ACTGTGTCAAGCTTTCAGGTAGACTGCTTTCTTTGGCATGTCCGCAAACTGTTTGCGGACTGGGGGCTTGGCGATGCCCCATTTCTCGATAGGCTTCGCCGAGACCAGAAGTCCCTAAGAGGGAGAGGCAGCACCCTTGGCCTGGAAATCGAACCAGCTACTCGTGCGGGAAAACAAATAGTGAAGCGTATTCTGGAAGAAGAATACGAGGAGGCGCTTAAAATAACGATCGCTTCTGTGCCTGCTTCACGATATCTAACTGACATGACTCTTGAAGAGATGTCAAGGGACTGGTTCATGCTCATGCCCAAGCAGAAAATGGCA---GGTTCCCTTTGCATCAAAATGGACCAGGCAATAATGGATAAAAACATCACATTGAAGGCAAATTTCAGTGTGGTTTTTAACCGACTGGAAACTCTAATACTCCTTAGAGCTTTCACGGAAGAAGGGGCAATTGTAGGTGAAATCTCACCATTACCTTCTCTTCCAGGACATACTAACGAGGATGTCAAAAATGCA---ATTGGGATCCTCATCAAAGGACTTGAGTGGAATGATAACACAGTTCGAGTCTCTGAGGCTCTACAGAGATTCTCTTGGAGAAGCACTAATGAGGACGGGAGACCTCCATTTTTTCCAAAACAGAAACGGAAAATGGCGAGAACAATTGGGCCAGAAGTT---------------------TGA
		</sequence>
		<sequence>
			<taxon idref="28565|swine|SouthernEurope|20050615|H1N2"/>
			ATGGATTCAAAC---ACTGTGTCAAGCTTTCAGGTAGACTGCTTTCTTTGGCATGTCCGCAAACGGTTTGCAGACTGGGGACTTGGTGATGCCCCATTTCTCGATCGACTTCGCCGAGATCAGAAGTCCCTAAGAGGAAGAGGCAGCACTCTTGGCCTGGAAATCGAACCAGCTACTCGTGCGGGAAAACAAATAGTGAAGCGTATTCTGGAAGAAGAATACGATGAGGCACTTAAAATAACTATTGCTTCTGTGCCTGCTTCACGCTATCTAACTGACATGACTCTTGAAGAGATGTCAAGGGACTGGTTCATGCTCATGCCCAAGCAGAAAGTGGCA---GGTTCCCTTTGCATCAAAATGGACCAGGCAATAATGGATAAAAACATCACATTGAAAGCAAACTTCAGTGTGGTTTTTAACCGACTGGAAACTCTGATACTCCTTAGAGCTTTCACGGAAGAAGGGGCAATTGTAGGTGAAATCTCACCGTTACCTTCTCTTCCAGGACATACTGACGAGGATGTCAAAAATGCG---ATTGGGATCCTCATCAAAGGACTTGAGTGGAATGATAACACAGTTCGAGTCTCTGAGGCTCTACAGAGATTCGCTTGGAGAAGCACTAATGAGAACGGGAGACCTCCATTTCCTCCAAAACAGAAACGGAAAATGGCGAGAACAATTGGGCCAGAAGTT---------------------TGA
		</sequence>
		<sequence>
			<taxon idref="1004436|swine|CentralEurope|20031009|H1N1"/>
			ATGGATTCAAAC---ACTGTGTCAAGCTTTCAGGTAGACTGCTTTCTTTGGCATGTCCGCAAGCGGTTTGCAAACTGGGGGCTTGGCGATGCCCCATTTCTCGATAGGCTTCGCCGAGAACAGAAATCCCTAAGAGGAAGAGGCAGCACTCTTGGTCTGGAAATCGAAACGGCTACTCGTGCGGGAAAACAAATAGTGAAGCGTATTCTGGAAGAAGAGTACGATGAAGCACTTGAAATAACTATCGCTTCTGTACCTGCTTCACGCTATCTAACTGACATGACTCTTGAAGAGATGTCAAGGGACTGGTTCATGCTCATGCCCAAGCAAAAAGTGGCA---GGTTCCCTTTGCATCAGAATGGACCAGGCAATAAGGGATAAAAACATCACATTGAAAGCAAACTTCAGTGTGATTTTTGACCGACTGGAAACTCTGATACTCCTTAGAGCTTTCACAGAAGAAGGGGCAATTGTAGGTGAAATCTCACCGTTACCTTCTCTTCCAGGACATACTGATGAGGATGTCAAAAATGCA---ATTGGGATCCTCATCAAAGGACTTGAATGGAATGATAACGCAGTTCGAGTCTCTGAAGCTCTACAGAGATTCGCTTGGAGAAGCATTAATGAGAACGGGAGACCTCCATTTCCTCCAAAACAGAAACGGAAAATGGCGAGAACAATTGGGCCAGAAGTT---------------------TGA
		</sequence>
		<sequence>
			<taxon idref="1014811|swine|WesternEurope|20070615|H1N2"/>
			ATGGATTCAAAC---ACTGTGTCAAGCTTTCAGGTAGATTGTTTTCTTTGGCATGTCCGCAAGCGGTTTGCAAACTGGGGGCTTGGCGATGCCCCATTTCTCGATAGGCTTCGCCGAGACCAGAAGTCCCTAAGAGGAAGAGGCAGCACCCTTGGTCTGGAAATCGAACCAGCTACTCGTGCGGGAAAACAAATAGTGAAACGTATTCTGGAAGAAGAATACGATGAAGCACTTAAAATAACTATCGCTTCTGTGCCTGCCTCACGCTATCTAACTGACATGACTCTTGAAGAGATGTCAAGGGACTGGTTCATGCTCATGCCCAAACAAAAAGTGGCA---GGTCCATTTTGCATCAGAATGGACCAGGCAATAATGGATAAAAACATCACATTGAAAGCAAACTTCAGTGTGATTTTTGACCGACTGGAAACTCTGATTCTCCTTAGAGCTTTCACAGAAGAAGGGGCAATCGTAGGTGAAATCTCACCGTTACCTTCTCTTCCAGGACATACTGATGAGGATGTCAAAAATGCA---ATTGGGATCCTCATCAAAGGGCTTGAATGGAATGATAATGCAGTTCGAGTCTCTGAAGCTCTACAGAGATTCGCTTGGAGAAGCACTAATGAGAACGGGAGACCTCCATTCCCTCCAAAACAGAAACGGAAAATGGCGAGAACAATTGGGCCAGAAGTT---------------------TGA
		</sequence>
		<sequence>
			<taxon idref="1014812|swine|WesternEurope|20070615|H1N1"/>
			ATGGATTCAAAC---ACTGTGTCAAGCTTTCAGGTAGATTGCTTTCTTTGGCATATCCGCAAGCAGTTCGCAAACTGGGGGCTTGGCGATGCCCCATTTCTCGATAGGCTTCGCCGAGACCAGAAGTCCCTAAGAGGGAGAGGCAGCACTCTTGGTCTGGAAATCGAATCAGCTACTCGTGCGGGAAAACAAATAGTTAAGCGCATTCTGGAAGAAGAATACGATGAAGCACTTAAAATAACCATTGCTTCTGTGCCTGCTTCACGCTATTTGACTGACATGACTCTTGAAGAGATGTCAAGAGACTGGTTCATGCTCATGCCCAAGCAAAAAGTAGCA---GGTCCCTTTTGCATCAGAATGGACCAGGCAATAATGGATAAAAACATCACATTGAAAGCAAACTTCAGTGTGATTTTTGACCGACTGGAAACTCTGATACTCCTTAGAGCTTTCACAGAGGAAGGGGCAATTGTAGGTGAAATCTCACCGTTACCTTCTCTTCCAGGACATACTGATGAGGATGTCAAAAATGCA---ATTGGGATCCTCATCAAAGGGCTTGAATGGAATGATAATGCAGTTCGAGTCTCTGAAGCTCTACAGAGATTCGCTTGGAGAAGCACTAATGAGAACGGGAGACCTCCATTCCCTCCAAAACAGAAACGGAAAATGGCGAGAACAATTGGGCCAGAAGTT---------------------TGA
		</sequence>
		<sequence>
			<taxon idref="28427|swine|CentralEurope|20030307|H3N2"/>
			ATGGATTCAAAT---ACTGTGTCAAGCTTTCAGGTAGACTGCTTTCTTTGGCATGTCCGCAAACGATTTGCAGATTGGGGGCTTGGTGATGCCCCATTTCTCGATAGGCTTCGCCGAGATCAAAAGTCCCTAAGGGGAAGAGGCAGCACTCTTGGTCTGGAAATCGAACCATCCACTCGTGCTGGGAAACAAATAGTGAAGCGTATTCTGGAAGAAGAATACGATGAGGCATTTAAAATAACCATCGCTTCTGTGCCTGCTTCACGCTATCTAACTGACATGACTCTTGAAGAAATGTCAAGGGACTGGTTCATGCTCATGCCCAAGCAGAAAATGGCA---GGTTCCCTTTGCATCAAAGTGGACCAAGCAATAATGGGGAAAAACATCACTTTGAAAGCAAACTTCAGTGTGATTTTTGGTCGACTGGAAACCCTGATACTCCTTAGAGCTTTCACGGAAGAAGGGGCAATTGTAGGTGAAATCTCACCGTTACCTTCTCTTCCAGGACATACTGATGAGGATGTCAAAAATGCA---ATTGGGATCCTCATCAAAGGACTTGAATGGAATGATAACACAGTTCGAGTCTCTGAAGCTCTACAGAGATTTGCTTGGAGAAGCACTAATGAGAACGGGAGACCTCCATTACCTTCAAGA------------------------------------------------------------TAG
		</sequence>
		<sequence>
			<taxon idref="1026323|swine|SouthernEurope|20120915|H1N1"/>
			ATGGATCCAAAT---ACTGTGTCAAGCTTTCAGGTAGACTGCTTCCTTTGGCATGTCCGCAAACGATTTGCAGACTGTGGAATTTGTGATGCCCCATTTCTTGATAGGCTTCGCCGAGATCAAAAGTCCCTAAGGGGAAGAGGCAACACTCTTGGTCTGGAAATTGAACCAGCCACTCGTGCTGGGAAACAAATAGTGAAGCGTATTCTAGAAGAAGAAAACGATGAGGCATTTAAAATAACTATAGCTTCTGTGCCTACTTCACGCTATCTAACTGACATGAATCTTGAAGAAATGTCAAGAGACTGGTTCATGCTCATGCCCAAGCAGAAAGTGGCA---GGTTCCCTTTGCATCAGAATGGACCAAGCAATAATGGATAAAAAAATCACATTGAAAGCAAACTTCAGTGTGATTTTTGATCGACTGGAAACCCTGATACTCCTTAGAGCTTTCACAGAAGAAGGGGCAATTGTAGGTGAGATCTCACCGTTACCTTCTCTTCCAGGACATACTGATGAGGATGTCAAAAATGCA---ATTGGGATCCTCATCAACGGACTTGAATGGAATGGTAACAAAATTCGAGTCTCTGAAGCTCTACAGAGATTCACTTGGAGAAGCACTAATGAGGACGGGAGACCTCCATTATCTCCAAGA------------------------------------------------------------TAG
		</sequence>
		<sequence>
			<taxon idref="1019118|swine|SouthernEurope|20130315|H1N1"/>
			ATGGATCCAAAT---ACTGTGTCAAGCTTTCAGGTAGACTGCTTCCTTTGGCATGTCCGCAAACGATTTGCAGACTGTGGAATTTGTGATGCCCCATTTCTTGATAGGCTTCGCCGAGATCAAAAGTCCCTAAGGGGAAGAGGCAACACTCTTGGTCTGGAAATTGAACCAGCCACTCGTGCTGGGAAACAAATAGTGAAGCGTATCCTAGAAGAAGAAAACGATGAGGCATTTAAAATAACTATAGCTTCTGTGCCTACTTCACGCTATCTAACTGACATGAATCTTGAAGAAATGTCAAGAGACTGGTTCATGCTCATGCCCAAGCAGAAAGTGGCA---GGTCCCCTTTGCATCAGAATGGACCAAGCAATAATGGATAAAAAAATCACATTGAAAGCAAACTTCAGTGTGATTTTTGATCGACTGGAAACCCTGATACTCCTTAGAGCTTTCACAGAAGAAGGGGCAATTGTAGGTGAGATCTCACCGTTACCTTCTCTTCCAGGACATACTGATGAGGATGTCAAAAATGCA---ATTGGGATCCTCATCAACGGACTTGAATGGAATGGTAACAAAATTCGAGTCTCTGAAGCTCTACAGAGATTCACTTGGAGAAGCACTAATGAGGACGGGAGACCTCCATTATCTCCAAGA------------------------------------------------------------TAG
		</sequence>
		<sequence>
			<taxon idref="1009195|human|CentralEurope|20101021|H1N1"/>
			ATGGATTCAAAC---ACTGTGTCAAGCTTTCAGGTAGACTGCTTTCTTTGGCATGTCCGCAAACGATTTGCAGACTGTGGGCTTGGTGATGCCCCGTTTCTTGATAGGATTCGCCGAGATCAAAAGTCCCTAAGGGGAAGAGGCAACACTCTTGGTCTGGAAATCGAACCAGCCACTCGTGCTGGGAAACAAATAGTGAAGCGTATCCTAGGAGAAGAATACGATGAGGCATTTAAACTAACGATAGCTTCTGTGCCTACTTCACGCTATCTAACTGACATGACTCTTGAAGAAATGTCAAGAGACTGGTTCATGCTCATGCCCAAGCAGAAAGTGGCA---GGTTCCCTCTGCATCAGAATGGACCAAGCAATAATGAATAAAAAAATCATATTGAAAGCAAACTTCAGTGTGATTTTTGGTCGACTGGAAACCCTGATACTCCTTAGAGCTTTCACGGAAGAAGGGGCAATTGTAGGTGAAATCTCACCGTTACCTTCTCTTCCAGGACATACTAATGAGGATGTCAAAGATGCA---ATTGAGATCCTCATCAAAGGACTTGAATGGAATGATAACACAGTTCGAGTCTCTGAAGCTCTACAGAGATTCACTTGGAGAAGCACTAATGAGAACGGGAGACCTCCATTATCTCCAAGA------------------------------------------------------------TAG
		</sequence>
		<sequence>
			<taxon idref="1001943|swine|SoutheastAsia|20050615|H3N2"/>
			ATGGATTCTAAC---ACTGTGTCAAGCTTTCAGGTAGACTGCTTTCTTTGGCATGTCCGCAAAAGGTTTGCAGACTGGGGACTTGGTGATGCACCGTTTGTAGATCGGCTTCGCCGAGATCAAAAGTCCCTAAGAGGAAGAGGCAGCACTCTTGGTCTGGAAATTGAACCAGCCACCCGCGCGGGGAAGCAAATAGTAAAGCGCATTTTGGAAGAAGAGTACGATGAGGCGCTTAAAATAAGT---GCTTCTGTGCCTACTTCACGCTATCTAACTGACATGACTCTTGAAGAGATGTCAAGGGACTGGTTCATGCTCATGCCCAAACAGAAAGTGGCA---GGTTCCCTTTGCATCAGAATGGACCAGGCAATAATAGACAAAACCATCACATTGAAAGCAAACTTCAGTGTGATCTTTGATCGACTGGAGACTCTAATACTCCTTAGAGCTTTCACGGAAGATGGGGCAATTGTAGGCGAAATCTCACCATTACCTTCTCTTCCAGGACATACTGATGAGGATGTCAAAAATGCA---ATTGGGGTCCTCATTAAAGGATTTGAGTGGAATGATAACACAGTTCGAGTCTCTGAAGCTCTACAGAGATTCGCTTGGAGAAGCATTAATGAGAACAGGAGACCTCCATTCCCTCCAAAACAGAAACGGAAAATGGCGAGAACAGTTAGGCCAGAAATT---------------------TGA
		</sequence>
		<sequence>
			<taxon idref="1018834|swine|NorthernEurope|20120221|H1N2"/>
			ATGGATTCAAAC---ACTGTGTCAAGCTTTCAGGTAGACTGCTTTTTCTGGCATGTTCGCAAACAGTTTGCAGACTGGGGACTTGGTGATGCTCCATTTCTAGATCGGCTTCGCCGAGATCAGAAGTCCCTAAGAGGAAGAAGCAGTACCCTTGGTCTGGAAATCGAACCAGCTACTCGAGCAGGGAAACAAATAGTGGAGCGCATTCTGGAAGAAGAGCACAATGAAGCACTTAAGATAACTATCGCTTCTGTGCCTGCTTCACGCTATTTAACAGACATGACCCTTGAAGAGGTATCAAGGGACTGGTTCATGCTCATGCCCAAGCAGAAAATGGCA---GGTTCCCTTTGCATCAGAATGGACCAAGCAATAATGGATAAAACCATCACATTGAAAGCAAACTTCAGTGTTATTTTTGATCGACTGGAAACTCTAATACTCCTTAGAGCTTTCACAGAAGAAGGGGCAATTGTGGGCGAAATCTCACCATTACCTTCTCTTCCAGGACATACTAATGAGGATGTCAAAAATGCA---ATTGGGGTCCTCATCAAAGGATTTGAATGGAATGATAACACAATTCAAGTCTCTGAAGCTCTACAGAGATTCGCTTGGAGAAGCATTAATGAGGACAGGAGACCTCCATTCCCTCCAAAGCAGAAA------------------------------------------------------TGA
		</sequence>
		<sequence>
			<taxon idref="1009905|swine|EastAsia|20080515|H1N1"/>
			ATGGATTCAAAC---ACTGTGTCAAGCTTTCAGGTAGACTGCTTTCTCTGGCATGTCCGCAAACGGTTTGCAGACTGGGGACTTGGTGATGCTCCATTTCTCGATCGGCTTCGTCGAGATCAGAAGTCTCTAAGAGGAAGAAGCAGCACCCTTGGTCTGGAAATCGAACCAGCCATTCGTGCAGGAAAACAAATAGTGAAGCGTATTCTGGAAGAAGAGTACGATGAAGCACTTAAAATGACTATCGCTTCTGTGCCTGCTTCATGCTATCTAACTGACATGACCCTTGAAGAGATATCAAGGGACTGGTACATGCTCATGCCAAAGCAGAAAGTGGCA---GGTTCCCTTTGCATCAGAATGGACCAGGCAATAATGGATAAAAACATCACATTGAAAGCAAACTTCAGTGTGATTTTTGATCAACTGGAAACTCTAATACTCCTTAGAGCTTTCACAGAAGAAGGGGCAATTGTTGGCGAAATCTCACCGTTACCTTCTCTTCCAGGACATACTGATGAGGATGTCAAAAATGCA---ATTGGGGTCCTCATCAAAGGATTTGAATGGAATGGTAACACAGTTCGAGTCTCTGAAGCTCTACAGAGATTCGCTTGGAGAAGCATTAATGAGGACAGGAGATCTCCATTCCCTTCAAAGCAGAAACGGGAGATGGCGAGAACAACTGGGCCAAAAGTT---------------------TGA
		</sequence>
		<sequence>
			<taxon idref="1011535|swine|EastAsia|20100227|H1N2"/>
			ATGGATTCAAAC---ACTGTGTCAAGCTTTCAGGTAGACTGCTTTCTCTGGCATGTCCGCAAACGGTTTGCAGACTGGGGACTTGGTGATGCTCCATTTCTCGATCGGCTTCGCCGAGATCAAAAGTCCCTAAGGGGAAGAAGTAGCACTCTTGGTCTGGAAATCGAACCAGCCACTCGTGCAGGAAAACAAATAGTGAAGAGTGTTCTGGAAGAAGAGTACGATGAAGCACTTAAAATGACTATTGCTTCTGTGCCTGCTTCATACTATCTAACTGAAATGACCCTTGAAGAGATATCAAGGGACTGGTTCATGCTCATGCCAAAGCAGAAAATGGCA---GGTTCCCTTTGCATCAGAATGGACCAGGCAATAATGGATAAAAACATCACACTGAAAGCAAACTTCAGTGTGATTTTTGATCGGCTGGAAACTTTAATACTCCTTAGAGCTTTCACAGAAGAAGGGGCAATTGTTGGCGAAATCTCACCGTTACCTTCTCTTCCAGGACATACTGATGAGGATGTCAAAGATGCA---GTTGGGGTCCTCATCAAAGGATTTGAATGGAATGGTAACACAGTTCGAGTCTCTGAAGCTCTACAGAGATTCGCTTGGAGAAGTATTAATGAGGACAGGAGACCTCCATTCCCTCCAAAGCAGAAACGGGAGATGGCGAGAACAACTGGGCCAAAAGTT---------------------TGA
		</sequence>
		<sequence>
			<taxon idref="1012752|swine|EastAsia|20101215|H1N1"/>
			ATGGATTCAAAC---ACTGTGTCAAGCTTTCAGGTAGACTGCTTTCTCTGGCATGTCCGCAAACGGTTTGCAGACTGGGGACTTGGTGATGCTCCATTTCTCGATCGGCTTCGCCGAGATCAGAAGTCCCTGAGAGGAAGAAGCAGCACTCTTGGTCTGGAAATCGAACAAGCCACTCATGCAGGGAAACAGATAGTGAAGCGTATTCTGGAAGAAGAGTACGATGAATCACTTAAAATGACTATCGCTTCTGTGCCTGCTTCATGCTATCTAACTGACATGACCCTTGAAGAGATATCAAGGGACTGGTTCATGCTCATGCCCAAGCAGAAAATGGCA---GGTTCCCTTTGCATCAGAATGGACCAGGCAATAATGGATAAAACCATCACATTGAAAGCAAACTTCAGTGTGGTTTTTGGTCGACTGGAAACTCTAATACTCCTTAGAGCTTTCACAGAAGAAGGGGCAATTGTTGGCGAAATCTCACCGTTACCTTCTCTTCCAGGACATACTGATGAGGATGTCAAAAATGCA---ATTGGGGTCCTCATCAAAGGATTTGAATGGAATAGTAACACAGTTCGAGTCTCTGAAGCTCTACAGAGATTCGCTTGGAGAAGCATTAATGAGGACAGGAGACCTCCATTCCCTTCAAAGCAGGAACGAGAGATGGCGAGAACAACTGGGCCAAAAGTT---------------------TGA
		</sequence>
		<sequence>
			<taxon idref="1012753|swine|EastAsia|20101215|H1N1"/>
			ATGGATTCAAAC---ACTGTGTCAAGCTTTCAGGTAGACTGCTTTCTCTGGCATGTCCGCAAACGGTTTGCAGACTGGGGACTTGGTGATGCTCCATTTCTCGATCGGCTTCGCCGAGATCAGAAGTCCCTGAGAGGAAGAAGCAGCACTCTTGGTCTGGAAATCGAACAAGCCACTCATGCAGGGAAACAGATAGTGAAGCGTATTCTGGAAGAAGAGTACGATGAATCACTTAAAATGACTATCGCTTCTGTGCCTGCTTCATGCTATCTAACTGACATGACCCTTGAAGAGATATCAAGGGACTGGTTCATGCTCATGCCCAAGCAGAAAATGGCA---GGTTCCCTTTGCATCAGAATGGACCAGGCAATAATGGATAAAACCATCACATTGAAAGCAAACTTCAGTGTGGTTTTTGGTCGACTGGAAACTCTAATACTCCTTAGAGCTTTCACAGAAGAAGGGGCAATTGTTGGCGAAATCTCACCGTTACCTTCTCTTCCAGGACATACTGATGAGGATGTCAAAAATGCA---ATTGGGGTCCTCATCAAAGGATTTGAATGGAATAGTAACACAGTTCGAGTCTCTGAAGCTCTACAGAGATTCGCTTGGAGAAGCATTAATGAGGACAGGAGACCTCCATTCCCTTCAAAGCAGGAACGAGAGATGGCGAGAACAACTGGGCCAAAAGTT---------------------TGA
		</sequence>
		<sequence>
			<taxon idref="1019500|human|EastAsia|20110104|H1N1"/>
			ATGGATTCAAAC---ACTGTGTCAAGCTTTCAGGTAGACTGCTTTCTCTGGCATGTCCGCAAACGGTTTGCAGACTGGGGACTTGGTGATGCTCCATTTCTCGATCGGCTTCGCCGAGATCAGAAGTCCTTAAGAGGAAGAAGCAGCACTCTTGGTCTGGAAATCGAACCAGCCACTCGAGCAGGAAAACAAATAGTGAAGCGTATTCTGGAAGAAGAGTACGATGAATCACTTAAAATGACTATCGCTTCTGTGCCTGCTTCATGCTATCTAACTGACATGACCCTTGAAGAGATATCAAGGGACTGGTTCATGCTCATGCCAAAGCAGAAAATGGCA---GGTTCCCTTTGCATCAGAATGGACCAGGCAATAATGGATAAAACCATCACATTGAAAGCAAACTTCAGTGTGATTTTTGATCGACTGGAAACTCTAATACTCCTTAGAGCTTTCACAGAAGAAGGGGCGATTGTTGGCGAAATCTCACCGTTACCTTCTCTTCCAGGACATACTGATGAGGATGTCAAAAATGCA---ATTGGGGTCCTCATCAAAGGATTTGAATGGAATAGTAACACAGTTCGAGTCTCTGAAGCTCTACAGAGATTCGCTTGGAGAAGCATTAATGAGGACAGGAGACCTCCATTCCCTCCAAAGCAGAAACGGGAGATGGCGAGAACAACTGGGCCAAAAGTT---------------------TGA
		</sequence>
		<sequence>
			<taxon idref="1026265|swine|EastAsia|20140104|H1N1"/>
			ATGGATTCAAAC---ACTGTGTCAACCTTTCAGGTAGACTGCTTTCTCTGGCATATCCGCAAACGGTTTGCAGACTGGGGACTTGGTGATGCTCCATTTCTCGATCGGCTTCGCCGAGATCAGAAGTCCTTAAGAGGAAGAAGCAGCACTCTTGGTCTGGAAATCGAACCAGCCACTCGAGCAGGAAAACAAATAGTGAAGCGTATTCTGGAAGAAGAGTACGATGAATCACTTAAAATGACTATCGCTTCTGTGCCTGCTTCATGCTATCTAACTGACATGACCCTTGAAGAGATATCAAGGGACTGGTTCATGCTCATGCCAAAGCAGAAAATGGCA---GGTTCCCTTTGCATCAGAATGGATCAGGCAATAATGGATAAAACCATCACATTGAAAGCAAACTTCAGTGTGATTTTTGATCGACTGGAAACTCTAATACTCCTTAGAGCTTTCACAGAAGAAGGGGCGATTGTTGGCGAAATCTCACCGTTACCTTCTCTTCCAGGACATACTGATGAGGATGTCAAAAATGCA---ATTGGGGTCCTCATCAAAGGATTTGAATGGAATAGTAACACAGTTCGAGTCTCTGAAGCTCTACAGAGATTCGCTTGGAGAAGCATTAATGAGGACAGGAGACCTCCATTCCCTCCAAAGCAGAAACGGGAGATGGCGAGAACAACTGGGCCAAAAGTT---------------------TGA
		</sequence>
		<sequence>
			<taxon idref="1014809|swine|WesternEurope|19950615|H1N1"/>
			ATGGATTCAAAC---ACTGTGTCAAGCTTTCAGGTAGACTGCTTTCTTTGGCATATCCGCAAACGATTTGCAGACTGGAAACTGGGTGATGCCCCATTTCTCGATCGGCTTCGCCGAGATCAGAAGTCCCTAAGAGGAAGAGGCAGCACTCTTGGTCTGGAAATCGAAACAGCCACTCGTGCGGGAAAGCTGATAGTGGAGCGTATTTTGGAGGAAGAATATGATGAGACACTTAAAATGACTGTTGCTTCTGTGCCTACTTCACGCTATCTAACTGACATGACTCTTGAAGAGATGTCAAGGGACTGGTTCATGCTCATGCCCAAGCAGAAAGCAGCA---GGTTCCCTTTGCATCAGAATGGACCAGGCAATAATGAATAAAAACATCACATTGAAAGCCAACTTCAGTGTGATTTTTGATCAACTGGAGACTCTGACACTCCTTAGAGCTTTCACAGAAGAAGGGGCAATTGTGGGCGAAATCTCACCATTACCTTCTCTTCCAGGACATACTAATGAGGATGTCAAAAATGCA---ATTGGGGTCCTCATCAGAGGGCTTGAATGGAATGATAACACAGTTCGAGTCTCTGAAGCTCTACAGAGATTCGCTTGGAGAAGCATTAATGAGGATGGGAGACCTCCATTCCCTCCAAAACAGAAACGGAAAATGGCGAGAGCAATTGGGTCAGAAGTT---------------------TGA
		</sequence>
		<sequence>
			<taxon idref="1013495|avian_waterfowl|CentralEurope|19850615|H2N3"/>
			ATGAATTCCAAC---ACTGTGTCAAGCTTTCAGGTAGACTGCTTTCTTTGGCATGTCCGCAAGCGATTTGCAGACCAAGAACTGGGTGATGCCCCATTCCTCGACCGGCTTCGCCGAGATCAGAAGTCCCTAAGAGGAAGAGGCAGCACTCTTGGTCTGGACATCGAAACAGCCACTCGTGCAGGAAAGCAGATAGTGGAACGGATTCTGGAGGAAGAATCCGATGAGGCACTGAAAATGACTATTGCTTCTGTGCCTGCTTCACGCTACCTAACTGACATGACTCTTGAAGAAATGTCAAGAGACTGGCTCATGCTCATGCCCAAGCAGAAAGTGGCA---GGTTCCCTTTGCATCAGAATGGACCAGGCAATAATGGATAAAAACATCACATTGAAAGCAAACTTCAGTGTGATTTTTGATCGACTAGAGACTCTGATACTACTTAGAGCTTTCACAGAAGAAGGAGCAATTGTGGGCGAAATTTCACCATTACCTTCTCTTCCAGGACATACTGATGAGGATGTCAAAAATGCA---ATTGGGGTCCTCATCGGAGGACTTGAATGGAATGATAACACAGTTCGAGTCTCTGAAACTCTACAGAGATTCGCTTGGAGAAGCAGTAATGAGGATGGGAGACCTCCACTCCCTCCAAAGCAGAAACGGAAAATGGCGAGAACAATTGAGTCAGAAGTT---------------------TGA
		</sequence>
		<sequence>
			<taxon idref="1013499|avian_waterfowl|CentralEurope|19860615|H2N3"/>
			ATGGATTCCAAC---ACTGTGTCAAGCTTTCAGGTAGACTGCTTTCTTTGGCATGTCCGCAAGCGATTTGCAGACCAAGAACTGGGTGATGCCCCATTCCTCGACCGGCTTCGCCGAGATCAGAAGTCCCTAAGAGGAAGAGGCAGCACTCTTGGTCTGGACATCGAAACAGCCACTCGTGCAGGAAAGCAGATAGTGGAGCGGATTCTGGAGGAAGAATCCGATGAGGCACTGAAAATGACTATTGCTTCTGTGCCTGCTTCACGCTACCTAACTGACATGACTCTTGAAGAAATGTCAAGGGACTGGTTCATGCTCATGCCCAAGCAGAAAGTGGCA---GGTTCCCTTTGCATCAGAATGGACCAGGCAATAATGGATAAAAACATCACATTGAAAGCAAATTTCAGTGTGATTTTTGATCGACTGGAGACTCTGATACTACTTAGAGCTTTCACAGAAGAAGGAGCAATTGTGGGCGAAATTTCACCATTACCTTCTCTTCCAGGACATACTGATGAGGATGTCAAAAATGCA---ATTGGGGTCCTCATCGGAGGACTTGAATGGAATGATAACACAGTTCGAGTCTCTGAAACTCTACAGAGATTCGCTTGGAGAAGCAGTAATGAGGATGGGAGACCTCCACTCCCTCCAAAGCAGAAACGGAAAATGGCGAGAACAATTGAGTCAGAAGTT---------------------TGA
		</sequence>
		<sequence>
			<taxon idref="1015556|avian_waterfowl|EasternEurope|19820615|H14N5"/>
			ATGGATTCCAAC---ACTGTGTCAAGCTTTCAGGTAGACTGCTTTCTTTGGCATGTCCGCAAACGATTTGCAGACCAAGAACTGGGTGATGCCCCATTCCTCGACCGGCTTCGCCGAGATCAGAAATCCCTAAGAGGAAGAGGCAGCACTCTTGGTCTGGACATCGAAACAGCCACTCGTGCGGGAAAGCAGATAGTGGAGCGGATTCTGGAGGAAGAATCCGATGAGGCACTCAAAATGACCATTGCTTCTGTGCCTGCTTCACGCTACCTAACTGACATGACTCTTGAAGAAATGTCAAGGGACTGGTTCATGCTCATGCCCAAGCAGAAGGTGGCG---GGTTCCCTTTGCATCAGAATGGACCAGGCAATAATGGATAAAAACATCATATTGAAAGCAAATTTCAGTGTGATTTTTGGTCGGCTGGAGACTCTGATACTACTTAGAGCTTTCACAGAAGAAGGAGCAATCGTGGGCGAAATCTCACCATTACCTTCTCTTCCAGGACATACTGATGAGGATGTCAAAAATGCA---ATTGGGGTCCTCATCGGAGGACTTGAATGGAATGATAACACAGTTCGAGTCTCTGAAACTCTACAGAGATTCGCTTGGAGAAGCAGTAATGAGGATGGGAGACCTCCACTCCCTCCAAAGCAGAAACGGAAAATGGCGAGAACAATTGAGTCAGAAGTT---------------------TGA
		</sequence>
		<sequence>
			<taxon idref="1019473|avian_waterfowl|NorthAmerica|20111216|H12N5"/>
			ATGGATTCCAAC---ACTGTATCAAGCTTTCAGGTAGACTGCTTTCTTTGGCATGTCCGCAAACGATTTGCAGACCAAGAACTGGGTGATGCCCCATTCCTTGACCGACTTCGCCGAGATCAGAAGTCCCTGAGAGGAAGAGGCAGCACTCTTGGTCTGGACATCGAAACAGCCACTCGCGCAGGGAAGCAGATAGTGGAGCGGATTTTGGAGGAGGAGTCTGATGAGGCACTTAAAATGACTATTGCTTCAGTGCCTGCCTCACGCTATCTAACTGACATGACTATTGAAGAAATGTCAAGAGACTGGTTCATGCTCATGCCCAAACAGAAAGTGGCA---GGTTCCCTTTGCATCAGAATGGACCAGGCAATAATGGATAAAACCATCACATTGAAAGCAAATTTTAGTGTGATTTTTGACCGACTGGAGACTCTAATACTACTTAGAGCTTTCACAGAAGAAGGGGCAATAGTGGGCGAGATCTCACCATTACCTTCTCTTCCAGGACATACTGATGAGGATGTCAAAAATGCA---ATTGGGGTCCTCATCGGAGGATTTGAATGGAATGATAACACAATTCGAGTCTCTGAAACTCTACAGAGATTCGCTTGGAGAAGCAGTCATGAGGATGGGAGACCTCCACTCCCTCCAAAGCAGAAACGGAAAATGGAGAGAACAATTGAGTCAGAAGTT---------------------TGA
		</sequence>
		<sequence>
			<taxon idref="1015950|avian_waterfowl|NorthAmerica|20101118|H14N6"/>
			ATGGATTCCAAC---ACTGTATCGAGCTTCCAGGTAGACTGCTTTCTTTGGCATGTCCGCAAACGATTTGCAGACCAAGAACTGGGTGATGCCCCATTCCTTGACCGACTTCGCCGAGATCAGAAGTCCCTGAGAGGAAGAGGCAGCACTCTTGGTCTGGACATCGAGACAGCCACTCGCGCAGGGAAGCAGATAGTGGAGCGGATTTTGGAGGAGGAGTCTGATGAGGCACTTAAAATGACTATTGCTTCAGTGCCTGCCTCACGCTATCTAACTGACATGACTATCGAAGAAATGTCAAGAGACTGGTTCATGCTCATGCCCAAACAGAAAGTGGCA---GGTTCCCTTTGCATCAGGATGGACCAGGCAATAATGGATAAAACCATCACATTGAAAGCAAATTTCAGTGTGATTTTTGACCGACTGGAGACTCTAATACTACTTAGAGCTTTCACAGAAGAAGGGGCAATAGTGGGCGAAATCTCACCATTACCTTCTCTTCCAGGACATACTGATGAGGATGTCAAAGATGCA---ATTGGAGTCCTCATCGGAGGATTTGAATGGAATGATAACACAGTTCGAGTCTCTGAAACTCTACAGAGATTCGCTTGGAGAAGCAGTCATGAGGATGGGAGACCTCCACTTCCTCCAAAACAGAAACGGAAAATGGCGAGAACAATTGAGTCAGAAGTT---------------------TGA
		</sequence>
		<sequence>
			<taxon idref="1012267|human|EastAsia|20090615|H1N1"/>
			ATGGATTCCAAC---ACTGTGTCAAGCTTTCAGGTAGACTGCTTTCTTTGGCATGTCCGCAAACGATTTGCAGACCAAGAACTGGGTGATGCCCCATTCCTTGACCGGCTTCGCCGAGATCAGAAGTCCCTAAGAGGAAGAGGCAGCACTCTTGGTCTGGACATCAGAACTGCCACTCGTGAAGGAAAGCATATAGTGGAGCGGATTCTGGAGGAAGAATCCGATGAGGCACTTAAAATGACTATCGCTTCAGTGCCTGCTCCACGCTACCTAGCTGAAATGACTCTTGAGGAAATGTCAAGGGACTGGTTAATGCCCATTCCCAAGCAGAAAGTAACA---GGGTCCCTTTGCATTAGAATGGACCAGGCAATAATGGATAAAGACATCATATTGAAAGCAAACTTTAGTGTGATTTTTAATCGACTTGAAGCTCTGATACTACTTAGAGCTTTTACAGACGAAGGGGCAATAGTGGGTGAAATCTCACCATTACCTTCCCTTCCAGGACATACTGAAGAGGATGTCAAAAATGCA---ATTGGGGTCCTCATCGGAGGACTTGAATGGAATAATAACACAGTTCGAGTCTCTGAAAATCTACAGAGATTCACTTGGAGAAGCAGTGATGAGAATGGGAGATCTCTACTCCCTCCAAAACAGAAACGGAAAATGGAGAGAACAATTGAGCCAGAAGTT---------------------TGA
		</sequence>
		<sequence>
			<taxon idref="1019002|avian_domesticbirds|EastAsia|20110615|H9N2"/>
			ATGGATTCCAAC---ACTGTGTCGAGCTTTCAGGTAGACTGCTTTCTTTGGCATGTCCGCAAACGTTTTGCAGACCAAGAAATGGGTGATGCCCCATTCCTTGACCGGCTTCGCCGAGATCAGAAGTCCCTGAGAGGGAGGGGCAGCACTCTTGGTCTGGACATCAGAACTGCCACTCGTGAAGGAAAGCATATAGTGGAGAAGATTCTGGACGAAGAATCTGATGAGGCACTTAAAATGACTATTGCTTCAGTGCTTGCTCCACGCTACATAACTGAAATGACTCTTGAGGAAATGTCAAGAGACTGGTTGATGCTCATTCCAAAACAGAAAGTGACA---GGGTCCCTTTGCATTAGAATGGATCAAGCAATAATGGATAAGAACATCACACTGAAAGCAAATTTTAGTGTGATTTTTAACCGACTTGAAGCTCTGATACTACTTAGAGCTTTTACAGACGAAGGAGCAATAGTTGGCGAAATCTCACCATTACCTTCTCTTCCAGGACATAATGAAGAGGATGTCAAAAATGCA---ATTGGGGTCCTCATCGGAGGACTTGAATGGAATGATAACACAGTTCGAGTCTCTGAAGCTCTACAGAGATTCACTTGGAGAAGCAGTGATGAGAATGGGAGATCTCCACTCCCTCCAAAACAGAAATGGAAAATGGAGAGAACAGCTGGGCCAGAAGTT---------------------TGA
		</sequence>
		<sequence>
			<taxon idref="1000310|avian_domesticbirds|EastAsia|19970615|H9N2"/>
			ATGGATTCCAAC---ACTGTGTCAAGCTTCCAGGTAGACTGCTTTCTTTGGCATGTCCGCAAACGATTTGCAGACCAAGAACTGGGTGATGCCCCATTTCTAGACCGGCTTCGCCGAGATCAGAAGTCCCTAAGAGGAAGAGGCAGCACTCTTGGTCTGGACATCAGAACCGCCACTCGTGAAGGAAAGCATATAGTGGAGCGGATTCTGGAGGAAGAGTCAGATGAGGCACTTAAAATGACTATTGCTTCAGTGCCAGCTCCACGCTACCTAACTGACATGACTCTTGAAGAAATGTCAAGAGATTGGTTAATGCTCATTCCCAAACAGAAAGTGACA---GGGTCCCTCTGCATTAGAATGGACCAAGCAATAGTGGATAAAAACATCACATTGAAAGCAAACTTCAGTGTGATTTTTAATCGACTGGAAGCTCTAATACTACTTAGAGCTTTTACAGACGAAGGAGCAATAGTGGGTGAAATCTCACCATTACCTTCTCTTCCAGGACATACTGATGAGGATGTCAAAAATGCA---ATTGGGGTCCTCATCGGAGGATTTGAATGGAATGATAACACAGTTCGAGTCTCTGAAACTCTACAGAGATTCGCTTGGAGAAGCAGCGATGAGGATGGGAGACCTCCACTCCCTCCAAAG------------------------------------------------------------TAG
		</sequence>
		<sequence>
			<taxon idref="28356|avian_domesticbirds|EastAsia|20080115|H9N2"/>
			ATGGATTCCAAC---ACTGTGTCAAGCTTCCAGGTAGACTGCTTTCTTTGGCATGTCCGCAAACGATTTGCAGACCAAGAACTGGGTGATGCCCCATTTCTAGACCGGCTTCGCCGAGATCAGAAGTCCCTGAGAGGAAGAGGCAGCACTCTTGGTCTGGACATCAGAACCGCCACTCATGAAGGAAAGCATATAGTGGAGCGGATTCTGGAGGAAGAGTCAGATGAGGCACTTAAAATGACTATTGCTTCAGTGCCAGCTCCACGCTACCTGACTGACATGACTCTTGAAGAAATGTCAAGAGATTGGTTAATGCTCATTCCCAAACAGAAAGTGACA---GGGTCCCTTTGCATTAGAATGGATCAAGCAATAGTGGATAAAAACATCACACTGAAAGCAAACTTCAGTGTGATTTTCAATCGACTGGAAGCTCTAATACTACTTAGAGCTTTTACAGACGAAGGAGCAATAGTGGGCGAAATCTCACCATTACCTTCTCTTCCAGGACATACTAATGAGGATGTCAAAAATGCA---ATTGGGATCCTCATCGGAGGATTTGAATGGAATGATAACACAGTTCGAGTCTCTGAAACTCTACAGAGATTCGCTTGGAGAAGCAGCGATGAGGATGGGAGACCTCCACTCTCTCCAAAG------------------------------------------------------------TAG
		</sequence>
		<sequence>
			<taxon idref="1001225|avian_domesticbirds|EastAsia|20010615|H9N2"/>
			ATGGATTCCAAC---ACTGTGTCAAGCTTCCAGGTAGACTGCTTTCTTTGGCATGTCCGCAAACGATTTGCAGACCAAGAACTGGGTGATGCCCCATTCCTAGACCGGCTTCGCCGAGATCAGAAGTCCCTGAAAGGAAGAGGCAGCACTCTTGGTCTGGACATAAGAACCGCCACTCATGAAGGAAAGCATATAGTGGAGCGAATTCTGAAGGAAGAGTCAGATGAGGCACTTAAAATGACTATTGCTTCAGTGCCAGCTCCACGCTACCTGACTGACATGACTCTTGAAGAAATGTCAAGAGATTGGTTAATGCTCATTCCCAAACAGAAAGTGACA---GGGTCCCTTTGCATTAGAATGGACCAAGCAATAATGGATAAAAGCATCACACTGAAAGCAAACTTCAGTGTGGTTTTCAATCGACTGGAAACTCTAATACTACTTAGAGCTTTTACAGAAGAAGGAGCAATAGTGGGCGAAATCTCACCATTACCTTCTCTTCCAGGACATACTAATGAGGATGTCAAAAATGCA---ATTGGGATCCTCATCGGAGGATTTGAATGGAATGATAACACAGTTCGAGTCTCTGAAACTCTACAGAGATTCGCTTGGAGAAGAATCGATGAGGATGGGAGACCTCCACTCTCTCCAAAA------------------------------------------------------------TAG
		</sequence>
		<sequence>
			<taxon idref="1000313|avian_domesticbirds|EastAsia|20010615|H9N2"/>
			ATGGACTCCAAC---ACTGTGTCAAGCTTCCAGGTAGACTGCTTTCTTTGGCATGTCCGCAAACGATTTGCAGACCAGGAACTGGGTGATGCCCCATTTCTAGACCGGCTTCGCCGAGATCAGAAGTCCCTGAGAGGGAGGGGCAGCACTCTTGGTCTGGACATCAGAACCGCCACTCATGAAGGAAAGCATATAGTGGAGCGGATTCTGGAGGAAGAGTCAGATGAGGCACTTAAAATGACTATTGCTTCAGTGCCAGCTCCATGCTACCTGACTGACATGACTCTTGAAGAAATGTCAAGAGATTGGTTAATGCTCATTCCCAAACAGAAAGTGACA---GGGTCCCTTTGCATTAGAATGGACCAAGCAATAATGGATAAAAACATCACACTGAAAGCAAACTTCAGTGTGGTTTTCAGTCGATTGGAAACTCTAATACTACTTAGAGCTTTTACAGACGAAGGAGCAATAGTGGGCGAAATCTCACCATTACCTTCTCTTCCAGGACATACTAATGAGGATGTCAAAAATGCA---ATTGGGATCCTCATCGGAGGATTTGAATGGAATGATAACACAGTTCGAGTCTCTGAAACTCTACAGAGATTCGCTTGGAGAAGCAGCAATGAGGATGGGAGACCTCCACTCTCTCCAAAG------------------------------------------------------------TAG
		</sequence>
		<sequence>
			<taxon idref="22375|avian_domesticbirds|EastAsia|20010427|H9N2"/>
			ATGGATTCCAAC---ACTGTGTCAAGCTTCCAGGTAGACTGCTTTCTTTGGCATGTCCGCAAACGATTTGCAGACCAAAAACTGGGTGATGCCCCATTTCTAGACCGGCTTCGCCGAGATCAGAAGTCCCTAAGAGGAAGAGGCAGCACTCTTGGTCTGGACATCAGAACCGCCACTCATGAGGGAAAGCACATAGTGGAGCGGATTCTGGAGGAAGAGTCAGATGAGGCACTTAAAATGACTATTGCTTCAGTGCCAGCTCCACTCTACATAACTGACATGACTATAGAAGAAATGTCAAGGGATTGGTTAATGCTCATTCCCAGACAGAAAGTGACA---GGGTCTCTTTGCATTAGGATGGATCAAGCAGTAGTGGACAAAACCATCACACTGAAAGCAAACTTCAGTGTGATTTTCAATCGACTGGAGGCTCTAATACTACTTAGAGCTTTTACAGACGAAGGAGCAATAGTGGGCGAAATCTCACCATTACCTTCTCTTCCAGGACATACTGATGAGGATGTCAAAAATGCA---ATTGGGATCCTCATCGGAGGATTTGAATGGAATGATAACACAGTTCGAGTCTCTGAAAGTCTACAGAGATTCGCTTGGAGAAGCAGCGATGAGGATGGGAGACCTCCACTCTCTCCAAAG------------------------------------------------------------TAG
		</sequence>
		<sequence>
			<taxon idref="1001224|avian_domesticbirds|EastAsia|20010615|H9N2"/>
			ATGGATTCAAAC---ACTGTGTCAAGCTTCCAGGTAGACTGCTTTCTTTGGCATGTCCGCAAACGATTTGCAGACCAAGAACTGGGTGATGCCCCATTTCTAGACCGGCTTCGCCGAGATCAGAAGTCCCTGAAGGGAAGAGGCAGCACTCTTGGTTTGGACATCAGAACCGCCACTCATGAAGGAAAGCATATAGTGGAGCGGATCCTGGAGGAAGAGTCAGATGAGGCACTTAAAATGACTATTGCTTCAGTACCAGCTCCACGCTACCTAACTGATATGACTCTTGAAGAAATGTCAAGGGATTGGTTAATGCTCATTCCCAAACAGAAAGTGACA---GGGTCCCTTTGCATTAGAATGGACCAAGCAATAGTGGATAAAACCATCACACTGAAAGCAAACTTCAGTGTGATTTTCAATCGACTGGAATCTCTAATATTACTTAGAGCTTTTACAGACGAAGGATCAATAGTGGGCGAAATCTCACCATTACCTTCTCTTCCAGGACATACTAATGAGGATGTCAAAAATGCA---ATTGGGATCCTCATCGGAGGATTTGAATGGAATGATAACACAGTTCGAGTCTCTGAAACTCTACAGAGATTTGCTTGGAGAAACAGCGATGAGGATGGGAGACCTCCACTCTCTCCAAAA------------------------------------------------------------TAG
		</sequence>
		<sequence>
			<taxon idref="1000457|avian_domesticbirds|EastAsia|20000615|H9N2"/>
			ATGGATCCAAAC---ACTGTGTCGAGCTTCCAGGTAGACTGCTTTCTTTGGCATGTCCGCAAACGATTTGCAGACCAAGAACTGGGCGATGCCCCATTTCTAGACCGGCTTCGCCGAGATCAGAAGTCCCTGAGAGGAAGAGGCAGTACCCTTGGTCTGGACATCAGAACCGCCACTCATGAAGGAAAGCATATAGTGGAGCGGATCCTGGAGGAAGAGTCAGATGAGGCACTTAAAATGACTATTGCTTCAGTGCCAGCTCCACGTTACCTAACTGACATGACTCTTGAAGAAATGTCAAGGGATTGGTTAATGCTCATTCCCAAGCAGAAAGTGACA---AGGTCCCTTTGCATTAGAATGGACCAAGCAATAGTGGATAAAACCATCACACTGAAAGCAAACTTCAGTGTGATTTTCAATCGACTGGAAGCTCTAATATTACTTAGAGCTTTTACAGACGAAGGAGCAATAGTGGGCGAAATCTCACCATTACCTTCTCTTCCAGGACATACTGATGAGGATGTCAAAAATGCA---ATTGGGATCCTCATCGGAGGATTTGAATGGAATGATAACACAGTTCGAGTCTCTGAGACTCTACAGAGATTCGCTTGGAGAAGCAGCGATGAGGGTGGGAGACCTCCACTCTCTCCAAAA------------------------------------------------------------TAG
		</sequence>
		<sequence>
			<taxon idref="22369|avian_domesticbirds|EastAsia|20000217|H9N2"/>
			ATGGATTCTAAC---ACTGTGTCAAGCTTCCAGGTAGACTGCTTTCTTTGGCATGTCCGCAAACGATTTGCAGACCAAGAACTGGGTGATGCCCCATTTCTAGACCGGCTTCGCCGGGATCAGAAGTCCCTGAGAGGAAGAGGCAGTACTCTTGGTCTGGACATCAGAACCGCAACTCGTGAAGGAAAGCATATAGTGGAGCGGATTCTGAAGGGAGAATCAGATGAGGCACTTAAAATGACTATTGCTTCAGTGCCAGCTCCACGCTACCTAACTGACATGACTATTGAAGAAATGTCAAGAGATTGGTTAATGCTCATTCCCAAACAGAAGGTGACA---GGGTCCCTTTGTATTAGAATGGACCAAGCAACAGTGGATAAAACCATCACATTAAAAGCAAACTTCAGTGTGATTTTCAATCGACTGGAAGCTCTAATACTACTTAGAGCTTTTACAGACGAAGGAGCAATAGTGGGCGAAATCTCACCATTACCTTCTCTTCCAGGACATACTGATGAGGATGTCAAAAATGCA---ATTGGGGTCCTCATCGGAGGATTTGAATGGAATGATAACACAGTTCGAGTCTCTGAGAATCTACAGAGATTCGCTTGGAGAAGCAGCGATGAGGATGGGAGACCTCCACTCTCTCCAAGG------------------------------------------------------------TAG
		</sequence>
		<sequence>
			<taxon idref="1012269|swine|EastAsia|20101215|H1N2"/>
			ATGGATTCCAAC---ACTGTGTCAAGCTTCCAGGTAGACTGCTTTCTTTGGCATGTCCGCAAACGATTTGCAGACCAAGAACTGGGTGATGCCCCATTTCTAGACCGGCTTCGCCGGGAACAGAAGTCCCTGAGAGGAAGAGGCAGCACTCTTGGTCTGTACATCAGAACCGCAACTCGTGAAGGAAAGCATATAGTGGAGCGGATTCTGAAGGAAGAATCAGATGAGGCACTTAAAATGACTATTGCTTCAGTGCCAGCCCCACGCTACCTAACTGACATGACTCTTGAAGAAATGTCAAGAGATTGGTTAATGCTCATTCCCAAAAAGAAAGTGACA---GGGACCCTTTGCATTAGAATGGACCAATCAACAGTGGATAAAACCATCACATTAAAAGCAAACTTCAGTGTGATTTTCAATCGACTGGAAGCTCTAATACTACTTAGAGCTTTTACAGACGAAGGAGAAATAGTGGGCGAAATCTCACCATTACCTTCTCTTCCAGGACATACTGATGAGGATGTCAAAAATGCA---ATTGGGGTCCTCATCGGAGGATTTGAATGGAATGATAACACAGTTCGAGTCTCTGAAAATCTACAGAGATTCGCTTGGAGAAGCAGCGATGAGGATGGGAGACCTCCACTCTCTCCAAAG------------------------------------------------------------TAG
		</sequence>
		<sequence>
			<taxon idref="1000128|avian_domesticbirds|EastAsia|20020615|H9N2"/>
			ATGGATTCCAAC---ACTGTGTCAAGCTTCCAGGTAGACTGCTTTCTTTGGCATGTCCGCAAACGATTTGCAGACCAAGAACTGGGTGATGCCCCATTTCTAGACCGGCTCCGCCGGGATCAGAAGTCCCTGAGAGGAAGAGGCAGCACTCTTGGTCTGGACATCAGAACCGCAACTCATGAAGGAAAGCATATAGTGGAGCGGATTCTGAAGGAAGAATCAGATGAGGCACTTAAGATGACTATTGCTTCAGTGCCAGCTCCACGCTACCTAACTGACATGACTCTTGAAGAAATGTCAAGAGATTGGTTAATGCTCATTCCCAAACAGAAAGCGACA---GGGTCCCTCTGCATTAGAATGGACCAAGCAACAGTTGATAAAACCATCACATTAAAAGCAAACTTCAGTGTGATTTTCAATCGACTGGAAACTCTAATACTACTTAGAGCTTTTACAGAAGAAGGAGCAATAGTGGGCGAAATCTCACCATTACCTTCTCTTCCAGGACATACTGATGAGGATGTCAAAAATGCA---ATTGGGGTCCTCATCGGAGGATTTGAATGGAATGATAACACAGTTCGAGTCTCTGAAAATCTACAGAGATTCGCTTGGAGAAGCAGCGATGAGGATGGGAGACCTCCACTCTCTCCAAGG------------------------------------------------------------TAG
		</sequence>
		<sequence>
			<taxon idref="1000131|avian_domesticbirds|EastAsia|20010615|H9N2"/>
			ATGGACTCCAAC---ACTATGTCAAGCTTCCAGGTAGACTGCTTTCTTTGGCATGTCCGCAAACGATTTGCAGACCAAGAACTGGGTGATGCCCCATTTCTAGACCGGCTCCGCCGGGATCAAAAGTCCCTGAGAGGAAGAGGCAGCACTCTTGGTCTGGACATCAGAACCGCAACTCGTGAAGGAAAGCATATAGTGGAGCAGATCCTGAAGGAAGAATCCGATGAGGCACTTAAAATGACTATGGCTTCAGTGCCAGTTCCACGCTACTTAACTGACATGACTCTGAAAGAAATGTCAGGAGATGGGTTAATGCTCATTCCCAAACAGAAAGTGACA---GGGTCCCTTTGCATTAGAATGGACCCAGCAACAGTGGATAAAACCATCACACTAAAAGCAAACTTCAGTGTGATTTTCAATCGACTGGAAGCTCTAATACTACTTAGAGCTTTTACAGACGAAGGAGCAATAGTGGGCGAAATCTCACCATTACCTTCTCTTCCAGGACATACTGATGAGGATGTCAAAAATGCA---ATTGGGGTCCTCATCGGAGGATTTGAATGGAATGATAACACAGTTCGAGTCTCTGAAAATCTACAGAGATTCGCTTGGAGAAGCAGCGATGAGGATGGGAGACCTCCACTCTCTCCAAAG------------------------------------------------------------TAG
		</sequence>
		<sequence>
			<taxon idref="1015879|avian_domesticbirds|EastAsia|20081215|H9N2"/>
			ATGGACTCCAAC---ACTGTGTCAAGCTTCCAGGTAGACTGCTTTCTTTGGCATGTCCGCAAACGATTTGCAGACCAAGAACTGGGCGATGCACCATTTCTAGACCGGCTCCGCCGGGATCAGAAGTCCCTAAGAGGAAGAGGCAGCACTCTTGGTCTGGACATCAGAACCGCAACTCGTGAAGGAAAGCATATAGTGAATCGGATTCTGGAGGGAGAATCAGATGAGGCACTTAAAATGACTATTGCTTCAGTGCCAGCTCCACGCTACCTAACTGACATGACTCTTGAAGAAATGTCAAGAGATTGGTTAATGCTCATTCCCAAACAGAAAGTGATA---GGGTCCCTTTGCATTAGAATGGACCAAGCAACAGTGGATAAAACCATCACATTAAAAGCGAATTTCAGTGTGATTTTCAATCGACTGGAAGCTCTAATACTACTTAGAGCTTTTACAGGCGAAGGAGCAATAGTGGGCGAAATCTCACCATTACCTTCTCTTCCAGGACATACTGATGAGGATGTCAAAAATGCA---ATTGGGGTCCTCATCGGAGGATTTGAATGGAATGATAACACAGTTCAAGTCTCTGAAAATCTACAGAGATTTGCTTGGAGAAACAGCGATGAGGATGGGAGACCTCCACTCTCTCCAAAG------------------------------------------------------------TAG
		</sequence>
		<sequence>
			<taxon idref="1000633|avian_domesticbirds|EastAsia|20010615|H9N2"/>
			ATGGACTCCAAC---ACTGTGTCAAGCTTCCAGGTAGACTGTTTTCTTTGGCATGTCCGCAAACGATTTGCAGACCAAGAACTGGGCGATGCCCCATTTCTAGACCGGCTTCGCCGGGATCAGAAGTCCCTAAGAGGAAGAGGCAGCACTCTTGGTCTGGACATCAGAACCGCAACTCGTGAAGGGAAGCATATAGTGGAACGGATTCAGGAGGGAGAAGCAGATGAGGCACTTAAAATGACTATTGCTTCAGTGCCAGCTCCACGCTACCTAACTGACATGACTCTTGAAGAAATGTCAAGAGATTGGTTAATGCTCATTCCCAAACAGAAAGTGACA---AGGTCCCTTTGCATTAGAATGGACCAAGCAACAGTGGATAAAACCATCACATTAAAAGCGAACTTCAGTGTGATTTTCAACCGACTGGAAACTCTAATACTACTTAGAGCTTTTACAGACGAAGGAGCAATAGTGGGCGAAATCTCACCATTACCTTCTCTTCCAGGACATACTAATGAGGATGTCAAAAATGCG---ATTGGGGTCCTCATCGGAGGATTTGAATGGAATGATAACACAGTTCGAGTCTCTGAAAATCTACAGAGATTCGCTTGGAGAAAGAGCGATGAGGATGGGAGACCTCCACTCTCTCCAAAG------------------------------------------------------------TAG
		</sequence>
		<sequence>
			<taxon idref="1001692|avian_domesticbirds|EastAsia|20050615|H9N2"/>
			ATGGATTCCAAC---ACTGTGTCAAGCTTCCAGGTAGATTGTTTTCTTTGGCATGTCCGCAAACGATTTGCAGACCAAGAACTGGGTGATGCCCCATTTCTAGACCGGCTTCGCCGGGATCAGAAGTCCCTGAGAGGAAGAGGCAGCACTCTTGGTCTAGATATCAGAACCGCAACTCGTGAAGGAAAGCATATAGTGGAACGAATTCTGGAGGGAGAATCAGATGAGGCACTTAAAATGACTATTGCTTCAGTGCCATCTCCACGCTACCTAACCGACATGACTCTTGAAGAAATGTCAAGAGATTGGTTAATGCTCATTCCCAAACAGAAAGTAACA---GGATCCCTTTGCATTAGAATGGACCAAGCAACAATGGATAAAACCATCACATTAAAAGCGAATTTCAGTGTGATTTTCAATCGATTGGAAGCTCTAATACTACTTAGAGCTTTTACAGACGAAGGAGCAATAGTGGGCGAAATCTCACCATTACCTTCTCTTTCAGGACATACTGATGAGGATGTCAAAAATGCG---ATTGGGGTCCTCATCGGGGGATTTGAATGGAATGATAACGCAGTTCGAGTCTCTGAAAATCTACAGAGATTCGCTTGGAGAAACAGCGATGAGGATGGGAGACCTCCACTCTCTCCAAAG------------------------------------------------------------TAG
		</sequence>
		<sequence>
			<taxon idref="1017014|avian_domesticbirds|SoutheastAsia|20091115|H9N2"/>
			ATGGACTCCAAC---ACTGTGTCAAGCTTCCAGGTAGACTGTTTTCTTTGGCATGTCCGCAAACGATTTGCAGACCAAGAACTGGGTGATGCCCCATTTCTAGACCGGCTTCGCCGGGATCAGAAGTCCCTGAGAGGAAGAGGCAGTACTCTTGGTCTAGACATCAGAACCGCAACTCGTGAAGGGAAGCACATCGTGGAACAGATTCTGGAGGGAGAATCAGATGAGACACTTAAAATGACTATTGCTTCAGTACCATCTCCACGATACCTAACCGACATGACTCTTGAAGAAATGTCAAGAGATTGGTTAATGCTCATTCCCAAACAAAAAGTGGCA---GGGTCCCTTTGCATTAGAATGGACCAAGCAACAATGGATAAAACCATCACATTAAAAGCGAACTTCAGTGTGATTTTTAATCGATTGGAAGCTCTAATACTACTTAGAGCTTTTACAGACGAAGGAGCAATAGTGGGCGAAATCTCACCATTACCTTCTCTTCCAGGACATACTGATGAGGATGTCAAAAATGCG---ATTGGGGTCCTCATCGGAGGATTTGAATGGAATGATAACACAGTTCGAGTCTCTGAAAATCTACAGAGATTTGCTTGGAGAAACAGCGATGAGGATGGGAGACCTCCACTCTCTCCAAAG------------------------------------------------------------TAG
		</sequence>
		<sequence>
			<taxon idref="1018968|avian_domesticbirds|EastAsia|20070615|H9N2"/>
			ATGGACTCCAAC---ACTGTGTCAAGCTTCCAGGTAGATTGTTTCCTTTGGCATGTCCGCAAACGATTTGCAGACCAAGAACTGGGTGATGCCCCATTTCTAGACCGGCTTCGCCGGGATCAGAAGTCCCTGAGAGGAAGAGGCAGTACTCTTGGTCTAGACATCAGAACCGCAACTCGTGAAGGGAAGCACATGGTGGAACGAATTCTGGAGGGAGAATCAGATGAGGCACTTAAAATGACTATTGCTTCAGTGCCATCTCCACGATACCTAACCGACATGACTCTTGAAGAAATGTCAAGAGATTGGTTAATGCTCATTCCCAAACAAAAAGTGACA---GGCTCCCTTTGCATTAGAATGGACCAAGCAACAATGGATAAAGCCATCACATTAAAAGCGAACTTCAGTGTGATTTTCAATCGATTGGAAGCTCTAGTACTACTTAGAGCTTTTACAGACGAAGGAGCAATAGTGGGCGAAATCTCACCATTACCTTCTCTTCCAGGACATACTGATGAGGATGTCAAAAATGCG---ATTAGGGTCCTCATCGGAGGATTTGAATGGAATGATAACACAGTTCGAGTCTCTGAAAATCTACAGAGATTCGCTTGGAGAAACAGCGATGAGGATGGGAGATCTCCACTCTCTCCAAAG------------------------------------------------------------TAG
		</sequence>
		<sequence>
			<taxon idref="1018998|avian_domesticbirds|EastAsia|20100615|H9N2"/>
			ATGGACTCCAAC---ACTGTGTCAAGCTTCCAGGTAGATTGTTTCCTTTGGCATGTCCGCAAACGATTTGCAGACCAAGAACTGGGTGATGCCCCATTTCTAGACCGGCTTCGCCGGGATCAGAAGTCCCTGAGAGGAAGAGGCAGCACCCTTGGTCTAGACATCAGAACCTCAACTCGTGAAGGGAAGCACATAGTGGAACGAATTCTGGAGGGAGAATCAGATGAGGCACTTAAAATGACTATTGCTTCAGTGCCATCTCCAAGATACCTAACCGACATGACTCTTGAAGAAATGTCAAGAGATTGGTTAATGCTCATTCCCAAACAAAAAGTGACA---GGTTCCCTTTGCATTAGAATGGACCAAGCAACAATGGATAAAACCATCACATTAAAAGCGAACTTCAGTGTTATTTTCAATCGATTGGAAGCTCTAATACTACTTAGAGCTTTTACAGACGAAGGAGCAATAGTGGGCGAAATCTCACCCTTACCTTCTCTTCCAGGACATACTGATGAGGATGTCAAAAATGCG---ATTGGGGTCCTCATCGGAGGATTTGAATGGAATGATAACACAGTTCGAGTCTCTGAAAATCTACAGAGATTCGCTTGGAGAAACAGCGATGAGGATGGGAGACCTCCACTCTCTCCAAAG------------------------------------------------------------TAG
		</sequence>
		<sequence>
			<taxon idref="1000314|avian_domesticbirds|EastAsia|19980615|H9N2"/>
			ATGGACTCCAAC---ACTGTGTCAAGCTTCCAGGTAGACTGCTTTCTTTGGCATGTCCGCAAACGATTTGCAGACCAAGAACTGGGTGATGCCCCATTTCTAGACCGGCTTCGCCGGGATCAGAAGTCCCTGAGAGGAAGAGGCAGCACTCTTGGTCTGGACATCAGAACCGCCACTCGTGAAGGAAAGCATATAGTGGAGCGGATTCTGGAGGAAGAGTCAGATGAGGCACTTAAAATGACTATTGCTTCAGTGCCAGCTCCACGCTACCTAACTGACATGACTCTTGAAGAAATGTCAAGAGATTGGTTAATGCTCATTCCCAAACAGAAAGTGACA---GGGTCCCTTTGCATTAGAATGGACCAAGCAATAGTGGATAAAAACATCACATTGAAAGCAAACTTCAGTGTGATTTTCAATAGACTGGAAGCTCTAATACTACTTAGAGCTTTTACGGAAGAAGGAGCAATAGTGGGCGAAATCTCACCATTACCTTCTCTTCCAGGACATACTGATAAGGATGTCAAAAATGCA---ATTGGGGTCCTCATCGGAGGATTTGAATGGAATGATAACACAGTTCGAGTCTCTGAAACTCTACAGAGATTCGCTTGGAGAAGCAGCGATGAGGATGGGAGACCTCCACTCTCTCCAAAG------------------------------------------------------------TAG
		</sequence>
		<sequence>
			<taxon idref="1001223|avian_domesticbirds|EastAsia|19970615|H9N2"/>
			ATGGATTCCAAC---ACTGTGTCAAGCTTCCAGGTAGACTGCTTTCTTTGGCATGTCCGCAAACGATTTGCAGACCAAGAACTGGGTGATGCCCCATTTCTAGACCGGCTTCGCCGGGATCAGAAGTCCCTGAGAGGAAGAGGCAGCACTCTTGGTCTGGACATCAGAACCGCCACTCGTGAAGGAAAGCATATAGTGGAGCGGATTCTGGAGGAAGAGTCAGATGAGGCACTTAAAATGACTATTGCTTCAGTGCCAGCTCCACGCTATCTAACTGACATGACTCTTGAAGAAATGTCAAGAGATTGGTTAATGCTCATTCCCAAACAGAAAGTGACA---GGGTCCCTTTGCATTAGAATGGACCAAGCAATAGTGGATAAAAACATCACATTGAAAGCAAACTTCAGTGTGATTTTCAATCGACTGGAAGCTCTAATACTACTTAGAGCTTTTACGGAAGAAGGAGCAATAGTGGGCGAAATCTCACCATTACCTTCTCTTCCAGGACATACTGATAAGGATGTCAAAAATGCA---ATTGGGGTCCTCATCGGAGGATTTGAATGGAATGATAACACAGTTCGAGTCTCTGAAACTCTACAGAGATTCGCTTGGAGAAGCAGCGATGAGGATGGGAGACCTCCACTCTCTCCAAAG------------------------------------------------------------TAG
		</sequence>
		<sequence>
			<taxon idref="16763|avian_domesticbirds|EastAsia|19980615|H9N2"/>
			ATGGATTCCAAC---ACTGTGTCAAGCTTCCAGGTAGACTGCTTTCTTTGGCATGTCCGCAAACGATTTGCAGACCAAGAACTGGGTGATGCCCCATTTCTAGACCGGCTTCGCCGGGATCAGAAGTCCCTGAGAGGAAGAGGCAGCACTCTTGGTCTGGACATCAGAACCGCCACTCGTGAAGGAAAGCATATAGTGGAGCGGATTCTGGAGGAAGAGTCAGATGAGGCACTTAAAACGACTATTGCTTCAGTGCCAGCTCCACGCTATCTAACTGACATGACTCTTGAAGAAATGTCAAGAGATTGGTTAATGCTCATTCCCAAACAGAAAGTGACA---GGGTCCCTTTGCATTAGAATGGACCAAGCAATAGTGGACAAAACCATCACATTGAAAGCAAACTTCAGTGTGATTTTCAATCGACTGGAAGCTCTAATACTACTTAGAGCTTTTACGGAAGAAGGAGCAATAGTGGGCGAGATCTCACCATTACCTTCTCTTCCAGGACATACTGATAAGGATGTCAAAAATGCA---ATTGGGGTCCTCATCGGAGGATTTGAATGGAATGATAACACAGTTCGAGTCTCTGAAACTCTACAGAGATTCGCTTGGAGAAGCAGCGATGAGGATGGGAGACCTCCACTCTCTCCAAAG------------------------------------------------------------TAG
		</sequence>
		<sequence>
			<taxon idref="1018304|avian_waterfowl|EastAsia|20080115|H9N2"/>
			ATGGATTCCAAC---ACTGTGTCAAGCTTCCAGGTAGACTGCTTTCTTTGGCATGTCCGCAAACGATTTGCAGACCAAGAACTGGGTGATGCCCCATTTCTAGACCGGCTTCGCCGGGATCAGAAGTCCCTGAGAGGAAGAGGCAGCACTCTTGGTCTGGACATCAGAACCGCCACTCGTGAAGGAAAGCATATAGTGGAGCGGATTCTGGAGGAAGAGTCAGATGAGGCACTTAAAACGACTATTGCTTCAGTGCCAGCTCCACGCTATCTAACTGACATGACTCTTGAAGAAATGTCAAGAGATTGGTTAATGCTCATTCCCAAACAGAAAGTGACA---GGGTCCCTTTGCATTAGAATGGACCAAGCAATAGTGGACAAAACCATCACATTGAAAGCAAACTTCAGTGTGATTTTCAATCGACTGGAAGCTCTAATACTACTTAGAGCTTTTACGGAAGAAGGAGCAATAGTGGGCGAGATCTCACCATTACCTTCTCTTCCAGGACATACTGATAAGGATGTCAAAAATGCA---ATTGGGGTCCTCATCGGAGGATTTGAATGGAATGATAACACAGTTCGAGTCTCTGAAACTCTACAGAGATTCGCTTGGAGAAGCAGCGATGAGGATGGGAGACCTCCACTCTCTCCAAAG------------------------------------------------------------TAG
		</sequence>
		<sequence>
			<taxon idref="1025755|avian_domesticbirds|EastAsia|20081201|H9N2"/>
			ATGGATTCCAAC---ACTGTGTCAAGCTTCCAGGTAGACTGCTTTCTTTGGCATGTCCGCAAACGGTTTGCAGACCAAGAACTGGGTGATGCCCCATTCCTAGACCGGCTTCGCCGGGATCAGAAGTCTCTGAGAGGAAGAAGCAGCACTCTTGGTCAGGACATAAGAACTGCCACTCGTGAAGGGAAGCATATAGTGGAGCGGATTTTGGAGGAAGAGTCAGATGAAGCATTCAAAATGACTATTGCTTCAGTGCCAGCTCCACGCTATCTAACTGACATGACTCTTGAAGAAATGTCAAGAGACTGGTTAATGCTCATTCCCAAACAGAAAGTGACA---GGGTCCCTTTGCATTAGAATGGACCAAGCAATAGTGGACAAAGCCATCACATTGAAAGCAAATTTCAGTGTGATTTTCAATAGACTGGAAGCCCTAATACTACTTAGAGCTTTTACAGAAGAAGGAGCAATAGTGGGCGAAATCTCACCATTACCTTCTCTTCCAGGACATACTGATGAGGATGTCAAAAATGCA---ATTGGGGTCCTCATCGGAGGATTTGAATGGAATGATAACACAGTTCGAGTCTCTGAAACTCTACAGAGATTCGCTTGGAGAAGCAGCAATGAGGATGGGAGACCTCCACTCTCTCCAAAG------------------------------------------------------------TAG
		</sequence>
		<sequence>
			<taxon idref="1025759|avian_domesticbirds|EastAsia|20090101|H9N2"/>
			ATGGATTCCAAC---ACTGTGTCAAGCTTCCAGGTAGACTGCTTCCTTTGGCATGTCCGCAAACGGTTTGCAGACCAAGAACTGGGTGATGCCCCATTCCTAGACCGGCTTCGCCGGGATCAGAAGTCCCTGAGAGGAAGAAGCAGCACTCTTGGTCTGGACATAAGAACTGCCACTCGTGAAGGGAAGCTTATAGTGGAGCGGATTTTGGAGGAAGAGTCAGATGAAGCATTCAAAATGACTATTGCTTCAGTGCCAGCTCCACGCTATCTAACTGACATGACTCTTGAAGAAATGTCGAGAGATTGGTTAATGCTCATTCCCAAACAGAAAGTAACA---GGGTCCCTTTGCATTAGAATGGACCAAGCAATAGTGGACAAAACCATCACATTGAAAGCAAATTTCAGTGTGATTTTCAATCGACTGGAAGCCCTAATACTACTTAGAGCTTTTACAGAAGAAGGAGCAATAGTGGGCGAAATCTCACCATTACCTTCTCTTCCAGGACATACTGATGAGGATGTCAAAAATGCA---ATTGGGGTCCTCATCGGAGGATTTGAATGGAATGATAACACAGTTCGAGTCTCTGAAACTCTACAGAGATTCGCTTGGAGAAGCAGCAATGAGGATGGGAGACCTCCACTCTCTCCAAAG------------------------------------------------------------TAG
		</sequence>
		<sequence>
			<taxon idref="1024942|avian_waterfowl|EastAsia|20101210|H6N2"/>
			ATGGATTCCAAC---ACTGTGTCAAGCTTCCAGGTAGACTGCTTTCTTTGGCACGTCCGCAAACGGTTTGCAGACCAAGAACTGGGTGATGCCCCATTTCTAGACCGGCTTCGCCGAGATCAGAAATCCCTGAGAGGAAGAAGCAGCACTCTTGGTCTGGACATCAGAACCGCCACTCATGAAGGAAAGCATATAGTGGAGCGGATTCTGGAGGACGAGCCAGATGAAACATTTAAAATGAGTATTGCTTCAGTGCCAGCTCCACGCTATCTAACTGACATGACTCTTGAAGAAATGTCAAGAGATTGGTTAATGCTCATTCCCAAACAGAAAGTGACA---GGTTCCCTTTGCATTAGAATGGACCAAGCAGTAGTGGACAAAACCATCACATTGAAAGCAAATTTCAGTGTGATTTTCAATCGGCTTGAAGCCCTGATACTACTTAGAGCTTTTACGGAAGAAGGGTCAATAGTGGGCGAAATCTCACCATTACCTTCTCTTCCAGGACATACTGACAAGGATGTCAAAAATGCA---ATTGGGGTCCTCATCGGAGGATTTGAATGGAATGATAACACAGTTCGAGTCTCTGAAACTCTACAGAGATTCGCTTGGAGAAGCAGCGATGAGGATGGGAGACCTTCACTCTCTCCAAAG------------------------------------------------------------TAG
		</sequence>
		<sequence>
			<taxon idref="1026349|avian_domesticbirds|EastAsia|20101228|H9N2"/>
			ATGGATTCCAAC---ACTGTGTCAAGCTTCCAGGTAGACTGCTTTCTTTGGCACGTCCGCAAACGGTTTGCAGACCAAGAACTGGGTGATGCCCCATTTCTAGACCGGCTTCGCCGAGATCAGAAATCCCTGAGAGGAAGAAGCAGCACTCTTGGTCTGGACATCAGAACCGCCACTCATGAAGGAAAGCATATAGTGGAGCGGATTCTGGAGGACGAGCCAGATGAAACATTTAAAATGAGTATTGCTTCAGTGCCAGCTCCACGCTATCTAACTGACATGACTCTTGAAGAAATGTCAAGAGATTGGTTAATGCTCATTCCCAAACAGAAAGTGACA---GGTTCCCTTTGCATTAGAATGGACCAAGCAGTAGTGGACAAAACCATCACATTGAAAGCAAATTTCAGTGTGATTTTCAATCGGCTTGAAGCCCTGATACTACTTAGAGCTTTTACGGAAGAAGGGTCAATAGTGGGCGAAATCTCACCATTACCTTCTCTTCCAGGACATACTGACAAGGATGTCAAAAATGCA---ATTGGGGTCCTCATCGGAGGATTTGAATGGAATGATAACACAGTTCGAGTCTCTGAAACTCTACAGAGATTCGCTTGGAGAAGCAGCGATGAGGATGGGAGACCTTCACTCTCTCCAAAG------------------------------------------------------------TAG
		</sequence>
		<sequence>
			<taxon idref="1025760|avian_domesticbirds|EastAsia|20090201|H9N2"/>
			ATGGACTCCAAC---ACTGTGTCAAGCTTCCAGGTAGATTGCTTTCTTTGGCATGTCCGCAAACGATTTGCAGACCAAGAACTGGGTGATGCCCCATTTCTAGACCGGCTTCGCCGAGATCAGAAGTCCCTAAGAGGAAGAAGCAGCACTCTTGGTCTGGACATCAGAACTGCAACTCGTGAAGGAAAGCATATAGTGGAACGGATTTTAGAGGACGAGTCAGATGAAGCATTTAAAATGAGTATTGCTTCAGTGCCAGCTCAACGCTATCTAACTGACATGACTCTTGAGGAAATGTCAAGAGATTGGTTAATGCTCATTCCCAAACAGAAAGTGACA---GGGTCCCTTTGCATTAGAATGGACCAAGCAATAATGGACAAAACCATCACATTGAAAGCAAACTTCAGTGTGATTTTCAATCGACTTGAAGCCCTGATACTACTTAGAGCTTTTACGGAAGAAGGAGCAATTGTGGGCGAAATCTCACCATTACCTTCTCTTCCAGGACATACTGACAAGGATGTCAAAAATGCA---ATTGGGGTCCTCATCGGAGGATTTGAATGGAATGATAACACAGTTCGAGTCTCTGAAACTCTACAGAGATTCGCTTGGAGAAGCAGCGATGAGGATGGGAGACCTCCACTCTCTACAAAG------------------------------------------------------------TAG
		</sequence>
		<sequence>
			<taxon idref="1024970|human|EastAsia|20130403|H7N9"/>
			ATGGATTCCAAT---ACTGTGTCAAGCTTCCAGGTAGACTGCTTTCTTTGGCATGTCCGCAAACGATTTGCAGACCAAGAAATGGGTGATGCCCCATTTCTAGACCGGCTTCGCCGAGATCAGAAGTCCCTGAGAGGAAGAAGCAGCACTCTTGGTCTGGACATCAGAACTGCCACTCGTGAAGGAAAGCATATAGTGGAACGGATTTTAGAGGACGAGTCAGATGAAGCATTTAAAATGAGTATTGCTTCAGTGCCAGCTCCACGCTATCTAGCTGAAATGACTCTTGAAGAAATGTCAAGAGATTGGTTAATGCTCATTCCCAAACAGAAAATAACA---GGGTCCCTTTGCATTAGAATGGACCAAGCAATAGTGGACAAAAACATCACATTGAAAGCAAATTTCAGTGTGATTTTCAACCGGCTTGAAGCCCTGATACTACTTAGAGCTTTTACGGAAGAAGGAGCAATTGTAGGCGAAATCTCACCATTACCTTCTCTTCCAGGACATACTGACAAGGATGTCAAAAATGCA---ATTGAGATCCTCATCGGAGGATTTGAATGGAATGATAACACAGTTCGAGTCTCTGAAACTCTACAGAGATTCGCTTGGAGAAGCAGCGATGAGGATGGGAGATCTCCACTCTCTACAAAG------------------------------------------------------------TAG
		</sequence>
		<sequence>
			<taxon idref="1026308|avian_domesticbirds|EastAsia|20140224|H7N2"/>
			ATGGATTCCAAT---ACTGTGTCAAGCTTCCAGGTAGACTGCTTTCTTTGGCATGTCCGCAAACGATTTGCAGACCAAGAAATGGGTGATGCCCCATTTCTAGACCGGCTTCGCCGAGATCAGAAGTCCCTGAGAGGAAGAAGCAGCACTCTTGGTCTGGACATCAGAACTGCCACGCGTGAAGGGAAGCATATAGTGGAGCGGATTTTAGAGGAAGAGTCGGATGAAGCATTTAAAATGAGTATTGCTTCAGTGCCAGCTCCACGCTATCTAACTGACATGACTCTTGAAGAAATGTCAAGAGATTGGTTAATGCTCATTCCCAAACAGAAAATAACA---GGGTCCCTATGCATTAGAATGGACCAAGCAATAGTGGACAAAAACATCACATTGAAAGCAAATTTCAGTGTGATTTTCAATCGGCTTGAAGCCCTGATACTGCTTAGAGCTTTTACGGAAGAAGGAGCAATTGTAGGCGAAATCTCACCATTACCTTCTCTTCCAGGACATACTGACAAGGATGTCAAAAATGCA---ATTGAGATCCTCATCGGAGGATTTGAATGGAATGATAACACAGTTCGAGTCTCTGAAACTCTACAGAGATTCGCTTGGAGAAGCAGCGATGAGGATGGGGGATCTCCACTCTCTACAAAG------------------------------------------------------------TAG
		</sequence>
		<sequence>
			<taxon idref="1025414|avian_domesticbirds|EastAsia|20131123|H9N2"/>
			ATGGATTCCAAC---ACTGTGTCAAGCTTCCAGGTAGACTGCTTTCTTTGGCATGTCCGCAAACGATTTGCAGACCACGAAATGGGTGATGCCCCATTTCTAGACCGGCTTCGCCGAGATCAGAAGTCCCTGAGGGGAAGAAGCAGCACTCTTGGCCTGGACATCAGAACTGCCACTCGTGAAGGAAAGCATATAGTGGAACGGATTTTAGAGGGCGAGTCAGATGAAGCATTTAAAATGAGTATTGCTTCAGTGCCAGCTCCACGCTATCTAACTGACATGACTCTTGAAGAAATGTCAAGAGATTGGTTAATGCTCATTCCCAAACAGAAAATAACA---GGGTCTCTTTGCATTAGAATGGACCAAGCAATAGTGGACAAAACCATCACATTGAAAGCAAATTTCAGTGTGATTTTCAATCGGTTTGAAGCCCTGATACTACTTAGAGCTTTTACGGAAGAAGGAGCAGTTGTAGGCGAAATCTCACCATTACCTTCTCTTCCAGGACATACTGACAAGGATGTCAAAAATGCA---ATTGAGGTCCTCATCGGAGGATTTGAATGGAATGATAACACAGTTCGAGTCTCTGAAACTCTACAGAGATTCGCTTGGAGAAGCAGCGATGAGGATGGGAGATCTCCACTCTCTACAAAG------------------------------------------------------------TAG
		</sequence>
		<sequence>
			<taxon idref="1026342|avian_domesticbirds|EastAsia|20110625|H9N2"/>
			ATGGATTCCAAC---ACTGTGTCAAGCTTCCAGGTAGACTGCTTTCTTTGGCATGTCCGCAAACGGTTTGCAGACCAAGAACTGGGTGATGCCCCATTTCTAGACCGGCTTCGCCGGGATCAGAAGTCCCTGAGAGGAAGAAGCAGCACTCTTGGTCTGGACATAAGAACCGCCACTCGTGAAGGGAAGCATATAGTGGAGCGAATTTTGGAGGAAGAGTCAGACGAAGCATTCAAAATGACTATTGCTTCAGTGCCAGCTCCACGCTATCTAACTGACATGACTCTTGAAGAAATGTCAAGAGATTGGTTGATGCTCATCCCCAAACAGAAAGTGACA---GGGTCCCTTTGCATTAGAATGGACCAAGCAATAGTGGACAAAACCATCACATTGAAAGCAAATTTCAGTGTGATTTTCAATCGATTGGAAGCCCTAATACTACTTAGAGCTTTTACGGATGAAGGAGCAATAGTGGGCGAAATCTCACCATTACCTTCTCTTCCAGGACATACTGACAAGGATGTCAAAAATGCA---ATTGAGGTCCTCATCGGAGGATTTGAATGGAATGATAACACAGTTCGAGTCTCTGAAACTCTACAGAGATTCGCTTGGAGAAGCAGCGATGAGGATGGGAGACCTCCACTCTCTCCAAAG------------------------------------------------------------TAG
		</sequence>
		<sequence>
			<taxon idref="1025757|avian_domesticbirds|EastAsia|20081001|H9N2"/>
			ATGGATTCCAAC---ACTGTGTCAAGCTTCCAGGTAGACTGCTTTCTTTGGCATGTCCGCAAACGGTTTGCAGACCAAGAACTGGGTGATGCCCCATTTCTAGACCGGCTTCGCCGGGATCAGAAGTCCCTGAGAGGAAGAAGCAGCACTCTTGGTCTGGACATCAGAACCGCCACTCGTGAAGGAAAGCATATAGTTGAGCGAATTTTGGAGGAAGAGTCAGACGAAGCATTTAAAATGACTATTGCTTCAGTGCCAGCTCCACGCTATCTAACTGACATGACTCTTGAAGAAATGTCAAGAGACTGGTTAATGCTCATTCCCAAACAGAAAGTGACA---GGGTCCCTTTGCATTAGAATGGACCAAGCAATAGTGGACAAAAACATCACATTGAAAGCAAATTTCAGTGTGATTTTCAATCGACTGGAAGCCCTAATACTACTTAGAGCTTTTACGGATGAAGGAGCAATAGTGGGCGAAATCTCACCATTACCTTCTCTTCCAGGACATACTGACAAGGATGTCAAAAATGCA---ATTGGGGTCCTCATCGGAGGATTTGAATGGAATGATAACACAGTTCGAGTCTCTGAAACTCTACAGAGATTCGCTTGGAGAAGCAGCGATGAGGATGGGAGACCTCCACTCTCTCCAAAG------------------------------------------------------------TAG
		</sequence>
		<sequence>
			<taxon idref="1025768|avian_domesticbirds|EastAsia|20100501|H9N2"/>
			ATGGATTCCAAC---ACTGTGTCAAGCTTCCAGGTAGACTGCTTTCTTTGGCATGTCCGCAAACGGTTTGCAGACCAAGAGCTGGGTGATGCCCCATTTCTAGACCGGCTTCGCCGGGATCAGAAGTCTCTGAGAGGAAGAAGCAGCACTCTTGGTCTGGACATCAGAACCGCAACTCGTGAAGGAAAGCATATAGTGGAGCGAATTTTGGAGGAAGAGTCAGACGAAACATTTAAAATGACTATTGCTTCAGTGCCAGCTCCACGCTATCTAATTGACATGACTCTTGAAGAAATGTCAAGAGATTGGTTAATGCTCATTCCCAAACAGAAAGTGACA---GGGTCCCTTTGCATTAGAATGGACCAAGCAATAGTAGACAAAACCATCACATTGAAAGCAAATTTCAGTGTGATTTTCAATCCTCTGGAAACCCTAATACTACTTAGAGCTTTTACGGATGAAGGAGCAATAGTGGGCGAAATCTCACCATTGCCTTCTCTTCCAGGACATACTGACAAGGATGTCAAAAATGCA---ATTGGGGTCCTCATCGGAGGATTTGAATGGAATGATAACACAGTTCGAGTCTCTGAAACTCTACAGAGATTCGCTTGGAGAAGCAGCGATGAGGATGGGAGACCTCCACTCTCTCCAAAG------------------------------------------------------------TAG
		</sequence>
		<sequence>
			<taxon idref="1025754|avian_domesticbirds|EastAsia|20080101|H9N2"/>
			ATGGATTCCAAC---ACTGTGTCAAGCTTCCAGGTAGACTGCTTTCTTTGGCATGTCCGCAAACGGTTTGCAGACCAAGAGCTGGGTGATGCCCCATTTCTAGACCGGCTTCGCCGGGATCAGAAGTCTCTGAGAGGAAGAAGCAGCACTCTTGGTCTGGACATCAGAACCGCAACTCGTGAAGGAAAGCATATAGTGGAGCGAATTTTGGAGGAAGAGTCAGACGAAACATTTAAAATGACTATTGCTTCAGTGCCAGCTCCACGCTATCTAATTGACATGACTCTTGAAGAAATGTCAAGAGATTGGTTAATGCTCATTCCCAAACAGAAAGTGACA---GGGTCCCTTTGCATTAGAATGGACCAAGCAATAGTAGACAAAACCATCACATTGAAAGCAAATTTCAGTGTGATTTTCAATCCTCTGGAAACCCTAATACTACTTAGAGCTTTTACGGATGAAGGAGCAATAGTGGGCGAAATCTCACCATTGCCTTCTCTTCCAGGACATACTGACAAGGATGTCAAAAATGCA---ATTGGGGTCCTCATCGGAGGATTTGAATGGAATGATAACACAGTTCGAGTCTCTGAAACTCTACAGAGATTCGCTTGGAGAAGCAGCGATGAGGATGGGAGACCTCCACTCTCTCCAAAG------------------------------------------------------------TAG
		</sequence>
		<sequence>
			<taxon idref="1024866|avian_landbirds|EastAsia|20130415|H7N9"/>
			ATGGATTCCAAC---ACTGTGTCAAGCTTCCAGGTAGATTGCTTTCTTTGGCATGTCCGCAAACGATTTGCAGACCAAGAACTGGGTGATGCCCCATTTCTAGACCGGCTTCGCCGGGATCAGAAGTCCCTGAGAGGAAGAAGCAGTACTCTTGGTCTGGACATCAGAACCGCAACTCGTGAAGGAAAGAATATAGTGGAGCGGATTTTGGAGGAAGAGTCAGACGAAGCATTTAAAATGACTATTGCTTCAGTGCCAGCTCCACGCTATATAACTGACATGACTCTTGAAGAAATGTCAAGAGATTGGTTAATGCTCATTCCTAAACAGAAAGTGACA---GGGTCCCTTTGCATTAGAATGGACCAAGCAATAGTGGACAAAACCATCACATTGAAAGCAAATTTCAGTGTGATTTTCAATCGACTGGAAGCCCTAATACTACTTAGAGCTTTTACGGATGAAGGAGCAATAGTGGGCGAAATCTCACCATTACCTTCTCTTCCAGGACATACTGACAAGGATGTCAAAAATGCA---ATTGGGGTCCTCATCGGAGGATTTGAATGGAATGATAACACAGTTCGAGTCTCTGAAACTCTACAGAGATTTGCTTGGAGAAGCAGCGATGAGGATGGGGGACCTCCACTCTCTCCAAAG------------------------------------------------------------TAG
		</sequence>
		<sequence>
			<taxon idref="1021510|avian_landbirds|EastAsia|20130415|H9N2"/>
			ATGGATTCCAAC---ACTGTGTCAAGCTTCCAGGTAGATTGCTTTCTTTGGCATGTCCGCAAACGATTTGCAGACCAAGAACTGGGTGATGCCCCATTTCTAGACCGGCTTCGCCGGGATCAGAAATCCCTGAGAGGAAGAAGCAGCACTCTTGGTCTGGACATCAGAACTGCAACTCGTGAAGGAAAAAATATAGTGGAGCGAATTTTGGAGGAAGAGTCAGACGAAGCATTTAAAATGACTATTGCTTCAGTCCCAGCTCCACGCTACATAACTGACATGACTCTTGAAGAAATGTCAAGAGATTGGTTAATGCTCATTCCCAAACAGAAAGTGACA---GGGTCCCTTTGCATTAGAATGGACCAAGCAATAGTGGACAAAACCATCACATTGAAAGCAAATTTCAGTGTGATTTTCAATCGACTGGAAGCCCTAATACTACTTAGAGCTTTTACGGATGAAGGAGCAATAGTGGGCGAAATCTCACCATTACCTTCTCTTCCAGGACATACTGACAAGGATGTCAAAGATGCA---ATTGGGGTCCTCATCGGAGGATTTGAATGGAATGATAACACAGTTCGAGTCTCTGAAACTCTACAGAGATTTGCTTGGAGAAGCAGCAATGAGGATGGGGGACCTCCACTCTCTCCAAAG------------------------------------------------------------TAG
		</sequence>
		<sequence>
			<taxon idref="1024081|avian_domesticbirds|EastAsia|20100515|H5N2"/>
			ATGGATTCCAAC---ACTGTGTCAAGCTTCCAGGTAGACTGCTTTCTTTGGCATGTCCGCAAACGGTTTGCAGACCAAGAACTGGGTGATGCCCCATTTCTAGACCGGCTTCGCCGGGATCAGAAGTCCCTGAGAGGAAGAAGCAGCACTCTTGGTCTGGACATCAGAACCGCAACTCGTGAAGGAAAGCATATAGTGGAGCGAATTTTGGAGGAAGAGTCAGACGAAGCATTTAAAATGACTATTGCTTCAGTGCCAGCTCCACGCTATCTAACTGACATGACTCTTGAAGAAATGTCAAGAGATTGGTTAATGCTCATTCCCAAACAGAAAGTGACA---GGGTCACTTTGCATTAGAATGGACCAAGCAATAGTGGACAAAAACATCACATTGAAAGCAAATTTCAGTGTGATTTTCAATCGACTGGAAGCCCTAATACTACTTAGAGCTTTTACGGATGAAGGAGCAATAGTGGGCGAAATCTCACCATTACCTTCTCTTCCAGGACATACTGACAAGGATGTCAAAAATGCA---ATTGGGGTCCTCATCGGAGGATTTGAATGGAATGATAACACAGTTCGAGTCTCTGAAACTCTACAGAGATTCGCTTGGAGAAGCAGCAATGAGGATGGGAGACCTCCACTCTCTCCAAAG------------------------------------------------------------TAG
		</sequence>
		<sequence>
			<taxon idref="1026325|avian_domesticbirds|EastAsia|20090325|H9N2"/>
			ATGGATTCCAAC---ACTGTGTCAAGCTTCCAGGTAGACTGCTTTCTTTGGCATGTCCGCAAACGGTTTGCAGACCAAGAACTGGGTGATGCCCCATTTCTAGACCGGCTTCGCCGGGATCAGAAGTCCCTGCGAGGAAGAAGCAGCACTCTTGGTCTGGACATCAGAACCGCCACTCGTGAAGGAAAGCATATAGTGGAGCGAATTTTGGAGGAAGAGTCAGACGAAGCATTTAAAATGACTATTGCTTCAGTGCCAGCTCCACGCTATCTAACTGACATGACTCTTGAAGAAATGTCAAGAGATTGGTTAATGCTCATTCCAAAACAGAAAGTGACA---GGGTCCCTTTGCATTAGAATGGACCAAGCAATAGTGGACAAAAACATCACATTGAAAGCAAATTTCAGTGTGATTTTCAATCGACTGGAAGCCCTAATACTACTTAGAGCTTTTACGGATGAAGGAGCAATAGTGGGCGAAATCTCACCATTACCTTCTCTTCCAGGACATACTGACAAGGATGTCAAAAATGCA---ATTGGGGTCCTCATCGGAGGATTTGAATGGAATGATAACACAGTTCGAGTCTCTGAAACTCTACAGAGATTCGCTTGGAGAAGCAGCAATGAGGATGGGAGACCTCCACTCTCTCCAAAG------------------------------------------------------------TAG
		</sequence>
		<sequence>
			<taxon idref="1018395|avian_domesticbirds|EastAsia|20130412|H5N2"/>
			ATGGATCCCAAC---ACTGTGTCAAGCTTCCAGGTAGACTGCTTTCTTTGGCATGTCCGCAAACGGTTTGCAGACCAAGAACTGGGTGATGCCCCATTTCTAGACCGGCTTCGCCGGGATCAGAAGTCCCTGAGAGGAAGAAGCAGCACTCTTGGTCTGGACATCAGAACCGCAACTCGTGAAGGAAAGCATATAGTGGAGCGAATTTTAAAGGAAGAATCAGACGAAGCATTTAAAATGACTATTGCTTCAGTGCCAGCTCCACGCTATCTAACTGACATGACTCTTGAAGAAATGTCAAGAGATTGGTTAATGCTCATTCCCAAACAGGAAGTGACA---GGGTCCCTTTGCATTAGAATGGACCAAGCAATAGTGGACAAAAACATCACATTGAAAGCAAATTTCAGTGTGATTTTCAATCGACTGGAAACCCTAATACTACTTAGAGCTTTTACGGATGAAGGAGCAATAGTGGGCGAAATTTCACCATTACCTTCTCTTCCAGGACATACTGACAAGGATGTCAAAAATGCA---ATTGGGGTCCTCATCGGAGGATTTGAATGGAATGGTAACACAGTTCGAGTCTCTGAAACTCTACAGAGATTCGCTTGGAGAAGCAGCGATGAGGATGGGAGACCTCCACTCTCTCCAAAG------------------------------------------------------------TAG
		</sequence>
		<sequence>
			<taxon idref="1021590|avian_domesticbirds|EastAsia|20130704|H5N2"/>
			ATGGATCCCAAC---ACTGTGTCAAGCTTCCAGGTAGACTGTTTTCTTTGGCATGTCCGCAAACGGTTTGCAGACCAAGAACTGGGCGATGCCCCATTTCTAGACCGGCTTCGCCGGGATCAGAAGTCCTTGAGAGGAAGAAGCAGCACTCTTGGTCTGGACATTAGAACCGCAACTCGTGAAGGAAAGCATATAGTGGAGCGAATTTTGGAGGAAGAGTCAGACGGAGCATTTAAAATGACTATTGCTTCAATGCCAGCTCCACGCTATCTAACTGACATGACTCTTGAAGAAATGTCAAGAGATTGGTTAATGCTCATCCCCAAACAGAAAGTGACA---GGGTCTCTTTGCATTAGAATGGACCAAGCAATAGTGGACAAAAACATCACATTGAAAGCAAATTTCAGTGTGATTTTCAATCGACTGGAAGCCCTAATACTACTTAGAGCTTTTACGGATGAAGGAGCAATAGTGGGCGAAATCTCACCATTACCTTCTCTTCCAGGACATACTGACAAGGATGTCAAAAATGCA---ATTGGGGTCCTCATCGGAGGGTTTGAATGGAATAATAACACAGTTCGAGTCTCTGAAACTCTACAGAGATTCGCTTGGAGAAGCAGCGATGAGGATGGGAGACCTCCACTCTCTCCAAAG------------------------------------------------------------TAA
		</sequence>
		<sequence>
			<taxon idref="1012592|avian_domesticbirds|EastAsia|20110615|H9N2"/>
			ATGGATTCCAAC---ACTGTGTCAAGCTTCCAGGTAGACTGCTTTCTTTGGCATGTCCGCAAACGGTTTGCAGACCAAGAACTGGGTGATGCCCCATTTCTAGACCGGCTTCGCCGGGATCAGAAGTCCCTGAGAGGAAGAAGCAGCACTCTTGGTCTGGACATCAGAACCGCAACTCGTGAAGGAAAGCATATAGTGGAGCGAATTTTGGAGGAAGAGTCAGACGAAGCATTTAAAATGACTATTGCTTCAGTGCCAGCTCCACGCTATCTAACTGACATGACTCTTGAAGAAATGTCAAGAGATTGGTTAATGCTCATTCCCAAACAGAAAGTGACA---GGGTCCCTTTGCATTAGAATGGACCAAGCAATAGTGGACAAAAACATCACACTGAAAGCAAATTTCAGTGTGATTTTCAATCGACTGGAAGCCCTAATACTACTTAGAGCTTTTACAGATGAAGGAGCAATAGTGGGCGAAATCTCACCATTACCTTCTCTTCCAGGACATACTGACAAGGATGTCAAAGATGCA---CTTGGGGTCCTCATCGGAGGATTTGAATGGAATGATAACACTGTTCGAGTCTCTGAAACTCTACAGAGATTCGCTTGGAGAGACAGCGATGAGGATGCCACACCTCCACTCTCTCCAGAG------------------------------------------------------------TAG
		</sequence>
		<sequence>
			<taxon idref="1012591|avian_domesticbirds|EastAsia|20110615|H9N2"/>
			ATGGATTCCAAC---ACTGTGTCAAGCTTCCAGGTAGACTGCTTTCTTTGGCATGTCCGCAAACGGTTTGCAGACCAAGAACTGGGTGATGCCCCATTTCTAGACCGACTTCGCCGGGATCAGAAGTCCCTGAGAGGAAGAGGCAGCACTCTTGGTCTGGACATCAGAACCGCAACTCGTGAAGGAAAGCATATAGTAGAGCGAATTTTGGAGGAAGAGTCAGACGAAGCATTTAAAATGACTATTGCTTCAGTGCCAGCTCCACGCTATCTAACTGATATGACTCTTGAAGAAATGTCAAGAGATTGGTTAATGCTCATTCCCAAACAGAAAGTGACA---GGGTCCCTTTGCATTAGAATGGACCAAGCAATAGTGGACAAAAACATCACATTGAAAGCAAATTTCAGTGTGATTTTCAATCGACTGGAAGCCCTAATACTACTTAGAGCTTTTACGGATGAAGGAGCAATAGTGGGCGAAATCTCACCATTACCTTCTCTTCCAGGACATACTGACAAGGATGTCAAAAATGCA---ATTGGGGTCCTCATCGGAGGATTTGAATGGAATGATAACACAGTTCGAGTCTCTGAAACTCTACAGAGATTCGCTTGCAGAAGCAGCGATGAGGATGCCAGATCTCCATTCTCTCCAAAG------------------------------------------------------------TAG
		</sequence>
		<sequence>
			<taxon idref="1026190|human|EastAsia|20131120|H9N2"/>
			ATGGATTCCAAC---ACTGTGTCAAGCTTCCAGGTAGACTGCTTTCTTTGGCATGTCCGCAAACGGTTTGCAGACCAAGAACTGGGTGATGCCCCATTTCTAGACCGGCTTCGCCGAGATCAGAAGTCCCTGAGAGGAAGAAGCAGCACTCTTGGTCTGGACATCAGAACAGCAACTCGTGAAGGAAAGCATATAGTGGAGCGAATTTTGGAGGAAGAGTCAGACGAAGCATTTAAAATGACTATTGCTTCAGTGCCAGCTCCACGCTACCTAACTGACATGACTCTTGAAGAAATGTCAAGAGATTGGTTAATGCTCATACCCAAACAGAAAGTGACA---GGGTCCCTTTGCATTAGAATGGACCAAGCAATAGTGGACAAAAACATCACATTGAAAGCAAATTTCAGTGTGATTTTCAATCGATTGGAAGCCCTAATACTACTTAGAGCTTTTACGGATGAAGGAGCAATAGTGGGCGAAATCTCACCATTACCTTCTCTTCCAGGACATACTGACAAGGATGTCAAAAATGCA---ATTGAGGTCCTCATCGGAGGATTTGAATGGAATGATAACACAGTTCGAGTCTCTGAAACTCTACAGAGATTCGCTTGGAGAAGTAGCGATGAGGATGGGAGACCTCCACTCTCTCCAAAG------------------------------------------------------------TAG
		</sequence>
		<sequence>
			<taxon idref="1025605|avian_waterfowl|SoutheastAsia|20140604|H9N2"/>
			ATGGATTCCAAC---ACTGTGTCAAGCTTCCAGGTAGACTGCTTTCTTTGGCATGTCCGCAAACGATTTGCAGACCAAGAACTGGGTGATGCCCCATTTCTAGACCGGCTTCGCCGAGATCAGAAGTCCCTGAGAGGAAGGAGCAGCACTCTTGGTCTGGACATCAGAACCGCAACCCGTGAAGGAAAGCATATAGTGGAGCGAATTTTGGAGGAAGAGTCAGACGAAGCATTTAAAATGACTATTGCTTCAGTGCCAGCTCCACGCTATCTAACTGACATGACTCTTGAAGAAATGTCAAGAGATTGGTTAATGCTCATACCCAAACAGAAAGTGACA---GGGTCCCTTTGCATTAGAATGGACCAAGCAATAGTGGACAAAACCATCACACTGAAAGCAAATTTCAGTGTGATTTTCAACCGACTGGAAGCCCTAATACTACTTAGAGCTTTTACGGATGAAGGAGCAATAGTGGGCGAAATCTCACCATTACCTTCTCTTCCAGGACATACTGACAAGGATGTCAAAAATGCA---ATTGAGGTCCTCATCGGAGGATTTGAATGGAATGATAACACAGTTCGAGTCTCTGAAAATCTACAGAGATTCGCTTGGAGAAGCAGCGATGAGGATGGGAGACCTCCACTCTCTCCAAAG------------------------------------------------------------TAG
		</sequence>
		<sequence>
			<taxon idref="1026044|avian_waterfowl|SoutheastAsia|20140708|H9N2"/>
			ATGGATTCCAAC---ACTGTGTCAAGCTTCCAGGTAGATTGCTTTCTTTGGCATGTCCGCAAACGATTTGCAGACCAAGAACTGGGCGATGCCCCATTTCTAGACCGGCTTCGCCGAGATCAGAAGTCCCTGAGAGGAAGAAGCAGCACTCTTGGTCTGGACATCAGAACCGCAACCCGTGAAGGAAAGCATATAGTGAAGCGAATTTTGGAGGAAGAGTCAGACGAAGCATTTAAAATGACTATTGCTTCAGTGCCAGCTCCACGCTATCTAACTGACATGACTCTTGAAGAAATGTCAAGAGATTGGTTAATGCTCATACCCAAACAGAAAGTGACA---GAGTCCCTTTGCATTAGAATGGACCAAGCAATAGTGGACAAAACCATCACACTGAAAGCAAATTTCAGTGTGATTTTCAACCGATTGGAAGCCCTAATACTACTTAGAGCTTTTACGGATGAAGGAGCAGTAGTGGGCGAAATCTCACCATTACCTTCTCTTCCAGGACATACTGACAAGGATGTCAAAAATGCA---ATTGAGGTCCTCATCGGAGGATTTGAATGGAATGATAACACAGTTCGAGTCTCTGAAAATCTACAGAGATTCGCTTGGAGAAGCAGCGATGAGGATGGGAGACCTCCACTCTCTCCAAAG------------------------------------------------------------TAG
		</sequence>
		<sequence>
			<taxon idref="1024823|avian_landbirds|EastAsia|20130314|H9N2"/>
			ATGGATTCCAAC---ACTGTGTCAAGCTTCCAGGTAGACGGCTTTCTTTGGCATGTCCGCAAACGGTTTGCAGACCAAGAACTGGGTGATGCCCCATTTCTAGACCGGCTTCGCCGAGATCAGAAGTCTCTGAGAGGAAGAAGCAGCACTCTTGGTCTGGACATCAGAGCCGCAACTCGTGAAGGAAAGCATATAGTGGAGCGAATTTTGGAGGAAGAGTCAGACGAAGCATTTAAAATGACTATTGCTTCAGTGCCAGCTCCACGCTATCTAACTGACATGACTCTTGAAGAAATGTCAAGAGATTGGTTAATGCTCATACCCAAACAGAAAGTGACA---GGGTCCCTTTGCATTAGAATGGACCAAGCAATAGTGGACAAAAACATCACATTAAAAGCAAATTTCAGTGTAATCTTCAATCGACTGGAAGCCCTAGTACTACTTAGAGCTTTTACGGATGAAGGAGCAATAGTGGGCGAAATCTCACCATTACCTTCTCTTCCAGGACATACTGACAAGGATGTCAAAAATGCA---ATTGAGGTCCTCATCGGAGGATTTGAATGGAATGATAACACAGTTCGAGTCTCTGAAGCTCTACAGAGATTCGCTTGGAGAAGCAGCGATGAGGATGGGAGACCTCCACTCTCTCCAAAG------------------------------------------------------------TAG
		</sequence>
		<sequence>
			<taxon idref="1019025|avian_domesticbirds|EastAsia|20120615|H9N2"/>
			ATGGATTCTAAC---ACTGTGTCAAGTTTCCAGGTAGACTGCTTTCTTTGGCATGTCCGCAAACGGTTTGCAGACCAAGAACTGGGTGATGCCCCATTTCTAGACCGGCTTCGCCGAGATCAGAAGTCCCTGAGAGGAAGAAGTAGCACTCTTGGTCTGGACATCAGAACCGCAACTCGTGAAGGAAAGCATATAGTGGAGCGAATTTTGGAGGAAGAGTCAGACGAAGCGTTTAAAATGACTATTGCTTCAATGCCAGCTCCACGCTATTTAACTGACATGACTCTTGAAGAAATGTCAAGAGATTGGTTAATGCTCATTCCCAAACAGAAAGTGACA---GAATCCCTTTGCATTAGAATGGACCAAGCAATAGTGGACAAAAACATAACATTGAAAGCAAATTTCAGTGTGATTTTCAATCGACTGGAAGCCCTAATACTACTTAGAGCTTTTACGGATGAAGGAGCAATAGTGGGCGAAATCTCACCATTACCTTCTCTTCCAGGACATACTGACAAGGATGTCAAAAATGCA---ATTGGGGTCCTCATCGGAGGATTTGAATGGAATGATAACACAGTTCGAGTCTCTGAAACTCTACAGAGATTCGCTTGGAGAAGCAGCGATGAGGATGGGAGACCTCCACTCTCTCCAAAG------------------------------------------------------------TAG
		</sequence>
		<sequence>
			<taxon idref="1026332|avian_domesticbirds|EastAsia|20100320|H9N2"/>
			ATGGACTCCAAC---ACTGTGTCAAGCTTCCAGGTAGACTGCTTTCTTTGGCATGTCCGCAAACAGTTTGCAGACCAAGAACTGGGTGATGCCCCATTTCTAGACCGGCTTCGCCGGGACCAGAAGTCCCTGAGAGGAAGAAGCAGCACTCTTGGTCTGGACATCAGAACCGCAACTCGTGAAGGGAAGCATATAGTGGAGCGAATTTTGAAGGAAGAGTCAGACGAAGCATTTAAAATGACTATTGCTTCAGTGCCAGCTCCACGCTATCTAACTGACATGACTCTTGAAGAAATGTCAAGAGATTGGTTAATGCTCATTCCCAAACAGAAAGTGACA---GGGTCCCTTTGCATTAGAATGGACCAAGCAATAGTGAACAAAAACATCATATTGAAAGCAAATTTCAGTGTGATTTTCAATCGACTGGAAGCCCTAATACTACTTAGAGCTTTTACGGATGAAGGAGCAATAGTGGGCGAAATCTCACCATTACCTTCTCTTCCAGGACATACTGACAAGGATGTCAAAAATGCA---ATTGGGGTCCTCATCGGAGGATTTGAATGGAATGATAACACAGTTCGAGTCTCTGAAACTCTACAGAGATTCGCTTGGAGAAGCAGCGATGAGGATGAGAGACCTCTACTCTCTCCAAAG------------------------------------------------------------TAG
		</sequence>
		<sequence>
			<taxon idref="1002579|avian_unknown|EastAsia|20060615|H9N2"/>
			ATGGATTCCAAC---ACTGTGTCAAGCTTCCAGGTAGATTGCTTTCTTTGGCATATCCGCAAACGGTTTGCAGACCAAGAACTGGGTGATGCCCCATTTCTAGACCGGCTTCGCCGGGATCAGAAGTCCCTGAGAGGAAGAAGCAGCACTCTTGGCCTGGACATCAGAACCGCCACTCGTGAAGGAAAGCATATCGTGGAGCGGATTATGGAGGAAGAGTCAGATGAAGCACTTAAAACGACTATTGCTTCAATGCCAGCTCCACGCTATCTAACTGACATGACTCTTGAAGAAATGTCAAGAGATTGGTTAATGCTCATTCCCAAACAGAAAGTGACA---GGGTCCCTTTGCATTAGAATGGACCAAGCAATAGTGGACAAAAAAATCACATTGAAAGCAAATTTCAGTGTGATTTTCAATCGACTGGAAGCTCTAATACTACTTAGAGCTTTTACGGAAGAAGGGGCAATAGTGGGCGAAATCTCACCATTACCTTCTCTTCCAGGACATACTGATAAGGATGTCAAAAATGCA---ATTGAGGTCCTCATCGGAGGATTTGAATGGAATGATAACACAGTTCAAGTCTCTGAAGCTCTACAGAGATTCGCTTGGAGAAGTAGCGATGAGGATGGGAGACCTCCACTCTCTCCAAAG------------------------------------------------------------TAG
		</sequence>
		<sequence>
			<taxon idref="1001691|avian_unknown|EastAsia|20060615|H9N2"/>
			ATGGATTCCAAC---ACTGTGTCAAGCTTCCAGGTAGATTGCTTTCTTTGGCATATCCGCAAACGGTTTGCAGACCAAGAACTGGGTGATGCCCCATTTCTAGACCGGCTTCGCCGGGATCAGAAGTCCCCGAGAGGAAGAAGCAGCACTCTTGGCCTGGACATCAGAACCGCCACTCGTGAAGGAAAGCATATCGTGGAGCGGATTATGGAGGAAGAGTCAGATGAAGCACTTAAAACGACTATTGCTTCAATGCCAGCTCCACGCTATCTAACTGACATGACTCTTGAAGAAATGTCAAGAGATTGGTTAATGCTCATTCCCAAACAGAAAGTGACA---GGGTCCCTTTGCATTAGAATGGACCAAGCAATAGTGGACAAAAAAATCACATTGAAAGCAAATTTCAGTGTGATTTTCAATCGACTGGAAGCTCTAATACTACTTAGAGCTTTTACGGAAGAAGGAGCAATAGTGGGCGAAATCTCACCATTACCTTCTCTTCCAGGACATACTGATAAGGATGTCAAAAATGCA---ATTGAGGTCCTCATCGGAGGATTTGAATGGAATGATAACACAGTTCAAGTCTCTGAAGCTCTACAGAGATTCGCTTGGAGGAGTAGCGATGAGGATGGGAGACCTCCACTCTCTCCAAAG------------------------------------------------------------TAG
		</sequence>
		<sequence>
			<taxon idref="1013954|avian_waterfowl|EastAsia|19970913|H9N2"/>
			ATGGATTCCAAC---ACTATGTCAAGCTTCCAGGTAGACTGCTTTCTTTGGCATGTCCGCAAACGATTTGCAGACCGAGAACTGGGTGATGCCCCATTTCTAGACCGGCTTCGCCGAGATCAGAAGTCCCTGAGAGGAAGAGGCAGCACTCTTGGTCTGGACATCAGAACCGCCACTCGTGAAGGAAAGCATATAGTGGAGCGGATTCTGGAGGAAGAGTCAGATGAGGCACTTAAAATGACTATTGCTTCAGTGCCAGCTCCACGTTACCTAACTGACATGACTCTTGAAGAAATGTCAAGAAACTGGTTAATGCTCATTCCCAAACAGAAAGTGACA---GGGTCCCTTTGCATTAGAATGGACCAAGCAATAGTGGATAAAACCATCACATTGAAAGCAAACTTCAGTGTGATTTTCAATCGACTGGAAGCTCTAATACTACTTAGAGCTTTTACAGACGAAGGAGCAATAGTGGGCGAAATCTCACCATTACCTTCTCTTCCAGGACATACTGACGAGGATGTCAAAAATGCA---ATCGGGGTCCTCATCGGAGGATTTGAATGGAATGATAACACAGTTCGAGTCTCTGAAACTCTACAGAGATTCGCTTGGAGAAGCAGCGATGAGGATGGGAGACCTCCATTCTCTCCAAAG------------------------------------------------------------TAG
		</sequence>
		<sequence>
			<taxon idref="1008823|avian_waterfowl|EastAsia|20071215|H9N2"/>
			ATGGATTCCAAC---ACTGTGTCAAGCTTCCAGGTAGACTGCTTTCTTTGGCATGTCCGCAAACGATTTGCAGACCGAGAACTGGGTGATGCCCCATTTCTAGACCGGCTTCGCCGAGATCAGAAGTCCCTGAGAGGAAGAGGCAGCACTCTTGGTCTGGACATCAGAACCGCCACTCGTGAAGGAAAGCATATAGTGGAGCGGATTCTGGAGGAAGAGTCAGATGAGGCACTTAAAATGACTATTGCTTCAGTGCCAGCTCCACGTTACCTAACTGACATGACTCTTGAAGAAATGTCAAGAAACTGGTTAATGCTCATTCCCAAACAGAAAGTGACA---GGGTCCCTTTGCATTAGAATGGACCAAGCAATAGTGGATAAAACCATCACATTGAAAGCAAACTTCAGTGTGATTTTCAATCGACTGGAAGCTCTAATACTACTTAGAGCTTTTACAGACGAAGGAGCAATAGTGGGCGAAATCTCACCATTACCTTCTCTTCCAGGACATACTGACGAGGATGTCAAAAATGCA---ATTGGGGTCCTCATCGGAGGATTTGAATGGAATGATAACACAGTTCGAGTCTCTGAAACTCTACAGAGATTCGCTTGGAGAAGCAGCGATGAGGATGGGAGACCTCCATTCTCTCCAAAG------------------------------------------------------------TAG
		</sequence>
		<sequence>
			<taxon idref="22447|avian_waterfowl|WesternEurope|19990615|H11N9"/>
			ATGGATTCCAAC---ACTGTGTCAAGCTTTCAGGTAGACTGCTTTCTTTGGCATGTCCGCAAACGATTTGCAGACCAAGAACTGGGTGATGCCCCATTCCTCGACCGGCTTCGCCGAGATCAGAAGTCTCTAAGAGGAAGAGGCAGCACTCTTGGTCTGGACATCGAAACAGCCACTCGTGCAGGAAAGCAGATAGTGGAGCGGATTCTGGAGGAGGAATCCGATGAGGCACTTAAAATGACTATTGCTTCAGTGCCTGCTTCACGCTACCTAACTGACATGACTCTTGAAGAGATGTCAAGGGACTGGTTCATGCTCATGCCCAAGCAGAAAGTGGCA---GGTTCTCTTTGCATCAGAATGGACCAGGCAATAATGGATAAAAACATCATATTGAAAGCAAACTTCAGTGTGATTTTTGATCGACTGGAGACTCTGATACTACTTAGAGCTTTTACGGAGGAAGGAGCAATCGTGGGCGAGATCTCACCACTACCTTCTCTTCCAGGACATACTGATGAGGATGTCAAAAATGCA---ATTGGGGTCCTCATCGGAGGACTTGAATGGAATGATAACACAGTTCGAGTCTCTGAAACTCTACAGAGATTCGCTTGGAGAATCAGTAATGAGGATGGGAGACCTCCACTCCCTCCAAAGCAGAAACGGAAAATGGCGAGAACAATTGAGTCAGAAGTT---------------------TGA
		</sequence>
		<sequence>
			<taxon idref="1018251|avian_waterfowl|WesternEurope|19990615|H1N1"/>
			ATGGATTCCAAC---ACTGTGTCAAGCTTTCAGGTAGACTGCTTTCTTTGGCATGTCCGCAAACGATTTGCAGACCAAGAACTGGGTGATGCCCCATTCCTCGACCGGCTTCGCCGAGATCAGAAGTCTCTAAGAGGAAGAGGCAGCACTCTTGGTCTGGACATCGAAACAGCCACTCGTGCAGGAAAGCAGATAGTGGAGCGGATTCTGGAGGAGGAATCCGATGAGGCACTTAAAATGACTATTGCTTCAGTGCCTGCTTCACGCTACCTAACTGACATGACTCTTGAAGAGATGTCAAGGGACTGGTTCATGCTCATGCCCAAGCAGAAAGTGGCA---GGTTCTCTTTGCATCAGAATGGACCAGGCAATAATGGATAAAAACATCATATTGAAAGCAAACTTCAGTGTGATTTTTGATCGACTGGAGACTCTGATACTACTTAGAGCTTTTACGGAGGAAGGAGCAATCGTGGGCGAGATCTCACCACTACCTTCTCTTCCAGGACATACTGATGAGGATGTCAAAAATGCA---ATTGGGGTCCTCATCGGAGGACTTGAATGGAATGATAACACAGTTCGAGTCTCTGAAACTCTACAGAGATTCGCTTGGAGAATCAGTAATGAGGATGGGAGACCTCCACTCCCTCCAAAGCAGAAACGGAAAATGGCGAGAACAATTGAGTCAGAAGTT---------------------TGA
		</sequence>
		<sequence>
			<taxon idref="22389|avian_waterfowl|EastAsia|19760615|H6N1"/>
			ATGGATTCCAAT---ACTGTGTCAAGCTTTCAGGTAGACTGCTTTCTTTGGCATGTCCGCAAACGATTTGCAGACCAAGAACTGGGTGATGCCCCATTCCTCGATCGGCTTCGTCGAGATCAGAAGTCACTAAGAGGAAGAGGCAGCACTCTTGGTCTGGACATCGAAACAGCCACCCGTGCAGGAAAGCAGATAGTGGAACGGATTCTGGGGGAAGAATCCGATGAGGCACTTAAAATGACTATTGCTTCTGTGCCTGCTTCACGCTACCTAACTGACATGACTCTTGAAGAAATGTCAAGGGACTGGTTTATGCTCATGCCCAAACAGAAAGTGGCA---GGTTCCCTTTGCATCAGAATGGACCAGGCAATTATGGATAAAAACATCATATTGAAAGCAAACTTCAGTGTGATTTTTGACCGACTGGAAACTCTGATACTACTTAGAGCTTTCACAGAAGAAGGAGCAATTGTGGGCGAAATCTCACCGTTACCTTCTCTTCCAGGACATACTGATGAGGATGTCAAAAATGCA---ATTGGGGTCCTCATCGGAGGACTTGAATGGAATGATAACACAGTTCGAGTCTCTGAAACTCTACAGAGATTCGCTTGGAGAAGCAGTAATGAGGATGGGAGACCTCCACTCCCTCCAAAGCAGAAACGGAAAATGGCGAGAACAATTGAGTCAGAAGTT---------------------TGA
		</sequence>
		<sequence>
			<taxon idref="24525|avian_domesticbirds|WesternEurope|19830615|H5N8"/>
			ATGGATTCCAAC---ACTGTGTCAAGCTTTCAGGTAGACTGTTTTCTTTGGCATGTCCGCAAACGATTTGCAGACCAAGAACTGGGTGATGCCCCATTCCTCGACCGGCTTCGCCGAGATCAGAAGTCTCTAAGGGGAAGAGGCAGCACTCTTGGTCTGGACATCGAAACAGCCACCCGTGCGGGAAAGCAGATAGTGGAGCGGATTCTGGAGGAAGAGCCCGATGAGGCACTTGAAATGACTATTGCTTCTGTGCCTGCTCCACGCTACCTAACTGACATGACTCTTGAAGAAATGTCAAGGGACTGGTTTATGCTCATGCCCAAGCAGAAAGTGGCA---GGTTCTCTTTGCATCAGAATGGACCAGGCAATAATGGATAAAAACATCACATTGAAAGCAAACCTCAGTGTGATTTCTGATCGACTGGAAACTCTGATACTACTTAGAGCTTTCACAGAAGAAGGAACAATTGTGGGCGAAATCTCACCGTTACCTTCTCTTCCAGGACATACTGATGAGGATGTCAAAAATGCA---ATTGGGGTCCTCATCGGAGGACTTGAATGGAATGATAACACAATTCGAGTCTCTGAAACTCTACAGAGATTCGCTTGGAGAAGCAGTAATGAGAATGGGAGACCTCCACTCCCTCCAAAGCAGAAACGGAAAATGGCGAGAACAATTGAGTCAGAAGTT---------------------TGA
		</sequence>
		<sequence>
			<taxon idref="22377|avian_waterfowl|EastAsia|19780615|H2N2"/>
			ATGGATTCCAAC---ACTGTGTCAAGCTTTCAGGTAGACTGCTTTCTTTGGCATGTCCGCAAACGATTTGCAGACCAAGAACTGGGTGATGCCCCATTCCTTGACCGGCTTCGCCGAGACCAGAAGTCCCTAAGAGGAAGAGGCAGCACTCTTGGTCTGGACATCGAAACAGCTAATCGTGCGGGAAAGCAGATAGTGGAGCGGATTCTGGAGGGAGAATCTGATGAGGCACTCAAAATGACTATCGCTTCCGTGCCGGCTTCACGCTACCTAACTGACATGACTCTTGAAGAAATGTCAAGGGACTGGTTCATGCTCATGCCCAAGCAGAAAGTGGCA---GGTTCCCTTTGCATCAGAATGGACCAGGCAATAATGGATAAAAACATCATATTGAAAGCAAACTTCAGTGTAATTTTTGATCGGCTAGAGACCCTAATACTACTTAGAGCTTTCACAGAAGAAGGAGTAATTGTGGGAGAAATCTCACCATTACCTTCTCTTCCAGGACATACTGATGAGGATGTCAAAAATGCA---ATTGGGGTCCTCATCGGAGGACTTGAATGGAATGATAACACAGTTCGAGTCTCTGAAACTCTACAGAGATTCGCTTGGAGAAGCAGTAATGAGGATGGGAGACCTCCACTCCCTCCAAAGCAGAAACGGAAAATGGCGAGAACAGTTGAGTCAGAAGTT---------------------TGA
		</sequence>
		<sequence>
			<taxon idref="1004263|avian_waterfowl|SoutheastAsia|20040615|H5N2"/>
			ATGGACTCCAAC---ACTGTGTCAAGCTTTCAGGTAGACTGCTTTCTTTGGCATGTCCGCAAACGATTTGCAGACCAAGAATTGGGTGATGCCCCATTCCTTGACCGGCTTCGCCGAGATCAGAAGTCCTTGAGAGGAAGAGGCAGCACTCTTGGTCTGGACATCGAGACAGCTACTCGTGCAGGAAAGCAGATAGTGGAGCGGATTCTAGAGGAGGAATCTGATGAGGCACTTAAAATGACTATTACTTCGGTGCCAGCTTCACGCTATCTAACTGACATGACTCTTGAAGAGATGTCAAGGGACTGGTTCATGCTCATGCCCAAGCAGAAAGTAGTA---GGTTCCCTTTGCATCAGAATGGACCAGGCAATAATGGATAAAAACATCATGTTGAAAGCAAACTTCAGTGTAATTTTTAATCGGCTGGAAACCCTAATACTACTTAGGGCTTTCACAGAAGAAGGAACAATTGTGGGAGAAATCTCACCATTACCTTCTCTTCCAGGACATACTGATGAGGATGTCAAAAATGCA---ATTGGGGTCCTCATTGGAGGACTTGAATGGAATGATAACACAGTTCGAGTCTCTGAAACTCTACAGAGATTCGCTTGGAAAAGCAGTAATGAGGATGGGAGACCTCCACTCTCTCCAAAGCAGAAACGGAAAATGGCGAGAACAATTGAGTCAGAAGTT---------------------TGA
		</sequence>
		<sequence>
			<taxon idref="1024927|avian_waterfowl|EastAsia|20131016|H3N3"/>
			ATGGATTCCAAC---ACTGTGTCAAGCTTTCAGGTAGACTGCTTTCTTTGGCATGTCCGCAAACGATTTGCAGACCAAGAACTGGGTGATGCCCCATTCCTTGACCGGCTTCGCCGAGATCAGAAGTCCCTAAGAGGAAGAGGCAGCACTCTTGGTCTGGACATCGAGACAGCTACCCGTGCGGGAAAGCAGATAGTGGAGCGGATTTTGGAAGAAGAATCTGATGAGGCACTTAAAATGACTATTGCTTCAGTGCCGGCTTCACGCTACCTAACTGACATGACTCTTGAAGAAATGTCAAGGGACTGGTTCATGCTCATGCCCAAGCAGAAAGTGGCA---GGTTCCCTTTGCATCAGAATGGACCAGGCAATAATGGATAAAAACATCACATTGAAAGCAAACTTCAGTGTGATTTTTGATCGGCTGGAAACCCTAATACTACTTAGAGCTTTCACAGAAGAAGGAGCAATTGTGGGGGAAATCTCACCATTACCTTCTCTTCCAGGACATACTGATGAGGATGTCAAAAATGCA---ATTGGGGTCCTCATCGGAGGACTTGAATGGAATGATAACACAGTTCGAGTCTCTGAAACTCTACAGAGATTCGCTTGGAGAAGCAGTAATGAGGATGGGAGACCTCCACTCCCTCCAAAGCAGAAACGGAAAATGGCGAGAACAATTGAGTCAGAAGTT---------------------TGA
		</sequence>
		<sequence>
			<taxon idref="1012794|avian_waterfowl|EastAsia|20060915|H6N1"/>
			ATGGATTCCAGC---ACTGTGTCAAGCTTTCAGGTAGACTGCTTTCTTTGGCATGTCCGCAAACGATTTGCAGACCAAGAACTGGGTGATGCCCCATTCCTTGACCGGCTTCGCCGAGATCAGAAGTCCCTAAGAGGAAGAGGCAGCACTCTTGGTCTGGACATCGAGACAGCTACTCGTGCGGGAAAGCAGATAGTGGAGCGGATTCTGGAAGAAGAATCTGATGAGGCACTCAAAATGACTATTGCTTCAATGCCGGCTTCACGCTACCTAACTGACATGACTCTCGAAGAAATGTCAAGGGACTGGTTCATGCTCATGCCCAAGCAGAAAGTGGCA---GGTTCCCTTTGCATCAGAATGGACCAGGCAATAATGGATAAAGACATCATATTGAAAGCAAACTTCAGTGTAATTTTTGATCGGATGGAAACCCTAATACTACTTAGAGCTTTCACAGAAGAGGGAGTAATTGTGGGGGAGATCTCACCATTACCTTCTCTTCCAGGACATACTGATGAGGATGTCAAAAATGCA---ATTGGGGTCCTCATCGGAGGACTTGAATGGAATGATAACACAGTTCGAGTCTCTGAAACTCTACAGAGATTCGCTTGGAGAAGCAGTAATGAGAATGGGAGACCTCCACTCCCTCCAAAGCAGAAACGGAAAATGGCGAGAACAATTGAGTCAGAAGTT---------------------TGA
		</sequence>
		<sequence>
			<taxon idref="1021694|avian_waterfowl|EastAsia|20130718|H5N2"/>
			ATGGATTCCAAC---ACTGTGTCAAGCTTTCAGGTAGACTGCTTTCTTTGGCATGTCCGCAAACGATTTGCAGACCAAGGACAGGGTGATGCCCCATTCCTTGACCGGCTTCGCCGTGATCAGAAGTCCCTGAGAGGAAGAGGCAGCACTCTTGGTCTGGACATCGAAACAGCTACTCGTGCGGGAAAGCAGATAGTGGAGTGGATTCTGGAGGGAGAATCTGATGAGGCACTCAAAATGACTATTGCTTCAGTGCCGGCTTCACGTTATCTAACTGACATGACTCTTGAAGAAATGTCAAGAGACTGGTTCATGCTCATGCCCAAGCAGAAAGTGGCA---GGTTCCCTTTGCATCAGAATGGACCAGGCAATAATGGACAAGAACATCACATTGAAAGCAAACTTCAGTGTGATTTTTAACCGGCTGGAAACCTTAATACTACTTAGAGCCTTCACAGACGAAGGAGCTATTGTGGGAGAAATCTCACCATTACCTTCCCTTCCAGGACATACTGAAGAGGATGTCAAAAATGCA---ATTGGGGTCCTCGTCGGAGGACTTGAATGGAATGATAACACAGTTCGAGTCTCTGAAACTCTACAGAGATTCGCTTGGAGAAGCAGTAATGAGGATGGGAGACCTCCACTCCCTACAAAGCAGAAACGGAAAATGGCGAGAACAATTGAGTCAGAAGTT---------------------TGA
		</sequence>
		<sequence>
			<taxon idref="26803|avian_domesticbirds|SouthernEurope|20050615|H5N2"/>
			ATGGATTCCAAC---ACTGTGTCAAGCTTTCAGGTAGACTGCTTTCTTTGGCATGTCCGCAAACGATTTGCAGACCAAGAACTGGGTGATGCCCCATTCCTTGACCGGCTTCGCCGAGATCAGAAGTCCCTAAGAGGAAGAGGCAGCACTCTTGGTCTAGACATCGAGACAGCTACTCGTGCGGGAAAGCAGATAGTGGAGCGGATTCTGGAGGAAGAATATGATGAGGCACTTAAAATGACTATTGCTTCAGTGCCGGCTTCACGCTACCTAACTGACATGACTCTTGAAGAAATGTCAAGGGACTGGTTCATGCTCATGCCCAAGCAGAAAGTGGCA---GGTTCCCTTTGCATCAGAATGGACCAGGCAATAATGGATAAGAACATCATATTGAAAGCAAACTTCAGCGTGATTTTTGACCGGCTGGAAACCCTGATACTACTTAGAGCTTTCACAGAAGAGGGGGCAATTGTAGGAGAAATCTCACCATTACCTTCTCTTCCAGGACACACTGATGAGGATGTCAAAAATGCA---ATTGGGGTCCTCATCGGAGGACTTGAATGGAATGATAACACAGTTCGAGTCTCTGAAACTCTACAGAGATTCGCTTGGAGAAGCAGTAATGAGGATGGGAGACCTCCACTCCCTCCAAAACAGAAACGGAAAATGGCGAGAACAATTGAGTCAGAAGTT---------------------TGA
		</sequence>
		<sequence>
			<taxon idref="1018841|avian_waterfowl|EastAsia|20000615|H3N9"/>
			ATGGATTCCAAC---ACTGTGTCAAGCTTTCAGGTAGACTGCTTTCTTTGGCATGTCCGCAAACGATTTGCAGACCAAGAACTGGGTGATGCCCCATTCCTTGATCGGCTTCGCCGAGATCAGAAGTCCCTAAGAGGAAGGGGCAGCACTCTTGGTCTGGACATCGAGACAGCTACTCGTGCGGGAAAGCAGATAGTGGAGCGGATTCTGGAGGAAGAATCTGATGAGGCACTGAAAATGACTATTGCTTCAGTGCCGACTTCACGCTACCTAACTGACATGACTCTTGAAGAAATGTCAAGGGACTGGTTCATGCTCATGCCCAAGCAGAAAGTGGCA---GGTTCCCTTTGCATCAGAATGGACCAGGCAATAATGGATAAAAACATCATATTGAAAGCAAACTTCAGTGTGATTTTTGACCGGCTGGAAACCCTAATACTACTTAGAGCTTTCACTGAAGAAGGAGCAATTGTGGGAGAAATCTCACCGTTACCTTCTCTTCCAGGACATACTGATGAGGATGTCAAAAATGCA---ATTGGGGTCCTCATCGGAGGACTTGAATGGAATGATAACACAGTTCGAATCTCTGAAATTCTACAGAGATTCGCTTGGAGAAGCAGTAATGAGGATGGGAGACCTTCACTCCCTCCAAAGCAGAAACGGAAAATGGCGAGAACAATTGAGTCAGAAGTT---------------------TGA
		</sequence>
		<sequence>
			<taxon idref="1007153|avian_waterfowl|EastAsia|20010615|H6N2"/>
			ATGGATTCCAAC---ACTGTGTCAAGCTTTCAGGTAGACTGCTTTCTTTGGCATGTCCGCAAACGATTTGCAGACCAAGAACTGGGTGATGCCCCATTCCTTGACCGGCTTCGCCGAGATCAGAAGTCCCTGAGAGGAAGAGGCAGCACTCTTGGTCTGGACATCGAGACAGCTACTCGTGCGGGAAAGCAGATAATGGAGCGGATTCTGGAGGAAGAATCTGATGAGGCACTTAAAATGACTATTGCTTCAGTGCCGACTTCACGCTACCTAACTGACATGACTCTTGAAGAAATGTCAAGGGACTGGTTCATGCTCATGCCCAAGCAGAAAGTGGCA---GGTTCCCTTTGCATCAGAATGGACCAGGCAATAATGGATAAAAACATCATATTGAAAGCAAATTTCAGTGTAATTTTTGACCGGCTGGAAACCCTAATATTACTTAGAGCTTTCACAGAAGAAGGAGCAATAGTGGGAGAAATCTCACCGTTACCTTCTCTTCCAGGACATACTGATGAGGATGTCAAAAATGCA---ATTGGGGTCCTCATCGGAGGACTTGAATGGAATGATAACACAGTTCGAGTCTCTGAAACTCTACAGAGATTCGCTTGGAGAAGCAGTAATGAGGATGGGAGACCTCCACTCCCTCCAAAGCAGAAACGGAAAATGGCGAGAACAATTGAGTCAGAAGTT---------------------TGA
		</sequence>
		<sequence>
			<taxon idref="1014119|avian_waterfowl|WesternEurope|20010615|H2N3"/>
			ATGGATTCCAAC---ACTGTGTCAAGCTTTCAGGTAGACTGCTTTCTTTGGCATGTCCGCAAACGATTTGCAGACCAAGAACTGGGTGATGCCCCATTCCTTGACCGGCTTCGCCGAGATCAGAAGTCCCTAAGAGGAAGAGGCAGCACTCTTGGTCTGGACATCGAGACAGCTACTCGTGCAGGAAAGCAGATAGTGGAGCGGATTCTGGAGGAAGAATCTGATGAGGCACTTAAAATGACTATTGCTTCAGTGCCGGCTTCACGCTACCTAACTGACATGACTCTTGAAGAAATGTCAAGGGACTGGTTCATGCTCATGCCCAAGCAGAAAGTGGCA---GGTTCCCTTTGCATCAGAATGGACCAGGCAATAATGGATAAAAACATCATATTGAAAGCAAACTTCAGTGTGATTTTTGACCGGCTGGAAACCCTAATACTACTTAGAGCTTTCACAGAAGAAGGAGCAATTGTGGGAGAAATCTCACCGTTACCTTCTCTTCCAGGACATACTGATGAGGATGTCAAAAATGCA---ATTGGGGTCCTCATCGGAGGACTTGAATGGAATGATAACACAGTTCGAGTCTCTGAAACTCTACAGAGATTCGCTTGGAGAAGCAGTAATGAGGATGGGAGACCTCCACTCCCTCCAAAGCAGAAACGGAAAATGGCGAGAACAATTGAGTCAGAAGTT---------------------TGA
		</sequence>
		<sequence>
			<taxon idref="1014120|avian_waterfowl|WesternEurope|20010615|H2N9"/>
			ATGGATTCCAAC---ACTGTGTCAAGCTTTCAGGTAGACTGCTTTCTTTGGCATGTCCGCAAACGATTTGCAGACCAAGAACTGGGTGATGCCCCATTCCTCGACCGGCTTCGCCGAGATCAGAAGTCCCTAAGAGGAAGAGGCAGCACTCTTGGTCTGGACATCGAAACAGCTACTCGTGCAGGAAAGCAGATAGTGGAGCGGATTCTGGAGGAAGAATCTGATGAGGCACTCAAAATGACTATTGCTTCAGTGCCGGCTTCACGCTACCTAACTGACATGACTCTTGAAGAAATGTCAAGGGATTGGTTCATGCTCATGCCCAAGCAAAAGGTGGCA---GGTTCCCTTTGCATCAGAATGGACCAGGCAATAATGGATAAAAACATCACATTGAAAGCAAACTTCAGTGTGATTTTTGACCGGCTGGAAACCCTAATACTACTTAGAGCTTTCACAGAAGAAGGAGCAATTGTGGGGGAAATCTCACCGTTACCTTCTCTTCCAGGACATACTGATGAGGATGTCAAAAATGCA---ATTGGGGTCCTCATCGGAGGACTTGAATGGAATGATAACACAGTTCGAGTCTCTGAAACTCTACAGAGATTCGCTTGGAGAAGCAGTAATGAGGATGGGAGACCTCCACTCCCTCCAAAGCAGAAACGGAAAATGGCGAGAACAATTGAGTCAGAAGTT---------------------TGA
		</sequence>
		<sequence>
			<taxon idref="1010294|avian_waterfowl|EastAsia|20060615|H5N3"/>
			ATGGATTCCAAC---ACTGTGTCAAGCTTTCAGGTAGACTGCTTTCTTTGGCATGTCCGCAAACGATTTGCAGACCAAGAACTGGGTGATGCCCCATTCCTTGACCGGCTTCGCCGAGATCAAAAGTCCCTAAGAGGAAGAGGCAGCACTCTTGGTCTGAACATCGAGACAGCTACTCGTGCGGGAAAGCAGATAGTGGAGCGGATTCTGGAAGAAGAATCTGATGAGGCACTTAAAATGACTATTGCTTCAGTGCCGGCTTCACGCTACCTAACTGACATGACTCTTGAAGAAATGTCAAGGGACTGGTTCATGCTCATGCCCAAACAGAAAGTGGCA---GGTTCCCTTTGCATCAGAATGGACCAGGCAATAATGGATAAAAACATCATATTAAAAGCAAATTTCAGTGTGATTTTTGACCGGCTGGAAACCCTAATACTACTTAGAGCTTTCACAGAAGAAGGAGCAATCGTGGGAGAAATCTCACCGTTACCTTCTCTTCCAGGACATACTGATGAGGATGTCAAAAATGCA---ATTGGGGTCCTCATCGGAGGACTTGAATGGAATGATAACACAGTTCGAGTCTCTGAAACTCTACAGAGATTCGCTTGGAGAAGCAGTAATGAGGATGGGAGACCTCCACTCCCTCCAAAACAGAAACGGAAAATGGCGAGAACAATTGAGTCAGAAGTT---------------------TGA
		</sequence>
		<sequence>
			<taxon idref="1019058|avian_waterfowl|EastAsia|20090615|H10N9"/>
			ATGGATTCCAAC---ACTGTGTCAAGCTTTCAGGTAGACTGCTTTCTTTGGCATGTCCGCAAACGATTTGCAGACCAAGAACTGGGTGATGCCCCATTCCTTGATCGGCTTCGCCGAGATCAAAAGTCCCTAAGAGGAAGAGGCAGCACTCTTGGTCTGGACATCGAGACAGCTACTCGTGCGGGAAAGCAGATAGTGGAGCGGATTCTGGAAGAAGAATCTGATGAGGCACTTAAAATGACTATTGCTTCGGTGCCGGCTTCACGCTACCTAACTGACATGACTCTTGAAGAAATGTCAAGAGACTGGTTCATGCTCATGCCCAAACAGAAAGTGGCA---GGTTCCCTTTGCATCAGAATGGACCAGGCAATAATGGATAAAAACATCATATTGAAAGCAAATTTCAGTGTGATTTTTGACCGGCTGGAAACTCTGATACTACTTAGAGCTTTCACAGAAGAAGGAGCAATTGTGGGAGAAATCTCACCGTTACCCTCTCTTCCAGGACATACTGATGAGGATGTCAAAAATGCA---ATTGGGGTCCTCATCGGAGGACTTGAATGGAATGATAACACAGTTCGAGTCTCTGAAACTCTACAGAGATTCGCTTGGAGAAGCAGTAATGAGGATGGGAGACCTCCACTCCCTCCAAAGCAGAAACGGAAAATGGCGAGAACAATTGAGTCAGAAGTT---------------------TGA
		</sequence>
		<sequence>
			<taxon idref="1026314|avian_waterfowl|EastAsia|20131113|H5N8"/>
			ATGGATTCCAAC---ACTATGTTAAGCTTTCAGGTAGATTGCTTTCTTTGGTATGTCCGCAAACGATTTGCAGACCAAGAACTGGGTGATGCCCCGTTCCTTGACCGGCTTCGCCGAGATCAGAAGTCTTTAAGAGGAAGAGGCAGCACTCTTGGTCTGGACATCGAAACAGCTACTCGTGCGGGAAAGCAGATAGTGGAGCGAATTCTGGAGGAAGAATCTGATGAGGCACTTAAAATGACTGTTGCTTCAGTGCCGTCTTCACGCTACCTAACTGACATGACTCTTGAAGAAATGTCAAGGGACTGGTTCATGCTCATGCCCAAACAGAAAGTGGCA---GGTTCTCTTTGCATCAAAATGGACCAGGCAATAATGGATAAAAACATCATATTGAAAGCAAACTTCAGTGTAATTTTTAACCGGCTGGAAGCTCTAATATCACTTAGAGCTTTCACAGAAGAAGGAGCAATTGTGGGAGAAATCTCACCGTTACCTTCTTTTCCAGGACATACTGATGAGGATGTCAAAAATGCA---ATTGGGGTCCTCATCGGAGGACTTGAATGGAATGATAACACAGTTCGGGTCTCTGAAACTATACAGAGATTCGCTTGGAGAAGCAGTAATGAGGATGGGAGACCTTCACTCCCTCCAAAGCAGAAACGGAAAATGGCGAGAACAATTGAGTCAGAAGTT---------------------TGA
		</sequence>
		<sequence>
			<taxon idref="1026216|avian_waterfowl|EastAsia|20140120|H5N8"/>
			ATGGATTCCAAC---ACTATGTTAAGCTTTCAGGTAGACTGCTTTCTTTGGTATGTCCGCAAACGATTTGCAGACCAAGAACTGGGTGATGCCCCGTTCCTTGACCGGCTTCGCCGAGATCAGAAGTCTTTAAGAGGAAGAGGCAGCACTCTTGGTCTGGACATCGAAACGGCTAATCGTGCGGGAAAGCAGATAGTGGAGCGAATTCTGGAGGAAGAATCTGATGAGGCACTTAAAATGACTATTGCTTCAGTGCCGTCTTCACGCTACCTAACTGACATGACTCTTGAAGAAATGTCAAGGGACTGGTTCATGCTCATGCCCAAACAGAAAGTGGCA---GGTTCTCTTTGCATCAAAATGGACCAGGCAATAATGGATAAAAACATCATATTGAAAGCAAATTTCAGTGTAATTTTTAACCGGCTGGAAGCTCTAATACTACTTAGAGCTTTCACAGAAGAAGGAGCAATTGTGGGAGAAATCTCACCGTTACCTTCTTTTCCAGGACATACTGATGAGGATGTCAAAAATGCA---ATTGGGGTCCTCATCGGAGGACTTGAATGGAATGATAACACAGTTCGGGTCTCTGAAACTCTACAGAGATTCGCTTGGAGAAGCAGTAATGAGGATGGGAGACCTTCACTCCCTCCAAAGCAGAAACGGAAAATGGCGAGAACAATTGAGTCAGAAGTT---------------------TGA
		</sequence>
		<sequence>
			<taxon idref="1008855|avian_shorebirds|WesternEurope|20060615|H4N5"/>
			ATGGATTCCAAT---ACTGTGTCAAGCTTTCAGGTAGACTGCTTTCTTTGGCATGTCCGCAAACGATTTGCAGACCAAGAACTGGGTGATGCCCCATTCCTTGACCGGCTTCGCCGAGATCAGAAGTCCCTAAGAGGAAGGGGCAGCACTCTTGGTCTGGACATCGAGACATCTACTCGTGCGGGAAAACAGATAGTGGAGCGGATTCTGGAGAAAGAATCTGATGAGGCACTTAAAATGACTATTGCTTCAGTGCCGGCTTCACGCTACTTGACTGACATGACTCTTGAAGAAATGTCAAGGGAATGGTTCATGCTCATGCCCAAACAGAAAGTGGCA---GGGTCCCTTTGCATCAGAATGGACCAGGCAATAATGGATAAAAACATCATATTGAAAGCAAACTTCAGTGTAATTTTTGACCGGCTGGAAACTCTAATACTACTTAGAGCTTTCACAGAAGAGGGAGCAATTGTGGGAGAAATATCTCCGTTACCTTCTCTTCCAGGACATACTGATGAGGATGTCAAAAATGCA---ATTGGGGTCCTCATCGGAGGACTTGAGTGGAATGATAACACAGTTCGAGTCTCTGAAACTCTACAGAGATTCGCTTGGAGAAGCAGTAATGAGGATGGGAGACCTCCACTCCCTCCAAAGCAGAAACGGAAAATGGCGAGAACAATTGAGTCAGAAGTT---------------------TGA
		</sequence>
		<sequence>
			<taxon idref="1014479|avian_waterfowl|EastAsia|20100322|H13N2"/>
			ATGGATTCCAAC---ACTGTGTTAAGCTTTCAGGTAGACTGCTTTCTTTGGCATGTCCGCAAACGATTTGCAGACCAAGAAATGGGTGATGCCCCATTCCTTGACCGGCTTCGCCGAGATCAGAAGTCCCTAAGAGGAAGAGGTAGCACTCTTGGTCTGGACATCGAGACAGCTACTCGTGCTGGAAAGCAAATAGTGGAGCGGATTCTGGAGAAAGAATCTGATGAGGCACTTAAAATGACTATTGCTTCAGTGCCGGCTTCATGCTACCTGACTGACATGACTCTTGAAGAAATGTCAAGGGAATGGTTCATGCTCATGCCCAAGCAGAAAGTGGCA---GGTTCCCTTTGCATCAGAATGGACCAGGCAATAATGGATAAAAACATCATATTGAAAGCAAACTTCAGTGTGATTTTTGACCGGCTGGAAACTCTAATACTACTTAGAGCTTTCACAGAAGAGGGAGCAGTTGTGGGAGAAATCTCACCGTTACCTTCTCTTCCAGGACATACTGATGAGGATGTCAAAAATGCA---ATTGGGGTCCTCATCGGAGGACTTGAATGGAATGATAACACAGTTCGAGTCTCTGAAAATCTACAGAGATTCGCTTGGAGAAGCAGTAATGAGGATGGGAGACCTCCACTCCCTCCAAAACAGAAACGAAAAATGGAGAGAACAATTGAGTCAGAAGTT---------------------TGA
		</sequence>
		<sequence>
			<taxon idref="1024430|avian_shorebirds|WestAsia|20120102|H2N7"/>
			ATGGATTCCAAT---ACTGTGTTGAGCTTTCAGGTAGACTGCTTTCTTTGGCATGTCCGCAAACGATTTGCAGACCAAGAAATGGGTGATGCCCCGTTCCTTGACCGGCTTCGCCGAGATCAGAAATCCCTAAGAGGAAGGGGCAGCACTCTTGGTCTGGACATCGAGACAGCTACTCGTGCAGGAAAGCAAATAGTGGAGCGGATTCTGGAGGAAGAGTCTGATGAGGCACTTAAAATGACTATTGCTTCAGTGCCGGCTTCACGCTACCTGACTGACATGACTCTTGAAGAAATGTCAAGGGAATGGTTCATGCTCATGCCCAAACAGAAAGTGGCA---GGTTCCCTTTGCATCAGAATGGACCAGGCAATAATGGATAAAAACATCATATTAAAAGCAAACTTCAGTGTGATTTTTGACCGGCTGGAAACTCTAATACTACTTAGAGCTTTCACAGAAGAGGGAGCGATTGTGGGAGAGATCTCACCATTACCTTCTCTTCCAGGACATACTGACGAGGATGTCAAAAATGCA---ATTGGGGTCCTCATCGGAGGACTTGAATGGAATGATAACACAGTTCGAGTCTCTGAAACTCTACAGAGATTCGCTTGGAGAAGCAGTAATGAGGATGGGAGACCTCCACTCCCTCCAAAGCAGAAACGGAAAATGGCGAGAACAATTGAGTCAGAAATT---------------------TGA
		</sequence>
		<sequence>
			<taxon idref="1001852|avian_shorebirds|EasternEurope|20061015|H6N2"/>
			ATGGATTCCAAC---ACTGTGTCAAGCTTTCAGGTAGACTGCTTTCTTTGGCATGTCCGCAAACGATTTGCAGACCAAGAACTGGGTGATGCCCCATTCCTTGACCGGCTTCGCCGAGATCAGAAGTCCCTGAGAGGAAGAGGCAGCACTCTTGGTCTGGACATCGAGACAGCCACTCGTGCGGGAAAGCAGATAGTGGAGCGGATTCTGGAGGAGGAATCTGATGAGGCACTTAAAATGACTATTGCTTCAGTGCCAGCTTCACGCTACCTAACTGACATGACTCTTGAAGAAATGTCAAGGGACTGGTTCATGCTCATGCCCAAACAGAAAGTGGCA---GGTTCCCTTTGCATCAGAATGGACCAGGCAATAATGGATAAAAACATCATATTGAAGGCAAACTTCAGTGTGATTTTTGACCGATTGGAAACCCTAATACTGCTTAGAGCTTTCACAGAAGAAGGAGCAATTGTGGGAGAAATCTCACCGTTACCTTCTCTTCCAGGACATACTGATGAGGATGTCAAAAATGCA---ATTGGGGTCCTCATCGGAGGACTTGAATGGAATGATAACACAGTTCGAGTCTCTGAAATTCTACAGAGATTCGCTTGGAGAAGCAGTAATGAGGATGGGAGACCTCCACTCCCTCCAAAGCAGAAACGGAAAATGGCGAGAACAATTGAGTCAGAAGTT---------------------TGA
		</sequence>
		<sequence>
			<taxon idref="1026268|avian_waterfowl|EastAsia|20130426|H3N2"/>
			ATGGATTCCAAC---ACTGTGTCAAGCTTTCAGGTAGACTGCTTTCTTTGGCATGTCCGCAAACGATTTGCAGACCAAGAACTGGGTGATGCCCCATTCCTTGACCGGCTTCGCCGAGATCAGAAGTCCCTAAGGGGAAGAGGCAGCACTCTTGGTCTGAACATCGAAACAGCTACTCGTGCGGGAAAGCAAATAGTGGAGCGGATTCTGGAAGAAGAATCTGATGAAGCACTTAAAATGACTATTGCTTCAGTGCCGGCTTCACGCTACCTAACTGACATGACTCTTGAAGAGATGTCAAGGGACTGGTTCATGCTCATGCCTAAGCAGAAAGTGGCA---GGTTCCCTTTGCATCAAAATGGACCAGGCAATAATGGATAAAAACATCATATTGAAGGCAAACTTCAGTGTGATTTTTGACCGGCTGGAGACCCTAATACTACTTAGAGCTTTCACAGAAGAAGGAGCAATTGTGGGAGAAATCTCACCGTTACCTTCTCTTCCAGGACATACTGATGAGGATGTCAAAAATGCA---ATTGGGGTCCTCATCGGAGGACTTGAATGGAATGATAACACAGTTCGAGTCTCTGAAACTCTACAGAGATTCGCTTGGAGAAGCAGTAATGAGGATGGGAGACCTCCACTCCCTCCAAAGCAGAAACGGAAAATGGCGAGAACAATTGAGTCAGAAGTT---------------------TGA
		</sequence>
		<sequence>
			<taxon idref="1008860|avian_waterfowl|WesternEurope|20060615|H11N9"/>
			ATGGATTCCAAC---ACTGTGTCAAGCTTTCAGGTAGACTGCTTTCTTTGGCATGTCCGCAAACGATTTGCAGACCAAGAACTGGGTGATGCCCCATTCCTTGACCGGCTTCGCCGTGATCAGAAGTCCCTAAGAGGAAGAGGCAGCACTCTTGGTCTGGACATCGAGACAGCTACTCGTGCGGGAAAGCAAATAGTGGAGCGGATTCTGGAGGAAGAATCTGATGAGGCACTTAAAATGACTATTGCTTCAGTGCCGGCTTCACGCTACCTAACTGACATGACTCTTGAAGAAATGTCAAGGGACTGGTTCATGCTCATGCCCAAGCAGAAAGTGGCA---GGTTCCCTTTGCATCAGAATGGACCAGGCAATAATGGATAAAAACATCATATTGAAAGCAAACTTCAGTGTAATTTTTGACCGGCTGGAAACCCTAATACTACTTAGAGCTTTCACAGAAGAAGGAGCAATTGTGGGAGAAATCTCACCGTTACCTTCTCTTCCAGGACATACTGATGAGGATGTCAAAAATGCA---ATTGGGGTCCTCATCGGAGGACTTGAATGGAATGATAACACAGTTCGAGTCTCTGAAACTCTACAGAGATTCGCTTGGAGAAGCAGTAATGAGGATGGGAGACCTCCACTCCCTCCAAAGCAGAAACGGAAAATGGCGAGAACAATTGAGTCAGAAGTT---------------------TGA
		</sequence>
		<sequence>
			<taxon idref="1024310|avian_waterfowl|NorthernEurope|20030917|H12N5"/>
			ATGGATTCCAAC---ACTGTGTCAAGCTTTCAGGTAGACTGCTTTCTTTGGCATGTCCGCAAACGATTTGCAGACCAAGAACTGGGTGATGCCCCATTCCTTGACCGGCTTCGCCGTGATCAGAAGTCCCTAAGAGGAAGAGGCAGCACTCTTGGTCTGGACATCGAGACAGCTACTCGTGCGGGAAAGCAAATAGTGGAGCGGATTCTGGAGGAAGAATCTGATGAGGCACTTAAAATGACTATTGCTTCAGTGCCGGCTTCACGCTACCTAACTGACATGACTCTTGAGGAAATGTCAAGGGACTGGTTCATGCTCATGCCCAAGCAGAAAGTGGCA---GGTTCCCTTTGCATCAGAATGGACCAGGCAATAATGGATAAAAACATCATATTGAAAGCAAACTTCAGTGTGATTTTTGACCGGCTGGAAACCCTAATACTACTTAGAGCTTTCACAGAAGAAGGAGCAATTGTGGGAGAAATCTCACCGTTACCTTCTCTTCCAGGACATACTGATGAGGATGTCAAAAATGCA---ATTGGGGTCCTCATCGGAGGACTTGAATGGAATGATAACACAGTTCGAGTCTCTGAAACTCTACAGAGATTCGCTTGGAGAAGCAGTAATGAGGATGGGAGACCTCCACTCCCTCCAAAGCAGAAACGGAAAATGGCGAGAACAACTGAGTCAGAAGTT---------------------TGA
		</sequence>
		<sequence>
			<taxon idref="1024250|avian_waterfowl|NorthernEurope|20070901|H8N4"/>
			ATGGATTCCAAC---ACTGTGTCAAGCTTTCAGGTAGACTGCTTTCTTTGGCATGTCCGCAAACGATTTGCAGACCAAGAACTGGGTGATGCCCCATTCCTTGATCGGCTTCGCCGTGATCAGAAGTCCCTAAGAGGAAGAGGCAGCACTCTTGGTCTGGACATCGAGACAGCTACTCGTGCGGGAAAGCAAATAGTGGAGCGGATTCTGGAGGAAGAATCTGATGAGGCACTTAAAATGACTATTGCTTCAGTGCCGGCTTCACGCTACCTAACTGACATGACTCTTGAAGAAATGTCAAGGGACTGGTTCATGCTCATGCCCAAGCAGAAAGTGGCA---GGTTCCCTTTGCATCAGGATGGACCAGGCAATAATGGATAAAAACATCATATTGAAAGCAAACTTCAGTGTGATTTTTGACCGGCTGGAAACCCTAATACTACTTAGAGCTTTCACAGAAGAAGGAGCAATTGTGGGAGAAATCTCACCGTTACCTTCTCTTCCAGGACATACTGATGAGGATGTCAAAAATGCA---ATTGGGGTCCTCATCGGAGGACTTGAATGGAATGATAACACAGTTCGAGTCTCTGAAACTCTACAGAGATTCGCTTGGAGAAGCAGTAATGAGGATGGGAGACCTCCACTCCCTCCAAAGCAGAAACGGAAAATGGCGAGAACAATTGAGTCAGAAGTT---------------------TGA
		</sequence>
		<sequence>
			<taxon idref="1021769|avian_waterfowl|NorthernEurope|20051103|H4N6"/>
			ATGGATTCCAAC---ACTGTGTCAAGCTTTCAGGTAGACTGCTTTCTTTGGCATGTCCGCAAACGATTTGCAGACCAAGAACTGGGTGATGCCCCATTCCTTGACCGGCTTCGCCGTGATCAGAAGTCCCTAAGAGGAAGAGGCAGCACTCTTGGTCTGGACATCGAGACAGCTACTCGTGCGGGAAAGCAAATAGTGGAGCGGATTCTGGAGGAAGAATCTGATGAGGCACTTAAAATGACTATTGCTTCAGTGCCGGCTTCACGCTACCTAACTGACATGACTCTTGAAGAAATGTCAAGGGACTGGTTCATGCTCATGCCCAAGCAGAAAGTGGCA---GGTTCCCTTTGCATCAGGATGGACCAGGCAATAATGGATAAAAACATCATATTGAAAGCAAACTTCAGTGTGATTTTTGACCGGCTGGAAACCCTAATACTACTTAGAGCTTTCACAGAAGAAGGAGCAATTGTGGGAGAAATCTCACCGTTACCTTCTCTTCCAGGACATACTGATGAGGATGTCAAAAATGCA---ATTGGGGTCCTCATCGGAGGACTTGAATGGAATGATAACACAGTTCGAGTCTCTGAAACTCTACAGAGATTCGCTTGGAGAAGCAGTAATGAGGATGGGAGACCTCCACTCCCTCCAAAGCAGAAACGGAAAATGGCGAGAACAATTGAGTCAGAAGTT---------------------TGA
		</sequence>
		<sequence>
			<taxon idref="1021765|avian_waterfowl|NorthernEurope|20051102|H4N6"/>
			ATGGATTCCAAC---ACTGTGTCAAGCTTTCAGGTAGACTGCTTTCTTTGGCATGTCCGCAAACGATTTGCAGACCAAGAACTGGGTGATGCCCCATTCCTTGACCGGCTTCGCCGTGATCAGAAGTCCCTAAGAGGAAGAGGCAGCACTCTTGGTCTGGACATCGAGACAGCTACTCGTGCGGGAAAGCAAATAGTGGAGCGGATTCTGGAGGAAGAATCTGATGAGGCACTTAAAATGACTATTGCTTCAGTGCCGGCTTCACGCTACCTAACTGACATGACTCTTGAAGAAATGTCAAGGGACTGGTTCATGCTCATGCCCAAGCAGAAAGTGGCA---GGTTCCCTTTGCATCAGGATGGACCAGGCAATAATGGATAAAAACATCATATTGAAAGCAAACTTCAGTGTGATTTTTGACCGGCTGGAAACCCTAATACTACTTAGAGCTTTCACAGAAGAAGGAGCAATTGTGGGAGAAATCTCACCGTTACCTTCTCTTCCAGGACATACTGATGAGGATGTCAAAAATGCA---ATTGGGGTCCTCATCGGAGGACTTGAATGGAATGATAACACAGTTCGAGTCTCTGAAACTCTACAGAGATTCGCTTGGAGAAGCAGTAATGAGGATGGGAGACCTCCACTCCCTCCAAAGCAGAAACGGAAAATGGCGAGAACAATTGAGTCAGAAGTT---------------------TGA
		</sequence>
		<sequence>
			<taxon idref="1024276|avian_waterfowl|NorthernEurope|20061023|H10N9"/>
[truncated: 686,683 more chars]
