# Supplementary material for: Ecological dynamics of influenza A viruses: cross-species transmission and global migration
Source: Sci Rep. 2016 Nov 9;6:36839. doi: 10.1038/srep36839 (PMC5101809; doi:10.1038/srep36839)
Supplement: Supplementary File 10 [file srep36839-s11.xml]

<?xml version="1.0" standalone="yes"?>

<!-- Generated by BEAUTi v1.8.2                                              -->
<!--       by Alexei J. Drummond, Andrew Rambaut and Marc A. Suchard         -->
<!--       Department of Computer Science, University of Auckland and        -->
<!--       Institute of Evolutionary Biology, University of Edinburgh        -->
<!--       David Geffen School of Medicine, University of California, Los Angeles-->
<!--       http://beast.bio.ed.ac.uk/                                        -->
<beast>

	<!-- The list of taxa to be analysed (can also include dates/ages).          -->
	<!-- ntax=661                                                                -->
	<taxa id="taxa">
		<taxon id="1020378|others|MidwestSouthAmerican|20100615|H18N11">
			<date value="2010.4520547945206" direction="forwards" units="years"/>
			<attr name="host">
				others
			</attr>
		</taxon>
		<taxon id="1012636|others|MiddleAmerica|20100915|H17N10">
			<date value="2010.704109589041" direction="forwards" units="years"/>
			<attr name="host">
				others
			</attr>
		</taxon>
		<taxon id="1012634|others|MiddleAmerica|20090515|H17N10">
			<date value="2009.3671232876711" direction="forwards" units="years"/>
			<attr name="host">
				others
			</attr>
		</taxon>
		<taxon id="1001552|others|NorthAmerica|19660615|H7N7">
			<date value="1966.4520547945206" direction="forwards" units="years"/>
			<attr name="host">
				others
			</attr>
		</taxon>
		<taxon id="1010115|others|CentralEurope|19560611|H7N7">
			<date value="1956.4426229508197" direction="forwards" units="years"/>
			<attr name="host">
				others
			</attr>
		</taxon>
		<taxon id="1017957|avian_shorebirds|NorthAmerica|20000524|H11N2">
			<date value="2000.3934426229507" direction="forwards" units="years"/>
			<attr name="host">
				avian_shorebirds
			</attr>
		</taxon>
		<taxon id="1007529|avian_waterfowl|SouthernSouthAmerica|20070515|H6N8">
			<date value="2007.3671232876711" direction="forwards" units="years"/>
			<attr name="host">
				avian_waterfowl
			</attr>
		</taxon>
		<taxon id="1012983|avian_waterfowl|SouthernSouthAmerica|20070615|H9N2">
			<date value="2007.4520547945206" direction="forwards" units="years"/>
			<attr name="host">
				avian_waterfowl
			</attr>
		</taxon>
		<taxon id="1011093|avian_waterfowl|SouthernSouthAmerica|20100629|H6N2">
			<date value="2010.490410958904" direction="forwards" units="years"/>
			<attr name="host">
				avian_waterfowl
			</attr>
		</taxon>
		<taxon id="1002156|others|EastAsia|19710615|H3N8">
			<date value="1971.4520547945206" direction="forwards" units="years"/>
			<attr name="host">
				others
			</attr>
		</taxon>
		<taxon id="1026049|others|NorthAmerica|20130615|H3N8">
			<date value="2013.4520547945206" direction="forwards" units="years"/>
			<attr name="host">
				others
			</attr>
		</taxon>
		<taxon id="1023610|avian_waterfowl|NorthAmerica|19830615|H1N1">
			<date value="1983.4520547945206" direction="forwards" units="years"/>
			<attr name="host">
				avian_waterfowl
			</attr>
		</taxon>
		<taxon id="1023765|avian_waterfowl|NorthAmerica|19760615|H11N9">
			<date value="1976.4535519125684" direction="forwards" units="years"/>
			<attr name="host">
				avian_waterfowl
			</attr>
		</taxon>
		<taxon id="1001054|swine|NorthAmerica|19570615|H1N1">
			<date value="1957.4520547945206" direction="forwards" units="years"/>
			<attr name="host">
				swine
			</attr>
		</taxon>
		<taxon id="1001232|swine|NorthAmerica|19610615|H1N1">
			<date value="1961.4520547945206" direction="forwards" units="years"/>
			<attr name="host">
				swine
			</attr>
		</taxon>
		<taxon id="1001689|swine|NorthAmerica|19660615|H1N1">
			<date value="1966.4520547945206" direction="forwards" units="years"/>
			<attr name="host">
				swine
			</attr>
		</taxon>
		<taxon id="1000674|swine|NorthAmerica|19670615|H1N1">
			<date value="1967.4520547945206" direction="forwards" units="years"/>
			<attr name="host">
				swine
			</attr>
		</taxon>
		<taxon id="26743|swine|NorthAmerica|19700615|H1N1">
			<date value="1970.4520547945206" direction="forwards" units="years"/>
			<attr name="host">
				swine
			</attr>
		</taxon>
		<taxon id="26737|swine|NorthAmerica|19710615|H1N1">
			<date value="1971.4520547945206" direction="forwards" units="years"/>
			<attr name="host">
				swine
			</attr>
		</taxon>
		<taxon id="1018546|human|NorthAmerica|19760615|H1N1">
			<date value="1976.4535519125684" direction="forwards" units="years"/>
			<attr name="host">
				human
			</attr>
		</taxon>
		<taxon id="1009957|swine|EastAsia|20000915|H1N1">
			<date value="2000.704918032787" direction="forwards" units="years"/>
			<attr name="host">
				swine
			</attr>
		</taxon>
		<taxon id="1007002|swine|EastAsia|20090604|H1N1">
			<date value="2009.4219178082192" direction="forwards" units="years"/>
			<attr name="host">
				swine
			</attr>
		</taxon>
		<taxon id="1007003|swine|EastAsia|20080901|H1N1">
			<date value="2008.6666666666667" direction="forwards" units="years"/>
			<attr name="host">
				swine
			</attr>
		</taxon>
		<taxon id="1009932|swine|EastAsia|20010327|H1N1">
			<date value="2001.2328767123288" direction="forwards" units="years"/>
			<attr name="host">
				swine
			</attr>
		</taxon>
		<taxon id="1014764|swine|WesternEurope|19901207|H1N1">
			<date value="1990.9315068493152" direction="forwards" units="years"/>
			<attr name="host">
				swine
			</attr>
		</taxon>
		<taxon id="28056|swine|EastAsia|20050615|H1N1">
			<date value="2005.4520547945206" direction="forwards" units="years"/>
			<attr name="host">
				swine
			</attr>
		</taxon>
		<taxon id="1003326|swine|EastAsia|20060615|H1N2">
			<date value="2006.4520547945206" direction="forwards" units="years"/>
			<attr name="host">
				swine
			</attr>
		</taxon>
		<taxon id="28060|swine|EastAsia|20050615|H1N2">
			<date value="2005.4520547945206" direction="forwards" units="years"/>
			<attr name="host">
				swine
			</attr>
		</taxon>
		<taxon id="28059|swine|EastAsia|20040615|H1N2">
			<date value="2004.4535519125684" direction="forwards" units="years"/>
			<attr name="host">
				swine
			</attr>
		</taxon>
		<taxon id="28057|swine|EastAsia|20040615|H1N2">
			<date value="2004.4535519125684" direction="forwards" units="years"/>
			<attr name="host">
				swine
			</attr>
		</taxon>
		<taxon id="28058|swine|EastAsia|20000615|H1N2">
			<date value="2000.4535519125684" direction="forwards" units="years"/>
			<attr name="host">
				swine
			</attr>
		</taxon>
		<taxon id="1000475|swine|NorthAmerica|20030615|H1N1">
			<date value="2003.4520547945206" direction="forwards" units="years"/>
			<attr name="host">
				swine
			</attr>
		</taxon>
		<taxon id="1000334|swine|NorthAmerica|20040615|H1N2">
			<date value="2004.4535519125684" direction="forwards" units="years"/>
			<attr name="host">
				swine
			</attr>
		</taxon>
		<taxon id="1000675|swine|NorthAmerica|19420615|H1N1">
			<date value="1942.4520547945206" direction="forwards" units="years"/>
			<attr name="host">
				swine
			</attr>
		</taxon>
		<taxon id="1010340|human|WesternEurope|19330601|H1N1">
			<date value="1933.4136986301369" direction="forwards" units="years"/>
			<attr name="host">
				human
			</attr>
		</taxon>
		<taxon id="16804|human|WesternEurope|19330615|H1N1">
			<date value="1933.4520547945206" direction="forwards" units="years"/>
			<attr name="host">
				human
			</attr>
		</taxon>
		<taxon id="1018547|human|NorthAmerica|19760615|H1N1">
			<date value="1976.4535519125684" direction="forwards" units="years"/>
			<attr name="host">
				human
			</attr>
		</taxon>
		<taxon id="1013205|human|Oceania|19890615|H3N2">
			<date value="1989.4520547945206" direction="forwards" units="years"/>
			<attr name="host">
				human
			</attr>
		</taxon>
		<taxon id="1018414|human|Oceania|19680615|H3N2">
			<date value="1968.4535519125684" direction="forwards" units="years"/>
			<attr name="host">
				human
			</attr>
		</taxon>
		<taxon id="24225|human|NorthAmerica|19400615|H1N1">
			<date value="1940.4535519125684" direction="forwards" units="years"/>
			<attr name="host">
				human
			</attr>
		</taxon>
		<taxon id="1018537|human|NorthAmerica|19470615|H1N1">
			<date value="1947.4520547945206" direction="forwards" units="years"/>
			<attr name="host">
				human
			</attr>
		</taxon>
		<taxon id="1004055|human|NorthAmerica|19470615|H1N1">
			<date value="1947.4520547945206" direction="forwards" units="years"/>
			<attr name="host">
				human
			</attr>
		</taxon>
		<taxon id="25895|human|NorthAmerica|19480615|H1N1">
			<date value="1948.4535519125684" direction="forwards" units="years"/>
			<attr name="host">
				human
			</attr>
		</taxon>
		<taxon id="1018539|human|SouthernEurope|19490615|H1N1">
			<date value="1949.4520547945206" direction="forwards" units="years"/>
			<attr name="host">
				human
			</attr>
		</taxon>
		<taxon id="16779|human|EasternEurope|19770615|H1N1">
			<date value="1977.4520547945206" direction="forwards" units="years"/>
			<attr name="host">
				human
			</attr>
		</taxon>
		<taxon id="23259|human|EastAsia|19770615|H1N1">
			<date value="1977.4520547945206" direction="forwards" units="years"/>
			<attr name="host">
				human
			</attr>
		</taxon>
		<taxon id="26149|human|EasternSouthAmerica|19780615|H1N1">
			<date value="1978.4520547945206" direction="forwards" units="years"/>
			<attr name="host">
				human
			</attr>
		</taxon>
		<taxon id="26107|human|NorthAmerica|19800615|H1N1">
			<date value="1980.4535519125684" direction="forwards" units="years"/>
			<attr name="host">
				human
			</attr>
		</taxon>
		<taxon id="26373|human|NorthAmerica|19810615|H1N1">
			<date value="1981.4520547945206" direction="forwards" units="years"/>
			<attr name="host">
				human
			</attr>
		</taxon>
		<taxon id="24127|human|NorthAmerica|19830615|H1N1">
			<date value="1983.4520547945206" direction="forwards" units="years"/>
			<attr name="host">
				human
			</attr>
		</taxon>
		<taxon id="23641|human|NorthAmerica|19800615|H1N1">
			<date value="1980.4535519125684" direction="forwards" units="years"/>
			<attr name="host">
				human
			</attr>
		</taxon>
		<taxon id="1002397|human|SouthernEurope|19890102|H1N1">
			<date value="1989.0027397260274" direction="forwards" units="years"/>
			<attr name="host">
				human
			</attr>
		</taxon>
		<taxon id="1000980|swine|EastAsia|20040615|H1N1">
			<date value="2004.4535519125684" direction="forwards" units="years"/>
			<attr name="host">
				swine
			</attr>
		</taxon>
		<taxon id="1012079|human|MidwestSouthAmerican|20090114|H1N1">
			<date value="2009.035616438356" direction="forwards" units="years"/>
			<attr name="host">
				human
			</attr>
		</taxon>
		<taxon id="1014410|human|SouthernSouthAmerica|20010615|H1N1">
			<date value="2001.4520547945206" direction="forwards" units="years"/>
			<attr name="host">
				human
			</attr>
		</taxon>
		<taxon id="25433|human|NorthAmerica|19860615|H1N1">
			<date value="1986.4520547945206" direction="forwards" units="years"/>
			<attr name="host">
				human
			</attr>
		</taxon>
		<taxon id="26579|human|NorthAmerica|19510615|H1N1">
			<date value="1951.4520547945206" direction="forwards" units="years"/>
			<attr name="host">
				human
			</attr>
		</taxon>
		<taxon id="26377|human|SoutheastAsia|19540615|H1N1">
			<date value="1954.4520547945206" direction="forwards" units="years"/>
			<attr name="host">
				human
			</attr>
		</taxon>
		<taxon id="23265|human|NorthAmerica|19500615|H1N1">
			<date value="1950.4520547945206" direction="forwards" units="years"/>
			<attr name="host">
				human
			</attr>
		</taxon>
		<taxon id="1018413|human|NorthAmerica|19570615|H1N1">
			<date value="1957.4520547945206" direction="forwards" units="years"/>
			<attr name="host">
				human
			</attr>
		</taxon>
		<taxon id="1014950|human|EastAsia|19570615|H1N1">
			<date value="1957.4520547945206" direction="forwards" units="years"/>
			<attr name="host">
				human
			</attr>
		</taxon>
		<taxon id="1014955|human|NorthAmerica|19600615|H2N2">
			<date value="1960.4535519125684" direction="forwards" units="years"/>
			<attr name="host">
				human
			</attr>
		</taxon>
		<taxon id="1026396|human|EastAsia|19570615|H2N2">
			<date value="1957.4520547945206" direction="forwards" units="years"/>
			<attr name="host">
				human
			</attr>
		</taxon>
		<taxon id="1003151|human|EasternEurope|19650615|H2N2">
			<date value="1965.4520547945206" direction="forwards" units="years"/>
			<attr name="host">
				human
			</attr>
		</taxon>
		<taxon id="26637|human|NorthAmerica|19570615|H2N2">
			<date value="1957.4520547945206" direction="forwards" units="years"/>
			<attr name="host">
				human
			</attr>
		</taxon>
		<taxon id="26369|human|NorthAmerica|19580129|H2N2">
			<date value="1958.0767123287671" direction="forwards" units="years"/>
			<attr name="host">
				human
			</attr>
		</taxon>
		<taxon id="1001900|human|EasternEurope|19590615|H2N2">
			<date value="1959.4520547945206" direction="forwards" units="years"/>
			<attr name="host">
				human
			</attr>
		</taxon>
		<taxon id="1026397|human|EastAsia|19570615|H2N2">
			<date value="1957.4520547945206" direction="forwards" units="years"/>
			<attr name="host">
				human
			</attr>
		</taxon>
		<taxon id="1026133|human|WesternEurope|19570911|H2N2">
			<date value="1957.6931506849314" direction="forwards" units="years"/>
			<attr name="host">
				human
			</attr>
		</taxon>
		<taxon id="26607|human|NorthAmerica|19600615|H2N2">
			<date value="1960.4535519125684" direction="forwards" units="years"/>
			<attr name="host">
				human
			</attr>
		</taxon>
		<taxon id="1014953|human|WesternEurope|19630615|H2N2">
			<date value="1963.4520547945206" direction="forwards" units="years"/>
			<attr name="host">
				human
			</attr>
		</taxon>
		<taxon id="1002101|human|NorthAmerica|19680615|H2N2">
			<date value="1968.4535519125684" direction="forwards" units="years"/>
			<attr name="host">
				human
			</attr>
		</taxon>
		<taxon id="1014951|human|EastAsia|19570615|H2N2">
			<date value="1957.4520547945206" direction="forwards" units="years"/>
			<attr name="host">
				human
			</attr>
		</taxon>
		<taxon id="1026398|human|EasternEurope|19630615|H2N2">
			<date value="1963.4520547945206" direction="forwards" units="years"/>
			<attr name="host">
				human
			</attr>
		</taxon>
		<taxon id="1002103|human|CentralEurope|19650615|H2N2">
			<date value="1965.4520547945206" direction="forwards" units="years"/>
			<attr name="host">
				human
			</attr>
		</taxon>
		<taxon id="1001938|human|CentralEurope|19640615|H2N2">
			<date value="1964.4535519125684" direction="forwards" units="years"/>
			<attr name="host">
				human
			</attr>
		</taxon>
		<taxon id="1026400|human|Oceania|19680615|H2N2">
			<date value="1968.4535519125684" direction="forwards" units="years"/>
			<attr name="host">
				human
			</attr>
		</taxon>
		<taxon id="1001939|human|CentralAsia|19670615|H2N2">
			<date value="1967.4520547945206" direction="forwards" units="years"/>
			<attr name="host">
				human
			</attr>
		</taxon>
		<taxon id="22619|human|EastAsia|19710615|H3N2">
			<date value="1971.4520547945206" direction="forwards" units="years"/>
			<attr name="host">
				human
			</attr>
		</taxon>
		<taxon id="21973|human|EastAsia|19720615|H3N2">
			<date value="1972.4535519125684" direction="forwards" units="years"/>
			<attr name="host">
				human
			</attr>
		</taxon>
		<taxon id="26205|human|NorthAmerica|19670615|H2N2">
			<date value="1967.4520547945206" direction="forwards" units="years"/>
			<attr name="host">
				human
			</attr>
		</taxon>
		<taxon id="26207|human|NorthAmerica|19680615|H2N2">
			<date value="1968.4535519125684" direction="forwards" units="years"/>
			<attr name="host">
				human
			</attr>
		</taxon>
		<taxon id="26859|human|NorthAmerica|19700615|H3N2">
			<date value="1970.4520547945206" direction="forwards" units="years"/>
			<attr name="host">
				human
			</attr>
		</taxon>
		<taxon id="22527|human|EastAsia|19690615|H3N2">
			<date value="1969.4520547945206" direction="forwards" units="years"/>
			<attr name="host">
				human
			</attr>
		</taxon>
		<taxon id="16775|human|NorthAmerica|19710615|H3N2">
			<date value="1971.4520547945206" direction="forwards" units="years"/>
			<attr name="host">
				human
			</attr>
		</taxon>
		<taxon id="1013153|human|WesternEurope|19710615|H3N2">
			<date value="1971.4520547945206" direction="forwards" units="years"/>
			<attr name="host">
				human
			</attr>
		</taxon>
		<taxon id="26525|human|NorthAmerica|19710615|H3N2">
			<date value="1971.4520547945206" direction="forwards" units="years"/>
			<attr name="host">
				human
			</attr>
		</taxon>
		<taxon id="1013156|human|WesternEurope|19720615|H3N2">
			<date value="1972.4535519125684" direction="forwards" units="years"/>
			<attr name="host">
				human
			</attr>
		</taxon>
		<taxon id="21967|human|EastAsia|19730615|H3N2">
			<date value="1973.4520547945206" direction="forwards" units="years"/>
			<attr name="host">
				human
			</attr>
		</taxon>
		<taxon id="1014802|swine|WesternEurope|19900806|H3N2">
			<date value="1990.5945205479452" direction="forwards" units="years"/>
			<attr name="host">
				swine
			</attr>
		</taxon>
		<taxon id="1013159|human|Oceania|19730615|H3N2">
			<date value="1973.4520547945206" direction="forwards" units="years"/>
			<attr name="host">
				human
			</attr>
		</taxon>
		<taxon id="1013161|human|WesternEurope|19740615|H3N2">
			<date value="1974.4520547945206" direction="forwards" units="years"/>
			<attr name="host">
				human
			</attr>
		</taxon>
		<taxon id="22017|human|EastAsia|19750615|H3N2">
			<date value="1975.4520547945206" direction="forwards" units="years"/>
			<attr name="host">
				human
			</attr>
		</taxon>
		<taxon id="1014165|swine|EastAsia|20080715|H3N2">
			<date value="2008.535519125683" direction="forwards" units="years"/>
			<attr name="host">
				swine
			</attr>
		</taxon>
		<taxon id="1020931|human|WesternEurope|19760615|H3N2">
			<date value="1976.4535519125684" direction="forwards" units="years"/>
			<attr name="host">
				human
			</attr>
		</taxon>
		<taxon id="22631|human|NorthAmerica|19770615|H3N2">
			<date value="1977.4520547945206" direction="forwards" units="years"/>
			<attr name="host">
				human
			</attr>
		</taxon>
		<taxon id="22621|human|NorthAmerica|19780615|H3N2">
			<date value="1978.4520547945206" direction="forwards" units="years"/>
			<attr name="host">
				human
			</attr>
		</taxon>
		<taxon id="26117|human|NorthAmerica|19780615|H3N2">
			<date value="1978.4520547945206" direction="forwards" units="years"/>
			<attr name="host">
				human
			</attr>
		</taxon>
		<taxon id="1001055|human|SoutheastAsia|19790615|H3N2">
			<date value="1979.4520547945206" direction="forwards" units="years"/>
			<attr name="host">
				human
			</attr>
		</taxon>
		<taxon id="1013179|human|WesternEurope|19801201|H3N2">
			<date value="1980.9153005464482" direction="forwards" units="years"/>
			<attr name="host">
				human
			</attr>
		</taxon>
		<taxon id="1013184|human|NorthernEurope|19830615|H3N2">
			<date value="1983.4520547945206" direction="forwards" units="years"/>
			<attr name="host">
				human
			</attr>
		</taxon>
		<taxon id="22669|human|NorthAmerica|19800615|H3N2">
			<date value="1980.4535519125684" direction="forwards" units="years"/>
			<attr name="host">
				human
			</attr>
		</taxon>
		<taxon id="1014016|human|SoutheastAsia|19820615|H3N2">
			<date value="1982.4520547945206" direction="forwards" units="years"/>
			<attr name="host">
				human
			</attr>
		</taxon>
		<taxon id="1013182|human|WesternEurope|19821201|H3N2">
			<date value="1982.9150684931508" direction="forwards" units="years"/>
			<attr name="host">
				human
			</attr>
		</taxon>
		<taxon id="1013189|human|Oceania|19850615|H3N2">
			<date value="1985.4520547945206" direction="forwards" units="years"/>
			<attr name="host">
				human
			</attr>
		</taxon>
		<taxon id="1013194|human|WesternEurope|19880301|H3N2">
			<date value="1988.1639344262296" direction="forwards" units="years"/>
			<attr name="host">
				human
			</attr>
		</taxon>
		<taxon id="21965|human|EastAsia|19850615|H3N2">
			<date value="1985.4520547945206" direction="forwards" units="years"/>
			<attr name="host">
				human
			</attr>
		</taxon>
		<taxon id="1014020|human|EasternEurope|19860615|H3N2">
			<date value="1986.4520547945206" direction="forwards" units="years"/>
			<attr name="host">
				human
			</attr>
		</taxon>
		<taxon id="1013197|human|WesternEurope|19890615|H3N2">
			<date value="1989.4520547945206" direction="forwards" units="years"/>
			<attr name="host">
				human
			</attr>
		</taxon>
		<taxon id="1013191|human|EastAsia|19870615|H3N2">
			<date value="1987.4520547945206" direction="forwards" units="years"/>
			<attr name="host">
				human
			</attr>
		</taxon>
		<taxon id="1013326|human|Oceania|19880615|H3N2">
			<date value="1988.4535519125684" direction="forwards" units="years"/>
			<attr name="host">
				human
			</attr>
		</taxon>
		<taxon id="1013327|human|NorthAmerica|19880615|H3N2">
			<date value="1988.4535519125684" direction="forwards" units="years"/>
			<attr name="host">
				human
			</attr>
		</taxon>
		<taxon id="1002398|human|SouthernEurope|19880205|H3N2">
			<date value="1988.0956284153006" direction="forwards" units="years"/>
			<attr name="host">
				human
			</attr>
		</taxon>
		<taxon id="1013196|human|NorthAmerica|19890615|H3N2">
			<date value="1989.4520547945206" direction="forwards" units="years"/>
			<attr name="host">
				human
			</attr>
		</taxon>
		<taxon id="1013214|human|Oceania|19910615|H3N2">
			<date value="1991.4520547945206" direction="forwards" units="years"/>
			<attr name="host">
				human
			</attr>
		</taxon>
		<taxon id="1013216|human|CentralEurope|19910615|H3N2">
			<date value="1991.4520547945206" direction="forwards" units="years"/>
			<attr name="host">
				human
			</attr>
		</taxon>
		<taxon id="1013193|human|WesternEurope|19880615|H3N2">
			<date value="1988.4535519125684" direction="forwards" units="years"/>
			<attr name="host">
				human
			</attr>
		</taxon>
		<taxon id="1013204|human|SoutheastAsia|19890615|H3N2">
			<date value="1989.4520547945206" direction="forwards" units="years"/>
			<attr name="host">
				human
			</attr>
		</taxon>
		<taxon id="1013206|human|Oceania|19890615|H3N2">
			<date value="1989.4520547945206" direction="forwards" units="years"/>
			<attr name="host">
				human
			</attr>
		</taxon>
		<taxon id="1013230|human|EastAsia|19920615|H3N2">
			<date value="1992.4535519125684" direction="forwards" units="years"/>
			<attr name="host">
				human
			</attr>
		</taxon>
		<taxon id="23941|human|NorthAmerica|19930203|H3N2">
			<date value="1993.0904109589042" direction="forwards" units="years"/>
			<attr name="host">
				human
			</attr>
		</taxon>
		<taxon id="1013287|human|EastAsia|19930615|H3N2">
			<date value="1993.4520547945206" direction="forwards" units="years"/>
			<attr name="host">
				human
			</attr>
		</taxon>
		<taxon id="1013259|human|NorthernEurope|19921101|H3N2">
			<date value="1992.8333333333333" direction="forwards" units="years"/>
			<attr name="host">
				human
			</attr>
		</taxon>
		<taxon id="1013275|human|SouthernEurope|19930615|H3N2">
			<date value="1993.4520547945206" direction="forwards" units="years"/>
			<attr name="host">
				human
			</attr>
		</taxon>
		<taxon id="1013289|human|EastAsia|19940802|H3N2">
			<date value="1994.5835616438355" direction="forwards" units="years"/>
			<attr name="host">
				human
			</attr>
		</taxon>
		<taxon id="1013130|human|NorthernEurope|19970615|H3N2">
			<date value="1997.4520547945206" direction="forwards" units="years"/>
			<attr name="host">
				human
			</attr>
		</taxon>
		<taxon id="1013104|human|SoutheastAsia|19931221|H3N2">
			<date value="1993.9698630136986" direction="forwards" units="years"/>
			<attr name="host">
				human
			</attr>
		</taxon>
		<taxon id="24149|human|NorthAmerica|19940114|H3N2">
			<date value="1994.035616438356" direction="forwards" units="years"/>
			<attr name="host">
				human
			</attr>
		</taxon>
		<taxon id="1013293|human|NorthernEurope|19950615|H3N2">
			<date value="1995.4520547945206" direction="forwards" units="years"/>
			<attr name="host">
				human
			</attr>
		</taxon>
		<taxon id="1013306|human|WesternEurope|19960130|H3N2">
			<date value="1996.0792349726776" direction="forwards" units="years"/>
			<attr name="host">
				human
			</attr>
		</taxon>
		<taxon id="23773|human|NorthAmerica|19960122|H3N2">
			<date value="1996.0573770491803" direction="forwards" units="years"/>
			<attr name="host">
				human
			</attr>
		</taxon>
		<taxon id="23969|human|NorthAmerica|19950218|H3N2">
			<date value="1995.131506849315" direction="forwards" units="years"/>
			<attr name="host">
				human
			</attr>
		</taxon>
		<taxon id="1013304|human|EastAsia|19961002|H3N2">
			<date value="1996.7513661202186" direction="forwards" units="years"/>
			<attr name="host">
				human
			</attr>
		</taxon>
		<taxon id="1013110|human|EastAsia|19940601|H3N2">
			<date value="1994.4136986301369" direction="forwards" units="years"/>
			<attr name="host">
				human
			</attr>
		</taxon>
		<taxon id="1014028|human|SouthAfrica|19940615|H3N2">
			<date value="1994.4520547945206" direction="forwards" units="years"/>
			<attr name="host">
				human
			</attr>
		</taxon>
		<taxon id="1013297|human|WesternEurope|19951120|H3N2">
			<date value="1995.8849315068494" direction="forwards" units="years"/>
			<attr name="host">
				human
			</attr>
		</taxon>
		<taxon id="23963|human|NorthAmerica|19941202|H3N2">
			<date value="1994.9178082191781" direction="forwards" units="years"/>
			<attr name="host">
				human
			</attr>
		</taxon>
		<taxon id="23605|human|NorthAmerica|19951214|H3N2">
			<date value="1995.9506849315069" direction="forwards" units="years"/>
			<attr name="host">
				human
			</attr>
		</taxon>
		<taxon id="1013299|human|CentralEurope|19960615|H3N2">
			<date value="1996.4535519125684" direction="forwards" units="years"/>
			<attr name="host">
				human
			</attr>
		</taxon>
		<taxon id="1013125|human|SoutheastAsia|19960212|H3N2">
			<date value="1996.1147540983607" direction="forwards" units="years"/>
			<attr name="host">
				human
			</attr>
		</taxon>
		<taxon id="1013301|human|EastAsia|19960304|H3N2">
			<date value="1996.172131147541" direction="forwards" units="years"/>
			<attr name="host">
				human
			</attr>
		</taxon>
		<taxon id="23397|human|NorthAmerica|19961209|H3N2">
			<date value="1996.9371584699454" direction="forwards" units="years"/>
			<attr name="host">
				human
			</attr>
		</taxon>
		<taxon id="1013330|human|Oceania|19960615|H3N2">
			<date value="1996.4535519125684" direction="forwards" units="years"/>
			<attr name="host">
				human
			</attr>
		</taxon>
		<taxon id="24119|human|NorthAmerica|19961112|H3N2">
			<date value="1996.863387978142" direction="forwards" units="years"/>
			<attr name="host">
				human
			</attr>
		</taxon>
		<taxon id="1002399|human|SouthernEurope|19970106|H3N2">
			<date value="1997.013698630137" direction="forwards" units="years"/>
			<attr name="host">
				human
			</attr>
		</taxon>
		<taxon id="1013331|human|WesternEurope|19980114|H3N2">
			<date value="1998.035616438356" direction="forwards" units="years"/>
			<attr name="host">
				human
			</attr>
		</taxon>
		<taxon id="22613|human|NorthAmerica|20000109|H3N2">
			<date value="2000.0218579234972" direction="forwards" units="years"/>
			<attr name="host">
				human
			</attr>
		</taxon>
		<taxon id="1013332|human|WesternEurope|19991001|H3N2">
			<date value="1999.7479452054795" direction="forwards" units="years"/>
			<attr name="host">
				human
			</attr>
		</taxon>
		<taxon id="22569|human|NorthAmerica|19971226|H3N2">
			<date value="1997.9835616438356" direction="forwards" units="years"/>
			<attr name="host">
				human
			</attr>
		</taxon>
		<taxon id="21753|human|NorthAmerica|19990209|H3N2">
			<date value="1999.1068493150685" direction="forwards" units="years"/>
			<attr name="host">
				human
			</attr>
		</taxon>
		<taxon id="21945|human|NorthAmerica|19991217|H3N2">
			<date value="1999.958904109589" direction="forwards" units="years"/>
			<attr name="host">
				human
			</attr>
		</taxon>
		<taxon id="21487|human|NorthAmerica|19981228|H3N2">
			<date value="1998.9890410958903" direction="forwards" units="years"/>
			<attr name="host">
				human
			</attr>
		</taxon>
		<taxon id="1020710|swine|NorthAmerica|20090924|H3N2">
			<date value="2009.7287671232878" direction="forwards" units="years"/>
			<attr name="host">
				swine
			</attr>
		</taxon>
		<taxon id="1013310|human|WesternEurope|20000106|H3N2">
			<date value="2000.0136612021859" direction="forwards" units="years"/>
			<attr name="host">
				human
			</attr>
		</taxon>
		<taxon id="23223|human|Oceania|20000905|H3N2">
			<date value="2000.6775956284152" direction="forwards" units="years"/>
			<attr name="host">
				human
			</attr>
		</taxon>
		<taxon id="22633|human|NorthAmerica|20030129|H1N2">
			<date value="2003.0767123287671" direction="forwards" units="years"/>
			<attr name="host">
				human
			</attr>
		</taxon>
		<taxon id="21927|human|NorthAmerica|20021216|H1N2">
			<date value="2002.9561643835616" direction="forwards" units="years"/>
			<attr name="host">
				human
			</attr>
		</taxon>
		<taxon id="1014032|human|EasternEurope|19990615|H3N2">
			<date value="1999.4520547945206" direction="forwards" units="years"/>
			<attr name="host">
				human
			</attr>
		</taxon>
		<taxon id="1013638|human|SoutheastAsia|19991009|H3N2">
			<date value="1999.7698630136986" direction="forwards" units="years"/>
			<attr name="host">
				human
			</attr>
		</taxon>
		<taxon id="1019318|swine|EastAsia|20100215|H3N2">
			<date value="2010.123287671233" direction="forwards" units="years"/>
			<attr name="host">
				swine
			</attr>
		</taxon>
		<taxon id="1014167|swine|EastAsia|20080315|H1N2">
			<date value="2008.2021857923498" direction="forwards" units="years"/>
			<attr name="host">
				swine
			</attr>
		</taxon>
		<taxon id="1013635|human|SoutheastAsia|19990716|H3N2">
			<date value="1999.5369863013698" direction="forwards" units="years"/>
			<attr name="host">
				human
			</attr>
		</taxon>
		<taxon id="25905|human|Oceania|20000919|H3N2">
			<date value="2000.7158469945355" direction="forwards" units="years"/>
			<attr name="host">
				human
			</attr>
		</taxon>
		<taxon id="1012422|human|SoutheastAsia|20010615|H3N2">
			<date value="2001.4520547945206" direction="forwards" units="years"/>
			<attr name="host">
				human
			</attr>
		</taxon>
		<taxon id="1000347|human|EastAsia|20020615|H3N2">
			<date value="2002.4520547945206" direction="forwards" units="years"/>
			<attr name="host">
				human
			</attr>
		</taxon>
		<taxon id="1010423|human|SoutheastAsia|20031008|H3N2">
			<date value="2003.7671232876712" direction="forwards" units="years"/>
			<attr name="host">
				human
			</attr>
		</taxon>
		<taxon id="1001418|human|NorthAmerica|20070305|H3N2">
			<date value="2007.172602739726" direction="forwards" units="years"/>
			<attr name="host">
				human
			</attr>
		</taxon>
		<taxon id="1012430|human|SoutheastAsia|20030814|H3N2">
			<date value="2003.6164383561643" direction="forwards" units="years"/>
			<attr name="host">
				human
			</attr>
		</taxon>
		<taxon id="1012432|human|SoutheastAsia|20040615|H3N2">
			<date value="2004.4535519125684" direction="forwards" units="years"/>
			<attr name="host">
				human
			</attr>
		</taxon>
		<taxon id="1012702|human|EastAsia|20020615|H3N2">
			<date value="2002.4520547945206" direction="forwards" units="years"/>
			<attr name="host">
				human
			</attr>
		</taxon>
		<taxon id="1002309|human|NorthAmerica|20030319|H3N2">
			<date value="2003.2109589041097" direction="forwards" units="years"/>
			<attr name="host">
				human
			</attr>
		</taxon>
		<taxon id="1013143|human|WesternEurope|20030420|H3N2">
			<date value="2003.2986301369863" direction="forwards" units="years"/>
			<attr name="host">
				human
			</attr>
		</taxon>
		<taxon id="1014040|human|EastAsia|20030615|H3N2">
			<date value="2003.4520547945206" direction="forwards" units="years"/>
			<attr name="host">
				human
			</attr>
		</taxon>
		<taxon id="1000494|human|EastAsia|20030615|H3N2">
			<date value="2003.4520547945206" direction="forwards" units="years"/>
			<attr name="host">
				human
			</attr>
		</taxon>
		<taxon id="1002763|human|EastAsia|20040102|H3N2">
			<date value="2004.0027322404371" direction="forwards" units="years"/>
			<attr name="host">
				human
			</attr>
		</taxon>
		<taxon id="1000665|human|EastAsia|20040615|H3N2">
			<date value="2004.4535519125684" direction="forwards" units="years"/>
			<attr name="host">
				human
			</attr>
		</taxon>
		<taxon id="1011653|human|EastAsia|20040702|H3N2">
			<date value="2004.5" direction="forwards" units="years"/>
			<attr name="host">
				human
			</attr>
		</taxon>
		<taxon id="1013680|human|SoutheastAsia|20060111|H3N2">
			<date value="2006.027397260274" direction="forwards" units="years"/>
			<attr name="host">
				human
			</attr>
		</taxon>
		<taxon id="1012508|human|SoutheastAsia|20060110|H3N2">
			<date value="2006.0246575342467" direction="forwards" units="years"/>
			<attr name="host">
				human
			</attr>
		</taxon>
		<taxon id="1025346|human|SouthernSouthAmerica|20120620|H3N2">
			<date value="2012.467213114754" direction="forwards" units="years"/>
			<attr name="host">
				human
			</attr>
		</taxon>
		<taxon id="1024487|human|NorthAmerica|20130103|H3N2">
			<date value="2013.0054794520547" direction="forwards" units="years"/>
			<attr name="host">
				human
			</attr>
		</taxon>
		<taxon id="1013309|human|WesternEurope|19981216|H3N2">
			<date value="1998.9561643835616" direction="forwards" units="years"/>
			<attr name="host">
				human
			</attr>
		</taxon>
		<taxon id="24593|human|Oceania|20010711|H3N2">
			<date value="2001.5232876712328" direction="forwards" units="years"/>
			<attr name="host">
				human
			</attr>
		</taxon>
		<taxon id="22537|human|EastAsia|19940615|H3N2">
			<date value="1994.4520547945206" direction="forwards" units="years"/>
			<attr name="host">
				human
			</attr>
		</taxon>
		<taxon id="1013239|human|WesternEurope|19911219|H3N2">
			<date value="1991.964383561644" direction="forwards" units="years"/>
			<attr name="host">
				human
			</attr>
		</taxon>
		<taxon id="1013280|human|WesternEurope|19931201|H3N2">
			<date value="1993.9150684931508" direction="forwards" units="years"/>
			<attr name="host">
				human
			</attr>
		</taxon>
		<taxon id="1013290|human|WesternEurope|19940105|H3N2">
			<date value="1994.0109589041097" direction="forwards" units="years"/>
			<attr name="host">
				human
			</attr>
		</taxon>
		<taxon id="1013208|human|NorthAmerica|19900615|H3N2">
			<date value="1990.4520547945206" direction="forwards" units="years"/>
			<attr name="host">
				human
			</attr>
		</taxon>
		<taxon id="23053|human|NorthAmerica|19850615|H3N2">
			<date value="1985.4520547945206" direction="forwards" units="years"/>
			<attr name="host">
				human
			</attr>
		</taxon>
		<taxon id="1013186|human|WesternEurope|19850101|H3N2">
			<date value="1985.0" direction="forwards" units="years"/>
			<attr name="host">
				human
			</attr>
		</taxon>
		<taxon id="24689|human|NorthAmerica|19860615|H3N2">
			<date value="1986.4520547945206" direction="forwards" units="years"/>
			<attr name="host">
				human
			</attr>
		</taxon>
		<taxon id="22659|human|EastAsia|19830615|H3N2">
			<date value="1983.4520547945206" direction="forwards" units="years"/>
			<attr name="host">
				human
			</attr>
		</taxon>
		<taxon id="26601|human|EasternEurope|19790615|H1N1">
			<date value="1979.4520547945206" direction="forwards" units="years"/>
			<attr name="host">
				human
			</attr>
		</taxon>
		<taxon id="1013165|human|WesternEurope|19750615|H3N2">
			<date value="1975.4520547945206" direction="forwards" units="years"/>
			<attr name="host">
				human
			</attr>
		</taxon>
		<taxon id="26551|human|NorthAmerica|19450615|H1N1">
			<date value="1945.4520547945206" direction="forwards" units="years"/>
			<attr name="host">
				human
			</attr>
		</taxon>
		<taxon id="1004050|human|Oceania|19460615|H1N1">
			<date value="1946.4520547945206" direction="forwards" units="years"/>
			<attr name="host">
				human
			</attr>
		</taxon>
		<taxon id="1018813|avian_waterfowl|NorthAmerica|19530615|H10N7">
			<date value="1953.4520547945206" direction="forwards" units="years"/>
			<attr name="host">
				avian_waterfowl
			</attr>
		</taxon>
		<taxon id="1005232|avian_waterfowl|NorthAmerica|20060306|H4N2">
			<date value="2006.1753424657534" direction="forwards" units="years"/>
			<attr name="host">
				avian_waterfowl
			</attr>
		</taxon>
		<taxon id="1015548|avian_domesticbirds|NorthAmerica|19650615|H6N2">
			<date value="1965.4520547945206" direction="forwards" units="years"/>
			<attr name="host">
				avian_domesticbirds
			</attr>
		</taxon>
		<taxon id="22449|avian_shorebirds|NorthAmerica|19800825|H13N6">
			<date value="1980.6475409836066" direction="forwards" units="years"/>
			<attr name="host">
				avian_shorebirds
			</attr>
		</taxon>
		<taxon id="1003357|avian_domesticbirds|NorthAmerica|19860615|H5N2">
			<date value="1986.4520547945206" direction="forwards" units="years"/>
			<attr name="host">
				avian_domesticbirds
			</attr>
		</taxon>
		<taxon id="1023857|avian_waterfowl|NorthAmerica|19740615|H11N9">
			<date value="1974.4520547945206" direction="forwards" units="years"/>
			<attr name="host">
				avian_waterfowl
			</attr>
		</taxon>
		<taxon id="1023728|avian_waterfowl|NorthAmerica|19750615|H5N2">
			<date value="1975.4520547945206" direction="forwards" units="years"/>
			<attr name="host">
				avian_waterfowl
			</attr>
		</taxon>
		<taxon id="1009521|avian_domesticbirds|NorthAmerica|19680611|H5N9">
			<date value="1968.4426229508197" direction="forwards" units="years"/>
			<attr name="host">
				avian_domesticbirds
			</attr>
		</taxon>
		<taxon id="1023928|avian_waterfowl|NorthAmerica|19780615|H6N8">
			<date value="1978.4520547945206" direction="forwards" units="years"/>
			<attr name="host">
				avian_waterfowl
			</attr>
		</taxon>
		<taxon id="22243|avian_waterfowl|NorthAmerica|19850827|H4N6">
			<date value="1985.6520547945206" direction="forwards" units="years"/>
			<attr name="host">
				avian_waterfowl
			</attr>
		</taxon>
		<taxon id="22269|avian_waterfowl|NorthAmerica|19921201|H8N4">
			<date value="1992.9153005464482" direction="forwards" units="years"/>
			<attr name="host">
				avian_waterfowl
			</attr>
		</taxon>
		<taxon id="1017951|avian_shorebirds|NorthAmerica|20000601|H6N1">
			<date value="2000.4153005464482" direction="forwards" units="years"/>
			<attr name="host">
				avian_shorebirds
			</attr>
		</taxon>
		<taxon id="22215|avian_waterfowl|NorthAmerica|19760811|H3N1">
			<date value="1976.6092896174864" direction="forwards" units="years"/>
			<attr name="host">
				avian_waterfowl
			</attr>
		</taxon>
		<taxon id="1015545|avian_waterfowl|NorthAmerica|19760615|H1N1">
			<date value="1976.4535519125684" direction="forwards" units="years"/>
			<attr name="host">
				avian_waterfowl
			</attr>
		</taxon>
		<taxon id="1011842|avian_waterfowl|NorthAmerica|19910810|H3N8">
			<date value="1991.6054794520549" direction="forwards" units="years"/>
			<attr name="host">
				avian_waterfowl
			</attr>
		</taxon>
		<taxon id="1015059|avian_waterfowl|NorthAmerica|19860812|H6N2">
			<date value="1986.6109589041096" direction="forwards" units="years"/>
			<attr name="host">
				avian_waterfowl
			</attr>
		</taxon>
		<taxon id="1011806|avian_waterfowl|NorthAmerica|19870804|H3N8">
			<date value="1987.5890410958905" direction="forwards" units="years"/>
			<attr name="host">
				avian_waterfowl
			</attr>
		</taxon>
		<taxon id="24755|avian_waterfowl|NorthAmerica|19881015|H12N5">
			<date value="1988.7868852459017" direction="forwards" units="years"/>
			<attr name="host">
				avian_waterfowl
			</attr>
		</taxon>
		<taxon id="1013521|avian_waterfowl|NorthAmerica|19880903|H2N3">
			<date value="1988.672131147541" direction="forwards" units="years"/>
			<attr name="host">
				avian_waterfowl
			</attr>
		</taxon>
		<taxon id="26415|avian_waterfowl|NorthAmerica|19900615|H4N6">
			<date value="1990.4520547945206" direction="forwards" units="years"/>
			<attr name="host">
				avian_waterfowl
			</attr>
		</taxon>
		<taxon id="28435|avian_domesticbirds|NorthAmerica|19930615|H11N3">
			<date value="1993.4520547945206" direction="forwards" units="years"/>
			<attr name="host">
				avian_domesticbirds
			</attr>
		</taxon>
		<taxon id="1002643|avian_waterfowl|NorthAmerica|19990615|H3N2">
			<date value="1999.4520547945206" direction="forwards" units="years"/>
			<attr name="host">
				avian_waterfowl
			</attr>
		</taxon>
		<taxon id="26303|avian_waterfowl|NorthAmerica|20020907|H4N6">
			<date value="2002.682191780822" direction="forwards" units="years"/>
			<attr name="host">
				avian_waterfowl
			</attr>
		</taxon>
		<taxon id="1011942|avian_shorebirds|NorthAmerica|20030520|H9N5">
			<date value="2003.3808219178081" direction="forwards" units="years"/>
			<attr name="host">
				avian_shorebirds
			</attr>
		</taxon>
		<taxon id="1008337|avian_unknown|NorthAmerica|20060615|H5N8">
			<date value="2006.4520547945206" direction="forwards" units="years"/>
			<attr name="host">
				avian_unknown
			</attr>
		</taxon>
		<taxon id="1025627|avian_domesticbirds|NorthAmerica|20140402|H7N7">
			<date value="2014.2493150684932" direction="forwards" units="years"/>
			<attr name="host">
				avian_domesticbirds
			</attr>
		</taxon>
		<taxon id="1019451|avian_shorebirds|NorthernEurope|20111029|H2N5">
			<date value="2011.8246575342466" direction="forwards" units="years"/>
			<attr name="host">
				avian_shorebirds
			</attr>
		</taxon>
		<taxon id="1008902|avian_waterfowl|NorthAmerica|20070808|H4N6">
			<date value="2007.6" direction="forwards" units="years"/>
			<attr name="host">
				avian_waterfowl
			</attr>
		</taxon>
		<taxon id="1021703|avian_waterfowl|NorthAmerica|20061216|H5N2">
			<date value="2006.9561643835616" direction="forwards" units="years"/>
			<attr name="host">
				avian_waterfowl
			</attr>
		</taxon>
		<taxon id="1021708|avian_waterfowl|NorthAmerica|20080610|H5N2">
			<date value="2008.4398907103825" direction="forwards" units="years"/>
			<attr name="host">
				avian_waterfowl
			</attr>
		</taxon>
		<taxon id="1022316|avian_waterfowl|NorthAmerica|20130929|H3N8">
			<date value="2013.7424657534248" direction="forwards" units="years"/>
			<attr name="host">
				avian_waterfowl
			</attr>
		</taxon>
		<taxon id="1008726|avian_waterfowl|NorthAmerica|20070816|H3N8">
			<date value="2007.6219178082192" direction="forwards" units="years"/>
			<attr name="host">
				avian_waterfowl
			</attr>
		</taxon>
		<taxon id="1008311|avian_domesticbirds|NorthAmerica|20060615|H5N2">
			<date value="2006.4520547945206" direction="forwards" units="years"/>
			<attr name="host">
				avian_domesticbirds
			</attr>
		</taxon>
		<taxon id="1010880|avian_waterfowl|NorthAmerica|20090804|H1N1">
			<date value="2009.5890410958905" direction="forwards" units="years"/>
			<attr name="host">
				avian_waterfowl
			</attr>
		</taxon>
		<taxon id="1008789|avian_waterfowl|NorthAmerica|20070829|H6N1">
			<date value="2007.6575342465753" direction="forwards" units="years"/>
			<attr name="host">
				avian_waterfowl
			</attr>
		</taxon>
		<taxon id="1024656|avian_waterfowl|NorthAmerica|20120307|H7N1">
			<date value="2012.1803278688524" direction="forwards" units="years"/>
			<attr name="host">
				avian_waterfowl
			</attr>
		</taxon>
		<taxon id="1002644|avian_waterfowl|NorthAmerica|20000615|H3N6">
			<date value="2000.4535519125684" direction="forwards" units="years"/>
			<attr name="host">
				avian_waterfowl
			</attr>
		</taxon>
		<taxon id="1011931|avian_shorebirds|NorthAmerica|20000515|H9N7">
			<date value="2000.3688524590164" direction="forwards" units="years"/>
			<attr name="host">
				avian_shorebirds
			</attr>
		</taxon>
		<taxon id="1005240|avian_waterfowl|NorthAmerica|20070615|H5N1">
			<date value="2007.4520547945206" direction="forwards" units="years"/>
			<attr name="host">
				avian_waterfowl
			</attr>
		</taxon>
		<taxon id="25097|avian_waterfowl|NorthAmerica|20051213|H6N1">
			<date value="2005.9479452054795" direction="forwards" units="years"/>
			<attr name="host">
				avian_waterfowl
			</attr>
		</taxon>
		<taxon id="1011939|avian_waterfowl|NorthAmerica|20020816|H3N6">
			<date value="2002.6219178082192" direction="forwards" units="years"/>
			<attr name="host">
				avian_waterfowl
			</attr>
		</taxon>
		<taxon id="1016378|avian_waterfowl|NorthAmerica|19970731|H10N7">
			<date value="1997.5780821917808" direction="forwards" units="years"/>
			<attr name="host">
				avian_waterfowl
			</attr>
		</taxon>
		<taxon id="1016365|avian_shorebirds|NorthAmerica|19940522|H1N2">
			<date value="1994.386301369863" direction="forwards" units="years"/>
			<attr name="host">
				avian_shorebirds
			</attr>
		</taxon>
		<taxon id="1016372|avian_shorebirds|NorthAmerica|19960514|H10N9">
			<date value="1996.3661202185792" direction="forwards" units="years"/>
			<attr name="host">
				avian_shorebirds
			</attr>
		</taxon>
		<taxon id="22289|avian_waterfowl|NorthAmerica|19931201|H10N7">
			<date value="1993.9150684931508" direction="forwards" units="years"/>
			<attr name="host">
				avian_waterfowl
			</attr>
		</taxon>
		<taxon id="1015090|avian_waterfowl|NorthAmerica|19930817|H6N8">
			<date value="1993.6246575342466" direction="forwards" units="years"/>
			<attr name="host">
				avian_waterfowl
			</attr>
		</taxon>
		<taxon id="1023488|avian_waterfowl|NorthAmerica|19820615|H4N2">
			<date value="1982.4520547945206" direction="forwards" units="years"/>
			<attr name="host">
				avian_waterfowl
			</attr>
		</taxon>
		<taxon id="1023519|avian_waterfowl|NorthAmerica|19830615|H5N2">
			<date value="1983.4520547945206" direction="forwards" units="years"/>
			<attr name="host">
				avian_waterfowl
			</attr>
		</taxon>
		<taxon id="1011834|avian_waterfowl|NorthAmerica|19910809|H4N6">
			<date value="1991.6027397260275" direction="forwards" units="years"/>
			<attr name="host">
				avian_waterfowl
			</attr>
		</taxon>
		<taxon id="1023696|avian_waterfowl|NorthAmerica|19830615|H7N3">
			<date value="1983.4520547945206" direction="forwards" units="years"/>
			<attr name="host">
				avian_waterfowl
			</attr>
		</taxon>
		<taxon id="1023531|avian_waterfowl|NorthAmerica|19830615|H7N4">
			<date value="1983.4520547945206" direction="forwards" units="years"/>
			<attr name="host">
				avian_waterfowl
			</attr>
		</taxon>
		<taxon id="1023614|avian_waterfowl|NorthAmerica|19820615|H7N4">
			<date value="1982.4520547945206" direction="forwards" units="years"/>
			<attr name="host">
				avian_waterfowl
			</attr>
		</taxon>
		<taxon id="1023697|avian_waterfowl|NorthAmerica|19830615|H7N4">
			<date value="1983.4520547945206" direction="forwards" units="years"/>
			<attr name="host">
				avian_waterfowl
			</attr>
		</taxon>
		<taxon id="1023506|avian_waterfowl|NorthAmerica|19840615|H3N2">
			<date value="1984.4535519125684" direction="forwards" units="years"/>
			<attr name="host">
				avian_waterfowl
			</attr>
		</taxon>
		<taxon id="22169|avian_waterfowl|NorthAmerica|19790816|H1N1">
			<date value="1979.6219178082192" direction="forwards" units="years"/>
			<attr name="host">
				avian_waterfowl
			</attr>
		</taxon>
		<taxon id="1013509|avian_waterfowl|NorthAmerica|19790809|H2N3">
			<date value="1979.6027397260275" direction="forwards" units="years"/>
			<attr name="host">
				avian_waterfowl
			</attr>
		</taxon>
		<taxon id="24523|avian_domesticbirds|WesternEurope|19590615|H5N1">
			<date value="1959.4520547945206" direction="forwards" units="years"/>
			<attr name="host">
				avian_domesticbirds
			</attr>
		</taxon>
		<taxon id="22431|avian_domesticbirds|SouthernEurope|19650615|H10N8">
			<date value="1965.4520547945206" direction="forwards" units="years"/>
			<attr name="host">
				avian_domesticbirds
			</attr>
		</taxon>
		<taxon id="1010116|avian_shorebirds|Oceania|19720611|H10N8">
			<date value="1972.4426229508197" direction="forwards" units="years"/>
			<attr name="host">
				avian_shorebirds
			</attr>
		</taxon>
		<taxon id="1015563|avian_domesticbirds|WesternEurope|19630615|H7N3">
			<date value="1963.4520547945206" direction="forwards" units="years"/>
			<attr name="host">
				avian_domesticbirds
			</attr>
		</taxon>
		<taxon id="1013472|avian_domesticbirds|CentralEurope|19830615|H2N2">
			<date value="1983.4520547945206" direction="forwards" units="years"/>
			<attr name="host">
				avian_domesticbirds
			</attr>
		</taxon>
		<taxon id="1013471|avian_domesticbirds|CentralEurope|19840615|H2N2">
			<date value="1984.4535519125684" direction="forwards" units="years"/>
			<attr name="host">
				avian_domesticbirds
			</attr>
		</taxon>
		<taxon id="1000948|swine|SouthernEurope|19870615|H1N1">
			<date value="1987.4520547945206" direction="forwards" units="years"/>
			<attr name="host">
				swine
			</attr>
		</taxon>
		<taxon id="1014809|swine|WesternEurope|19950615|H1N1">
			<date value="1995.4520547945206" direction="forwards" units="years"/>
			<attr name="host">
				swine
			</attr>
		</taxon>
		<taxon id="1001943|swine|SoutheastAsia|20050615|H3N2">
			<date value="2005.4520547945206" direction="forwards" units="years"/>
			<attr name="host">
				swine
			</attr>
		</taxon>
		<taxon id="1019149|swine|SoutheastAsia|20090115|H1N1">
			<date value="2009.0383561643835" direction="forwards" units="years"/>
			<attr name="host">
				swine
			</attr>
		</taxon>
		<taxon id="1002077|swine|SoutheastAsia|20030615|H1N1">
			<date value="2003.4520547945206" direction="forwards" units="years"/>
			<attr name="host">
				swine
			</attr>
		</taxon>
		<taxon id="1002078|swine|SoutheastAsia|20040615|H3N2">
			<date value="2004.4535519125684" direction="forwards" units="years"/>
			<attr name="host">
				swine
			</attr>
		</taxon>
		<taxon id="1021595|swine|SoutheastAsia|20120213|H1N1">
			<date value="2012.1174863387978" direction="forwards" units="years"/>
			<attr name="host">
				swine
			</attr>
		</taxon>
		<taxon id="1001944|swine|SoutheastAsia|20050615|H3N2">
			<date value="2005.4520547945206" direction="forwards" units="years"/>
			<attr name="host">
				swine
			</attr>
		</taxon>
		<taxon id="1012649|swine|SoutheastAsia|20090715|H3N2">
			<date value="2009.5342465753424" direction="forwards" units="years"/>
			<attr name="host">
				swine
			</attr>
		</taxon>
		<taxon id="1014819|swine|SouthernEurope|20010615|H1N1">
			<date value="2001.4520547945206" direction="forwards" units="years"/>
			<attr name="host">
				swine
			</attr>
		</taxon>
		<taxon id="1004436|swine|CentralEurope|20031009|H1N1">
			<date value="2003.7698630136986" direction="forwards" units="years"/>
			<attr name="host">
				swine
			</attr>
		</taxon>
		<taxon id="1018834|swine|NorthernEurope|20120221|H1N2">
			<date value="2012.139344262295" direction="forwards" units="years"/>
			<attr name="host">
				swine
			</attr>
		</taxon>
		<taxon id="28427|swine|CentralEurope|20030307|H3N2">
			<date value="2003.1780821917807" direction="forwards" units="years"/>
			<attr name="host">
				swine
			</attr>
		</taxon>
		<taxon id="1004316|swine|CentralEurope|20030415|H3N2">
			<date value="2003.2849315068493" direction="forwards" units="years"/>
			<attr name="host">
				swine
			</attr>
		</taxon>
		<taxon id="28425|swine|CentralEurope|20040826|H1N2">
			<date value="2004.6502732240438" direction="forwards" units="years"/>
			<attr name="host">
				swine
			</attr>
		</taxon>
		<taxon id="1009195|human|CentralEurope|20101021|H1N1">
			<date value="2010.8027397260273" direction="forwards" units="years"/>
			<attr name="host">
				human
			</attr>
		</taxon>
		<taxon id="1014811|swine|WesternEurope|20070615|H1N2">
			<date value="2007.4520547945206" direction="forwards" units="years"/>
			<attr name="host">
				swine
			</attr>
		</taxon>
		<taxon id="1023399|human|SouthernEurope|20140115|H3N2">
			<date value="2014.0383561643835" direction="forwards" units="years"/>
			<attr name="host">
				human
			</attr>
		</taxon>
		<taxon id="1011535|swine|EastAsia|20100227|H1N2">
			<date value="2010.1561643835616" direction="forwards" units="years"/>
			<attr name="host">
				swine
			</attr>
		</taxon>
		<taxon id="1026265|swine|EastAsia|20140104|H1N1">
			<date value="2014.0082191780823" direction="forwards" units="years"/>
			<attr name="host">
				swine
			</attr>
		</taxon>
		<taxon id="1019500|human|EastAsia|20110104|H1N1">
			<date value="2011.0082191780823" direction="forwards" units="years"/>
			<attr name="host">
				human
			</attr>
		</taxon>
		<taxon id="1014757|swine|WesternEurope|20071106|H1N1">
			<date value="2007.8465753424657" direction="forwards" units="years"/>
			<attr name="host">
				swine
			</attr>
		</taxon>
		<taxon id="1014758|swine|WesternEurope|20021204|H1N2">
			<date value="2002.9232876712329" direction="forwards" units="years"/>
			<attr name="host">
				swine
			</attr>
		</taxon>
		<taxon id="1013459|avian_waterfowl|CentralEurope|19830615|H2N1">
			<date value="1983.4520547945206" direction="forwards" units="years"/>
			<attr name="host">
				avian_waterfowl
			</attr>
		</taxon>
		<taxon id="1013458|avian_waterfowl|CentralEurope|19830615|H2N2">
			<date value="1983.4520547945206" direction="forwards" units="years"/>
			<attr name="host">
				avian_waterfowl
			</attr>
		</taxon>
		<taxon id="1015552|avian_waterfowl|WesternEurope|19560615|H11N6">
			<date value="1956.4535519125684" direction="forwards" units="years"/>
			<attr name="host">
				avian_waterfowl
			</attr>
		</taxon>
		<taxon id="1008198|swine|EastAsia|20010615|H11N6">
			<date value="2001.4520547945206" direction="forwards" units="years"/>
			<attr name="host">
				swine
			</attr>
		</taxon>
		<taxon id="24511|avian_shorebirds|SouthAfrica|19610615|H5N3">
			<date value="1961.4520547945206" direction="forwards" units="years"/>
			<attr name="host">
				avian_shorebirds
			</attr>
		</taxon>
		<taxon id="1002317|swine|EastAsia|20040615|H9N2">
			<date value="2004.4535519125684" direction="forwards" units="years"/>
			<attr name="host">
				swine
			</attr>
		</taxon>
		<taxon id="1001350|avian_shorebirds|Oceania|19800612|H3N8">
			<date value="1980.4453551912568" direction="forwards" units="years"/>
			<attr name="host">
				avian_shorebirds
			</attr>
		</taxon>
		<taxon id="1001352|avian_shorebirds|Oceania|19840615|H3N8">
			<date value="1984.4535519125684" direction="forwards" units="years"/>
			<attr name="host">
				avian_shorebirds
			</attr>
		</taxon>
		<taxon id="22425|avian_waterfowl|Oceania|19840209|H1N2">
			<date value="1984.1065573770493" direction="forwards" units="years"/>
			<attr name="host">
				avian_waterfowl
			</attr>
		</taxon>
		<taxon id="1001168|avian_waterfowl|Oceania|19920615|H3N8">
			<date value="1992.4535519125684" direction="forwards" units="years"/>
			<attr name="host">
				avian_waterfowl
			</attr>
		</taxon>
		<taxon id="1001167|avian_waterfowl|Oceania|20020615|H4N8">
			<date value="2002.4520547945206" direction="forwards" units="years"/>
			<attr name="host">
				avian_waterfowl
			</attr>
		</taxon>
		<taxon id="26907|avian_domesticbirds|Oceania|19760115|H7N7">
			<date value="1976.0382513661202" direction="forwards" units="years"/>
			<attr name="host">
				avian_domesticbirds
			</attr>
		</taxon>
		<taxon id="22383|avian_waterfowl|EastAsia|19780615|H5N2">
			<date value="1978.4520547945206" direction="forwards" units="years"/>
			<attr name="host">
				avian_waterfowl
			</attr>
		</taxon>
		<taxon id="22385|avian_waterfowl|EastAsia|19780615|H5N3">
			<date value="1978.4520547945206" direction="forwards" units="years"/>
			<attr name="host">
				avian_waterfowl
			</attr>
		</taxon>
		<taxon id="22391|avian_domesticbirds|EastAsia|19770615|H6N1">
			<date value="1977.4520547945206" direction="forwards" units="years"/>
			<attr name="host">
				avian_domesticbirds
			</attr>
		</taxon>
		<taxon id="22397|avian_waterfowl|EastAsia|19791010|H9N2">
			<date value="1979.772602739726" direction="forwards" units="years"/>
			<attr name="host">
				avian_waterfowl
			</attr>
		</taxon>
		<taxon id="1014732|swine|EastAsia|20080430|H10N5">
			<date value="2008.327868852459" direction="forwards" units="years"/>
			<attr name="host">
				swine
			</attr>
		</taxon>
		<taxon id="1023612|avian_waterfowl|NorthAmerica|19830615|H6N2">
			<date value="1983.4520547945206" direction="forwards" units="years"/>
			<attr name="host">
				avian_waterfowl
			</attr>
		</taxon>
		<taxon id="1008868|avian_shorebirds|NorthernEurope|20050615|H13N8">
			<date value="2005.4520547945206" direction="forwards" units="years"/>
			<attr name="host">
				avian_shorebirds
			</attr>
		</taxon>
		<taxon id="1022256|avian_shorebirds|NorthAmerica|20130709|H16N3">
			<date value="2013.517808219178" direction="forwards" units="years"/>
			<attr name="host">
				avian_shorebirds
			</attr>
		</taxon>
		<taxon id="22157|avian_shorebirds|NorthAmerica|20040517|H13N9">
			<date value="2004.3743169398906" direction="forwards" units="years"/>
			<attr name="host">
				avian_shorebirds
			</attr>
		</taxon>
		<taxon id="1013484|avian_waterfowl|CentralEurope|19800615|H2N3">
			<date value="1980.4535519125684" direction="forwards" units="years"/>
			<attr name="host">
				avian_waterfowl
			</attr>
		</taxon>
		<taxon id="1013499|avian_waterfowl|CentralEurope|19860615|H2N3">
			<date value="1986.4520547945206" direction="forwards" units="years"/>
			<attr name="host">
				avian_waterfowl
			</attr>
		</taxon>
		<taxon id="24525|avian_domesticbirds|WesternEurope|19830615|H5N8">
			<date value="1983.4520547945206" direction="forwards" units="years"/>
			<attr name="host">
				avian_domesticbirds
			</attr>
		</taxon>
		<taxon id="1007196|avian_waterfowl|EastAsia|20020615|H6N2">
			<date value="2002.4520547945206" direction="forwards" units="years"/>
			<attr name="host">
				avian_waterfowl
			</attr>
		</taxon>
		<taxon id="1007142|avian_waterfowl|EastAsia|20010615|H6N2">
			<date value="2001.4520547945206" direction="forwards" units="years"/>
			<attr name="host">
				avian_waterfowl
			</attr>
		</taxon>
		<taxon id="1012878|avian_waterfowl|EastAsia|20060215|H6N2">
			<date value="2006.123287671233" direction="forwards" units="years"/>
			<attr name="host">
				avian_waterfowl
			</attr>
		</taxon>
		<taxon id="28006|avian_waterfowl|EastAsia|20080317|H6N6">
			<date value="2008.207650273224" direction="forwards" units="years"/>
			<attr name="host">
				avian_waterfowl
			</attr>
		</taxon>
		<taxon id="1018444|avian_waterfowl|EastAsia|20120324|H6N6">
			<date value="2012.2267759562842" direction="forwards" units="years"/>
			<attr name="host">
				avian_waterfowl
			</attr>
		</taxon>
		<taxon id="1024955|avian_waterfowl|EastAsia|20090305|H6N2">
			<date value="2009.172602739726" direction="forwards" units="years"/>
			<attr name="host">
				avian_waterfowl
			</attr>
		</taxon>
		<taxon id="1000344|avian_waterfowl|EastAsia|20040615|H6N2">
			<date value="2004.4535519125684" direction="forwards" units="years"/>
			<attr name="host">
				avian_waterfowl
			</attr>
		</taxon>
		<taxon id="1012873|avian_waterfowl|EastAsia|20071215|H6N6">
			<date value="2007.9534246575342" direction="forwards" units="years"/>
			<attr name="host">
				avian_waterfowl
			</attr>
		</taxon>
		<taxon id="1012807|avian_waterfowl|EastAsia|20060215|H6N6">
			<date value="2006.123287671233" direction="forwards" units="years"/>
			<attr name="host">
				avian_waterfowl
			</attr>
		</taxon>
		<taxon id="1007179|avian_waterfowl|EastAsia|20010615|H6N2">
			<date value="2001.4520547945206" direction="forwards" units="years"/>
			<attr name="host">
				avian_waterfowl
			</attr>
		</taxon>
		<taxon id="1012834|avian_waterfowl|EastAsia|20061115|H6N2">
			<date value="2006.8712328767124" direction="forwards" units="years"/>
			<attr name="host">
				avian_waterfowl
			</attr>
		</taxon>
		<taxon id="1012933|avian_waterfowl|EastAsia|20070515|H6N6">
			<date value="2007.3671232876711" direction="forwards" units="years"/>
			<attr name="host">
				avian_waterfowl
			</attr>
		</taxon>
		<taxon id="1012839|avian_waterfowl|EastAsia|20070615|H6N6">
			<date value="2007.4520547945206" direction="forwards" units="years"/>
			<attr name="host">
				avian_waterfowl
			</attr>
		</taxon>
		<taxon id="1024951|avian_waterfowl|EastAsia|20101013|H6N6">
			<date value="2010.7808219178082" direction="forwards" units="years"/>
			<attr name="host">
				avian_waterfowl
			</attr>
		</taxon>
		<taxon id="26817|avian_domesticbirds|Oceania|19941221|H7N3">
			<date value="1994.9698630136986" direction="forwards" units="years"/>
			<attr name="host">
				avian_domesticbirds
			</attr>
		</taxon>
		<taxon id="1000941|avian_domesticbirds|Oceania|19920730|H7N3">
			<date value="1992.5765027322404" direction="forwards" units="years"/>
			<attr name="host">
				avian_domesticbirds
			</attr>
		</taxon>
		<taxon id="1009129|avian_shorebirds|EastAsia|20060726|H4N8">
			<date value="2006.5643835616438" direction="forwards" units="years"/>
			<attr name="host">
				avian_shorebirds
			</attr>
		</taxon>
		<taxon id="1012847|avian_waterfowl|EastAsia|20071115|H6N2">
			<date value="2007.8712328767124" direction="forwards" units="years"/>
			<attr name="host">
				avian_waterfowl
			</attr>
		</taxon>
		<taxon id="1004844|avian_landbirds|NorthAmerica|19920615|H7N1">
			<date value="1992.4535519125684" direction="forwards" units="years"/>
			<attr name="host">
				avian_landbirds
			</attr>
		</taxon>
		<taxon id="1016081|avian_waterfowl|EastAsia|20090820|H6N2">
			<date value="2009.6328767123289" direction="forwards" units="years"/>
			<attr name="host">
				avian_waterfowl
			</attr>
		</taxon>
		<taxon id="1024928|avian_waterfowl|EastAsia|20131214|H3N2">
			<date value="2013.9506849315069" direction="forwards" units="years"/>
			<attr name="host">
				avian_waterfowl
			</attr>
		</taxon>
		<taxon id="1012851|avian_waterfowl|EastAsia|20070515|H6N8">
			<date value="2007.3671232876711" direction="forwards" units="years"/>
			<attr name="host">
				avian_waterfowl
			</attr>
		</taxon>
		<taxon id="1005750|avian_domesticbirds|EastAsia|20020615|H9N2">
			<date value="2002.4520547945206" direction="forwards" units="years"/>
			<attr name="host">
				avian_domesticbirds
			</attr>
		</taxon>
		<taxon id="1019111|avian_domesticbirds|EastAsia|20030615|H9N2">
			<date value="2003.4520547945206" direction="forwards" units="years"/>
			<attr name="host">
				avian_domesticbirds
			</attr>
		</taxon>
		<taxon id="1000313|avian_domesticbirds|EastAsia|20010615|H9N2">
			<date value="2001.4520547945206" direction="forwards" units="years"/>
			<attr name="host">
				avian_domesticbirds
			</attr>
		</taxon>
		<taxon id="1005463|others|EastAsia|20070315|H9N2">
			<date value="2007.2" direction="forwards" units="years"/>
			<attr name="host">
				others
			</attr>
		</taxon>
		<taxon id="1005466|others|EastAsia|20071215|H9N2">
			<date value="2007.9534246575342" direction="forwards" units="years"/>
			<attr name="host">
				others
			</attr>
		</taxon>
		<taxon id="1016710|avian_domesticbirds|EastAsia|20121117|H9N2">
			<date value="2012.877049180328" direction="forwards" units="years"/>
			<attr name="host">
				avian_domesticbirds
			</attr>
		</taxon>
		<taxon id="1026330|avian_waterfowl|EastAsia|20110320|H9N2">
			<date value="2011.213698630137" direction="forwards" units="years"/>
			<attr name="host">
				avian_waterfowl
			</attr>
		</taxon>
		<taxon id="1024822|avian_domesticbirds|EastAsia|20100615|H9N2">
			<date value="2010.4520547945206" direction="forwards" units="years"/>
			<attr name="host">
				avian_domesticbirds
			</attr>
		</taxon>
		<taxon id="1025414|avian_domesticbirds|EastAsia|20131123|H9N2">
			<date value="2013.8931506849315" direction="forwards" units="years"/>
			<attr name="host">
				avian_domesticbirds
			</attr>
		</taxon>
		<taxon id="1024817|avian_domesticbirds|EastAsia|20140315|H9N2">
			<date value="2014.2" direction="forwards" units="years"/>
			<attr name="host">
				avian_domesticbirds
			</attr>
		</taxon>
		<taxon id="1019508|human|EastAsia|20130810|H7N9">
			<date value="2013.6054794520549" direction="forwards" units="years"/>
			<attr name="host">
				human
			</attr>
		</taxon>
		<taxon id="1025760|avian_domesticbirds|EastAsia|20090201|H9N2">
			<date value="2009.0849315068492" direction="forwards" units="years"/>
			<attr name="host">
				avian_domesticbirds
			</attr>
		</taxon>
		<taxon id="1015871|avian_domesticbirds|EastAsia|20081215|H9N2">
			<date value="2008.9535519125684" direction="forwards" units="years"/>
			<attr name="host">
				avian_domesticbirds
			</attr>
		</taxon>
		<taxon id="1001839|avian_waterfowl|EastAsia|20050615|H9N2">
			<date value="2005.4520547945206" direction="forwards" units="years"/>
			<attr name="host">
				avian_waterfowl
			</attr>
		</taxon>
		<taxon id="1001691|avian_unknown|EastAsia|20060615|H9N2">
			<date value="2006.4520547945206" direction="forwards" units="years"/>
			<attr name="host">
				avian_unknown
			</attr>
		</taxon>
		<taxon id="1019113|avian_domesticbirds|EastAsia|20030615|H9N2">
			<date value="2003.4520547945206" direction="forwards" units="years"/>
			<attr name="host">
				avian_domesticbirds
			</attr>
		</taxon>
		<taxon id="1018304|avian_waterfowl|EastAsia|20080115|H9N2">
			<date value="2008.0382513661202" direction="forwards" units="years"/>
			<attr name="host">
				avian_waterfowl
			</attr>
		</taxon>
		<taxon id="1016780|swine|EastAsia|20090702|H9N2">
			<date value="2009.4986301369863" direction="forwards" units="years"/>
			<attr name="host">
				swine
			</attr>
		</taxon>
		<taxon id="1016781|swine|EastAsia|20091013|H9N2">
			<date value="2009.7808219178082" direction="forwards" units="years"/>
			<attr name="host">
				swine
			</attr>
		</taxon>
		<taxon id="1000449|avian_domesticbirds|EastAsia|20020615|H7N2">
			<date value="2002.4520547945206" direction="forwards" units="years"/>
			<attr name="host">
				avian_domesticbirds
			</attr>
		</taxon>
		<taxon id="1002576|avian_domesticbirds|EastAsia|19990615|H9N2">
			<date value="1999.4520547945206" direction="forwards" units="years"/>
			<attr name="host">
				avian_domesticbirds
			</attr>
		</taxon>
		<taxon id="1001525|avian_domesticbirds|EastAsia|20000615|H9N2">
			<date value="2000.4535519125684" direction="forwards" units="years"/>
			<attr name="host">
				avian_domesticbirds
			</attr>
		</taxon>
		<taxon id="1013954|avian_waterfowl|EastAsia|19970913|H9N2">
			<date value="1997.6986301369864" direction="forwards" units="years"/>
			<attr name="host">
				avian_waterfowl
			</attr>
		</taxon>
		<taxon id="1000667|avian_domesticbirds|EastAsia|20020615|H9N2">
			<date value="2002.4520547945206" direction="forwards" units="years"/>
			<attr name="host">
				avian_domesticbirds
			</attr>
		</taxon>
		<taxon id="1014157|avian_domesticbirds|EastAsia|20080102|H9N2">
			<date value="2008.0027322404371" direction="forwards" units="years"/>
			<attr name="host">
				avian_domesticbirds
			</attr>
		</taxon>
		<taxon id="17511|avian_waterfowl|EastAsia|19750615|H3N2">
			<date value="1975.4520547945206" direction="forwards" units="years"/>
			<attr name="host">
				avian_waterfowl
			</attr>
		</taxon>
		<taxon id="22393|avian_waterfowl|EastAsia|19770615|H6N2">
			<date value="1977.4520547945206" direction="forwards" units="years"/>
			<attr name="host">
				avian_waterfowl
			</attr>
		</taxon>
		<taxon id="1004289|avian_waterfowl|WesternEurope|19830615|H1N1">
			<date value="1983.4520547945206" direction="forwards" units="years"/>
			<attr name="host">
				avian_waterfowl
			</attr>
		</taxon>
		<taxon id="1018810|avian_landbirds|NorthAmerica|19910221|H5N2">
			<date value="1991.1397260273973" direction="forwards" units="years"/>
			<attr name="host">
				avian_landbirds
			</attr>
		</taxon>
		<taxon id="22363|avian_waterfowl|EastAsia|19921201|H3N8">
			<date value="1992.9153005464482" direction="forwards" units="years"/>
			<attr name="host">
				avian_waterfowl
			</attr>
		</taxon>
		<taxon id="1002796|avian_landbirds|NorthAmerica|19940615|H5N9">
			<date value="1994.4520547945206" direction="forwards" units="years"/>
			<attr name="host">
				avian_landbirds
			</attr>
		</taxon>
		<taxon id="1024376|avian_waterfowl|NorthernEurope|20021107|H8N4">
			<date value="2002.849315068493" direction="forwards" units="years"/>
			<attr name="host">
				avian_waterfowl
			</attr>
		</taxon>
		<taxon id="1024307|avian_waterfowl|NorthernEurope|20021101|H11N9">
			<date value="2002.8328767123287" direction="forwards" units="years"/>
			<attr name="host">
				avian_waterfowl
			</attr>
		</taxon>
		<taxon id="1007015|avian_domesticbirds|EastAsia|20090315|H7N6">
			<date value="2009.2" direction="forwards" units="years"/>
			<attr name="host">
				avian_domesticbirds
			</attr>
		</taxon>
		<taxon id="1024927|avian_waterfowl|EastAsia|20131016|H3N3">
			<date value="2013.7890410958903" direction="forwards" units="years"/>
			<attr name="host">
				avian_waterfowl
			</attr>
		</taxon>
		<taxon id="1024930|avian_waterfowl|EastAsia|20131016|H3N2">
			<date value="2013.7890410958903" direction="forwards" units="years"/>
			<attr name="host">
				avian_waterfowl
			</attr>
		</taxon>
		<taxon id="1024931|avian_waterfowl|EastAsia|20131016|H3N2">
			<date value="2013.7890410958903" direction="forwards" units="years"/>
			<attr name="host">
				avian_waterfowl
			</attr>
		</taxon>
		<taxon id="1019115|avian_waterfowl|EastAsia|19970615|H9N2">
			<date value="1997.4520547945206" direction="forwards" units="years"/>
			<attr name="host">
				avian_waterfowl
			</attr>
		</taxon>
		<taxon id="1004263|avian_waterfowl|SoutheastAsia|20040615|H5N2">
			<date value="2004.4535519125684" direction="forwards" units="years"/>
			<attr name="host">
				avian_waterfowl
			</attr>
		</taxon>
		<taxon id="1019002|avian_domesticbirds|EastAsia|20110615|H9N2">
			<date value="2011.4520547945206" direction="forwards" units="years"/>
			<attr name="host">
				avian_domesticbirds
			</attr>
		</taxon>
		<taxon id="1008823|avian_waterfowl|EastAsia|20071215|H9N2">
			<date value="2007.9534246575342" direction="forwards" units="years"/>
			<attr name="host">
				avian_waterfowl
			</attr>
		</taxon>
		<taxon id="1017014|avian_domesticbirds|SoutheastAsia|20091115|H9N2">
			<date value="2009.8712328767124" direction="forwards" units="years"/>
			<attr name="host">
				avian_domesticbirds
			</attr>
		</taxon>
		<taxon id="28208|avian_domesticbirds|EastAsia|20091215|H9N2">
			<date value="2009.9534246575342" direction="forwards" units="years"/>
			<attr name="host">
				avian_domesticbirds
			</attr>
		</taxon>
		<taxon id="1016767|avian_waterfowl|EastAsia|20071225|H9N2">
			<date value="2007.9808219178083" direction="forwards" units="years"/>
			<attr name="host">
				avian_waterfowl
			</attr>
		</taxon>
		<taxon id="1018998|avian_domesticbirds|EastAsia|20100615|H9N2">
			<date value="2010.4520547945206" direction="forwards" units="years"/>
			<attr name="host">
				avian_domesticbirds
			</attr>
		</taxon>
		<taxon id="1014479|avian_waterfowl|EastAsia|20100322|H13N2">
			<date value="2010.2191780821918" direction="forwards" units="years"/>
			<attr name="host">
				avian_waterfowl
			</attr>
		</taxon>
		<taxon id="1025606|avian_waterfowl|SoutheastAsia|20140604|H6N6">
			<date value="2014.4219178082192" direction="forwards" units="years"/>
			<attr name="host">
				avian_waterfowl
			</attr>
		</taxon>
		<taxon id="1000883|avian_waterfowl|EastAsia|20020615|H5N1">
			<date value="2002.4520547945206" direction="forwards" units="years"/>
			<attr name="host">
				avian_waterfowl
			</attr>
		</taxon>
		<taxon id="1000710|swine|EastAsia|20040615|H5N1">
			<date value="2004.4535519125684" direction="forwards" units="years"/>
			<attr name="host">
				swine
			</attr>
		</taxon>
		<taxon id="1014163|avian_landbirds|EastAsia|20030123|H5N1">
			<date value="2003.0602739726028" direction="forwards" units="years"/>
			<attr name="host">
				avian_landbirds
			</attr>
		</taxon>
		<taxon id="1026429|avian_domesticbirds|SoutheastAsia|20120106|H5N1">
			<date value="2012.0136612021859" direction="forwards" units="years"/>
			<attr name="host">
				avian_domesticbirds
			</attr>
		</taxon>
		<taxon id="1008550|avian_domesticbirds|SoutheastAsia|20070615|H5N1">
			<date value="2007.4520547945206" direction="forwards" units="years"/>
			<attr name="host">
				avian_domesticbirds
			</attr>
		</taxon>
		<taxon id="1012986|human|SoutheastAsia|20040615|H5N1">
			<date value="2004.4535519125684" direction="forwards" units="years"/>
			<attr name="host">
				human
			</attr>
		</taxon>
		<taxon id="1014497|avian_landbirds|EastAsia|20050201|H5N1">
			<date value="2005.0849315068492" direction="forwards" units="years"/>
			<attr name="host">
				avian_landbirds
			</attr>
		</taxon>
		<taxon id="1000454|avian_waterfowl|EastAsia|20040615|H5N1">
			<date value="2004.4535519125684" direction="forwards" units="years"/>
			<attr name="host">
				avian_waterfowl
			</attr>
		</taxon>
		<taxon id="1026294|avian_domesticbirds|SoutheastAsia|20090601|H5N1">
			<date value="2009.4136986301369" direction="forwards" units="years"/>
			<attr name="host">
				avian_domesticbirds
			</attr>
		</taxon>
		<taxon id="1014102|human|SoutheastAsia|20050615|H5N1">
			<date value="2005.4520547945206" direction="forwards" units="years"/>
			<attr name="host">
				human
			</attr>
		</taxon>
		<taxon id="1007213|avian_domesticbirds|EastAsia|20050615|H6N2">
			<date value="2005.4520547945206" direction="forwards" units="years"/>
			<attr name="host">
				avian_domesticbirds
			</attr>
		</taxon>
		<taxon id="1007822|avian_waterfowl|EastAsia|20040615|H5N1">
			<date value="2004.4535519125684" direction="forwards" units="years"/>
			<attr name="host">
				avian_waterfowl
			</attr>
		</taxon>
		<taxon id="1007813|avian_waterfowl|EastAsia|20060615|H5N1">
			<date value="2006.4520547945206" direction="forwards" units="years"/>
			<attr name="host">
				avian_waterfowl
			</attr>
		</taxon>
		<taxon id="1020974|avian_domesticbirds|NorthAfrica|20130131|H5N1">
			<date value="2013.0821917808219" direction="forwards" units="years"/>
			<attr name="host">
				avian_domesticbirds
			</attr>
		</taxon>
		<taxon id="1000295|avian_domesticbirds|EastAsia|20040615|H5N1">
			<date value="2004.4535519125684" direction="forwards" units="years"/>
			<attr name="host">
				avian_domesticbirds
			</attr>
		</taxon>
		<taxon id="1000630|avian_waterfowl|EastAsia|20040615|H5N1">
			<date value="2004.4535519125684" direction="forwards" units="years"/>
			<attr name="host">
				avian_waterfowl
			</attr>
		</taxon>
		<taxon id="1010270|avian_landbirds|EastAsia|20030416|H5N1">
			<date value="2003.2876712328766" direction="forwards" units="years"/>
			<attr name="host">
				avian_landbirds
			</attr>
		</taxon>
		<taxon id="1001267|avian_waterfowl|EastAsia|20030615|H5N1">
			<date value="2003.4520547945206" direction="forwards" units="years"/>
			<attr name="host">
				avian_waterfowl
			</attr>
		</taxon>
		<taxon id="1000110|avian_domesticbirds|EastAsia|20040615|H5N1">
			<date value="2004.4535519125684" direction="forwards" units="years"/>
			<attr name="host">
				avian_domesticbirds
			</attr>
		</taxon>
		<taxon id="1001265|avian_waterfowl|EastAsia|20030615|H5N1">
			<date value="2003.4520547945206" direction="forwards" units="years"/>
			<attr name="host">
				avian_waterfowl
			</attr>
		</taxon>
		<taxon id="1022194|avian_domesticbirds|EastAsia|20020715|H5N1">
			<date value="2002.5342465753424" direction="forwards" units="years"/>
			<attr name="host">
				avian_domesticbirds
			</attr>
		</taxon>
		<taxon id="1018456|avian_waterfowl|EastAsia|20111113|H11N9">
			<date value="2011.8657534246574" direction="forwards" units="years"/>
			<attr name="host">
				avian_waterfowl
			</attr>
		</taxon>
		<taxon id="1015217|avian_domesticbirds|WestAsia|20101215|H9N2">
			<date value="2010.9534246575342" direction="forwards" units="years"/>
			<attr name="host">
				avian_domesticbirds
			</attr>
		</taxon>
		<taxon id="1020976|avian_domesticbirds|NorthAfrica|20130102|H9N2">
			<date value="2013.0027397260274" direction="forwards" units="years"/>
			<attr name="host">
				avian_domesticbirds
			</attr>
		</taxon>
		<taxon id="1007153|avian_waterfowl|EastAsia|20010615|H6N2">
			<date value="2001.4520547945206" direction="forwards" units="years"/>
			<attr name="host">
				avian_waterfowl
			</attr>
		</taxon>
		<taxon id="1003995|avian_waterfowl|Oceania|20040615|H4N6">
			<date value="2004.4535519125684" direction="forwards" units="years"/>
			<attr name="host">
				avian_waterfowl
			</attr>
		</taxon>
		<taxon id="1004906|avian_domesticbirds|EastAsia|19960615|H9N2">
			<date value="1996.4535519125684" direction="forwards" units="years"/>
			<attr name="host">
				avian_domesticbirds
			</attr>
		</taxon>
		<taxon id="1009516|avian_domesticbirds|EastAsia|20071124|H9N2">
			<date value="2007.8958904109588" direction="forwards" units="years"/>
			<attr name="host">
				avian_domesticbirds
			</attr>
		</taxon>
		<taxon id="1005753|avian_domesticbirds|EastAsia|20040615|H9N2">
			<date value="2004.4535519125684" direction="forwards" units="years"/>
			<attr name="host">
				avian_domesticbirds
			</attr>
		</taxon>
		<taxon id="1013503|avian_waterfowl|EastAsia|20000412|H2N9">
			<date value="2000.27868852459" direction="forwards" units="years"/>
			<attr name="host">
				avian_waterfowl
			</attr>
		</taxon>
		<taxon id="1004245|avian_waterfowl|EastAsia|19970615|H5N1">
			<date value="1997.4520547945206" direction="forwards" units="years"/>
			<attr name="host">
				avian_waterfowl
			</attr>
		</taxon>
		<taxon id="15617|avian_waterfowl|EastAsia|19960615|H5N1">
			<date value="1996.4535519125684" direction="forwards" units="years"/>
			<attr name="host">
				avian_waterfowl
			</attr>
		</taxon>
		<taxon id="26801|avian_domesticbirds|SouthernEurope|19980615|H5N9">
			<date value="1998.4520547945206" direction="forwards" units="years"/>
			<attr name="host">
				avian_domesticbirds
			</attr>
		</taxon>
		<taxon id="1008856|avian_waterfowl|WesternEurope|20000615|H10N7">
			<date value="2000.4535519125684" direction="forwards" units="years"/>
			<attr name="host">
				avian_waterfowl
			</attr>
		</taxon>
		<taxon id="1024236|avian_waterfowl|NorthernEurope|20101110|H7N7">
			<date value="2010.8575342465754" direction="forwards" units="years"/>
			<attr name="host">
				avian_waterfowl
			</attr>
		</taxon>
		<taxon id="1014136|avian_waterfowl|NorthernEurope|20030615|H2N3">
			<date value="2003.4520547945206" direction="forwards" units="years"/>
			<attr name="host">
				avian_waterfowl
			</attr>
		</taxon>
		<taxon id="1021765|avian_waterfowl|NorthernEurope|20051102|H4N6">
			<date value="2005.835616438356" direction="forwards" units="years"/>
			<attr name="host">
				avian_waterfowl
			</attr>
		</taxon>
		<taxon id="1019460|avian_waterfowl|NorthernEurope|20111101|H6N5">
			<date value="2011.8328767123287" direction="forwards" units="years"/>
			<attr name="host">
				avian_waterfowl
			</attr>
		</taxon>
		<taxon id="1007018|avian_domesticbirds|SouthAsia|20031115|H7N3">
			<date value="2003.8712328767124" direction="forwards" units="years"/>
			<attr name="host">
				avian_domesticbirds
			</attr>
		</taxon>
		<taxon id="1003523|avian_domesticbirds|SouthAsia|20040615|H7N3">
			<date value="2004.4535519125684" direction="forwards" units="years"/>
			<attr name="host">
				avian_domesticbirds
			</attr>
		</taxon>
		<taxon id="1008549|avian_unknown|WestAsia|20060615|H9N2">
			<date value="2006.4520547945206" direction="forwards" units="years"/>
			<attr name="host">
				avian_unknown
			</attr>
		</taxon>
		<taxon id="1023942|others|SouthAsia|20130330|H9N2">
			<date value="2013.2410958904109" direction="forwards" units="years"/>
			<attr name="host">
				others
			</attr>
		</taxon>
		<taxon id="1023955|avian_domesticbirds|SouthAsia|20121021|H9N2">
			<date value="2012.8032786885246" direction="forwards" units="years"/>
			<attr name="host">
				avian_domesticbirds
			</attr>
		</taxon>
		<taxon id="1019110|avian_domesticbirds|WestAsia|20100215|H9N2">
			<date value="2010.123287671233" direction="forwards" units="years"/>
			<attr name="host">
				avian_domesticbirds
			</attr>
		</taxon>
		<taxon id="1021694|avian_waterfowl|EastAsia|20130718|H5N2">
			<date value="2013.5424657534247" direction="forwards" units="years"/>
			<attr name="host">
				avian_waterfowl
			</attr>
		</taxon>
		<taxon id="1021767|avian_waterfowl|NorthernEurope|20051102|H4N6">
			<date value="2005.835616438356" direction="forwards" units="years"/>
			<attr name="host">
				avian_waterfowl
			</attr>
		</taxon>
		<taxon id="1021673|avian_domesticbirds|EastAsia|20130129|H5N2">
			<date value="2013.0767123287671" direction="forwards" units="years"/>
			<attr name="host">
				avian_domesticbirds
			</attr>
		</taxon>
		<taxon id="1018430|avian_domesticbirds|EastAsia|20120105|H5N2">
			<date value="2012.0109289617487" direction="forwards" units="years"/>
			<attr name="host">
				avian_domesticbirds
			</attr>
		</taxon>
		<taxon id="1021698|avian_domesticbirds|EastAsia|20121221|H6N1">
			<date value="2012.9699453551912" direction="forwards" units="years"/>
			<attr name="host">
				avian_domesticbirds
			</attr>
		</taxon>
		<taxon id="1021679|avian_domesticbirds|EastAsia|20130326|H5N2">
			<date value="2013.2301369863014" direction="forwards" units="years"/>
			<attr name="host">
				avian_domesticbirds
			</attr>
		</taxon>
		<taxon id="1000163|avian_domesticbirds|EastAsia|20040615|H6N1">
			<date value="2004.4535519125684" direction="forwards" units="years"/>
			<attr name="host">
				avian_domesticbirds
			</attr>
		</taxon>
		<taxon id="1000492|avian_domesticbirds|EastAsia|20050615|H6N1">
			<date value="2005.4520547945206" direction="forwards" units="years"/>
			<attr name="host">
				avian_domesticbirds
			</attr>
		</taxon>
		<taxon id="1011032|avian_waterfowl|EastAsia|20090115|H5N1">
			<date value="2009.0383561643835" direction="forwards" units="years"/>
			<attr name="host">
				avian_waterfowl
			</attr>
		</taxon>
		<taxon id="1012029|avian_waterfowl|EastAsia|20070515|H6N2">
			<date value="2007.3671232876711" direction="forwards" units="years"/>
			<attr name="host">
				avian_waterfowl
			</attr>
		</taxon>
		<taxon id="1012049|avian_waterfowl|EastAsia|20100315|H6N6">
			<date value="2010.2" direction="forwards" units="years"/>
			<attr name="host">
				avian_waterfowl
			</attr>
		</taxon>
		<taxon id="1007162|avian_waterfowl|EastAsia|20050615|H6N1">
			<date value="2005.4520547945206" direction="forwards" units="years"/>
			<attr name="host">
				avian_waterfowl
			</attr>
		</taxon>
		<taxon id="1016517|avian_shorebirds|NorthernEurope|20100523|H11N2">
			<date value="2010.3890410958904" direction="forwards" units="years"/>
			<attr name="host">
				avian_shorebirds
			</attr>
		</taxon>
		<taxon id="1024407|avian_shorebirds|WestAsia|20110502|H9N3">
			<date value="2011.331506849315" direction="forwards" units="years"/>
			<attr name="host">
				avian_shorebirds
			</attr>
		</taxon>
		<taxon id="1011431|avian_waterfowl|EasternEurope|20080830|H15N4">
			<date value="2008.6612021857923" direction="forwards" units="years"/>
			<attr name="host">
				avian_waterfowl
			</attr>
		</taxon>
		<taxon id="1018448|avian_waterfowl|EastAsia|20111111|H5N2">
			<date value="2011.8602739726027" direction="forwards" units="years"/>
			<attr name="host">
				avian_waterfowl
			</attr>
		</taxon>
		<taxon id="1021751|avian_waterfowl|NorthernEurope|20030907|H4N3">
			<date value="2003.682191780822" direction="forwards" units="years"/>
			<attr name="host">
				avian_waterfowl
			</attr>
		</taxon>
		<taxon id="1021756|avian_waterfowl|NorthernEurope|20030904|H4N6">
			<date value="2003.6739726027397" direction="forwards" units="years"/>
			<attr name="host">
				avian_waterfowl
			</attr>
		</taxon>
		<taxon id="1025591|avian_shorebirds|NorthernEurope|20120520|H2N7">
			<date value="2012.3825136612022" direction="forwards" units="years"/>
			<attr name="host">
				avian_shorebirds
			</attr>
		</taxon>
		<taxon id="1014124|avian_waterfowl|NorthernEurope|20020615|H2N7">
			<date value="2002.4520547945206" direction="forwards" units="years"/>
			<attr name="host">
				avian_waterfowl
			</attr>
		</taxon>
		<taxon id="1024619|avian_waterfowl|NorthernEurope|20021213|H7N7">
			<date value="2002.9479452054795" direction="forwards" units="years"/>
			<attr name="host">
				avian_waterfowl
			</attr>
		</taxon>
		<taxon id="1008852|avian_waterfowl|NorthernEurope|20030615|H5N2">
			<date value="2003.4520547945206" direction="forwards" units="years"/>
			<attr name="host">
				avian_waterfowl
			</attr>
		</taxon>
		<taxon id="1007280|avian_waterfowl|EastAsia|20030615|H6N2">
			<date value="2003.4520547945206" direction="forwards" units="years"/>
			<attr name="host">
				avian_waterfowl
			</attr>
		</taxon>
		<taxon id="1018864|avian_waterfowl|EastAsia|20090615|H7N8">
			<date value="2009.4520547945206" direction="forwards" units="years"/>
			<attr name="host">
				avian_waterfowl
			</attr>
		</taxon>
		<taxon id="1007131|avian_waterfowl|EastAsia|20020615|H6N2">
			<date value="2002.4520547945206" direction="forwards" units="years"/>
			<attr name="host">
				avian_waterfowl
			</attr>
		</taxon>
		<taxon id="1020408|avian_waterfowl|NorthAmerica|20120724|H10N7">
			<date value="2012.5601092896175" direction="forwards" units="years"/>
			<attr name="host">
				avian_waterfowl
			</attr>
		</taxon>
		<taxon id="1008949|avian_waterfowl|Oceania|20050615|H6N9">
			<date value="2005.4520547945206" direction="forwards" units="years"/>
			<attr name="host">
				avian_waterfowl
			</attr>
		</taxon>
		<taxon id="1024905|others|EasternEurope|20121003|H4N6">
			<date value="2012.7540983606557" direction="forwards" units="years"/>
			<attr name="host">
				others
			</attr>
		</taxon>
		<taxon id="1024906|others|EasternEurope|20020720|H4N6">
			<date value="2002.5479452054794" direction="forwards" units="years"/>
			<attr name="host">
				others
			</attr>
		</taxon>
		<taxon id="26475|avian_waterfowl|SouthernEurope|20050615|H5N1">
			<date value="2005.4520547945206" direction="forwards" units="years"/>
			<attr name="host">
				avian_waterfowl
			</attr>
		</taxon>
		<taxon id="1009814|avian_waterfowl|SouthAfrica|20080615|H6N2">
			<date value="2008.4535519125684" direction="forwards" units="years"/>
			<attr name="host">
				avian_waterfowl
			</attr>
		</taxon>
		<taxon id="1026271|avian_domesticbirds|EastAsia|20130815|H3N2">
			<date value="2013.6191780821919" direction="forwards" units="years"/>
			<attr name="host">
				avian_domesticbirds
			</attr>
		</taxon>
		<taxon id="1009815|avian_waterfowl|SouthAfrica|20080615|H3N8">
			<date value="2008.4535519125684" direction="forwards" units="years"/>
			<attr name="host">
				avian_waterfowl
			</attr>
		</taxon>
		<taxon id="1019438|avian_waterfowl|NorthernEurope|20111014|H3N6">
			<date value="2011.7835616438356" direction="forwards" units="years"/>
			<attr name="host">
				avian_waterfowl
			</attr>
		</taxon>
		<taxon id="1014734|avian_waterfowl|SoutheastAsia|20110920|H3N2">
			<date value="2011.717808219178" direction="forwards" units="years"/>
			<attr name="host">
				avian_waterfowl
			</attr>
		</taxon>
		<taxon id="1024417|avian_shorebirds|WestAsia|20130307|H13N8">
			<date value="2013.1780821917807" direction="forwards" units="years"/>
			<attr name="host">
				avian_shorebirds
			</attr>
		</taxon>
		<taxon id="1026043|avian_waterfowl|SoutheastAsia|20140708|H4N6">
			<date value="2014.5150684931507" direction="forwards" units="years"/>
			<attr name="host">
				avian_waterfowl
			</attr>
		</taxon>
		<taxon id="1026311|human|SouthernEurope|20130907|H7N7">
			<date value="2013.682191780822" direction="forwards" units="years"/>
			<attr name="host">
				human
			</attr>
		</taxon>
		<taxon id="1024413|avian_shorebirds|WestAsia|20120914|H13N6">
			<date value="2012.7021857923498" direction="forwards" units="years"/>
			<attr name="host">
				avian_shorebirds
			</attr>
		</taxon>
		<taxon id="1001266|avian_waterfowl|EastAsia|20010615|H5N1">
			<date value="2001.4520547945206" direction="forwards" units="years"/>
			<attr name="host">
				avian_waterfowl
			</attr>
		</taxon>
		<taxon id="1001160|human|EastAsia|20030615|H5N1">
			<date value="2003.4520547945206" direction="forwards" units="years"/>
			<attr name="host">
				human
			</attr>
		</taxon>
		<taxon id="1019506|avian_domesticbirds|EastAsia|20120413|H5N1">
			<date value="2012.2814207650274" direction="forwards" units="years"/>
			<attr name="host">
				avian_domesticbirds
			</attr>
		</taxon>
		<taxon id="1019177|avian_waterfowl|EastAsia|20110412|H5N1">
			<date value="2011.2767123287672" direction="forwards" units="years"/>
			<attr name="host">
				avian_waterfowl
			</attr>
		</taxon>
		<taxon id="1000631|avian_waterfowl|EastAsia|20030615|H5N1">
			<date value="2003.4520547945206" direction="forwards" units="years"/>
			<attr name="host">
				avian_waterfowl
			</attr>
		</taxon>
		<taxon id="1014161|avian_domesticbirds|EastAsia|20111129|H6N2">
			<date value="2011.9095890410958" direction="forwards" units="years"/>
			<attr name="host">
				avian_domesticbirds
			</attr>
		</taxon>
		<taxon id="1015624|avian_shorebirds|NorthAmerica|20100813|H16N3">
			<date value="2010.613698630137" direction="forwards" units="years"/>
			<attr name="host">
				avian_shorebirds
			</attr>
		</taxon>
		<taxon id="1024418|avian_waterfowl|WestAsia|20121219|H1N1">
			<date value="2012.964480874317" direction="forwards" units="years"/>
			<attr name="host">
				avian_waterfowl
			</attr>
		</taxon>
		<taxon id="1023398|avian_landbirds|EastAsia|20130803|H3N8">
			<date value="2013.5863013698631" direction="forwards" units="years"/>
			<attr name="host">
				avian_landbirds
			</attr>
		</taxon>
		<taxon id="1015787|avian_shorebirds|NorthAmerica|20100908|H16N3">
			<date value="2010.6849315068494" direction="forwards" units="years"/>
			<attr name="host">
				avian_shorebirds
			</attr>
		</taxon>
		<taxon id="1015606|avian_shorebirds|NorthAmerica|20090819|H13N6">
			<date value="2009.6301369863013" direction="forwards" units="years"/>
			<attr name="host">
				avian_shorebirds
			</attr>
		</taxon>
		<taxon id="1019055|avian_waterfowl|EastAsia|20120615|H10N7">
			<date value="2012.4535519125684" direction="forwards" units="years"/>
			<attr name="host">
				avian_waterfowl
			</attr>
		</taxon>
		<taxon id="1018308|avian_waterfowl|EastAsia|20120319|H1N2">
			<date value="2012.2131147540983" direction="forwards" units="years"/>
			<attr name="host">
				avian_waterfowl
			</attr>
		</taxon>
		<taxon id="1012804|avian_waterfowl|EastAsia|20060615|H6N2">
			<date value="2006.4520547945206" direction="forwards" units="years"/>
			<attr name="host">
				avian_waterfowl
			</attr>
		</taxon>
		<taxon id="1024965|avian_domesticbirds|EastAsia|20090507|H6N2">
			<date value="2009.345205479452" direction="forwards" units="years"/>
			<attr name="host">
				avian_domesticbirds
			</attr>
		</taxon>
		<taxon id="1000657|avian_waterfowl|EastAsia|20030615|H6N1">
			<date value="2003.4520547945206" direction="forwards" units="years"/>
			<attr name="host">
				avian_waterfowl
			</attr>
		</taxon>
		<taxon id="1004814|avian_waterfowl|EastAsia|20081115|H5N1">
			<date value="2008.8715846994535" direction="forwards" units="years"/>
			<attr name="host">
				avian_waterfowl
			</attr>
		</taxon>
		<taxon id="1015215|avian_waterfowl|EastAsia|20100508|H6N1">
			<date value="2010.3479452054794" direction="forwards" units="years"/>
			<attr name="host">
				avian_waterfowl
			</attr>
		</taxon>
		<taxon id="1001933|human|EastAsia|20060615|H5N1">
			<date value="2006.4520547945206" direction="forwards" units="years"/>
			<attr name="host">
				human
			</attr>
		</taxon>
		<taxon id="1007840|avian_domesticbirds|EastAsia|20080615|H5N1">
			<date value="2008.4535519125684" direction="forwards" units="years"/>
			<attr name="host">
				avian_domesticbirds
			</attr>
		</taxon>
		<taxon id="1024058|avian_domesticbirds|EastAsia|20140413|H5N8">
			<date value="2014.2794520547945" direction="forwards" units="years"/>
			<attr name="host">
				avian_domesticbirds
			</attr>
		</taxon>
		<taxon id="1025444|human|SoutheastAsia|20111019|H5N1">
			<date value="2011.7972602739726" direction="forwards" units="years"/>
			<attr name="host">
				human
			</attr>
		</taxon>
		<taxon id="1026381|avian_waterfowl|SoutheastAsia|20140712|H5N1">
			<date value="2014.5260273972603" direction="forwards" units="years"/>
			<attr name="host">
				avian_waterfowl
			</attr>
		</taxon>
		<taxon id="1018873|avian_waterfowl|EastAsia|20100615|H7N7">
			<date value="2010.4520547945206" direction="forwards" units="years"/>
			<attr name="host">
				avian_waterfowl
			</attr>
		</taxon>
		<taxon id="1007216|avian_waterfowl|EastAsia|20050615|H6N2">
			<date value="2005.4520547945206" direction="forwards" units="years"/>
			<attr name="host">
				avian_waterfowl
			</attr>
		</taxon>
		<taxon id="1007217|avian_waterfowl|EastAsia|20050615|H6N2">
			<date value="2005.4520547945206" direction="forwards" units="years"/>
			<attr name="host">
				avian_waterfowl
			</attr>
		</taxon>
		<taxon id="1015461|avian_waterfowl|EastAsia|20111015|H9N2">
			<date value="2011.786301369863" direction="forwards" units="years"/>
			<attr name="host">
				avian_waterfowl
			</attr>
		</taxon>
		<taxon id="1012846|avian_waterfowl|EastAsia|20070715|H6N9">
			<date value="2007.5342465753424" direction="forwards" units="years"/>
			<attr name="host">
				avian_waterfowl
			</attr>
		</taxon>
		<taxon id="1012843|avian_waterfowl|EastAsia|20070515|H6N1">
			<date value="2007.3671232876711" direction="forwards" units="years"/>
			<attr name="host">
				avian_waterfowl
			</attr>
		</taxon>
		<taxon id="1013495|avian_waterfowl|CentralEurope|19850615|H2N3">
			<date value="1985.4520547945206" direction="forwards" units="years"/>
			<attr name="host">
				avian_waterfowl
			</attr>
		</taxon>
		<taxon id="1015549|avian_shorebirds|Oceania|19730615|H6N5">
			<date value="1973.4520547945206" direction="forwards" units="years"/>
			<attr name="host">
				avian_shorebirds
			</attr>
		</taxon>
		<taxon id="22135|avian_waterfowl|NorthAmerica|19760812|H5N2">
			<date value="1976.6120218579235" direction="forwards" units="years"/>
			<attr name="host">
				avian_waterfowl
			</attr>
		</taxon>
		<taxon id="1015554|avian_waterfowl|NorthAmerica|19760615|H12N5">
			<date value="1976.4535519125684" direction="forwards" units="years"/>
			<attr name="host">
				avian_waterfowl
			</attr>
		</taxon>
		<taxon id="22189|avian_waterfowl|NorthAmerica|19760813|H3N2">
			<date value="1976.6147540983607" direction="forwards" units="years"/>
			<attr name="host">
				avian_waterfowl
			</attr>
		</taxon>
		<taxon id="1023815|avian_waterfowl|NorthAmerica|19790615|H4N2">
			<date value="1979.4520547945206" direction="forwards" units="years"/>
			<attr name="host">
				avian_waterfowl
			</attr>
		</taxon>
		<taxon id="1023620|avian_waterfowl|NorthAmerica|19820615|H7N3">
			<date value="1982.4520547945206" direction="forwards" units="years"/>
			<attr name="host">
				avian_waterfowl
			</attr>
		</taxon>
		<taxon id="1011846|avian_waterfowl|NorthAmerica|19910826|H3N6">
			<date value="1991.6493150684933" direction="forwards" units="years"/>
			<attr name="host">
				avian_waterfowl
			</attr>
		</taxon>
		<taxon id="1011821|avian_waterfowl|NorthAmerica|19860815|H4N6">
			<date value="1986.6191780821919" direction="forwards" units="years"/>
			<attr name="host">
				avian_waterfowl
			</attr>
		</taxon>
		<taxon id="1023615|avian_waterfowl|NorthAmerica|19840615|H8N4">
			<date value="1984.4535519125684" direction="forwards" units="years"/>
			<attr name="host">
				avian_waterfowl
			</attr>
		</taxon>
		<taxon id="1002991|avian_domesticbirds|NorthAmerica|19890615|H9N2">
			<date value="1989.4520547945206" direction="forwards" units="years"/>
			<attr name="host">
				avian_domesticbirds
			</attr>
		</taxon>
		<taxon id="22353|avian_shorebirds|NorthAmerica|19860909|H6N6">
			<date value="1986.6876712328767" direction="forwards" units="years"/>
			<attr name="host">
				avian_shorebirds
			</attr>
		</taxon>
		<taxon id="1011824|avian_waterfowl|NorthAmerica|19860826|H3N8">
			<date value="1986.6493150684933" direction="forwards" units="years"/>
			<attr name="host">
				avian_waterfowl
			</attr>
		</taxon>
		<taxon id="1011878|avian_waterfowl|NorthAmerica|19940812|H3N8">
			<date value="1994.6109589041096" direction="forwards" units="years"/>
			<attr name="host">
				avian_waterfowl
			</attr>
		</taxon>
		<taxon id="22179|avian_waterfowl|NorthAmerica|19921201|H1N1">
			<date value="1992.9153005464482" direction="forwards" units="years"/>
			<attr name="host">
				avian_waterfowl
			</attr>
		</taxon>
		<taxon id="1020624|swine|NorthAmerica|20071025|H1N1">
			<date value="2007.813698630137" direction="forwards" units="years"/>
			<attr name="host">
				swine
			</attr>
		</taxon>
		<taxon id="1020628|swine|NorthAmerica|20070823|H1N2">
			<date value="2007.641095890411" direction="forwards" units="years"/>
			<attr name="host">
				swine
			</attr>
		</taxon>
		<taxon id="1014753|swine|EastAsia|20090115|H1N2">
			<date value="2009.0383561643835" direction="forwards" units="years"/>
			<attr name="host">
				swine
			</attr>
		</taxon>
		<taxon id="1018297|swine|EastAsia|20111205|H1N2">
			<date value="2011.9260273972602" direction="forwards" units="years"/>
			<attr name="host">
				swine
			</attr>
		</taxon>
		<taxon id="1018289|swine|EastAsia|20120306|H1N2">
			<date value="2012.1775956284152" direction="forwards" units="years"/>
			<attr name="host">
				swine
			</attr>
		</taxon>
		<taxon id="1020885|swine|NorthAmerica|20050308|H1N1">
			<date value="2005.1808219178083" direction="forwards" units="years"/>
			<attr name="host">
				swine
			</attr>
		</taxon>
		<taxon id="1020773|swine|NorthAmerica|20090721|H1N2">
			<date value="2009.5506849315068" direction="forwards" units="years"/>
			<attr name="host">
				swine
			</attr>
		</taxon>
		<taxon id="1020758|swine|NorthAmerica|20060517|H1N1">
			<date value="2006.372602739726" direction="forwards" units="years"/>
			<attr name="host">
				swine
			</attr>
		</taxon>
		<taxon id="1020730|swine|NorthAmerica|20030829|H1N1">
			<date value="2003.6575342465753" direction="forwards" units="years"/>
			<attr name="host">
				swine
			</attr>
		</taxon>
		<taxon id="29018|swine|NorthAmerica|20031009|H1N1">
			<date value="2003.7698630136986" direction="forwards" units="years"/>
			<attr name="host">
				swine
			</attr>
		</taxon>
		<taxon id="1011014|swine|NorthAmerica|19980615|H3N2">
			<date value="1998.4520547945206" direction="forwards" units="years"/>
			<attr name="host">
				swine
			</attr>
		</taxon>
		<taxon id="1020556|swine|NorthAmerica|20101217|H3N2">
			<date value="2010.958904109589" direction="forwards" units="years"/>
			<attr name="host">
				swine
			</attr>
		</taxon>
		<taxon id="1020623|swine|NorthAmerica|20070313|H1N1">
			<date value="2007.194520547945" direction="forwards" units="years"/>
			<attr name="host">
				swine
			</attr>
		</taxon>
		<taxon id="1000682|human|NorthAmerica|20050615|H1N1">
			<date value="2005.4520547945206" direction="forwards" units="years"/>
			<attr name="host">
				human
			</attr>
		</taxon>
		<taxon id="1020615|swine|NorthAmerica|20060622|H1N2">
			<date value="2006.4712328767123" direction="forwards" units="years"/>
			<attr name="host">
				swine
			</attr>
		</taxon>
		<taxon id="1020600|swine|NorthAmerica|20040205|H1N2">
			<date value="2004.0956284153006" direction="forwards" units="years"/>
			<attr name="host">
				swine
			</attr>
		</taxon>
		<taxon id="1011468|swine|NorthAmerica|20080312|H1N1">
			<date value="2008.1939890710382" direction="forwards" units="years"/>
			<attr name="host">
				swine
			</attr>
		</taxon>
		<taxon id="1020612|swine|NorthAmerica|20061102|H1N2">
			<date value="2006.835616438356" direction="forwards" units="years"/>
			<attr name="host">
				swine
			</attr>
		</taxon>
		<taxon id="1020899|swine|NorthAmerica|20070126|H1N2">
			<date value="2007.0684931506848" direction="forwards" units="years"/>
			<attr name="host">
				swine
			</attr>
		</taxon>
		<taxon id="1016156|swine|NorthAmerica|20120927|H1N2">
			<date value="2012.7377049180327" direction="forwards" units="years"/>
			<attr name="host">
				swine
			</attr>
		</taxon>
		<taxon id="1025628|swine|NorthAmerica|20111116|H1N1">
			<date value="2011.8739726027397" direction="forwards" units="years"/>
			<attr name="host">
				swine
			</attr>
		</taxon>
		<taxon id="1020619|swine|NorthAmerica|20060511|H1N1">
			<date value="2006.3561643835617" direction="forwards" units="years"/>
			<attr name="host">
				swine
			</attr>
		</taxon>
		<taxon id="1020886|swine|NorthAmerica|20050621|H1N1">
			<date value="2005.468493150685" direction="forwards" units="years"/>
			<attr name="host">
				swine
			</attr>
		</taxon>
		<taxon id="1020890|swine|NorthAmerica|20071016|H3N2">
			<date value="2007.7890410958903" direction="forwards" units="years"/>
			<attr name="host">
				swine
			</attr>
		</taxon>
		<taxon id="29016|swine|NorthAmerica|20050125|H3N2">
			<date value="2005.0657534246575" direction="forwards" units="years"/>
			<attr name="host">
				swine
			</attr>
		</taxon>
		<taxon id="1012760|swine|NorthAmerica|20101116|H3N2">
			<date value="2010.8739726027397" direction="forwards" units="years"/>
			<attr name="host">
				swine
			</attr>
		</taxon>
		<taxon id="1012765|swine|NorthAmerica|20110113|H3N2">
			<date value="2011.0328767123287" direction="forwards" units="years"/>
			<attr name="host">
				swine
			</attr>
		</taxon>
		<taxon id="1012758|swine|NorthAmerica|20110616|H3N2">
			<date value="2011.454794520548" direction="forwards" units="years"/>
			<attr name="host">
				swine
			</attr>
		</taxon>
		<taxon id="1026363|swine|NorthAmerica|20121231|H3N2">
			<date value="2012.9972677595629" direction="forwards" units="years"/>
			<attr name="host">
				swine
			</attr>
		</taxon>
		<taxon id="1020727|swine|NorthAmerica|20111201|H3N2">
			<date value="2011.9150684931508" direction="forwards" units="years"/>
			<attr name="host">
				swine
			</attr>
		</taxon>
		<taxon id="1021665|swine|NorthAmerica|20130719|H3N2">
			<date value="2013.545205479452" direction="forwards" units="years"/>
			<attr name="host">
				swine
			</attr>
		</taxon>
		<taxon id="1001227|human|NorthAmerica|20050615|H3N2">
			<date value="2005.4520547945206" direction="forwards" units="years"/>
			<attr name="host">
				human
			</attr>
		</taxon>
		<taxon id="1018755|swine|EastAsia|20120423|H3N2">
			<date value="2012.308743169399" direction="forwards" units="years"/>
			<attr name="host">
				swine
			</attr>
		</taxon>
		<taxon id="1026389|swine|NorthAmerica|20121009|H3N2">
			<date value="2012.7704918032787" direction="forwards" units="years"/>
			<attr name="host">
				swine
			</attr>
		</taxon>
		<taxon id="1018787|swine|NorthAmerica|20120925|H1N1">
			<date value="2012.7322404371585" direction="forwards" units="years"/>
			<attr name="host">
				swine
			</attr>
		</taxon>
		<taxon id="1018793|swine|NorthAmerica|20120515|H3N2">
			<date value="2012.3688524590164" direction="forwards" units="years"/>
			<attr name="host">
				swine
			</attr>
		</taxon>
		<taxon id="1018741|swine|NorthAmerica|20121030|H3N2">
			<date value="2012.827868852459" direction="forwards" units="years"/>
			<attr name="host">
				swine
			</attr>
		</taxon>
		<taxon id="1018378|swine|NorthAmerica|20121012|H3N2">
			<date value="2012.77868852459" direction="forwards" units="years"/>
			<attr name="host">
				swine
			</attr>
		</taxon>
		<taxon id="1020703|swine|NorthAmerica|20070620|H3N2">
			<date value="2007.4657534246576" direction="forwards" units="years"/>
			<attr name="host">
				swine
			</attr>
		</taxon>
		<taxon id="1020637|swine|NorthAmerica|20070406|H3N2">
			<date value="2007.2602739726028" direction="forwards" units="years"/>
			<attr name="host">
				swine
			</attr>
		</taxon>
		<taxon id="1005655|human|NorthAmerica|20090618|H1N1">
			<date value="2009.4602739726026" direction="forwards" units="years"/>
			<attr name="host">
				human
			</attr>
		</taxon>
		<taxon id="1020760|swine|NorthAmerica|20061031|H3N2">
			<date value="2006.8301369863013" direction="forwards" units="years"/>
			<attr name="host">
				swine
			</attr>
		</taxon>
		<taxon id="28815|swine|NorthAmerica|20120910|H1N2">
			<date value="2012.691256830601" direction="forwards" units="years"/>
			<attr name="host">
				swine
			</attr>
		</taxon>
		<taxon id="1026055|swine|NorthAmerica|20140725|H3N2">
			<date value="2014.5616438356165" direction="forwards" units="years"/>
			<attr name="host">
				swine
			</attr>
		</taxon>
		<taxon id="1023400|human|NorthAmerica|20121215|H1N2">
			<date value="2012.9535519125684" direction="forwards" units="years"/>
			<attr name="host">
				human
			</attr>
		</taxon>
		<taxon id="1021514|swine|NorthAmerica|20130910|H1N1">
			<date value="2013.690410958904" direction="forwards" units="years"/>
			<attr name="host">
				swine
			</attr>
		</taxon>
		<taxon id="1020617|swine|NorthAmerica|20061103|H3N2">
			<date value="2006.8383561643836" direction="forwards" units="years"/>
			<attr name="host">
				swine
			</attr>
		</taxon>
		<taxon id="20868|swine|NorthAmerica|20070220|H3N2">
			<date value="2007.13698630137" direction="forwards" units="years"/>
			<attr name="host">
				swine
			</attr>
		</taxon>
		<taxon id="1025065|swine|EastAsia|20111023|H1N2">
			<date value="2011.8082191780823" direction="forwards" units="years"/>
			<attr name="host">
				swine
			</attr>
		</taxon>
		<taxon id="1025629|swine|NorthAmerica|20130903|H1N1">
			<date value="2013.6712328767123" direction="forwards" units="years"/>
			<attr name="host">
				swine
			</attr>
		</taxon>
		<taxon id="1011479|swine|NorthAmerica|20070119|H3N2">
			<date value="2007.0493150684931" direction="forwards" units="years"/>
			<attr name="host">
				swine
			</attr>
		</taxon>
		<taxon id="1010539|swine|SoutheastAsia|20100215|H3N2">
			<date value="2010.123287671233" direction="forwards" units="years"/>
			<attr name="host">
				swine
			</attr>
		</taxon>
		<taxon id="1025239|swine|EastAsia|20100930|H1N1">
			<date value="2010.7452054794521" direction="forwards" units="years"/>
			<attr name="host">
				swine
			</attr>
		</taxon>
		<taxon id="1025162|swine|EastAsia|20111020|H1N2">
			<date value="2011.8" direction="forwards" units="years"/>
			<attr name="host">
				swine
			</attr>
		</taxon>
		<taxon id="1025149|swine|EastAsia|20111006|H1N2">
			<date value="2011.7616438356165" direction="forwards" units="years"/>
			<attr name="host">
				swine
			</attr>
		</taxon>
		<taxon id="1025148|swine|EastAsia|20111006|H1N1">
			<date value="2011.7616438356165" direction="forwards" units="years"/>
			<attr name="host">
				swine
			</attr>
		</taxon>
		<taxon id="1025208|swine|EastAsia|20120315|H1N2">
			<date value="2012.2021857923498" direction="forwards" units="years"/>
			<attr name="host">
				swine
			</attr>
		</taxon>
		<taxon id="1025025|swine|EastAsia|20120301|H1N2">
			<date value="2012.1639344262296" direction="forwards" units="years"/>
			<attr name="host">
				swine
			</attr>
		</taxon>
		<taxon id="1020869|swine|NorthAmerica|20030122|H1N1">
			<date value="2003.0575342465754" direction="forwards" units="years"/>
			<attr name="host">
				swine
			</attr>
		</taxon>
		<taxon id="1011405|swine|NorthAmerica|20010615|H1N2">
			<date value="2001.4520547945206" direction="forwards" units="years"/>
			<attr name="host">
				swine
			</attr>
		</taxon>
		<taxon id="1014096|swine|NorthAmerica|20120125|H1N1">
			<date value="2012.0655737704917" direction="forwards" units="years"/>
			<attr name="host">
				swine
			</attr>
		</taxon>
		<taxon id="28550|swine|NorthAmerica|20120615|H3N2">
			<date value="2012.4535519125684" direction="forwards" units="years"/>
			<attr name="host">
				swine
			</attr>
		</taxon>
		<taxon id="1025932|swine|SoutheastAsia|20131130|H3N2">
			<date value="2013.9123287671232" direction="forwards" units="years"/>
			<attr name="host">
				swine
			</attr>
		</taxon>
		<taxon id="1021732|swine|EastAsia|20130306|H1N1">
			<date value="2013.1753424657534" direction="forwards" units="years"/>
			<attr name="host">
				swine
			</attr>
		</taxon>
		<taxon id="1007887|human|CentralEurope|20091229|H1N1">
			<date value="2009.9917808219177" direction="forwards" units="years"/>
			<attr name="host">
				human
			</attr>
		</taxon>
		<taxon id="1026388|swine|NorthAmerica|20120415|H3N2">
			<date value="2012.2868852459017" direction="forwards" units="years"/>
			<attr name="host">
				swine
			</attr>
		</taxon>
		<taxon id="1018776|swine|NorthAmerica|20130103|H3N2">
			<date value="2013.0054794520547" direction="forwards" units="years"/>
			<attr name="host">
				swine
			</attr>
		</taxon>
		<taxon id="1026088|human|NorthernEurope|20140218|H1N1">
			<date value="2014.131506849315" direction="forwards" units="years"/>
			<attr name="host">
				human
			</attr>
		</taxon>
		<taxon id="1025931|swine|SoutheastAsia|20140120|H3N2">
			<date value="2014.0520547945205" direction="forwards" units="years"/>
			<attr name="host">
				swine
			</attr>
		</taxon>
		<taxon id="1012993|human|EastAsia|20090702|H1N1">
			<date value="2009.4986301369863" direction="forwards" units="years"/>
			<attr name="host">
				human
			</attr>
		</taxon>
		<taxon id="1026276|swine|NorthAmerica|20140702|H3N2">
			<date value="2014.4986301369863" direction="forwards" units="years"/>
			<attr name="host">
				swine
			</attr>
		</taxon>
		<taxon id="1021480|swine|NorthAmerica|20121120|H3N2">
			<date value="2012.8852459016393" direction="forwards" units="years"/>
			<attr name="host">
				swine
			</attr>
		</taxon>
		<taxon id="1011406|swine|NorthAmerica|20020615|H1N1">
			<date value="2002.4520547945206" direction="forwards" units="years"/>
			<attr name="host">
				swine
			</attr>
		</taxon>
		<taxon id="1011303|avian_waterfowl|NorthAmerica|20091207|H2N3">
			<date value="2009.9315068493152" direction="forwards" units="years"/>
			<attr name="host">
				avian_waterfowl
			</attr>
		</taxon>
		<taxon id="1015375|avian_waterfowl|NorthAmerica|20070820|H4N6">
			<date value="2007.6328767123289" direction="forwards" units="years"/>
			<attr name="host">
				avian_waterfowl
			</attr>
		</taxon>
		<taxon id="1025626|avian_domesticbirds|NorthAmerica|20140319|H6N5">
			<date value="2014.2109589041097" direction="forwards" units="years"/>
			<attr name="host">
				avian_domesticbirds
			</attr>
		</taxon>
		<taxon id="1014723|human|NorthAmerica|20120709|H7N3">
			<date value="2012.51912568306" direction="forwards" units="years"/>
			<attr name="host">
				human
			</attr>
		</taxon>
		<taxon id="1009106|avian_waterfowl|NorthAmerica|20070816|H3N8">
			<date value="2007.6219178082192" direction="forwards" units="years"/>
			<attr name="host">
				avian_waterfowl
			</attr>
		</taxon>
		<taxon id="22309|avian_waterfowl|NorthAmerica|19910809|H9N2">
			<date value="1991.6027397260275" direction="forwards" units="years"/>
			<attr name="host">
				avian_waterfowl
			</attr>
		</taxon>
		<taxon id="22333|avian_waterfowl|NorthAmerica|19910826|H11N2">
			<date value="1991.6493150684933" direction="forwards" units="years"/>
			<attr name="host">
				avian_waterfowl
			</attr>
		</taxon>
		<taxon id="1024634|avian_waterfowl|NorthAmerica|19760811|H7N3">
			<date value="1976.6092896174864" direction="forwards" units="years"/>
			<attr name="host">
				avian_waterfowl
			</attr>
		</taxon>
		<taxon id="1023845|avian_waterfowl|NorthAmerica|19790615|H8N4">
			<date value="1979.4520547945206" direction="forwards" units="years"/>
			<attr name="host">
				avian_waterfowl
			</attr>
		</taxon>
		<taxon id="25511|avian_waterfowl|NorthAmerica|19871019|H3N8">
			<date value="1987.7972602739726" direction="forwards" units="years"/>
			<attr name="host">
				avian_waterfowl
			</attr>
		</taxon>
		<taxon id="1023878|avian_waterfowl|NorthAmerica|19800615|H3N2">
			<date value="1980.4535519125684" direction="forwards" units="years"/>
			<attr name="host">
				avian_waterfowl
			</attr>
		</taxon>
		<taxon id="24495|avian_waterfowl|NorthAmerica|19821201|H1N2">
			<date value="1982.9150684931508" direction="forwards" units="years"/>
			<attr name="host">
				avian_waterfowl
			</attr>
		</taxon>
		<taxon id="1023538|avian_waterfowl|NorthAmerica|19830615|H2N1">
			<date value="1983.4520547945206" direction="forwards" units="years"/>
			<attr name="host">
				avian_waterfowl
			</attr>
		</taxon>
		<taxon id="24749|avian_waterfowl|NorthAmerica|19861108|H3N8">
			<date value="1986.8520547945207" direction="forwards" units="years"/>
			<attr name="host">
				avian_waterfowl
			</attr>
		</taxon>
		<taxon id="1026182|avian_domesticbirds|NorthAmerica|20060615|H5N2">
			<date value="2006.4520547945206" direction="forwards" units="years"/>
			<attr name="host">
				avian_domesticbirds
			</attr>
		</taxon>
		<taxon id="1026183|avian_domesticbirds|NorthAmerica|20060615|H5N2">
			<date value="2006.4520547945206" direction="forwards" units="years"/>
			<attr name="host">
				avian_domesticbirds
			</attr>
		</taxon>
		<taxon id="1000680|avian_domesticbirds|EastAsia|20050615|H5N2">
			<date value="2005.4520547945206" direction="forwards" units="years"/>
			<attr name="host">
				avian_domesticbirds
			</attr>
		</taxon>
		<taxon id="1026189|avian_domesticbirds|NorthAmerica|20060615|H5N2">
			<date value="2006.4520547945206" direction="forwards" units="years"/>
			<attr name="host">
				avian_domesticbirds
			</attr>
		</taxon>
		<taxon id="1026187|avian_domesticbirds|NorthAmerica|20050615|H5N2">
			<date value="2005.4520547945206" direction="forwards" units="years"/>
			<attr name="host">
				avian_domesticbirds
			</attr>
		</taxon>
		<taxon id="1026274|avian_domesticbirds|NorthAmerica|20100415|H5N2">
			<date value="2010.2849315068493" direction="forwards" units="years"/>
			<attr name="host">
				avian_domesticbirds
			</attr>
		</taxon>
		<taxon id="1003281|avian_waterfowl|NorthAmerica|19950615|H3N8">
			<date value="1995.4520547945206" direction="forwards" units="years"/>
			<attr name="host">
				avian_waterfowl
			</attr>
		</taxon>
		<taxon id="1017050|avian_waterfowl|NorthAmerica|19980901|H6N2">
			<date value="1998.6657534246576" direction="forwards" units="years"/>
			<attr name="host">
				avian_waterfowl
			</attr>
		</taxon>
		<taxon id="26841|others|NorthAmerica|20050202|H7N2">
			<date value="2005.0876712328768" direction="forwards" units="years"/>
			<attr name="host">
				others
			</attr>
		</taxon>
		<taxon id="1002418|avian_domesticbirds|NorthAmerica|19970615|H7N2">
			<date value="1997.4520547945206" direction="forwards" units="years"/>
			<attr name="host">
				avian_domesticbirds
			</attr>
		</taxon>
		<taxon id="1023605|avian_waterfowl|NorthAmerica|19820615|H3N5">
			<date value="1982.4520547945206" direction="forwards" units="years"/>
			<attr name="host">
				avian_waterfowl
			</attr>
		</taxon>
		<taxon id="1013529|avian_shorebirds|NorthAmerica|19860512|H2N7">
			<date value="1986.358904109589" direction="forwards" units="years"/>
			<attr name="host">
				avian_shorebirds
			</attr>
		</taxon>
		<taxon id="1025407|others|NorthAmerica|19841015|H13N2">
			<date value="1984.7868852459017" direction="forwards" units="years"/>
			<attr name="host">
				others
			</attr>
		</taxon>
		<taxon id="1017953|avian_shorebirds|NorthAmerica|20000601|H16N3">
			<date value="2000.4153005464482" direction="forwards" units="years"/>
			<attr name="host">
				avian_shorebirds
			</attr>
		</taxon>
		<taxon id="1021484|avian_waterfowl|EastAsia|20060914|H4N6">
			<date value="2006.7013698630137" direction="forwards" units="years"/>
			<attr name="host">
				avian_waterfowl
			</attr>
		</taxon>
		<taxon id="1024842|others|EastAsia|20130310|H3N2">
			<date value="2013.186301369863" direction="forwards" units="years"/>
			<attr name="host">
				others
			</attr>
		</taxon>
		<taxon id="22067|avian_waterfowl|NorthAmerica|19960815|H2N3">
			<date value="1996.620218579235" direction="forwards" units="years"/>
			<attr name="host">
				avian_waterfowl
			</attr>
		</taxon>
		<taxon id="1023777|avian_waterfowl|NorthAmerica|19760615|H3N8">
			<date value="1976.4535519125684" direction="forwards" units="years"/>
			<attr name="host">
				avian_waterfowl
			</attr>
		</taxon>
		<taxon id="1023786|avian_waterfowl|NorthAmerica|19760615|H3N8">
			<date value="1976.4535519125684" direction="forwards" units="years"/>
			<attr name="host">
				avian_waterfowl
			</attr>
		</taxon>
		<taxon id="1023627|avian_waterfowl|NorthAmerica|19760615|H11N9">
			<date value="1976.4535519125684" direction="forwards" units="years"/>
			<attr name="host">
				avian_waterfowl
			</attr>
		</taxon>
		<taxon id="24107|avian_waterfowl|NorthAmerica|19901018|H1N1">
			<date value="1990.7945205479452" direction="forwards" units="years"/>
			<attr name="host">
				avian_waterfowl
			</attr>
		</taxon>
		<taxon id="1015079|avian_waterfowl|NorthAmerica|19910826|H11N9">
			<date value="1991.6493150684933" direction="forwards" units="years"/>
			<attr name="host">
				avian_waterfowl
			</attr>
		</taxon>
		<taxon id="1023583|avian_waterfowl|NorthAmerica|19840615|H11N9">
			<date value="1984.4535519125684" direction="forwards" units="years"/>
			<attr name="host">
				avian_waterfowl
			</attr>
		</taxon>
		<taxon id="24487|avian_waterfowl|NorthAmerica|19861004|H4N9">
			<date value="1986.7561643835616" direction="forwards" units="years"/>
			<attr name="host">
				avian_waterfowl
			</attr>
		</taxon>
		<taxon id="24219|avian_waterfowl|NorthAmerica|19861029|H4N8">
			<date value="1986.8246575342466" direction="forwards" units="years"/>
			<attr name="host">
				avian_waterfowl
			</attr>
		</taxon>
		<taxon id="24541|avian_waterfowl|NorthAmerica|19861024|H4N6">
			<date value="1986.8109589041096" direction="forwards" units="years"/>
			<attr name="host">
				avian_waterfowl
			</attr>
		</taxon>
		<taxon id="1002416|avian_waterfowl|NorthAmerica|19860615|H1N1">
			<date value="1986.4520547945206" direction="forwards" units="years"/>
			<attr name="host">
				avian_waterfowl
			</attr>
		</taxon>
		<taxon id="25095|avian_waterfowl|NorthAmerica|19891019|H10N7">
			<date value="1989.7972602739726" direction="forwards" units="years"/>
			<attr name="host">
				avian_waterfowl
			</attr>
		</taxon>
		<taxon id="1015160|avian_waterfowl|NorthAmerica|20000816|H11N9">
			<date value="2000.622950819672" direction="forwards" units="years"/>
			<attr name="host">
				avian_waterfowl
			</attr>
		</taxon>
		<taxon id="1026065|avian_waterfowl|NorthAmerica|20130821|H3N8">
			<date value="2013.6356164383562" direction="forwards" units="years"/>
			<attr name="host">
				avian_waterfowl
			</attr>
		</taxon>
		<taxon id="1026405|avian_domesticbirds|NorthAmerica|20140415|H5N8">
			<date value="2014.2849315068493" direction="forwards" units="years"/>
			<attr name="host">
				avian_domesticbirds
			</attr>
		</taxon>
		<taxon id="1011956|avian_shorebirds|NorthAmerica|20050519|H3N6">
			<date value="2005.3780821917808" direction="forwards" units="years"/>
			<attr name="host">
				avian_shorebirds
			</attr>
		</taxon>
		<taxon id="26403|others|NorthAmerica|20050615|H3N6">
			<date value="2005.4520547945206" direction="forwards" units="years"/>
			<attr name="host">
				others
			</attr>
		</taxon>
		<taxon id="1003314|avian_waterfowl|NorthAmerica|20000615|H11N9">
			<date value="2000.4535519125684" direction="forwards" units="years"/>
			<attr name="host">
				avian_waterfowl
			</attr>
		</taxon>
		<taxon id="1021490|avian_domesticbirds|NorthAmerica|20080327|H5N2">
			<date value="2008.2349726775956" direction="forwards" units="years"/>
			<attr name="host">
				avian_domesticbirds
			</attr>
		</taxon>
		<taxon id="1015178|avian_shorebirds|NorthAmerica|20070523|H6N2">
			<date value="2007.3890410958904" direction="forwards" units="years"/>
			<attr name="host">
				avian_shorebirds
			</attr>
		</taxon>
		<taxon id="1003515|avian_waterfowl|NorthAmerica|20070615|H5N2">
			<date value="2007.4520547945206" direction="forwards" units="years"/>
			<attr name="host">
				avian_waterfowl
			</attr>
		</taxon>
		<taxon id="24493|avian_waterfowl|NorthAmerica|19990525|H6N2">
			<date value="1999.3945205479451" direction="forwards" units="years"/>
			<attr name="host">
				avian_waterfowl
			</attr>
		</taxon>
		<taxon id="1011850|avian_waterfowl|NorthAmerica|19930817|H3N9">
			<date value="1993.6246575342466" direction="forwards" units="years"/>
			<attr name="host">
				avian_waterfowl
			</attr>
		</taxon>
		<taxon id="1004842|avian_domesticbirds|NorthAmerica|19950615|H10N7">
			<date value="1995.4520547945206" direction="forwards" units="years"/>
			<attr name="host">
				avian_domesticbirds
			</attr>
		</taxon>
		<taxon id="1013453|avian_waterfowl|NorthAmerica|19970730|H2N9">
			<date value="1997.5753424657535" direction="forwards" units="years"/>
			<attr name="host">
				avian_waterfowl
			</attr>
		</taxon>
		<taxon id="1015163|avian_shorebirds|NorthAmerica|20010518|H6N2">
			<date value="2001.3753424657534" direction="forwards" units="years"/>
			<attr name="host">
				avian_shorebirds
			</attr>
		</taxon>
		<taxon id="1015179|avian_shorebirds|NorthAmerica|20070524|H13N9">
			<date value="2007.3917808219178" direction="forwards" units="years"/>
			<attr name="host">
				avian_shorebirds
			</attr>
		</taxon>
		<taxon id="1004836|avian_waterfowl|NorthAmerica|20050615|H7N6">
			<date value="2005.4520547945206" direction="forwards" units="years"/>
			<attr name="host">
				avian_waterfowl
			</attr>
		</taxon>
		<taxon id="1021624|avian_waterfowl|NorthAmerica|20041215|H11N3">
			<date value="2004.9535519125684" direction="forwards" units="years"/>
			<attr name="host">
				avian_waterfowl
			</attr>
		</taxon>
		<taxon id="24513|human|NorthAmerica|20040511|H7N3">
			<date value="2004.3579234972678" direction="forwards" units="years"/>
			<attr name="host">
				human
			</attr>
		</taxon>
		<taxon id="1022271|avian_waterfowl|NorthAmerica|20130929|H7N3">
			<date value="2013.7424657534248" direction="forwards" units="years"/>
			<attr name="host">
				avian_waterfowl
			</attr>
		</taxon>
		<taxon id="1024711|avian_waterfowl|NorthAmerica|20121110|H10N3">
			<date value="2012.8579234972678" direction="forwards" units="years"/>
			<attr name="host">
				avian_waterfowl
			</attr>
		</taxon>
		<taxon id="1011902|avian_waterfowl|NorthAmerica|19980811|H3N8">
			<date value="1998.6082191780822" direction="forwards" units="years"/>
			<attr name="host">
				avian_waterfowl
			</attr>
		</taxon>
		<taxon id="1019097|avian_waterfowl|NorthAmerica|19960826|H1N1">
			<date value="1996.6502732240438" direction="forwards" units="years"/>
			<attr name="host">
				avian_waterfowl
			</attr>
		</taxon>
		<taxon id="26397|avian_waterfowl|NorthAmerica|19870615|H11N9">
			<date value="1987.4520547945206" direction="forwards" units="years"/>
			<attr name="host">
				avian_waterfowl
			</attr>
		</taxon>
		<taxon id="1016347|avian_waterfowl|NorthAmerica|19870805|H1N1">
			<date value="1987.5917808219178" direction="forwards" units="years"/>
			<attr name="host">
				avian_waterfowl
			</attr>
		</taxon>
		<taxon id="1000983|avian_waterfowl|NorthAmerica|19940615|H1N1">
			<date value="1994.4520547945206" direction="forwards" units="years"/>
			<attr name="host">
				avian_waterfowl
			</attr>
		</taxon>
		<taxon id="1004862|avian_domesticbirds|NorthAmerica|19910615|H10N7">
			<date value="1991.4520547945206" direction="forwards" units="years"/>
			<attr name="host">
				avian_domesticbirds
			</attr>
		</taxon>
		<taxon id="1015116|avian_shorebirds|NorthAmerica|19950521|H7N9">
			<date value="1995.3835616438357" direction="forwards" units="years"/>
			<attr name="host">
				avian_shorebirds
			</attr>
		</taxon>
		<taxon id="1016374|avian_shorebirds|NorthAmerica|19960515|H10N7">
			<date value="1996.3688524590164" direction="forwards" units="years"/>
			<attr name="host">
				avian_shorebirds
			</attr>
		</taxon>
		<taxon id="1015086|avian_waterfowl|NorthAmerica|19920824|H6N5">
			<date value="1992.6448087431695" direction="forwards" units="years"/>
			<attr name="host">
				avian_waterfowl
			</attr>
		</taxon>
		<taxon id="1023672|avian_waterfowl|NorthAmerica|19850615|H3N6">
			<date value="1985.4520547945206" direction="forwards" units="years"/>
			<attr name="host">
				avian_waterfowl
			</attr>
		</taxon>
		<taxon id="1023514|avian_waterfowl|NorthAmerica|19840615|H4N6">
			<date value="1984.4535519125684" direction="forwards" units="years"/>
			<attr name="host">
				avian_waterfowl
			</attr>
		</taxon>
		<taxon id="1024638|avian_waterfowl|NorthAmerica|19960802|H7N3">
			<date value="1996.5846994535518" direction="forwards" units="years"/>
			<attr name="host">
				avian_waterfowl
			</attr>
		</taxon>
		<taxon id="22177|avian_waterfowl|NorthAmerica|19880903|H1N1">
			<date value="1988.672131147541" direction="forwards" units="years"/>
			<attr name="host">
				avian_waterfowl
			</attr>
		</taxon>
		<taxon id="22127|avian_waterfowl|NorthAmerica|19931201|H6N1">
			<date value="1993.9150684931508" direction="forwards" units="years"/>
			<attr name="host">
				avian_waterfowl
			</attr>
		</taxon>
		<taxon id="1016375|avian_shorebirds|NorthAmerica|19960515|H10N2">
			<date value="1996.3688524590164" direction="forwards" units="years"/>
			<attr name="host">
				avian_shorebirds
			</attr>
		</taxon>
		<taxon id="22115|avian_waterfowl|NorthAmerica|19850813|H6N2">
			<date value="1985.613698630137" direction="forwards" units="years"/>
			<attr name="host">
				avian_waterfowl
			</attr>
		</taxon>
		<taxon id="1023901|avian_waterfowl|NorthAmerica|19820615|H3N8">
			<date value="1982.4520547945206" direction="forwards" units="years"/>
			<attr name="host">
				avian_waterfowl
			</attr>
		</taxon>
		<taxon id="1023552|avian_waterfowl|NorthAmerica|19850615|H12N5">
			<date value="1985.4520547945206" direction="forwards" units="years"/>
			<attr name="host">
				avian_waterfowl
			</attr>
		</taxon>
		<taxon id="1023666|avian_waterfowl|NorthAmerica|19850615|H12N5">
			<date value="1985.4520547945206" direction="forwards" units="years"/>
			<attr name="host">
				avian_waterfowl
			</attr>
		</taxon>
		<taxon id="22055|avian_shorebirds|NorthAmerica|19860512|H2N7">
			<date value="1986.358904109589" direction="forwards" units="years"/>
			<attr name="host">
				avian_shorebirds
			</attr>
		</taxon>
		<taxon id="1023582|avian_waterfowl|NorthAmerica|19840615|H4N6">
			<date value="1984.4535519125684" direction="forwards" units="years"/>
			<attr name="host">
				avian_waterfowl
			</attr>
		</taxon>
		<taxon id="22351|avian_shorebirds|EasternSouthAmerica|19900418|H2N1">
			<date value="1990.2931506849316" direction="forwards" units="years"/>
			<attr name="host">
				avian_shorebirds
			</attr>
		</taxon>
		<taxon id="1001707|avian_domesticbirds|NorthAmerica|20040615|H6N2">
			<date value="2004.4535519125684" direction="forwards" units="years"/>
			<attr name="host">
				avian_domesticbirds
			</attr>
		</taxon>
		<taxon id="1001853|avian_domesticbirds|NorthAmerica|20040615|H6N2">
			<date value="2004.4535519125684" direction="forwards" units="years"/>
			<attr name="host">
				avian_domesticbirds
			</attr>
		</taxon>
		<taxon id="24459|avian_domesticbirds|CentralEurope|19490615|H10N7">
			<date value="1949.4520547945206" direction="forwards" units="years"/>
			<attr name="host">
				avian_domesticbirds
			</attr>
		</taxon>
	</taxa>

	<!-- The sequence alignment (each sequence refers to a taxon above).         -->
	<!-- ntax=661 nchar=2172                                                     -->
	<alignment id="alignment" dataType="nucleotide">
		<sequence>
			<taxon idref="1020378|others|MidwestSouthAmerican|20100615|H18N11"/>
			ATGGAGAATTTCATAAGAGCAAACTTCAATCCAATGATTCTAGAGAGGGCAGAAAAAAGTATGAAAGAATATGGAGAAAGTCCCCAAAATGAAGGAAACAAGTTTGCCGCTATATCTACTCATCTTGAAGTATGTTTCATGTATTCTGATTTTCATTTCATTGATCTAGAAGGGAATGCAATAATCAAAGAGTCAGAAGATGACAACACAATGTTAAAACATAGATTTGAAATCATTGAAGGCCAGGAAAGAAATGTTGCCTGGACTATTGTAAATTCAATATGCAATATGACCAATATAGATAAACCAAGGTACCTTCCAGATCTCTATGACTACAAAACTAATAGGTTCATTGAAATTGGAGTAACTAGAAGAAGGGTTGAAGATTATTATTATGAGAAAGCTAACAAGTTGAAAGATGGAAACGTTTACATTCATATCTTTTCATTTGACGGAGAAGAAATGTCAACAGATGATGAATACATTCTTGATGAAGAAAGTAGAGCAAGAATCAAAACAAGGCTCTTTGTTCTACGTCAAGAAATGGCATCAGCAGGACTGTGGGATTCCTTTCGTCAATCAGAAAAGGGTGAAGAAACAGTTGAGGAGGAATTCAAATTTCCACCCACATTCAAGAAGTTGGCGGATCAAAGTCTTCCACCATCATTCAAGGACTATAATCAATTCAAAGTATATGTATCCTCTTTTAAATCAAATGGAAACATTGAAGCTAAATTAGGAGCAATGAGTGAAAAAGTAACAGCTACAATTGAAGAATTCAATCCC---AAAGATATAACTGAGTTAAAAATGCCCAAAGGT------------AAACCATGTACACAAAGGAGCAAATTTTTGCTAATGGACTCAATGAAATTGTCAATATTAAATCCATCTCATGAAGGTGAAGGAATTCCTATGAAAGATGCGACTGCATGCATGGAAACCTTTTGGGGGTGGAAAAAACCAAATATAATTAAAAAACATGATAAAGGTGTGAATACCAATTATCTAATGATTTGGGAACAACTATTTGATGCTCTCAAAGAGAATGAAAAC---------------AAATATCTTAATTTGAAGAAGACTAATCATCTAAAATGGGGGCTAGGAGAAGGACAAGCTCCTGAAAAAATGGATTTTGAAGATTGTAAAGACATCCCTGATTTGTTCCAATACAAAAGTGATCCACCAGAACCCAGACAATTGGCAAGTTGGATTCAAAGTGAATTCAACAAAGCATCAGAGCTAACAAGCTCAAACTGGATCGAATTTGATGAACTAGGAGAAGATGTAGCTCCTATAGAGCATATAGCAAGTAGAAGACGAAACTTCTTCACTGCAGAGGTCTCACAATGTAGAGCCTCAGAATACATTATGAAGGCTGTATACATAAATACAGCACTTTTAAACTCCTCCTGTACAGCTATGGAGGAATATCAAGTAATACCAATAATTACCAAATGTAGAGACATCTCTGGACAAAGGAAAACAAACCTATATGGGTTTATTATCAAGGGAAGATCCCATCTAAGAAATGACACAGATGTTGTGAATTTCATATCATTGGAATTTTCATTGACTGATCCAAGGAATGAACCACATAAATGGGAAAAATATTGCGTCCTGGAAATTGGTGATATGGAAATAAAAACATCAATAAGCACAATAATGAAACCAGTTTACTTATATGTTCGGACTAATGGGACATCCAAAATAAAAATGAAATGGGGAATGGAAATGAGAAGATGTTTACTACAATCTCTTCAACAAGTAGAAAGCATGATAGAAGCAGAATCTGCTGTTAAAGAAAAAGACATGACAGAAACATTCTTTCGAAATAAAGAGAATGAATGGCCTATTGGAGAAAGTCCAAAAGGAATAGAGAAAGGCACCATTGGGAAAGTGTGCAGAGTTCTTCTAGCCAAATCAGTTTTCAATAGCATATATGCTTCCGCCCAATTGGAAGGTTTCTCCGCAGAATC
			TAGAAAACTTTTGTTGCTAATACAAGCATATAGAGACAATTTAGACCCTGGAACTTTTGATCTTAAAGGGCTATACGAAGCAATTGAGGAGTGTATCATTAATGATCCTTGGGTCCTTTTAAATGCGTCATGGTTTAACTCCTTCCTTAGAGCAGTACAAAGAAGCTTGTAA
		</sequence>
		<sequence>
			<taxon idref="1012636|others|MiddleAmerica|20100915|H17N10"/>
			ATGGAGAATTTCGTGAGAACTAACTTCAATCCCATGATACTAGAAAGGGCTGAAAAAACTATGAAAGAGTATGGAGAAAACCCCCAGAATGAGGGAAACAAGTTTGCAGCGATATCTACACACATGGAGGTATGCTTCATGTATTCAGACTTCCACTTCATTGACCTTGAAGGGAATACAATAGTAAAGGAAAATGATGACGACAATGCAATGCTAAAACACCGATTTGAAATAATCGAAGGCCAAGAGAGAAATATCGCATGGACAATTGTCAATTCAATTTGCAACATGACAGAAAATAGCAAACCACGATTCCTACCTGATCTTTACGACTACAAAACCAACAAATTCATTGAAATCGGGGTAACAAGGAGGAAAGTTGAGGACTATTATTATGAAAAGGCCAGTAAACTGAAGGGTGAAAATGTATATATTCATATCTTCTCCTTTGATGGAGAAGAGATGGCCACAGATGATGAGTATATACTTGACGAAGAAAGCAGAGCTCGAATAAAAACTAGACTCTTTGTTCTTAGACAAGAACTAGCTACAGCTGGGCTCTGGGATTCCTTTCGCCAATCAGAGAAGGGAGAAGAAACACTGGAGGAGGAATTTTCATACCCCCCGACATTCCAGAGGCTTGCAAACCAGAGCTTACCTCCATCATTCAAGGACTATCACCAATTCAAAGCATACGTGTCGAGTTTCAAAGCGAACGGCAACATAGAGGCTAAACTAGGAGCAATGTCAGAAAAGGTCAACGCACAAATAGAAAGCTTTGACCCC---AGGACGATAAGGGAGCTGGAGCTCCCCGAGGGA------------AAATTCTGTACTCAAAGAAGCAAATTCCTGCTAATGGACGCAATGAAACTGTCGGTTTTAAACCCGGCACATGAAGGGGAAGGAATCCCAATGAAAGACGCCAAAGCTTGTCTTGACACCTTCTGGGGGTGGAAAAAAGCCACAATTATCAAAAAGCATGAAAAGGGAGTCAACACTAACTATCTCATGATCTGGGAACAGCTCTTAGAGTCAATAAAGGAAATGGAGGGA---------------AAATTCCTCAACTTAAAGAAAACCAATCATCTCAAGTGGGGGCTGGGAGAAGGGCAAGCGCCCGAGAAGATGGACTTTGAAGATTGTAAAGAAGTCCCTGATCTCTTCCAATACAAAAGTGAACCACCTGAAAAGCGAAAATTGGCCAGTTGGATCCAAAGTGAATTCAACAAAGCTTCTGAACTCACAAACTCAAACTGGATTGAATTTGATGAGTTGGGAAATGACGTGGCACCCATCGAGCACATTGCCAGTAGGAGGAGGAACTTCTTCACCGCAGAAGTATCTCAATGCAGAGCCTCAGAATATATAATGAAAGCGGTGTACATAAATACAGCCCTTCTTAACTCATCATGCACGGCAATGGAGGAATATCAGGTGATCCCAATAATCACTAAATGTAGAGACACATCAGGTCAGAGAAGGACCAATTTATATGGGTTCATCATCAAAGGTCGATCTCACCTTAGGAATGACACTGATGTTGTAAACTTCATTTCCTTGGAGTTTTCACTAACCGATCCCCGAAATGAAATTCATAAGTGGGAGAAGTACTGCGTACTAGAGATTGGAGACATGGAGATTCGGACATCAATAAGCACAATAATGAAACCGGTCTACCTCTATGTTAGGACCAATGGAACTTCAAAAATCAAAATGAAATGGGGAATGGAAATGAGAAGATGCTTACTCCAATCTCTACAACAAGTGGAAAGCATGATTGAGGCAGAATCAGCAGTCAAAGAGAAGGATATGACTGAGCCTTTCTTTAGAAATCGGGAAAATGATTGGCCAATAGGAGAAAGTCCTCAAGGAATAGAGAAAGGAACAATAGGAAAAGTATGCAGGGTTTTACTCGCTAAATCTGTTTTCAACAGCATTTATGCCTCAGCTCAGCTTGAAGGATTTTCAGCAGAATC
			GAGGAAATTACTGTTACTCATCCAAGCATTTAGAGACAATTTAGATCCTGGAACCTTTGACTTGAAAGGGCTGTACGAAGCCATTGAGGAATGCATCATTAATGATCCTTGGGTCCTTCTAAATGCTTCATGGTTCAACTCCTTCCTTAAAGCAGTACAATTGAGCATGTGA
		</sequence>
		<sequence>
			<taxon idref="1012634|others|MiddleAmerica|20090515|H17N10"/>
			ATGGAGAATTTCGTGAGAACTAACTTCAATCCCATGATACTAGAAAGGGCTGAAAAAACTATGAAAGAATATGGAGAAAACCCCCAGAATGAGGGAAACAAATTTGCAGCAATATCTACACACATGGAGGTATGTTTCATGTATTCAGACTTCCACTTCATTGACCTTGAAGGGAATACAATAGTAAAGGAAAGTGATGACGACAATGCAATGCTAAAGCACCGGTTTGAGATAATCGAAGGCCAAGAGAGAAACATCGCATGGACAATTGTCAATTCAATTTGCAACATGACAGAAAATAGCAAACCACGATTCCTACCTGATCTTTACGACTACAAAACCAACAAATTCATTGAAATCGGGGTAACAAGGAGAAAAGTTGAGGACTATTATTATGAAAAGGCCAGTAAACTGAAAGGTGAAAATGTATATATTCACATCTTCTCCTTTGATGGAGAAGAGATGGCCACAGATGATGAGTATATACTTGACGAAGAAAGCAGAGCTCGAATAAAAACTCGACTCTTTGTTCTTAGACAAGAACTAGCCACAGCTGGGCTCTGGGATTCCTTTCGCCAATCAGAGAAGGGAGAAGAAACACTGGAGGAGGAATTTTCATACCCCCCAACATTCCAGAGGCTTGCAAACCAGAGCCTACCTCCATCATTCAAGGACTATCACCAATTCAAAGCGTACGTGTCGAGTTTCAAAGCAAACGGCAACATAGAGGCTAAACTAGGGGCAATGTCAGAAGAGGTTAACGCACAAATAGAGAACTTTGACCCC---AGGACAATAAGGGAGCTGGAGCTCCCCGAGGGA------------AAATCCTGCACTCAAAGAAGCAAATTCCTGCTAATGGACGCAATGAAACTGTCGGTTTTAAACCCGGCACATGAAGGGGAAGGAATCCCAATGAAAGACGCCAAAGCTTGTCTTGACACCTTCTGGGGATGGAAAAAAGCCACAGTTATCAAAAAGCATGAAAAGGGAGTCAACACTAACTATCTCATGATCTGGGAGCAGCTCTTAGAATCAATAAAAGAAGTAGAGGGA---------------AAATTCCTCAACTTAAGGAAAACCAATCATCTCAAGTGGGGGCTGGGAGAAGGGCAAGCGCCCGAAAAGATGGACTTTGAAGATTGTAAAGAAGTCCCTGATCTCTTCCAATACAAAAGTGAACCCCCTGAAAAGCGAAAATTGGCCAGCTGGATCCAAAGTGAATTCAACAAAGCTTCTGAGCTCACAAACTCAAACTGGATTGAATTTGATGAGTTGGGAAATGACGTGGCACCCATCGAGCACATTGCCAGTAGAAGAAGAAATTTCTTCACCGCAGAGGTATCTCAATGCAGAGCCTCAGAATATATAATGAAAGCGGTGTACATAAATACAGCCCTTCTTAACTCCTCATGCACGGCAATGGAGGAATATCAGGTGATCCCAATAATCACCAAATGTAGAGACACATCAGGTCAGAGAAGGACCAATTTATATGGGTTCATCATCAAAGGTCGATCTCACCTTAGGAATGATACTGATGTTGTAAACTTCATTTCTTTGGAGTTTTCACTGACCGATCCCCGAAATGAGATTCATAAGTGGGAGAAATACTGCGTACTAGAGATTGGAGACATGGAGATTCGGACATCAATAAGTACAATAATGAAACCGGTCTACCTCTATATTAGGACCAATGGAACTTCAAAAATCAAAATGAAATGGGGAATGGAAATGAGAAGATGCTTACTCCAATCTCTACAACAAGTGGAAAGCATGATTGAAGCAGAATCAGCAGTCAAAGAGAAGGATATGACTGAACCCTTCTTTAGAAATCGGGAAAATGACTGGCCAATAGGAGAAAGCCCTCAAGGAATAGAGAAAGGAACGATAGGAAAAGTATGCAGGGTTTTACTCGCTAAATCTGTTTTCAACAGCATTTATGCCTCAGCTCAGCTTGAAGGATTTTCAGCAGAATC
			GAGAAAATTACTGTTACTCATTCAAGCATTTAGAGATAATTTAGATCCTGGAACTTTTGACTTGAAAGGGCTGTACGAAGCCATTGAGGAATGCATCATTAATGATCCTTGGGTCCTTTTAAATGCTTCATGGTTCAACTCCTTCCTTAAAGCAGTACAATTGAGCATGTGA
		</sequence>
		<sequence>
			<taxon idref="1001552|others|NorthAmerica|19660615|H7N7"/>
			ATGGAAGATTTCGTTCGACAATGTTTCAACCCAATGATTGTTGAACTTGCAGAAAAAGCAATGAAAGAATATGGAGAGAATCCAAAAATTGAGACAAACAAATTTGCCGCAATATGCACTCACTTAGAAGTGTGCTTCATGTACTCAGACTTCCATTTTATTGATGATAGAGGTGAATCAATAATCGTGGAGTCAGGTGATCCAAATGTTCTATTAAAACATAGATTTGAAATAATTGAAGGAAGAGATCGAACAATAGCTTGGACAATAGTTAATAGTATTTGCAATACTACAAAAATTGAGAAACCTAGATTCCTTCCTGATTTATATGATTATAAAGAAAACAGATTTATAGAAATTGGGGTAACACGAAGAGAAGTCCATATCTATTATTTAGAAAAAGCCAATAAGATAAAATCTGAAAAAACTCACATCCACATCTTCTCATTTATGGGAGAGGAAATGGCCACTAAAGCTGACTACACATTAGACGAAGAAAGCCGAGCAAGAATAAAAACCAGATTATTCACAATAAGACAAGAAATGGCCAGTAGAGGCCTCTGGGATTCCTTTCGCCAGTCCGAAAAAGGTGAGGAAACAATTGAAGAAAGATTTGAAATTACGGGGACAATACGCAAGCTTGCTGATCAAAGCCTCCCACCAAACTTCTCCAATCTTGAACACTTTAGAGCCTATGTTGATGGGTTTGAACCAAATGGCTTCATAGAAGGAAAACTTTCCCAAATGTCCAAAGCAGTAAATGCAAAAATTGAGCCATTTCTAAAA---ACAACACCTCGCCCACTCAAATTACCTAAGGGC------------CCACCCTGTTCCCAACGATCCAAATTTTTATTAATGGATGCTCTAAAATTAAGTATTGAAGATCCAAGCCATGAGGGTGAAGGAATACCACTATACGATGCAATAAAATGCATGAAAACATTCTTTGGATGGAAAGAACCCAAGATCATCAAACCACATGAGAAGGGCATAAACCCGAACTATCTACTAGCTTGGAAACAAACACTATCAGAAATACAGGACATTGAGAATGAGGGGAAAATTCCCAAAATTAAAAACATGAAAAAAACAAGTCAATTAAAGTGGGCACTTGGTGAAAATATGGCACCAGAAAAAGTTGATTTTGAGGACTGCAAAGACATCAATGATTTAAAACAATACAGTAGTGATGAACCAGAGCAAAGATCGTTTGCAAGCTGGATCCAAAATGAATTTAATAAAGCCTGCGAATTAACTGACTCAACCTGGATAGAACTCGATGAAATTGGGGAAGACATTGCCCCAATTGAACATATTGCAAGTATGAGAAGAAACTATTTCACAGCAGAAATATCTCATTGTAGAGCAACTGAATATATAATGAAAGGAGTTTATATAAACACTGCTCTGTTAAACGCATCTTGTGCAGCTATGGATGATTTCCAACTAATCCCAATGATAAGCAAATCCAGGACTAAAGAAGGAAGACGAAAAACAAATCTGTATGGGTTCATTATAAAAGGAAGGTCCCATTTAAGAAATGACACTGATGTAGTAAATTTTGTGAGCATGGAATTCTCTTTAACAGATCCAAGACTTGAACCACACAAATGGGAAAAATATTGCGTTCTTGAAATAGGAGACATGCTTTTAAGAACTGCCATAGGCCAGGTGTCAAGGCCAATGTTTTTATACATAAGAACAAATGGGACCTCAAAGGTAAAAATGAAATGGGGAATGGAAATGAGACGCTGTCTTCTTCAATCACTTCAACAAATCGAAAGCATGATTGAAGCTGAATCATCTGTCAAAGAGAAAGACATGACAAAGGAATTCTTCGAGAACAAAACAGAGACATGGCCTATTGGAGAATCACCCAGAGGGGTAGAAGAAGGCTCTATTGGGAAAGTCTGCAGAACTCTGTTAGCCAAATCAGTATTTAATAGTTTATATGCATCTCCACAATTAGAAGGGTTCTCCGCTGAGTC
			CAGGAAACTACTCCTTATTGTCCAAGCTCTAAGAGATAATCTAGAACCTGGGACCTTTGATCTTGGAGGGCTATATGAAGCAATTGAGGAGTGCCTGATTAATGATCCCTGGGTTTTGCTTAATGCATCTTGGTTCAACTCCTTCCTTAAACATGCACTGGAG------TAA
		</sequence>
		<sequence>
			<taxon idref="1010115|others|CentralEurope|19560611|H7N7"/>
			ATGGAAGATTTCGTTCGACAATGTTTCAACCCGATGATTGTTGAACTTGCAGAAAAAGCAATGAAGGAATATGGAGAGAATCCAAAAATTGAGACAAACAAATTTGCCGCAATATGCACTCACTTAGAGGTGTGCTTCATGTACTCAGACTTCCATTTCATTGATGATAGAGGTGAATCAATAATCGTGGAGTCGAGTGATCCAAATGTTCTATTAAAACATAGATTTGAAATAATTGAAGGAAGGGATCGAACAATAGCTTGGACAATAGTTAATAGTATTTGCAATACTACAAAAATTGAGAAACCTAGATTCCTTCCCGATTTATATGATTATAAGGAGAACAGGTTTATTGAAATTGGAGTAACACGGAGAGAAGTTCATATCTATTATTTAGAAAAGGCCAATAAAATAAAATCTGAAAAGACTCACATCCACATCTTCTCATTTATGGGAGAAGAAATGGCCACTAAAGCTGACTACACATTAGACGAAGAAAGCCGAGCAAGAATAAAAACCAGATTATTCACAATAAGACAAGAAATGGCCAGTAGAGGCCTCTGGGATTCCTTTCGCCAGTCCGAAAAAGGTGAAGAAACAATTGAAGAAAGATTTGAAATTACAGGGACAATGCGCAGGCTTGCTGATCAAAGCCTCCCACCAAACTTCTCCAATCTCGAGCACTTTAGAGCCTATGTGGATGGGTTTGAACCAAATGGCTTCATAGAGGGCAAACTTTCTCAAATGTCCAAAGCAGTAAACGCAAGAATTGAGCCATTCCTAAAA---GCAACACCTCGCCCACTCAGGTTACCTAAGGGC------------CCACCCTGTTCCCAACGATCCAAATTTTTACTGATGGATGCCCTAAAATTAAGTATTGAAGACCCAAGCCATGAGGGCGAAGGGATACCACTATACGATGCAATCAAGTGCATGAAAACATTCTTTGGATGGAAAGAGCCCAAGATCATCAAACCACATGAAAAGGGCATAAACCCGAACTATCTATTAGCTTGGAAACAAACACTATCAGAAATACAGGACATTGAGAATGAGGGGAAAATCCCCAAAATTAAAAACATGAAAAAAACAAGTCAACTAAAGTGGGCACTTGGTGAGAATATGGCACCAGAAAAAGTTGATTTTGAGGACTGCAAAGATATCAGTGATTTAAAACAATACAGTAGTGATGAACCAGAGCAAAGATCATTTGCAAGCTGGATCCAAAATGAATTCAATAAGGCCTGCGAATTAACTGACTCAACCTGGATAGAACTCGATGAAATTGGGGAAGACATTGCCCCAATTGAACATATTGCAAGTATGAGAAGAAACTATTTCACAGCAGAAATATCTCATTGTAGAGCAACTGAGTACATAATGAAAGGAGTTTATATAAATACTGCTCTATTAAACGCTTCTTGTGCAGCCATGGATGATTTCCAACTAATCCCAATGATAAGCAAATCCAGAACTAAAGAAGGGAGACGAAAAACAAATCTGTATGGGTTCATTATAAAAGGAAGGTCCCATTTAAGAAATGACACTGATGTAGTAAATTTTGTAAGCATGGAATTCTCTTTAACAGATCCAAGACTTGAACCACACAAATGGGAAAAATATTGCGTTCTTGAAGTAGGAGATATGCTTTTAAGAACTGCCATAGGCCAGGTGTCAAGACCAATGTTTTTATACATAAGAACAAATGGAACCTCAAAAGTCAAAATGAAATGGGGAATGGAAATGAGACGCTGTCTTCTTCAATCACTCCAGCAAATTGAAAGCATGATTGAAGCTGAATCATCTGTCAAAGAGAAAGACATGACAAAAGAATTCTTCGAAAACAAAACAGAGACATGGCCTATTGGAGAGTCACCCAGAGGGGTAGAGGAAGGCTCTATTGGGAAAGTCTGCAGAACTCTGTTAGCCAAATCAGTATTTAATAGTTTATATGCATCTCCACAATTAGAAGGATTCTCCGCTGAGTC
			CAGGAAACTGCTTCTTATTGTCCAAGCTCTAAGGGATAATCTAGAACCTGGAACTTTTGATATTGGGGGGCTATATGAAGCAATTGAGGAATGCCTGATTAATGATCCCTGGGTTTTGCTTAACGCATCTTGGTTCAACTCCTTCCTTAAACATGCACTAGAG------TAG
		</sequence>
		<sequence>
			<taxon idref="1017957|avian_shorebirds|NorthAmerica|20000524|H11N2"/>
			ATGGAAGACTTTGTGCGACAATGCTTTAATCCGATGATCGTCGAGCTTGCGGAAAAGGCAATGAAAGAACATGGGGAAGACCCGAAAATAGAGACCAACAAATTTGCGGCAATATGCACTCACTTAGAAGTCTGCTTCATGTATTCCGACTTTCACTTCATTGATGAGCGGGGCGAGTCAGTAATCGTTGAATCTGGCGATCCAAATGCTCTCTTGAAACACAGGTTTGAGATAATTGAAGGGAGAGACCGAACAATGGCATGGACCGTGGTAAACAGCATTTGCAACACCACAGGGGTCGAGAAGCCCAAATTCCTCCCAGATTTGTATGATTACAAAGAAAATAGGTTCGTTGAAATTGGTGTGACAAGGAGAGAGGTTCACATATACTACCTGGAAAAGGCTAACAAGATAAAGTCTGAGAAGACACACATACACATTTTCTCATTCACTGGAGAAGAGATGGCAACAAAGGCCGATTACACTCTTGATGAAGAAAGTAGGGCCAGAATCAAAACCAGGCTGTTCACTATAAGGCAAGAAATGGCCAGCAGGGGCCTTTGGGATTCCTTTCGTCAGTCCGAGAGAGGCGAAGAGACAATTGAAGAAAGATTTGAAATCACAGGAACAATGCGCAGGCTTGCCGACCAAAGTCTCCCACCGAACTTCTCCAGCCTTGAAAACTTTAGAGCTTATGTGGATGGATTCGAACCGAACGGCTGCATTGAGGGCAAGCTTTCTCAAATGTCCAAAGAAGTAAATGCTAGAATTGAACCCTTTGTGAAG---ACAACACCGAGGCCACTCCGATTACCTGATGGC------------CCACCATGTTTTCAGCGATCCAAGTTCTTGCTGATGGATGCTCTGAAATTGAGTATTGAAGACCCAAGCCATGAAGGGGAGGGGATACCATTGTATGATGCTATCAAATGCATGAAGACCTTCTTTGGATGGAAGGAGCCTAATGTTATTAAGCCGCATGAAAAGGGTATAAATCCCAATTATCTTCTAGCATGGAAACAGGTATTAGCAGAACTACAGGACCTTGAGAATGAAGAGAAGATTCCTAAGACCAAAAACATGAAGAAAACAAGTCAGTTAAAATGGGCACTTGGAGAAAATATGGCGCCAGAAAAGGTGGATTTTGAGGATTGCAAGAACATCAGCGATTTGAGACAGTACGACAGTGATGAACCAAAACCAAGATCCCTCGCAAGTTGGATTCAAAGCGAGTTCAATAAGGCCTGCGAGCTGACAGACTCAAGTTGGATTGAGCTCGATGAAATCGGAGAAGATGTTGCCCCAATAGAACACATTGCAAGCATGAGGAGGAACTATTTTACTGCTGAAGTGTCCCACTGTAGGGCAACAGAGTATATAATGAAGGGAGTGTACATCAACACTGCTCTACTCAATGCATCTTGTGCTGCAATGGATGACTTTCAATTGATTCCCATGATAAGCAAGTGCAGGACCAAAGAGGGAAGAAGAAAGACGAATCTGTACGGGTTCATCATAAAGGGAAGATCTCATCTACGAAATGATACAGATGTGGTAAATTTTGTAAGCATGGAGTTTTCTCTCACTGACCCACGACTCGAGCCTCACAAATGGGAGAAGTATTGCGTTTTAGAAATAGGGGACATGCTCCTCAGAACTGCTGTGGGTCAAGTATCAAGGCCCATGTTCTTATATGTGAGGACCAATGGAACCTCCAAAATCAAGATGAAATGGGGAATGGAAATGAGGCGCTGTCTCCTCCAATCCCTCCAGCAAATCGAGAGTATGATAGAGGCTGAATCATCAGTCAAGGAGAAAGACATGACCAAGGAGTTCTTTGAAAACAAGTCAGAGACATGGCCCATAGGAGAGTCTCCCAAAGGAGTGGAGGAAGGCTCAATAGGGAAAGTTTGCAGGACCTTATTGGCAAAATCCGTGTTTAACAGTCTATATGCATCCCCACAATTGGAAGGGTTCTCTGCTGAATC
			TAGGAAATTGCTCCTCATTGTTCAGGCACTCAGGGACAACCTGGAACCTGGGACCTTTGATCTTGGGGGGCTATATGAAGCAATTGAGGAGTGCCTGATTAATGATCCCTGGGTTTTGCTTAATGCATCTTGGTTCAACTCCTTCCTCACACATGCACTGAAG------TAG
		</sequence>
		<sequence>
			<taxon idref="1007529|avian_waterfowl|SouthernSouthAmerica|20070515|H6N8"/>
			ATGGAAGACTTTGTGCGACAATGCTTCAATCCAATGATCGTCGAGCTTGCGGAAAAGGCAATGAAGGAGTACGGGGAAGACCCGAAAATAGAGACAAATAAGTTTGCGGCGATATGCACCCACTTGGAGGTCTGCTTCATGTACTCCGACTTTCACTTCATTGATGAACGGGGTGAATCAGTAATTGTTGAATCCGGTGATCCAAATGCCCTCTTAAAGCACAGATTTGAGATAATTGAAGGGAGAGACCGAACAATGGCATGGACTGTAGTAAACAGTATTTGCAACACCACAGGAGTCGAGAAGCCCAGGTTTCTCCCAGATTTGTATGATTACAAGGAGAATAGGTTCATTGAAATTGGTGTAACAAGGAGAGAAGTTCACATATACTACCTGGAAAAAGCTAATAAGATAAAGTCTGAAAAGACACACATCCACATTTTTTCATTCACTGGGGAGGAAATGGCAACAAAAGCCGATTACACTCTTGATGAAGAGAGTAGAGCCAGAATCAAGACCAGACTGTTTACTATTAGGCAAGAAATGGCTAGCAGAGGTCTCTGGGATTCCTTTCGTCAGTCCGAGAGAGGCGAAGAGACAATTGAAGAAAGATTTGAAATCACAGGAACAATGCGTAGGCTTGCCGACCAAAGTCTCCCACCGAACTTCTCCAGCCTTGAAAACTTTAGAGCCTATGTGGATGGATTCGAACCGAACGGCTGCATTGAGGGCAAGCTTTCTCAGATGTCCAAAGAAGTGAATGCCAGAATTGAACCATTTACAAAG---ACAACACCAAGGCCACTCAGACTACCTGATGGC------------CCACCATGTTCCCAGCGATCCAAATTTTTGCTAATGGATGCTCTGAAGTTGAGCATTGAAGACCCAAGCCATGAAGGGGAGGGCATACCCCTATATGATGCTATCAAATGCATGAAGACCTTTTTTGGATGGAAGGAGCCTAACATTGTCAAACCACATGAGAAGGGCATAAACCCCAATTACCTTCTGGCTTGGAAGCAGGTACTATCAGAACTGCAGGATCTTGAGAATGAAGAGAAAATCCCCAAGACCAAGAATATGAAGAAAACGAGTCAATTAAAATGGGCACTTGGGGAAAACATGGCACCAGAGAAGGTGGATTTTGAGGACTGCAAAGATATAAGTGATTTGAAACAGTATGACAGCGATGAGCCAGAACCAAGATCTCTTGCAAGTTGGATCCAAAGTGAGTTCAATAAAGCTTGTGAACTAACAGACTCTAGCTGGATAGAGCTCGATGAGATCGGAGAGGACGTTGCTCCAATCGAACACATTGCAAGCATGAGGAGGAATTACTTCACCGCCGAGGTGTCCCATTGTAGAGCAACTGAGTATATAATGAAAGGGGTGTACATCAACACTGCTCTACTCAATGCATCCTGTGCTGCAATGGATGACTATCAATTGATTCCAATGATAAGCAAGTGTAGAACCCGAGAAGGAAGGAGGAAGACGAATCTGTATGGTTTCATCATAAAGGGGAGGTCCCACTTGAGAAATGATACGGATGTGGTAAACTTCGTGAGCATGGAGTTTTCTCTCACTGATCCAAGACTTGAGTCACACAAGTGGGAGAAATACTGTGTCCTTGAAATAGGGGACATGCTCCTCAGAACCGCTGTGGGCCAAGTGTCAAGACCCATGTTCCTGTATGTGAGGACCAATGGGACCTCCAAAATCAAAATGAAGTGGGGAATGGAAATGAGGCGATGCCTCCTCCAATCTCTTCAGCAAATCGAGAGCATGATGGAAGCTGAATCCTCAGTAAAGGAGAAAGACATGACCAAGGAATTTTTCGAGAACAAATCAGAGACATGGCCCATAGGAGAGTCCCCCAAGGGGGTAGAAGAGGGCTCAATAGGGAAAGTATGCAGGACCTTGTTGGCAAAGTCGGTGTTCAACAGCCTATATGCATCCCCGCAATTGGAAGGGTTTTCAGCTGAATC
			TAGGAAGCTGCTTCTCATTGTTCAGGCACTTAGGGACAACCTGGAACCAGGAACCTTTGATCTTGGGGGGCTATATGAAGCAATTGAGGAGTGCCTGATTAATGATCCCTGGGTTTTGCTTAATGCATCTTGGTTCAACTCCTTCCTCACACATGCACTGAAG------TAG
		</sequence>
		<sequence>
			<taxon idref="1012983|avian_waterfowl|SouthernSouthAmerica|20070615|H9N2"/>
			ATGGAAGACTTTGTGCGACAATGCTTCAATCCAATGATCGTCGAGCTTGCGGAAAAGGCGATGAAAGAGTACGGGGAGGATCCGAAAATAGAAACAAATAAGTTTGCGGCGATATGCACCCACTTGGAGGTATGCTTCATGTACTCCGACTTTCACTTCATTGATGAACGGAGTGAATCAGTAATTGTCGAATCTGGTGATCCAAATGCCCTCTTAAAACACAGATTTGAGATAATCGAAGGGAGAGACCGAACAATGGCATGGACTGTGGTAAACAGTATCTGCAACACCACAGGAGTCGAGAAGCCCAAATTTCTCCCAGATTTGTATGATTACAAAGAGAATAGATTCATTGAAATTGGTGTGACAAGGAGAGAAGTCCACATATACTACCTGGAAAAGGCTAATAAGATAAAGTCTGAAAAGACACACATTCACATCTTTTCATTTACTGGGGAGGAAATGGCATCAAAAGCCGATTACACTCTTGATGAGGAGAGTAGAGCCAGAATCAAGACCAGATTGTTCACCATTAGGCAAGAAATGGCTAGCAGAAGCCTCTGGGATTCCTTTCGTCAGTCCGAAAGAGGCGAGGAGACAATTGAAGAAAGATTTGAAATCACAGGAACAATGCGCAAGCTTGCCGACCAAAGTCTCCCACCGAACTTCTCCAGCCTTGAAAACTTTAGAGCCTATGTGGATGGATTCGAACCGAACGGCTGCATTGAGGGCAAGCTTTCTCAAATGTCCAAAGAAGTGAATGCCAGAATTGAACCATTTACAAAG---ACAACACCAAGGCCACTTAGACTACCTGATGGC------------CCACCATGTTCTCAGCGATCCAAATTTTTGCTAATGGATGCCCTGAAATTGAGCATTGAAGACCCAAGCCACGAAGGAGAGGGGATACCCCTATATGATGCTATCAAATGCATGAAGACCTTTTTTGGATGGAAGGAGCCCAATGTAGTCAAACCACATGAAAAGGGCATAAACCCCAATTACCTTCTGGCTTGGAAGCAGGTACTAGCAGAACTGCAGGATCTTGAGAATGAAGAGAAAATCCCCAAGACCAAGAATATGAAGAAAACGAGTCAATTAAAATGGGCACTTGGGGAAAACATGGCACCGGAGAAGGTGGATTTTGAGGACTGCAAAGATATAAGTGATCTGAAACAGTATGACAGCGATGAGCCAGAGCCAAGATCTCTTGCAAGTTGGATCCAAAGTGAGTTCAATAAAGCCTGTGAATTAACAGACTCAAGCTGGATAGAGCTTGATGAAATCGGGGAGGACGTTGCACCAATAGAACACATTGCAAGCATGAGGAGGAATTATTTTACTGCCGAGGTGTCCCATTGTAGAGCAACTGAGTATATAATGAAAGGGGTGTACATCAACACTGCCCTACTCAATGCATCCTGTGCTGCAATGGATGACTTTCAATTGATTCCAATGATAAGCAAATGTAGAACCCGAGAGGGAAGGAGGAAGACGAATCTGTATGGTTTCATCATAAAGGGGAGGTCCCACTTGAGAAATGATACGGATGTGGTAAACTTCGTGAGCATGGAGTTTTCTCTCACTGATCCAAGACTCGAGCCGCACAAGTGGGAGAAATACTGTGTCCTTGAAATAGGGGACATGCTCCTCAGAACTGCTGTGGGTCAAGTGTCAAGACCCATGTTCCTGTATGTGAGGACCAATGGGACCTCCAAAATCAAAATGAAGTGGGGAATGGAAATGAGGCGATGTCTCCTCCAATCTCTTCAGCAAATCGAGAGCATGATAGAAGCTGAATCCTCAGTAAAGGAAAAGGACATGACTAAGGAATTTTTCGAAAACAAATCAGAGACGTGGCCTATAGGAGAGTCTCCCAAGGGAGTAGAAGAAGGATCAATAGGGAAAGTATGCCGAACCTTGTTGGCAAAATCTGTGTTCAACAGCCTGTATGCATCCCCGCAATTGGAAGGGTTTTCAGCCGAATC
			TAGGAAGCTGCTTCTCATTGTTCAGGCCCTTAGGGACAACCTGGAACCTGGAACCTTTGATCTCGGGGGGCTATATGAAGCAATTGAGGAGTGCCTGATTAACGATCCCTGGGTTTTGCTTAATGCATCTTGGTTCAACTCCTTCCTCACGCATGCACTGAAG------TAG
		</sequence>
		<sequence>
			<taxon idref="1011093|avian_waterfowl|SouthernSouthAmerica|20100629|H6N2"/>
			ATGGAAGACTTTGTGCGACAATGCTTCAATCCAATGATCGTCGAGCTTGCGGAAAAGGCGATGAAAGAATATGGAGAGGACCCGAAAATAGAGACAAATAAGTTTGCGGCGATATGCACCCACTTGGAGGTCTGCTTCATGTACTCCGACTTTCACTTTATTGATGAACGGGGTGAGTCAATAATTGTCGAATCTGGTGATCCAAATGCCCTCTTAAAACACAGATTTGAGATAATCGAGGGGAGAGATCGAACAATGGCATGGACTGTGGTAAACAGCATCTGCAACACCACAGGAGTCGAGAAGCCCAAGTTCCTCCCAGATTTGTATGACTACAAAGAGAATAGGTTCATTGAAATTGGTGTGACAAGGAGAGAAGTTCACATATACTACCTGGAAAAGGCTAATAAGATAAAGTCTGAAAAGACACATATTCACATCTTTTCATTCACTGGGGAGGAAATGGCAACAAAAGCCGACTACACTCTTGATGAAGAGAGCAGAGCCAGAATCAAGACCAGACTGTTCACCATTAGGCAGGAGATGGCTAGTAAAGGCCTCTGGGATTCCTTTCGTCAGTCCGAGAGAGGCGAAGAGACAATTGAAGAAAGATTTGAAATCACAGGAACAATGCGCAGGCTTGCTGACCAAAGTCTCCCACCGAACTTCTCCAGCCTTGAAAACTTTAGAGCCTATGTGGATGGATTCGAACCGAACGGCTGCATTGAGGGCAAGCTTTCTCAAATGTCCAAAGAAGTGAATGCCAGAATTGAACCATTTACAAAG---ACAACACCAAGGCCACTTAGACTACCTGATGGC------------CCACCATGTTCTCAGCGATCCAAATTTTTACTAATGGATGCTCTAAAATTGAGCATTGAAGACCCGAGCCATGAAGGGGAGGGCATACCCCTATATGATGCTATCAAATGCATGAAGACCTTTTTCGGATGGAAGGAGCCTAATGTTGTCAAACCCCATGAAAAGGGCATAAACCCCAATTACCTTCTGGCTTGGAAGCAGGTCCTAGCAGAACTGCAGGATCTTGAAAATGAAGAGAAAATTCCCAAAACCAAGAACATGAAGAAAACGAGTCAATTAAAATGGGCACTTGGGGAAAACATGGCACCGGAGAAGGTGGATTTTGAGGACTGCAAAGATATAAGTGATCTGAAACAGTATGACAGCGAAGAGCCAGAAACAAGATCTCTTGCAAGTTGGATCCAAAGTGAGTTCAATAAAGCTTGTGAGTTAACAGACTCAAGCTGGATAGAGCTTGATGAAATTGGGGAGGACGTTGCCCCGATAGAACACATTGCAAGCATGAGGAGGAATTATTTTACTGCCGAGGTGTCCCATTGTAGAGCAACTGAGTATATAATGAAAGGGGTGTACATCAACACTGCTCTACTCAATGCATCCTGTGCTGCAATGGATGATTTTCAATTGATCCCAATGATAAGCAAGTGTAGAACCCGAGAAGGAAGGAGGAAGACGAATCTGTATGGTTTCATCATAAAGGGGAGGTCCCACTTGAGAAATGATACGGATGTGGTAAACTTCGTTAGCATGGAGTTTTCCCTCACTGATCCAAGACTCGAGCCACACAAGTGGGAAAAATACTGTGTCCTTGAAATAGGGGACATGCTCCTCAGAACCGCTGTGGGTCAGGTGTCAAGACCCATGTTCCTGTATGTGAGGACCAACGGGACCTCCAAAATCAAAATGAAATGGGGGATGGAAATGAGGCGATGTCTCCTCCAATCTCTTCAGCAAATTGAGAGCATGATAGAAGCTGAATCCTCAGTAAAGGAGAAAGACATGACTAAGGAATTTTTCGAGAACAAATCAGAGACATGGCCTATAGGAGAGTCTCCCAAGGGCATAGAAGAAGGGTCAATAGGGAAAGTATGCCGAACCTTGTTGGCAAAATCTGTTTTCAACAGCCTGTATGCGTCCCCGCAGCTAGAAGGGTTTTCAGCCGAATC
			TAGGAAGCTGCTTCTCATTGTTCAGGCCCTTAGGGACAACCTGGACCCTGGAACCTTTGATATCGGGGGGTTATATGAAGCAATTGAGGAGTGCCTGATTAATGATCCCTGGGTTTTGCTTAATGCATCTTGGTTCAACTCCTTCCTCACACATGCACTGAAG------TAG
		</sequence>
		<sequence>
			<taxon idref="1002156|others|EastAsia|19710615|H3N8"/>
			ATGGAAGACTTTGTGCGACAATGCTTCAATCCAATGATCGTCGAGCTTGCGGAAAAGGCGATGAAAGAATATGGAGAGGACCCGAAAATTGAAACGAACAAATTTGCAGCAATATGCACCCACTTGGAAGTCTGCTTCATGTACTCAGATTTTCACTTTATTGATGAACTGGGTGAGTCAGTGATCATAGAGTCTGGTGATCCAAATGCTCTCTTGAAGCACAGATTTGAGATAATTGAAGGGAGAGATCGAACAATGGCATGGACAATAGTAAACAGTATCTGCAATACCACAAAAGTCGAAAAACCCAAGTTTCTCCCAGATTTGTATGACTATAAGGAGAACAGATTTATTGAAATTGGTGTAACAAGGAGAGAAGTTCACATATACTACCTGGAAAAGGCCAACAAAATAAAGTCTGAGAAAACACACATTCACATCTTCTCATTTACGGGAGAAGAAATGGCTACAAAAGCGGATTATACCCTTGATGAAGAAAGTAGAGCCAGGATCAAAACCAGACTATTCACCATAAGACAAGAAATGGTCAGCAGAGGCCTCTGGGACTCCTTTCGTCAGTCCGAGAGAGGCGAAGAAACAATTGAAGAAAGATTTGAAATCACGGGAACAATGCGCAGGCTTGCCGACCACAGTCTCCCACCGAACTTCTCCAGCCTTGAAAACTTTAGAGCCTATGTGGATGGATTCGAACCGAACGGCTGCATTGAGGGCAAGCTTTCTCAAATGTCCAAAAAAGTAAATGCCAGAATCGAGCCATTTTTAAAG---ACAACACCCCGGCCACTCAGGATGCCTGGTGGT------------CCACCCTGTTCTCAGCGGTCCAAATTCCTGCTGATGGATGCTCTGAAATTAAGCATTGAGGACCCAAGTCATGAGGGAGAGGGAATACCGCTGTATGATGCCATCAAATGCATGAAAACCTTCTTCGGATGGAAAGAGCCCAATATTGTTAAACCGCATGAAAAGGGCATAAACCCAAACTATCTCCAGGCTTGGAAGCAAGTATTGGCAGAACTACAAGATCTTGAGAACGAAGAAAAAATCCCCAAGACCAAGAATATGAAGAAAACAAGTCAATTGAAATGGGCACTTGGTGAAAATATGGCACCAGAGAAAGTGGACTTTGAGGATTGTAAAGACATCAGTGACTTAAAACAGTATGACAGTGATGAGCCAGAAGCAAGGTCCCTTGCAAGTTGGATCCAAAGTGAGTTCAACAAAGCTTGTGAACTGACGGACTCAAGCTGGATAGAGCTCGACGAAATCGGGGAGGACGTTGCCCCAATAGAAAACATTGCGAGCATGAGGAGGAATTATTTTACTGCTGAGGTTTCCCATTGTAGAGCAACGGAGTATATAATGAAGGGAGTATACATCAACACTGCTCTACTCAATGCATCCTGCGCTGCGATGGATGACTTCCAATTAATTCCGATGATAAGCAAATGCAGGACCAAAGAAGGGAGAAGGAAGACAAATTTGTATGGATTTATAATAAAAGGAAGATCCCATTTAAGGAATGACACCGATGTGGTAAACTTTGTAAGCATGGAGTTTTCTCTCACCGATCCAAGACTCGAGCCACACAAATGGGAGAAATACTGTGTTCTAGAAATCGGAGACATGCTCCTCAGAACTGCTGTAGGCCAAGTGTCAAGACCCATGTTTTTATATGTAAGGACTAATGGGACCTCTAAAATCAAAATGAAATGGGGAATGGAAATGAGGCGCTGCCTCCTTCAGTCTCTACAGCAGATCGAAAGCATGATCGAAGCTGAGTCCTCAGTCAAAGAAAAGGACATGACCAAAGAATTTTTTGAGAACAAATCTGAGACATGGCCTATAGGAGAGTCCCCCAAAGGAGTGGAAGAAGGCTCAATCGGGAAAGTCTGCAGGACCTTATTAGCAAAATCCGTGTTTAACAGTTTATATGCATCTCCACAACTGGAAGGGTTTTCAGCTGAATC
			TAGGAAAATACTTCTCATTGTTCAGGCCCTTAGGGACAACCTGGAACCTGGAACCTTTGATCTTGGGGGGCTATATGAATCAATTGAGGAATGTCTGATTAATGATCCTTGGGTTTTGCTCAATGCATCTTGGTTCAACTCCTTCCTTACACATGCACTGAAG------TAG
		</sequence>
		<sequence>
			<taxon idref="1026049|others|NorthAmerica|20130615|H3N8"/>
			ATGGAAGACTTTGTGCGACAGTGCTTCAATCCAATGATCGTCGAGCTTGCGGAAAAGGCAATGAAAGAATATGGAGAGAACCCGAAAATCGAAACAAACAAATTTGCAGCAATATGCACTCACTTGGAAGTCTGCTTCATGTACTCGGATTTCCACTTTATAAATGAACTGGGTGAGTCAGTGGTCATAGAGTCTGGTGACCCAAATGCTCTTTTGAAACACAGATTTGAAATCATTGAGGGAAGAGATCGAACAATGGCATGGACAGTAGTAAACAGCATCTGCAACACCACAAAAGCTGAAAAACCTAAATTTCTTCCAGATTTATACGACTATAAGGAGAACAGATTTGTTGAAATTGGTGTGACAAGGAGAGAAGTTCACATATACTACCTGGAGAAGGCCAACAAAATAAAGTCTGAGAGAACACATATCCACATCTTCTCATTTACAGGAGAGGAAATGGCTACAAAAGCGGACTATACTCTTGATGAAGAGAGTAGAGCCAGGATCAAGACCAGACTATTCACTATAAGACAAGAAATGGCCAGTAGAGGCCTCTGGGATTCCTTTCGTCAGTCCGAGAGAGGCGAAGAGACAATTGAAGAAAGATTTGAAATCACAGGGACGATGCGCAAGCTTGCCAATTACAGTCTCCCACCGAACTTCTCCAGCCTTGAAAATTTTAGAGTTTATGTAGATGGATTCGAACCGAACGGCTGCATTGAGAGTAAGCTTTCTCAAATGTCCAAAGAAGTAAATGCCAAAATCGAACCATTTTCAAAG---ACAACACCCCGACCACTCAAAATGCCTGGTGGT------------CCACCCTGCCATCAGCGATCCAAATTCTTGCTAATGGATGCTCTGAAATTGAGCATTGAAGACCCAAGTCACGAGGGAGAAGGGATACCACTATATGATGCAATCAAATGCATGAAAACTTTCTTTGGATGGAAAGAACCCAGTATTGTTAAACCACATAAAAAGGGTATAAATCCGAACTATCTCCAAACTTGGAAGCAAGTATTAGAAGAAATACAAGACATTGAGAACGAAGAAAAGACCCCCAAAACCAAGAATATGAAAAAAACAAGCCAATTAAAATGGGCACTAGGTGAAAATATGGCACCAGAGAAAGTGGATTTTGAGGATTGCAAAGACATCAATGATTTAAAACAATATGACAGTGATGAGCCAGAAGTAAGGTCTCTTGCAAGTTGGATTCAAAATGAGTTCAACAAGGCTTGTGAGCTGACAGATTCAAGCTGGATAGAGCTTGATGAAATTGGGGAGGATGTCGCCCCAATAGAACACATTGCAAGCATGAGGAGAGACTATTTTACTGCTGAGATTTCCCATTGTAGAGCAACAGAATATATAATGAAAGGAGTATACATCAACACTGCCCTACTCAATGCATCCTGTGCTGCGATGGATGAATTTCAATTGATTCCGATGATAAGTAAATGCAGGACCAAAGAAGGGAGAAGGAAAACAAATTTATATGGATTCATAATAAAGGGAAGGTCCCATTTAAGAAATGATACTGACGTGGTGAACTTTGTAAGTATGGAATTTTCTCTCACTGATCCAAGATTTGAGCCACACAAATGGGAAAAATACTGCGTTCTAGAAATTGGAGACATGCTTCTAAGAACTGCTGTAGGTCAAGTGTCAAGACCCATGTTTTTATATGTAAGGACAAATGGAACCTCTAAAATTAAAATGAAATGGGGAATGGAAATGAGGCGCTGCCTCCTTCAGTCTCTACAACAGATTGAAAGCATGATCGAAGCTGAGTCCTCAGTCAGAGAAAAGGACATGACCAAAGAATTTTTTGAGAACAAATCAGAGACATGGCCTATAGGAGAGTCCCCCAAAGGGGTAGAAGAAGGCTCAATCGGGAAGGTTTGCAGGACCTTATTAGCAAAATCTGTGTTTAACAGTTTATATGCATCTCCACAACTGGAAGGATTTTCAGCTGAATC
			TAGGAAATTACTTCTCATTGTTCAGGCTCTTAGAGATGACCTGGAACCTGGAACCTTTGATATTGGGGGGTTATATGAATCAATTGAGGAGTGCCTGATTAATGATCCCTGGGTTTTGCTTAATGCATCTTGGTTCAACTCCTTCCTCACACATGCACTGAAG------TAG
		</sequence>
		<sequence>
			<taxon idref="1023610|avian_waterfowl|NorthAmerica|19830615|H1N1"/>
			ATGGAAGACTTTGTGCGACAATGCTTCAATCCAATGATTGTCGAGCTTGCGGAAAAGGCAATGAAAGAATATGGAGAGGACCCGAAAATCGAGACAAACAAATTTGCAGCAATATGTACTCACTTGGAAGTATGTTTCATGTATTCAGACTTTCACTTCATCGATGAGCGAGGAGAATCGATAATCGTAGAATCTGGGGACCCGAATGCCCTCTTGAAGCACAGATTTGAAATAATTGAGGGAAGAGATCGCACAATGGCCTGGACAGTGGTAAACAGCATTTGTAACACTACAGGGGTTGAGAAACCGAAGTTTCTCCCAGATTTATATGACTACAAAGAGAACAGATTCATTGAGATCGGAGTGACAAGGAGAGAAGTCCACATATACTACCTGGAGAAGGCCAACAAAATAAAGTCAGAGAAAACACATATCCACATCTTCTCGTTCACAGGAGAAGAAATGGCCACAAAAGCTAACTACACCCTCGATGAAGAAAGTAGGGCAAGAATCAAGACCAGACTATTCACCATAAGACAAGAGATGGCCAGCAGAGGTCTCTGGGATTCCTTTCGTCAGTCCGAGAGAGGCGAAGAGACAATTGAAGAAAGATTTGAAATCACAGGAACGATGCGCAGGCTTGCCGACCAAAGTCTCCCACCGAACTTCTCCAGCCTTGAAAACTTTAGAGCCTATGTGGATGGATTCGAACCGAACGGCTGCATTGAGGGCAAGCTTTCTCAAATGTCCAAAGAAGTGAATGCAAGAATTGAACCCTTTTTGAAG---ACAACCCCACGCCCACTTAAGCTACCGGATGGG------------CCGCCCTGCTCCCAGAGGTCCAAGTTCCTGCTGATGGACGCTTTGAAATTAAGCATTGAGGACCCAAGTCATGAGGGAGAGGGAATACCGCTCTATGATGCAATCAAATGCATGAAAACATTTTTTGGGTGGAAAGAACCCAATATTGTTAAACCACACGAAAAGGGGATAAACCCAAACTATCTCTTGGCATGGAAACAAGTACTAGCAGAACTACAAGACATTGAAAATGAGGAGAAAATCCCAAAGACTAAAAATATGAAGAAAACAAGTCAGTTAAAGTGGGCACTTGGTGAGAATATGGCACCAGAAAAGGTGGATTTTGAAGATTGCAAGGATGTCAGTGATCTAAAACAATATGACAGTGACGAACCGGAGATGAGATCGCTTGCAAGCTGGATTCAAAGTGAGTTCAATAAGGCGTGTGAACTGACTGATTCAAGCTGGATAGAGTTTGATGAGATTGGAGAAGATGTTGCCCCAATTGAGCATATTGCAAGCATGAGGAGGAATTATTTCACGGCGGAGGTGTCTCATTGCAGAGCCACAGAATACATAATGAAAGGGGTATACATCAATACTGCATTGCTTAATGCATCCTGTGCAGCTATGGACGACTTCCAACTGATTCCAATGATCAGCAAGTGTAGAACCAAGGAGGGAAGAAGAAAGACAAATTTGTACGGTTTCATCATAAAAGGGAGGTCCCACCTGAGAAACGACACCGATGTGGTAAACTTTGTGAGCATGGAGTTTTCCCTCACCGATCCGAGGCTTGAACCGCACAAATGGGAGAAGTACTGTGTTCTTGAAGTAGGGGACATGCTTCTAAGAACTGCTATAGGCCAAGTTTCAAGGCCCATGTTCCTGTATGTGAGAACGAATGGAACCTCCAAAATCAAAATGAAATGGGGGATGGAGATGAGACGCTGTCTACTTCAATCCCTCCAGCAAATTGAGAGTATGATTGAAGCCGAGTCCTCTGTCAAAGAGAAGGACATGACCAAGGAATTCTTTGAGAACAAATCAGAAACATGGCCCATTGGGGAGTCTCCCAAGGGAGTGGAGGAAGGATCCATTGGAAAGGTCTGCAGAACCCTATTGGCAAAGTCGGTATTCAACAGCTTGTACGCATCCCCGCAGCTAGAAGGTTTCTCAGCTGAATC
			AAGGAAACTGCTTCTTATTGTTCAGGCTCTTAGGGACAACCTGGAACCTGGAACCTTTGATCTTGGAGGATTATATGAAGCAATTGAGGAGTGCCTGATTAATGATCCCTGGGTTTTGCTTAATGCATCTTGGTTCAACTCCTTCCTCACACATGCACTGAGA------TAG
		</sequence>
		<sequence>
			<taxon idref="1023765|avian_waterfowl|NorthAmerica|19760615|H11N9"/>
			ATGGAAGACTTTGTGCGACAATGCTTCAATCCAATGATTGTCGAGCTTGCGGAAAAGGCAATGAAAGAATATGGAGAGGACCCGAAAATCGAGACAAACAAATTTGCAGCGATATGCACTCACTTGGAAGTATGTTTCATGTATTCAGATTTTCACTTCATCGATGAGCGAGGAGAATCAATAATCGTAGAATCCGGAGACCCGAATGCCCTCTTGAAGCACAGATTTGAAATAATTGAGGGAAGAGATCGCACAATGGCTTGGACAGTGGTAAACAGCATTTGCAACACTACAGGGGTTGAGAAACCGAAGTTTCTCCCAGATCTATATGATTACAAGGAGAACAGATTCATTGAGATTGGAGTGACAAGGAGAGAAGTCCACATATATTACCTGGAGAAGGCCAACAAAATAAAATCAGAGAAGACACATATCCACATCTTCTCGTTCACAGGAGAGGAAATGGCAACAAAGGCTGACTACACCCTCGATGAAGAAAGTAGGGCCAGAATCAAAACCAGACTATTCACCATAAGACAAGAAATGGCCAGCAGAGGTCTCTGGGATTCCTTTCGTCAGTCCGAGAGAGGCGAAGAGACAATTGAAGAAAGATTTGAAATCACAGGAACAATGCGCAGGCTTGCCGATCAAAGTCTCCCACCGAACTTCTCCAGCCTTGAAAACTTTAGAGCCTATGTGGATGGATTCGAACCGAACGGCTGCATTGAGGGCAAGCTTTCTCAAATGTCCAAAGAAGTAAATGCAAGGATTGAACCTTTTTTGAAG---ACAACGCCACGCCCACTTAAGCTACCAGATGGG------------CCACTCTGCTCTCAGAGGTCCAAATTCCTGCTGATGGACGCTTTGAAATTAAGCATTGAGGACCCAAGTCATGAAGGAGAAGGGATACCGCTATATGATGCAATCAAATGTATGAAAACATTTTTTGGGTGGAAGGAACCCAATATTGTTAAACCACATGAAAAGGGGATAAATCCGAATTATCTCTTGGCATGGAAACAAGTACTAGCAGAACTACAGGATATTGAAAATGAGGAGAAGATCCCAAAGACTAAAAATATGAAGAAAACAAGCCAGTTAAAGTGGGCACTTGGTGAGAATATGGCACCAGAAAAAGTGGATTTTGAAGACTGCAAGGATGTCAGTGATCTAAAACAATATGACAGTGATGAGCCGGAGCCGAGATCGCTTGCAAGCTGGATTCAAAGTGAGTTCAATAAGGCGTGTGAACTGACTGATTCAAGCTGGATAGAGCTTGATGAGATTGGAGAAGATGTTGCCCCAATTGAGCACATTGCAAGCATGAGGAGGAATTATTTCACGGCGGAGGTGTCCCATTGCAGAGCTACAGAATACATAATGAAAGGAGTATACATCAATACTGCATTGCTCAATGCGTCCTGTGCGGCTATGGATGATTTCCAACTGATTCCAATGATCAGCAAGTGTAGAACTAAGGAGGGAAGAAGAAAGACAAATTTGTACGGTTTCATCATAAAAGGGAGGTCCCACCTGAGGAACGACACCGATGTGGTAAACTTTGTGAGCATGGAGTTTTCCCTCACTGATCCGAGGCTTGAACCGCACAAATGGGAGAAGTACTGTGTTCTTGAAATAGGGGACATGCTTCTAAGAACTGCAATAGGCCAAGTTTCAAGGCCCATGTTCCTGTATGTGAGAACGAATGGAACCTCCAAAATCAAAATGAAATGGGGAATGGAAATGAGACGCTGTCTTCTCCAGTCCCTCCAACAAATTGAGAGTATGATTGAAGCCGAGTCCTCTGTCAAAGAGAAGGATATGACCAAAGAATTCTTTGAAAACAAATCAGAAACATGGCCCATTGGGGAGTCTCCCAAGGGAGTGGAGGAAGGATCCATTGGAAAAGTCTGTAGAACACTGCTGGCAAAATCTGTATTTAACAGCTTGTACGCATCTCCACAACTAGAAGGCTTCTCAGCTGAATC
			AAGGAAACTGCTTCTTATTGTTCAGGCTCTTAGGGACAACCTGGAACCTGGAACCTTTGATCTTGGAGGATTATATGAAGCAATTGAGGAGTGCCTGATTAATGATCCCTGGGTTTTGCTTAATGCATCTTGGTTCAACTCCTTCCTCACACATGCACTGAGA------TAG
		</sequence>
		<sequence>
			<taxon idref="1001054|swine|NorthAmerica|19570615|H1N1"/>
			ATGGAAGACTTTGTACGACAATGCTTCAACCCGATGATTGTCGAACTTGCAGAAAAGACAATGAAAGAATATGGGGAGAACCCGAAGATCGAAACAAACAAATTTGCAGCAATATGCACCCACATGGAGGTATGCTTCATGTATTCAGATTTCCACTTCATCAATGAACGGGGCGAATCAATAATCGTAGAGCCCGGTGATTCAAATGCGCTCTTGAAACACAGATTTGAAATAATCGAAGGAAGGGATCGGAATGTGGCTTGGACGGTGGTAAACAGTATTTGTAACACTACAGGGGTTGGAAAACCAAAGTTTCTCCCAGATCTGTATGACTACAAGGAAGATAGATTCATTGAGATTGGTGTAACGAGGAGAGAAGTCCATGTATACTACCTGGAAAAGGCCAATAAGATAAAATCTGAAGAGACACACATCCACATTTTCTCATTCACAGGGGAAGAAATGGCCACAAAAGCCGACTACACACTAGATGAGGAAAGTAGAGCTAGAATAAAGACCAGGCTATTCACCATAAGACAAGAGATGGCTAGCAGAGGCCTTTGGGATTCCTTTCGTCAGTCCGAGAGAGGCGAAGAGACAATTGAAGAAAGATTTGAGATCACAGGAACAATGCGCAGGCTTGCCGACCAAAGTCTCCCACCAAACTTCTCCAGTCTTGAAAACTTTAGAGCCTATGTGGATGGATTCGAGCCGAATGGCTACATTGAGGGCAAGCTTTCCCAAATGTCTAGAGAAGTAAATGCTAGAATCGAGCCTTTTTTGAAG---ACAACACCACGCCCACTTAGACTGCCATGTGGA------------CCTCCCTGTTTTCAGCGATCCAAATTTCTGTTGATGGATGCTCTGAAATTAAACATTGAAGATCCAAACCATGAAGGAGAAGGGATACCGCTTTATGATGCGGTCAGATGCATGAAAACGTTCTTTGGATGGAAGGAACCCACTATTGTTAAGCCACATGAAAAGGGAATAAATTCAAATTACCTTTTGGCATGGAAGCAAGTACTGGCAGAAATACAGGACATCGAGGATGAGAAGAAAATTCCAAGGATTAAAAATATGAAGAAAACAAGTTCATTGAAATGGGCACTTGGTGAGAATATGGCCCCGGAAAAGGTGGACTTTGACGATTGTAAGGATGTAAGCGATCTGAAGCAATATGATAGTGACGAGCCAGAATTTAGGTCGCTTGCAAGTTGGATTCAAAATGAGTTCAACAAAGCATGTGAGCTGACTGATTCAAGCTGGTTAGAGCTTGATGAGATTGGAGAGGATGTAGCTCCAATTGAACACATTGCAAGCATGAGAAGGAATTATTTCACAGCAGAAGTGTCTCATTGCAGAGCTACAGAATACATAATGAAGGGAGTATATATAAATACTGCTTTGCTTAATGCATCCTGTGCAGCAATGGATGATTTTCAACTAATTCCAATGATAAGCAAATGTAGAACTAAAGAGGGAAGACGAAAGACCAATTTGTACGGATTCATCATAAAAGGAAGATCCCACTTAAGAAATGACACTGACGTGGTAAATTTTGTGAGCATGGAATTTTCCCTCACTGATCCAAGGCTTGAACCGCATAAATGGGAGAAGTACTGCATCCTTGAGATAGGAGACATGGCTCTAAGAACTGCCATAGGTCAAGTGGCAAGGCCCATGTTCCTATACGTGAGAACAAACGGGACCTCAAAAATTAAAATGAAATGGGGAATGGAAATGAGACGTTGCCTCCTTCAGTCCCTCCAGCAGATTGAGAGTATGATTGAAGCTGAGTCATCTGTCAAGGAGAAAGATATGACCAAAGAATTCTTTGAGAACAAATCAGAAACTTGGCCCATTGGGGAGTCCCCCAAAGGAGTGGAAGAAGGTTCCATTGGAAAGGTCTGCAGGACGTTGTTGGCAAAGTCGGTTTTCAACTGCTTGTATGCGTCTCCACAACTAGAGGGATTCTCAGCTGAATC
			AAGGAAATTGCTTCTCATTGTTCAAGCTCTTAGGGACAACCTTGAACCTGGAACCTTTGATCTTGGGGGGCTATATGAATCAATTGAGGAGTGCCTGATTAATGATCCCTGGGTTTTGCTTAATGCGTCTTGGTTCAACTCCTTCCTCACACATGCACTGAGA------TAG
		</sequence>
		<sequence>
			<taxon idref="1001232|swine|NorthAmerica|19610615|H1N1"/>
			ATGGAAGACTTTGTACGACAGTGCTTCAATCCGATGATTGTCGAACTTGCAGAAAAGACAATGAAAGAATATGGGGAGAACCCGAAGATCGAAACAAACAAATTTGCGGCAATATGCACCCACATGGAGGTATGCTTCATGTATTCAGATTTCCACTTCATCAATGAAAGGGGCGAATCAATAATCGTAGAGCCTGGTGATTCAAATGCGCTCTTGAAACACAGATTTGAAATAATCGAAGGAAGGGATCGGAATGTGGCTTGGACGGTGGTAAACAGTATTTGTAACACTACAGGGGTTGGAAAACCAAAGTTTCTCCCAGATCTGTATGACTACAAGGAAGATAGATTCATTGAGATTGGTGTAACGAGGAGAGAGGTCCATGTATACTACCTGGAAAAGGCCAATAAGATAAAATCTGAAGAGACACACATTCACATTTTCTCATTCACAGGGGAAGAAATGGCCACAAAAGCCGACTACACACTAGATGAAGAAAGTAGAGCTAGAATAAAGACCAGGCTATTCACCATAAGACAAGAGATGGCTAGCAGAGGCCTTTGGGATTCCTTTCGTCAGTCCGAGAGAGGCGAAGAGACAATTGAAGAAAGATTTGAGATCACAGGGACAATGCGAAGGCTTGCCGACCAAAGTCTCCCACCAAACTTCTCCAGTCTTGAAAACTTTAGAGCCTATGTGGATGGATTCGAGCCGAATGGCTACATTGAGGGCAAGCTTTCCCAAATGTCTAGAGAAGTAAATGCTAGAATCGAGCCTTTTTTGAAG---ACAACACCACGCCCACTTAGACTGCCATGTGGG------------CCTCCCTGTTTCCAGCGATCTAAATTTCTGTTGATGGATGCTCTGAAATTAAACATTGAAGATCCAAGCCATGAAGGAGAAGGGATACCGCTTTATGATGCGGTCAGATGCATGAAAACGTTCTTTGGATGGAAGGAACCCACTATTGTTAAGCCACATGAAAAGGGGATAAATTCAAATTACCTTTTGGCATGGAAGCAAGTACTGGCAGAAATACAGGACATCGAGGATGAGAAGAAAATTCCAAGGATTAAAAATATGAAGAAAACAAGCCCATTGAAATGGGCACTTGGTGAGAATATGGCCCCGGAAAAGGTGGACTTTGACGATTGTAAGGATGTAAGCGATCTGAAGCAATATGATAGTGACGAGCCAGAATTTAGGTCGCTTGCAAGTTGGATTCAAAATGAGTTCAACAAAGCATGTGAACTGACTGATTCGAGCTGGTTAGAGCTTGATGAGATTGGAGAAGATGTAGCTCCAATTGAACACATTGCAAGCATGAGAAGGAATTATTTCACAGCAGAAGTGTCTCATTGCAGAGCTACAGAATACATAATGAAGGGAGTATATATAAATACTGCTTTGCTTAATGCATCCTGTGCAGCAATGGATGATTTTCAACTAATTCCAATGATAAGCAAATGTAGAACCAAAGAGGGAAGACGAAAGACCAATTTGTACGGATTCATCATAAAAGGAAGATCCCACTTAAGAAATGACACTGACGTGGTAAATTTTGTGAGCATGGAATTTTCCCTCACTGATCCAAGGCTTGAACCGCATAAATGGGAGAAGTACTGCATCCTTGAGATAGGAGACATGGTTCTAAGAACTGCCATCGGTCAAGTGGCAAGGCCTATGTTTCTATACGTGAGAACAAACGGGACCTCAAAAATTAAAATGAAATGGGGAATGGAAATGAGACGTTGCCTCCTCCAGTCCCTCCAGCAGATTGAGAGTATGATTGAAGCTGAGTCATCTGTCAAAGAGAAAGATATGACCAAAGAATTCTTTGAGAACAAATCAGAAACTTGGCCCATTGGGGAGTCCCCCAAAGGAGTGGAAGAAGGTTCCATTGGAAAGGTCTGCAGGACGTTGTTGGCAAAGTCGGTTTTCAACTGCTTGTATGCGTCTCCACAACTAGAGGGATTCTCAGCTGAATC
			AAGGAAATTGCTTCTCATTGTTCAAGCTCTTAGGGACAACCTTGAACCTGGAACCTTTGATCTTGGGGGGCTATATGAATCAATTGAGGAGTGCCTGATTAATGATCCCTGGGTTTTGCTTAATGCGTCTTGGTTCAACTCCTTCCTCACACATGCACTGAGA------TAG
		</sequence>
		<sequence>
			<taxon idref="1001689|swine|NorthAmerica|19660615|H1N1"/>
			ATGGAAGACTTCGTACGACAGTGCTTCAATCCGATGATTGTCGAACTTGCAGAAAAGACAATGAAAGAATACGGGGAGAACCCGAAGATCGAAACAAACAAATTTGCAGCGATATGCACACACATGGAGGTATGCTTCATGTATTCAGATTTCCACTTCATCAATGAACGGGGCGAATCAATAATCGTAGAGCCTGGTGATTCTAATGCGCTATTGAAACACAGATTTGAAATAATCGAAGGAAGGGATCGGAATGTGGCTTGGACGGTGGTAAACAGTATTTGTAACACTACAGGGGTTGGAAAACCAAGGTTTCTCCCAGATCTGTATGACTACAAGGAAGATAGATTCATTGAGATTGGTGTAACAAGGAGAGAAGTCCATATGTACTACCTGGAAAAGGCCAATAAGATAAAATCTGAAGAGACACACATCCACATTTTCTCATTTACAGGAGAAGAAATGGCAACAAAAGCCGACTACACACTAGATGAAGAAAGTAGAGCTAGAATAAAGACCAGGCTATTCACCATAAGACAAGAGATGGCTAGCAGAGGCCTTTGGGATTCCTTTCGTCAGTCCGAGAGAGGCGAAGAGACAATTGAAGAAAGATTTGAGATCACAGGGACAATGCGAAGGCTTGCCGACCAAAGTCTCCCACCAAACTTCTCCAGTCTTGATAACTTTAGAGCCTATGTGGATGGATTCGAGCCGAATGGATACATTGAGGGCAAGCTTTCCCAAATGTCTAGAGAAGTAAATGCTAGAATCGAGCCTTTTTTGAAG---ACAACACCACGCCCACTTAGGCTGCCATGTGGG------------CCTCCCTGTTTTCAACGATCCAAATTTCTTTTGATGGATGCTCTGAAATTAAACATTGAAGATCCAAGCCATGAAGGAGAAGGGATACCGCTTTATGATGCGGTCAGATGCATGAAAACGTTCTTTGGATGGAAGGAACCCACTATTGTTAAGCCACATGAAAAGGGAATAAATTCAAATTACCTTTTAGCATGGAAGCAAGTACTGGCAGAAATACAGGACATTGAGGATGAGAAGAAAATTCCAAGGATTAAAAATATGAAAAAAACAAGCCCATTGAAATGGGCACTTGGTGAAAATATGGCCCCGGAAAAGGTGGACTTTGATGATTGTAAAGATGTAAGCGATCTGAAGCAGTATGATAGTGATGAACCAGAATTTAGATCGCTTGCAAGTTGGATTCAAAATGAGTTCAACAAAGCATGTGAACTGACTGATTCGAGCTGGTTAGAGCTTGATGAGATTGGAGAGGATGTAGCTCCAATTGAACACATTGCAAGCATGAGAAGGAACTATTTCACAGCAGAAGTGTCTCATTGCAGAGCCACAGAATACATAATGAAGGGAGTATATATAAATACCGCTTTGCTCAATGCATCCTGTGCAGCAATGGATGATTTTCAATTAATCCCAATGATAAGCAAATGTAGAACCAAAGAGGGAAGACGAAAGACCAATTTGTATGGATTCATCATAAAAGGAAGATCCCACTTAAGAAATGACACTGACGTGGTAAATTTTGTGAGCATGGAATTTTCCCTCACTGATCCAAGACTTGAACCGCATAAATGGGAGAAGTACTGCATCCTTGAGATAGGAGACATGGTTCTAAGAACTGCCATAGGTCAAGTGGCAAGGCCTATGTTTCTATACGTGAGAACAAACGGGACCTCAAAAATTAAAATGAAATGGGGAATGGAAATGAGACGTTGCCTCCTCCAGTCCCTCCAGCAGATTGAGAGTATGATTGAAGCAGAGTCATCTGTCAAAGAGAAAGATATGACCAAAGAATTCTTTGAGAACAAATCAGAAACTTGGCCCATTGGGGAGTCCCCCAAAGGAGTGGAAGAAGGTTCCATTGGAAAGGTCTGCAGGACATTGTTGGCAAAGTCAGTTTTCAACTGCTTGTATGCGTCTCCACAATTAGAGGGATTCTCAGCTGAATC
			AAGGAAATTGCTTCTCATTGTTCAAGCTCTTAGGGACAACCTTGAACCTGGAACCTTTGATCTTGGGGGGTTATATGAATCAATTGAGGAGTGCCTGATTAATGATCCCTGGGTTTTGCTTAATGCGTCTTGGTTCAACTCCTTCCTCACACATGCACTGAGA------TAG
		</sequence>
		<sequence>
			<taxon idref="1000674|swine|NorthAmerica|19670615|H1N1"/>
			ATGGAAGACTTCGTACGACAGTGCTTCAATCCGATGATTGTCGAACTTGCAGAAAAGACAATGAAAGAATACGGGGAGAACCCGAAGATCGAAACAAACAAATTTGCAGCGATATGCACACACATGGAGGTATGCTTCATGTATTCAGATTTCCACTTCATCAATGAACGGGGCGAATCAATAATCGTAGAGCCTGGTGATTCTAATGCGCTATTGAAACACAGATTTGAAATAATCGAAGGAAGGGATCGGAATATGGCTTGGACGGTTGTAAACAGTATTTGTAACACTACAGGGGTTGGAAAACCAAGGTTTCTCCCAGATCTGTATGACTACAAGGAAGATAGATTCATTGAGATTGGTGTAACGAGGAGAGAAATCCATATATACTACCTGGAAAAGGCCAATAAGATAAAATCTGAAGAGACACACATCCACATTTTCTCATTTACAGGAGAAGAAATGGCAACAAAAGCCGACTACACACTAGATGAAGAAAGTAGAGCTAGAATAAAGACCAGGCTATTCACCATAAGACAAGAGATGGCTAGCAGAGGCCTTTGGGATTCCTTTCGTCAGTCCGAGAGAGGCGAGGAGACAATTGAAGAAAGATTTGAGATCACAGGGACAATGCGAAGGCTTGCCGACCAAAGTCTCCCACCAAACTTCTCCAGTCTTGATAACTTTAGAGCCTATGTGGATGGATTCGAGCCGAATGGCTACATTGAGGGCAAGCTTTCCCAAATGTCTAGAGAAGTAAATGCTAGAATCGAGCCTTTTTTGAAG---ACAACACCACGCCCACTTAGGCTGCCATGTGGG------------CCTCCCTGTTTTCAACGATCCAAATTTCTTTTGATGGATGCTCTGAAATTAAACATTGAAGATCCAAGCCATGAAGGAGAAGGGATACCGCTTTATGATGCGGTCAGATGCATGAAAACGTTCTTTGGATGGAAGGAACCCACTATTGTTAAGCCACATGAAAAGGGAATAAATTCAAATTACCTTTTAGCATGGAAGCAAGTACTGGCAGAAATACAGGACATTGAGGATGAGAAGAAAATTCCGAGGATTAAAAATATGAAAAAAACAAGCCCATTGAAATGGGCACTTGGCGAAAATATGGCCCCGGAAAAGGTGGACTTTGATGATTGTAAAGATGTAAGTGATCTGAAGCAATATGATAGTGATGAACCAGAATTTAGATCGCTTGCAAGTTGGATTCAAAATGAGTTCAACAAAGCATGTGAACTGACTGATTCGAGTTGGTTAGAGCTTGATGAGATTGGAGAAGATGTAGCTCCAATTGAACACATTGCAAGCATGAGAAGGAACTATTTCACAGCAGAAGTGTCTCATTGCAGAGCTACAGAATACATAATGAAGGGAGTATATATAAATACTGCTTTGCTTAATGCATCCTGTGCAGCAATGGATGATTTTCAATTAATCCCAATGATAAGCAAATGTAGAACCAAAGAGGGAAGACGAAAGACCAATTTGTACGGATTCATCATAAAAGGAAGATCCCACTTAAGAAATGACACTGACGTGGTAAATTTTGTGAGCATGGAATTTTCCCTCACTGATCCAAGACTTGAACCGCATAAATGGGAGAAGTACTGCATCCTTGAGATAGGAGACATGGTTCTAAGAACTGCCATAGGTCAAGTGGCAAGGCCTATGTTTCTATACGTGAGAACAAACGGGACCTCAAAAATTAAAATGAAATGGGGAATGGAAATGAGACGTTGCCTCCTCCAGTCCCTCCAGCAGATTGAGAGTATGATTGAAGCAGAGTCATCTGTCAAAGAGAAAGATATGACCAAAGAATTCTTTGAGAACAAATCAGAAACTTGGCCCATTGGGGAGTCCCCCAAAGGAGTGGAAGAAGGTTCCATTGGAAAGGTCTGCAGGACATTGTTGGCAAAGTCAGTTTTCAACTGCTTGTATGCGTCTCCACAATTAGAGGGATTCTCAGCTGAATC
			AAGGAAATTGCTTCTCATTGTTCAAGCTCTTAGGGACAACCTTGAACCTGGAACCTTTGATCTTGGGGGGTTATATGAATCAATTGAGGAGTGCCTAATTAATGATCCCTGGGTTTTGCTTAATGCGTCTTGGTTCAACTCCTTCCTCACACATGCACTGAGA------TAG
		</sequence>
		<sequence>
			<taxon idref="26743|swine|NorthAmerica|19700615|H1N1"/>
			ATGGAAGACTTCGTACGACAGTGCTTCAATCCGATGATTGTCGAACTTGCAGAAAAGACAATGAAAGAATACGGGGAGAACCCGAAGATCGAAACAAACAAATTTGCAGCGATATGCACACACATGGAGGTATGCTTCATGTATTCAGATTTCCACTTCATCAATGAGCGGGGCGAATCAATAATCGTAGAGCCTGGTGATTCTAATGCACTATTGAAACACAGATTTGAAATAATCGAAGGAAGGGATCGGAATATGGCTTGGACGGTGGTAAACAGTATTTGTAACACTACAGGGGTTGAAAAACCAAGGTTTCTCCCAGATCTGTATGACTACAAGGAAGATAGATTCATTGAGATTGGTGTAACAAGGAGAGAAGTCCATATATACTACCTGGAAAAGGCCAATAAGATAAAATCTGAAGAGACACACATCCACATTTTCTCATTTACAGGAGAAGAAATGGCAACAAAAGCCGACTACACACTAGATGAAGAAAGTAGAGCTAGAATAAAGACCAGGCTATTCACCATAAGACAAGAGATGGCTAGCAGAGGTCTTTGGGATTCCTTTCGTCAGTCCGAGAGAGGCGAAGAGACAATTGAAGAAAAATTTGAAATCAAAGGGACAATGCGAAGGCTTGCCGACCAAAGTCTCCCACCAAACTTCTCCAGTTTTGATAACTTTAGGGCCTATGTGGATGGATTCGAGCCGAATGGCTACATTGAGGGCAAGCTCTCCCAAATGTCTAGAGAGGTAAATGCTAGGATCGAACCTTTTTTGAAG---ACAACACCACGCCCACTTAGGCTGCCATGTGGG------------CCCCCCTGCTTTCAACGATCCAAATTTCTTTTGATGGATGCTCTGAAATTAAGCATTGAAGATCCAAGCCATGAAGGAGAAGGGATACCGCTTTATGATGCGGTCAAATGCATGAAAACGTTCTTTGGGTGGAAGGAACCCACTATTGTTAAGCCACATGAAAAGGGAATAAATTCAAATTACCTTTTAGCATGGAAGCAAGTACTGGCAGAAATACAGGACATTGAGGATGAGAAGAAAATTCCGAGGGTTAAAAATATGAAAAAAACAAGCCCATTGAAATGGGCACTTGGTGAAAATATGGCACCGGAAAAGGTGGACTTTGATGATTGTAAAGATGTGAGCGATCTGAAGCAATATGATAGTGATGAGCCAGAGTTTAGATCGCTTGCAAGTTGGATTCAAAATGAGTTCAACAAAGCATGTGAACTAACTGATTCGAGCTGGTTAGAGCTTGATGAGATTGGAGAGGATGTAGCTCCAATTGAACATATTGCAAGCATGAGAAGGAACTATTTCACAGCAGAAGTGTCTCATTGCAGAGCTACAGAGTACATAATGAAGGGAGTATATATAAATACTGCTTTGCTTAATGCATCTTGTGCAGCAATGGATGATTTTCAATTAATCCCAATGATAAGCAAATGTAGAACCAAAGAGGGAAGACGAAAGACCAATTTGTACGGATTCATAATAAAAGGAAGATCCCACTTAAGAAATGACACTGACGTGGTAAATTTTGTGAGCATGGAATTTTCCCTCACTGATCCAATACTTGAACCGCATAAATGGGAGAAGTACTGCATCCTTGAGATAGGAGATATGGTTCTAAGAACTGCCATAGGTCAAGTGGCAAGGCCTATGTTTCTATACATGAGAACAAACGGGACCTCAAAAATTAAAATGAAATGGGGAATGGAAATGAGACGTTGCCTCCTCCAGTCCCTCCAGCAGATTGAGAGTATGATTGAAGCAGAGTCATCTGTCAAAGAGAAAGATATGACCAAAGAATTCTTTGAAAACAAATCAGAAACTTGGCCCATTGGGGAGTCCCCCAAAGGAGTGGAAGAAGGTTCCATTGGAAAGGTCTGCAGGACGTTGTTGGCAAAGTCAGTTTTCAACTGCTTGTATGCGTCCCCACAATTAGAAGGATTCTCAGCTGAATC
			AAGGAAATTGCTTCTCATTGTTCAAGCTCTTAGGGACAATCTTGAACCTGGAACCTTTGATCTTGGGGGATTATATGAATCAATTGAGGAGTGCCTGATTAATGATCCCTGGGTTTTGCTTAATGCGTCTTGGTTCAACTCCTTCCTCACACATGCACTGAGA------TAG
		</sequence>
		<sequence>
			<taxon idref="26737|swine|NorthAmerica|19710615|H1N1"/>
			ATGGAGGACTTCGTACGACAGTGCTTCAATCCGATGATTGTCGAACTTGCAGAAAAGACAATGAAAGAATACGGGGAGAACCCGAAGATCGAAACAAACAAATTTGCAGCGATATGCACACACATGGAGGTATGCTTCATGTATTCAGATTTCCACTTCATCAATGAGCGGGGCGAATCAATAATCATAGAGCCTGGTGATTCTAATGCACTACTGAAACACAGATTTGAAATAATTGAAGGAAGGGATCGGAATATAGCTTGGACGGTGGTAAACAGTATTTGTAACACTACAGGGGTTGGAAAACCAAGGTTTCTCCCAGATCTGTATGACTACAAGGAAGATAGATTCATTGAGATTGGTGTAACGAGGAGAGAAGTCCATATATACTACCTGGAGAAGGCCAATAAGATAAAATCTGAAGAGACGCACATCCACATTTTCTCATTTACAGGAGAAGAAATGGCAACAAAAGCCGACTACACACTAGATGAAGAAAGTAGAGCTAGAATAAAGACCAGGCTATTCACCATAAGACAAGAGATGGCTAGCAGAGGTCTTTGGGATTCCTTTCGTCAGTCCGAGAGAGGCGAAGAGACAATTGAAGAAAGATTTGAAATTAAAGGGACAATGCGAAGGCTTGCTGACCAAAGTCTCCCACCAAACTTCTCAAGTCTCGATAACTTTAGAGCCTATGTGGATGGATTCGAGCCGAATGGCTACATTGAGGGCAAGCTTTCCCAAATGTCTAGAGAAGTAAATGCTAGAATCGAGCCTTTCTTGAAG---ACAACACCACGCCCGCTTAGGCTGCCATGTGGG------------CCTCCCTGTTTTCAACGATCCAAATTTCTTTTGATGGATGCTCTGAAATTAAGCATTGAAGATCCAAGCCATGAAGGAGAAGGGATACCGCTTTATGATGCGGTCAGATGCATGAAAACGTTCTTTGGGTGGAAGGAACCCACTATTGTTAAGCCACATGAAAAGGGAATAAATTCAAATTACCTTTTAGCATGGAAGCAAGTACTGGCAGAAATACAGGACATTGAGGATGAGAAGAAAATTCCGAGGATTAAAAATATGAAAAAAACAAGCCCACTGAAATGGGCACTTGGTGAAAATATGGCCCCAGAAAAGGTGGACTTTGATGATTGTAAAGATGTGAGCGATCTGAAGCAATATGATAGTGATGAGCCAGAATTTAGATCGCTTGCAAGTTGGATCCAAAATGAGTTCAACAAAGCATGTGAACTGACTGATTCGAGCTGGTTAGAGCTTGATGAGATTGGAGAGGATATAGCTCCAATTGAACATATTGCAAGCATGAGAAGGAACTATTTTACAGCAGAAGTGTCTCATTGCAGAGCTACAGAGTACATAATGAAGGGAGTATATATAAATACTGCTTTGCTTAATGCATCCTGTGCAGCAATGGATGATTTTCAATTAATCCCAATGATAAGCAAATGTAGAACCAAAGAGGGAAGACGAAAGACCAATTTATACGGATTCATCATAAAAGGAAGATCCCACTTAAGAAATGACACTGACGTGGTAAATTTTGTGAGCATGGAATTTTCCCTCACTGATCCAAGACTTGAACTGCATAAATGGGAGAAGTACTGCATCCTTGAGATAGGAGACATGGTTCTAAGAACTGCCATAGGTCAAGTGGCAAGGCCTATGTTTCTATACGTGAGAACAAACGGGACCTCAAAAATTAAAATGAAATGGGGAATGGAAATGAGACGTTGCCTCCTCCAGTCCCTCCAGCAGATTGAGAGTATGATTGAAGCAGAGTCATCTGTCAAAGAGAAAGATATGACCAAAGAATTCTTTGAAAACAAATCAGAAACTTGGCCCATTGGAGAGTCCCCCAAAGGGGTGGAAGAAGGTTCCATTGGAAAGGTCTGCAGGACATTGTTGGCAAAGTCAGTTTTCAACTGCTTGTATGCGTCTCCACAATTAGAAGGATTCTCAGCTGAATC
			AAGGAAATTGCTTCTCATTGTTCAAGCTCTTAGGGACAACCTTGAACCTGGAACCTTTGATCTTGGGGGATTATATGAATCAATTGAGGAGTGCCTGATTAATGATCCCTGGGTTTTGCTTAATGCGTCTTGGTTCAACTCCTTCCTCACACATGCACTGAGA------TAG
		</sequence>
		<sequence>
			<taxon idref="1018546|human|NorthAmerica|19760615|H1N1"/>
			ATGGAGGACTTCGTACGACAGTGCTTCAATCCGATGATTGTCGAACTTGCAGAAAAGACAATGAAAGAGTACGGGGAGAACCCAAAGATCGAAACAAACAAATTTGCAGCGATATGCACACACATGGAGGTATGCTTCATGTATTCAGATTTCCACTTCATCAATGAGCGGGGTGAATCAATAATCATAGAGCCTGGTGATTCTAATGCACTGCTGAAACACAGATTTGAAATAATTGAAGGAAGGGATCGGAATATGGCTTGGACGGTGGTAAACAGTATTTGTAACACCACAGGGGTTGGAAAACCAAGGTTTCTCCCAGATCTGTATGACTACAAGGAAGATAGATTCATTGAGATTGGTGTAACAAGGAGAGAAGTCCATATATACTACCTGGAGAAGGCCAATAAGATAAAATCTGAAGAGACACACATCCACATTTTCTCATTTACAGGAGAAGAAATGGCAACAAAGGCCGACTACACACTAGATGAAGAAAGTAGAGCTAGAATAAAGACCAGGCTATTCACCATAAGACAAGAGATGGCTAGCAGAGGTCTTTGGGATTCCTTTCGTCAGTCCGAGAGAGGCGAAGAGACAATTGAAGAAAGATTTGAAATCAAAGGGACAATGCGAAGGCTTGCTGACCAAAGTCTCCCACCAAACTTCTCAAGTTTCGATAACTTTAGAGCCTATGTGGATGGATTCGAGCCGAATGGCTACATTGAGGGCAAGCTTTCCCAAATGTCTAGAGAAGTAAATGCTAGAATCGAGCCTTTCTTGAAG---ACAACACCACGCCCGCTTAGGCTGCCATGTGGG------------CCTCCCTGTTTTCAACGATCCAAATTTCTTTTGATGGATGCTCTGAAATTAAGCATTGAAGATCCAAGCCATGAAGGAGAAGGAATACCGCTTTATGATGCGGTCAGATGCATGAAAACGTTCTTTGGGTGGAAGGAACCTACTATTGTTAAGCCACATGAAAAGGGAATAAATTCAAATTACCTTTTAGCATGGAAGCAAGTGCTGGCAGAAATACAGGACTTTGAGGATGAGAAGAAAATTCCGAGGGTTAAAAATATGAAAAAAACAAGCCCACTGAAATGGGCACTTGGTGAAAATATGGCCCCAGAAAAGGTGGACTTTGATGATTGTAAAGATGTGAGTGATCTGAAGCAATATGATGGTGATGAACCAAAATTTAGATCGCTTGCAAGTTGGATCCAAAATGAATTCAACAAAGCATGTGAACTGACTGATTCGAGCTGGTTAGAGCTTGATGAGATTGGAGAGGATATAGCTCCAATTGAACATATTGCAAGCATGAGAAGGAACTATTTTACAGCAGAAGTGTCTCATTGCAGAGCTACAGAGTACATAATGAAGGGAGTATATATAAATACTGCTTTGCTTAATGCATCCTGTGCAGCAATGGATGATTTTCAATTGATCCCAATGATAAGCAAATGTAGAACCAAAGAGGGAAGGCGAAAGACCAATTTATACGGATTCATCATAAAAGGAAGATCCCACTTAAGAAATGACACTGACGTGGTAAATTTTGTGAGCATGGAATTTTCCCTCACTGATCCAAGACTTGAACTGCATAAATGGGAGAAGTACTGCATCCTTGAGATAGGAGACATGGTTCTAAGAACTGCCATAGGTCAAGTGGCAAGGCCTATGTTTCTATACGTGAGAACAAACGGGACCTCAAAAATTAAAATGAAATGGGGAATGGAAATGAGACGTTGCCTCCTCCAGTCCCTCCAGCAGATTGAGAGTATGATTGAAGCAGAGTCATCTGTCAAAGAAAAAGATATGACCAAAGAATTCTTTGAAAACAAATCAGAAACTTGGCCCATTGGAGAGTCCCCCAAAGGGGTGGAAGAAGGTTCCATTGGAAAGGTCTGCAGGACGTTGTTGGCAAAGTCAGTTTTCAACTGCTTGTATGCGTCTCCACAATTAGAAGGATTCTCAGCTGAATC
			AAGGAAATTGCTTCTCATTGTTCAAGCTCTTAGGGACAACCTTGAACCTGGAACCTTTGATCTTGGGGGATTATATGAATCAATTGAGGAGTGCCTGATTAATGATCCCTGGGTTTTGCTTAATGCGTCTTGGTTCAACTCCTTCCTCACACATGCACTAAGA------TAG
		</sequence>
		<sequence>
			<taxon idref="1009957|swine|EastAsia|20000915|H1N1"/>
			ATGGAAGACTTCGTACGACAGTGCTTCAACCCGATGATTGTTGAACTTGCAGAAAAGACAATGAAAGAATATGGGGAGAACCCAAAGATCGAAACAAACAAATTTGCAGCGATATGCATACATATGGAAGTATGCTTCATGTATTCAGATTTCCACTTTATCAATGAGCGGGGTGAATCAATAATCATAGAACCTGGCGATTCTAATGTACTGCTGAAACACAGATTTGAAATAATTGAAGGAAGGGATCGGAATATGGCATGGACGGTGGTAAACAGCATTTGTAACACTACAGGGGTTGGGAAACCAAGGTACCTCCCAGATCTGTATGACTATAAAGAAGATAGATTCCTTGAGATTGGTGTGACAAGAAGAGAAGTCCATATATACTACATGGAGAAGGCCAATAAGATAAAGTCTGAAAATACGCACATCCATATTTTCTCATTTACAGGAGAAGAAATGGCAACAAAAGCCGACTACACACTAGATGAAGAAAGTAGAGCCAGAATAAAGACCAGGCTATTTACCATAAGACAAGAGATGGCTAGCAGAGGTCTTTGGGATTCCTTTCGTCAGTCCGAGAGAGGCGAAGAGACGATTGAAGAAAGATTTGAAATCAAAGGGACGATGCGAAAGCTTGCTGACCAAAGCCTCCCACCAAACTTTTCAAGTTTTGACAACTTTAGAGCCTATGTAGATGGATTCAAACCGAATGGCTACATTGAGGGCAAGCTTTCCCAAATGTCTAAAGAAGTAAATGCTAGAATCGAGCCTTTCTTGAAA---GCAACACCACGACCACTTAGACTGCCAAGTGGG------------CCTCCCTGCTTTCAAAGGTCCAAATTTCTTTTGATGGATGCTTTGAAATTAAGCATTGAGGATCCAAGCCATGAAGGAGAAGGAATACCGCTTTATGATGCGGTCAGATGCATGAAGACGTTCTTTGGGTGGAAGGAACCTACCATCATTAAACCACATGGAAAGGGAATAAATTCAAATTATCTTTTAGCATGGAAGCAAGTGCTGTCAGAAATACAGGACTTTGAGGATGAGAAAAAAATTCCAAGAGTTAAAAATATGAAAAAAACAAGTCCATTAAAGTGGGCACTTGGTGAAAATATGGCCCCGGAAAAGGTGGACTTTGATGATTGCAAAGATGTGAGTGATCTGAAGCAATATGATAGTGATGAACCAGAACTTAGATCGCTTGCAAGTTGGATCCAAAATGAATTCAACAAAGCATGTGAACTGACTGATTCGAGCTGGTTAGAGCTTGATGAGATTGGAGAGGATGTAGCTCCAATTGAACATATTGCAAGTATGAGAAGAAATTATTTTACAGCAGAAGTGTCTCACTGCAGAGCTACAGAATACATAATGAAGGGAGTATATATAAATACTGCTTTGCTTAATGCATCCTGTGCAGCAATGGATGATTTTCAATTAATCCCAATGATAAGTAAATGTAGAACCAAAGAAGGAAGGCGAAAGACCAATTTATATGGTTTCATCATAAAGGGAAGATCCCACTTAAGAAATGACACCGACGTGGTAAACTTTGTAAGCATGGAGTTTTCTCTCACTGATCCAAGACTTGAACTGCATAAATGGGAGAAATACTGCATCCTTGAGGTAGGAGATATGGTTCTAAGAACTGCCATAGGTCAAGTGGCAAGACCCGTGTTTCTATACGTGAGGACAAACGGAACCTCAAAAATTAAAATGAAATGGGGAATGGAAATGAGACGCTGCCTCCTCCAGTCCCTTCAGCAAATCGAGAGCATGATTGAAGCAGAGTCATCTATCAAAGAGAAAGACATGACAAAAGAATTCTTTGAAGACAAATCAGAAGCGTGGCCCATTGGAGAGTCCCCCAAAGGGGTGGAAGAAGGTTCCATTGGAAAGGTCTGTCGGACGTTGTTGGCAAAGTCAGTATTCAATTGCCTGTATGCGTCTCCACAATTAGAAGGTTTCTCAGCTGAATC
			AAGGAAATTGCTCCTCATTGTTCAAGCTCTTAGGGACAATCTTGAACCAGGAACCTTTGATCTTGGGGGGTTATATGAATCAATTGAGGAGTGCCTGATTAATGATCCCTGGGTTTTGCTTAATGCGTCCTGGTTCAACTCCTTCCTCACACATGCACTAAGA------TAG
		</sequence>
		<sequence>
			<taxon idref="1007002|swine|EastAsia|20090604|H1N1"/>
			ATGGAAGACTTCGTACGACAGTGCTTCAACCCGATGATTGTTGAACTTGCAGAGAAAACAATGAAAGAATACGGGGAGGACCCCAAGATCGAAACAAACAAATTTGCAGCAATATGCACACATATGGAAGTGTGTTTCATGTATTCAGATTTCCACTTTATCAATGAGCGGGGTGAATCAATAATCATAGAACCTGGTGATTCTAATGCACTGCTGAAACACAGATTTGAAATAATTGAAGGACGGGATCGGAATATGGCATGGACGGTGGTAAACAGTATTTGTAACACTACAGGGGTTGGGAAACCAAGGTACCTCCCAGATCTGTACGACTACAAAGAAGATAGATTCATTGAGATTGGTGTGACAAGAAGGGAAATCCATATATACTATCTGGAGAAGGCCAATAAAATAAAATCTGAAAACACACACATCCATATTTTCTCATTTACAGGAGAAGAAATGGCAACAAAAGCCGACTTCACATTAGATGAAGAAAGTAGAGCCAGAATAAAGACCAGGCTATTTACCATAAGACAAGAGATGGCTAGCAGAGGTCTTTGGAATTCCTTTCGTCAGTCCGAAAGAGGCGAAGAGACAATCGAAGAAAGATTTGAAATCAAAGGAACGATGCGAAAGCTTGCTGACCAAAGTCTCCCACCAAATTTCTCAAGTTTCGACAACTTTAGAGCCTATGTAGATGGATTCGAACCAAATGGCTACATTGAGGGCAAGCTTTCCCAAATGTCTAGAGAAGTAAATGCTAAAATTGAGCCTTTCTTAAAG---GCAACACCACGACCACTTAGACTACCAAGTGGG------------CCTCCCTGCTTTCAAAAGTCCAAATTTCTCTTGATGGATGCCCTAAAATTAAGCATTGAGGATCCAAGCCATGAAGGAGAAGGAATACCGCTTTATGATGCGGTCAGATGCATGAAGACGTTCTTTGGGTGGAAAGAACCAGCCATCATTAAACCACATGAAAGGGGAATAAATTCAAATTATCTTTTAGCATGGAAGCAAGTACTGGCAGAAATACAGGACTTCGAGGATGAGAAAAAAATTCCAAGGGTTAAAAATATGAAAAAAACAAGTCCACTAAAATGGGCACTTGGTGAAAATATGGCCCCAGAAAAGGTGGACTTTGATGATTGCAAAGATGTGGGTGATCTGAAACAATATGATAGTGATGAACCAGAGCTTAGATCGCTTTCAAGTTGGATCCAAAATGAATTCAACAAAGCATGTGAACTGACTGATTCGAGCTGGTTAGAGCTTGATGAAATTGGAGAGGATGTAGCTCCAATTGAGCATATTGCAAGTATGAGAAGGAATTATTTTACAGCAGAAGTTTCTCACTGCAGAGCTACAGAGTACATAATGAAGGGAGTATATATAAATACTGCTTTGCTTAATGCATCCTGTGCAGCAATGGATGATTTTCAATTAATTCCAATGATAAGTAAATGTAGAACCAAAGAAGGAAGGCGAAAGACCAATTTATACGGATTCATTATAAAAGGAAGATCCCACCTAAGAAATGACACCGACGTGGTAAACTTCGTGAGCATGGAGTTTTCTCTCACTGATCCAAGACTTGAACTGCATAAATGGGAGAAATACTGCATCCTTGAGATAGGGGATATGGTCCTAAGAACCGCTATGGGTCAAGTGGCAAGGCCCATGTTTCTATACGTGAGAACAAACGGGACCTCAAAAATTAAAATGAAATGGGGGATGGAAATGAGACGTTGCCTCCTCCAGTCCCTCCAGCAGATCGAGAGTATGATTGAAGCAGAGTCATCTATCAAAGAGAAAGATATGACCAAAGAATTCTTTGAAAACAAATCAGAAGCTTGGCCAATTGGAGAGTCCCCCAAAGGGGTGGAAGAAGGTTCCATTGGAAAGGTCTGTCGGACATTGTTGGCAAAGTCAGTATTCAATTGCTTATATGCGTCTCCACAATTAGAAGGATTCTCAGCTGAGTC
			AAGGAAATTGCTCCTCATTGTTCAAGCTCTTAGGGACAACCTTGAACCTGGAACCTTTGATCTTGGGGGGTTATATGAATCAATTGAGGAGTGCCTGGTTAATGATCCCTGGGTTTTGCTTAATGCGTCTTGGTTCAACTCCTTCCTCACCCATGCACTAAGA------TAG
		</sequence>
		<sequence>
			<taxon idref="1007003|swine|EastAsia|20080901|H1N1"/>
			ATGGAAGACTTCGTACGACAGTGCTTCAACCCGATGATTGTTGAACTTGCAGAGAAAACAATGAAAGAATACGGGGAGGACCCCAAGATCGAAACAAACAAATTTGCAGCAATATGCACACATATGGAAGTGTGTTTCATGTATTCAGATTTCCACTTTATCAATGAGCGGGGTGAATCAATAATCATAGAACCTGGTGATTCTAATGCACTGCTGAAACACAGATTTGAAATAATTGAAGGACGGGATCGGAATATGGCATGGACGGTGGTAAACAGTATTCGTAACACTACAGGGGTTGGGAAACCAAGGTACCTCCCAGATCTGTACGACTACAAAGAAGATAGATTCATTGAGATTGGTGTGACAAGAAGGGAAATCCATATATACTATCTGGAGAAGGCCAATAAAATAAAATCTGAAAACACACACATCCATATTTTCTCATTTACAGGAGAAGAAATGGCAACAAAAGCCGACTTCACATTAGATGAAGAAAGTAGAGCCAGAATAAAGACCAGGCTATTTACCATAAGACAAGAGATGGCTAGCAGAGGTCTTTGGGATTCCTTTCGTCAGTCCGAAAGAGGCGAAGAGACAATCGAAGAAAGATTTGAAATCAAAGGAACGATGCGAAAGCTTGCTGACCAAAGTCTCCCACCAAATTTCTCAAGTTTCGACAACTTTAGAGCCTATGTAGATGGATTCGAACCAAATGGCTACATTGAGGGCAAGCTTTCCCAAATGTCTAGAGAAGTAAATGCTAAAATTGAGCCTTTCTTAAAG---GCAACACCACGACCACTTAGACTACCAAGTGGG------------CCTCCCTGCCTTCAAAAGTCCAAATTTCTCTTGATGGATGCTCTAAAATTAAGCATTGAGGATCCAAGCCATGAAGGAGAAGGAATACCGCTTTATGATGCGGTCAGATGCATGAAGACGTTCTTTGGGTGGAAAGAACCAGCCATCATTAAACCACATGAAAGGGGAATAAATTCAAATTATCTTTTAGCATGGAAGCAAGTACTGGCAGAAATACAGGACTTCGAGGATGAGAAAAAATTCCAAGGGTTAAAAAATATGAAAAAAACAAGTCCACTAAAATGGGCACTTGGTGAAAATATGGCCCCAGAAAAGGTGGACTTTGATGATTGCAAAGATGTGGGTGATCTGAAACAATATGATAGTGATGAACCAGAGCTTAGATCGCTTTCAAGTTGGATCCAAAATGAATTCAACAAAGCATGTGAACTGACTGATTCGAGCTGGTTAGAGCTTGATGAAATTGGAGAGGATGTAGCTCCAATTGAGCATATTGCAAGTATGAGAAGGAATTATTTTACAGCAGAAGTTTCTCACTGCAGAGCTACAGAGTACATAATGAAGGGAGTATATATAAATACTGCTTTGCTTAATGCATCCTGTGCAGCAATGGATGATTTTCAATTAATTCCAATGATAAGTAAATGTAGAACCAAAGAAGGAAGGCGAAAGACCAATTTATACGGATTCATTATAAAAGGAAGATCCCACCTAAGAAATGACACCGACGTGGTAAACTTCGTGAGCATGGAGTTTTCTCTCACTGATCCAAGACTTGAACTGCATAAATGGGAGAAATACTGCATCCTTGAGATAGGGGATATGGTCCTAAGAACCGCTATGGGTCAAGTGGCAAGGCCCATGTTTCTATACGTGAGAACAAACGGGACCTCAAAAATTAAAATGAAATGGGGGATGGAAATGAGACGTTGCCTCCTCCAGTCCCTCCAGCAGATCGAGAGTATGATTGAAGCAGAGTCATCTATCAAAGAGAAAGATATGACCAAAGAATTCTTTGAAGACAAATCAGAAGCTTGGCCAATTGGAGAGTCCCCCAAAGGGGTGGAAGAAGGTTCCATTGGAAAGGTCTGTCGGACATTGTTGGCAAAGTCAGTATTCAATTGCTTATATGCGTCTCCACAATTAGAAGGATTCTCAGCTGAGTC
			AAGGAAATTGCTCCTCATTGTTCAAGCTCTTAGGGACAACCTTGAACCTGGAACCTTTGATCTTGGGGGGTTATATGAATCAATTGAGGAGTGCCTGGTTAATGATCCCTGGGTTTTGCTTAATGCGTCTTGGTTCAACTCCTTCCTCACCCATGCACTAAGA------TAG
		</sequence>
		<sequence>
			<taxon idref="1009932|swine|EastAsia|20010327|H1N1"/>
			ATGGAAGACTTCGTAAGACAGTGCTTCAACCCGATGATTGTTGAACTTGCAGAAAAGACAATGAAAGAATACGGGGAGAACCCAAAGATTGAAACAAACAAATTTGCAGCGATATGCACACACATGGAAGTATGTTTCATGTATTCAGATTTCCACTTCATCAATGAGCGGGGTGAGTCAATAATCATAGAACATGGTGACTCTAATGCACTGCTGAAACACAGATTTGAAATAATTGAAGGAAGGGATCGGAATATGGCATGGACAGTAGTAAACAGTATTTGCAACACTACGGGGATTGGGAAACCAAGGTACCTCCCAGATCTGTATGACTACAAAGAAGATAGATTCATTGAGATTGGTGTGACAAGAAGAGAAGTCCATATATACTATCTGGAAAAGGCCAATAAGATAAAGTCTGAAAATACGCACATCCATATTTTCTCATTTACAGGAGAAGAAATGGCAACAAAAGCCGACTACACATTAGATGAAGAAAGTAGAGCCAGAATAAAGACCAGGCTATTTACCATAAGACAAGAGATGGCTAGCAGAGGTCTTTGGGATTCCTTTCGTCAGTCCGAGAGAGGAGAAGAGACAATTGAAGAAAGATTTGAAATCAAAGGGACGATGCGAAAGCTCGCTGACCAAAGCCTCCCACCAAACTTCTCAAGTTTCGACAATTTTAGGGCCTATGTAGATGGATTCGAACCGAATGGCTACATTGAGGGCAAACTTTCCCAAATGTCTAGAGAAGTAAATGCTAAAATCGAGCCTTTCTTGAAG---ACGACACCACGACCACTTAGACTGCCAAGTGGG------------CTTCCTTGCTTTCAAAGGTCCAAATTTCTTTTGATGGATGCTCTGAAGTTAAGCATTGAGGATCCAAGCCATGAAGGAGAAGGGATACCGCTTTATGATGCGGTAAGGTGCATGAAGACGTTCTTTGGGTGGAAGGAACCTACCATCATTAAGCCACATGAAAAGGGAATAAATTCAAATTACCTTTTAGCATGGAAGCAGGTGCTGGCAGAAATACAGGACTTTGAGGATGAGAAAAAAATTCCAAGGGTTAAAAATATGAAAAAAACAAGTCCACTAAAATGGGCACTTGGTGAAAATATGGCCCCAGAAAAGGTGGACTTTGATGACTGCAAAGATGTGAATGATCTGAAGCAATATGATAGTGATGAACCAGAACTTAGATCGCTTGCAAGTTGGATCCAAAATGAATTCAACAAAGCATGTGAACTGACTGATTCGAGCTGGTTAGAGCTTGATGAGATTGGAGAGGATGTAGCTCCAATTGAACACATTGCAAGTATGAGAAGGAATTATTTTACAGCAGAAGTGTCTCATTGCAGAGCTACAGAGTATATAATGAAGGGAGTATATATAAATACTGCTTTACTTAATGCATCCTGTGCAGCAATGGACGATTTTCAATTGATCCCAATGATAAGTAAATGTAGGACAAAAGAGGGAAGGCGAAAGACCAATTTATACGGATTTATCATAAAAGGAAGATCCCACTTAAGAAATGACACCGACGTGGTAAATTTTGTGAGCATGGAGTTTTCTCTCACTGATCCAAGACTTGAACTGCATAAATGGGAGAAATACTGCATACTTGAGATAGGAGATATGGTTCTAAGAACTGCTATAGGACAAGTGACAAGGCCTATGTTTCTGTACGTGAGGACAAATGGAACCTCAAAAATTAAAATGAAGTGGGGGATGGAAATGAGACGTTGCCTCCTCCAGTCCCTCCAGCAGATCGAGAGTATGATTGAAGCAGAGTCATCTATCAAAGAGAAAGATATGACAAAAGAATTCTTTGAGGACAAGTCAGAAGCTTGGCCCATTGGAGAGTCCCCCAAAGGGGTGGAAGAAGGCTCTATTGGAAAAGTCTGTCGGACATTATTGGCAAAGTCAGTATTCAATTGCTTGTATGCGTCTCCACAATTAGAAGGATTCTCAGCTGAATC
			AAGGAAATTGCTCCTCATTGTTCAAGCTCTTAGGGATAACCTTGAACCTGGAACCTTTGATCTTGGGGGGTTATATGAATCAATTGAGGAGTGCCTGATTAATGATCCCTGGGTTTTGCTTAATGCGTCCTGGTTCAACTCCTTCCTCACACATGCACTAAGA------TAG
		</sequence>
		<sequence>
			<taxon idref="1014764|swine|WesternEurope|19901207|H1N1"/>
			ATGGAGGACTTCGTGCGACAGTGCTTCAATCCAATGATTGTTGAACTTGCAGAAAAAACAATGAAAGAGTACGGGGAGAACCCAAAGATCGAGACAAACAAATTTGCAGCGATATGCACACACATGGAGGTATGCTTCATGTATTCAGATTTCCACTTCATTAATGAGCAGGGTGAATCAATAATCATGGAGCCTGGTGATTCTAATGCACTGCTGAAACACAGATTTGAAATAATTGAAGGAAGGGATCGGAATATGGCTTGGACGGTGGTAAACAGTATTTGTAATACTACAGGGGTTGGAAAACCAAGGTTTCTCCCAGATCTGTATGACTACAAGGAAGATAGATTCATTGAGATTGGTGTAACAAGGAGAGAAGTCCATATATATTACCTGGAGAAGGCCAATAAGATAAAATCTGAAGAGACGCACATCCACATTTTCTCGTTTACAGGAGAAGAGATGGCAACAAAGGCCGACTACACATTAGATGAGGAAAGTAGAGCTAGAATAAAGACTAGGCTATTCACCATTAGACAAGAGATGGCTAGCAGAGGGCTTTGGGATTCCTTTCGTCAATCCGAGAAAGGCGAAGAGACAATTGAAGAAAAATTTGAAATCAAAGGGACAATGAGAAGACTTGCTGACCAAAGTCTCCCACCAAACTTTTCAAGTTTCGATAACTTTAGAGCCTATGTGGATGGATTCGAGCCGAATGGCTACATTGAGGGCAAGCTTTCCCAAATGTCCAGAGAAGTGAATGCTAGAATTGAGCCCTTTTTGAAG---ACAACACCACGCCCACTTAAGCTGCCATGTGGG------------CCTCCCTGTTTTCAACGATCTAAATTTCTTTTGATGGATGCTCTGAAATTAAGCATTGAAGATCCAAGCCATGAAGGAGAAGGAATACCGCTTTGTGATGCGGTAAGATGCATGAAAACGTTCTTTGGGTGGAAGGAACCTACCATTGTTAAGCCACATGAAAAGGGAATAAATTCAAATTACCTTTCAGCATGGAAGCAAGTACTGGCAGAAATACAGGAGTTTGAGGATGAGAAGAAAATCCCGAGGGTTAAAAATATGAAAAAAACAAGCCCATTAAAATGGGCACTGGGCGAAAATATGGCCCCAGAAAAGGTGGACTTTGATGATTGTAAAGACGTGAGTGATCTGAAGCAATATGATAATGATGAACCGGAATTTAGATCGCTTGCAAGTTGGGTTCAAAATGAATTCAACAAAGCATGTGAACTGACTGATTCGAGCTGGTTAGAGCTTGATGAGATTGGAGAGGATATAGCTCCAATTGAACATATTGCAAGCATGAGAAGAAACTATTTTACAGCGGAAGTGTCCCATTGCAGAGCTACAGAGTACATAATGAAGGGAGTATATATAAATACTGCTCTGCTTAATTCATCATGTGCAGCAATGGATGATTTTCAATTGATCCCGATGATAAGCAAATGTAGAACCAAAGAGGGAAGGCGAAAGACCAATTTATACGGATTCATCATAAAAGGAAGGTCCCATTTAAGAAATGACACTGACGTGGTAAATTTTGTAAGCATGGAATTTTCCCTCACTGATCCAAGACTTGAACCGCAGAAATGGGAGAAGTATTGCATCCTTGAGGTAGGAGACATGGTTCTAAGAACTGCTATAGGTCAAGTGGCAAGGCCTATGTTTCTATATGTGAGAACAAACGGGACCTCAAAAGTTAAAATGAAATGGGGAATGGAAATGAGACGTTGCCTTCTCCAGTCCCTTCAGCAGATTGAGAGTATGATTGAAGCAGAGTCATCTGTCAAGGAGAAAGATATGACCAAAGAATTCTTTGAAAACAAGTCAGAAACTTGGCCCATTGGAGAGTCCCCCAAAGGGGTGGAAGACGGTTCCATTGGAAAGGTCTGCAGGACTTTGTTGGCAAAGTCAGTTTTCAACTGCTTGTATGCGTCCCCACAACTAGAAGGATTCTCAGCTGAATC
			AAGAAAATTGCTTCTCATTGTTCAAGCTCTTAGGGACAACCTTGAACCTGGAACCTTTGATCTTAGGGGATTATATGAATCAATTGAGGAATGCCTGATTAATGATCCCTGGGTTTTGCTTAATGCATCTTGGTTCAACTCCTTCCTCACACATGCACTAAGA------TAG
		</sequence>
		<sequence>
			<taxon idref="28056|swine|EastAsia|20050615|H1N1"/>
			ATGGAGGACTTCGTACGACAATGCTTCAATCCGATGATTGTTGAACTTGCAGAAAAGACAATGAAGGAATACGGGGAGGACCCAAAGACTGAAACAAACAAATTTGCGGCAATATGCACACACATGGAGGTATGCTTCATGTATTCAGACTTCCACTTCATCAATGAGCGGGGTGAATCAATAGTCATAGAACCTGGTGATTCTAATGCACTGCTTAAGCACAGATTTGAAATAATTGAAGGAAGGGATCGAAATGTGGCCTGGACAGTAGTAAACAGCATTTGCAACACTACAGGGATTGAAAAACCGAGGTTTCTCCCAGATCTATATGACTACAAAGAAAATAGATTCATTGAGGTTGGTGTAACAAGAAGAGAGATTCATATATATTATCTGGAAAAGGCCAACAAGATAAAATCTGAAAAAACGCATATCCACATTTTTTCATTCACAGGAGAAGAAATGGCAACAAAGGCCGATTACACACTAGATGAAGAAAGTAGAGCTAGAATAAAGACCAGACTATTCACCATAAGACAAGAAATGGTTAACAGAGGTCTTTGGGACTCCTTTCGTCAATCCGAGAGAGGCGAGGAGACAATTGAAGAGAGGTTTGAAATCAAAGGGACAATGCGAAGGCTTGCTGACCAAAGTCTCCCACCAAACTTCTCAAGCTTTGACAACTTTAGAGCATATGTAGATGGGTTCGAGCCAAATGGCTACATTGAGGGAAAGCTTTCCCAAATGTCTAGAGAAGTAAATGCTAGAATTGAGCCTTTCTTGAAG---ACAACGCCACGCCCGCTTAGGCTGCCCCGCGGG------------CCTCCCTGTTTTCAACGGTCTAAATTTCTTTTGATGGATGCTCTGAAATTAAGCATTGAAGATCCAAGCCATGAAGGAGAAGGAATACCGCTCCATGATGCTGTCAAATGCATGAAAACGTTCTTTGGATGGAAAGAGCCCAATATTGTTAAGCCGCATGAAAAGGGGATAAATTCAAATTACCTTTTAGCATGGAAGCAAGTACTGGCAGAAATGCAGGATTTTGAGGATGACAAGAAATTTCCAAGGGTTAAAAACATGAAAAAAACAAACCCGCTGAAATGGGCACTTGGTGAAAACATGGCACCAGAGAAAGTGGACTTTGATGATTGCAAGGACGTGAGTGATTTGAAGCAATATGATAGTGATGAACCAGAACTTAGATCACTTGCAAGTTGGATCCAGAATGAATTCAACAAAGCATGTGAGCTAACCGACTCAAGCTGGCTAGAGCTTGATGAGATTGGGGAGGATATAGCTCCAATTGAGCATATCGCAAGCATGAGAAGGAATTATTTTACGGCAGAAGTGTCTCATTGCAGAGCTACAGAGTACATAATGAAAGGAGTGTACATAAATACCGCTCTGCTTAATGCATCCTGTGCAGCAATGGATGATTTTCAATTGATCCCAATGATTAGCAAGTGTAGAACCAAAGAGGGAAGGCGGAAGACCAACTTATACGGATTTATCATAAAAGGAAGATCCCACTTAAGAAATGATACAGATGTGGTAAATTATGTGAGCATGGAATTTTCCCTCACTGACCCAAGGCTTGAACTGCATAAATGGGAGAAGTACTGCATCCTTGAGATAGGAGACATGGTCCTAAGAACTGCACTAGGCCAAGTGACAAGGCCTATGTTTCTATACGTGAGGACAAACGGAACCTCAAAAATTAAAATGAAATGGGGAATGGAAATGAGACGTTGTCTCCTCCAGTCCCTCCAGCAGATTGAGAGTATGATTGAAGCAGAGTCATCTGTTAAAGAGAAAGACATGACCAAAGAGTTCTTTGAAAACAGATCAGAAACTTGGCCCATTGGAGAGTCCCCCAGAGGAGTAGAAGAAGGTTCCATTGGGAAAGTCTGCAGAACATTGTTGGCAAAATCAGTTTTTAACAGCTTGTATGCGTCTCCACAATTAGAAGGATTTTCAGCTGAATC
			AAGGAAACTGCTTCTCATTGTTCAAGCCCTTAGAGACAATCTTGAGCCTGGAACCTTTGATCTTGGGGGCTTATATGAATCAATTGAGGAGTGCCTGATTAATGATCCCTGGGTTTTGCTTAATGCGTCTTGGTTCAACTCCTTCCTCATACATGCACTAGGA------TAG
		</sequence>
		<sequence>
			<taxon idref="1003326|swine|EastAsia|20060615|H1N2"/>
			ATGGAAGATTTCGTACGGCAGTGCTTCAATCCGATGATTGTCGAGCTTGCAGAAAAGACAATGAAAGAATACGGGGAAAACCCAAAAATCGAAACAAACAAATTTGCAGCAATATGCACACACATGGAGGTATGCTTCATGTATTCAGATTTCCACTTCATAAATGAGCGGGGTGAATCAATAATCATAGAGCCTGATGATCCCAATGCACTGTTGAAACACAGATTTGAAATAATTGAAGGAAGAGATCGGAATATGGCTTGGACAGTGGTGAATAGTGTTTGTAATACTACAGGGATTGAGAAACCAAGGTTTCTCCCCGATCTGTATGACTATAAGGAGAATAGGTTCATTGAGATCGGAGTGACGAGGAGGGAAGTTCATGTATACTACTTGGAGAAGGCCAATAAGATAAAATCTGAAGAGACGCATATCCACATTTTCTCATTTACAGGGGAAGAAATGGCAACAAAGGCCGATTACACACTAGATGAAGAAAGTAGAGCTAGAATAAAGACCAGGCTTTTCACCATAAGGCAAGAAATGGCAAACAGAGGCCTTTGGGACTCCTTTCGTCAGTCCGAAAGAGGCGAAGAGACAATTGAAGAAAGGTTTGAGATCAAAGGGACAATGAGAAGACTTGCTGATCAAAGCCTTCCACCAAACTTCTCCAGTTTTGATAACTTTAGAGCATATGTGGATGGATTTGAACCAAACGGCTACATTGAAGGAAAACTATCCCAAATGTCCAGAGAAGTAAATGCTAGAATCGAGCCTTTCTTGAGG---ACAACACCACGTCCACTAAGGTTGCCATGTGGG------------CCCCCTTGTTTTCAACGATCCAAATTTCTTTTGATGGATGCCCTGAAATTAAGCATTGAAGATCCAAGCCATGAGGGAGAGGGGATACCGATTTATGATGCAATCAGATGCATGAAGACTTTCTTGGGGTGGAAGGAACCTACTATTGTCAAGCCACATGAAAAGGGGATAAATACAAATTACCTTTTGGCATGGAAGCAAGTGCTGGCAGAAATGCAGGACTTTGAAGATGAAAAGAAACTTCCAAGGATCAAAAACATGAAAAAAACAAGTTCACTAAAATGGGCTCTTGGTGAAAATATGGCCCCAGAAAAAGTGGACTTTGATGATTGTAAGGATGTTAATGATCTAAAGCAATATGATAGTGATGAACCGGAATTTAGGTCTCTTGCAAGTTGGGTTCAAAATGAATTCAACAAAGCATGTGAGCTGACTGATTCAAGCTGGTTAGAGCTTGATGAAATTGGAGAGGATGTAGCTCCTATTGAACATATCGCAAGCATGAGAAGGAATTATTTTACCGCAGAAGTATCCCATTGCAGAGCAACAGAATACATAATGAAGGGAGTATATATAAATACTGCTTTGCTTAATGCATCCTGTGCAGCAATGGATGATTTTCAATTGATCCCAATGATAAGCAAATGTAGAACCAAAGAAGGAAGACGAAAGACCAATTTATACGGATTCATTATAAAAGGAAGATCCCACTTAAGAAATGATACCGATGTGGTAAATTTTCTGAGCATGGAATTTTCCCTTACTGATCCAAGGCTCGAAACGCATAAATGGGAGAAATACTGCATCCTCGAGATAGGAGATATGATTCTAAGAACTGCTATAGGGCAAGTAGCAAGGCCTATGTTTTTATACGTGAGGACAAACGGGACCTCAAAAATCAAAATGAAGTGGGGAATGGAAATGAGACGTTGCCTCCTCCAGTCCCTCCAGCAAATTGAAAGCATGATTGAAGCAGAGTCATCTGTCAAAGAGAAAGATATGACCAAGGAATTCTTTGAGAACAGATCAGAAACTTGGCCTATTGGAGAGTCACCCAAGGGAGTGGAAGAAGGTTCCATTGGGAAGGTTTGCAGAACACTGTTGGCAAAATCAGTTTTTAACTGCTTGTATGCATCTCCACAATTGGAAGGATTCTCAGCTGAATC
			AAGAAAATTGCTTCTCATTGTTCAAGCTCTTAGGGACAACCTTGAACCTGGAACCTTTGACCTAGGCGGATTATATGAATCAATTGAGGAGTGCCTGATTAATGATCCCTGGGTTTTGCTTAATGCATCTTGGTTCAACTCCTTCCTCACACATGCACTGAGA------TAG
		</sequence>
		<sequence>
			<taxon idref="28060|swine|EastAsia|20050615|H1N2"/>
			ATGGAAGACTTCGTGCGGCAGTGCTTCAATCCGATGATTGTCGAACTTGCAGAAAAGACAATGAAAGAATACGGGGAAAACCCAAAAATCGAAACTAACAAATTTGCAGCAATATGCACACACATGGAGGTATGCTTCATGTATTCAGATTTTCATTTCATAAATGAGCGGGGTGAATCAATTATCATAGAGCCTGATGATCCCAATGCATTGTTGAAACACAGGTTTGAAATAATTGAAGGAAGAGATCGGAATATGGCTTGGACGGTGGTGAATAGTGTTTGTAACACTACAGGAATTGAAAAACCAAGGTTTCTCCCCGATCTGTATGATTACAAGGAGAATAGGTTCATTGAGATTGGAGTGACGAGGAGGGAAGTCCATGTATACTACTTGGAGAAGGCCAATAAGATAAAATCTGAAGAGACGCATATCCACATTTTCTCATTTACAGGGGAAGAAATGGCAACAAAGGCCGACTACACACTAGATGAAGAAAGTAGAGCTAGAATAAAGACCAGGCTTTTCACCATAAGACAAGAAATGGCAAACAGGGGCCTTTGGGATTCCTTTCGTCAGTCAGAAAGAGGCGAAGAGACAATTGAAGAAAGGTTTGAAATCAAAGGGACAATGAGAAGACTTGCTGATCAAAGCCTTCCACCAAATTTCTCCGGTTTTGATAACTTTAGATCCTATGTGGATGGATTTGAACCGAACGGCTACATTGAAGGAAAACTATCCCAAATGTCTAGAGAAGTAAATGCTAGAATTGAACCTTTCTTGAGG---ACAACACCACGTCCACTAAGGTTGCCATGTGGG------------CCTCCTTGTTTTCAACGGTCCAAGTTTCTTCTGATGGATGCTCTGAAACTAAGCATTGAAGATCCGAGCCATGAAGGAGAGGGAATACCGATTTATGATGCAGTCAGATGCATGAAGACTTTCTTGGGGTGGAAGGAACCTACTATTGTTAAGCCACATGAAAAGGGGATAAATACAAATTACCTTTTGGCATGGAAGCAAGTGCTGGCAGAAATACAGGACTTTGAGGATGAAAAGAATCTTCCAAGGATCAAAAACATGAAAAAAACAAGTTCACTAAAATGGGCTCTTGGTGAAAATATGGCCCCAGAAAAAGTGGACTTTGATGATTGTAAAGATGTGAATGATCTAAAGCAATATGATAGTGACGAACCAGAATTTAGGTCGCTTGCAAGTTGGATTCAAAATGAATTCAACAAAGCATGTGAGCTGACTGATTCGAGCTGGTTAGAACTTGACGAAATTGGAGAGGATGTAGCTCCTATTGAACATATCGCAAGCATGAGAAGAAATTATTTTACCGCAGAAGTATCTCATTGCAGAGCTACAGAGTACATAATGAAAGGGGTATATATTAATACTGCTTTGCTTAATGCATCCTGTGCGGCAATGGATGATTTTCAATTGATCCCAATGATAAGCAAATGTAGAACCAAAGAGGGAAGGCGAAAGACCAATTTATATGGATTCATTATAAAGGGAAGATCCCACTTAAGAAATGATACCGATGTAGTAAATTTTCTAAGCATGGAATTTTCCCTCACTGATCCAAGGCTCGAAATGCATAAATGGGAGAAGTATTGCATTCTTGAGATAGGGGATATGATTCTAAGAACTGCTATAGGGCAAGTAGCAAGGCCTATGTTTTTATATATGAGGACAAACGGGACCTCAAAAATCAAAATGAAGTGGGGAATGGAAATGAGACGTTGCCTCCTCCAGTCCCTCCAACAAATTGAAAGTATGATTGAAGCAGAGTCATCTGTCAAAGAGAAAGATATGACCAAGGAATTCTTTGAGAACAGATCAGAAACTTGGCCTATTGGAGAGTCACCCAAGGGAGTGGAAGAAGGTTCCATTGGGAAGGTTTGCAGAACGTTGTTGGCAAAATCAGTTTTTAACTGTTTGTATGCATCTCCCCAATTGGAAGGGTTTTCAGCTGAATC
			AAGAAAATTGCTTCTCATTGTTCAAGCTCTTAGGGACAACCTTGAACCTGGGACTTTTGACCTAGGCGGATTATATGAATCAATTGAGGAGTGCCTGATTAATGATCCCTGGGTTTTGCTTAATGCATCTTGGTTCAACTCCTTCCTCACACATGCACTGAGA------TAG
		</sequence>
		<sequence>
			<taxon idref="28059|swine|EastAsia|20040615|H1N2"/>
			ATGGAGGACTTCATACGGCAGTGCTTCAATCCGATGATTGTCGAACTTGCAGAAAAGACAATGAGAGAATATGGGGAGAACCCAAAAATCGAAACAAACAAATTTGCAGCGATATGCACACACATGGAGGTATGCTTCATGTACTCGGATTTCCACTTCATAAATGAGCGGGGTGAATCAGTAATCATAGAGCCTGATGATTCTAATGCACTGCTGAAACACAGATTTGAAATAATTGAAGGAAGGGATCGGAATATGGCTTGGACGGTAGTAAATAGTATCTGTAACACTACAGGAATCGAAAAACCAAGATTTCTCCCCGATCTGTATGACTACAAGGAAAATAGATTCATTGAGGTTGGTGTAACAAGAAGGGAAGTCCATATATACTATTTGGAGAAGGCCAATAAGATAAAATCCGAAAAAACGCACATCCACATTTTTTCATTCACAGGAGAAGAAATGGCAACAAAGGCCGATTACACACTAGATGAAGAAAGTAGAGCTAGAATAAAGACCAGACTTTTCACAATAAGACAAGAAATGGCTAACAGAGGGCTATGGGATTCCTTTCGTCAGTCCGAAAAAGGCGAGGACACAATTGAAGAAAGGTTTGAAATCCAAGGGACAATGCGGAGGCTTGCAGACCAAAGCCTTCCACCAAACTTCTCCAGTTTTGATAGCTTTAGAGCCTATGTGGATGGATTTGAGCCAAACGGCTACATTGAAGGAAAACTCTCCCAATTGTCCAGAGAAGTAAACGCTAGAATCGAGCCTTTCTTAAGG---ACAACTCCACGCCCAATCAGGTTGCCATGTGGG------------CCTCCTTGTTTTCAACGGTCCAAATTTCTTTTGATGGATGCTCTAAAGCTAAGCATTGAAGATCCAAGCTATGAAGGAGAGGGAATACCGCTTTATGATGCAGTTAGATGCATGAAAACTTTCTTTGGATGGAAGGAACCTACTATTATTAAGCCGCACGAAAAGGGAATAAATACAAATTACCTTTTATCATGGAAGCAAGTGCTGGCTGAGATACAGGATTTTGAGAATGAGAAGAATTTTCCAAGGGTTAAAAACATGAAAAAAACAAATTCACTGAAATGGGCTCTTGGTGAAAACATGGCCCCAGAAAAGGTGGACTTTGATGATTGTAAAGATGTGAATGATCTAAAGCAATATGATAGTGATGAACCAGAATTCAGATCGCTTGCAAGTTGGATCCAAAATGAATTCAACAAAGCATGTGAACTGACCGATTCGAGCTGGTTAGAGCTTGATGAGATTGGAGAGGATGTAGCCCCAATTGAGCATATCGCAAGCATGAGGAGGAATTATTTTACAGCAGAAGTGTCCCATTGTAGAGCCACAGAGTACATAATGAAGGGAGTATATATAAATACTGCTTTGCTTAACGCTTCCTGTGCAGCAATGGATGATTTTCAATTGATCTCAATGATAAGCAAATGTAGAACCAAAGAGGGGAGGCGAAAGACCAATTTATACGGATTCATCATAAAAGGAAGATCCCACTTAAGAAATGACACTGATGTGGTAAATTTTCTGAGCATGGAGTTTTCCCTCACTGATCCGAGGCTTGAACAGCATAAATGGGAAAAGTACTGCATTCTTGAAGTAGGAGATATGATCCTAAGAACTGCTATAGGCCAAATGGCAAGGCCTATGTTTTTATACGTGAGAACAAACGGAACCTCAAAGATCAAAATGAAATGGGGAATGGAAATGAGGCGTTGCCTCCTCCAGTCCCTCCAGCAAATTGAAAGCATGATTGAAGCAGAGTCATCTGTCAAGGAAAAAGACATGACCAAGGAGTTCTTTGAAAACAGATCAGAAACTTGGCCTATTGGAGAATCTCCCAAAGGAGTGGAAGAAGGTTCCATTGGAAAGGTCTGCAGGACGTTGTTGGCAAAATCAGTTTTCAACTGTTTATATGCATCTCCACAATTGGAAGGATTCTCAGCTGAATC
			AAGAAAATTACTCCTCATTGTTCAAGCACTCAGGGACAACCTTGAACCTGGAACCTTTGACCTTGGGGGATTATATGAATCAATTGAGGAGTGCCTGATTAATGACCCCTGGGTTTTGCTTAATGCTTCTTGGTTCAACTCCTTCCTCAAACATGCACTGAGA------TAG
		</sequence>
		<sequence>
			<taxon idref="28057|swine|EastAsia|20040615|H1N2"/>
			ATGGAAGACTTCGTAAGACAGTGCTTCAATCCAATGATTGTCGAACTTGCAGAGAAGACAATGAAGGAATACGGGGAAAATCCAAAAATCGAAACAAACAAATTTGCAGCGATATGCACACACATGGAGGCATGCTTCATGTATTCAGATTTCCACTTTATAAACGAGCAAGGTGAATCAATAATCGTAGAGCCTGATGATTCTAATGCACTACTGAAACACAGATTTGAAATAATTGAAGGAAGAGATCGAAATATGGCTTGGACTGTGGTAAATAGTATTTGTAACACTACAGGGATTGAAAAACCAATGTTTCTTCCCGATCTGTATGACTACAAGGAAAATAGATTCATTGAGATTGGTGTAACAAGGAGGGAAGTCCATGTGTACTACTTGGAGAAGGCCAATAAAATAAAATCTGAAAAGACGCACATCCACATTTTTTCATTTACAGGGGAGGAAATGGCAACAAAGGCCGACTACACACTGGATGAAGAAAGCAGAGCTAGAATAAAGACCAGGCTTTTCACCATACGACAAGAAATGGCTAACAGGGGACTATGGGATTCCTTTCGTCAGTCCGAAAGAGGCGAAGAGACAGTCGAAGAAAGGTTTGAAATCAAAGGGACGATGCGAAGGCTTGCTGACCAAAGTCTTCCACCAAATTTCTCCAGTTTTGACAACTTCAGAGCCTATGTGGATGGATTTGAGCCAAATGGCTATATTGAGGGGAAACTCTCGCAGATGTCTAAAGAAGTAAATGCTAGAATCGAGCCTTTTTTGAAA---ACAACACCACGCCCACTGAGGTTGCCATGTGGG------------CCTCCTTGTTTTCAACGGTCCAAATTTCTTTTGATGGATGCCCTTAAATTGAGCATTGAAGATCCGAGTCATGAGGGAGAGGGAATACCGCTTTATGATGCAGTCAGATGCATGAAGACTTTTTTTGGATGGAAGGAACCTACTGTTGTTAAACCACATGAAAAGGGAATAAATTCAAATTATCTCTTAGCATGGAAGCAAGTGCTGGCTGAAATACAGGATTTTGAGGATGAGAAGAAAATTCCAAGGATTAAAAACATGAAAAAAACAAGTTCATTGAAATGGGCTCTTGGTGAAAATATGGCTCCAGAAAAGGTAGACTTTGATGATTGTAGAGATGTGAATGACTTAAAGCAATATGATAGTGATGAACCAGAATTTAGATCTCTTGCAAGTTGGATCCAAAATGAATTCAACAAAGCATGTGAACTGACTGATTCGAGCTGGTTAGAGCTTGATGAGATTGGAGAAGATGTAGCTCCAATTGAGCATGTTGCTAGCATGAGAAGGAATTATTTTACGGCAGAAGTGTCTCATTGCAGAGCCACAGAGTACATAATGAAGGGGGTATATATAAATACTGCGTTGCTTAATGCTTCCTGTGCAGCAATGGATGATTTCCAACTGATCCCAATGATAAGCAAATGTAGAACCAAAGAGGGGAGGCGAAAGACTAATTTATATGGGTTCATCATAAAAGGGAGATCCCACTTAAGAAACGACACCGATGTGGTAAATTTTCTAAGCATGGAATTTTCCCTCACTGATCCAAGGCTTGAACTGCATAAATGGGAGAAGTACTGCATCATTGAAATAGGAGATATGATCCTAAGAACTGCTATAGGTCAAATAGCAAGGCCTATGTTTTTATATGTGAGAACAAACGGGACCTCAAAAATCAAAATGAAATGGGGAATGGAAATGAGACGTTGCCTCCTCCAGTCCCTCCAGCAAATTGAAAGCCTGATTGAAGCAGAATCGTCTGTCAAAGAGAAAGATATGACCAAGGAGTTCTTTGAAAACAGATCAGAAACTTGGCCTATCGGAGAGTCACCTAAAGGAGTGGAAGAAGGTTCCATTGGGAAAGTCTGCAGAACGTTGTTGGCAAAATCAGTTTTCAACTGTTTGTATGCATCTCCACAATTGGAAGGATTCTCAGCTGAATC
			AAGGAAATTGCTTCTCATTGTTCAAGCTCTTAGGGACAACCTTGAACCTGGAACTTTTGACCTTGGGGGATTATATGAATCAATTGAGGAGTGCCTGATTAATGATCCCTGGGTTTTGCTTAATGCGTCTTGGTTCAACTCCTTCCTCACACATGCACTGAGA------TAG
		</sequence>
		<sequence>
			<taxon idref="28058|swine|EastAsia|20000615|H1N2"/>
			ATGGAGGACTTCGTAAGACAGTGCTTCAATCCAATGATTGTTGAACTTGCAGAAAAGACAATGAAAGAATACGGGGAAAACCCAAAAATCGAAACAAACAAGTTTGCAGCGATATGCACACACATGGAGGTGTGCTTCATGTATTCAGACTTTCACTTCATAAACGAGCGGGGTGAATCAATAATCATAGAGCCTGATGATTCTAATGCCCTGCTGAAACACAGATTTGAAATAATTGAAGGAAGAGATCGGAATATGGCTTGGACGGTGGTAAATAGTATTTGTAACACTACAGGGATTGAAAAACCAAGATTCCTCCCCGATCTGTATGACTACAAGGAAAATAGATTCATTGAGGTTGGTGTAACGAGGAGGGAAGTCCATGTATACTACTTGGAGAAGGCCAATAAGATAAAATCTGAAAGGACGCACATCCACATTTTTTCATTTACAGGGGAGGAAATGGCAACAAGGGCCGACTACACATTAGATGAAGAAAGTAGAGCTAGAATTAAGACCAGGCTTTTCACCATAAGACAAGAAATGGCTAACAGGGGACTGTGGGACTCCTTTCGCCAGTCCGAAAAAGGCGAAGAGACAATTGAAGAAAGGTTTGAAATCAAAGGGACAATGCGAAGGCTTGCTGACCAAAGTCTGCCACCAAATTTCTCCAGTTTTGATAACTTCAGAGCCTATGTGGATGGATTTGAGCCAAACGGCTACATTGAGGGAAAACTCTCCCAAATGTCTAAGGAAGTAAATGCTAGAATCGAGCCTTTCTTGAGA---ACAACACCACGCCCACTGAGGTTGCCATGTGGG------------CCGCCTTGTTTCCAACGATCTAAATTTCTTTTGATGGATGCTCTGAAGTTGAGCATTGAAGATCCAAGCCATGAAGGAGAGGGAATACCGCTTTATGATGCAGTCAGGTGCATGAAGACTTTCTTTGGGTGGAAGGAACCTACTATTGTTAAGCCACATGAAAAGGGGATAAATGCAAATTACCTTTTATCGTGGAAGCAAGTATTGGCTGAAATACAGGACTTTGAGGACGAGAAGAGGCTTCCAAAAGTTAAAAACATGAAAAAAACAAGTTCACTGAAATGGGCTCTTGGCGAAAATATGGCCCCAGAAAAGGTGGACTTTGATGATTGTAGAGATGTGAATGATCTAAAGCAATATGATAGTGATGAACCAGAATTTAGATCGCTTGCAAGTTGGATCCAAAATGAATTCAACAAAGCGTGTGAACTGACTGATTCGAGCTGGTTAGAGCTTGATGAAATTGGAGAGGATGTAGCTCCAATTGAACATATCGCAAGCATGAGAAGGAATTATTTTACAGCTGAAGTGTCTCATTGCAGAGCTACAGAGTATATAATGAAGGGGGTGTATATAAATACCGCTTTGCTTAATGCTTCCTGTGCAGCAATGGATAATTTTCAATTGATCCCAATGATAAGCAAATGTAGAACCAAAGAAGGGAGGCGAAAGACCAATTTGTATGGATTCATCATAAAAGGAAGGTCCCATTTAAGAAATGACACCGATGTGGTAAATTTTCTGAGTATGGAATTTTCCCTCACTGATCCAAGGCTTGAACTGCATAAATGGGAGAAATACTGCATCCTTGAGATAGGAGATATGATTCTAAGAACGGCTATAGGTCAAGTGGCGAGGCCTATGTTTTTATACATGAGAACAAACGGAACCTCAAAAATCAAAATGAAATGGGGAATGGAAATGAGACGTTGCCTCCTCCAGTCCCTCCAGCAAATCGAAAGCATGATTGAAGCAGAGTCGTCTGTTAAAGAGAAAGATATGACCAAGGAGTTCTTCGAGAACAGATCAGAAACTTGGCCTATTGGGGAATCACCCAAAGGGGTGGAAGAAGGTTCCATTGGAAAGGTCTGCAGGACACTGTTGGCAAAATCAGTTTTCAACTGTTTGTATGCATCTCCACAATTGGAAGGATTCTCAGCCGAATC
			AAGGAAGTTGCTTCTCATTGTTCAAGCTCTTAGAGACAACCTTGAGCCTGGGACCTTTGACCTTGGGGGATTATATGAATCAATTGAGGAGTGCCTGATTAATGATCCCTGGGTTTTGCTTAATGCGTCTTGGTTCAACTCCTTCCTCACACATGCACTGAGA------TAG
		</sequence>
		<sequence>
			<taxon idref="1000475|swine|NorthAmerica|20030615|H1N1"/>
			ATGGAAGAATTTGTGCGACAATGCTTCAATCCGATGATTGTCGAGCTTGCTGAAAAAGCAATGAAAGAGTATGGAGAGGATCTGAAAATCGAAACAAACAAATTTGCAGCAATATGCACTCACTTGGAAGTATGCTTCATGTATTCAGATTTTCATTTCATCAATGAGCAAGGCGAGTCAATAATAGTAGAGCTTGATGATCCAAATGCACTTTTGAAGCACAGATTTGAAATAATAGAGGGAAGAGATCGCACAATGGCCTGGACAGTAGTAAACAGTATTTGCAACACTACAGGAGCTGAGAAACCGAAGTTTCTGCCAGATTTGTATGATTACAAGGAGAATAGATTCATCGAGATTGGAGTGACAAGGAGGGAAGTCCACATATACTATCTTGAAAAGGCCAATAAAATTAAATCTGAGAAGACACACATCCACATTTTCTCATTCACTGGGGAAGAAATGGCCACAAAGGCCGACTACACTCTCGATGAGGAAAGCAGGGCTAGGATCAAAACCAGGCTATTCACCATAAGACAAGAGATGGCTAGCAGAGGTCTTTGGGATTCCTTTCGTCAGTCCGAGAGAGGCGAAGAGACAATTGAAGAAAGATTTGAAATCAAAGGGACAATGCGAAGGCTTGCTGACCAAAGTCTCCCACCAAACTTCTCAAGTTTCGACAACTTTAGAGCCTATGTGGATGGATTCGAGCCGAATGGCTACATTGAGGGCAAGCTTTCCCAAATGTCTAGAGAAGTAAATGCTAGAATCGAGCCTTTCTTGAAG---ACAACACCACGCCCACTTAGGCTGCCATGTGGG------------CCTCCCTGTTTTCAACGGTCCAAATTTCTTTTGATGGATGCTCTGAAATTAAGCATTGAAGATCCAAGCCATGAAGGAGAAGGGATACCGCTTTATGATGCGGTCAGATGCATGAAAACGTTCTTTGGGTGGAAGGAACCTATCATTGTTAAACCACATGAAAAGGGAATAAATTCAAATTACCTTCTAGCATGGAAGCAAGTGCTGGCAGAAATACAGGACTTTGAGGATGAGAAGAAAATTCCGAGGGTTAAAAATATGAAAAAAACAAGTCCACTGAAATGGGCACTTGGTGAAAATATGGCCCCAGAAAAGGTGGACTTTGAGGATTGTAAAGATGTGAGCGATCTGAAGCAATATGATGGTGATGAACCAGAATTTAGATCACTTGCAAGTTGGATCCAAAATGAATTCAACAAAGCATGTGAACTGACTGATTCGAGCTGGTTGGAGATTGATGAGATTGGAGAGGATATAGCTCCACTTGAACATATTGCAAGCATGAGAAGGAACTATTTTACAGCAGAAGTGTCTCATTGTAGAGCTACAGAGTACATAATGAAGGGAGTATATATAAATACTGCTTTGCTTAATGCATCCTGTGCAGCAATGGATGATTTTCAATTGATCCCAATGATAAGCAAATGTAGAACCAAAGAGGGAAGACGAAAGACCAATTTATACGGATTCATCATAAAAGGAAGATCCCACTTAAGAAATGACACTGACGTGGTAAATTTTGTGAGCATGGAATTTTCCCTCACTGATCCAAGACTTGAACTGCATAAATGGGAGAAGTATAGCATTCTTGAGATAGGAGACATGGTTCTAAGAACTGCCATAGGTCAAGTGGCAAGGCCTATGTTTTTATACGTGAGAACAAACGGGACCTCAAAAATTAAAATGAAATGGGGAATGGAAATGAGGCGTTGCCTCCTCCAGTCCCTCCAGCAGATTGAGAGTATGATTGAAGCAGGGTCATCTATCAAAGAGAAAGATATAACAAAAGAATTCTTTGAAGACAAATCAGAAACTTGGCCCATTGGAGAGTCCCCCAAAGGGGTGGAAGAAGGTTCTATTGGAAAGGTCTGCAGGACGTTGTTGGCAAAGTCAGTTTTCAACTCTTTGTATGCGTCTCCACAATTAGAAGGATTCTCAGCTGAATC
			AAGGAAACTGCTTCTCATTGTTCAAGCTCTTAGGGACAACCTTGAACCTGGAACTTTTGATCTTGAGGGGTTATATGAATCAATTGAGGAGTGTCTGATTAACGATCCCTGGGTTTTGCTTAATGCGTCTTGGTTCAACTCCTTCCTCACACATGCACTAAGA------TAG
		</sequence>
		<sequence>
			<taxon idref="1000334|swine|NorthAmerica|20040615|H1N2"/>
			ATGGAGGATTTCGTAGAACAATGCTTCAACCCGATGATTGTTGAACTTGCAGAAAAGACAATGAAAGAATATGGGGAAAACCCAAAAATCGAGACAAACAAATTTGCGGCGATATGTACACATATGGAAGTATGCTTCATGTATTCAGATTTTCATTTCATCAATGAGCAGGGTGAATCGATAATCATTGAGCCTAGTGATTCTAATGCACTGCTGAAACACAGATTCGAAATAATTGAAGGAAGGGATCGGAATATGGCTTGGACGGTAGTAAACAGTATTTGTAACACTACAGGGGTTGGGAAGCCAAGGTTTCTCCCAGACCTGTATGACTACAAAGAAGATAGATTCATTGAAATTGGTGTGACAAGAAGAGAAGTCCATATATACTACTTGGAAAAGGCCAATAAAATAAAATCAGAAGGGACGCACATCCATATTTTCTCCTTTACAGGAGAAGAAATGGCAACAAGGGCAGACTATACACTAGATGAAGAAAGTAGAGCCAGAATAAAAACCAGGCTATTCACCATAAGACAAGAGATGGCTAGCAGAGGTCTTTGGGATTCCTTTCGTCAGTCCGAAAGGGGCGAAGAGACAATTGAAGAAAGATTTGAAATCAAAGGGACAATGCGAAGGCTTGCTGACCAAAGTCTCCCACCAAACTTCTCAAGTTTCGACAACTTTAGAGCCTATGTGGATGGATTCGAGCCGAATGGCTACATTGAGGGCAAGCTTTCCCAAATGTCTAGAGAAGTAAATGCTAGAATCGAGCCTTTCTTGAAG---ACAACACCACGCCCACTTAGGCTGCCATGTGGG------------CCTCCCTGTTTTCAACGGTCCAAATTTCTTTTGATGGATGCTCTGAAATTAAGCATTGAAGATCCAAGCCATGAAGGAGAAGGGATACCGCTTTATGATGCGGTCAGATGCATGAAAACGTTCTTTGGGTGGAAGGAACCTATCATTGTTAAACCACATGAAAAGGGAATAAATTCAAATTACCTTCTAGCATGGAAGCAAGTGCTGGCAGAAATACAGGACTTTGAGGATGAGAAGAAAATTCCGAGGGTTAAAAATATGAAAAAAACAAGTCCACTGAAATGGGCACTTGGTGAAAATATGGCCCCAGAAAAGGTGGACTTTGAGGATTGTAAAGATGTGAGCGATCTGAAGCAATATGATGGTGATGAACCAGAATTTAGATCACTTGCAAGTTGGATCCAAAATGAATTCAACAAAGCATGTGAACTGACTGATTCGAGCTGGTTGGAGATTGATGAGATTGGAGAGGATATAGCTCCACTTGAACATATTGCAAGCATGAGAAGGAACTATTTTACAGCAGAAGTGTCTCATTGTAGAGCTACAGAGTACATAATGAAGGGAGTATATATAAATACTGCTTTGCTTAATGCATCCTGTGCAGCAATGGATGATTTTCAATTGATCCCAATGATAAGCAAATGTAGAACCAAAGAGGGAAGACGAAAGACCAATTTATACGGATTCATCATAAAAGGAAGATCCCACTTAAGAAATGACACTGACGTGGTAAATTTTGTGAGCATGGAATTTTCCCTCACTGATCCAAGACTTGAACTGCATAAATGGGAGAAGTATAGCATTCTTGAGATAGGAGACATGGTTCTAAGAACTGCCATAGGTCAAGTGGCAAGGCCTATGTTTTTATACGTGAGAACAAACGGGACCTCAAAAATTAAAATGAAATGGGGAATGGAAATGAGGCGTTGCCTCCTCCAGTCTCTCCAACAGATTGAGAGTATGATTGAAACAGAGTCATCTATCAAGGAGAAAGATATAACAAAAGAATTCTTTGAAGACAAATCAGAAACTTGGCCTATTGGAGAGTCCCCCAAAGGAGTGGAAGAAGGTTCTATTGGGAAGGTCTGCAGGACGTTGTTGGCAAAGTCAGTTTTCAACTCTTTGTATGCGTCTCCACAATTAGAAGGATTCTCAGCTGAATC
			AAGGAAACTGCTTCTCATTGTTCAAGCTCTTAGGGACAACCTTGAACCTGGAACTTTTGATCTTGGGGGGTTATATGAATCAATTGAGGAGTGCCTGATTAACGATCCCTGGGTTTTGCTTAATGCGTCTTGGTTCAACTCCTTCCTCACACATGCACTAAAA------TAG
		</sequence>
		<sequence>
			<taxon idref="1000675|swine|NorthAmerica|19420615|H1N1"/>
			ATGGAAGACTTTGTGCGACAATGCTTCAACCCGATGATTGTCGAGCTTGCGGAAAAGGCAATGAAAGAGTATGGGGAGGACCCGAGAATCGAAACAAACAAATTTGCAGCAATATGCACCCACATGGAAGTATGCTTCATGTATTCAGATTTTCACTTCATCAATGAACGGGGCGAATCAATAATCGTAGAATCTGGCGATCCAAATGCACTCTTGAAGCACAGATTTGAAATAATCGAAGGAAGAGATCGAACAATGGCCTGGACGGTGGTGAACAGCATTTGTAACACTACAGGGGTTGGGAAACCAAAGTTTCTCCCAGATCTGTATGACTACAAGGAAGATAGATTCATTGAGATTGGTGTAACAAGGAGAGAAGTCCACATATACTACCTGGAAAAGGCCAGTAAAATAAAATCTGAAGAGACACACATCCACATTTTCTCATTCACGGGAGAAGAAATGGCCACAAAGGCCGACTACACTCTCGATGAAGAAAGTAGGGCTAGAATCAAAACCAGGCTATTCACCATAAGACAAGAGATGGCTAGCAGAGGCCTTTGGGATTCCTTTCGTCAGTCCGAGAGAGGCGAAGAGACAATTGAAGAAAGATTTGAAATCACAGGGACAATGCGCAGGCTTGCCGACCAAAGTCTCCCACCAAATTTCTCCAGTCTTGAAAACTTTAGGGCCTATGTGGATGGATTCGAGCCAAACGGCTACATTGAGGGCAAGCTTTCTCAAATGTCCAAAGAAGTAAATGCTAGAATTGAACCTTTTCTGAAG---ACAACACCACGCCCACTTAAGCTGCCAGGTGGG------------CCCCCCTGTTCTCAGCGATCCAAATTCCTGTTGATGGATGCCCTGAAATTAAGCATTGAAGACCCAAGCCATGAAGGAGAGGGGATACCGCTATATGATGCGATCAAGTGCATGAAAACGTTCTTTGGGTGGAAGGAACCCATTATTGTTAAGCCACACGAAAAAGGAATAAATTCAAATTACCTTTTGGCATGGAAGCAAGTACTGGCAGAACTACAGGATATTGAGAATGAGAAAAAAGTTCCAAGGACTAAGAATATGAAGAAAACAAGCCAGTTAAAGTGGGCACTTGGGGAGAATATGGCACCAGAAAAAGTGGATTTTGACGACTGTAAGGATGTAAGCGATCTGAAGCAATATGACAGTGATGAACCAGAGTTTAGGTCGCTTGCAAGTTGGATTCAAAGTGAGTTCAACAAAGCATGTGAACTAACTGATTCAAGCTGGATAGAACTCGATGAGATTGGAGAAGATGTGGCTCCGATTGAGCACATTGCAAGCATGAGAAGGAATTATTTCACAGCAGAGGTGTCTCATTGCAGAGCCACAGAATACATAATGAAGGGAGTGTACATCAATACTGCTTTGCTTAATGCATCTTGTGCAGCAATGGACGATTTCCAATTGATTCCAATGATAAGCAAGTGTAGAACTAAAGAGGGAAGGCGAAAGACCAATTTGTACGGGTTCATCATAAAAGGAAGATCCCACTTAAGGAATGACACCGACGTGGTAAATTTTGTGAGCATGGAGTTTTCCCTCACTGACCCAAGACTTGAACCGCACAAATGGGAGAAGTACTGTGTCCTTGAGATAGGAGACATGCTTCTAAGAACTGCCATAGGCCAAGTGTCAAGGCCTATGTTCCTGTATGTGAGGACAAATGGGACCTCAAAAATTAAAATGAAATGGGGAATGGAAATGAGACGTTGCCTCCTTCAGTCCCTTCAGCAGATTGAGAGTATGATTGAAGCTGAGTCCTCTGTCAAGGAGAAAGACATGACCAAAGAATTCTTTGAGAACAACTCAGAAACATGGCCCATTGGAGAGTCCCCCAAAGGAGTGGAAGAAGGTTCCATTGGGAAGGTCTGTAGGACTTTGTTGGCAAAGTCGGTTTTCAACAGCTTGTATGCATCTCCACAACTAGAAGGATTCTCAGCTGAATC
			AAGAAAATTGCTTCTTATCGTTCAGGCTCTTAGGGACAATCTGGAACCTGGAACCTTTGACCTTGGGGGGCTATATGAATCAATTGAGGAGTGCCTGATTAATGATCCCTGGGTTTTGCTTAATGCTTCTTGGTTCAACTCCTTCCTCACACATGCACTGAGA------TAG
		</sequence>
		<sequence>
			<taxon idref="1010340|human|WesternEurope|19330601|H1N1"/>
			ATGGAAGATTTTGTGCGACAATGCTTCAATCCGATGATTGTCGAGCTTGCGGAAAAGGCAATGAAAGAGTATGGAGAGGACCTGAAAATCGAAACAAACAAATTTGCAGCAATATGCACTCACTTGGAAGTGTGCTTCATGTATTCAGATTTTCACTTCATCAATGAGCAAGGCGAGTCAATAATCGTAGAACTTGGCGATCCAAATGCACTTTTGAAGCACAGATTTGAAATAATCGAGGGAAGAGATCGCACAATGGCCTGGACAGTAATAAACAGTATTTGCAACACTACAGGGGCTGAGAAACCAAAGTTTCTACCAGATTTGTATGATTACAAGGAGAATAGATTCATCGAAATTGGAGTAACAAGGAGAGAAGTTCACATATACTATCTGGAAAAGGCCAATAAAATTAAATCTGAGAAGACACACATCCACATTTTCTCATTCACTGGGGAGGAAATGGCCACAAAGGCCGACTACACTCTCGATGAAGAAAGCAGGGCTAGGATCAAAACCAGGCTATTCACCATAAGACAAGAAATGGCTAGCAGAGGCCTCTGGGATTCCTTTCGTCAGTCCGAGAGAGGCGAAGAGACAATTGAAGAAAGATTTGAAATCACAGGAACAATGCGCAAGCTTGCCGACCAAAGTCTCCCGCCGAACTTCTCCAGCCTTAAAAATTTTAGAGCCTATGTGGATGGATTCGAACCGAACGGCTACATTGAGGGCAAGCTTTCTCAAATGTCCAAAGAAGTAAATGCTAGAATTGAACCCTTTTTGAAA---TCAACACCACGACCACTTAGACTTCCGGATGGG------------CCTCCCTGTTCCCAGCGGTCCAAATTCCTGCTGATGGATGCCTTAAAATTAAGCATTGAGGACCCAAGTCATGAGGGAGAGGGGATACCGCTATATGATGCAATCAAATGCATGAGAACATTCTTTGGATGGAAGGAACCCAATGTTGTTAAACCACACGAAAAGGGAATAAATCCAAATTATCTTCTGTCATGGAAGCAAGTACTGGCAGAACTGCAGGACATTGAGAATGAGGAGAAAATTCCAAGGACTAAAAATATGAAGAAAACGAGTCAGTTAAAGTGGGCACTTGGTGAGAACATGGCACCAGAAAAGGTAGACTTTGACGACTGTAAAGATGTAGGCGATTTGAAGCAATATGATAGTGATGAACCAGAATTGAGGTCGCTTGCAAGTTGGATTCAGAATGAGTTCAACAAGGCATGTGAACTGACCGATTCAAGCTGGATAGAGCTCGATGAGATTGGAGAAGATGTGGCTCCAATTGAACACATTGCAAGCATGAGAAGGAATTATTTCACAGCAGAGGTGTCTCATTGCAGAGCCACAGAATACATAATGAAGGGGGTGTACATCAATACTGCCTTGCTTAATGCATCCTGTGCAGCAATGGATGATTTCCAATTAATTCCAATGATAAGCAAGTGTAGAACTAAGGAGGGAAGGCGAAAGACCAATTTGTACGGTTTCATCATAAAAGGAAGATCCCACTTAAGGAATGACACCGACGTGGTAAACTTTGTGAGCATGGAGTTTTCCCTCACTGACCCAAGACTTGAACCACACAAATGGGAGAAGTACTGTGTTCTTGAGGTAGGAGATATGCTTCTAAGAAGTGCCATAGGCCATGTGTCAAGGCCTATGTTCTTGTATGTGAGGACAAATGGAACCTCAAAAATTAAAATGAAATGGGGGATGGAAATGAGGCGTTGCCTCCTTCAGTCACTTCAACAAATCGAGAGTATGATTGAAGCTGAGTCCTCTGTCAAGGAGAAAGACATGACCAAAGAGTTCTTTGAGAACAAATCAGAAACATGGCCCGTCGGAGAGTCCCCCAAAGGAGTGGAGGAAGGTTCCATTGGGAAGGTCTGCAGAACTTTATTGGCAAAGTCGGTATTCAACAGCTTGTATGCATCTCCACAACTAGAAGGATTTTCAGCTGAATC
			AAGAAAACTGCTTCTTATCGTTCAGGCTCTTAGGGACAACCTGGAACCTGGGACCTTTGATCTTGGGGGGCTATATGAAGCAATTGAGGAGTGCCTGATTAATGATCCCTGGGTTTTGCTTAATGCTTCTTGGTTCAACTCCTTCCTCACACATGCATTGAGA------TAG
		</sequence>
		<sequence>
			<taxon idref="16804|human|WesternEurope|19330615|H1N1"/>
			ATGGAAGATTTTGTGCGACAATGCTTCAATCCGATGATTGTCGAGCTTGCGGAAAAGGCAATGAAAGAGTATGGAGAGGACCTGAAAATCGAAACAAACAAATTTGCAGCAATATGCACTCACTTGGAAGTGTGCTTCATGTATTCAGATTTTCACTTCATCGATGAGCAAGGCGAGTCAATAGTCGTAGAACTTGGCGATCCAAATGCACTTTTGAAGCACAGATTTGAAATAATCGAGGGAAGAGATCGCACAATAGCCTGGACAGTAATAAACAGTATTTGCAACACTACAGGGGCTGAGAAACCAAAGTTTCTACCAGATTTGTATGATTACAAGAAGAATAGATTCATCGAAATTGGAGTAACAAGGAGAGAAGTTCACATATACTATCTGGAAAAGGCCAATAAAATTAAATCTGAGAAGACACACATCCACATTTTCTCATTCACTGGGGAGGAAATGGCCACAAAGGCCGACTACACTCTCGATGAAGAAAGCAGGGCTAGGATCAAAACCAGGCTATTCACCATAAGACAAGAAATGGCTAGCAGAGGCCTCTGGGATTCCTTTCGTCAGTCCGAGAGAGGCGAAGAGACAATTGAAGAAAGATTTGAAATCACAGGAACAATGCGCAAGCTTGCCGACCAAAGTCTCCCGCCAAACTTCTCCAGCCTTGAAAATTTTAGAGCCTATGTGGATGGATTCGAACCGAACGGCTACATTGAGGGCAAGCTTTCTCAAATGTCCAAAGAAGTAAATGCTAGAATTGAACCTTTTTTGAAA---TCAACACCACGACCACTTAGACTTCCGGATGGG------------CCTCCCTGTTCTCAGCGGTCCAAATTCCTGCTGATGGATGCCTTAAAATTAAGCATTGAGGACCCAAGTCATGAGGGAGAGGGGATACCGCTATATGATGCAATCAAATGCATGAGAACATTCTTTGGATGGAAGGAACCCAATGTTGTTAAACCACACGAAAAGGGAATAAATCCAAATTATCTTCTGTCATGGAAGCAAGTACTGGCAGAACTGCAGGACATTGAGAATGAGGAGAAAATTCCAAGGACTAAAAATATGAAGAAAACGAGTCAGTTAAAGTGGGCACTTGGTGAGAACATGGCACCAGAAAAGGTAGACTTTGACGATTGTAAAGATGTAGGCGATTTGAAGCAATATGATAGTGATGAACCAGAATTGAGGTCGCTTGCAAGTTGGATTCAGAATGAGTTCAACAAGGCATGTGAACTGACCGATTCAAGCTGGATAGAGCTCGATGAGATTGGAGAAGATGCGGCTCCAATTGAACACATTGCAAGCATGAGAAGGAATTATTTCACAGCAGAGGTGTCTCATTGCAGAGCCACAGAATACATAATGAAGGGGGTGTACATCAATACTGCCTTGCTTAATGCATCCTGTGCAGCAATGGATGATTTCCAATTAATTCCAATGATAAGCAAGTGTAGAACTAAGGAGGGAAGGCGAAAGACCAATTTGTACGGTTTCATCATAAAAGGAAGATCCCACTTAAGGAATGACACCGATGTGGTAAACTTTGTGAGCATGGAGTTTTCCCTCACTGACCCAAGACTTGAACCACACAAATGGGAGAAGTACTGTGTTCTTGAGGTAGGAGATATGCTTCTAAGAAGTGCCATAGGCCATGTGTCAAGGCCTATGTTCTTGTATGTGAGGACAAATGGAACCTCAAAAATTAAAATGAAATGGGGGATGGAAATGAGGCGTTGCCTCCTTCAGTCACTTCAACAAATCGAGAGTATGATTGAAGCTGAGTCCTCTGTCAAGGAGAAAGACATGACCAAAGAGTTCTTTGAAAACAAATCAGAAACATGGCCCGTTGGAGAGTCCCCCAAAGGAGTGGAGGAAGGTTCCATTGGGAAGGTCTGCAGAACTTTATTGGCAAAGTCGGTATTCAACAGCTTGTATGCATCTCCACAACTAGAAGGATTTTCAGCTGAATC
			AAGAAAACTGCTTCTTATCGTTCAGGCTCTTAGGGACAACCTGGAACCTGGGACCTTTGATCTTGGGGGGCTATATGAAGCAATTGAGGAGTGCCTGATTAATGATCCCTGGGTTTTGCTTAATGCTTCTTGGTTCAACTCCTTCCTCACACATGCATTGAGT------TAG
		</sequence>
		<sequence>
			<taxon idref="1018547|human|NorthAmerica|19760615|H1N1"/>
			ATGGAAGATTTTGTGCGACAATGCTTCAATCCGATGATTGTCGAGCTTGCGGAAAAAACAATGAAAGAGTATGGGGAGGACCTGAAAATCGAAACAAACAAATTTGCAGCAATATGCACTCACTTGGAAGTATGCTTCATGTATTCAGATTTTCACTTCATCAATGAGCAAGGCGAGTCAATAATCGTAGAACTTGGTGATCCAAATGCACTTTTGAAGCACAGATTTGAAATAATCGAGGGAAGAGATCGCACAATGGCCTGGACAGTAGTAAACAGTATTTGCAACACTACAGGGGCTGAGAAACCAAAGTTTCTACCAGATTTGTATGATTACAAGGAGAATAGATTCATCGAAATTGGAGTAACAAGGAGAGAAGTTCACATATACTATCTGGAAAAGGCCAATAAAATTAAATCTGAGAAAACACACATCCACATTTTCTCGTTCACTGGGGAAGAAATGGCCACAAAGGCAGACTACACTCTCGATGAAGAAAGCAGGGCTAGGATCAAAACCAGACTATTCACCATAAGACAAGAAATGGCCAGCAGAGGCCTCTGGGATTCCTTTCGTCAGTCCGAGAGAGGAGAAGAGACAATTGAAGAAAGGTTTGAAATCACAGGAACAATGCGCAAGCTTGCCGACCAAAGTCTCCCGCCGAACTTCTCCAGCCTTGAAAATTTTAGAGCCTATGTGGATGGATTCGAACCGAACGGCTACATTGAGGGCAAGCTGTCTCAAATGTCCAAAGAAGTAAATGCTAGAATTGAACCTTTTTTGAAA---ACAACACCACGACCACTTAGACTTCCGAATGGG------------CCTCCCTGTTCTCAGCGGTCCAAATTCCTGCTGATGGATGCCTTAAAATTAAGCATTGAGGACCCAAGTCATGAAGGAGAGGGAATACCGCTATATGATGCAATCAAATGCATGAGAACATTCTTTGGATGGAAGGAACCCAATGTTGTTAAACCACACGAAAAGGGAATAAATCCAAATTATCTTCTGTCATGGAAGCAAGTACTGGCAGAACTGCAGGACATTGAGAATGAGGAGAAAATTCCAAAGACTAAAAATATGAAGAAAACAAGTCAGCTAAAGTGGGCACTTGGTGAGAACATGGCACCAGAAAAGGTAGACTTTGACGACTGTAAAGATGTAGGTGATTTGAAGCAATATGATAGTGATGAACCAGAATTGAGGTCGCTTGCAAGTTGGATTCAGAATGAGTTTAACAAGGCATGCGAACTGACAGATTCAAGCTGGATAGAGCTCGATGAGATTGGAGAAGATGTGGCTCCAATTGAACACATTGCAAGCATGAGAAGGAATTATTTCACATCAGAGGTGTCTCACTGCAGAGCCACAGAATACATAATGAAGGGGGTGTACATCAATACTGCCTTGCTTAATGCATCTTGTGCAGCAATGGATGATTTCCAATTAATTCCAATGATAAGCAAGTGTAGAACTAAGGAGGGAAGGCGAAAGACCAACTTGTATGGTTTCATCATAAAAGGAAGATCCCACTTAAGGAATGACACCGACGTGGTAAACTTTGTGAGCATGGAGTTTTCTCTCACTGACCCAAGACTTGAACCACATAAATGGGAGAAGTACTGTGTTCTTGAGATAGGAGATATGCTTATAAGAAGTGCCATAGGCCAGGTTTCAAGGCCCATGTTCTTGTATGTGAGAACAAATGGAACCTCAAAAATTAAAATGAAATGGGGAATGGAGATGAGGCGTTGCCTCCTCCAGTCACTTCAACAAATTGAGAGTATGATTGAAGCTGAGTCCTCTGTCAAAGAGAAAGACATGACCAAAGAGTTCTTTGAGAACAAATCAGAAACATGGCCCATTGGAGAGTCCCCCAAAGGAGTGGAGGAAAGTTCCATTGGGAAGGTCTGCAGGACTTTATTAGCAAAGTCGGTATTCAACAGCTTGTATGCATCTCCACAACTAGAAGGATTTTCAGCTGAATC
			AAGAAAACTGCTTCTTATCGTTCAGGCTCTTAGGGACAACCTTGAACCTGGGACCTTTGATCTTGGGGGGCTATATGAAGCAATTGAGGAGTGCCTGATTAATGATCCCTGGGTTTTGCTTAATGCTTCTTGGTTCAACTCCTTCCTTACACATGCATTGAGT------TAG
		</sequence>
		<sequence>
			<taxon idref="1013205|human|Oceania|19890615|H3N2"/>
			ATGGAAGATTTTGTGCGACAATGCTTCAATCCGATGATTGTCGAGCTTGCGGAAAAAACAATGAAAGAGTATGGGGAGGACCTGAAAATCGAAACAAACAAATTTGCAGCAATATGCACTCACTTGGAAGTATGCTTCATGTATTCAGATTTTCACTTCATCAATGAGCAAGGCGAGTCAATAATCGTAGAACTTGGTGATCCAAATGCACTTTTGAAGCACAGATTTGAAATAATCGAGGGAAGAGATCGCACAATGGCCTGGACAGTAGTAAACAGTATTTGCAACACTACAGGGGCTGAGAAACCAAAGTTTCTACCAGATTTGTATGATTACAAGGAGAATAGATTCATCGAAATTGGAGTAACAAGGAGAGAAGTTCACATATACTATCTGGAAAAGGCCAATAAAATTAAATCTGAGAAAACACACATCCACATTTTCTCGTTCACTGGGGAAGAAATGGCCACAAAGGCAGACTACACTCTCGATGAAGAAAGCAGGGCTAGGATCAAAACCAGACTATTCACCATAAGACAAGAAATGGCCAGCAGAGGCCTCTGGGATTCCTTTCGTCAGTCCGAGAGAGGAGAAGAGACAATTGAAGAAAGGTTTGAAATCACAGGAACAATGCGCAAGCTTGCCGACCAAAGTCTCCCGCCGAACTTCTCCAGCCTTGAAAATTTTAGAGCCTATGTGGATGGATTCGAACCGAACGGCTACATTGAGGGCAAGCTGTCTCAAATGTCCAAAGAAGTAAATGCTAGAATTGAACCTTTTTTGAAA---ACAACACCACGACCACTTAGACTTCCGAATGGG------------CCTCCCTGTTCTCAGCGGTCCAAATTCCTGCTGATGGATGCCTTAAAATTAAGCATTGAGGACCCAAGTCATGAAGGAGAGGGAATACCGCTATATGATGCAATCAAATGCATGAGAACATTCTTTGGATGGAAGGAACCCAATGTTGTTAAACCACACGAAAAGGGAATAAATCCAAATTATCTTCTGTCATGGAAGCAAGTACTGGCAGAACTGCAGGACATTGAGAATGAGGAGAAAATTCCAAAGACTAAAAATATGAAGAAAACAAGTCAGCTAAAGTGGGCACTTGGTGAGAACATGGCACCAGAAAAGGTAGACTTTGACGACTGTAAAGATGTAGGTGATTTGAAGCAATATGATAGTGATGAACCAGAATTGAGGTCGCTTGCAAGTTGGATTCAGAATGAGTTTAACAAGGCATGCGAACTGACAGATTCAAGCTGGATAGAGCTCGATGAGATTGGAGAAGATGTGGCTCCAATTGAACACATTGCAAGCATGAGAAGGAATTATTTCACATCAGAGGTGTCTCACTGCAGAGCCACAGAATACATAATGAAGGGAGTGTACATCAATACTGCCTTGCTTAATGCATCTTGTGCAGCAATGAATGATTTCCAATTAATTCCAATGATAAGCAAGTGTAGAACTAAGGAGGGAAGGCGAAAGACCAACTTGTATGGTTTCATCATAAAAGGAAGATCCCACTTAAGGAATGACACCGACGTGGTAAACTTTGTGAGCATGGAGTTTTCTCTCACTGACCCAAGACTTGAACCACATAAATGGGAGAAGTACTGTGTTCTTGAGATAGGAGATATGCTTATAAGAAGTGCCATAGGCCAGGTTTCAAGGCCCATGTTCTTGTATGTGAGAACAAATGGAACCTCAAAAATTAAAATGAAATGGGGAATGGAGATGAGGCGTTGCCTCCTCCAGTCACTTCAACAAATTGAGAGTATGATTGAAGCTGAGTCCTCTGTCAAAGAGAAAGACATGACCAAAGAGTTCTTTGAGAACAAATCAGAAACATGGCCCATTGGAGAGTCCCCCAAAGGAGTGGAGGAAAGTTCCATTGGGAAGGTCTGCAGGACTTTATTAGCAAAGTCGGTATTCAACAGCTTGTATGCATCTCCACAACTAGAAGGATTTTCAGCTGAATC
			AAGAAAACTGCTTCTTATCGTTCAGGCTCTTAGGGACAACCTGGAACCTGGGACCTTTGATCTTGGGGGGCTATATGAAGCAATTGAGGAGTGCCTGATTAATGATCCCTGGGTTTTGCTTAATGCTTCTTGGTTCAACTCCTTCCTTACACATGCATTGAGT------TAG
		</sequence>
		<sequence>
			<taxon idref="1018414|human|Oceania|19680615|H3N2"/>
			ATGGAAGATTTTGTGCGACAATGCTTCAATCCGATGATTGTCGAGCTTGCGGAAAAAACAATGAAAGAGTATGGGGAGGACCTGAAAATCGAAACAAACAAATTTGCAGCAATATGCACTCACTTGGAAGTATGCTTCATGTATTCAGATTTTCACTTCATCAATGAGCAAGGCGAGTCAATAATCGTAGAACTTGGTGATCCAAATGCACTTTTGAAGCACAGATTTGAAATAATCGAGGGAAGAGATCGCACAATGGCCTGGACAGTAGTAAACAGTATTTGCAACACTACAGGGGCTGAGAAACCAAAGTTTCTACCAGATTTGTATGATTACAAGGAGAATAGATTCATCGAAATTGGAGTAACAAGGAGAGAAGTTCACATATACTATCTGGAAAAGGCCAATAAAATTAAATCTGAGAAAACACACATCCACATTTTCTCGTTCATTGGGGAAGAAATGGCCACAAAGGCAGACTACACTCTCGATGAAGAAAGCAGGGCTAGGATCAAAACCAGACTATTCACCATAAGACAAGAAATGGCCAGCAGAGGCCTCTGGGATTCCTTTCGTCAGTCCGAGAGAGGAGAAGAGACAATTGAAGAAAGGTTTGAAATCACAGGAACAATGCGCAAGCTTGCCGACCAAAGTCTCCCGCCGAACTTCTCCAGCCTTGAAAATTTTAGAGCCTATGTGGATGGATTCGAACCGAACGGCTACATTGAGGGCAAGCTGTCTCAAATGTCAAAAGAAGTAAATGCTAGAATTGAACCTTTTTTGAAA---ACAACACCACGACCACTTAGACTTCCGAATGGG------------CCTCCCTGTTCTCAGCGGTCCAAATTCCTGCTGATGGATGCCTTAAAATTAAGCATTGAGGACCCAAGTCATGAAGGAGAGGGAATACCGCTATATGATGCAATCAAATGCATGAGAACATTCTTTGGATGGAAGGAACCCAATGTTGTTAAACCACACGAAAAGGGAATAAATCCAAATTATCTTCTGTCATGGAAGCAAGTACTGGCAGAACTGCAGGACATTGAGAATGAGGAGAAAATTCCAAAGACTAAAAATATGAAGAAAACAAGTCAGCTAAAGTGGGCACTTGGTGAGAACATGGCACCAGAAAAGGTAGACTTTGACGACTGTAAAGATGTAGGTGATTTGAAGCAATATGATAGTGATGAACCAGAATTGAGGTCGCTTGCAAGTTGGATTCAGAATGAGTTTAACAAGGCATGCGAACTGACAGATTCAAGCTGGATAGAGCTCGATGAGATTGGAGAAGATGTGGCTCCAATTGAACACATTGCAAGCATGAGAAGGAATTATTTCACATCAGAGGTGTCTCACTGCAGAGCCACAGAATACATAATGAAGGGAGTGTACATCAATACTGCCTTGCTTAATGCATCTTGTGCAGCAATGGATGATTTCCAATTAATTCCAATGATAAGCAAGTGTAGAACTAAGGAGGGAAGGCGAAAGACCAACTTGTATGGTTTCATCATAAAAGGAAGATCCCACTTAAGGAATGACACCGACGTGGTAAACTTTGTGAGCATGGAGTTTTCTCTCACTGACCCAAGACTTGAACCACATAAATGGGAGAAGTACTGTGTTCTTGAGATAGGAGATATGCTTATAAGAAGTGCCATAGGCCAGGTTTCAAGGCCCATGTTCTTGTATGTGAGAACAAATGGAACCTCAAAAATTAAAATGAAATGGGGAATGGAGATGAGGCGTTGCCTCCTCCAGTCACTTCAACAAATTGAGAGTATGATTGAAGCTGAGTCCTCTGTCAAAGAGAAAGACATGACCAAAGAGTTCTTTGAGAACAAATCAGAAACATGGCCCATTGGAGAGTCCCCCAAAGGAGTGGAGGAAAGTTCCATTGGGAAGGTCTGCAGGACTTTATTAGCAAAGTCGGTATTCAACAGCTTGTATGCATCTCCACAACTAGAAGGATTTTCAGCTGAATC
			AAGAAAACTGCTTCTTATCGTTCAGGCTCTTAGGGACAACCTGGAACCTGGGACCTTTGATCTTGGGGGGCTATATGAAGCAATTGAGGAGTGCCTGATTAATGATCCCTGGGTTTTGCTTAATGCTTCTTGGTTCAACTCCTTCCTTACACATGCATTGAGT------TAG
		</sequence>
		<sequence>
			<taxon idref="24225|human|NorthAmerica|19400615|H1N1"/>
			ATGGAAGATTTTGTGCGACAATGCTTCAATCCGATGATTGTCGAGCTTGCGGAAAAGGCAATGAAAGAGTATGGAGAGGACCCGAAAATCGAAACAAACAAACTTGCAGCAATATGCACTCACTTGGAAGTGTGCTTCATGTATTCAGATTTTCACTTCATCAATGAGCAAGGCGAATCAATAATAGTAGAACTTGGTGATCCAAACGCACTTCTGAAGCACAGATTTGAAATAATCGAGGGAAGAGATCGCACAATGGCCTGGACAGTGGTAAACAGTATTTGCAACACTACAGGGGCTGAGAAACCGAAGTTTCTGCCAGATTTGTATGATTACAAGGAGAATAGATTCATCGAAATTGGAGTGACAAGGAGGGAAGTTCACATTTACTATCTGGAAAAGGCCAATAAAATTAAATCTGAGAAGACACACATCCACATTTTCTCGTTCACTGGGGAAGAAATGGCCACAAAGGCCGACTACACTCTCGATGAGGAAAGCAGAGCTAGAATCAAAACCAGACTATTCACCATAAGACAAGAAATGGCTAGCAGAGGCCTTTGGGATTCCTTTCGTCAGTCCGAGAGAGGCGAAGAGACAATTGAAGAAAAATTTGAAATCACAGGAACAATGCGCAAGCTCGCCGACCAAAGTCTCCCGCCGAACTTCTCCTGCCTTGAGAATTTTAGAGCCTATGTGGATGGATTCGAACCGAACGGCTACATTGAGGGCAAGCTTTCTCAAATGTCCAAAGAAGTGAATGCTAGAATTGAACCTTTTTTTAAG---ACAACACCACGACCAATTAGACTTCCGGATGGG------------CCTCCTTGTTCTCAGCGGTCCAAATTCCTGCTGATGGATGCTTTAAAATTAAGCATTGAGGACCCAAGTCATGAAGGAGAGGGAATACCACTATATGATGCGATCAAGTGCATGAGGACATTCTTTGGATGGAAAGAACCCTATGTTGTTAAACCACACGAAAAGGGAATAAATCCAAATTATCTGCTGTCATGGAAGCAAGTACTGGCAGAACTGCAGGACATTGAAAATGAGGAGAAGATTCCAAAGACTAAAAACATGAAGAAAACGAGTCAGCTAAAGTGGGCACTTGGTGAGAACATGGCACCAGAAAAGGTAGACTTTGACGACTGTAAAGATGTAAGCGATTTGAAGCAATATTATAGTGATGAACCAGAATTGAGGTCACTTTCAAGTTGGATCCAGAATGAGTTCAACAAGGCCTGCGAGCTGACCGATTCAGTCTGGATAGAGCTTGATGAAATTGGAGAAGATGTGGCTCCAATTGAACACATTGCAAGCATGAGAAGGAATTACTTCACAGCAGAGGTGTCTCATTGCAGAGCCACAGAATACATAATGAAGGGGGTATACATTAATACTGCCTTGCTTAATGCATCCTGTGCAGCAATGGATGATTTCCAATTAATTCCCATGATAAGCAAATGTAGAACTAAAGAGGGAAGGCGAAAGACCAATTTGTATGGTTTCATCATAAAAGGAAGGTCTCACTTAAGGAATGACACCGACGTGGTAAACTTTGTGAGCATGGAATTTTCTCTCACTGACCCAAGACTTGAGCCACACAAATGGGAGAAGTACTGTGTTCTTGAGATAGGAGATATGCTTCTAAGAAGTGCCATAGGCCAGGTGTCAAGGCCCATGTTCTTATATGTGAGGACAAATGGAACCTCAAAAATTAAAATGAAATGGGGAATGGAGATGAGGCGTTGCCTCCTTCAGTCACTTCAACAAATTGAGAGCATGATTGAAGCCGAGTCCTCTGTCAAGGAGAAAGACATGACCAAAGAGTTTTTTGAGAATAAATCAGAAACATGGCCCATTGGAGAGTCCCCCAAAGGGGTGGAAGAAGGTTCCATTGGGAAGGTATGCAGGACTTTATTGGCAAAGTCGGTATTCAATAGCTTGTATGCATCTCCACAACTAGAAGGATTTTCAGCTGAATC
			AAGAAAACTGCTCCTTATTGTTCAGGCTCTTAGGGACAACCTGGAACCTGGGACCTTTGATCTTGGGGGGCTATATGAAGCAGTTGAGGAGTGCCTGATTAATGATCCCTGGGTTTTGCTTAATGCTTCTTGGTTCAACTCCTTCCTCACACATGCATTAAGA------TAG
		</sequence>
		<sequence>
			<taxon idref="1018537|human|NorthAmerica|19470615|H1N1"/>
			ATGGAAGATTTTGTGCGACAATGCTTCAATCCGATGATTGTCGAGCTTGCGGAAAAGGCAATGAAAGAGTATGGAGAGGACCTGAAAATCGAAACAAACAAATTTGCAGCAATATGCACTCACTTGGAAGTGTGCTTCATGTATTCAGATTTTCACTTCATCAATGAGCAAGGCGAATCAATAATAGTAGAACTTGGTGATCCAAACGCACTTCTGAAGCACAGATTTGAAATAATCGAGGGAAGAGATCGCACAATGGCCTGGACAGTGGTAAACAGTATTTGCAACACTACAGGGGCTGAGAAACCAAAGTTTCTGCCAGATTTGTATGATTACAAGGAGGATAGATTCATCGAAATTGGAGTGACAAGGAGGGAAGTTCACATTTACTATCTGGAAAAGGCCAATAAAATTAAATCTGAGAAGACACACATCCACATTTTCTCGTTCACTGGGGAAGAAATGGCCACAAAGGCCGACTACACTCTCGATGAGGAAAGCAGGGCTAGAATCAAAACCAGACTATTCACCATAAGACAAGAAATGGCTAGCAGAGGCCTTTGGGATTCCTTTCGTCAATCCGAGAGAGGCGAAGAGACAATTGAAGAAAAATTTGAAATCACAGGAACAATGCGCAAGCTCGCCGACCAAAGTCTCCCGCCGAACTTCTCCTGCCTTGAGAATTTTAGAGCCTATGTGGATGGATTCAAACCGAACGGCTACATTGAGGGCAAGCTTTCTCAAATGTCCAAAGAAGTGAATGCTAGAATTGAACCTTTTTTTAAG---ACAACACCACGACCAATTAGACTTCCGGATGGG------------CCTCCTTGTTCTCAGCGGTCCAAATTCCTGCTGATGGATGCTTTAAAATTAAGCATTGAGGATCCAAGTCATGAAGGAGAGGGAATACCACTATATGATGCGATCAAGTGCATGAGAACATTCTTTGGATGGAAAGAACCCTATGTTGTTAAACCACACGAAAAGGGAATAAATCCAAATTATCTGCTGTCATGGAAGCAAGTACTGGCAGAACTGCAGGACATTGAAAATGAGGAGAAGATTCCAAAGACTAAAAACATGAAGAAAACGAGTCAGCTAAAGTGGGCACTTGGTGAGAACATGGCACCAGAAAAGGTAGACTTTGACGACTGTAAAGATGTAAGCGACTTGAAGCAATATTATAGTGATGAACCAGAATTGAGGTCAATTTCAAGTTGGATCCAGAATGAGTTCAACAAGGCATGCGAGCTGACCGATTCAGTCTGGATAGAGCTTGATGAGATTGGAGAAGATGTGGCTCCAATTGAACACATTGCAAGCATGAGAAGGAATTACTTCACAGCAGAGGTGTCTCATTGCAGAGCCACAGAATACATAATGAAGGGGGTATACATTAATACTGCCTTGCTTAATGCATCCTGTGCAGCAATGGATGATTTCCAATTAATTCCCATGATAAGCAAGTGTAGAACTAAAGAGGGAAGACGAAAGACCAATTTGTATGGTTTCATCATAAAAGGAAGGTCTCACTTAAGGAATGACACCGACGTGGTAAACTTTGTGAGCATGGAATTTTCTCTCACTGACCCAAGACTTGAGCCACACAAATGGGAGAAGTACTGTGTTCTTGAGATAGGAGATATGCTTCTAAGAAGTGCCATAGGCCCGGTGTCAAGGCCAATGTTCTTATATGTGAGGACAAATGGGACCTCAAAAATTAAAATGAAATGGGGAATGGAGATGAGGCGTTGCCTCCTTCAGTCACTTCAACAAATTGAGAGCATGATTGAAGCCGAGTCCTCTGTCAAGGAGAAAGACATGACCAAAGAGTTTTTTGAGAATAAATCAGAAACATGGCCCATTGGAGAGTCCCCCAAAGGGGTGGAAGAAGGTTCCATTGGGAAGGTATGCAGGACTTTATTGGCAAAGTCGGTATTCAATAGCTTGTATGCATCTCCACAACTAGAAGGATTTTCAGCTGAATC
			AAGAAAACTGCTCCTTATCGTTCAGGCTCTTAGGGACAACCTGGAACCTGGGACCTTTGATCTTGGGGGGCTATATGAAGCAGTTGAGGAGTGCCTGATTAATGATCCCTGGGTTTTGCTTAATGCTTCTTGGTTCAACTCCTTCCTCACACATGCATTAAGA------TAG
		</sequence>
		<sequence>
			<taxon idref="1004055|human|NorthAmerica|19470615|H1N1"/>
			ATGGAAGATTTTGTGCGACAATGCTTCAATCCGATGATTGTCGAGCTTGCGGAAAAGGCAATGAAAGAGTATGGAGAGGACCTGAAAATCGAAACAAACAAATTTGCAGCAATATGCACTCACTTGGAAGTGTGCTTCATGTATTCAGATTTTCACTTCATCAATGAGCAAGGCGAATCAATAATAGTAGAACTTGGTGATCCAAACGCACTTCTGAAGCACAGATTTGAAATAATCGAGGGAAGAGATCGCACAATGGCCTGGACAGTGGTAAACAGTATTTGCAACACTACAGGGGCTGAGAAACCAAAGTTTCTGCCAGATTTGTATGATTACAAGGAGGATAGATTCATCGAAATTGGAGTGACAAGGAGGGAAGTTCACATTTACTATCTGGAAAAGGCCAATAAAATTAAATCTGAGAAGACACACATCCACATTTTCTCGTTCACTGGGGAAGAAATGGCCACAAAGGCCGACTACACTCTCGATGAGGAAAGCAGGGCTAGAATCAAAACCAGACTATTCACCATAAGACAAGAAATGGCTAGCAGAGGCCTTTGGGATTCCTTTCGTCAATCCGAGAGAGGCGAAGAGACAATTGAAGAAAAATTTGAAATCACAGGAACAATGCGCAAGCTCGCCGACCAAAGTCTCCCGCCGAACTTCTCCTGCCTTGAGAATTTTAGAGCCTATGTGGATGGATTCAAACCGAACGGCTACATTGAGGGCAAGCTTTCTCAAATGTCCAAAGAAGTGAATGCTAGAATTGAACCTTTTTTTAAG---ACAACACCACGACCAATTAGACTTCCGGATGGG------------CCTCCTTGTTCTCAGCGGTCCAAATTCCTGCTGATGGATGCTTTAAAATTAAGCATTGAGGATCCAAGTCATGAAGGAGAGGGAATACCACTATATGATGCGATCAAGTGCATGAGAACATTCTTTGGATGGAAAGAACCCTATGTTGTTAAACCACACGAAAAGGGAATAAATCCAAATTATCTGCTGTCATGGAAGCAAGTACTGGCAGAACTGCAGGACATTGAAAATGAGGAGAAGATTCCAAAGACTAAAAACATGAAGAAAACGAGTCAGCTAAAGTGGGCACTTGGTGAGAACATGGCACCAGAAAAGGTAGACTTTGACGACTGTAAAGATGTAAGCGACTTGAAGCAATATTATAGTGATGAACCAGAATTGAGGTCAATTTCAAGTTGGATCCAGAATGAGTTCAACAAGGCATGCGAGCTGACCGATTCAGTCTGGATAGAGCTTGATGAGATTGGAGAAGATGTGGCTCCAATTGAACACATTGCAAGCATGAGAAGGAATTACTTCACAGCAGAGGTGTCTCATTGCAGAGCCACAGAATACATAATGAAGGGGGTATACATTAATACTGCCTTGCTTAATGCATCCTGTGCAGCAATGGATGATTTCCAATTAATTCCCATGATAAGCAAGTGTAGAACTAAAGAGGGAAGACGAAAGACCAATTTGTATGGTTTCATCATAAAAGGAAGGTCTCACTTAAGGAATGACACCGACGTGGTAAACTTTGTGAGCATGGAATTTTCTCTCACTGACCCAAGACTTGAGCCACACAAATGGGAGAAGTACTGTGTTCTTGAGATAGGAGATATGCTTCTAAGAAGTGCCATAGGCCCGGTGTCAAGGCCAATGTTCTTATATGTGAGGACAAATGGGACCTCAAAAATTAAAATGAAATGGGGAATGGAGATGAGGCGTTGCCTCCTTCAGTCACTTCAACAAATTGAGAGCATGATTGAAGCCGAGTCCTCTGTCAAGGAGAAAGACATGACCAAAGAGTTTTTTGAGAATAAATCAGAAACATGGCCCATTGGAGAGTCCCCCAAAGGGGTGGAAGAAGGTTCCATTGGGAAGGTATGCAGGACTTTATTGGCAAAGTCGGTATTCAATAGCTTGTATGCATCTCCACAACTAGAAGGATTTTCAGCTGAATC
			AAGAAAACTGCTCCTTATCGTTCAGGCTCTTAGGGACAACCTGGAACCTGGGACCTTTGATCTTGGGGGGCTATATGAAGCAGTTGAGGAGTGCCTGATTAATGATCCCTGGGTTTTGCTTAATGCTTCTTGGTTCAACTCCTTCCTCACACATGCATTAAGA------TAG
		</sequence>
		<sequence>
			<taxon idref="25895|human|NorthAmerica|19480615|H1N1"/>
			ATGGAAGATTTTGTGCGACAATGCTTCAATCCGATGATTGTCGAGCTTGCGGAAAAGGCAATGAAAGAGTATGGAGAGGATCTGAAAATCGAAACAAACAAATTTGCAGCAATATGCACTCACTTGGAAGTATGCTTCATGTATTCAGATTTTCATTTCATCAATGAGCAAGGCGAGTCAATAATAGTAGAGCTTGATGATCCAAACGCACTTTTGAAGCACAGATTTGAAATAATAGAGGGAAGAGATCGCACAATGGCCTGGACAGTAGTAAACAGTATTTGCAACACTACAGGAGCTGAGAAACCGAAGTTTCTGCCAGATTTGTATGATTACAAGGAGAATAGATTCATCGAGATTGGAGTGACAAGGAGGGAAGTTCACATATACTATCTGGAAAAGGCCAATAAAATTAAATCTGAGAAGACACACATCCACATTTTCTCATTCACTGGGGAAGAAATGGCCACAAAGGCCGACTACACTCTCGATGAGGAAAGCAGGGCTAGGATCAAAACCAGACTATTCACCATAAGACAAGAAATGGCTAGCAGAGGCCTCTGGGATTCCTTTCGTCAATCCGAGAGAGGCGAAGAAACAATTGAAGAAAGATTTGAAATCACAGGAACAATGCGCAGGCTCGCCGACCAAAGTCTCCCGCCGAACTTCTCCTGCCTTGAGAATTTTAGAGCCTATGTGGATGGATTCGAACCGAACGGCTACATTGAGGGCAAGCTTTCTCAAATGTCCAAAGAAGTAAATGCTAGAATTGAACCTTTTCTGAAA---ACAACACCACGACCAATTAGACTTCCGGATGGG------------CCTCCTTGTTCTCAGCGGTCCAAATTCCTGCTGATGGATGCTTTAAAATTAAGCATTGAGGACCCAAGTCATGAAGGAGAGGGAATACCACTATATGATGCGATCAAGTGTATGAGAACATTCTTTGGATGGAAAGAACCCTATGTTGTTAAACCACACGAAAAGGGAATAAATCCGAATTATCTGCTGTCATGGAAGCAAGTACTGGCAGAACTGCAGGACATTGAGAATGAGGAGAAGATTCCAAGAACTAAAAACATGAAGAAAACGAGTCAGCTAAAGTGGGCACTTGGTGAGAACATGGCACCAGAGAAGGTAGACTTTGACGACTGTAAAGATATAAGCGATTTGAAGCAATATGATAGTGATGAACCTGAATTAAGGTCACTTTCAAGTTGGATCCAGAATGAGTTCAACAAGGCATGCGAGCTGACCGATTCTATCTGGATAGAGCTCGATGAGATTGGAGAAGATGTGGCTCCAATTGAACACATTGCAAGCATGAGAAGGAATTACTTCACAGCAGAGGTGTCTCATTGCAGAGCCACAGAATATATAATGAAGGGGGTATACATTAATACTGCCTTGCTTAATGCATCCTGTGCAGCAATGGATGATTTCCAACTAATTCCCATGATAAGCAAATGTAGAACTAAAGAGGGAAGGCGAAAGACCAATTTGTATGGTTTCATCATAAAAGGAAGATCTCACTTAAGGAATGACACCGACGTGGTAAACTTTGTGAGCATGGAGTTTTCTCTCACTGACCCAAGACTTGAGCCACACAAATGGGAGAAGTACTGTGTTCTTGAGATAGGAGATATGCTTCTAAGAAGTGCCATAGGCCAGGTGTCAAGGCCCATGTTCTTGTATGTGAGGACAAATGGAACCTCAAAAATTAAAATGAAATGGGGAATGGAGATGAGGCGTTGCCTCCTTCAGTCACTTCAACAAATCGAGAGTATGATTGAAGCCGAGTCCTCTGTCAAGGAGAAAGACATGACCAAAGAGTTTTTTGAGAATAAATCAGAAACATGGCCCATTGGAGAGTCCCCCAAAGGAGTGGAAGAAGGTTCCATTGGGAAGGTCTGCAGGACTTTATTAGCCAAGTCGGTATTCAATAGCCTGTATGCATCTCCACAATTAGAAGGATTTTCAGCTGAATC
			AAGAAAACTGCTCCTTGTTGTTCAGGCTCTTAGGGACAATCTGGAACCTGGGACCTTTGATCTTGGGGGGCTATATGAAGCAATTGAGGAGTGCCTGATTAATGATCCCTGGGTTTTGCTTAATGCTTCTTGGTTCAACTCCTTCCTAACACATGCATTAAGA------TAG
		</sequence>
		<sequence>
			<taxon idref="1018539|human|SouthernEurope|19490615|H1N1"/>
			ATGGAAGATTTTGTGCGACAATGCTTCAATCCGATGATTGTCGAGCTTGCGGAAAAGGCAATGAAAGAGTATGGAGAGGATCTGAAAATCGAAACAAACAAATTTGCAGCAATATGCACTCACTTGGAAGTATGCTTCATGTATTCAGATTTTCATTTCATCAATGAGCAAGGCGAGTCAATAATAGTAGAGCTTGATGATCCAAACGCACTTTTGAAGCACAGATTTGAAATAATAGAGGGAAGAGATCGCACAATGGCCTGGACAGTAGTAAACAGTATTTGCAACACTACAGGAGCTGAGAAACCGAAGTTTCTGCCAGATTTGTATGATTACAAGGAGAATAGATTCATCGAGATTGGAGTGACAAGGAGGGAAGTTCACATATACTATCTGGAAAAGGCCAATAAAATTAAATCTGAGAAGACACACATCCACATTTTCTCATTCACTGGGGAAGAAATGGCCACAAAGGCCGACTACACTCTCGATGAAGAAAGCAGAGCTAGGATCAAAACCAGACTATTCACCATAAGACAAGAAATGGCTAGCAGAGGCCTCTGGGATTCCTTTCGTCAGTCCGAGAGAGGCGAAGAAACAATTGAAGAAAGATTTGAAATCACAGGAACAATGCGCAGGCTCGCCGACCAAAGTCTCCCGCCGAACTTCTCCTGCCTTGAGAATTTTAGAGCCTATGTGGATGGATTCGAACCGAACGGCTACATTGAGGGCAAGCTTTCTCAAATGTCCAAAGAAGTAAATGCTAGAATTGAACCTTTTCTGAAA---ACAACACCACGACCAATTAGACTTCCGGATGGG------------CCTCCTTGTTCTCAGCGGTCCAAATTCCTGCTGATGGATGCTTTAAAATTAAGCATTGAGGACCCAAGTCATGAAGGAGAGGGAATACCACTATATGATGCGATCAAGTGTATGAGAACATTCTTTGGATGGAAAGAACCCTATGTTGTTAAACCACACGAAAAGGGAATAAATCCGAATTATCTGCTGTCATGGAAGCAAGTACTGGCAGAACTGCAGGACATTGAGAATGAGGAGAAGATTCCAAGAACTAAAAACATGAAGAAAACGAGTCAGCTAAAGTGGGCACTTGGTGAGAACATGGCACCAGAGAAGGTAGACTTTGACGACTGTAAAGATATAAGCGATTTGAAGCAATATGATAGTGATGAACCTGAATTAAGGTCACTTTCAAGTTGGATCCAGAATGAGTTCAACAAGGCATGCGAGCTGACCGATTCAATCTGGATAGAGCTCGATGAGATTGGAGAAGATGTGGCTCCAATTGAACACATTGCAAGCATGAGAAGGAATTACTTCACAGCAGAGGTGTCTCATTGCAGAGCCACAGAATATATAATGAAGGGGGTATACATTAATACTGCCTTGCTTAATGCATCCTGTGCAGCAATGGATGATTTCCAACTAATTCCCATGATAAGCAAATGTAGAACTAAAGAGGGAAGGCGAAAGACCAATTTGTATGGTTTCATCATAAAAGGAAGATCTCACTTAAGGAATGACACCGACGTGGTAAACTTTGTGAGCATGGAGTTTTCTCTCACTGACCCAAGACTTGAGCCACACAAATGGGAGAAGTACTGTGTTCTTGAGATAGGAGATATGCTTCTAAGAAGTGCCATAGGCCAGGTGTCAAGGCCCATGTTCTTGTATGTGAGGACAAATGGAACCTCAAAAATTAAAATGAAATGGGGAATGGAGATGAGGCGTTGCCTCCTTCAGTCACTTCAACAAATCGAGAGTATGATTGAAGCCGAGTCCTCTGTCAAGGAGAAAGACATGACCAAAGAGTTTTTTGAGAATAAATCAGAAACATGGCCCATTGGAGAGTCCCCCAAAGGAGTGGAAGAAGGTTCCATTGGGAAGGTCTGCAGGACTTTATTAGCTAAGTCAGTATTCAATAGCCTGTATGCATCTCCACAATTAGAAGGATTTTCAGCTGAATC
			AAGAAAACTGCTCCTTGTTGTTCAGGCTCTTAGGGACAATCTGGAACCTGGGACCTTTGATCTTGGGGGGCTATATGAAGCAATTGAGGAGTGCCTGATTAATGATCCCTGGGTTTTGCTTAATGCTTCTTGGTTCAACTCCTTCCTAACACATGCATTAAGA------TAG
		</sequence>
		<sequence>
			<taxon idref="16779|human|EasternEurope|19770615|H1N1"/>
			ATGGAAGATTTTGTGCGACAATGCTTCAATCCGATGATTGTCGAGCTTGCGGAAAAGGCAATGAAAGAGTATGGAGAGGATCTGAAAATCGAAACAAACAAATTTGCAGCAATATGCACTCACTTGGAAGTATGCTTCATGTATTCAGATTTTCATTTCATCAATGAGCAAGGCGAGTCAATAATAGTAGAGCTTGATGACCCAAACGCACTTTTGAAGCACAGATTTGAAATAATAGAGGGAAGAGATCGCACAATGGCATGGACAGTAGTAAACAGTATTTGCAACACCACAGGAGCTGAGAAACCGAAGTTTCTGCCAGATTTGTATGATTACAAGGAGAATAGATTCATCGAGATTGGAGTGACAAGGAGGGAAGTTCACATATACTATCTGGAAAAGGCCAATAAAATTAAATCTGAGAAGACACACATCCACATTTTCTCATTCACTGGGGAAGAAATGGCCACAAAGGCCGACTACACTCTCGATGAAGAAAGCAGGGCTAGGATCAAAACCAGACTATTCACCATAAGACAAGAAATGGCTAGCAGAGGCCTCTGGGATTCCTTTCGTCAGTCCGAGAGAGGCGAAGAAACAATTGAAGAAAGATTTGAAATCACAGGAACAATGCGCAGGCTCGCCGACCAAAGTCTCCCGCCGAACTTCTCCTGCCTTGAGAATTTTAGAGCCTATGTGGATGGATTCGAACCGAACGGCTACATTGAGGGCAAGCTTTCTCAAATGTCCAAAGAAGTAAATGCTAGAATTGAACCTTTTCTGAAA---ACAACACCACGACCAATTAGACTTCCGGATGGG------------CCTCCTTGTTCTCAGCGGTCCAAATTCCTGCTGATGGATGCTTTAAAATTAAGCATTGAGGACCCAAGTCATGAAGGAGAGGGAATACCACTATATGATGCGATCAAGTGTATGAGAACATTCTTTGGATGGAAAGAACCCTATGTTGTTAAACCACACGAAAAGGGAATAAATCCGAATTATCTGCTGTCATGGAAGCAAGTACTGGCAGAATTGCAGGACATTGAGAATGAGGAGAAGATTCCAAGAACTAAAAACATGAAGAAAACGAGTCAGCTAAAGTGGGCACTTGGTGAGAACATGGCACCAGAGAAGGTAGACTTTGACGACTGTAAAGATATAAGCGATTTGAAGCAATATGATAGTGACGAACCTGAATTAAGGTCACTTTCAAGTTGGATCCAGAATGAGTTCAACAAGGCATGCGAGCTGACCGATTCAATCTGGATAGAGCTCGATGAGATTGGAGAAGATGTGGCTCCAATTGAACACATTGCAAGCATGAGAAGGAATTACTTCACAGCAGAGGTGTCTCATTGCAGAGCCACAGAATATATAATGAAGGGGGTATACATTAATACTGCCTTGCTTAATGCATCCTGTGCAGCAATGGATGATTTCCAACTAATTCCCATGATAAGCAAATGTAGAACTAAAGAGGGAAGGCGAAAGACCAATTTGTACGGTTTCATCATAAAAGGAAGATCTCACTTAAGGAATGACACCGACGTGGTAAACTTTGTGAGCATGGAGTTTTCTCTCACTGACCCGAGACTTGAGCCACACAAATGGGAGAAGTACTGTGTTCTTGAGATAGGAGATATGCTTCTAAGAAGTGCCATAGGCCAGGTGTCAAGGCCCATGTTCTTGTATGTAAGGACAAATGGAACCTCAAAAATTAAAATGAAATGGGGAATGGAGATGAGGCGTTGCCTCCTTCAGTCACTTCAACAAATCGAGAGTATGATTGAAGCCGAGTCCTCTGTCAAGGAGAAAGACATGACCAAAGAGTTTTTTGAGAATAAATCAGAAACATGGCCCATTGGAGAGTCTCCCAAAGGAGTGGAAGAAGGTTCCATTGGGAAGGTCTGCAGGACTTTATTAGCTAAGTCAGTATTCAATAGCCTGTATGCATCTCCACAATTAGAAGGATTTTCAGCTGAATC
			AAGAAAACTGCTCCTTGTTGTTCAGGCTCTTAGGGACAATCTGGAACCTGGGACCTTTGATCTTGGGGGGCTATATGAAGCAATTGAGGAGTGCCTGATTAATGATCCCTGGGTTTTGCTTAATGCTTCTTGGTTCAACTCCTTCCTAACACATGCATTAAGA------TAG
		</sequence>
		<sequence>
			<taxon idref="23259|human|EastAsia|19770615|H1N1"/>
			ATGGAAGATTTTGTGCGACAATGCTTCAATCCGATGATTGTCGAGCTTGCGGAAAAGGCAATGAAAGAGTATGGAGAGGATCTGAAAATCGAAACAAACAAATTTGCAGCAATATGCACTCACTTGGAAGTATGCTTCATGTATTCAGATTTTCATTTCATCAATGAGCAAGGCGAGTCAATAATAGTAGAGCTTGATGACCCAAACGCACTTTTGAAGCACAGATTTGAAATAATAGAGGGAAGAGATCGCACAATGGCATGGACAGTTGTAAACAGTATTTGCAACACCACAGGAGCTGAGAAACCGAAGTTTCTGCCAGATTTGTATGATTACAAGGAGAATAGATTCATCGAGATTGGAGTGACAAGGAGGGAAGTTCACATATACTATCTGGAAAAGGCCAATAAAATTAAATCTGAGAAGACACACATCCACATTTTCTCATTCACTGGGGAAGAAATGGCCACAAAGGCCGACTACACTCTCGATGAAGAAAGCAGGGCTAGGATCAAAACCAGACTATTCACCATAAGACAAGAAATGGCTAGCAGAGGCCTCTGGGATTCCTTTCGTCAGTCCGAGAGAGGCGAAGAAACAATTGAAGAAAGATTTGAAATCACAGGAACAATGCGCAGGCTCGCCGACCAAAGTCTCCCGCCGAACTTCTCCTGCCTTGAGAATTTTAGAGCCTATGTGGATGGATTCGAACCGAACGGCTACATTGAGGGCAAGCTTTCTCAAATGTCCAAAGAAGTAAATGCTAGAATTGAACCTTTTCTGAAA---ACAACACCACGACCAATTAGACTTCCGGATGGG------------CCTCCTTGTTCTCAGCGGTCCAAATTCCTGCTGATGGATGCTTTAAAATTAAGCATTGAGGACCCAAGTCATGAAGGAGAGGGAATACCACTATATGATGCGATCAAGTGTATGAGAACATTCTTTGGATGGAAAGAACCCTATGTTGTTAAACCACACGAAAAGGGAATAAATCCGAATTATCTGCTGTCATGGAAGCAAGTACTGGCAGAACTGCAGGACATTGAGAATGAGGAGAAGATTCCAAGAACTAAAAACATGAAGAAAACGAGTCAGCTAAAGTGGGCACTTGGTGAGAACATGGCACCAGAGAAGGTAGACTTTGACGACTGTAAAGATATAAGCGATTTGAAGCAATATGATAGTGACGAACCTAAATTAAGGTCACTTTCAAGTTGGATCCAGAATGAGTTCAACAAGGCATGCGAGCTGACCGATTCAATCTGGATAGAGCTCGATGAGATTGGAGAAGATGTGGCTCCAATTGAACACATTGCAAGCATGAGAAGGAATTACTTCACAGCAGAGGTGTCTCATTGCAGAGCCACAGAATATATAATGAAGGGGGTATACATTAATACTGCCTTGCTTAATGCATCCTGTGCAGCAATGGATGATTTCCAACTAATTCCCATGATAAGCAAATGTAGAACTAAAGAGGGAAGGCGAAAGACCAATTTGTACGGTTTCATCATAAAAGGAAGATCTCACTTAAGGAATGACACCGACGTGGTAAACTTTGTGAGCATGGAGTTTTCTCTCACTGACCCAAGACTTGAGCCACACAAATGGGAGAAGTACTGTGTTCTTGAGATAGGAGATATGCTTCTAAGAAGTGCCATAGGCCAGGTGTCAAGGCCCATGTTCTTGTATGTAAGGACAAATGGAACCTCAAAAATTAAAATGAAATGGGGAATGGAGATGAGGCGTTGCCTCCTTCAGTCACTTCAACAAATCGAGAGTATGATTGAAGCCGAGTCCTCTGTCAAGGAGAAAGACATGACCAAAGAGTTTTTTGAGAATAAATCAGAAACATGGCCCATTGGAGAGTCCCCCAAAGGAGTGGAAGAAGGTTCCATTGGGAAGGTCTGCAGGACTTTATTAGCTAAGTCAGTATTCAATAGCCTGTATGCATCTCCACAATTAGAAGGATTTTCAGCTGAATC
			AAGAAAACTGCTCCTTGTTGTTCAGGCTCTTAGGGACAATCTGGAACCTGGGACCTTTGATCTTGGGGGGCTATATGAAGCAATTGAGGAGTGCCTGATTAATGATCCCTGGGTTTTGCTTAATGCTTCTTGGTTCAACTCCTTCCTAACACATGCATTAAGA------TAG
		</sequence>
		<sequence>
			<taxon idref="26149|human|EasternSouthAmerica|19780615|H1N1"/>
			ATGGAAGATTTTGTGCGACAATGCTTCAATCCGATGATTGTCGAGCTTGCGGAAAAGGCAATGAAAGAGTATGGAGAGGATCTGAAAATCGAAACAAACAAATTTGCAGCAATATGCACTCACTTGGAAGTATGCTTCATGTATTCAGATTTTCATTTCATCAATGAGCAAGGCGAGTCAATAATAGTAGAGCTTGATGACCCAAACGCACTTTTGAAGCACAGATTTGAAATAATAGAAGGAAGAGATCGCACAATGGCATGGACAGTTGTAAACAGTATTTGCAACACCACAGGAGCTGAGAAACCGAAGTTTCTGCCAGATTTGTATGATTACAAGGAGAATAGATTCATCGAGATTGGAGTGACAAGGAGGGAAGTTCACATATACTATCTGGAAAAGGCCAATAAAATTAAATCTGAGAAGACACACATCCACATTTTCTCATTCACTGGGGAAGAAATGGCCACAAAGGCCGACTACACTCTCGATGAAGAAAGCAGGGCTAGGATCAAAACCAGACTATTCACCATAAGACAAGAAATGGCTAGCAGAGGCCTCTGGGATTCCTTTCGTCAGTCCGAGAGAGGCGAAGAAACAATTGAAGAAAGATTTGAAATCACAGGAACAATGCGCAGGCTCGCCGACCAAAGTCTCCCGCCGAACTTCTCCTGCCTTGAGAATTTTAGAGCCTATGTGGATGGATTCGAACCGAACGGCTACATTGAGGGCAAGCTTTCTCAAATGTCCAAAGAAGTAAATGCTAGAATTGAACCTTTTCTGAAA---ACAACACCACGACCAATTAGACTTCCGGATGGG------------CCTCCTTGTTCTCAGCGGTCCAAATTCCTGCTGATGGATGCTTTAAAATTAAGCATTGAGGACCCAAGTCATGAAGGAGAGGGAATACCACTATATGATGCGATCAAGTGTATGAGAACATTCTTTGGATGGAAAGAACCCTATGTTGTTAAACCACACGAAAAGGGAATAAATCCGAATTATCTGCTGTCATGGAAGCAAGTACTGGCAGAACTGCAGGACATTGAGAATGAGGGGAAGATTCCAAGAACTAAAAACATGAAGAAAACGAGTCAGCTAAAGTGGGCACTTGGTGAGAACATGGCACCAGAGAAGGTAGACTTTGACGACTGTAAAGATATAAGCGATTTGAAGCAATATGATAGTGACGAACCTAAATTAAGGTCACTTTCAAGTTGGATCCAGAATGAGTTCAACAAGGCATGCGAGCTGACCGATTCAATCTGGATAGAGCTCGATGAGATTGGAGAAGATGTGGCTCCAATTGAACACATTGCAAGCATGAGAAGGAATTACTTCACAGCAGAGGTGTCTCATTGCAGAGCCACAGAATATATAATGAAGGGGGTATACATTAATACTGCCTTGCTTAATGCATCCTGTGCAGCAATGGATGATTTCCAACTAATTCCCATGATAAGCAAATGTAGAACTAAAGAGGGAAGGCGAAAGACCAATTTGTACGGTTTCATCATAAAAGGAAGATCTCACTTAAGGAATGACACCGACGTGGTAAACTTTGTGAGCATGGAGTTTTCTCTCACTGACCCAAGACTTGAGCCACACAAATGGGAGAAGTACTGTGTTCTTGAGATAGGAGATATGCTTCTAAGAAGTGCCATAGGCCAGGTGTCAAGGCCCATGTTCTTGTATGTAAGGACAAATGGAACCTCAAAAATTAAAATGAAATGGGGAATGGAAATGAGGCGTTGCCTCCTTCAGTCACTTCAACAAATCGAGAGTATGATTGAAGCCGAGTCCTCTGTCAAGGAGAAAGACATGACCAAAGAGTTTTTTGAGAATAAATCAGAAACATGGCCCATTGGAGAGTCCCCCAAAGGAGTGGAAGAAGGTTCCATTGGGAAGGTCTGCAGGACTTTATTAGCTAAGTCAGTATTCAATAGCCTGTATGCATCTCCACAATTAGAAGGATTTTCAGCTGAATC
			AAGAAAACTGCTCCTTGTTGTTCAGGCTCTTAGGGACAATCTGGAACCTGGGACCTTTGATCTTGGGGGGCTATATGAAGCAATTGAGGAGTGCCTGATTAATGATCCCTGGGTTTTGCTTAATGCTTCTTGGTTCAACTCCTTCCTAACACATGCATTAAGA------TAG
		</sequence>
		<sequence>
			<taxon idref="26107|human|NorthAmerica|19800615|H1N1"/>
			ATGGAAGATTTTGTGCGACAATGCTTCAATCCGATGATTGTCGAGCTTGCGGAAAAGGCAATGAAAGAGTATGGAGAGGATCTGAAAATCGAAACAAACAAATTTGCAGCAATATGCACTCACTTGGAAGTATGCTTCATGTATTCAGATTTTCATTTCATCAATGAGCAAGGCGAGTCAATAATAGTAGAGCTTGATGACCCAAACGCACTTTTGAAGCACAGATTTGAAATAATAGAGGGAAGAGACCGCACAATGGCATGGACAGTTGTAAACAGTATTTGCAACACCACAGGAGCTGAGAAACCGAAGTTTCTGCCAGATTTGTATGATTACAAGGAGAATAGATTCATCGAGATTGGAGTGACAAGGAGGGAAGTTCACATATACTATCTGGAAAAGGCCAATAAAATTAAATCTGAGAAGACACACATCCACATTTTCTCATTCACTGGGGAAGAAATGGCCACAAAGGCCGACTACACTCTCGATGAAGAAAGCAGGGCTAGGATCAAAACCAGACTATTCACCATAAGACAAGAAATGGCTAGCAGAGGCCTCTGGGATTCCTTTCGTCAGTCCGAGAGAGGCGAAGAAACAATTGAAGAAAGATTTGAAATCACAGGAACAATGCGCAGGCTCGCCGACCAAAGTCTCCCGCCGAACTTCTCCTGCCTTGAGAATTTTAGAGCCTATGTGGATGGATTCGAACCGAACGGCTACATTGAGGGCAAGCTTTCTCAAATGTCCAAAGAAGTAAATGCTAGAATTGAACCTTTTCTGAAA---ACAACACCACGACCAATTAGACTTCCGGATGGG------------CCTCCTTGTTCTCAGCGGTCCAAATTCCTGCTGATGGATGCTTTAAAATTAAGCATTGAGGACCCAAGTCATGAAGGAGAGGGAATACCACTATATGATGCGATCAAGTGTATGAGAACATTCTTTGGATGGAAAGAACCCTATGTTGTCAAACCACACGAAAAGGGAATAAATCCGAATTATCTGCTGTCATGGAAGCAAGTACTGGCAGAACTGCAGGACATTGAGAATGAGGAGAAGATTCCAAGAACTAAAAACATGAAGAAAACGAGTCAGCTAAAGTGGGCACTTGGTGAGAACATGGCACCAGAGAAGGTAGACTTTGACGACTGTAAAGATATAAGCGATTTGAAGCAATATGATAGTGACGAACCTGAACTAAGGTCACTTTCAAGTTGGATCCAGAATGAGTTCAACAAGGCGTGCGAGCTGACCGATTCAATCTGGATAGAACTTGATGAGATTGGAGAAGATGTGGCTCCAATTGAACACATTGCAAGCATGAGAAGGAATTACTTCACAGCAGAGGTGTCTCATTGCAGAGCCACAGAATATATAATGAAGGGGGTATACATTAATACTGCCTTGCTTAATGCATCCTGTGCAGCAATGGATGATTTCCAACTAATTCCCATGATAAGCAAATGTAGAACTAAAGAGGGAAGGCGAAAGACCAATTTGTACGGTTTCATCATAAAAGGAAGATCTCACTTAAGGAATGACACCGATGTGGTAAACTTTGTGAGCATGGAGTTTTCTCTCACTGACCCAAGACTTGAGCCACACAAATGGGAGAAGTACTGTGTTCTTGAGATAGGAGATATGCTTCTAAGAAGTGCCATAGGCCAGGTGTCAAGGCCCATGTTCTTGTATGTAAGGACAAATGGAACCTCAAAAATTAAAATGAAATGGGGAATGGAGATGAGGCGTTGCCTCCTCCAGTCACTTCAACAAATAGAGAGTATGATTGAAGCCGAGTCCTCTGTCAAGGAAAAAGACATGACCAAAGAGTTTTTTGAGAATAGGTCAGAAACATGGCCCATTGGAGAGTCCCCCAAAGGAGTGGAAGAAGGTTCCATTGGGAAGGTCTGCAGGACTTTATTAGCTAAGTCAGTATTCAATAGCCTGTATGCATCTCCACAATTAGAAGGATTTTCAGCTGAATC
			AAGAAAACTGCTCCTTGTTGTTCAGGCTCTTAGGGACAATCTGGAACCTGGGACCTTTGATCTTGGGGGGCTATATGAAGCAATTGAGGAGTGCCTGATTAATGATCCCTGGGTTTTGCTTAATGCTTCTTGGTTCAACTCCTTCCTAACACATGCATTAAGA------TAG
		</sequence>
		<sequence>
			<taxon idref="26373|human|NorthAmerica|19810615|H1N1"/>
			ATGGAAGATTTTGTGCGACAATGCTTCAATCCGATGATTGTCGAGCTTGCGGAAAAGGCAATGAAAGAGTATGGAGAGGATCTGAAAATCGAAACAAACAAATTTGCAGCAATATGCACTCACTTGGAAGTATGCTTCATGTATTCAGATTTTCATTTCATCAATGAGCAAGGCGAGTCAATAATAGTAGAGCTTGATGACCCAAACGCACTTTTGAAGCACAGATTTGAAATAATAGAGGGAAGAGATCGCACAATGGCATGGACAGTTGTAAACAGTATTTGCAACACCACAGGAGCTGAGAAACCGAAGTTTCTGCCAGATTTGTATGATTACAAGGAGAATAGATTCATCGAGATTGGAGTGACAAGGAGGGAAGTTCACATATACTATCTGGAGAAGGCCAATAAAATTAAATCTGAGAAGACACACATCCACATTTTCTCATTCACTGGGGAAGAAATGGCCACAAAGGCCGACTACACTCTCGATGAAGAAAGCAGAGCTAGGATCAAAACCAGACTATTCACCATAAGACAAGAAATGGCTAGCAGAGGCCTCTGGGATTCCTTTCGTCAGTCCGAGAGAGGCGAAGAAACAATTGAAGAAAGATTTGAAATCACAGGAACAATGCGCAGGCTCGCTGATCAAAGTCTCCCGCCGAACTTCTCCTGCCTTGAGAATTTTAGAGCCTATGTGGATGGATTCGAACCGAACGGCTACATTGAGGGCAAGCTTTCTCAAATGTCCAAAGAAGTAAATGCTAGAATTGAACCTTTTCTGAAA---ACAACACCACGACCAATTAGACTTCCGGATGGG------------CCTCCTTGTTCTCAGCGGTCCAAATTCCTGCTGATGGATGCTTTAAAATTAAGCATTGAGGACCCAAGTCATGAAGGAGAGGGAATACCACTATATGATGCGATCAAGTGTATGAGAACATTCTTTGGATGGAAAGAACCCTATGTTGTTAAACCACACGAAAAGGGAATAAATCCGAATTATCTGCTGTCATGGAAGCAAGTACTGGCAGAACTGCAGGACATTGAGAATGAGGAGAAGATTCCAAGAACTAAAAACATGAAGAAAACGAGTCAGCTAAAGTGGGCACTTGGTGAGAACATGGCACCAGAGAAGGTAGACTTTGACGACTGTAAAGATATAAGCGATTTGAAGCAATATGATAGTGACGAACCTGAATTAAGGTCACTTTCAAGTTGGATCCAGAATGAGTTCAACAAGGCATGCGAGCTGACCGATTCAATCTGGATAGAGCTCGATGAGATTGGAGAAGATGTGGCTCCAATTGAACACATTGCAAGCATGAGAAGGAATTACTTCACAGCAGAGGTGTCTCATTGCAGAGCCACAGAATATATAATAAAGGGGGTATACATTAATACTGCCTTGCTTAATGCATCCTGTGCAGCAATGGATGATTTCCAACTAATTCCCATGATAAGCAAATGTAGAACTAAAGAGGGAAGGCGAAAGACCAATTTGTACGGTTTCATCATAAAAGGAAGATCTCACTTAAGGAATGACACCGACGTGGTAAACTTTGTGAGCATGGAGTTTTCTCTCACTGACCCAAGACTTGAGCCACACAAATGGGAGAAGTACTGTGTTCTTGAGATAGGAGATATGCTTCTAAGAAGTGCCATAGGCCAGGTGTCAAGGCCCATGTTCTTGTATGTAAGGACAAATGGAACCTCAAAAATTAAAATGAAATGGGGAATGGAGATGAGGCGTTGCCTCCTCCAGTCACTTCAACAAATAGAGAGTATGATTGAAGCTGAGTCCTCTGTCAAGGAGAAAGACATGACCAAAGAGTTTTTTGAGAATAGATCAGAAACATGGCCCATTGGAGAGTCCCCCAAAGGAGTGGAAGAAGGTTCCATTGGGAAGGTCTGCAGGACTTTATTAGCTAAGTCAGTATTCAATAGCCTGTATGCATCTCCACAATTAGAAGGATTTTCAGCTGAATC
			AAGAAAACTGCTCCTTATTGTTCAGGCTCTTAGGGACAATCTGGAACCTGGGACCTTTGATCTTGGGGGGCTATATGAAGCAATTGAGGAGTGCCTGATTAATGATCCCTGGGTTTTGCTTAATGCTTCTTGGTTCAACTCCTTCCTGACACATGCATTAAGA------TAG
		</sequence>
		<sequence>
			<taxon idref="24127|human|NorthAmerica|19830615|H1N1"/>
			ATGGAAGATTTTGTGCGACAATGCTTCAATCCGATGATTGTCGAGCTTGCGGAAAAGGCAATGAAAGAATATGGAGAGGATCTGAAAATCGAAACAAACAAATTTGCAGCAATATGCACTCACTTGGAAGTATGCTTCATGTATTCAGATTTTCATTTCATCAATGAGCAAGGCGAGTCAATGGTAGTAGAGCTTGATGACCCAAACGCACTTTTGAAGCACAGATTTGAAATAATAGAGGGAAGAGATCGCACAATGGCATGGACAGTTGTGAACAGTATTTGCAACACCACAGGAGCTGAGAAACCGAAGTTTCTGCCAGATTTGTATGATTACAAGGAGAATAGATTCATCGAGATTGGAGTGACAAGGAGGGATGTTCACATATACTATCTGGAAAAGGCCAATAAAATTAAATCTGAGAAGACACACATCCACATTTTCTCATTCACTGGGGAAGAAATGGCCACAAAGGCCGACTACACTCTTGATGAAGAAAGCAGGGCTAGGATCAAAACCAGACTATTCACCATAAGACAAGAAATGGCTAGCAGAGGCCTCTGGGATTCCTTTCGTCAGTCCGAGAGAGGCGAAGAAACAATTGAAGAAAGATTTGAAATCACAGGAACAATGCGCAGGCTCGCTGATCAAAGTCTCCCGCCGAACTTCTCCTGCCTTGAGAATTTTAGAGCCTATGTGGATGGATTCGAACCGAACGGCTACATTGAGGGCAAGCTTTCTCAAATGTCCAAAGAAGTAAATGCTAGAATTGAACCTTTTCTGAAA---ACAACACCACGACCAATTAGACTTCCGGATGGG------------CCTCCTTGTTCTCAGCGGTCCAAATTCCTGCTGATGGATGCTTTAAAATTAAGCATTGAGGACCCAAGTCATGAAGGAGAGGGAATACCACTATATGATGCGATCAAGTGTATGAGAACATTCTTTGGATGGAAAGAACCCTATGTTGTTAAACCACACGAAAAGGGAATAAATCCGAATTATCTACTGTCATGGAAGCAAGTACTGGCAGAACTGCAGGACATTGAGAATGAGGAGAAGATTCCAAGAACTAAAAACATGAAGAAAACGAGTCAGCTAAAGTGGGCACTTGGTGAGAACATGGCACCAGAGAAGGTAGACTTTGACGACTGTAAAGATATAAGCGATTTGAAGCAATATGATAGTGACGAACCTGAATTAAGGTCACTTTCAAGTTGGATCCAGAATGAGTTCAACAAGGCATGCGAGCTGACCGATTCAATCTGGATAGAGCTCGATGAGATTGGAGAAGATGTGGCTCCAATTGAACACATTGCAAGCATGAGAAGGAACTACTTCACAGCAGAGGTGTCTCATTGCAGAGCCACAGAATATATAATAAAGGGGGTATACATTAATACTGCCTTGCTTAATGCATCCTGTGCAGCAATGGATGATTTCCAACTAATTCCCATGATAAGCAAATGTAGAACTAAAGAGGGAAGGCGAAAGACCAATTTGTACGGTTTCATCATAAAAGGAAGATCTCACTTAAGGAATGACACCGACGTGGTAAACTTTGTGAGCATGGAGTTTTCTCTCACTGACCCAAGACTTGAGCCACACAAATGGGAGAAGTACTGTGTTCTTGAGATAGGAGATATGCTTCTAAGGAGTGCCATAGGCCAGGTGTCAAGGCCCATGTTCTTGTATATAAGGACAAATGGAACCTCAAAAATTAAAATGAAATGGGGAATGGAGATGAGGCGTTGCCTCCTCCAGTCACTTCAACAAATAGAGAGTATGATTGAAGCTGAGTCCTCTGTCAAGGAGAAAGACATGACCAAAGAGTTTTTTGAGAATAGAACAGAAACATGGCCCATCGGAGAATCCCCCAAAGGAGTGGAAGAAGGTTCCATTGGGAAGGTCTGCAGGACTTTATTAGCTAAGTCAGTATTCAATAGCCTGTATGCATCTCCACAATTAGAAGGATTTTCAGCTGAATC
			AAGAAAACTGCTCCTTATTGTTCAGGCTCTTAGGGACAATCTGGAACCTGGGACCTTTGATCTTGGGGGGCTATATGAAGCAATTGAGGAGTGCCTGATTAATGATCCCTGGGTTTTGCTTAATGCTTCTTGGTTCAACTCCTTCCTAACACATGCATTAAGA------TAG
		</sequence>
		<sequence>
			<taxon idref="23641|human|NorthAmerica|19800615|H1N1"/>
			ATGGAAGATTTTGTGCGACAATGCTTCAATCCGATGATTGTCGAGCTTGCGGAAAAGGCAATGAGAGAGTATGGAGAGGATCTGAAAATCGAAACAAACAAATTTGCAGCAATATGCACTCACTTGGAAGTATGCTTCATGTATTCAGATTTTCATTTCATCAATGAGCAAGGCGAGTCAATAATAGTAGAGCCTGAAGACCCAAACGCACTTTTGAAGCACAGATTTGAAATAATAGAGGGAAGAGATCGCACAATGGCATGGACAGTTGTAAACAGTATTTGCAACACCACAGGAGCTGAGAAACCGAAGTTTCTGCCAGATTTGTATGATTACAAGGAGAATAGATTCATCGAGATTGGAGTGACAAGGAGGGAAGTTCACATATACTATCTGGAAAAGGCCAATAAAATTAAATCTGAGAAAACACACATCCACATTTTCTCATTCACTGGGGAAGAAATGGCCACAAAGGCCGACTACACTCTCGATGAAGAAAGCAGGGCTAGGATCAAAACCAGACTATTCACCATAAGACAAGAAATGGCTAGCAGAGGCCTCTGGGATTCCTTTCGTCAGTCCGAGAGAGGCGAAGAAACAATTGAAGAAAGATTTGAAATCACAGGAACAATGCGCAGGCTCGCTGACCAAAGTCTCCCGCCGAACTTCTCCTGCCTTGAGAATTTTAGAGCCTATGTGGATGGATTCGAACCGAACGGCTACATTGAGGGCAAGCTTTCTCAAATGTCCAAAGAAGTAAATGCTAGAATTGAACCTTTTCTGAAA---ACAACACCACGACCAATTAGACTTCCGGATGGG------------CCTCCTTGTTCTCAGCGGTCCAAATTCCTGCTGATGGATGCTTTAAAATTAAGCATTGAGGACCCAAGTCATGAAGGAGAGGGAATACCACTATATGATGCGATCAAGTGTATGAGAACATTCTTTGGATGGAAAGAACCCTATGTTGTTAAACCACACGAAAAGGGAATAAATCCGAATTATCTGCTGTCATGGAAGCAAGTACTGGCAGAACTGCAGGACATTGAGAATGAGGAGAAGATTCCAAGAACTAAAAACATGAAGAAAACGAGTCAGCTAAAGTGGGCACTTGGTGAGAACATGGCACCAGAGAAGGTAGACTTTGACGACTGTAAAGATATAAGCGATTTGAAGCAATATGATAGTGACGAACCTGAATTAAGGTCACTTTCAAGTTGGATCCAGAATGAGTTCAACAAGGCATGCGAACTGACCGATTCAATCTGGATAGAGCTCGATGAGATTGGAGAAGATGTGGCTCCAATTGAACACATTGCAAGCATGAGAAGGAATTACTTCACAGCAGAGGTGTCTCATTGCAGAGCCACAGAATATATAATGAAGGGGGTATACATTAATACTGCCTTGCTTAATGCATCCTGTGCAGCAATGGATGATTTCCAACTAATTCCCATGATAAGCAAATGTAGGACTAAAGAGGGAAGGCGAAAGACCAATTTGTACGGTTTCATCATAAAAGGAAGATCTCACTTAAGGAATGACACCGACGTGGTAAACTTTGTGAGCATGGAGTTTTCTCTCACTGACCCAAGACTTGAGCCACACAAATGGGAGAAGTACTGTGTTCTTGAGATAGGAGATATGCTTCTAAGAAGTGCCATAGGCCAGGTGTCAAGGCCCATGTTCTTGTATGTAAGGACAAATGGAACCTCAAAAATTAAAATGAAATGGGGAATGGAGATGAGGCGTTGCCTCCTCCAGTCACTTCAACAAATAGAGAGTATGATTGAAGCTGAGTCCTCTGTCAAGGAGAAAGACATGACCAAAGAGTTTTTTGAGAATAGATCAGAAACATGGCCCATTGGAGAGTCCCCCAAAGGAGTGGAAGAAGGTTCCATTGGGAAGGTCTGCAGGACTTTATTAGCTAAGTCAGTATTCAATAGCCTGTATGCATCTCCACAATTAGAAGGATTTTCAGCTGAATC
			AAGAAAACTGCTCCTTATTGTTCAGGCTCTTAGGGACAATCTGGAACCTGGGACCTTTGATCTTGGGGGGCTATATGAAGCAATTGAGGAGTGCCTGATTAATGATCCCTGGGTTTTGCTTAATGCTTCTTGGTTCAACTCCTTCCTAACACATGCATTAAGA------TAG
		</sequence>
		<sequence>
			<taxon idref="1002397|human|SouthernEurope|19890102|H1N1"/>
			ATGGAAGATTTTGTGCGACAATGTTTCAATCCGATGATTGTCGAGCTTGCGGAAAAGGCAATGAAAGAGTATGGAGAGGATCTGAAAATTGAAACAAACAAATTTGCAGCAATATGCACTCACTTGGAAGTATGCTTCATGTATTCAGATTTTCATTTCATCAATGAGCAAGGCGAGTCAATAATAGTAGAGCCTGAAGACCCAAACGCACTTTTGAAGCATAGATTTGAAATAATAGAGGGAAGAGATCGCACAATGGCATGGACAGTTGTAAACAGTATCTGCAACACCACAGGAGCTGAGAAACCGAAGTTTCTGCCAGATTTGTATGATTACAAGGAGAATAGATTCATCGAGATTGGAGTAACAAGGAGGGAAGTTCACATATACTATCTGGAAAAGGCCAACAAAATTAAATCTGAGAAGACACACATCCACATTTTCTCATTTACTGGGGAAGAAATGGCCACAAAGGCCGACTACACTCTCGATGAAGAAAGCAGGGCTAGAATCAAAACCAGACTATTCACCATAAGACAAGAAATGGCTAGCAGAGGCCTCTGGGATTCCTTTCGTCAGTCCGAGAGAGGCGAAGAAACAATTGAAGAAAGATTTGAAATCACAGGAACAATGCTCAGGCTCGCTGACCAAAGTCTCCCGCCGAACTTCTCCTGCCTTGAGAATTTTAGAGCCTATGTGGATGGATTCGAACCGAACGGCTACATTGAGGGCAAGCTTTCTCAAATGTCCAAAGAAGTAAACGCTAAAATTGAACCTTTTCTGAGA---ACAACACCACGACCAATTAGACTTCCGGATGGG------------CCTCCTTGTTCTCAGCGGTCCAAATTCCTGTTGATGGATGCTTTAAAATTAAGCATTGAGGACCCAAGTCATGAAGGAGAGGGAATACCACTATATGATGCGATCAAGTGTATGAGAACATTCTTTGGATGGAAAGAACCCCATGTTGTTAAACCACACGAAAAGGGAATAAATCCGAATTATCTACTGTCATGGAAGCAAGTACTGGCAGAGTTGCAGGACATTGAGAATGAAGAGAAGATTCCAAGAACCAAAAATATGAAGAAAACGAGTCAGTTAAAGTGGGCACTTGGTGAGAACATGGCACCAGAGAAGGTAGACTTTGACGACTGTAAAGATATAAGCGATTTGAAGCAATATGATAGTGACGAACCTGAATTAAGGTCACTTTCAAGCTGGATCCAGAGTGAGTTCAACAAGGCATGCGAGCTGACCGATTCAATCTGGATAGAGCTCGATGAGATTGGAGAAGATGTGGCTCCAATTGAACACATTGCAAGCATGAGAAGGAATTACTTCACAGCGGAGGTGTCTCATTGCAGAGCCACAGAATATATAATGAAGGGGGTATACATTAATACTGCTTTGCTCAATGCATCCTGTGCAGCAATGGATGATTTCCAACTAATCCCAATGATAAGCAAATGTAGAACTAAAGAGGGAAGGCGAAAGACCAATTTGTACGGTTTCATCATAAAAGGAAGATCTCACTTAAGGAATGACACCGATGTGGTAAACTTTGTGAGCATGGAGTTTTCTCTCACTGACCCAAGACTTGAGCCACACAAATGGGAGAAGTACTGTGTTCTTGAAGTAGGAGATATGCTTCTAAGAAGTGCCATAGGCCAGGTGTCAAGGCCCATGTTCTTGTATGTAAGGACAAATGGAACCTCAAAAATTAAAATGAAATGGGGAATGGAGATGAGGCGTTGCCTCCTCCAGTCACTTCAACAAATAGAGAGTATGATTGAAGCTGAGTCCTCTGTCAAGGAGAAAGACATGACCAAAGAGTTTTTTGAGAATAGATCTGAAACATGGCCTATTGGAGAGTCCCCCAAAGGAGTGGAAGAAGGTTCCATTGGGAAGGTCTGCAGGACTTTATTGGCTAAGTCTGTATTCAATAGCCTGTATGCATCTCCACAATTAGAAGGATTTTCAGCTGAATC
			AAGAAAACTACTCCTTATTGTTCAGGCTCTTAGGGACAATCTGGAACCTGGGACCTTTGATCTTGGGGGGCTATATGAAGCAATTGAGGAGTGCCTGATTAATGATCCCTGGGTTTTGCTTAATGCTTCTTGGTTTAACTCCTTCCTAACACATGCATTAAGA------TAG
		</sequence>
		<sequence>
			<taxon idref="1000980|swine|EastAsia|20040615|H1N1"/>
			ATGGAAGATTTTGTGCGACAATGCTTCAATCCGATGATTGTCGAGCTTGCGGAAAAGGCAATGAAAGAGTATGGAGAGGATCTGAAAATCGAAACAAACAAATTTGCAGCAATATGCACTCACTTGGAAGTATGCTTCATGTATTCAGATTTTCATTTCATCAATGAGCAAGGCGAGTCAATAATAGTAGAGCCTGAAGACCCAAACGCACTTTTGAAGCACAGATTTGAAATAATAGAGGGAAGAGATCGCACAATGGCATGGACAGTTGTAAATAGTATTTGCAACACCACAGGAGCTGAGAAACCAAGGTTTCTGCCAGATTTGTATGATTACAAGGAGAATAGATTCATCGAGATTGGAGTGACAAGGAGGGAAGTTCACATATACTATCTGGAAAAGGCCAATAAAATTAAATCTGAGAAGACACACATCCACATTTTCTCATTCACTGGGGAAGAAATGGCCACAAAGGCCGACTACACTCTCGATGAAGAAAGCAGGGCTAGGATCAAAACCAGACTATTCACCATAAGACAAGAAATGGCTAGCAGAGGCCTCTGGGATTCCTTTCGTCAGTCCGAGAGAGGCGAAGAAACAATTGAAGAAAGATTTGAAATCACAGGAACAATGCGCAGGCTCGCTGACCAAAGTCTCCCGCCGAACTTCTCCTGCCTTGAGAATTTTAGAGCCTATGTGGATGGATTCGAACCGAACGGCTACATTGAGGGCAAGCTTTCTCAAATGTCCAAAGAAGTAAATGCTAGAATTGAACCTTTTCTGAAA---ACAACACCACGACCAATTAGACTTCCGGATGGG------------CCTCCTTGTTCTCAGCGGTCCAAATTCCTGCTGATGGATGCTTTAAAATTAAGCATTGAGGACCCAAGTCATGAAGGAGAGGGAATACCACTATATGATGCGATCAAGTGTATGAGAACATTCTTTGGATGGAAAGAACCCTATGTTGTTAAACCACACGAAAAGGGAATAAATCCGAATTATCTGCTGTCATGGAAGCAAGTACTGGCAGAACTGCAGGACATTGAGAATGAGGAGAAGATTCCAAGAACTAAAAACATGAAGAAAACGAGTCAGCTAAAGTGGGCACTTGGTGAGAACATGGCACCAGAGAAGGTAGACTTTGACGACTGTAAAGATATAAGCGATTTAAAGCAATATGATAGTGACGAACCTGAATTAAGGTCACTTTCAAGTTGGATCCAGAATGAGTTCAACAAGGCATGCGAGCTGACCGATTCAATCTGGATAGAGCTTGATGAGATTGGAGAAGATGTGGCTCCAATTGAACACATTGCAAGCATGAGAAGGGACTACTTCACAGCAGAGGTGTCTCATTGCAGAGCCACAGAATATATAATGAAGGGGGTATACATTAATACTGCCTTGCTTAATGCATCCTGTGCAGCAATGGATGATTTCCAACTAATTCCCATGATAAGCAAATGTAGAACTAAAGAGGGAAGGCGAAAGACCAATTTGTACGGTTTCATCATAAAAGGAAGATCTCACTTAAGGAATGACACCGATGTGGTAAATTTTGTGAGCATGGAGTTTTCTCTCACTGACCCAAGACTTGAGCCACACAAATGGGAGAAGTACTGTGTTCTTGAGATAGGAGATATGCTTCTAAGAAGTGCCATAGGCCAGGTGTCAAGGCCCATGTTCTTGTATGTAAGGACAAATGGAACCTCAAAAATCAAAATGAAATGGGGAATGGAGATGAGGCGTTGCCTCCTCCAGTCACTTCAACAAATAGAGAGTATGATTGAAGCTGAGTCCTCTGTCAAGGAGAAAGACGTGACCAAAGAGTTTTTTGAGAATAGATCTGAAACATGGCCCATTGGAGAGTCCCCCAAAGGAGTGGAAGAAGGTTCCATTGGGAAGGTCTGCAGGACTTTATTAGCTAAGTCAGTATTCAATAGCCTGTATGCATCTCCACAATTAGAAGGATTTTCAGCTGAATC
			AAGAAAACTGCTCCTTATTGTTCAGGCTCTTAGGGACAATCTGGAACCTGGGACCTTTGATCTTGGGGGGCTATATGAAGCAATTGAGGAGTGCCTGATTAATGATCCCTGGGTTTTGCTTAATGCTTCTTGGTTTAACTCCTTCCTGACACATGCATTAAGA------TAG
		</sequence>
		<sequence>
			<taxon idref="1012079|human|MidwestSouthAmerican|20090114|H1N1"/>
			ATGGAAGATTTTGTACGACAATGCTTCAATCCGATGATTGTCGAGCTTGCAGAAAAAGCAATGAAAGAGTATGGAGAGGACCTGAAAATCGAAACAAACAAATTTGCAGCAATATGCACCCACTTGGAAGTGTGCTTCATGTATTCAGATTTTCATTTCATCAATGAGCAAGGCGAATCAATAATAGTAGAGCCTGAGGACCCGAATGCACTTTTAAAGCACAGATTTGAGATAATAGAGGGACGAGATCGTACAATGGCATGGACAGTTGTAAACAGTATTTGCAACACCACAGGAGCTGAGAAACCAAAGTTTCTGCCAGATCTGTATGATTACAAAGAGAATAGATTCATCGAGATTGGAGTGACAAGGAGGGAAGTTCACATATACTATCTGGAAAAGGCCAACAAAATTAAATCTGAGAAGACACACATTCACATTTTCTCATTCACCGGCGAAGAAATGGCCACAAAGGCTGATTACACTCTCGATGAGGAAAGCAGAGCTAGGATTAAAACCAGATTGTTCACCATAAGACAAGAAATGGCAAGCAGAGGTCTTTGGGACTCCTTTCGTCAGTCCGAAAGAGGCGAAGAAACAATTGAAGAAAGATTTGAAATCACAGGGACAATGCGCAGGCTCGCTGACCAAAGCCTTCCGCCGAACTTCTCCTGCATTGAGAATTTTAGAGCCTATGTGGATGGATTTGAACCGAACGGCTACATTGAGGGCAAGCTTTCTCAAATGTCCAAAGAAGTAAATGCTAGAATTGAGCCTTTTTTGAAA---ACAACACCTCGACCAATTAGACTTCCGAATGGG------------CCTCCTTGTTTTCAGCGGTCAAAATTCCTGCTGATGGATTCTTTAAAATTAAGCATTGAGGATCCAGATCATGAAGGTGAGGGGATACCACTATATGATGCAATCAAGTGTATGAGGACATTCTTTGGATGGAAAGAACCCACTGTTGTCAAGCCACACGAGAAGGGAATAAATCCAAATTATCTGTTGTCGTGGAAGCAAGTATTGGAAGAGCTGCAGGACATTGAGAGTGAGGAGAAGATTCCAAGAACAAAAAACATGAAAAAAACTAGTCAGCTAAAGTGGGCACTTGGTGAGAACATGGCACCAGAGAAGGTGGATTTTGATGACTGTAAAGATATAAGCGATTTGAAGCAATATGACAGTGACGAACCTGAATTAAGATCATTTTCAAGTTGGATCCAGAATGAGTTCAACAAGGCATGCGAGCTGACCGATTCAATCTGGATAGAGCTTGATGAGATTGGAGAAGATGTGGCTCCGATTGAACACATTGCAAGCATGAGAAGGAATTACTTCACAGCTGAGGTGTCCCACTGCAGAGCAACAGAATATATAATGAAGGGGGTATACATTAATACTGCTTTGCTCAATGCATCCTGTGCAGCAATGGATGATTTCCAACTAATTCCCATGATAAGCAAATGTAGAACTAAAGAGGGAAGGAGAAAGACCAATTTGTACGGCTTCATCATAAAAGGAAGATCTCACTTAAGGAATGACACCGATGTGGTAAACTTTGTGAGCATGGAGTTTTCCCTCACTGACCCAAGACTTGAGCCACACAAATGGGAGAAGTACTGCGTTCTTGAGATAGGAGATATGCTTCTAAGGAGTGCAATAGGCCAAGTGTCAAGGCCCATGTTCTTGTATGTAAGGACAAATGGAACCTCAAAAATTAAAATGAAATGGGGAATGGAGATGAGGCGTTGCCTCCTCCAATCCCTCCAACAAATAGAGAGCATGATTGAAGCTGAGTCCTCTGTCAAAGAGAAAGACATGACAAAAGAGTTTTTTGAGAATAAATCAGAAACATGGCCCATTGGAGAGTCACCAAAAGGAGTGGAAGAAGGTTCCATTGGGAAAGTATGCAGGACACTGTTGGCCAAGTCAGTATTCAATAGCCTGTATGCATCTCCACAATTAGAAGGATTTTCAGCTGAGTC
			AAGAAAGTTGCTCCTCATTGTTCAGGCTCTTAGGGACAATCTGGAACCTGGGACCTTTGATCTTGGGGGGCTATATGAAGCAATTGAGGAGTGCCTGATTAATGATCCCTGGGTTTTGCTTAATGCTTCTTGGTTCAACTCCTTCCTAACACATGCATTGAGA------TAG
		</sequence>
		<sequence>
			<taxon idref="1014410|human|SouthernSouthAmerica|20010615|H1N1"/>
			ATGGAAGATTTTGTGCGACAATGCTTCAATCCGATGATTGTCGAGCTTGCGGAAAAGGCAATGAAAGAGTATGGAGAGGACCTGAAAATCGAAACAAACAAATTTGCAGCAATATGTACTCACTTGGAAGTATGCTTCATGTATTCAGATTTTCATTTCATTAATGAGCAAGGCGAATCAATAATAGTAGAGCCTGAGGACCCAAATGCACTTTTAAAACACAGATTTGAGATAATAGAAGGACGAGATCGTACAATGGCATGGACAGTTGTAAACAGTATTTGCAACACCACAGGAGCTGAGAAACCAAAGTTTCTGCCAGATCTGTATGATTACAAGGAGAATAGATTCATCGAGATTGGAGTGACAAGGAGGGAAGTTCACATATACTATCTGGAAAAGGCCAACAAAATTAAATCTGAAAAGACACACATTCACATTTTTTCATTCACTGGCGAAGAAATGGCCACAAAGGCCGATTACACTCTCGATGAAGAAAGCAGGGCTAGGATTAAAACCAGACTATTCACCATAAGACAAGAAATGGCAAGCAGAGGTCTTTGGGACTCCTTTCGTCAGTCCGAAAGAGGCGAAGAAACAATTGAAGAAAGATTTGAAATCACAGGGACAATGCGCAGGCTTGCTGACCAAAGCCTTCCGCCGAACTTCTCCTGCATTGAGAATTTTAGAGCCTATGTGGATGGATTTGAACCGAACGGCTACATTGAGGGCAAGCTTTCTCAAATGTCCAAAGAAGTAAATGCTAGAATTGAGCCTTTTTTGAAA---ACAACACCACGACCAATTAGACTTCCGGATGGG------------CCTCCTTGTTTTCAGAGGTCAAAATTCCTGCTGATGGATTCTTTAAAATTAAGCATTGAGGATCCAAATCACGAAGGAGAGGGAATACCACTATATGATGCAATCAAGTGTATGAGAACATTCTTTGGATGGAAAGAACCCTCTGTTGTCAAGCCACACGAGAAGGGAATAAATCCGAATTATCTGCTGTCATGGAAGCAGGTATTGGAAGAGCTGCAGGACATTGAGAGTGAGGAGAAGATTCCAAGAACAAAGAACATGAAAAAAACGAGTCAGCTAAAGTGGGCACTTGGTGAGAACATGGCACCAGAGAAAGTTGATTTTGATGACTGTAAAGATATAAGCGATTTGAAGCAATATGATAGTGACGAACCTGAATTAAGGTCATTTTCAAGTTGGATCCAGAATGAATTCAACAAGGCATGCGAGCTGACCGATTCAATCTGGATAGAGCTTGATGAGATTGGAGAAGATGTGGCTCCGATTGAACACATTGCAAGCATGAGAAGAAATTACTTCACAGCTGAGGTGTCCCATTGCAGGGCCACAGAATATATAATGAAGGGGGTATACATTAATACTGCTTTGCTTAATGCATCCTGTGCAGCAATGGATGATTTCCAACTAATTCCCATGATAAGCAAATGTAGAACTAAAGAGGGAAGGAGAAAGACCAATTTGTACGGCTTTATCATAAAAGGAAGATCTCACTTAAGGAATGACACCGATGTGGTAAACTTTGTGAGCATGGAATTTTCCCTCACTGACCCAAGACTTGAGCCACACAAATGGGAGAAGTACTGTGTTCTCGAGATAGGAGATATGCTTCTAAGGAGTGCAATAGGCCAAGTGTCAAGGCCCATGTTCTTGTATGTAAGGACAAATGGAACCTCAAAAATTAAAATGAAATGGGGAATGGAGATGAGGCGTTGCCTCCTCCAATCCCTTCAACAAATAGAGAGCATGATTGAAGCTGAATCCTCTGTCAAGGAGAAAGACATGACAAAAGAGTTTTTTGAGAGTAGATCAGAAACATGGCCCATTGGAGAGTCACCAAAAGGAGTGGAAGAAGGTTCCATTGGAAAAGTATGCAGGACACTATTGGCCAAGTCAGTATTCAATAGTCTGTATGCATCGCCACAATTAGAAGGATTTTCAGCTGAGTC
			AAGAAAGTTGCTCCTCATTGTTCAGGCTCTTAGGGACAATCTGGAGCCTGGGACCTTTGATCTTGGGGGGCTATATGAAGCAATTGAGGAGTGCCTGATTAATGATCCCTGGGTTTTGCTTAATGCTTCTTGGTTCAACTCCTTCCTAACACATGCATTGAGA------TAA
		</sequence>
		<sequence>
			<taxon idref="25433|human|NorthAmerica|19860615|H1N1"/>
			ATGGAAGATTTTGTGCGACAATGCTTCAATCCGATGATTGTCGAGCTTGCGGAAAAGGCAATGAAAGAGTATGGAGAGGATCTGAAAATCGAAACAAACAAATTTGCAGCAATATGCACTCACTTGGAAGTATGCTTCATGTATTCAGATTTTCATTTCATCAATGAGCAAGGCGAGTCAATAATAGTAGAGCCTGAAGACCCAAACGCACTTTTGAAGCACAGATTTGAAATAATAGAGGGAAGGGATCGCACAATGGCATGGACAGTTGTAAACAGCATTTGCAGCACCACAGGAGCTGAGAAACCAAAGTTTCTGCCAGATTTGTATGATTACAAGGAGAATAGATTCATCGAGATTGGAGTGACAAGGAGGGAAGTTCACATATACTACCTGGAAAAGGCCAACAAAATTAAATCTGAGAAGACACACATCCACATTTTCTCATTCACTGGTGAAGAAATGGCCACAAAGGCCGACTACACTCTCGATGAAGAAAGCAGGGCTAGGATTAAAACCAGACTATTCACCATAAGACAAGAAATGGCTAGCAGAGGCCTCTGGGATTCCTTTCGTCAGTCCGAGAGAGGCGAAGAAACAATTGAAGAAAGATTTGAAATCACAGGAACAATGCGCAGGCTCGCTGACCAAAGCCTCCCGCCGAACTTCTCCTGCCTTGAGAATTTTAGAGCCTATGTGGATGGATTCGAACCGAACGGCTACATTGAGGGCAAGCTTTCTCAAATGTCCAAAGAAGTAAATGCTAGAATTGAACCTTTTCTGAAA---ACAACACCACGACCAATTAGACTTCCGGATGGG------------CCTCCTTGTTTTCAGCGGTCAAAATTCCTGCTGATGGATGCTTTAAAATTAAGCATTGAGGATCCAAGTCATGAAGGAGAGGGAATACCACTATATGATGCGATCAAGTGTATGAGAACATTCTTTGGATGGAAAGAACCCTCTGTTGTCAAACCACACGGAAAGGGAATAAATCCGAATTATCTGCTGTCATGGAAGCAGGTACTGGCAGAACTGCAGGACATTGAGAGTGAGGAGAAGATTCCAAGAACTAAAAACATGAAGAAAACGAGTCAGCTAAAGTGGGCACTTGGTGAGAATATGGCACCAGAGAAGGTAGACTTTGACGACTGTAAAGATATAAGCGATTTGAAGCAATATGATAGTGACGAACCTGAATTAAGGTCACTTTCAAGTTGGATCCAGAATGAGTTCAACAAGGCATGCGAGCTGACCGATTCAATCTGGATAGAGCTCGATGAGATTGGAGAAGATGTAGCTCCAATTGAACACATTGCAAGCATGAGAAGGAATTACTTCACAGCAGAGGTGTCTCATTGCAGAGCCACAGAATATATAATGAAGGGGGTATACATTAATACTGCTTTGCTTAATGCATCCTGTGCAGCAATGGATGATTTCCAACTAATTCCCATGATAAGCAAATGTAGAACTAAAGAGGGAAGGCGAAAGACCAATTTGTACGGTTTCATCATAAAAGGAAGATCTCACTTAAGGAATGACACCGACGTGGTAAACTTTGTGAGCATGGAGTTTTCTCTCACTGACCCAAGACTTGAGCCACACAAATGGGAGAAGTACTGTGTTCTTGAGATAGGAGATATGCTTCTAAGAAGTGCAATAGGCCAGGTGTCAAGGCCCATGTTCTTGTATGTAAGGACAAATGGAACCTCAAAAATTAAAATGAAATGGGGAATGGAGATGAGGCGTTGCCTCCTCCAATCACTTCAACAAATAGAGAGTATGATTGAAGCTGAGTCCTCTGTCAAGGAGAAAGACATGACAAAAGAGTTTTTTGAGAATAGATCAGAAACATGGCCCATTGGAGAGTCACCCAAAGGAGTGGAAGAAGGTTCCATTGGGAAAGTATGCAGGACGTTATTAGCTAAGTCAGTATTCAATAGTCTGTATGCATCTCCACAATTAGAAGGATTTTCAGCTGAATC
			AAGAAAATTACTCCTTATTGTTCAGGCTCTTAGGGACAATCTGGAACCTGGGACCTTTGATCTTGGGGGACTATATGAAGCAATTGAGGAGTGCCTGATTAATGATCCCTGGGTTTTGCTTAATGCTTCTTGGTTCAACTCCTTCCTAACACATGCACTGAGA------TAG
		</sequence>
		<sequence>
			<taxon idref="26579|human|NorthAmerica|19510615|H1N1"/>
			ATGGAAGATTTTGTGCGACAATGCTTCAATCCGATGATTGTCGAGCTTGCGGAAAAGGCAATGAAAGAGTATGGAGAGGATCTGAAAATCGAAACAAACAAATTTGCAGCAATATGCACTCACTTGGAAGTATGCTTCATGTATTCAGATTTTCATTTCATCAATGAGCAAGGCGAGTCAATAATAGTAGAGCTTGATGATCCAAACGCACTTTTGAAGCACAGATTTGAAATAATAGAGGGAAGAGATCGCACAATGGCCTGGACAGTAGTAAACAGTATTTGCAACACTACAGGAGCTGAGAAACCGAAGTTTCTGCCAGATTTGTATGATTACAAGGAGAATAGATTCATCGAGATTGGAGTGACAAGGAGGGAAGTTCACATATACTATCTGGAAAAGGCCAATAAAATTAAATCTGAGAAGACACACATCCACATTTTCTCATTCACTGGGGAAGAAATGGCCACAAAGGCCGACTACACTCTCGATGAGGAAAGCAGGGCTAGGATCAAAACCAGACTATTCACCATAAGACAAGAAATGGCTAGCAGAGGCCTCTGGGATTCCTTTCGTCAGTCCGAGAGAGGCGAAGAAACAATTGAAGAAAGATTTGAAATCACAGGAACAATGCGCAGGCTCGCTGACCAAAGTCTCCCGCCGAACTTCTCCTGCCTTGAGAATTTTAGAGCCTATGTGGATGGATTCGAACCGAACGGCTACATTGAGGGCAAGCTTTCTCAAATGTCCAAAGAAGTAAATGCTAGAATTGAACCTTTTCTGAAA---ACAACACCACGACCAATTAGACTTCCGGATGGG------------CCTCCTTGTTCTCAGCGGTCCAAATTCCTGCTGATGGATGCTTTAAAATTAAGCATTGAGGACCCAAGTCATGAAGGAGAGGGAATACCACTATATGATGCGATCAAGTGTATGAGAACATTCTTTGGATGGAAAGAACCCTATGTTGTTAAACCACACGAAAAGGGAATAAATCCGAATTATCTGCTGTCATGGAAGCAAGTACTGGCAGAACTGCAGGACATTGAGAATGAGGAGAAGATTCCAAGAACCAAAAACATGAAGAAAACGAGTCAGCTAAAGTGGGCACTTGGTGAGAACATGGCACCAGAGAAGGTAGACTTTGACGACTGTAAAGATATAAGCGATTTGAAGCAATATGATAGTGATGAACCTGAATTAAGGTCACTTTCAAGTTGGATCCAGAATGAGTTCAACAAGGCATGCGAGCTGACCGATTCAATCTGGATAGAGCTCGATGAGATTGGAGAAGATGTGGCTCCAATTGAACACATTGCAAGCATGAGAAGGAATTACTTCACAGCAGAGGTGTCTCATTGCAGAGCCACAGAATATATAATGAAGGGGGTATACATTAATACTGCCTTGCTTAATGCATCCTGTGCAGCAATGGATGATTTCCAACTAATTCCCATGATAAGCAAATGTAGAACTAAAGAGGGAAGGCGAAAGACCAATTTGTATGGTTTCATCATAAAAGGAAGATCTCACTTAAGGAATGACACCGACGTGGTAAACTTTGTGAGCATGGAGTTTTCTCTCACTGACCCAAGACTTGAGCCACACAAATGGGAGAAGTACTGTGTTCTTGAGATAGGAGATATGCTTCTAAGAAGTGCCATAGGCCAGGTGTCAAGGCCCATGTTCTTGTATGTGAGGACAAATGGAACCTCAAAAATTAAAATGAAATGGGGAATGGAGATGAGGCGTTGCCTCCTTCAGTCACTCCAACAAATCGAGAGTATGATTGAAGCCGAGTCCTCTGTCAAGGAGAAAGACATGACCAAAGAGTTTTTCGAGAATAAATCAGAAACATGGCCCATTGGAGAGTCCCCCAAAGGAGTGGAAGAAGGTTCCATTGGGAAGGTCTGCAGGACTTTATTAGCCAAGTCGGTATTCAATAGCCTGTATGCATCTCCACAATTAGAAGGATTTTCAGCTGAATC
			AAGAAAACTGCTCCTCGTCGTTCAGGCTCTTAGGGACAATCTGGAACCTGGGACCTTTGATCTTGGGGGGCTATATGAAGCAATTGAGGAGTGCCTGATTAATGATCCCTGGGTTTTGCTTAATGCTTCTTGGTTCAACTCCTTCCTAACACATGCATTAAGA------TAG
		</sequence>
		<sequence>
			<taxon idref="26377|human|SoutheastAsia|19540615|H1N1"/>
			ATGGAAGATTTTGTGCGACAATGCTTCAATCCGATGATTGTCGAGCTTGCAGAAAAGGCAATGAAAGAGTATGGAGAGAATCTGAAAATTGAAACAAACAAATTTGCAGCAATATGCACTCACTTGGAAGTATGCTTCATGTATTCAGATTTTCATTTCATCAATGAGCAAGGCGAGTCAATAATAGTAGAGCTTGATGATCCAAACGCACTTTTGAAGCACAGATTTGAAATAATAGAGGGAAGAGATCGCACAATGGCCTGGACAGTAGTAAACAGTATTTGCAACACTACAGGAGCTGAGAAACCGAAGTTTCTGCCAGATTTGTATGATTACAAAGAGAATAGATTCATCGAGATTGGAGTGACAAGGAGGGAAGTTCACATATACTATCTGGAAAAGGCCAATAAAATTAAATCTGAGAAGACACACATCCACATTTTCTCATTCACTGGGGAAGAAATGGCCACAAAGGCCGACTATACTCTCGATGAGGAAAGCAGGGCTAGGATCAAAACCAGACTATTCACCATAAGACAAGAAATGGCTAGCAGAGGCCTCTGGGATTCCTTTCGTCAGTCCGAGAGAGGCGAAGAAACAATTGAAGAAAGATTTGAAATCACAGGAACAATGCGCAGGCTCGCTGACCAAAGTCTCCCGCCGAACTTCTCCTGCCTTGAGAATTTTAGAGCCTATGTGGATGGATTCGAACCGAACGGCTACATTGAGGGCAAGCTTTCTCAAATGTCCAAAGAAGTAAATGCTAGAATTGAACCTTTTCTGAAA---ACAACACCACGACCAATTAGACTTCCGGATGGG------------CCTCCTTGTTCTCAGCGGTCCAAATTCCTGCTGATGGATGCTTTAAAATTAAGCATAGAGGACCCAAGTCACGAAGGAGAGGGAATACCACTTTATGATGCGATCAAGTGTATGAGAACATTCTTTGGATGGAAAGAACCCTATGTTGTTAAACCACACGAAAAGGGAATAAATCCGAATTATCTGCTGTCATGGAAGCAAGTACTGGCAGAACTGCAGGACATTGAGAATGAGGAGAAGATTCCAAGAACCAAAAACATGAAGAAAACTAGTCAGCTAAAGTGGGCACTTGGTGAGAACATGGCACCAGAGAAGGTAGACTTTGACGACTGTAAAGATATAAGCGATTTGAAGCAATATGATAGTGATGAACCTGAATTAAGGTCACTTTCAAGTTGGATCCAGAATGAGTTCAACAAGGCATGCGAACTGACCGATTCAATATGGATAGAGCTCGATGAGATTGGGGAAGATGTGGCTCCAATTGAACACATTGCAAGCATGAGAAGGAATTACTTCACAGCAGAGGTGTCTCATTGCAGAGCCACAGAATATATAATGAAGGGGGTATACATTAATACTGCCTTGCTTAATGCATCCTGTGCAGCAATGGATGATTTCCAGCTAATTCCTATGATAAGCAAATGTAGAACTAAAGAGGGAAGGCGAAAGACCAATTTGTATGGTTTCATCATAAAAGGAAGATCTCACTTAAGGAATGACACCGACGTGGTAAACTTTGTGAGCATGGAGTTTTCTCTCACTGACCCAAGACTTGAACCACACAAATGGGAGAAGTACTGTGTTCTTGAAATAGGAGATATGCTTCTAAGAAGTGCCATAGGCCAGGTGTCAAGGCCCATGTTCTTGTATGTGAGGACAAATGGAACCTCAAAAATTAAAATGAAATGGGGAATGGAGATGAGGCGTTGCCTCCTTCAGTCACTCCAACAAATCGAGAGTATGATTGAAGCCGAGTCCTCTGTCAAGGAGAAAGACATGACCAAAGAGTTTTTCGAGAATAAATCAGAAACATGGCCCATTGGAGAGTCCCCCAAAGGAGTGGAAGAAGGTTCCATTGGGAAGGTCTGCAGGACTTTATTAGCCAAGTCGGTATTCAATAGCCTGTATGCATCTCCACAATTAGAAGGATTTTCAGCTGAATC
			AAGAAAACTGCTCCTCATCGTTCAGGCTCTTAGGGACAATCTGGAACCTGGGACCTTTGATCTTGGGGGGCTATATGAAGCAATTGAGGAGTGCCTGATTAATGATCCCTGGGTTTTGCTTAATGCTTCTTGGTTCAACTCCTTCCTAACACATGCATTAAGA------TAG
		</sequence>
		<sequence>
			<taxon idref="23265|human|NorthAmerica|19500615|H1N1"/>
			ATGGAAGATTTTGTGCGACAATGCTTCAATCCGATGATTGTCGAGCTTGCGGAAAAGGCAATGAAAGAGTATGGAGAGGATCTGAAAATCGAAACAAACAAATTTGCAGCAATATGCACTCACTTGGAAGTATGCTTCATGTATTCAGATTTTCATTTCATCAATGAGCAAGGCGAATCAATAATAGTAGAGCTTGATGATCCAAATGCACTTTTGAAGCACAGATTTGAAATAATAGAGGGAAGAGATCGCACAATGGCCTGGACAGTAGTAAACAGTATTTGCAACACTACAGGAGCTGAGAAACCGAAGTTTCTGCCAGATTTGTATGATTACAAGGAGAATAGATTCATCGAGATTGGAGTGACAAGGAGGGAAGTTCACATATACTATCTGGAAAAGGCCAATAAAATTAAATCTGAGAAGACACACATCCACATTTTCTCATTCACTGGGGAAGAAATGGCCACAAAGGCCGACTACACTCTCGATGAGGAAAGCAGGGCTAGGATCAAAACCAGACTATTCACCATAAGACAAGAAATGGCTAGCAGAGGCCTCTGGGATTCCTTTCGTCAGTCCGAGAGAGGCGAAGAAACAATTGAAGAAAGATTTGAAATCACAGGAACAATGCGCAGGCTCGCCGACCAAAGTCTCCCGCCGAACTTCTCCTGCCTTGAGAATTTTAGAGCCTATGTGGATGGATTCGAACCGAACGGCTACATTGAGGGCAAGCTTTCTCAAATGTCCAAAGAAGTAAATGCTAGAATTGAACCTTTTCTGAAA---ACAACACCACGACCAATTAGACTTCCGGATGGG------------CCTCCTTGTTCTCAGCGGTCCAAATTCCTGCTGATGGATGCTTTAAAATTAAGCATTGAGGACCCAAGTCACGAAGGAGAGGGAATACCACTATATGATGCGATCAAGTGTATGAGAACATTCTTTGGATGGAAAGAACCCTATGTTGTTAAACCACACGAAAAGGGGATAAATCCGAATTATCTGCTGTCATGGAAGCAAGTACTGGCAGAACTGCAGGACATTGAGAATGAGGAGAAGATTCCAAGAACCAAAAACATGAAGAAAACGAGTCAGCTAAAGTGGGCACTTGGTGAGAACATGGCACCAGAGAAGGTGGACTTTGACGACTGTAAAGATATAAGCGATTTGAAGCAATATGATAGTGATGAACCTGAATTAAGGTCACTTTCAAGTTGGATCCAGAATGAGTTCAACAAGGCATGCGAGCTGACCGATTCAATCTGGATAGAGCTCGATGAGATTGGAGAAGATGTGGCTCCAATTGAACACATTGCAAGCATGAGAAGGAATTACTTCACAGCAGAGGTGTCTCATTGCAGAGCCACAGAATATATAATGAAGGGGGTATACATTAATACTGCCTTGCTTAATGCATCCTGTGCAGCAATGGACGATTTCCAACTAATTCCCATGATAAGCAAATGTAGAACTAAAGAGGGAAGGCGAAAGACCAATTTATATGGTTTCATCATAAAAGGAAGATCTCACTTAAGGAATGACACCGACGTGGTAAACTTTGTGAGCATGGAGTTCTCTCTCACTGACCCAAGACTTGAGCCACACAAATGGGAGAAGTACTGTGTTCTTGAGATAGGAGATATGCTACTACGAAGTGCCATAGGCCAGGTGTCAAGGCCCATGTTCTTGTATGTGAGGACAAATGGAACCTCAAAGATTAAAATGAAATGGGGAATGGAGATGAGGCGTTGCCTCCTTCAGTCGCTCCAACAAATCGAGAGTATGATTGAAGCCGAGTCCTCTGTCAAGGAGAAAGACATGACCAAAGAGTTTTTCGAGAATAAATCAGAAACATGGCCCATTGGAGAGTCCCCCAAAGGAGTGGAAGAAGGTTCCATTGGGAAGGTCTGCAGGACTTTATTAGCCAAGTCGGTATTCAATAGCCTGTATGCATCTCCACAATTAGAAGGATTTTCAGCTGAGTC
			AAGAAAACTGCTTCTTGTCGTTCAGGCTCTTAGGGACAATCTGGAACCTGGGACCTTTGATCTTGGGGGGCTATATGAAGCAATTGAGGAGTGCCTGATTAATGATCCCTGGGTTTTGCTTAATGCTTCTTGGTTCAACTCCTTCCTAACACATGCATTAAGA------TAG
		</sequence>
		<sequence>
			<taxon idref="1018413|human|NorthAmerica|19570615|H1N1"/>
			ATGGAAGATTTTGTGCGACAATGCTTCAATCCGATGATTGTCGAGCTTGCGGAAAAGGCAATGAAAGAGTATGGAGAGGATCTGAAAATCGAAACAAACAAATTTGCAGCAATATGCACTCACTTGGAAGTATGCTTCATGTATTCAGATTTTCATTTCATCAATGAGCAAGGCGAGTCAATAATAGTAGAGCTTGATGATCCAAATGCACTTTTGAAGCACAGATTTGAAATAATAGAGGGAAGAGATCGCACAATGGCCTGGACAGTAGTAAACAGTATTTGCAACACTACAGGAGCAGAGAAACCGAAGTTTCTGCCAGATTTGTATGATTACAAGGAGAATAGATTCATCGAGATTGGAGTGACAAGGAGGGAAGTCCACATATACTATCTTGAAAAGGCCAATAAAATTAAATCTGAGAAGACACACATCCACATTTTCTCATTCACTGGGGAAGAAATGGCCACAAAGGCCGACTACACTCTAGATGAGGAAAGCAGGGCTAGGATCAAAACCAGACTATTCACCATAAGACAAGAAATGGCTAGCAGAGGCCTCTGGGATTCCTTTCGTCAGTCCGAAAGAGGCGAAGAAACAATTGAAGAAAGATTTGAAATCACAGGGACAATGCGCAGGCTCGCCGACCAAAGTCTCCCGCCGAACTTCTCCTGCCTTGAGAATTTTAGAGCCTATGTGGATGGATTCGAACCGAACGGCTACATTGAGGGCAAGCTTTCTCAAATGTCCAAAGAGGTAAATGCTAAAATTGAACCTTTTCTGAAA---ACAACACCACGACCAATTAGACTTCCGGATGGG------------CCTCCTTGTTCTCAGCGGTCCAAATTCCTGCTGATGGATGCTTTAAAATTAAGCATTGAGGACCCAAGTCACGAAGGAGAGGGAATACCACTATATGATGCGATCAAGTGTATGAGAACATTCTTTGGATGGAAAGAACCCTATGTTGTTAAACCACACGAAAAGGGAATAAATCCAAATTATCTGCTGTCATGGAAGCAAGTACTGGCAGAACTGCAGGACATTGAGAATGAGGAGAAGATTCCAAGAACCAAAAACATGAAGAAAACGAGTCAGCTAAAGTGGGCACTTGGTGAGAACATGGCACCAGAGAAGGTAGACTTTGACGACTGTAGAGATATAAGCGATTTGAAGCAATATGATAGTGATGAACCTGAATTAAGGTCACTTTCAAGCTGGATCCAGAATGAGTTCAACAAGGCATGTGAGCTGACCGATTCAATCTGGATAGAGCTCGATGAGATTGGAGAAGATGTGGCTCCAATTGAACACATTGCAAGCATGAGAAGGAATTACTTCACAGCAGAGGTGTCTCATTGCAGAGCCACAGAATATATAATGAAGGGGGTATACATTAATACTGCCTTGCTTAATGCATCCTGTGCAGCAATGGACGATTTCCAACTAATTCCCATGATAAGCAAATGTAGAACTAAAGAGGGAAGGCGAAAGACCAATTTATATGGTTTCATCATAAAAGGAAGATCTCACTTAAGGAATGACACCGACGTGGTAAACTTTGTGAGCATGGAGTTTTCTCTCACTGACCCAAGACTTGAGCCACACAAATGGGAGAAGTACTGTGTTCTTGAGATAGGAGATATGCTACTAAGAAGTGCCATAGGCCAGGTGTCAAGGCCCATGTTCTTGTATGTGAGGACAAATGGAACATCAAAGATTAAAATGAAATGGGGAATGGAGATGAGGCGTTGCCTCCTTCAGTCACTCCAACAAATCGAGAGTATGATTGAAGCCGAGTCCTCTGTCAAGGAGAAAGACATGACCAAAGAGTTTTTCGAGAATAAATCAGAAACATGGCCCATTGGAGAGTCCCCCAAAGGAGTGGAAGAAGGTTCCATTGGGAAGGTCTGCAGGACTTTATTAGCCAAGTCGGTATTCAATAGCCTGTATGCATCTCCACAATTAGAAGGATTTTCAGCTGAATC
			AAGAAAACTGCTTCTTGTCGTTCAGGCTCTTAGGGACAATCTGGAACCTGGGACCTTTGATCTTGGGGGGCTATATGAAGCAATTGAGGAGTGCCTGATTAATGATCCCTGGGTTTTGCTTAATGCTTCTTGGTTCAACTCCTTCCTAACACATGCATTAAGA------TAG
		</sequence>
		<sequence>
			<taxon idref="1014950|human|EastAsia|19570615|H1N1"/>
			ATGGAAAATTTTGTGCGACAATGCTTCAATCCGATGATTGTCGAGCTTGCGGAAAAGGCAATGAAAGAGTATGGAGAGGATCTGAAAATCGAAACAAACAAATTTGCAGCAATATGCACTCACTTGGAAGTATGCTTCATGTATTCAGATTTTCATTTCATCAATGAGCAAGGCGAGTCAATAATAGTAGAGCTTGATGATCCAAATGCACTTTTGAAGCACAGATTTGAAATAATAGAGGGAAGAGATCGCACAATGGCCTGGACAGTAGTAAACAGTATTTGCAACACTACAGGAGCTGAGAAACCGAAGTTTCTGCCAGATTTGTATGATTACAAGGAGAATAGATTCATCGAGATTGGAGTGACAAGGAGGGAAGTCCACATATACTATCTTGAAAAGGCCAATAAAATTAAATCTGAGAAGACACACATCCACATTTTCTCATTCACTGGGGAAGAAATGGCCACAAAGGCCGACTACACTCTCGATGAGGAAAGCAGGGCTAGGATCAAAACCAGACTATTCACCATAAGACAAGAAATGGCTAGCAGAGGCCTCTGGGATTCCTTTCGTCAGTCCGAAAGAGGCGAAGAAACAATTGAAGAAAGATTTGAAATCACAGGGACAATGCGCAGGCTCGCCGACCAAAGTCTCCCGCCGAACTTCTCCTGCCTTGAGAATTTTAGAGCCTATGTGGATGGATTCGAACCGAACGGCTACATTGAGGGCAAGCTTTCTCAAATGTCCAAAGAAGTAAATGCTAAAATTGAACCTTTTCTGAAA---ACAACACCACGACCAATTAGACTTCCGGATGGG------------CCTCCTTGTTCTCAGCGGTCCAAATTCCTGCTGATGGATGCTTTAAAATTAAGCATTGAGGACCCAAGTCACGAAGGAGAGGGAATACCACTATATGATGCGATCAAGTGTATGAGAACATTCTTTGGATGGAAAGAACCCTATGTTGTTAAACCACACGAAAAGGGAATAAATCCAAATTATCTGCTGTCATGGAAGCAAGTACTGGCAGAACTGCTGGACATTGAGAATGAGGAGAAGATTCCAAGAACCAAAAACATGAAGAAAACGAGTCAGCTAAAGTGGGCACTTGGTGAGAACATGGCACCAGAGAAGGTAGACTTTGACGACTGTAGAGATATAAGCGATTTGAAGCAATATGATAGTGATGAACCTGAATTAAGGTCACTTTCAAGCTGGATCCAGAATGAGTTCAACAAGGCATGCGAGCTGACCGATTCAATCTGGATAGAGCTCGATGAGATTGGAGAAGATGTGGCTCCAATTGAACACATTGCAAGCATGAGAAGGAATTACTTCACAGCAGAGGTGTCTCATTGCAGAGCCACAGAATATATAATGAAGGGGGTATACATTAATACTGCCTTGCTTAATGCATCCTGTGCAGCAATGGACGATTTCCAACTAATTCCCATGATAAGCAAATGTAGAACTAAAGAGGGAAGGCGAAAGACCAATTTATATGGTTTCATCATAAAAGGAAGATCTCACTTAAGGAATGACACCGACGTGGTAAACTTTGTGAGCATGGAGTTTTCTCTCACTGACCCAAGACTTGAGCCACACAAATGGGAGAAGTACTGTGTTCTTGAGATAGGAAATATGCTACTAAGAAGTGCCATAGGCCAGGTGTCAAGGCCCATGTTCTTGTATGTGAGGACAAATGGAACATCAAAGATTAAAATGAAATGGGGAATGGAGATGAGGCGTTGCCTCCTTCAGTCACTCCAACAAATCGAGAGTATGATTGAAGCCGAGTCCTCTGTCAAGGAGAAAGACATGACCAAAGAGTTTTTCGAGAATAAATCAGAAACATGGCCCATTGGAGAGTCCCCCAAAGGAGTGGAAGAAGGTTCCATTGGGAAGGTCTGCAGGACTTTATTAGCCAAGTCGGTATTCAATAGCCTGTATGCATCTCCACAATTAGAAGGATTTTCAGCTGAATC
			AAGAAAACTGCTTCTTGTCGTTCAGGCTCTTAGGGACAATCTGGAACCTGGGACCTTTGATCTTGGGGGGCTATATGAAGCAATTGAGGAGTGCCTGATTAATGATCCCTGGGTTTTGCTTAATGCTTCTTGGTTCAACTCCTTCCTAACACATGCATTAAGA------TAG
		</sequence>
		<sequence>
			<taxon idref="1014955|human|NorthAmerica|19600615|H2N2"/>
			ATGGAAGATTTTGTGCGACAATGCTTCAATCCGATGATTGTCGAGCTTGCGGAAAAAGCAATGAAAGAGTATGGAGAGGATCTGAAAATCGAAACAAACAAATTTGCAGCAATATGCACTCACTTGGAAGTATGCTTCATGTATTCAGATTTTCATTTCATCAATGAGCAAGGCGAGTCAATAATAGTAGAGCTTGATGATCCAAATGCACTTTTGAAGCACAGATTTGAAATAATAGAGGGAAGAGATCGCACAATGGCCTGGACAGTAGTAAACAGTATTTGCAACACTACAGGAGCTGAGAAACCGAAGTTTCTGCCAGATTTGTATGATTACAAGGAGAATAGATTCATCGAGATTGGAGTGACAAGGAGGGAAGTCCACATATACTATCTTGAAAAGGCCAATAAAATTAAATCTGAGAAGACACACATCCACATTTTCTCATTCACTGGGGAAGAAATGGCCACAAAGGCCGACTACACTCTCGATGAGGAAAGCAGGGCTAGGATCAAAACCAGACTATTCACCATAAGACAAGAAATGGCTAGCAGAGGCCTCTGGGATTCCTTTCATCAGTCCGAAAGAGGCGAAGAAACAATTGAAGAAAGATTTGAAATCACAGGGACAATGCGCAGGCTCGCCGACCAAAGTCTCCCGCCGAACTTCTCCTGCCTTGAGAATTTTAGAGCCTATGTGGATGGATTCGAACCGAACGGCTACATTGAGGGCAAGCTTTCTCAAATGTCCAAAGAAGTAAATGCTAAAATTGAACCTTTTCTGAAA---ACAACACCAAGACCAATTAGACTTCCGGATGGG------------CCTCCTTGTTCTCAGCGGTCCAAATTCCTGCTGATGGATGCTTTAAAATTAAGCATTGAGGACCCAAGTCACGAAGGAGAGGGAATACCACTATATGATGCGATCAAGTGTATGAGAACATTCTTTGGATGGAAAGAACCCTATGTTGTTAAACCACACGAAAAGGGAATAAATCCAAATTATCTGCTGTCATGGAAGCAAGTACTGGCAGAACTGCAGGACATTGAGAATGAGGAGAAGATTCCAAGAACCAAAAACATGAAGAAAACGAGTCAGCTAAAGTGGGCACTTGGTGAGAACATGGCACCAGAGAAGGTAGACTTTGACGACTGTAGAGATGTAAGCGATTTGAAGCAATATGATAGTGATGAACCTGAATTAAGGTCACTTTCAAGCTGGATCCAGAATGAGTTCAACAAGGCATGCGAGCTGACCGATTCAATCTGGATAGAGCTCGATGAGATTGGAGAAGATGTGGCTCCAATTGAACACATTGCAAGCATGAGAAGGAATTACTTCACAGCAGAGGTGTCTCATTGCAGAGCCACAGAATATATAATGAAGGGGGTATACATTAATACTGCCTTGCTTAATGCATCCTGTGCAGCAATGGACGATTTCCAACTAATTCCCATGATAAGCAAATGTAGAACTAAAGAGGGAAGGCGAAAGACCAATTTATATGGTTTCATCATAAAAGGAAGATCTCACTTAAGGAATGACACCGACGTGGTAAACTTTGTGAGCATGGAGTTTTCTCTCACTGACCCAAGACTTGAGCCACACAAATGGGAGAAGTACTGTGTTCTTGAGATAGGAGATATGCTACTAAGAAGTGCCATAGGCCAGGTGTCAAGGCCCATGTTCTTGTATGTGAGGACAAATGGAACATCAAAGATTAAAATGAAATGGGGAATGGAGATGAGGCGTTGCCTCCTTCAGTCACTCCAACAAATCGAGAGTATGATTGAAGCCGAGTCCTCTGTCAAGGAGAAAGACATGACCAAAGAGTTTTTCAAGAATAAATCAGAAACATGGCCCATTGGAGAGTCCCCCAAAGGAGTGGAAGAAGGTTCCATTGGGAAGGTCTGCAGGACTTTATTAGCCAAGTCGGTATTCAATAGCCTGTATGCATCTCCACAATTAGAAGGATTTTCAGCTGAATC
			AAGAAAACTGCTTCTTGTCGTTCAGGCTCTTAGGGACAATCTTGAACCTGGGACCTTTGATCTTGGGGGGCTATATGAAGCAATTGAGGAGTGCCTGATTAATGATCCCTGGGTTTTGCTTAATGCGTCTTGGTTCAACTCCTTCCTAACACATGCATTAAGA------TAG
		</sequence>
		<sequence>
			<taxon idref="1026396|human|EastAsia|19570615|H2N2"/>
			ATGGAAGATTTTGTGCGACAATGCTTCAATCCGATGATTGTCGAGCTTGCGGAAAAGGCAATGAAAGAGTATGGAGAGGATCTGAAAATCGAAACAAACAAATTTGCAGCAATATGCACTCACTTGGAAGTATGCTTCATGTATTCAGATTTTCATTTCATCAATGAGAAAGGCGAGTCAATAATAGTAGAGCTTGATGATCCAAATGCACTTTTGAAGCACAGATTTGAAATAATAGAGGGAAGAGATCGCACAATGGCCTGGACAGTAGTAAACAGTATTTGCAACACTACAGGAGCTGAGAAACCGAAGTTTCTGCCAGATTTGTATGATTACAAGGAGAATAGATTCATCGAGATTGGAGTGACAAGGAGGGAAGTCCACATATACTATCTTGAAAAGGCCAATAAAATTAAATCTGAGAAGACACACATCCACATTTTCTCATTCACTGGGGAAGAAATGGCCACAAAGGCCGACTACACTCTCGATGAGGAAAGCAGGGCTAGGATCAAAACCAGACTATTCACCATAAGACAAGAAATGGCTAGCAGAGGCATCTGGGATTCCTTTCGTCAGTCCGAAAGAGGCGAAGAAACAATTGAAGAAAGATTTGAAATCACAGGGACAATGCGCAGGCTCGCCGACCAAAGTCTCCCGCCGAACTTCTCCTGCCTTGAGAATTTTAGAGCCTATGTGGATGGATTCGAACCGAACGGCTACATTGAGGGCAAGCTTTCTCAAATGTCCAAAGAAGTAAATGCTAAAATTGAACCTTTTCTGAAA---ACAACACCAAGACCAATTAGACTTCCGGATGGG------------CCTCCTTGTTCTCAGCGGTCCAAATTCCTGCTGATGGATGCTTTAAAATTAAGCATTGAGGACCCAAGTCACGAAGGAGAGGGAATACCACTATATGATGCGATCAAGTGTATGAGAACATTCTTTGGATGGAAAGAACCCTATGTTGTTAAACCACACGAAAAGGGAATAAATCCAAATTATCTGCTGGCATGGAAGCAAGTACTGGCAGAACTGCAGGACATTGAGAATGAGGAGAAGATTCCAAGAACCAAAAACATGAAGAAAACGAGTCAGCTAAAGTGGGCACTTGGTGAGAACATGGCACCAGAGAAGGTAGACTTTGACGACTGTAGAGATATAAGCGATTTGAAGCAATATGATAGTGATGAACCTGAATTAAGGTCACTTTCAAGCTGGATCCAGAATGAGTTCAACAAGGCATGCGAGCTGACCGATTCAATCTGGATAGAGCTCGATGAGATTGGAGAAGATGTGGCTCCAATTGAACACATTGCAAGCATGAGAAGGAATTACTTCACAGCAGAGGTGTCTCATTGCAGAGCCACAGAATATATAATGAAGGGGGTATACATTAATACTGCCTTGCTTAATGCATCCTGTGCAGCAATGGACGATTTCCAACTAATTCCCATGATAAGCAAATGTAGAACTAAAGAGGGAAGGCGAAAGACCAATTTATATGGTTTCATCATAAAAGGAAGATCTCACTTAAGGAATGAAACCGACGTGGTAAACTTTGTGAGCATGGAGTTTTCTCTCACTGACCCAAGACTTGAGCCACACAAATGGGAGAAGTACTGTGTTCTTGAGATAGGAGATATGCTACTAAGAAGTGCCATAGGCCAGGTGTCAAGGCCCATGTTCTTGTATGTGAGGACAAATGGAACATCAAAGATTAAAATGAAATGGGGAATGGAGATGAGGCGTTGCCTCCTTCAGTCACTCCAACAAATCGAGAGTATGATTGAAGCCGAGTCCTCTGTCAAGGAGAAAGACATGACCAAAGAGTTTTTCGAGAATAAATCAGAAACATGGCCCATTGGAGAGTCCCCCAAAGGAGTGGAAGAAGGTTCCATTGGGAAGGTCTGCAGGACTTTATTAGCCAAGTCGGTATTCAATAGCCTGTATGCATCTCCACAATTAGAAGGATTTTCAGCTGAATC
			AAGAAAATTGCTTCTTGTCGTTCAGGCTCTTAGGGACAATCTTGAACCTGGGACCTTTGATCTTGGGGGGCTATATGAAGCAATTGAGGAGTGCCTGTTTAATGATCCCTGGGTTTTGCTTAATGCGTCTTGGTTCAACTCCTTCCTAACACATGCACTAAGA------TAG
		</sequence>
		<sequence>
			<taxon idref="1003151|human|EasternEurope|19650615|H2N2"/>
			ATGGAAGATTTTGTGCGACAATGCTTCAATCCGATGATTGTCGAGATTGCGGAAAAGGCAATGAAAGAGTATGGAGAGGATCTGAAAATCGAAACAAACAAATTTGCAGCAATATGCACTCACTTGGAAGTATGCTTCATGTATTCAGATTTTCATTTCATCAATGAGCAAGGCGAGTCAATAATAGTAGAGCTTGATGATCCAAATGCACTTTTGAAGCACAGATTTGAAATAATAGAAGGAAGAGATCGCACAATGGCCTGGACAGTAGTAAACAGTATTTGCAACACTACAGGAGCTGAGAAACCGAAGTTTCTGCCAGATTTGTATGATTACAAGGAGAATAGATTCATCGAGATTGGAGTGACAAGGAGGGAAGTCCACATATACTATCTTGAAAAGGCCAATAAAATTAAATCTGAGAAGACACACATCCACATTTTCTCATTCACTGGGGAAGAAATGGCCACAAAGGCCGACTACACTCTCGATGAGGAAAGCAGGGCTAGGATCAAAACCAGACTATTCACCATAAGACAAGAAATGGCTAGCAGAGGCCTCTGGGATTCCTTTCGTCAGTCCGAAAGAGGCGAAGAAACAATTGAAGAAAGATTTGAAATCACAGGGACAATGCGCAGGCTCGCCGACCAAAGTCTCCCGCCGAACTTCTCCTGCCTTGAGAATTTTAGAGCCTATGTGGATGGATTCGAACCGAACGGCTACATTGAGGGCAAGCTTTCTCAAATGTCCAAAGAAGTAAATGCTAAAATTGAACCTTTTCTGAAA---ACAACACCAAGACCAATTAGACTTCCGGATGGC------------CCTCCTTGTTCTCAGCGGTCCAAATTCCTGCTGATGGATGCTTTAAAATTAAGCATTGAGGACCCAAGTCACGAAGGAGAGGGAATACCACTATATGATGCGATCAAGTGTATGAGAACATTCTTTGGATGGAAAGAACCCTATGTTGTTAAACCACACGAAAAGGGAATAAATCCAAATTATCTGCTGTCATGGAAGCAAGTACTGGCAGAACTGCAGGACATTGAAAATGAGGAGAAGATTCCAAGAACCAAAAACATGAAGAAAACGAGTCAGCTAAAGTGGGCACTTGGTGAGAACATGGCACCAGAGAAGGTAGACTTTGACGACTGTAGAGATATAAGCGATTTGAAGCAATATGATAGTGATGAACCTGAATTAAGGTCACTTTCAAGCTGGATCCAGAATGAGTTCAACAAGGCATGCGAGCTGACCGATTCAATCTGGATAGAGCTCGATGAGATTGGAGAAGATGTAGCTCCAATTGAACACATTGCAAGCATGAGAAGGAATTACTTCACAGCAGAGGTGTCTCATTGCAGAGCCACAGAATATATAATGAAGGGGGTATACATTAATACTGCCTTGCTTAATGCATCCTGTGCAGCAATGGACGATTTCCAATTAATTCCCATGATAAGCAAATGTAGAACTAAAGAGGGAAGGCGAAAGACCAATTTATATGGTTTCATCATAAAAGGAAGATCTCACTTAAGGAATGACACCGACGTGGTAAACTTTGTGAGCATGGAGTTTTCTCTCACTGACCCAAGACTTGAGCCACACAAATGGGAGAAGTACTGTGTTCTTGAGATAGGAGACATGCTACTAAGAAGTGCCATAGGCCAGGTGTCAAGGCCCATGTTCTTGTATGTGAGGACAAATGGAACATCAAAGATTAAAATGAAATGGGGAATGGAGATGAGGCGTTGCCTCCTTCAGTCACTCCAACAAATCGAGAGTATGATTGAAGTCGAGTCCTCTGTCAAGGAGAAAGACATGACCAAAGAGTTTTTCGAGAATAAATCAGAAACATGGCCCATTGGAGAGTCCCCCAAAGGAGTGGAAGAAGGTTCCATTGGGAAGGTCTGCAGGACTTTATTAGCCAAGTCGGTGTTCAATAGCCTGTATGCATCTCCACAATTAGAAGGATTTTCAGCTGAATC
			AAGAAAACTTCTTCTTGTCGTTCAGGCTCTTAGGGACAATCTTGAACCTGGGACCTTTGATCTTGGGGGGCTATATGAAGCAATTGAGGAGTGCCTGATTAATGATCCCTGGGTTTTGCTTAATGCGTCTTGGTTCAACTCCTTCCTAACACATGCATTAAGA------TAG
		</sequence>
		<sequence>
			<taxon idref="26637|human|NorthAmerica|19570615|H2N2"/>
			ATGGAAGATTTTGTGCGACAATGCTTCAATCCGATGATTGTCGAGCTTGCGGAAAAGGCAATGAAAGAGTATGGAGAGGATCTGAAAATCGAAACAAACAAATTTGCAGCAATATGCACTCACTTGGAAGTATGCTTCATGTATTCAGATTTTCATTTCATCAATGAGCAAGGCGAGTCAATAATAGTAGAGCTTGATGATCCAAATGCACTTTTGAAGCACAGATTTGAAATAATAGAGGGAAGAGATCGCACAATGGCCTGGACAGTAGTAAACAGTATTTGCAACACTACAGGAGCTGAGAAACCGAAGTTTCTGCCAGATTTGTATGATTACAAGGAGAATAGATTCATAGAGATTGGAGTGACAAGGAGGGAAGTCCACATATACTATCTTGAAAAAGCCAATAAAATTAAATCTGAGAAGACACACATCCACATTTTCTCATTCACTGGGGAAGAAATGGCCACAAAGGCCGACTACACTCTCGATGAGGAAAGCAGGGCTAGGATCAAAACCAGACTATTCACCATAAGACAAGAAATGGCTAGCAGAGGCCTCTGGGATTCCTTTCGTCAGTCCGAAAGAGGCGAAGAAACAATTGAAGAAAGATTTGAAATCACAGGGACAATGCGCAGGCTCGCCGACCAAAGTCTCCCGCCGAACTTCTCCTGCATTGAGAATTTTAGAGCCTATGTGGATGGATTCGAACCGAACGGCTACATTGAGGGCAAGCTTTCTCAAATGTCCAAAGAAGTAAATGCTAAAATTGAACCTTTTCTGAAA---ACAACGCCAAGACCAATTAGACTTCCGGATGGG------------CCTCCTTGTTCTCAGCGGTCCAAATTCCTGCTGATGGATGCTTTAAAATTAAGCATTGAGGACCCAAGTCACGAAGGAGAGGGAATACCACTATATGATGCGATCAAGTGTATGAGAACATTCTTTGGATGGAAAGAACCCTATGTTGTTAAACCACACGAAAAGGGAATAAATCCAAATTATCTGCTGTCATGGAAGCAAGTACTGGCAGAACTGCAGGACATTGAGAATGAGGAGAAGATTCCAAGAACCAAAAACATGAAGAAAACGAGTCATCTAAAGTGGGCACTTGGTGAGAACATGGCACCAGAGAAGGTAGACTTTGACGACTGTAGAGATATAAGCGATTTGAAGCAATATGATAGTGATGAACCTGAATTAAGGTCACTTTCAAGCTGGATCCAGAATGAGTTCAACAAGGCATGCGAGCTGACCGATTCAATTTGGATAGAGCTCGATGAGATTGGAGAAGATGTGGCTCCAATTGAACACATTGCAAGCATGAGAAGGAATTACTTCACAGCAGAGGTGTCTCATTGCAGAGCCACAGAATATATAATGAAGGGGGTATACATTAATACTGCCTTGCTTAATGCATCCTGTGCAGCAATGGACGATTTCCAACTAATTCCCATGATAAGCAAATGTAGAACTAAAGAGGGAAGGCGAAAGACCAATTTATATGGTTTCATCATAAAAGGAAGATCTCACTTAAGGAATGACACCGACGTGGTAAACTTTGTGAGCATGGAGTTTTCTCTCACTGACCCAAGACTTGAGCCACACAAATGGGAGAAGTACTGTGTTCTTGAGATAGGAGATATGCTACTAAGAAGTGCCATAGGCCAGGTGTCAAGGCCCATGTTCTTGTATGTGAGGACAAATGGAACATCAAAGATTAAAATGAAATGGGGAATGGAGATGAGGCGTTGCCTCCTTCAGTCGCTCCAACAAATCGAGAGTATGATTGAAGCCGAGTCCTCTGTCAAGGAGAAAGACATGACCAAAGAGTTTTTCGAGAATAAATCAGAAACATGGCCCATTGGAGAGTCCCCCAAAGGAGTGGAAGAAGGTTCCATTGGGAAGGTCTGCAGGACTTTATTAGCCAAGTCGGTATTCAATAGCCTGTATGCATCTCCACAATTGGAAGGATTTTCAGCTGAATC
			AAGAAAACTGCTTCTTGTCGTTCAGGCTCTTAGGGACAATCTTGAACCTGGGACCTTTGATCTTGGGGGGCTATATGAAGCAATTGAGGAGTGCCTGATTAATGATCCCTGGGTTTTGCTTAATGCGTCTTGGTTCAACTCCTTCCTAACACATGCATTAAGA------TAG
		</sequence>
		<sequence>
			<taxon idref="26369|human|NorthAmerica|19580129|H2N2"/>
			ATGGAAGATTTTGTGCGACAATGCTTCAATCCGATGATTGTCGAGCTTGCGGAAAAGGCAATGAAAGAGTATGGAGAGGATCTGAAAATCGAAACAAACAAATTTGCAGCAATATGCACTCACTTGGAAGTATGCTTCATGTATTCAGATTTTCATTTCATCAATGAGCAAGGCGAGTCAATAATAGTAGAGCTTGATGATCCAAATGCACTTTTGAAGCACAGATTTGAAATAATAGAGGGAAGAGATCGCACAATGGCCTGGACAGTAGTAAACAGTATTTGCAACACTACAGGAGCTGAGAAACCGAAGTTTCTGCCAGATTTGTATGATTACAAGGAGAATAGATTCATCGAGATTGGAGTGACAAGGAGGGAAGTCCACATATACTATCTTGAAAAAGCCAATAAAATTAAATCTGAGAAGACACACATCCACATTTTCTCATTCACTGGGGAAGAAATGGCCACAAAGGCCGACTACACTCTCGATGAGGAAAGCAGGGCTAGGATCAAAACCAGACTATTCACCATAAGACAAGAAATGGCTAGCAGAGGCCTCTGGGATTCCTTTCGTCAGTCCGAAAGAGGCGAAGAAACAATTGAAGAAAGATTTGAAATCACAGGGACAATGCGCAGGCTCGCCGACCAAAGTCTCCCGCCGAACTTCTCCTGCATTGAGAATTTTAGAGCCTATGTGGATGGATTCGAACCGAACGGCTACATTGAGGGCAAGCTTTCTCAAATGTCCAAAGAAGTAAATGCTAAAATTGAACCTTTTCTGAAA---ACAACACCAAGACCAATTAGAATTCCGGATGGG------------CCTCCTTGTTCTCAGCGGTCCAAATTCCTGCTGATGGATGCTTTAAAATTAAGCATTGAGGACCCAAGTCACGAAGGAGAGGGAATACCACTATATGATGCGATCAAGTGTATGAGAACATTCTTTGGATGGAAAGAACCCTATGTTGTTAAACCACACGAAAAGGGAATAAATCCAAATTATCTGCTGTCATGGAAGCAAGTACTGGCAGAACTGCAGGACATTGAGAATGAGGAGAAGATTCCAAGAACCAAAAACATGAAGAAAACAAGTCATCTAAAGTGGGCACTTGGTGAGAACATGGCACCAGAGAAGGTAGACTTTGACGACTGTAGAGATATAAGCGATTTGAAGCAATATGATAGTGATGAACCTGAATTAAGGTCACTTTCAAGCTGGATCCAGAATGAGTTCAACAAGGCATGCGAGCTGACCGATTCAATTTGGATAGAGCTCGATGAGATTGGAGAAGATGTGGCTCCAATTGAACACATTGCAAGCATGAGAAGGAATTACTTCACAGCAGAGGTGTCTCATTGCAGAGCCACAGAATATATAATGAAGGGGGTATACATTAATACTGCCTTGCTTAATGCATCCTGTGCAGCAATGGACGATTTCCAACTAATTCCCATGATAAGCAAATGTAGAACTAAAGAGGGAAGGCGAAAGACCAACTTATATGGTTTCATCATAAAAGGAAGATCTCACTTAAGGAATGACACCGACGTGGTAAACTTTGTGAGCATGGAGTTTTCTCTCACTGACCCAAGGCTTGAGCCACACAAATGGGAGAAGTACTGTGTTCTTGAGATAGGAGATATGCTACTAAGAAGTGCCATAGGCCAGGTGTCAAGGCCCATGTTCTTGTATGTGAGGACAAATGGAACATCAAAGATTAAAATGAAATGGGGAATGGAGATGAGGCGTTGCCTCCTTCAGTCGCTCCAACAAATCGAGAGTATGATTGAAGCCGAGTCCTCTGTCAAGGAGAAAGACATGACCAAAGAGTTTTTCGAGAATAAATCAGAAACATGGCCCATTGGAGAGTCCCCCAAAGGAGTGGAAGAAGGTTCCATTGGGAAGGTCTGCAGGACTTTATTAGCCAAGTCGGTATTCAATAGCCTGTATGCATCTCCACAATTGGAAGGATTTTCAGCTGAATC
			AAGAAAACTGCTTCTTGTCGTTCAGGCTCTTAGGGACAATCTTGAACCTGGGACCTTTGATCTTGGGGGGCTATATGAAGCAATTGAGGAGTGCCTGATTAATGATCCCTGGGTTTTGCTTAATGCGTCTTGGTTCAACTCCTTCCTAACACATGCATTAAGA------TAG
		</sequence>
		<sequence>
			<taxon idref="1001900|human|EasternEurope|19590615|H2N2"/>
			ATGGAAGATTTTGTGCGACAATGCTTCAATCCGATGATTGTCGAGCTTGCGGAAAGGGCAATGAAAGAGTATGGAGAGGATCTGAAAATCGAAACAAACAAATTTGCAGCAATATGCACTCACTTGGAAGTATGCTTCATGTATTCAGATTTTCATTTCATCAATGAGCAAGGCGAGTCAATAATAGTAGAGCTTGATGATCCAAATGCACTTTTGAAGCACAGATTTGAAATAATAGAGGGAAGAGATCGCACAATGGCCTGGACAGTAGTAAACAGTATTTGCAACACTACAGGAGCTGAGAAACCGAAGTTTCTGCCAGATTTGTATGATTACAAGGAGAATAGATTCATCGAGATTGGAGTGACAAGGAGGGAAGTCCACATATACTATCTTGAAAAGGCCAATAAAATTAAATCTGAGAAGACACACATCCACATTTTCTCATTCACTGGGGAAGAAATGGCCACAAAGGCCGACTACACTCTCGATGAGGAAAGCAGGGCTAGGATCAAAACCAGACTATTCACCATAAGACAAGAAATGGCTAGCAGAGGCCTCTGGGATTCCTTTCGTCAGTCCGAAAGAGGCGAAGAAACAATTGAAGAAAGATTTGAAATCACAGGGACAATGCGCAGGCTCGCCGACCAAAGTCTCCCGCCGAACTTCTCCTGCCTTGAGAATTTTAGAGCCTATGTGGATGGATTCGAACCGAACGGCTACATTGAGGGCAAGCTTTCTCAAATGTCCAAAGAAGTAAATGCTAAAATTGAACCTTTTCTGAAA---ACAACACCAAGACCAATTAGACTTCCGGATGGG------------CCTCCTTGTTCTCAGCGGTCCAAATTCCTGCTGATGGATGCTTTAAAATTAAGCATTGAGGACCCAAGTCACGAAGGAGAGGGAATACCACTATATGATGCGATCAAGTGTATGAGAACATTCTTTGGATGGAAAGAACCCTATGTTGTTAAACCACACGAAAAGGGAATAAATCCAAATTATCTGCTGTCATGGAAGCAAGTACTGGCAGAACTGCAGGACATTGAGAATGAGGAGAAGATTCCAAGAACCAAAAACATGAAGAAAACGAGTCAGCTAAAGTGGGCACTTGGTGAGAACATGGCACCAGAGAAGGTAGACTTTGACGACTGTAGAGATATAAGCGATTTGAAGCAATATGATAGTGATGAACCTGAATTAAGGTCACTTTCAAGCTGGATCCAGAATGAGTTCAACAAGGCATGCGAGCTGACCAATTCAATCTGGATAGAGCTCGATGAGATTGGAGAAGATGTGGCTCCAATTGAACACATTGCAAGCATGAGAAGGAATTACTTCACAGCAGAGGTGTCTCATTGCAGAGCCACAGAATATATAATGAAGGGGGTATACATTAATACTGCCTTGCTTAATGCATCCTGTGCAGCAATGGACGATTTCCAACTAATTCCCATGATAAGCAAATGTAGAACTAAAGAGGGAAGGCGAAAGACCAATTTATATGGTTTCATCATAAAAGGAAGATCTCACTTAAGGAATGACACCGACGTGGTAAACTTTGTGAGCATGGAGTTTTCTCTCACTGACCCAAGACTTGAGCCACACAAATGGGAGAAGTACTGTGTTCTTGAGATAGGAGATATGCTACTAAGAAGTGCCATAGGCCAGGTGTCAAGGCCCATGTTCTTGTATGTGAGGACAAATGGAACATCAAAGATTAAAATGAAATGGGGAATGGAGATGAGGCGTTGCCTCCTTCAGTCACTCCAACAAATCGAGAGCATGATTGAAGCCGAGTCCTCTGTCAAGGAGAAAGACATGACCAAAGAGTTTTTCGAGAATAAATCAGAAACATGGCCCATTGGAGAGTCCCCTAAAGGAGTGGAAGAAGGTTCCATTGGGAAGGTCTGCAGGACTTTATTAGCCAAGTCGGTATTCAATAGCCTGTATGCATCTCCACAATTAGAAGGATTTTCAGCTGAATC
			AAGAAAACTGCTCCTCGTCGTTCAGGCTCTTAGGGACAATCTTGAACCTGGGACCTTTGATCTTGGGGGGCTATATGAAGCAATTGAGGAGTGCCTGATTAATGATCCCTGGGTTTTGCTTAATGCGTCTTGGTTCAACTCCTTCCTAACACATGCATTAAGA------TAG
		</sequence>
		<sequence>
			<taxon idref="1026397|human|EastAsia|19570615|H2N2"/>
			ATGGAAGATTTTGTGCGACAATGCTTCAATCCGATGATTGTCGAGCTTGCGGAAAAGGCAATGAAAGAGTATGGAGAGGATCTGAAAATCGAAACAAACAAATTTGCAGCAATATGCACTCACTTGGAAGTATGCTTCATGTATTCAGATTTTCATTTCATCAATGAGCAAGGCGAGTCAATGATAGTAGAGCTTGATGATCCAAATGCACTTTTGAAGCACAGATTTGAAATAATAGAGGGAAGAGATCGCACAATGGCCTGGACAGTAGTAAACAGTATTTGCAACACTACAGGAGCTGAGAAACCGAAGTTTCTGCCAGATTTGTATGATTACAAGGAGAATAGATTCATCGAGATTGGAGTGACAAGGAGGGAGGTCCACATATACTATCTTGAAAAGGCCAATAAAATTAAATCTGAGAAGACACACATCCACATTTTCTCATTCACTGGGGAAGAAATGGCCACAAAGGCCGACTACACTCTCGATGAGGAAAGCAGGGCTAGGATCAAAACCAGACTATTCACCATAAGACAAGAAATGGCTAGCAGAGGCCTCTGGGATTCCTTTCGTCAGTCCGAAAGAGGCGAAGAAACAGTTGAAGAAAGATTTGAAATCACAGGGACAATGCGCAGGCTCTCCGACCAAAGTCTCCCGCCGAACTTCTCCTGCCTTGAGAATTTTAGAGCCTATGTGGATGGATTCGAACCGAACGGCTACATTGAGGGCAAGCTTTCTCAAATGTCCAAAGAAGTAAATGCTAAAATTGAACCTTTTCTGAAA---ACAACACCAAGACCAATTAGACTTCCGGATGGG------------CCTCCTTGTTCTCAGCGGTCCAAATTCCTGCTGATGGATGCTTTAAAATTAAGCATTGAGGACCCAAGTCACGAAGGAGAGGGAATACCACTATATGATGCGATCAAGTGTATGAGAACATTCTTTGGATGGAAAGAACCCTATGTTGTTAAACCACACGAAAAGGGAATAAATCCAAATTATCTGCTGTCATGGAAGCAAGTACTGGCAGAACTGCAGGACATTGAGAATGAGGAGAAGATTCCAAGAACCAAAAACATGAAGAAAACGAGTCAGCTAAAGTGGGCACTTGGTGAGAACATGGCACCAGAGAAGGTAGACTTTGACGACTGTAGAGATATAAGCGATTTGAAGCAATATGATAGTGATGAACCTGAATTAAGGTCACTTTCAAGCTGGATCCAGAATGAGTTCAACAAGGCATGCGAGCTGACCGATTCAATCTGGATAGAGCTCGATGAGATTGGAGGAGATGTGGCTCCAATTGAACACATTGCAAGCATGAGAAGGAATTACTTCACAGCAGAGGTGTCTCATTGCAGAGCCACAGAATATATAATGAAGGGGGTATACATTAATACTGCCTTGCTTAATGCATCCTGTGCAGCAATGGACGATTTCCAACTAATTCCCATGATAAGCAAATGTAGAACTAAAGAGGGAAGGCGAAAGACCAATTTATATGGTTTCATCATAAAAGGAAGATCTCACTTAAGGAATGACACCGACGTGGTAAACTTTGTGAGCATGGAGTTTTCTCTCACTGACCCAAGACTTGAGCCACACAAATGGGAGAAGTACTGTGTTCTTGAGATAGGAGATATGCTACTAAGAAGTGCCATAGGCCAGGTGTCAAGGCCCATGTTCTTGTATGTGAGGACAAATGGAACATCAAAGATTAAAATGAAATGGGGAATGGAGATGAGGCGTTGCCTCCTTCAGTCACTCCAACAAATCGAGAGTATGATTGAAGCCGAGTCCTCTGTCAAGGAGAGAGACATGACCAAAGAGTTTTTCGAGAATAAATCAGAAACATGGCCCATTGGAGAGTCCCCCAAAGGAGTGGAAGAAGGTTCCATTGGGAAGGTCTGCAGGACTTTATTAGCCAAGTCGGTATTCAATAGCCTGTATGCATCTCCACAATTAGAAGGATTTTCAGCTGAATC
			AAGAAAACTGCTTCTTGTCGTTCAGGCTCTTAGGGACAATCTTGAACCTGGGACCTTTGATCTTGGGGGGCTATATGAAGCAATTGAGGAGTGCCTGATTAATGATCCCTGGGTTTTGCTTAATGCGTCTTGGTTCAACTCCTTCCTAACACATGCATTAAGA------TAG
		</sequence>
		<sequence>
			<taxon idref="1026133|human|WesternEurope|19570911|H2N2"/>
			ATGGAAGATTTTGTGCGACAATGCTTCAATCCGATGATTGTCGAGCTTGCGGAAAAGGCAATGAAAGAGTATGGAGAGGATCTGAAAATCGAAACAAACAAATTTGCAGCAATATGCACTCACTTGGAAGTATGCTTCATGTATTCAGATTTTCATTTCATCAATGAGCAAGGCGAGTCAATAATAGTAGAGCTTGATGATCCAAATGCACTTTTGAAGCACAGATTTGAAATAATAGAGGGAAGAGATCGCACAATGGCCTGGACAGTAGTAAACAGTATTTGCAACACTACAGGAGCTGAGAAACCGAAGTTTCTGCCAGATTTGTATGATTACAAGGAGAATAGATTCATCGAGATTGGAGTGACAAGGAGGGAAGTCCACATATACTATCTTGAAAAGGCCAATAAAATTAAATCTGAGAAGACACACATCCACATTTTCTCATTCACTGGGGAAGAAATGGCCACAAAGGCCGACTACACTCTCGATGAGGAAAGCAGGGCTAGGATCAAAACCAGACTATTCACCATAAGACAAGAAATGGCTAACAGAGGCCTCTGGGATTCCTTTCGTCAGTCCGAAAGAGGCGAAGAAACAATTGAAGAAAGATTTGAAATCACAGGGACAATGCGCAGGCTCGCCGACCAAAGTCTCCCGCCGAACTTCTCCTGCCTTGAGAATTTTAGAGCCTATGTGGATGGATTCGAACCGAACGGCTACATTGAGGGCAAGCTTTCTCAAATGTCCAAAGAAGTAAATGCTAAAATTGAACCTTTTCTGAAA---ACAACACCAAGACCAATTAGACTTCCGGATGGG------------CCTCCTTGTTCTCAGCGGTCCAAATTCCTGCTGATGGATGCTTTAAAATTAAGCATTGAGGACCCAAGTCACGAAGGAGAGGGAATACCACTATATGATGCGATCAAGTGTATGAGAACATTCTTTGGATGGAAAGAACCCTATGTTGTTAAACCACACGAAAAGGGAATAAATCCAAATTATCTGCTGTCATGGAAGCAAGTACTGGCAGAACTGCAGGACATTGAGAATGAGGAGAAGATTCCAAGAACCAAAAACATGAAGAAAACGAGTCAGCTAAAGTGGGCACTTGGTGAGAACATGGCACCAGAGAAGGTAGACTTTGACGACTGTAGAGATATAAGCGATTTGAAACAATATGATAGTGATGAACCTGAATTAAGGTCACTTTCAAGCTGGATCCAGAATGAGTTCAACAAGGCATGCGAGCTGACCGATTCAATCTGGATAGAGCTCGATGAGATTGGAGAAGATGTGGCTCCAATTGAACACATTGCAAGCATGAGAAGGAATTACTTCACAGCAGAGGTGTCTCATTGCAGAGCCACAGAATATATAATGAAGGGGGTATACATTAATACTGCCTTGCTTAATGCATCCTGTGCAGCAATGGACGATTTCCAACTAATTCCCATGATAAGCAAATGTAGAACTAAAGAGGGAAGGCGAAAGACCAATTTATATGGTTTCATCATAAAAGGAAGATCTCACTTAAGGAATGACACCGACGTGGTAAACTTTGTGAGCATGGAGTTTTCTCTCACTGACCCAAGACTTGAGCCACACAAATGGGAGAAGTACTGTGTTCTTGAGATAGGAGATATGCTACTAAGAAGTGCCATAGGCCAGGTGTCAAGGCCCATGTTCTTGTATGTGAGGACAAATGGAACATCAAAGATTAAAATGAAATGGGGAATGGAGATGAGGCGTTGCCTCCTTCAGTCACTCCAACAAATCGAGAGTATGATTGAAGCCGAGTCCTCTGTCAAGGAGAAAGACATGACCAAAGAGTTTTTCGAGAATAAATCAGAAACATGGCCCATTGGAGAGTCCCCCAAAGGAGTGGAAGAAGGTTCCATTGGGAAGGTCTGCAGGACTTTATTAGCCAAGTCGGTATTCAATAGCCTGTATGCATCTCCACAATTAGAAGGATTTTCAGCTGAATC
			AAGAAAACTGCTTCTTGTCGTTCAGGCCCTTAGGGACAATCTTGAACCTGGGACCTTTGATCTTGGGGGGCTATATGAAGCAATTGAGGAGTGCCTGATTAATGATCCCTGGGTTTTGCTTAATGCGTCTTGGTTCAACTCCTTCCTAACACATGCATTAAGA------TAG
		</sequence>
		<sequence>
			<taxon idref="26607|human|NorthAmerica|19600615|H2N2"/>
			ATGGAAGATTTTGTGCGACAATGCTTCAATCCGATGATTGTCGAGCTTGCGGAAAAAGCAATGAAAGAGTATGGAGAGGATCTGAAAATCGAAACAAACAAATTTGCAGCAATATGCACTCACTTGGAAGTATGCTTCATGTATTCAGATTTTCATTTCATCAATGAGCAAGGCGAGTCAATAATAGTAGAGCTTGATGATCCAAATGCACTTTTGAAGCACAGATTTGAAATAATAGAGGGAAGAGATCGCACAATGGCCTGGACAGTAGTAAACAGTATTTGCAACACTACAGGAGCTGAGAAACCGAAGTTTCTGCCAGATTTGTATGATTACAAGGAGAATAGATTCATCGAGATTGGAGTGACAAGGAGGGAAGTCCACATATACTATCTTGAAAAGGCCAATAAAATTAAATCTGAGAAGACACACATCCACATTTTCTCATTCACTGGGGAAGAAATGGCCACAAAGGCCGACTACACTCTCGATGAGGAAAGCAGGGCTAGGATCAAAACCAGACTATTCACCATAAGACAAGAAATGGCTAACAGAGGCCTCTGGGATTCCTTTCGTCAGTCCGAAAGAGGCGAAGAAACAATTGAAGAAAGATTTGAAATCACAAGGACAATGCGCAGACTCGCCGACCAAAGTCTCCCGCCGAACTTCTCCTGCCTTGAGAATTTTAGAGCCTATGTGGATGGATTCGAACCGAACGGCTACATTGAGGGCAAGCTTTCTCAAATGTCCAAAGAAGTAAATGCTAAAATTGAACCTTTTCTGAAA---ACAACACCAAGACCAATTAGACTTCCGGATGGG------------CCTCCTTGTTCTCAGCGGTCCAAATTCCTGCTGATGGATGCTTTAAAATTGAGCATTGAGGACCCAAGTCACGAAGGAGAGGGAATACCACTATATGATGCGATCAAGTGTATGAGAACATTCTTTGGATGGAAAGAACCCTATGTTGTTAAACCACACGAAAAGGGAATAAATCCAAATTATCTGCTGTCATGGAAGCAAGTACTGGCAGAACTGCAGGACATTGAGAGTGAGGAAAAGATTCCAAGAACCAAAAACATGAAGAAAACGAGTCAGCTAAAGTGGGCACTTGGTGAGAACATGGCTCCAGAGAAGGTAGACTTTGACGACTGTAGAGATATAAGCGATTTGAAGCAATATGATAGTGATGAACCTGAACTAAGGTCACTTTCAAGCTGGATCCAGAATGAGTTCAACAAGGCATGCGAGCTGACCGATTCAATCTGGATAGAGCTCGATGAGATTGGAGAAGATGTGGCTCCAATTGAACACATTGCAAGCATGAGAAGGAATTACTTCACAGCAGAGGTGTCTCATTGCAGGGCCACAGAATATATAATGAAGGGGGTATACATTAATACTGCCTTGCTTAATGCATCCTGTGCAGCAATGGACGATTTCCAACTAATTCCCATGATAAGCAAATGTAGAACTAAAGAGGGAAGGCGAAAGACCAATTTATATGGTTTCATCATAAAAGGAAGATCTCACTTAAGGAATGACACCGACGTGGTAAACTTTGTGAGCATGGAGTTTTCTCTCACTGACCCAAGACTTGAGCCGCACAAATGGGAGAAGTACTGTGTTCTTGAGATAGGAGATATGCTACTAAGAAGTGCCATAGGCCAGGTGTCAAGGCCCATGTTCTTGTATGTGAGGACAAATGGAACATCGAAGATTAAAATGAAATGGGGAATGGAGATGAGGCGTTGCCTCCTTCAGTCACTCCAACAAATCGAGAGTATGATTGAAACTGAGTCCTCTGTCAAGGAGAAAGACATGACCAAAGAGTTTTTCGAGAATAAATCAGAAACATGGCCCATTGGAGAGTCCCCCAAAGGAGTGGAAGAAGGTTCAATTGGGAAGGTCTGCAGGACTTTATTAGCCAAGTCGGTATTCAATAGCCTGTATGCATCTCCACAATTAGAAGGATTTTCAGCTGAATC
			AAGAAAACTGCTTCTTGTCGTTCAGGCTCTTAGGGACAATCTTGAACCTGGGACCTTTGATCTTGGGGGGCTATATGAAGCAATTGAGGAGTGCCTGATTAATGATCCCTGGGTTTTGCTTAATGCGTCTTGGTTCAACTCCTTCCTAACACATGCATTAAGA------TAG
		</sequence>
		<sequence>
			<taxon idref="1014953|human|WesternEurope|19630615|H2N2"/>
			ATGGAAGATTTTGTGCGACAATGCTTCAATCCGATGATTGTCGAACTTGCGGAAAAGGCAATGAAAGAGTATGGAGAGGATCTGAAAATCGAAACAAACAAATTTGCAGCAATATGCACTCACTTGGAAGTATGCTTCATGTATTCAGATTTTCATTTCATCAATGAGCAAGGCGAGTCAATAATGGTAGAGCTTGATGATCCAAATGCACTTTTGAAGCACAGATTTGAAATAATAGAGGGAAGAGATCGCACAATGGCCTGGACAGTAGTAAACAGTATTTGCAACACCACAGGAGCTGAGAAACCGAAGTTTCTGCCAGATTTGTATGATTACAAGGAGAATAGATTCATCGAAATTGGAGTGACAAGGAGAGAAGTCCACATATACTATCTTGAAAAGGCCAATAAAATTAAATCTGAGAATACACACATCCACATTTTCTCATTCACTGGGGAAGAAATGGCCACAAAGGCCGACTACACTCTCGATGAGGAAAGCAGGGCTAGGATCAAAACCAGACTATTCACCATAAGACAAGAAATGGCCAACAGAGGCCTCTGGGATTCCTTTCGTCAGTCCGAAAGAGGCGAAGAAACAATTGAAGAAAGATTTGAAATCACAGGGACAATGCGCAGGCTTGCCGACCAAAGTCTCCCGCCGAACTTCTCCTGCCTTGAGAATTTTAGAGCCTATGTGGATGGATTCGAACCGAACGGCTACATTGAGGGCAAGCTTTCTCAAATGTCCAAAGAAGTAAATGCAAAAATTGAACCTTTTCTGAAA---ACAACACCAAGACCAATTAGACTTCCGGATGGG------------CCTCCTTGTTTTCAGCGGTCCAAATTCCTGCTGATGGATGCTTTAAAATTAAGCATTGAGGACCCAAGTCACGAAGGGGAGGGAATACCACTATATGATGCGATCAAGTGCATGAGAACATTCTTTGGATGGAAAGAACCCTATATTGTTAAACCACACGAAAAGGGAATAAATCCAAATTATCTGCTGTCATGGAAGCAAGTACTGGCAGAACTGCAGGACATTGAGAATGAGGAGAAGATTCCAAGAACTAAAAACATGAAGAAAACGAGTCAGCTAAAGTGGGCACTTGGTGAGAACATGGCACCAGAGAAGGTAGACTTTGACAACTGTAGAGACATAAGCGATTTGAAGCAATATGATAGTGACGAACCTGAATTAAGGTCACTTTCAAGCTGGATCCAGAATGAGTTCAACAAGGCATGCGAGCTGACCGATTCAATCTGGATAGAGCTCGATGAGATTGGAGAAGACGTGGCTCCAATTGAACACATTGCAAGCATGAGAAGGAATTACTTCACAGCAGAGGTGTCCCATTGCAGAGCCACAGAATATATAATGAAGGGGGTATACATTAATACTGCCTTGCTTAATGCATCCTGTGCAGCAATGGACGATTTCCAACTAATTCCCATGATAAGCAAGTGTAGAACTAAAGAGGGAAGGCGAAAGACCAATTTATATGGTTTCATCATAAAAGGAAGATCTCACTTAAGGAATGACACCGACGTGGTAAACTTTGTGAGCATGGAGTTTTCTCTCACTGACCCGAGACTTGAGCCACACAAATGGGAGAAGTACTGTGTCCTTGAGATAGGAGATATGCTACTAAGAAGTGCCATAGGCCAGATGTCAAGGCCTATGTTCTTGTATGTGAGGACAAATGGAACATCAAAGATTAAAATGAAATGGGGAATGGAGATGAGGCGTTGCCTCCTTCAGTCACTCCAACAAATCGAGAGTATGATTGAAGCCGAGTCCTCTGTCAAAGAGAAAGACATGACCAAAGAGTTTTTTGAGAATAAATCAGAAACATGGCCCATTGGGGAGTCCCCCAAAGGAGTGGAAGAAGGTTCCATTGGGAAGGTCTGCAGGACTTTATTAGCCAAGTCGGTATTCAATAGCCTGTATGCATCCCCACAATTAGAAGGATTTTCAGCTGAATC
			AAGAAAACTGCTTCTTGTCGTTCAGGCTCTTAGGGACAATCTTGAACCTGGAACCTTTGATCTTGGGGGGCTATATGAAGCAATTGAGGAGTGCCTGATTAATGATCCCTGGGTTTTGCTTAATGCATCTTGGTTCAACTCCTTCCTAACACATGCATTAAGA------TAG
		</sequence>
		<sequence>
			<taxon idref="1002101|human|NorthAmerica|19680615|H2N2"/>
			ATGGAAGATTTTGTGCGACAATGCTTCAATCCGATGATTGTCGAACTTGCGGAAAAGGCAATGAAAGAGTATGGAGAGGATCTGAAAATCGAAACAAACAAATTTGCAGCAATATGCACTCACTTGGAAGTATGCTTCATGTATTCAGATTTTCATTTCATCAATGAGCAAGGCGAGTCAATAATGGTAGAGCTTGATGATCCAAATGCACTTTTGAAGCACAGATTTGAAATAATAGAGGGAAGAGATCGCACAATGGCCTGGACAGTAGTAAACAGTATTTGCAACACCACAGGAGCTGAGAAACCGAAGTTTCTGCCAGATTTGTATGATTACAAGGAGAATAGATTCATCGAAATTGGAGTGACAAGGAGAGAAGTCCACATATACTATCTTGAAAAGGCCAATAAAATTAAATCTGAGAATACACACATCCACATTTTCTCATTCACTGGGGAAGAAATGGCCACAAAGGCCGACTACACTCTCGATGAGGAAAGCAGGGCTAGGATCAAAACCAGACTATTCACCATAAGACAAGAAATGGCCAACAGAGGCCTCTGGGATTCCTTTCGTCAGTCCGAAAGAGGCGAAGAAACAATTGAAGAAAGATTTGAAATCACAGGGACAATGCGCAGGCTTGCCGACCAAAGTCTCCCGCCGAACTTCTCCTGCCTTGAGAATTTTAGAGCCTATGTGGATGGATTCGAACCGAACGGCTACATTGAGGGCAAGCTTTCTCAAATGTCCAAAGAAGTAAATGCAAAAATTGAACCTTTTCTGAAA---ACAACACCAAGACCAATTAGACTTCCGGATGGG------------CCTCCTTGTTTTCAGCGGTCCAAATTCCTGCTGATGGATGCTTTAAAATTAAGCATTGAGGACCCAAGTCACGAAGGGGAGGGAATACCACTATATGATGCGATCAAGTGCATGAGAACATTCTTTGGATGGAAAGAACCCTATATTGTTAAACCACACGAAAAGGGAATAAATCCAAATTATCTGCTGTCATGGAAGCAAGTACTGGCAGAACTGCAGGACATTGAGAATGAGGAGAAGATTCCAAGAACTAAAAACATGAAGAAAACGAGTCAGCTAAAGTGGGCACTTGGTGAGAACATGGCACCAGAGAAGGTAGACTTTGACAACTGTAGAGACATAAGCGATTTGAAGCAATATGATAGTGACGAACCTGAATTAAGGTCACTTTCAAGCTGGATCCAGAATGAGTTCAACAAGGCATGCGAGCTGACCGATTCAATCTGGATAGAGCTCGATGAGATTGGAGAAGACGTGGCTCCAATTGAACACATTGCAAGCATGAGAAGGAATTACTTCACAGCAGAGGTGTCCCATTGCAGAGCCACAGAATATATAATGAAGGGGGTATACATTAATACTGCCTTGCTTAATGCATCCTGTGCAGCAATGGACGATTTCCAACTAATTCCCATGATAAGCAAGTGTAGAACTAAAGAGGGAAGGCGAAAGACCAATTTATATGGTTTCATCATAAAAGGAAGATCTCACTTAAGGAATGACACCGACGTGGTAAACTTTGTGAGCATGGAGTTTTCTCTCACTGACCCGAGACTTGAGCCACACAAATGGGAGAAGTACTGTGTCCTTGAGATAGGAGATATGCTACTAAGAAGTGCCATAGGTCAGATGTCAAGGCCTATGTTCTTGTATGTGAGGACAAATGGAACATCAAAGATTAAAATGAAATGGGGAATGGAGATGAGGCGTTGCCTCCTTCAGTCACTCCAACAAATCGAGAGTATGATTGAAGCCGAGTCCTCTGTCAAAGAGAAAGACATGACCAAAGAGTTTTTTGAGAATAAATCAGAAACATGGCCCATTGGGGAGTCCCCCAAAGGAGTGGAAGAAGGTTCCATTGGGAAGGTCTGCAGGACTTTATTAGCCAAGTCGGTATTCAATAGCCTGTATGCATCCCCACAATTAGAAGGATTTTCAGCTGAATC
			AAGAAAACTGCTTCTTGTCGTTCAGGCTCTGAGGGACAATCTTGAACCTGGAACCTTTGATCTTGGGGGGCTATATGAAGCAATTGAGGAGTGCCTGATTAATGATCCCTGGGTTTTGCTTAATGCGTCTTGGTTCAACTCCTTCCTAACACATGCATTAAGA------TAG
		</sequence>
		<sequence>
			<taxon idref="1014951|human|EastAsia|19570615|H2N2"/>
			ATGGAAGATTTTGTGCGACAATGCTTCAATCCGATGATTGTCGAACTTGCAGAAAAGGCAATGAAAGAGTATGGAGAGGATCTGAAAATCGAAACAAACAAATTTGCAGCAATATGCACTCACTTGGAAGTATGCTTCATGTATTCAGATTTTCATTTCATCAATGAGCAAGGCGAGTCAATAATAGTAGAGCTTGATGATCCAAATGCACTTTTGAAGCACAGATTTGAAATAATAGAGGGAAGAGATCGCACAATGGCCTGGACAGTAGTAAACAGTATTTGCAACACCACAGGAGCTGAGAAACCGAAGTTTCTGCCAGATTTGTATGATTACAAGGAGAATAGATTCATCGAGATTGGAGTGACAAGGAGAGAAGTCCACATATACTATCTTGAAAAGGCCAATAAAATTAAATCTGAGAATACACACATCCACATTTTCTCATTCACTGGGGAAGAAATGGCCACAAAGGCCGACTACACTCTCGATGAGGAAAGCAGGGCTAGGATCAAGACTAGACTATTCACCATAAGACAAGAAATGGCCAATAGAGGCCTCTGGGATTCCTTTCGTCAGTCCGAAAGAGGCGAAGAAACAATTGAAGAAAGATTTGAAATCACAGGGACAATGCGCAGGCTTGCCGACCAAAGTCTCCCACCGAACTTCTCCTGCCTTGAGAATTTTAGAGCCTATGTGGATGGATTCGAACCGAACGGCTACATTGAGGGCAAGCTTTCTCAAATGTCCAAAGAAGTAAATGCAAAAATTGAACCTTTTCTGAAA---ACAACACCAAGACCAATTAGACTTCCGGATGGG------------CCTCCTTGTTTTCAGCGGTCCAAATTCCTGCTGATGGATGCTTTAAAATTAAGCATTGAGGACCCAAGTCACGAAGGGGAGGGAATACCACTATATGATGCGATCAAGTGCATGAGAACATTCTTTGGATGGAAAGAACCCTATATTGTTAAGCCACACGAAAAGGGAATAAATCCAAATTATCTGCTGTCATGGAAGCAAGTACTGGCAGAACTGCAGGACATTGAGAATGAGGAGAAGATTCCAAGAACTAAAAACATGAAGAAAACGAGTCAGCTAAAGTGGGCACTTGGTGAGAACATGGCACCAGAGAAGGTAGACTTTGACAATTGTAGAGACATAAGCGATTTGAAGCAATATGATAGTGACGAACCTGAATTAAGGTCACTTTCAAGCTGGATCCAGAATGAGTTCAACAAGGCATGCGAGCTGACCGATTCAATCTGGATAGAGCTCGATGAGATTGGAGAAGACGTGGCTCCAATTGAACACATTGCAAGCATGAGAAGGAATTACTTCACAGCAGAAGTGTCCCATTGCAGAGCCACAGAATATATAATGAAGGGGGTATACATTAATACTGCCTTGCTTAATGCATCCTGTGCAGCAATGGACGATTTCCAACTAATTCCCATGATAAGCAAGTGTAGAACTAAAGAGGGAAGGCGAAAGACCAATTTATATGGTTTCATCATAAAAGGAAGATCTCACTTAAGGAATGACACCGACGTGGTAAACTTTGTGAGCATGGAGTTTTCTCTCACTGACCCGAGACTTGAGCCACACAAATGGGAGAAGTACTGTGTCCTTGAGATAGGAGATATGCTACTAAGAAGTGCCATAGGCCAGATGTCAAGGCCTATGTTCTTGTATGTGAGGACAAATGGAACATCAAAGATTAAAATGAAATGGGGAATGGAGATGAGGCGTTGCCTCCTTCAGTCACTACAACAAATCGAGAGTATGATTGAAGCCGAGTCCTCTGTCAAAGAGAAAGACATGACCAAAGAGTTTTTTGAGAATAAATCAGAAACATGGCCCATTGGGGAGTCCCCCAAAGGAGTGGAAGAAGGTTCCATTGGGAAGGTCTGCAGGACTTTATTAGCCAAGTCGGTATTCAATAGCCTGTATGCATCCCCACAATTAGAAGGATTTTCAGCTGAATC
			AAGAAAACTGCTTCTTGTCGTTCAGGCTCTTAGGGACAATCTTGAACCTGGAACCTTTGATCTTGGGGGGCTATATGAAGCAATTGAGGAGTGCCTGATTAATGATCCCTGGGTTTTGCTTAATGCTTCTTGGTTCAACTCCTTCCTAACACATGCATTAAGA------TAG
		</sequence>
		<sequence>
			<taxon idref="1026398|human|EasternEurope|19630615|H2N2"/>
			ATGGAAGATTTTGTGCGACAATGCTTCAATCCGATGATTGTCGAACTTGCGGAAAAGGCAATGAAAGAGTATGGAGAGGATCTGAAAATCGAAACAAACAAATTTGCAGCAATATGCACTCACTTGGAAGTATGCTTCATGTATTCAGATTTTCATTTCATCAATGAGCAAGGCGAGTCAATAGTGGTAGAGCTTGATGATCCAAATGCACTTTTGAAGCACAGATTTGAAATAATAGAGGGAAGAGACCGCACAATGGCCTGGACAGTAGTAAACAGTATTTGCAACACCACAGGAGCTGAGAAACCGAAGTTTCTGCCAGATTTGTATGATTACAAGGAGAATAGATTCATCGAGATTGGAGTGACAAGGAGAGAAGTCCACATATACTATCTTGAAAAGGCCAATAAAATTAAATCTGAGAATACACACATCCACATTTTCTCATTCACTGGGGAAGAAATGGCCACAAAGGCCGACTACACTCTCGATGAGGAAAGCAGGGCTAGGATCAAAACCAGACTATTCACCATAAGACAAGAAATGGCCAACAGAGGTCTCTGGGATTCCTTTCGTCAGTCCGAAAGAGGCGAAGAAACAATTGAAGAAAGATTTGAAATCACAGGGACAATGCGCAGGCTTGCCGACCAAAGCCTCCCGCCGAACTTCTCCTGCCTTGAGAATTTTAGAGCCTATGTGGATGGATTCGAACCGAACGGCTACATTGAGGGCAAGCTTTCTCAAATGTCCAAAGAAGTAAATGCAAAAATTGAACCTTTTCTGAAA---ACAACACCAAGACCAATTAGACTTCCGGATGGG------------CCTCCTTGTTTTCAGCGGTCCAAATTCCTTCTGATGGATGCTTTAAAATTAAGCATTGAGGACCCAAGTCACGAAGGGGAGGGAATACCACTATATGATGCGATCAAGTGCATGAGAACATTCTTTGGATGGAAAGAACCCTATATTGTTAAACCACACGAAAAGGGAATAAATCCAAATTATCTGCTGTCATGGAAGCAAGTACTGGCAGAACTGCAGGACATTGAGAATGAGGAGAAGATCCCAAGAACTAAAAACATGAAGAAAACGAGTCAGCTAAAGTGGGCACTTGGTGAGAACATGGCACCAGAGAAGGTAGACTTTGACAACTGTAGAGACATAAGCGATTTGAAGCAATATGATAGTGACGAACCTGAATTAAGGTCACTTTCAAGCTGGATCCAGAATGAGTTCAACAAGGCATGCGAGCTGACCGATTCAATCTGGATAGAGCTCGATGAGATTGGAGAAGACGTGGCTCCAATTGAACACATTGCAAGCATGAGAAGGAATTACTTCACAGCAGAGGTGTCCCATTGCAGAGCCACAGAATATATAATGAAGGGGGTATACATTAATACTGCCTTGCTTAATGCATCCTGTGCAGCAATGGACGATTTCCAACTAATTCCCATGATAAGCAAGTGTAGAACTAAAGAGGGAAGGCGAAAGACCAATTTATATGGTTTCATCATAAAAGGAAGATCCCACTTAAGGAATGACACCGACGTGGTAAACTTTGTGAGCATGGAGTTTTCTCTCACTGACCCGAGACTTGAGCCACACAAATGGGAGAAATACTGTGTCCTTGAGATAGGAGATATGCTACTAAGAAGTGCCATAGGCCAGATGTCAAGGCCTATGTTCTTGTATGTGAGGACAAATGGAACATCAAAGATTAAAATGAAATGGGGAATGGAGATGAGGCGTTGCCTCCTTCAGTCACTCCAACAAATCGAGAGTATGATTGAAGCCGAGTCCTCTGTCAAAGAGAAAGACATGACCAAAGAGTTTTTTGAGAATAAATCAGAAACATGGCCCATTGGGGAGTCCCCCAAAGGAGTGGAAGAAGGTTCCATTGGGAAGGTCTGCAGGACTTTATTGGCCAAGTCGGTATTCAATAGCCTGTATGCATCCCCACAATTGGAAGGATTTTCAGCTGAGTC
			AAGAAAACTGCTTCTTGTCGTTCAGGCTCTTAGGGACAATCTTGAACCTGGAACCTTTGATCTTGGGGGGCTATATGAAGCAATTGAGGAGTGCCTGATTAATGATCCCTGGGTTTTGCTTAATGCGTCTTGGTTCAACTCCTTCCTAACACATGCATTAAGA------TAG
		</sequence>
		<sequence>
			<taxon idref="1002103|human|CentralEurope|19650615|H2N2"/>
			ATGGAAGATTTTGTGCGACAATGCTTCAATCCGATGATTGTCGAACTTGCGGAAAAGGCAATGAAAGAGTATGGAGAGGATCTGAAAATCGAAACAAACAAATTTGCAGCAATATGCACTCACTTGGAAGTATGCTTCATGTATTCAGATTTTCATTTCATCAATGAGCAAGGCGAGTCAATAGTGGTAGAGCTTGATGATCCAAATGCACTTTTGAAGCACAGATTTGAAATAATAGAGGGAAGAGACCGCACAATGGCCTGGACAGTAGTAAACAGTATTTGCAACACCACAGGAGCTGAGAAACCGAAGTTTCTGCCAGATTTGTATGATTACAAGGAGAATAGATTCATCGAGATTGGAGTGACAAGGAGAGAAGTCCACATATACTATCTTGAAAAGGCCAATAAAATTAAATCTGAGAATACACACATCCACATTTTCTCATTCACTGGGGAAGAAATGGCCACAAAGGCCGACTACACTCTCGATGAGGAAAGCAGGGCTAGGATCAAAACCAGACTATTCACCATAAGACAAGAAATGGCCAACAGAGGCCTCTGGGATTCCTTTCGTCAGTCCGAAAGAGGCGAAGAAACAATTGAAGAAAGATTTGAAATCACAGGGACAATGCGCAGGCTTGCCGACCAAAGCCTCCCGCCGAACTTCTCCTGCCTTGAGAATTTTAGAGCCTATGTGGATGGATTCGAACCGAACGGCTACATTGAGGGCAAGCTTTCTCAAATGCCCAAAGAAGTAGATGCAAAAATTGAACCTTTTCTGAAA---ACAACACCAAGACCAATTAGACTTCCGGATGGG------------CCTCCTTGTTTTCAGCGGTCCAAATTCCTTCTGATGGATGCTTTAAAATTAAGCATTGAGGACCCAAGTCACGAAGGGGAGGGAATACCACTATATGATGCGATCAAGTGCATGAGAACATTCTTTGGATGGAAAGAACCCTATATTGTTAAACCACACGAAAAGGGAATAAATCCAAATTATCTGCTGTCATGGAAGCAAGTACTGGCAGAACTGCAGGACATTGAGAATGAGGAGAAGATCCCAAGAACTAAAAACATGAAGAAAACGAGTCAGCTAAAGTGGGCACTTGGTGAGAACATGGCACCAGAGAAGGTAGACTTTGACAACTGTAGAGACATAAGCGATTTGAAGCAATATGATAGTGACGAACCTGAATTAAGGTCACTTTCAAGCTGGATCCAGAATGAGTTCAACAAGGCATGCGAGCTGACCGATTCAATCTGGATAGAGCTCGATGAGATTGGAGAAGACGTGGCTCCAATTGAACACATTGCAAGCATGAGAAGGAATTACTTCACAGCAGAGGTGTCCCATTGCAGAGCCACAGAATATATAATGAAGGGGGTATACATTAATACTGCCTTGCTTAATGCATCCTGTGCAGCAATGGACGATTTCCAACTAATTCCCATGATAAGCAAGTGTAGAACTAAAGAGGGAAGGCGAAAGACCAATTTATATGGTTTCATCATAAAAGGAAGATCCCACTTAAGGAATGACACCGACGTGGTAAACTTTGTGAGCATGGAGTTTTCTCTCACTGACCCGAGACTTGAGCCACACAAATGGGAGAAATACTGTGTCCTTGAGATAGGAGATATGCTACTAAGAAGTGCCATAGGCCAGATGTCAAGGCCTATGTTCTTGTATGTGAGGACAAATGGAACATCAAAGATTAAAATGAAATGGGGAATGGAGATGAGGCGTTGCCTCCTTCAGTCACTCCAACAAATCGAGAGTATGATTGAAGCCGAGTCCTCTGTCAAAGAGAAAGACATGACCAAAGAGTTTTTTGAGAATAAATCAGAAACATGGCCCATTGGGGAGTCCCCCAAAGGAGTGGAAGAAGGTTCCATTGGGAAGGTCTGCAGGACTTTATTGGCCAAGTCGGTATTCAATAGCCTGTATGCATCCCCACAATTGGAAGGATTTTCAGCTGAGTC
			AAGAAAAATGCTTCTTGTCGTTCAGGCTCTTAGGGACAATCTTGAACCTGGAACCTTTGATCTTGGGGGGCTATATGAAGCAATTGAGGAGTGCCTGATTAATGATCCCTGGGTTTTGCTTAATGCGTCTTGGTTCAACTCCTTCCTAACACATGCATTAAGA------TAG
		</sequence>
		<sequence>
			<taxon idref="1001938|human|CentralEurope|19640615|H2N2"/>
			ATGGAAGATTTTGTGCGACAATGCTTCAATCCGATGATTGTCGAACTTGCGGAAAAGGCAATGAAAGAGTATGGAGAGGATCTGAAAATCGAAACAAACAAATTTGCAGCAATATGCACTCACTTGGAAGTATGCTTCATGTATTCAGATTTTCATTTCATCAATGAGCAAGGCGAGTCAATAGTGGTAGAGCTTGATGATCCAAATGCACTTTTGAAGCACAGATTTGAAATAATAGAGGGAAGAGACCGCACAATGGCCTGGACAGTAGTAAACAGTATTTGCAACACCACAGGAGCTGAGAAACCGAAGTTTCTGCCAGATTTGTATGATTACAAGGAGAATAGATTCATCGAGATTGGAGTGACAAGGAGAGAAGTCCACATATACTACCTTGAAAAGGCCAATAAAATTAAATCTGAGAATACACACATCCACATTTTCTCATTCACTGGGGAAGAAATGGCCACAAAGGCCGACTACACTCTCGATGAGGAAAGCAGGGCTAGGATTAAAACCAGACTATTCACCATAAGACAAGAAATGGCCAACAGAGGCCTCTGGGATTCCTTTCGTCAGTCCGAAAGAGGCGAAGAAACAATTGAAGAAAGATTTGAAATCACAGGGACAATGCGCAGGCTTGCCGACCAAAGTCTCCCGCCGAACTTCTCCTGCCTTGAGAATTTTAGAGCCTATGTGGATGGATTCGAACCGAACGGCTACATTGAGGGCAAGCTTTCTCAAATGTCCAAAGAAGTAAATGCAAAAATTGAACCTTTTCTGAAA---ACAACACCAAGACCAATTAGACTTCCGGATGGG------------CCTCCTTGTTTTCAGCGGTCCAAATTCCTTCTGATGGATGCTTTAAAATTAAGCATTGAGGACCCAAGTCACGAAGGGGAGGGAATACCACTATATGATGCGATCAAGTGCATGAGAACATTCTTTGGATGGAAAGAACCCTATATTGTTAAACCACACGAAAAGGGAATAAACCCAAATTATCTGCTGTCATGGAAGCAAGTACTGGCAGAACTGCAGGACATTGAGAATGAGGAGAAGATTCCAAGAACTAAAAACATGAAGAAAACGAGTCAGCTAAAGTGGGCACTTGGTGAGAACATGGCACCAGAGAAGGTAGACTTTGACAACTGTAGAGACATAAGCGATTTGAAGCAATATGATAGTGACGAACCTGAATTAAGGTCACTTTCAAGCTGGATCCAGAATGAATTCAACAAGGCATGCGAGCTGACCGATTCAATCTGGATAGAGCTCGATGAGATTGGAGAAGACGTGGCTCCAATTGAATACATTGCAAGCATGAGAAGGAATTACTTCACAGCAGAGGTGTCCCATTGCAGAGCCACAGAATATATAATGAAGGGGGTATACATTAATACTGCCTTGCTTAATGCATCCTGTGCAGCAATGGACGATTTCCAACTAATTCCCATGATAAGCAAGTGTAGAACTAAAGAGGGAAGGCGAAAGACCAATTTATATGGTTTCATCATAAAAGGAAGATCTCACTTAAGGAATGACACCGACGTGGTAAACTTTGTGAGCATGGAGTTTTCTCTCACTGACCCGAGACTTGAGCCACACAAATGGGAGAAATACTGTGTCCTTGAGATAGGAGATATGCTACTAAGAAGTGCCATAGGCCAGATGTCAAGGCCTATGTTCTTGTATGTGAGGACAAATGGAACATCAAAGATTAAAATGAAATGGGGAATGGAGATGAGGCGTTGCCTCCTTCAGTCACTCCAACAAATCGAGAGTATGATTGAAGCCGAGTCCTCTGTCAAAGAGAAAGACATGACCAAAGAATTTTTTGAGAACAAATCAGAAACATGGCCCATTGGGGAGTCCCCCAAAGGAGTGGAAGAAGGTTCCATTGGGAAGGTCTGCAGGACTTTATTGGCCAAGTCGGTATTCAATAGCCTGTATGCATCCCCACAATTGGAAGGATTTTCAGCTGAGTC
			AAGAAAACTGCTTCTTGTCGTTCAGGCTCTTAGGGACAATCTTGAACCTGGAACCTTTGATCTTGGGGGGCTATATGAAGCAATTGAGGAGTGCCTGATTAATGATCCCTGGGTTTTGCTTAATGCGTCTTGGTTCAACTCCTTCCTAACACATGCATTAAGA------TAG
		</sequence>
		<sequence>
			<taxon idref="1026400|human|Oceania|19680615|H2N2"/>
			ATGGAAGATTTTGTGCGACAATGCTTCAATCCGATGATTGTCGAGCTTGCGGAAAAGGCAATGAAAGAGTATGGAGAGGATCTGAAAATCGAAACAAACAAATTTGCAGCAATATGCACTCACTTGGAAGTATGCTTCATGTATTCAGATTTTCATTTCATCAATGAGCAAGGCGAGTCAATAGTGGTAGAGCTTGATGATCCAAATGCACTTTTGAAGCACAGATTTGAAATAATAGAGGGAAGAGACCGCACAATGGCCTGGACAGTAGTAAACAGTATTTGCAACACCACAGGAGCTGAGAAACCGAAGTTTCTGCCAGATTTGTATGATTACAAGGAGAATAGATTCATCGAGATTGGAGTGACAAGGAGAGAAGTCCACATATACTACCTTGAAAAGGCCAATAAAATTAAATCTGAGAATACACACATCCACATTTTCTCATTCACTGGGGAAGAAATGGCCACAAAGGCCGACTACACTCTCGATGAGGAAAGCAGGGCTAGGATTAAAACCAGACTATTCACCATAAGACAAGAAATGGCCAACAGAGGCCTCTGGGATTCCTTTCGTCAGTCCGAAAGAGGCGAAGAAACAATTGAAGAAAGATTTGAAATCACAGGGACAATGCGCAGGCTTGCCGACCAAAGTCTCCCGCCGAACTTCTCCTGCCTTGAGAATTTTAGAGCCTATGTGGATGGATTCGAACCGAACGGCTACATTGAGGGCAAGCTTTCTCAAATGTCCAAAGAAGTAAATGCAAAAATTGAACCTTTTCTGAAA---ACGACACCAAGACCAATTAGACTTCCGGATGGG------------CCTCCTTGTTTTCAGCGGTCCAAATTCCTTCTGATGGATGCTTTAAAATTAAGCATTGAGGACCCAAGTCACGAAGGGGAGGGAATACCACTATATGATGCGATCAAGTGCATGAGAACATTCTTTGGATGGAAAGAACCCTATATTGTTAAACCACACGAAAAGGGAATAAATCCAAATTATCTGCTGTCATGGAAGCAAGTACTGGCAGAACTGCAGGACATTGAGAATGAGGAGAAGATTCCAAGAACTAAAAACATGAAGAAAACGAGTCAGCTAAAGTGGGCACTTGGTGAGAACATGGCACCAGAGAAGGTAGACTTTGACAACTGTAGAGACATAAGCGATTTGAAGCAATATGATAGTGACGAACCTGAATTAAGGTCACTTTCAAGCTGGGTCCAGAATGAATTCAACAAGGCATGCGAGCTGACCGATTCAATCTGGATAGAGCTCGATGAGATTGGAGAAGACGTGGCTCCAATTGAATACATTGCAAGCATGAGAAGGAATTACTTCACAGCAGAGGTGTCCCATTGCAGAGCCACAGAATATATAATGAAGGGGGTATACATTAATACTGCCTTGCTTAATGCATCCTGTGCAGCAATGGACGATTTCCAACTAATTCCCATGATAAGCAAGTGTAGAACTAAAGAGGGAAGGCGAAAGACCAATTTATATGGTTTCATCATAAAAGGAAGATCTCACTTAAGGAATGACACCGACGTGGTAAACTTTGTGAGCATGGAGTTTTCTCTCACTGACCCGAGACTTGAGCCACACAAATGGGAGAAATACTGTGTCCTTGAGATAGGAGATATGCTACTAAGAAGTGCCATAGGCCAGATGTCAAGGCCTATGTTCTTGTATGTGAGGACAAATGGAACATCAAAGATTAAAATGAAATGGGGAATGGAGATGAGGCGTTGCCTCCTTCAGTCACTCCAACAAATCGAGAGTATGATTGAAGCCGAGTCCTCTGTCAAAGAGAAAGACATGACCAAAGAGTTTTTTGAGAACAAATCAGAAACATGGCCCATTGGGGAGTCCCCCAAAGGAGTGGAAGAAGGTTCCATTGGGAAGGTCTGCAGGACTTTATTGGCCAAGTCGGTATTCAATAGCCTGTATGCATCCCCACAATTGGAAGGATTTTCAGCTGAGTC
			AAGAAAACTGCTTCTTGTCGTTCAGGCTCTTAGGGACAATCTTGAACCTGGAACCTTTGATCTTGGGGGGCTATATGAAGCAATTGAGGAGTGCCTGATTAATGATCCCTGGGTTTTGCTTAATGCGTCTTGGTTCAACTCCTTCCTAACACATGCATTAAGA------TAG
		</sequence>
		<sequence>
			<taxon idref="1001939|human|CentralAsia|19670615|H2N2"/>
			ATGGAAGATTTTGTGCGACAATGCTTTAATCCGATGATTGTCGAACTTGCGGAAAAGGCAATGAAAGAGTATGGAGAGGATCTGAAAATCGAAACAAACAAATTTGCAGCAATATGCACTCACTTGGAAGTATGCTTCATGTATTCAGATTTTCATTTCATCAATGAGCAAGGCGAGTCAATAGTGGTAGAGCTTGATGATCCAAATGCACTTTTGAAGCACAGATTTGAAATAATAGAGGGAAGAGACCGCACAATGGCCTGGACAGTAGTAAACAGTATTTGCAACACCACAGGAGCTGAGAAACCGAAGTTTCTGCCAGATTTGTATGATTACAAGGAGAATAGATTCATCGAGATTGGAGTGACAAGGAGAGAAGTCCACATATACTACCTTGAAAAGGCCAATAAAATTAAATCTGATAATACACACATCCACATTTTCTCATTCACTGGGGAAGAAATGGCCACAAAGGCCGACTACACTCTCGATGAGGAAAGCAGGGCTAGGATCAAAACCAGACTATTCACCATAAGACAAGAAATGGCCAACAGAGGCCTCTGGGATTCCTTTCGTCAGTCCGAAAGAGGCGAAGAAACAATTGAAGAAAGATTTGAAATCACAGGGACAATGCGCAGGCTTGCCGACCAAAGTCTCCCGCCGAACTTCTCCTGCCTTGAGAATTTTAGAGCCTATGTGGATGGATTCGAACCGAACGGCTACATTGAGGGCAAGCTTTCTCAAATGTCCAAAGAAGTGAATGCAAAAATCGAACCTTTTCTGAAA---ACAACACCAAGACCAATTAGACTTCCGGATGGG------------CCTCCTTGTTTTCAGCGTTCCAAATTCCTTCTGATGGATGCTTTAAAGTTAAGCATTGAGGACCCAAGCCACGAGGGGGAGGGAATACCACTATATGATGCGATCAAGTGCATGAGAACATTCTTTGGATGGAAAGAACCCTATATTGTTAAACCACACGAAAAGGGAATAAATCCAAATTATCTGCTGTCATGGAAGCAAGTACTGGCAGAACTGCAGGACATTGAAAATGAGGAGAAGATTCCAAGAACTAAAAACATGAAGAAAACGAGTCAGCTAAAGTGGGCACTTGGTGAGAACATGGCACCAGAGAAGGTAGACTTTGACAACTGTAGAGACATAGGTGATTTGAAGCAATATGAAAGTGACGAACCTGAATTAAGGTCACTTTCAAGCTGGATCCAGAATGAGTTCAACAAGGCATGCGAGCTGACCGATTCAACCTGGATAGAACTCGATGAGATTGGAGAAGACGTGGCTCCAATTGAATACATTGCAAGCATGAGAAGGAATTACTTCACAGCAGAGGTGTCCCATTGCAGAGCCACAGAATATATAATGAAGGGGGTATACATTAATACTGCCTTGCTTAATGCATCCTGTGCAGCAATGGACGATTTCCAACTAATCCCCATGATAAGCAAGTGTAGAACTAAAGAGGGAAGGCGAAAGACCAATTTATATGGCTTCATCATAAAAGGAAGATCTCACTTAAGGAATGACACCGACGTGGTAAACTTTGTGAGCATGGAGTTTTCTCTCACTGACCCGAGACTTGAGCCACACAAATGGGAGAAATACTGTGTCCTTGAGATAGGAGATATGCTACTAAGAAGTGCCATAGGCCAAATGTCAAGGCCTATGTTCTTGTATGTGAGGACAAATGGAACATCAAAGATTAAAATGAAATGGGGAATGGAGATGAGGCGTTGCCTCCTTCAGTCACTCCAGCAAATCGAGAGTATGATTGAAGCCGAGTCCTCTGTCAAAGAGAAAGACATGACCAAAGAGTTTTTTGAGAATAAATCAGAAACATGGCCCATTGGGGAGTCCCCCAAGGGAGTGGAAGATGGTTCCATTGGGAAGGTCTGCAGGACTTTATTGGCCAAGTCGGTATTCAATAGCCTGTATGCATCCCCGCAATTGGAAGGATTTTCAGCTGAGTC
			AAGAAAACTGCTTCTTGTCGTTCAGGCTCTTAGGGACAATCTTGAACCTGGAACCTTTGATCTTGGGGGGCTATATGAAGCAATTGAGGAGTGCCTGATTAATGATCCCTGGGTTTTGCTTAATGCGTCTTGGTTCAACTCCTTCCTAACACATGCATTAAGA------TAG
		</sequence>
		<sequence>
			<taxon idref="22619|human|EastAsia|19710615|H3N2"/>
			ATGGAAGATTTTGTACGACAATGCTTTAATCCGATGATTGTCGAACTTGCGGAAAAGGCAATGAAAGAATATGGAGAGGATCTTAAAATCGAGACAAACAAATTTGCAGCAATATGCACTCACTTGGAGGTATGCTTCATGTATTCAGATTTTCATTTCATCAATGAGCAAGGCGAGTCAATAGTGGTAGAACTTGATGATCCAAATGCACTTTTGAAGCACAGATTTGAAATAATAGAGGGAAGAGACCGCACAATGGCCTGGACAGTAGTAAACAGTATTTGCAACACCACAGGAGCTGAGAAACCGAAGTTTCTGCCAGATTTGTATGATTACAAGGAGAATAGATTCATCGAGATTGGAGTGACAAGGAGAGAAGTCCACATATACTACCTTGAAAAGGCCAATAAAATTAAATCTGAGAATACACACATCCACATTTTCTCATTCACTGGGGAAGAAATGGCCACAAAAGCCGACTACACTCTCGATGAGGAAAGCAGAGCTAGGATCAAAACCAGACTATTCACCATAAGACAAGAGATGGCCAACAGAGGCCTCTGGGATTCCTTTCGTCAGTCCGAAAGAGGCGAAGAAACAATTGAAGAAAGATTTGAAATCACAGGGACAATGCGCAGGCTTGCCGACCAAAGTCTCCCGCCGAACTTCTCCTGCCTTGAGAATTTTAGAGCCTATGTGGATGGATTCGAACCGAACGGCTGCATTGAGGGCAAGCTTTCTCAAATGTCCAAAGAAGTGAATGCAAAAATTGAACCTTTTCTGAAA---ACAACACCAAGACCAATTAGACTTCCGGATGGG------------CCTCCTTGTTTTCAGCGGTCCAAATTCCTTCTGATGGATGCTTTAAAGTTAAGCATTGAGGATCCAAGTCACGAGGGGGAGGGAATACCACTATATGATGCGATCAAATGCATGAGAACATTTTTTGGATGGAAAGAACCCTATATTGTTAAACCACACGAAAAGGGGATAAATCCAAATTATCTGCTGTCATGGAAGCAAGTACTGGCAGAACTGCAGGACATTGAAAATGAGGAGAAAATTCCAAGAACTAAAAACATGAAGAAAACGAGTCAGCTAAAGTGGGCACTTGGTGAGAACATGGCACCAGAGAAGGTAGACTTTGACAACTGTAGGGACGTAAGCGATTTGAAGCAATATGATAGTGACGAACCTGAATTAAGGTCACTTTCAAGCTGGATCCAGAATGAGTTCAACAAGGCATGCGAGCTGACCGATTCAACTTGGATAGAGCTCGACGAGATTGGAGAAGACGTGGCTCCAATTGAATACATTGCGAGCATGAGAAGGAATTACTTCACAGCAGAGGTGTCCCATTGCAGAGCCACAGAATATATAATGAAGGGGGTATACATTAATACTGCCTTGCTTAATGCATCCTGTGCAGCAATGGACGATTTCCAACTAATTCCCATGATAAGCAAGTGTAGAACTAAAGAGGGAAGGCGAAAGACCAATTTATATGGCTTCATCATAAAAGGAAGATCTCACTTAAGGAATGACACCGACGTGGTAAACTTTGTGAGCATGGAGTTTTCTCTCACTGACCCGAGACTTGAGCCACACAAATGGGAGAAATACTGTGTCCTTGAGATAGGAGATATGCTATTAAGAAGTGCTTTAGGCCAGGTGTCAAGGCCTATGTTCTTGTATGTGAGAACAAATGGAACATCAAAGATTAAAATGAAATGGGGAATGGAGATGAGGCGTTGCCTTCTTCAGTCACTCCAACAAATCGAGAGTATGGTTGAAGCAGAGTCATCTGTCAAAGAGAAAGACATGACCAAAGAGTTTTTTGAGAATAAATCAGAAACATGGCCCATTGGGGAATCCCCTAAGGGAGTGGAAGATGGTTCCATTGGGAAGGTCTGCAGGACTTTATTGGCCAAGTCGGTATTCAATAGCCTGTATGCATCCCCGCAATTGGAAGGGTTTTCAGCTGAGTC
			AAGAAAACTGCTTCTTGTTGTTCAGGCTCTTAGGGACAATCTTGAACCTGGAACCTTTGATCTTGAGGGGCTATATGAAGCAATTGAGGAGTGCCTGATTAATGATCCCTGGGTTTTGCTTAATGCGTCGTGGTTCAACTCCTTCCTAACACATGCATTAAGA------TAG
		</sequence>
		<sequence>
			<taxon idref="21973|human|EastAsia|19720615|H3N2"/>
			ATGGAAGATTTTGTACGACAATGCTTTAATCCGATGATTGTCGAACTTGCGGAAAAGGCAATGAAAGAGTATGGAGAGGATCTTAAAATCGAAACAAACAAATTTGCAGCAATATGCACTCACTTGGAGGTATGCTTCATGTATTCAGATTTTCATTTCATCAATGAGCAAGGCGAGTCAATAGTGGTAGAACTTGATGATCCAAATGCACTTTTGAAGCACAGATTTGAAATAATAGAGGGAAGAGACCGCACAATGGCCTGGACAGTAGTAAACAGTATTTGCAACACCACAAGAGCTGAGAAACCAAAGTTTCTGCCAGATTTGTATGATTACAAGGAGAATAGATTCATCGAGATTGGAGTGACAAGGAGAGAAGTCCACATATACTACCTTGAAAAGGCCAATAAAATTAAATCTGAGAATACACACATCCACATTTTCTCATTCACTGGGGAAGAAATGGCCACAAAAGCCGACTACACTCTCGATGAGGAAAGCAGAGCTAGGATCAAAACCAGACTATTCACCATAAGACAAGAGATGGCCAACAGAGGCCTCTGGGATTCCTTTCGTCAGTCCGAAAGAGGCGAAGAAACAATTGAAGAAAGATTTGAAATCACAGGGACAATGCGCAGGCTTGCCGACCAAAGTCTCCCGCCGAACTTCTCCTGCCTTGAGAATTTTAGAGCCTATGTGGATGGATTCGAACCGAACGGCTGCATTGAGGGCAAGCTTTCTCAAATGTCCAAAGAAGTGAATGCAAAAATTGAACCTTTTCTGAAA---ACAACACCAAGACCAATCAGACTTCCGGGTGGG------------CCTCCTTGTTTTCAGCGGTCCAAATTCCTTCTGATGGATGCTTTAAAGTTAAGCATTGAGGATCCAAGTCACGAGGGGGAGGGAATACCACTATATGATGCGATCAAATGCATGAGAACATTTTTTGGATGGAAAGAACCCTACATTGTTAAACCACACGAAAAGGGGATAAATCCAAATTATCTACTGTCATGGAAGCAAGTACTGGCAGAACTGCAGGACCTTGAAAATGAGGAGAAAATTCCAAGAACTAAAAACATGAAGAAAACGAGTCAGCTAAAGTGGGCACTTGGTGAGAACATGGCACCAGAGAAGGTAGACTTTGACGACTGTAGGGACGTAAGCGATTTGAAGCAATATGATAGTGACGAACCTGAATTAAGGTCACTTTCAAGCTGGATCCAGAATGAGTTCAACAAGGCATGCGAGCTGACCGATTCAACTTGGATAGAGCTCGACGAGATTGGAGAAGACGTGGCTCCAATTGAATACATTGCGAGCATGAGAAGGAATTACTTCACAGCAGAGGTGTCCCATTGCAGAGCCACAGAATATATAATGAAGGGGGTATACATTAATACTGCCTTGCTTAATGCATCCTGTGCAGCAATGGACGATTTCCAACTAATTCCCATGATAAGCAAGTGTAGAACTAAAGAGGGAAGGCGAAAGACCAATTTATATGGCTTCATCATAAAAGGAAGATCTCACTTAAGGAATGACACCGATGTGGTAAACTTTGTGAGCATGGAGTTTTCTCTCACTGACCCGAGACTTGAGCCACACAAATGGGAGAAATACTGTGTCCTTGAGATAGGAGATATGCTACTAAGAAGTGCTATAAGCCAGGTGTCAAGGCCTATGTTCTTGTATGTGAGAACAAATGGAACATCAAAGATTAAAATGAAATGGGGAATGGAGATGAGGCGTTGCCTCCTTCAGTCACTCCAACAGATAGAGAGTATGATTGAAGCAGAGTCATCTGTCAAAGAGAAAGACATGACCAAAGAGTTTTTTGAGAATAAATCAGAAACATGGCCCATTGGGGAGTCCCCCAAGGGAGTGGAAGATGGTTCCATTGGGAAGGTCTGCAGGACTTTATTGGCCAAGTCGGTATTCAATAGCCTGTATGCATCCCCGCAATTGGAAGGGTTTTCAGCTGAGTC
			AAGAAAACTGCTTCTTGTTGTTCAGGCTCTTAGGGACAATCTTGAACCTGGAACCTTTGATCTTGAGGGGCTATATGGAGCAATTGAGGAGTGCCTGATTAATGATCCCTGGGTTTTGCTTAATGCGTCGTGGTTCAACTCCTTCCTAACACATGCATTAAGA------TAG
		</sequence>
		<sequence>
			<taxon idref="26205|human|NorthAmerica|19670615|H2N2"/>
			ATGGAAGATTTTGTGCGACAATGCTTCAATCCAATGATTGTCGAACTTGCGGAAAAGGCAATGAAAGAGTATGGAGAGGATCTGAAAATCGAAACAAACAAATTTGCAGCAATATGCACTCACTTGGAGGTATGCTTCATGTATTCAGATTTTCATTTCATCAATGAGCAAGGCGAGTCAATAGTGGTAGAGCTTGATGATCCAAATGCACTTTTAAAGCACAGATTTGAGATAATAGAGGGAAGAGACCGCACAATGGCCTGGACAGTAGTAAACAGTATTTGCAACACCACAGGAGCTGAGAAACCGAAGTTTCTGCCAGATTTGTATGATTACAAGGAGAATAGATTCATCGAGATTGGAGTGACAAGGAGAGAAGTCCACATATACTACCTTGAAAAGGCCAATAAAATTAAATCTGAGAATACCCACATTCACATTTTCTCATTCACTGGGGAGGAAATGGCCACAAAGGCCGACTACACTCTTGATGAGGAAAGCAGGGCTAGGATCAAAACCAGACTATTCACCATAAGACAAGAAATGGCCAACAGAGGCCTCTGGGATTCCTTTCGTCAGTCCGAAAGAGGCGAAGAAACAATTGAAGAAAGATTTGAAATCACAGGAACAATGCGCAGGCTTGCCGACCAAAGTCTCCCGCCGAACTTCTCCTGCCTTGAGAATTTTAGAGCCTATGTGGATGGATTCGAACCGAACGGCTGCATTGAGGGCAAGCTTTCTCAAATGTCCAAAGAAGTGAATGCAAAAATTGAACCTTTTCTGAAA---ACAACACCAAGACCAATTAGACTTCCGGATGGG------------CCTCCTTGTTTTCAGCGGTCCAAATTCCTTCTGATGGATGCTTTAAAATTAAGCATTGAGGACCCAAGTCACGAAGGGGAGGGAATACCACTATATGATGCGATCAAGTGCATGAGAACATTCTTTGGATGGAAAGAACCCTATATTGTCAAACCACACGAAAAGGGAATAAATCCAAATTATCTGCTGTCATGGAAGCAAGTACTGGCAGAACTGCAGGACATTGAAAATGAGGAGAAGATTCCAAGAACTAAAAACATGAAGAAAACGAGTCAGCTAAAGTGGGCACTTGGTGAGAACATGGCACCAGAGAAGGTAGACTTTGACAACTGTAGAGACATAAGCGATTTGAAGCAATATGATAGTGACGAACCTGAATTAAGGTCACTTTCAAGCTGGATCCAGAATGAGTTCAACAAGGCATGCGAGCTGACCGATTCAATCTGGATAGAGCTCGATGAGATTGGAGAAGACGTGGCTCCAATTGAATACATTGCAAGCATGAGAAGGAATTACTTCACAGCAGAGGTGTCCCATTGCAGAGCCACAGAATACATAATGAAGGGGGTATACATTAATACTGCCTTGCTTAATGCATCCTGTGCAGCAATGGACGATTTCCAACTAATTCCCATGATAAGCAAGTGTAGAACTAAAGAGGGAAGGCGAAAGACCAATTTATATGGCTTCATCATAAAAGGAAGATCTCACTTAAGGAATGACACCGACGTGGTAAACTTTGTGAGCATGGAGTTTTCTCTCACTGACCCGAGACTTGAGCCACACAAATGGGAGAAATACTGTGTCCTTGAGATAGGAGATATGCTACTAAGAAGTGCCATAGGCCAGATGTCAAGGCCTATGTTCTTGTATGTGAGGACAAATGGAACATCAAAGATTAAAATGAAATGGGGAATGGAGATGAGGCGTTGCCTCCTTCAGTCACTCCAACAAATCGAGAGTATGATTGAAGCCGAGTCCTCTGTCAAAGAGAAAGACATGACCAAAGAGTTTTTTGAGAATAAATCAGAAACATGGCCCATTGGGGAGTCCCCCAAGGGAGTGGAAGAAGGTTCCATTGGGAAGGTCTGCAGGACTTTATTGGCCAAGTCGGTATTCAATAGCCTGTATGCATCCCCACAATTGGAAGGATTTTCAGCTGAGTC
			AAGAAAACTGCTTCTTGTCGTTCAGGCTCTTAGGGACAATCTTGAACCTGGAACCTTTGATCTTGGGGGGCTATATGAAGCAATTGAGGAGTGCCTGATTAATGATCCCTGGGTTTTGCTTAACGCATCTTGGTTCAACTCCTTCCTAACACATGCATTAAGA------TAG
		</sequence>
		<sequence>
			<taxon idref="26207|human|NorthAmerica|19680615|H2N2"/>
			ATGGAAGATTTTGTGCGACAATGCTTCAATCCGATGATTGTCGAACTTGCGGAAAAGGCAATGAAAGAGTATGGAGAGGATCTGAAAATCGAAACAAACAAATTTGCAGCAATATGCACTCACTTGGAGGTATGCTTCATGTATTCAGATTTTCATTTCATCAATGAGCAAGGCGAATCAATAGTGGTAGAGCTTGATGATCCAAATGCACTTTTAAAGCACAGATTTGAAATAATAGAGGGAAGAGACCGCACAATGGCCTGGACAGTAGTAAACAGTATTTGCAACACCACAGGAGCTGAGAAACCGAAGTTTCTGCCAGATTTGTATGATTACAAGGAGAATAGATTCATCGAGATTGGAGTGACAAGGAGAGAAGTCCACATATACTACCTTGAAAAGGCCAATAAAATTAAATCTGAGAATACACACATCCACATTTTCTCATTCACTGGGGAGGAAATGGCCACAAAGGCCGACTACACTCTTGATGAGGAAAGCAGGGCTAGGATCAAAACCAGGCTATTCACCATAAGACAAGAAATGGCCAACAGAGGCCTCTGGGATTCCTTTCGTCAGTCCGAAAGAGGCGAAGAAACAATTGAAGAAAGATTTGAAATCACAGGAACAATGCGCAGGCTTGCCGACCAAAGTCTCCCTCCGAACTTCTCCTGCCTTGAGAATTTTAGAGCCTATGTGGATGGATTCGAACCGAACGGCTACATTGAGGGCAAGCTTTCTCAAATGTCCAAAGAAGTGAATGCAAGAATTGAACCTTTTCTGAAA---ACAACACCAAGACCAATCAAACTTCCGGATGGG------------CCTCCTTGTTTTCAGCGGTCCAAATTCCTTCTGATGGATGCTTTAAAATTAAGCATTGAGGACCCAAGTCACGAAGGGGAGGGAATACCACTATATGATGCGATCAAGTGCATGAGAACATTCTTTGGATGGAAAGAACCCTATATTGTCAAACCACACGAAAAGGGAATAAATCCAAATTATCTGCTGTCATGGAAGCAAGTACTGGCAGAACTGCAGGACATTGAAAATGAGGAGAAGATTCCAAGAACTAAAAACATGAAGAAAACGAGTCAGCTAAAGTGGGCACTTGGTGAGAACATGGCACCAGAGAAGGTAGACTTTGACAACTGTAGAGACATAAGCGATTTGAAGCAATATGATAGTGACGAACCTGAATTAAGGTCACTTTCAAGCTGGATCCAGAATGAGTTCAACAAGGCATGCGAGCTGACCGATTCAATCTGGATAGAGCTCGATGAGATTGGAGAAGACGTGGCTCCAATTGAATACATTGCAAGCATGAGAAGGAATTACTTCACAGCAGAGGTGTCCCATTGCAGAGCCACAGAATACATAATGAAGGGGGTATACATTAATACTGCCTTGCTTAATGCATCCTGTGCAGCAATGGACGATTTTCAACTAATTCCCATGATAAGCAAGTGTAGAACTAAAGAGGGAAGGCGAAAGACCAATTTATATGGCTTCATCATAAAAGGAAGGTCTCACTTAAGGAATGACACCGACGTGGTAAACTTTGTGAGCATGGAGTTTTCTCTCACTGACCCGAGACTTGAGCCACACAAATGGGAGAAATACTGTGTCCTTGAGATAGGAGATATGCTACTAAGAAGTGCCATAGGCCAGATGTCAAGGCCTATGTTCTTGTATGTGAGGACAAATGGAACATCAAAGATTAAAATGAAATGGGGAATGGAGATGAGGCGTTGCCTCCTTCAGTCACTCCAACAAATCGAGAGTATGATTGAAGCCGAGTCCTCTGTCAAAGAGAAAGACATGACCAAAGAGTTTTTTGAGAATAAATCAGAAACATGGCCCATTGGGGAGTCCCCCAAGGGAGTGGAAGAAGGTTCCATTGGGAAGGTCTGCAGGACTTTATTGGCCAAGTCGGTATTCAATAGCCTGTATGCATCCCCACAATTGGAAGGATTTTCAGCTGAGTC
			AAGAAAACTGCTTCTTGTCGTTCAGGCTCTTAGGGACAATCTTGAACCTGGAACCTTTGATCTTGGGGGGCTATATGAAGCAATTGAGGAGTGCCTGATTAATGATCCCTGGGTTTTGCTTAATGCGTCTTGGTTCAACTCCTTCCTAACACATGCATTAAGA------TAG
		</sequence>
		<sequence>
			<taxon idref="26859|human|NorthAmerica|19700615|H3N2"/>
			ATGGAAGATTTTGTGCGACAATGCTTCAACCCGATGATTGTCGAACTTGCGGAAAAGGCAATGAAAGAGTATGGAGAGGATCTGAAAATCGAAACAAACAAATTTGCGGCAATATGCACTCACTTGGAGGTCTGCTTCATGTATTCAGATTTTCATTTCATCAATGAACAAGGCGAGTCAATAGTGGTAGAGCTTGATGATCCAAATGCACTTTTAAAGCACAGATTTGAAATAATAGAGGGAAGAGACCGCACAATGGCCTGGACAATAGTAAACAGTATTTGCAACACCACAGGAGCTGAGAAACCGAAGTTTCTGCCAGATTTGTATGATTACAAGGAGAATAGATTCATCGAAATTGGAGTGACAAGGAGAGAAGTCCACATATACTACCTTGAAAAGGCCAATAAAATTAAATCTGAGAATACACACATCCACATTTTCTCATTCACTGGGGAGGAAATGGCCACAAAGGCCGACTACACTCTTGATGAGGAAAGCAGGGCTAGGATCAAAACCAGGCTATTTACCATAAGACAAGAAATGGCCAACAGAGGCCTCTGGGATTCCTTTCGTCAGTCCGAAAGAGGCGAAGAAACAATTGAAGAAAGATTTGAAATCACAGGAACAATGCGCAGGCTTGCCGACCAAAGTCTCCCGCCGAACTTCTCCTGCCTTGAGAATTTTAGAGCCTATGTGGATGGATTCGAACCGAACGGCTGCATTGAGGGCAAGCTTTCTCAAATGTCCAAAGAAGTGAATGCAAGAATTGAACCTTTTCTGAAG---ACAACACCAAGACCAATCAGACTTCCGGATGGG------------CCTCCTTGTTTTCAGCGGTCCAAATTCCTTTTGATGGATGCTTTAAAATTAAGCATTGAGGACCCAAGTCACGAAGGGGAGGGAATACCACTATATGATGCGATCAAGTGCATGAGAACATTCTTTGGATGGAAAGAACCCTATATTGTCAAACCACACGAAAAGGGAATAAATCCAAATTATCTGCTGTCATGGAAGCAAGTACTGGCAGAACTGCAGGACATTGAAAATGAGGAGAAGATTCCAAGAACTAAAAACATGAAGAAAACGAGTCAGCTAAAGTGGGCACTTGGTGAGAACATGGCACCAGAGAAGGTAGACTTTGACAATTGTAGAGACATAAGCGATTTGAAGCAATATGATAGTGACGAACCTGAATTAAGGTCACTTTCAAGCTGGATCCAGAATGAGTTCAACAAGGCATGCGAGCTGACCGATTCAATCTGGATAGAGCTCGATGAGATTGGAGAAGACGTGGCTCCAATTGAATACATTGCAAGCATGAGGAGGAATTACTTCACAGCAGAGGTGTCCCATTGCAGAGCCACAGAATACATAATGAAGGGAGTATATATTAATACTGCCTTGCTTAATGCATCCTGTGCAGCAATGGACGATTTCCAACTAATTCCCATGATAAGCAAGTGCAGGACTAAAGAGGGAAGGCGAAAGACCAATTTATATGGCTTCATCATAAAAGGAAGATCTCATTTAAGGAATGACACCGACGTGGTAAACTTTGTGAGCATGGAGTTTTCTCTCACTGACCCGAGACTTGAGCCACATAAATGGGAGAAATACTGTGTCCTTGAGATAGGAGATATGATACTAAGAAGTGCCATAGGCCAGATGTCAAGGCCTATGTTCTTGTATGTGAGGACAAATGGAACATCAAAGATTAAAATGAAATGGGGAATGGAAATGAGGCGTTGCCTCCTTCAGTCACTCCAACAAATCGAAAGTATGATTGAAGCCGAGTCCTCTGTCAAAGAGAAAGACATGACCAAAGAGTTTTTTGAGAATAAATCAGAAACATGGCCCATTGGGGAGTCCCCCAAGGGTGTGGAAGAAGGTTCCATTGGGAAGGTCTGCAGGACTTTATTAGCCAAGTCGGTATTCAATAGCCTGTATGCATCCCCACAATTGGAAGGATTTTCAGCTGAGTC
			AAGAAAACTGCTTCTTGTCGTTCAGGCTCTTAGGGACAACCTTGAACCTGGAACCTTTGATCTTGGGGGGCTATATGAAGCAATTGAGGAGTGCCTGATTAATGATCCCTGGGTTTTGCTTAATGCGTCTTGGTTCAACTCCTTCCTAACACATGCATTAAGA------TAG
		</sequence>
		<sequence>
			<taxon idref="22527|human|EastAsia|19690615|H3N2"/>
			ATGGAAGATTTTGTGCGACAATGCTTCAACCCGATGATTGTCGAACTTGCGGAAAAGACAATGAAAGAGTATGGAGAGGATCTGAAAATCGAAACAAACAAATTTGCGGCAATATGCACTCACTTGGAGGTCTGCTTCATGTATTCAGATTTTCATTTCATCAATGAACAAGGCGAGTCAATAGTGGTAGAGCTTGATGATCCAAATGCACTTTTAAAGCACAGATTTGAAATAATAGAGGGAAGAGACCGCACAATGGCCTGGACAGTAGTAAACAGTATTTGCAACACCACAGGAGCTGAGAAACCAAAGTTTCTGCCAGATTTGTATGATTACAAGGAGAATAGATTCATCGAAATTGGAGTGACAAGGAGAGAAGTCCACATATACTACCTTGAAAAGGCCAATAAAATTAAATCTGAGAATACACACATCCACATTTTCTCATTCACTGGGGAAGAAATGGCCACAAAGGCCGACTACACTCTTGATGAGGAAAGCAGGGCTAGGATCAAAACCAGGCTATTTACCATAAGACAAGAAATGGCCAACAGAGGCCTCTGGGATTCCTTTCGTCAGTCCGAAAGAGGCGAAGAAACAATTGAAGAAAAATTTGAAATCACAGGAACAATGCGCAGGCTTGCCGACCAAAGTCTCCCGCCGAACTTCTCCTGCCTTGAGAATTTTAGAGCCTATGTGGATGGATTCGAACCGAACGGCTGCATTGAGGGCAAGCTTTCTCAAATGTCCAAAGAAGTGAATGCAAGAATTGAACCTTTTCTGAAG---ACAACACCAAGACCAATCAGACTTCCGGATGGG------------CCTCCTTGTTTTCAGCGGTCCAAATTCCTTTTGATGGATGCTTTAAAATTAAGCATTGAGGACCCAAGTCACGAAGGGGAGGGAATACCACTATATGATGCGATCAAGTGCATGAGAACATTCTTTGGATGGAAAGAACCCTATATTGTCAAACCACACGAAAAGGGAATAAATCCAAATTATCTGCTGTCATGGAAGCAAGTACTGGCAGAACTGCAGGACATTGAAAATGAGGAGAAGGTTCCAAGAACTAAAAACATGAAGAAAACGAGTCAGCTAAAGTGGGCACTTGGTGAGAACATGGCACCAGAGAAGGTAGACTTTGAAAATTGTAGAGACATAAGCGATTTGAAGCAATATGATAGTGACGAACCTGAATTAAGGTCACTTTCAAGCTGGATCCAGAATGAGTTCAACAAGGCATGCGAGCTGACCGATTCAATCTGGATAGAACTCGATGAGATTGGAGAAGACGTGGCTCCAATTGAATACATTGCAAGCATGAGGAGGAATTACTTCACAGCAGAGGTGTCCCATTGCAGAGCCACAGAATACATAATGAAGGGGGTATACATTAATACTGCCTTGCTTAATGCATCCTGTGCAGCAATGGACGATTTCCAACTAATTCCCATGATAAGCAAGTGCAGAACTAAAGAGGGAAGGCGAAAGACCAATTTATATGGCTTCATCATAAAAGGAAGATCTCATTTAAGGAATGACACCGACGTGGTAAACTTTGTGAGCATGGAGTTTTCTCTCACTGACCCGAGACTTGAGCCACATAAATGGGAGAAATACTGTGTCCTTGAGATAGGAGATATGATACTAAGAAGTGCCATAGGCCAGATGTCAAGGCCTATGTTCTTGTATGTGAGGACAAATGGAACATCAAAGATTAAAATGAAATGGGGAATGGAAATGAGGCGTTGCCTCCTTCAGTCACTCCAACAAATCGAAAGTATGATTGAAGCCGAGTCCTCTGTCAAAGAGAAAGACATGACCAAAGAGTTTTTTGAGAATAAATCAGAAACATGGCCCATTGGGGAGTCCCCCAAGGGTGTGGAAGAAGGTTCCATTGGGAAGGTCTGCAGGACTTTATTAGCCAAGTCGGTATTCAATAGCCTGTATGCATCCCCACAATTGGAAGGATTTTCAGCTGAGTC
			AAGAAAACTGCTTCTTGTCGTTCAGGCTCTTAGGGACAACCTTGAACCTGGAACCTTTGATCTTGGGGGGCTATATGAAGCAATTGAGGAGTGCCTGATTAATGATCCCTGGGTTTTGCTTAATGCGTCTTGGTTCAACTCCTTCCTAACACATGCATTAAGA------TAG
		</sequence>
		<sequence>
			<taxon idref="16775|human|NorthAmerica|19710615|H3N2"/>
			ATGGAAGATTTTGTGCGACAATGCTTCAATCCGATGATTGTCGAGCTTGCGGAAAAGGCAATGAAAGAGTATGGAGAGGATCTGAAAATCGAAACAAACAAATTTGCAGCAATATGCACTCACTTGGAGGTATGCTTCATGTATTCAGATTTTCATTTCATCAATGAACAAGGCGAGTCAATAGTGGTAGAGCTTGATGATCCAAATGCACTGTTAAAGCACAGATTTGAAATAATAGAGGGAAGAGACCGCACAATGGCCTGGACAGTAGTAAACAGCATTTGCAACACCACTGGAGCTGAGAAACCGAAGTTTCTGCCAGATTTGTATGATTACAAGGAGAATAGATTCATCGAGATTGGAGTGACAAGGAGAGAAGTCCACATATACTACCTTGAAAAGGCCAATAAAATTAAATCTGAGAATACACACATCCACATTTTCTCATTCACTGGGGAGGAAATGGCCACAAAGGCCGACTACACTCTTGATGAGGAAAGCAGGGCTAGGATCAAAACCAGGCTATTTACCATAAGACAAGAAATGGCCAACAGAGGCCTCTGGGATTCCTTTCGTCAGTCCGAAAGAGGCGAAGAAACAATTGAAGAAAGATTTGAAATCACAGGAACAATGCGCAGGCTTGCCGACCAAAGTCTCCCGCCGAACTTCTCCTGCCTTGAGAATTTTAGAGCCTATGTGGATGGATTCGAACCGAACGGCTGCATTGAGGGCAAGCTTTCTCAAATGTCCAAAGAAGTGAATGCAAGAATTGAACCTTTTCTGAAG---ACAACACCAAGACCAATCAGACTTCCGGATGGG------------CCTCCTTGTTTTCAGCGGTCCAAATTCCTTCTGATGGATGCTTTAAAATTAAGCATTGAAGACCCAAGTCACGAAGGGGAGGGAATACCACTATATGATGCGATCAAGTGCATGAGAACATTCTTTGGATGGAAAGAACCCTATATCGTCAAACCACACGAAAAGGGAATAAATCCAAATTATCTGCTGTCATGGAAGCAAGTACTGGCAGAACTACAGGACATTGAAAATGAGGAGAAGATTCCAAGAACTAAAAACATGAAGAAAACGAGTCAACTAAAGTGGGCACTTGGTGAGAACATGGCACCAGAGAAGGTAGACTTTGACAACTGTAGAGACATAAGCGATTTGAAGCAATATGATAGTGACGAACCTGAATTAAGGTCACTTTCAAGCTGGATCCAGAATGAGTTCAACAAGGCATGCGAGCTGACCGATTCAATCTGGATAGAGCTCGATGAGATTGGAGAAGACGTGGCTCCAATTGAATACATTGCAAGCATGAGGAGGAATTACTTCACAGCAGAGGTGTCCCATTGCAGAGCCACAGAATACATAATGAAGGGGGTATACATTAATACTGCCTTGCTTAATGCATCCTGTGCAGCAATGGACGATTTCCAACTAATTCCCATGATAAGCAAGTGCAGAACTAAAGAGGGAAGGCGTAAGACCAATTTATATGGCTTCATCATAAAAGGAAGATCTCACTTAAGGAATGACACCGACGTGGTAAATTTTGTGAGCATGGAGTTTTCTCTCACTGACCCGAGACTTGAGCCACATAAATGGGAGAAATACTGTGTCCTTGAGATAGGAGATATGCTAATAAGAAGTGCCATAGGCCAGATGTCAAGGCCTATGTTCTTGTATGTGAGGACAAATGGAACATCAAAGATTAAAATGAAATGGGGAATGGAGATGAGACGTTGCCTCCTTCAGTCACTCCAACAAATCGAGAGCATGATTGAAGCCGAGTCCTCTGTCAAAGAGAAAGACATGACCAAAGATTTTTTTGAGAATAAATCAGAAACATGGCCCATTGGGGAGTCCCCCAAGGGAGTGGAAGAAGGTTCCATTGGGAAGGTCTGTAGGACTTTATTGGCCAAGTCGGTATTCAATAGCCTGTATGCATCCCCACAATTGGAAGGATTTTCAGCGGAGTC
			AAGAAAACTGCTTCTTGTCGTTCAGGCTCTTAGGGACAACCTTGAACCTGGAACCTTTGATCTTGGGGGGCTATATGAAGCAATTGAGGAGTGCCTGATTAATGATCCCTGGGTTTTGCTTAATGCGTCTTGGTTCAACTCCTTCCTAACACATGCATTAAGA------TAA
		</sequence>
		<sequence>
			<taxon idref="1013153|human|WesternEurope|19710615|H3N2"/>
			ATGGAAGATTTTGTGCGACAATGCTTCAATCCGATGATTGTCGAGCTTGCGGAAAAGGCAATGAAAGAGTATGGAGAGGATCTGAAAATCGAAACAAACAAATTTGCAGCAATATGCACTCACTTGGAGGTATGTTTCATGTATTCAGATTTTCATTTCATCAATGAACAAGGCGAGTCAATAGTGGTAGAGCTTGATGATCCAAATGCACTGTTAAAGCACAGATTTGAAATAATAGAGGGAAGAGACCGCACAATGGCCTGGACAGTAGTAAACAGTATTTGCAACACTACTGGAGCTGAGAAACCGAAGTTTCTGCCAGACTTGTATGATTACAAAGAGAATAGATTCATCGAGATTGGAGTGACAAGGAGAGAAGTCCACATATACTACCTTGAAAAGGCCAATAAAATTAAATCTGAGAATACACACATCCACATTTTCTCATTCACTGGGGAGGAAATGGCCACAAAGGCCGACTACACTCTTGATGAGGAAAGCAGGGCTAGGATCAAAACCAGGCTATTTACCATAAGACAAGAAATGGCCAACAGAGGCCTCTGGGATTCCTTTCGTCAGTCCGAAAGAGGCGAAGAAACAATTGAAGAAAGATTTGAAATCACAGGAACAATGCGAAGGCTTGCCGACCAAAGTCTCCCGCCGAACTTCTCCTGCCTTGAGAATTTTAGAGCCTATGTGGATGGATTCGAACCGAACGGCTGCATTGAGGGCAAGCTTTCTCAAATGTCCAAAGAAGTGAATGCAAGAATTGAACCTTTTCTGAAG---ACAACACCAAGACCAATCAGACTTCCGGATGGG------------CCTCCTTGTTTTCAGCGGTCCAAATTCCTTCTGATGGATGCTTTAAAATTAAGCATTGAAGACCCAAGTCACGAAGGAGAGGGAATACCACTATATGATGCGATCAAGTGCATGAGAACATTCTTTGGATGGAAAGAACCCTATATAGTCAAACCACACGAAAAGGGAATAAATCCAAATTATCTGCTGTCATGGAAGCAAGTACTGGCAGAACTACAGGACATTGAAAATGAGGAGAAGATTCCAAGAACTAAAAACATGAAGAAAACAAGTCAGCTAAAGTGGGCACTTGGTGAGAACATGGCACCAGAGAAAGTAGACTTTGACAACTGTAGAGACATAAGCGATTTGAAGCAATATGATAGTGACGAACCTGAATTAAGGTCACTTTCAAGCTGGATCCAGAATGAGTTCAACAAGGCATGCGAGCTGACCGATTCAATCTGGATAGAGCTCGATGAGATTGGAGAAGACGTGGCTCCAATTGAATACATTGCAAGCATGAGGAGGAATTACTTCACAGCAGAGGTGTCCCATTGCAGAGCCACAGAATACATAATGAAGGGGGTATACATTAATACTGCCTTGCTTAATGCATCCTGTGCAGCAATGGACGATTTCCAACTAATTCCCATGATAAGCAAGTGCAGAACTAAAGAGGGAAGGCGAAAGACCAATTTATATGGCTTCATCATAAAAGGAAGATCTCACTTAAGGAATGACACCGACGTGGTGAACTTTGTGAGCATGGAGTTTTCTCTCACTGACCCGAGACTTGAGCCACATAAATGGGAGAAATACTGTGTCCTTGAGATAGGAGATATGCTACTAAGAAGTGCCATAGGCCAGATGTCAAGGCCTATGTTCTTGTATGTGAGGACAAATGGAACATCAAAGATTAAAATGAAATGGGGAATGGAGATGAGACGTTGCCTCCTTCAATCACTCCAACAAATCGAGAGTATGATTGAAGCCGAGTCCTCTGTTAAAGAGAAAGACATGACCAAAGAGTTTTTTGAGAATAAATCAGAAACATGGCCCATTGGGGAGTCCCCCAAGGGAGTGGAAGAAGGTTCCATTGGGAAGGTCTGTAGGACTTTATTGGCCAAGTCGGTATTCAATAGCCTGTATGCATCCCCACAATTGGAAGGATTTTCAGCGGAGTC
			AAGAAAACTGCTTCTTGTCGTTCAGGCCCTCAGGGACAACCTTGAACCTGGAACCTTTGATCTTGGGGGGCTATATGAAGCAATTGAGGAGTGCCTGATTAATGATCCCTGGGTTTTGCTTAATGCGTCTTGGTTCAACTCCTTCCTAACACATGCATTAAGA------TAG
		</sequence>
		<sequence>
			<taxon idref="26525|human|NorthAmerica|19710615|H3N2"/>
			ATGGAAGATTTTGTGCGACAATGCTTCAATCCGATGATTGTCGAGCTTGCGGAAAAGGCAATGAAAGAGTATGGAGAGGATCTGAAAATCGAAACAAACAAATTTGCAGCAATATGCACTCACTTGGAGGTATGTTTCATGTATTCAGATTTTCATTTCATCAATGAACAAGGCGAGTCAATAGTGGTAGAGCTTGATGATCCAAATGCACTGTTAAAGCACAGATTTGAAATAATAGAGGGAAGAGACCGCACAATGGCCTGGACAGTAGTAAACAGTATTTGCAACACTACTGGAGCTGAGAAACCGAAGTTTCTGCCAGATTTGTATGATTACAAAGAGAATAGATTCATCGAGATTGGAGTGACAAGGAGAGAAGTCCACATATACTACCTTGAAAAGGCCAATAAAATTAAATCTGAGAATACACACATCCACATTTTCTCATTCACTGGGGAGGAAATGGCCACAAAGGCCGACTACACTCTTGATGAGGAAAGCAGGGCTAGGATCAAAACCAGGCTATTTACCATAAGACAAGAAATGGCCAACAGAAGCCTCTGGGATTCCTTTCGTCAGTCCGAAAGAGGCGAAGAAACAATTGAAGAAAGATTTGAAATCACAGGAACAATGCGAAGGCTTGCCGACCAAAGTCTCCCGCCGAACTTCTCCTGCCTTGAGAATTTTAGAGCCTATGTGGATGGATTCGAACCGAACGGCTGCATTGAGGGCAAGCTTTCTCAAATGTCCAAAGAAGTGAATGCAAGAATTGAACCTTTTCTGAAG---ACAACACCAAGACCAATCAGACTTCCGGATGGG------------CCTCCTTGTTTTCAGCGGTCCAAATTCCTTCTGATGGATGCTTTAAAATTAAGCATTGAAGACCCAAGTCACGAAGGAGAGGGAATACCACTATATGATGCGATCAAGTGCATGAGAACATTCTTTGGATGGAAAGAACCCTATATAGTCAAACCACACGAAAAGGGAATAAATCCAAATTATCTGCTGTCATGGAAGCAAGTACTGGCAGAACTACAGGACATTGAAAATGAGGAGAAGATTCCAAGAACTAAAAACATGAAGAAAACAAGTCAGCTAAAGTGGGCACTTGGTGAGAACATGGCACCAGAGAAAGTAGACTTTGACAACTGTAGAGACATAAGCGATTTGAAGCAATATGATAGTGACGAACCTGAATTAAGGTCACTTTCAAGCTGGATCCAGAATGAGTTCAACAAGGCATGCGAGCTGACCGATTCAATCTGGATAGAGCTCGATGAGATTGGAGAAGACGTGGCTCCAATTGAATACATTGCAAGCATGAGGAGGAATTACTTCACAGCAGAGGTGTCCCATTGCAGAGCCACAGAATACATAATGAAGGGGGTATACATTAATACTGCCTTGCTTAATGCATCCTGTGCAGCAATGGACGATTTCCAACTAATTCCCATGATAAGCAAGTGCAGAACTAAAGAGGGAAGGCGAAAGACCAATTTATATGGCTTCATCATAAAAGGAAGATCTCACTTAAGGAATGACACCGACGTGGTGAACTTTGTGAGCATGGAGTTTTCTCTCACTGACCCGAGACTTGAGCCACATAAATGGGAGAAATACTGTGTCCTTGAGATAGGAGATATGCTACTAAGAAGTGCCATAGGCCAGATGTCAAGGCCTATGTTCTTGTATGTGAGGACAAATGGAACATCAAAGATTAAAATGAAATGGGGAATGGAGATGAGACGTTGCCTCCTTCAATCACTCCAACAAATCGAGAGTATGATTGAAGCCGAGTCCTCTGTTAAAGAGAAAGACATGACCAAAGAGTTTTTTGAGAATAAATCAGAAACATGGCCCATTGGGGAGTCCCCCAAGGGAGTGGAAGAAGGTTCCATTGGGAAGGTCTGTAGGACTTTATTGGCCAAGTCGGTATTCAATAGCCTGTATGCATCCCCACAATTGGAAGGATTTTCAGCGGAGTC
			AAGAAAACTGCTTCTTGTCGTTCAGGCCCTCAGGGACAACCTTGAACCTGGAACCTTTGATCTTGGGGGGCTATATGAAGCAATTGAGGAGTGCCTGATTAATGATCCCTGGGTTTTGCTTAATGCGTCTTGGTTCAACTCCTTCCTAACACATGCATTAAGA------TAG
		</sequence>
		<sequence>
			<taxon idref="1013156|human|WesternEurope|19720615|H3N2"/>
			ATGGAAGATTTTGTGCGACAATGCTTCAATCCGATGATTGTCGAGCTTGCGGAAAAGGCAATGAAAGAGTATGGAGAGGATCTGAAAATCGAAACAAACAAATTTGCAGCAATATGCACTCACTTGGAGGTATGTTTCATGTATTCAGATTTTCATTTCATCAATGAACAAGGCGAGTCAATAGTGGTAGAGCTTGATGATCCAAATGCACTGTTAAAGCACAGATTTGAAATAATAGAGGGAAGAGACCGCACAATGGCCTGGACAGTAGTAAACAGTATTTGCAACACTACTGGAGCTGAGAAACCGAAGTTTCTGCCAGATTTGTATGATTACAAGGAGAATAGATTCATCGAGATTGGAGTGACAAGGAGAGAAGTCCACATATACTACCTTGAAAAGGCCAATAAAATTAAATCTGAGAATACACACATCCACATTTTCTCCTTCACTGGGGAGGAAATGGCCACAAAGGCCGACTACACTCTTGATGAGGAAAGCAGGGCTAGGATCAAAACCAGGCTATTTACCATAAGACAAGAAATGGCCAACAGAGGCCTCTGGGATTCCTTTCGTCAGTCCGAAAGAGGCGAAGAAACAATTGAAGAAAGATTTGAAATCACAGGAACAATGCGCAGGCTTGCCGACCAAAGTCTCCCGCCGAACTTCTCCTGCCTTGAGAATTTTAGAGCCTATGTGGATGGATTCGAACCGAACGGCTGCATTGAGGGCAAGCTTTCTCAAATGTCCAAAGAAGTGAATGCAAGAATTGAACCTTTTCTGAAG---ACAACACCAAGACCAATCAAACTTCCGGATGGG------------CCTCCTTGTTTTCAGCGGTCCAAATTCCTTCTGATGGATGCTTTAAAATTAAGCATTGAAGACCCAAGTCACGAAGGAGAGGGAATACCACTATATGATGCGATCAAGTGCATGAGAACATTCTTTGGATGGAAAGAACCCTATATCGTCAAACCACACGAAAAGGGAATAAATCCAAATTATCTGCTGTCATGGAAGCAAGTACTGGCAGAACTACAGGACATTGAAAATGAGGAGAAGATTCCAAGAACTAAAAACATGAAGAAAACGAGTCAGCTAAAGTGGGCACTTGGTGAGAACATGGCACCAGAGAAAGTAGACTTTGACAACTGTAGAGACATAAGCGATTTGAAGCAATATGATAGTGACGAACCTGAATTAAGGTCACTTTCAAGCTGGATCCAGAATGAGTTCAACAAGGCATGCGAGCTGACCGATTCAATCTGGATAGAGCTCGATGAGATTGGAGAAGACGTGGCTCCAATTGAATACATTGCAAGCATGAGGAGGAATTACTTCACAGCAGAGGTGTCCCATTGCAGAGCCACAGAATACATAATGAAGGGGGTATACATTAATACTGCCTTGCTTAATGCATCCTGTGCAGCAATGGACGATTTCCAACTAATTCCCATGATAAGCAAGTGCAGAACTAAAGAGGGAAGGCGAAAAACCAATTTATATGGCTTCATCATAAAAGGAAGATCTCACTTAAGGAATGACACCGACGTGGTAAACTTTGTGAGCATGGAGTTTTCTCTCACTGACCCTAGACTTGAGCCACATAAATGGGAGAAATACTGTGTCCTTGAGATAGGAGATATGCTACTAAGAAGTGCCATAGGCCAGATGTCAAGGCCTATGTTCTTGTATGTGAGGACAAACGGAACATCAAAGATTAAAATGAAATGGGGAATGGAGATGAGACGTTGCCTCCTTCAGTCACTCCAACAAATCGAGAGCATGATTGAAGCCGAGTCCTCTGTCAAGGAGAAAGACATGACCAAAGAGTTTTTTGAGAATAAATCAGAAACATGGCCCATTGGGGAGTCCCCCAAGGGAGTGGAAGAAGGTTCCATTGGGAAGGTCTGTAGGACTTTATTGGCCAAGTCGGTATTCAATAGCCTGTATGCATCCCCACAATTGGAAGGATTTTCAGCGGAGTC
			AAGAAAACTGCTTCTTGTCGTTCAGGCTCTTAGGGACAACCTTGAACCTGGAACCTTTGATCTTGGGGGGCTATATGAAGCAATTGAGGAGTGCCTGATTAATGATCCCTGGGTTTTGCTTAATGCGTCTTGGTTCAACTCCTTCCTAACACATGCATTAAGA------TAG
		</sequence>
		<sequence>
			<taxon idref="21967|human|EastAsia|19730615|H3N2"/>
			ATGGAAGATTTTGTGCGACAATGCTTCAATCCGATGATTGTCGAGCTTGCAGAAAAGGCAATGAAAGAGTATGGAGAGGATCTGAAAATCGAAACAAACAAATTTGCAGCAATATGCACTCACTTGGAGGTATGTTTCATGTATTCAGATTTTCATTTCATCAATGAACAAGGCGAGTCAATAGTGGTAGAGCTTGATGATCCAAATGCACTGTTAAAGCACAGATTTGAAATAATAGAGGGAAGAGACCGCACAATGGCCTGGACAGTAGTAAACAGTATTTGCAACACTACTGGAGCTGAGAAACCGAAGTTTCTGCCAGATTTGTATGATTACAAGGAGAATAGATTCATCGAGATTGGAGTGACAAGGAGAGAAGTCCACATATACTACCTTGAAAAGGCCAATAAAATTAAATCTGAGAATACACACATCCACATCTTCTCATTCACTGGGGAGGAAATGGCCACAAAGGCCGACTACACTCTTGATGAGGAAAGCAGGGCTAGGATCAAAACCAGGCTATTTACCATAAGACAAGAAATGGCCAACAGAGGCCTCTGGGATTCCTTTCGTCAGTCCGAAAGAGGCGAAGAAACAATTGAAGAAAGATTTGAAATCACAGGAACTATGCGCAGGCTTGCCGACCAAAGTCTCCCGCCGAACTTCTCCTGCCTTGAGAATTTTAGAGCCTATGTGGATGGATTCGAACCGAACGGCTGCATTGAGGGCAAGCTTTCTCAAATGTCCAAAGAAGTGAATGCAAGAATTGAACCTTTTCTGAAG---ACAACACCAAGACCAATCAAACTTCCGGATGGG------------CCTCCTTGTTTTCAGCGGTCCAAATTCCTTCTGATGGATGCTTTAAAATTAAGCATTGAAGACCCAAGTCACGAAGGAGAGGGAATACCACTATATGATGCGATCAAGTGCATGAGAACATTCTTTGGATGGAAAGAACCCTATATCGTCAAACCACACGAAAAGGGAATAAATCCAAATTATCTGCTGTCATGGAAGCAAGTACTGGCAGAACTACAGGACATTGAAAATGAGGAGAAGATTCCAAGAACTAAAAACATGAAGAAAACGAGTCAGCTAAAGTGGGCACTTGGTGAGAACATGGCACCAGAGAAAGTAGACTTTGACAACTGTAGAGACATAAGCGATTTGAAGCAATATGATAGTGACGAACCTGAATTAAGGTCACTTTCAAGCTGGATCCAGAATGAGTTCAACAAGGCATGCGAGCTGACCGATTCAATCTGGATAGAGCTCGATGAGATTGGAGAAGACGTGGCTCCAATTGAATACATTGCAAGCATGAGGAGGAATTACTTCACAGCAGAGGTGTCCCATTGCAGAGCCACAGAATACATAATGAAGGGGGTATACATTAATACTGCCTTGCTTAATGCATCCTGTGCAGCAATGGACGATTTCCAACTAATTCCCATGATAAGCAAGTGCAGAACTAAAGAGGGAAGGCGAAAAACCAATTTATATGGATTCATCATAAAAGGAAGATCTCACTTAAGGAATGACACCGACGTGGTAAACTTTGTGAGCATGGAGTTTTCTCTCACTGACCCGAGACTTGAGCCACATAAATGGGAGAAATACTGTGTCCTTGAGATAGGAGATATGCTACTAAGAAGTGCCATAGGCCAGATGTCAAGGCCTATGTTCTTGTATGTGAGGACAAATGGAACATCAAAGATTAAAATGAAATGGGGAATGGAGATGAGACGTTGCCTCCTTCAGTCACTCCAACAAATCGAGAGCATGATTGAAGCCGAGTCCTCTGTCAAAGAGAAAGACATGACCAAAGAGTTTTTTGAGAATAAATCAGAAACATGGCCCATTGGGGAGTCCCCCAAGGGAGTGGAAGAAGGTTCCATTGGGAAGGTCTGTAGGACTTTATTGGCCAAGTCGGTATTCAATAGCCTGTATGCATCCCCACAATTGGAAGGATTTTCAGCGGAGTC
			AAGAAAACTGCTTCTTGTCGTTCAGGCTCTTAGGGACAACCTTGAACCTGGAACCTTTGATCTTGGGGGGCTATATGAAGCAATTGAGGAGTGCCTGATTAATGATCCCTGGGTTTTGCTTAATGCGTCTTGGTTCAACTCCTTCCTAACACATGCATTAAGA------TAG
		</sequence>
		<sequence>
			<taxon idref="1014802|swine|WesternEurope|19900806|H3N2"/>
			ATGGAAGATTTTGTGCGACAATGCTTCAATCCGATGATTGTCGAGCTTGCGGAAAAGGCAATGAAAGAATATGGAGAGGATCTGAAAATTGAGACAAACAAATTTGCAGCGATATGCACTCATTTGGAGGTGTGCTTCATGTATTCAGATTTTCATTTCATCAATGAACAAGGCGAGTCAATAGTGGTAGAGCTTGATGACCCAAATGCACTGTTAAAACACAGATTTGAAATAATAGAGGGAAGAGACCGCACAATGGCCTGGACAGTAGTAAACAGTATTTGCAACACTACTGGAGCCGAGAAACCTAAGTTTCTGCCAGATTTATATGATTACAAGGAAAATAGATTCATCGAGATTGGAGTGACAAGGAGAGAAGTACACATATACTACCTTGAAAAGGCCAATAAAATCAAATCTGAAAATACACACATCCACATCTTCTCATTCACCGGGGAGGAGATGGCCACAAAGGCCGATTACACTCTCGACGAGGAAAGCAGGGCTAGGATAAAAACCAGGCTATTTACCATAAGACAAGAAATGGCCAACAGAGGCCTCTGGGATTCCTTTCGTCAGTCCGAAAGAGGCGAAGAAACAATTGAAGAAAGATTTGAAATCACAGGTACTATGCGCAGGCTTGCCGATCAAAGCCTTCCACCGAACTTCTCCTGCCTTGAAAACTTTAGAGCCTATGTGGATGGATTCGAACCGAACGGATGCATTGAGGGCAAGCTTTCTCAAATGTCCAAAGAAGTGAATGCAAGGATTGAGCCTTTTTTGAAG---ACAACACCAAGACCACTCAAACTTCCGGATGGA------------CCTCCTTGTTTTCAGCGGTCCAAATTCCTTCTGATGGACGCTTTAAAATTAAGCATTGAAGACCCAAGTCACGAAGGAGAGGGAATACCACTATACGATGCGATCAAGTGCATGAGAACATTCTTTGGGTGGAAAGAACCTTACATCGTCAAATCACACGAAAAGGGAATAAATCCAAACTATCTTCTGGCATGGAAGCAAGTACTGGCAGAAATACAGGACATTGAAAATGAGGAGAAAATTCCAAGAACTAAAAACATGAAGAAAACGAGTCATCTAAAATGGGCACTTGGTGAGAACATGGCACCAGAGAAAGTAGACTTTGAAAACTGCAGAGACATAAGCGATTTGAAACAATATGATAGTGACGAGCCTGAATTAAGGTCACTTTCAAGCTGGATCCAGAATGAGTTCAACAAGGCATGCGAGCTGACCGATTCAATCTGGATAGAGCTCGATGAGATTGGAGAAGACGTGGCTCCAATTGAACATATTGCAAGCATGAGGAGGAATTACTTCACAGCAGAGGTGTCCCATTGCAGGGCCACAGAATACATAATGAAGGGGGTATACATTAATACTGCATTGCTTAATGCATCCTGTGCAGCAATGGATGATTACCAACTAATTCCCATGATAAGCAAGTGCAGAACTAAAGAGGGAAGGCGAAAAACCAATCTATATGGATTCATCATAAAAGGAAGATCTCACTTAAGGAATGACACCGACGTAGTAAATTTTGTGAGCATGGAGTTCTCTCTCACCGACCCGAAACTTGAGCCACATAAATGGGAGAAGTACTGTGTCCTTGAGATAGGAGATATGCTACTAAGAAGTGCCATAGGCCAGATATCAAGGCCTATGTTCTTGTATGTGAGGACAAATGGAACATCGAAGATTAAAATGAAATGGGGAATGGAGATGAGACGTTGCCTCCTTCAGTCACTTCAACAAATCGAGAGCATGATTGAAGCCGAATCCTCTGTCAAAGAGAAAGACATGACCAAAGAGTTTTTTGAGAATAAATCAGAGACATGGCCCATTGGGGAGTCCCCCAAGGGAGTGGAAGAAGGTTCCATTGGGAAGGTCTGTAGAACTTTATTGGCAAAGTCGGTATTCAACAGTCTGTATGCATCCCCACAATTGGAAGGATTTTCAGCGGAATC
			AAGAAAACTGCTTCTTGTTGTTCAAGCTCTTAGGGACAACCTTGAACCTGGAACCTTTGATCTTGGAGGGCTATATGAAGCAATTGAGGAGTGCCTGATTAATGATCCCTGGGTTTTGCTTAATGCATCTTGGTTCAACTCCTTCCTAACACATGCATTAAGA------TAG
		</sequence>
		<sequence>
			<taxon idref="1013159|human|Oceania|19730615|H3N2"/>
			ATGGAAGATTTTGTGCGACAATGCTTCAATCCGATGGTTGTCGAGCTTGCAGAAAAGGCAATGAAAGAGTATGGAGAGGATCTGAAAATCGAAACAAACAAATTTGCAGCAATATGCACTCACTTGGAGGTATGTTTCATGTATTCAGATTTTCATTTCATCAATGAACAAGGCGAGTCAATAGTGGTAGAGCTTGATGATCCAAATGCACTGTTAAAGCACAGATTTGAAATAATAGAGGGAAGAGACCGCACAATGGCCTGGACAGTAGTAAACAGTATTTGCAACACTACTGGAGCTGAGAAACCGAAGTTTCTGCCAGATTTGTATGATTACAAGGAGAATAGATTCATCGAGATTGGAGTGACAAGGAGAGAAGTCCACATATACTACCTTGAAAAGGCCAATAAAATTAAATCTGAGAATACACACATCCACATTTTCTCATTCACTGGGGAGGAAATGGCCACAAAGGCCGACTACACTCTTGATGAGGAAAGCAGGGCTAGGATCAAAACCAGGCTATTTACCATAAGACAAGAAATGGCCAACAGAGGCCTCTGGGATTCCTTTCGTCAGTCCGAAAGAGGCGAAGAAACAATTGAAGAAAGATTTGAAATCACAGGAACTATGCGCAGGCTTGCCGACCAAAGTCTCCCGCCGAACTTCTCCTGCCTTGAGAATTTTAGAGCCTATGTGGATGGATTCGAACCGAACGGCTGCATTGAGGGCAAGCTTTCTCAAATGTCCAAAGAAGTGAATGCAAAAATTGAACCTTTTCTGAAG---ACAACACCAAGACCAATCAAACTTCCGGATGGG------------CCTCCTTGTTTTCAGCGGTCCAAATTCCTTCTGATGGATGCTTTAAAATTAAGCATTGAAGACCCAAGTCACGAAGGAGAGGGAATACCACTATATGATGCGATCAAGTGCATGAGAACATTCTTTGGATGGAAAGAACCCTATATCGTCAAACCACACGAAAAGGGAATAAATCCAAATTATCTGCTGTCATGGAAGCAAGTACTGGCAGAACTACAGGACATTGAAAATGAGGAGAAGATTCCAAGAACTAAAAACATGAAGAAAACGAGTCAGCTAAAGTGGGCACTTGGTGAGAACATGGCACCAGAGAAAGTAGACTTTGACAACTGTAGAGACATAAGCGATTTGAGGCAATATGATAGTGACGAACCTGAATTAAGGTCACTTTCAAGCTGGATCCAGAATGAGTTCAACAAGGCATGCGAGCTGACCGATTCAATCTGGATAGAGCTCGATGAGATTGGAGAAGACGTGGCTCCAATTGAATACATTGCAAGCATGAGGAGGAATTACTTCACAGCAGAGGTGTCCCATTGCAGAGCCACAGAATACATAATGAAGGGGGTATACATTAATACTGCCTTGCTTAATGCATCCTGTGCAGCAATGGACGATTTCCAACTAATTCCCATGATAAGCAAGTGCAGAACTAAAGAGGGAAGGCGAAAAACCAATTTATATGGATTCATCATAAAAGGAAGATCTCACTTAAGGAATGACACCGACGTGGTAAACTTTGTGAGCATGGAGTTTTCTCTCACTGACCCGAGACTTGAGCCACATAAATGGGAGAAATACTGTGTCCTTGAGATAGGAGATATGCTACTAAGAAGTGCCATAGGCCAGATGTCAAGGCCTATGTTCTTGTATGTGAGGACAAATGGAACATCAAAGATTAAAATGAAATGGGGAATGGAGATGAGACGTTGCCTCCTTCAGTCACTCCAACAAATCGAGAGCATGATTGAAGCCGAGTCCTCTGTCAAAGAGAAAGACATGACCAAAGAGTTTTTTGAGAATAAATCAGAAACATGGCCCATTGGGGAGTCCCCCAAGGGAGTGGAAGAAGGTTCCATTGGGAAGGTCTGTAGGACTTTATTGGCCAAGTCGGTATTCAATAGCCTGTATGCATCCCCACAATTGGAAGGATTTTCAGCGGAGTC
			AAGAAAACTGCTTCTTGTCGTTCAGGCTCTTAGGGACAACCTTGAACCTGGAACCTTTGATCTTGGGGGGCTATATGAAGCAATTGAGGAGTGCCTGATTAATGATCCCTGGGTTTTGCTTAATGCGTCTTGGTTCAACTCCTTCCTAACACATGCATTAAGA------TAG
		</sequence>
		<sequence>
			<taxon idref="1013161|human|WesternEurope|19740615|H3N2"/>
			ATGGAAGATTTTGTGCGACAATGCTTCAATCCGATGATTGTCGAGCTTGCAGAAAAGGCAATGAAAGAGTATGGAGAGGATCTGAAAATCGAAACAAACAAATTTGCAGCAATATGCACTCACTTGGAGGTATGTTTCATGTATTCAGATTTTCATTTCATCAATGAACAAGGCGAGTCAATAGTGGTAGAGCTTGATGATCCAAATGCACTGTTAAAGCACAGATTTGAAATAATAGAGGGAAGAGACCGCACAATGGCCTGGACAGTAGTAAACAGTATTTGCAACACTACTGGAGCTGAGAAACCGAAGTTTCTGCCAGATTTGTATGATTACAAGGAGAATAGATTCATCGAGATTGGAGTAACAAGGAGAGAAGTCCACATATACTACCTTGAAAAGGCCAATAAAATCAAATCTGAGAATACACACATCCACATTTTCTCATTCACTGGGGAGGAAATGGCCACAAAGGCCGACTACACTCTTGATGAGGAAAGCAGGGCTAGGATCAAAACCAGGCTATTTACCATAAGACAAGAAATGGCCAACAGAGGCCTCTGGGATTCCTTTCGTCAGTCCGAAAGAGGCGAAGAAACAATTGAAGAAAGATTTGAAATCACAGGAACTATGCGCAGGCTTGCCGACCAAAGTCTCCCGCCGAACTTCTCCTGCCTTGAGAATTTTAGAGCCTATGTGGATGGATTCGAACCGAACGGCTGCATTGAGGGCAAGCTTTCTCAAATGTCCAAAGAAGTGAATGCAAAAATTGAACCTTTTCTGAAG---ACAACACCAAGACCAATCAAACTTCCGGATGGG------------CCTCCTTGTTTTCAGCGGTCCAAATTCCTTCTGATGGATGCTTTAAAATTAAGCATTGAAGACCCAAGTCACGAAGGAGAGGGAATACCACTATATGATGCGATCAAGTGCATGAGAACATTCTTTGGATGGAAAGAACCCTATATCGTCAAACCACACGAAAAGGGAATAAATCCAAATTATCTGCTGTCATGGAAGCAAGTACTGGCAGAACTACAGGACATTGAAAATGAGGAGAAGATTCCAAGAACTAAAAACATGAAGAAAACGAGTCAGCTAAAGTGGGCACTTGGTGAGAACATGGCACCAGAGAAAGTAGACTTTGACAACTGTAGAGACATAAGCGATTTGAAGCAATATGATAGTGACGAACCTGAATTAAGGTCACTTTCAAGCTGGATCCAGAATGAGTTCAACAAGGCATGCGAGCTGACTGATTCAATCTGGATAGAGCTCGATGAGATTGGAGAAGACGTGGCTCCAATTGAATACATTGCAAGCATGAGGAGGAATTATTTCACAGCAGAGGTGTCCCATTGCAGAGCCACAGAATACATAATGAAGGGGGTATACATTAATACTGCCTTGCTTAATGCATCCTGTGCAGCAATGGACGATTTCCAACTAATTCCCATGATAAGCAAGTGCAGAACTAAAGAGGGAAGGCGAAAAACCAATTTATATGGATTTATCATAAAAGGAAGATCTCACTTAAGGAATGACACCGACGTGGTAAACTTTGTGAGCATGGAGTTTTCTCTCACTGACCCGAGACTTGAGCCACATAAATGGGAGAAATACTGTGTCCTTGAGATAGGAGATATGCTACTAAGAAGTGCCATAGGCCAGATGTCAAGGCCTATGTTCTTGTATGTGAGGACAAATGGAACATCAAAGATTAAAATGAAATGGGGAATGGAGATGAGACGTTGCCTCCTTCAGTCACTCCAACAAATCGAGAGCATGATTGAAGCCGAGTCCTCTGTCAAAGAGAAAGACATGACCAAAGAGTTTTTTGAGAATAAATCAGAAACATGGCCCATTGGGGAGTCCCCCAAGGGAGTAGAAGAAGGTTCCATTGGGAAGGTCTGTAGGACTTTATTGGCCAAGTCGGTATTCAATAGCCTGTATGCATCCCCACAATTGGAAGGATTTTCAGCGGAGTC
			AAGAAAACTGCTTCTTGTCGTTCAGGCTCTTAGGGACAACCTTGAACCTGGAACCTTTGATCTTGGGGGGCTATATGAAGCAATTGAGGAGTGCCTGATTAATGATCCCTGGGTTTTGCTTAATGCGTCTTGGTTCAACTCCTTCCTAACACATGCATTAAGA------TAG
		</sequence>
		<sequence>
			<taxon idref="22017|human|EastAsia|19750615|H3N2"/>
			ATGGAAGATTTTGTGCGACAATGCTTCAATCCGATGATTGTCGAGCTTGCAGAAAAGGCAATGAAAGAGTATGGAGAGGATCTGAAAATCGAAACAAACAAATTTGCAGCAATATGCACTCACTTGGAGGTATGTTTCATGTATTCAGATTTTCACTTCATCAATGAACAAGGCGAGTCAATAGTGGTAGAGCTTGATGATCCAAATGCACTGTTAAAGCACAGATTTGAAATAATAGAGGGAAGAGACCGAACAATGGCCTGGACAGTAGTAAACAGTATTTGCAACACTACTGGAGCTGAGAAACCGAAGTTTCTGCCAGATTTGTATGATTACAAGGAGAATAGATTCATAGAGATTGGAGTAACAAGGAGAGAAGTCCACATATACTACCTTGAAAAGGCCAATAAAATTAAATCTGAGAATACACACATCCACATTTTCTCATTCACTGGGGAGGAAATGGCCACAAAGGCCGACTACACTCTTGATGAGGAAAGCAGGGCTAGGATCAAAACCAGGCTATTTACCATAAGACAAGAAATGGCCAACAGAGGCCTCTGGGATTCCTTTCGTCAGTCCGAAAGAGGCGAAGAAACAATTGAAGAAAGATTTGAAATCACAGGAACTATGCGCAGGCTTGCCGACCAAAGTCTCCCGCCGAACTTCTCCTGCCTTGAGAATTTTAGAGCCTATGTGGATGGATTCGAACCGAACGGCTGCATTGAGGGCAAGCTTTCTCAAATGTCCAAAGAAGTGAATGCAAAAATTGAACCTTTTCTGAAG---ACAACACCAAGACCAATCAAACTTCCGGATGGC------------CCTCCTTGTTTTCAGCGGTCCAAATTCCTTCTGATGGATGCTTTAAAATTAAGCATTGAAGACCCAAGTCACGAAGGAGAGGGAATACCACTATATGATGCGATCAAGTGCATGAGAACATTCTTTGGATGGAAAGAACCCTATATCGTCAAACCACACGAAAGGGGAATAAATTCAAATTATCTGCTGTCATGGAAGCAAGTACTGGCAGAACTACAGGACATTGAAAATGAGGAGAAGATTCCAAAAACAAAAAACATGAAGAAAACGAGTCAGCTAAAGTGGGCACTTGGTGAGAACATGGCACCAGAGAAAGTAGACTTTGACAACTGTAGAGACATAAGCGATTTGAAGCAATATGATAGTGACGAACCTGAATTAAGGTCACTTTCAAGCTGGATCCAGAATGAGTTCAACAAGGCATGCGAGCTGACTGATTCAATCTGGATAGAGCTCGATGAGATTGGAGAAGACGTGGCTCCAATTGAATACATTGCAAGCATGAGGAGGAATTATTTCACAGCAGAGGTGTCCCATTGCAGAGCCACAGAATACATAATGAAGGGGGTATACATTAATACTGCCTTGCTTAATGCATCCTGTGCAGCAATGGACGATTTCCAACTAATTCCCATGATAAGCAAGTGCAGAACTAAAGAGGGAAGGCGAAAAACCAATTTATATGGATTCATCATAAAAGGAAGATCTCACTTAAGGAATGACACCGACGTGGTAAACTTTGTGAGCATGGAGTTTTCTCTCACTGACCCGAGACTTGAGCCACATAAATGGGAGAAATACTGTGTCCTTGAGATAGGAGATATGCTACTAAGAAGTGCCATAGGCCAGATGTCAAGGCCTATGTTCTTGTATGTGAGGACAAATGGAACATCAAAGATTAAAATGAAATGGGGAATGGAGATGAGACGTTGCCTCCTTCAGTCACTCCAACAAATCGAGAGCATGATTGAAGCCGAGTCCTCTGTTAAAGAGAAAGACATGACCAAAGAGTTTTTTGAGAATAAATCAGAAACATGGCCCATTGGGGAGTCTCCCAAGGGAGTGGAAGAAGGTTCCATTGGGAAGGTCTGTAGGACTTTATTGGCCAAGTCGGTATTCAATAGCCTGTATGCATCCCCACAATTGGAAGGATTTTCAGCGGAGTC
			AAGAAAACTGCTTCTTGTCGTTCAGGCTCTTAGGGACAACCTTGAACCTGGAACCTTTGATCTTGGGGGGCTATATGAAGCAATTGAGGAGTGCCTGATTAATGATCCCTGGGTTTTGCTTAATGCGTCTTGGTTCAACTCCTTCCTAACACATGCATTAAGA------TAG
		</sequence>
		<sequence>
			<taxon idref="1014165|swine|EastAsia|20080715|H3N2"/>
			ATGGAAGATTTTGTGCGACAATGCTTCAATCCGATGATTGTCGAACTTGCAGAAAAGGCAATGAAAGAGTATGGAGAGGATCTGAAAATCGAAACAAACAAGTTTGCAGCAATATGCACTCACCTGGAGGTATGTTTCATGTATTCAGATTTTCATTTCATCAATGAACAAGGCGAGTCAATAGTGGTAGAGCTTGATGATCCAAATGCACTGTTAAAGCACAGATTTGAAATAATAGAGGGAAGAGACCGAACAATGGCCTGGACAGTAGTAAACAGTATTTGCAACACTACTGGAGCTGAGAAACCGAAGTTTCTGCCAGATTTGTATGATTACAAGAAGAACAGGTTCATCGAGATTGGAGTAACAAGGAGAGAAGTCCACATATACTACCTTGAAAAGGCCAATAAAATTAAATCTGAGAATACACACATCCACATTTTCTCATTCACTGGGGAGGAAATGGCCACAAAGGCCGACTACACTCTTGATGAGGAAAGCAGGGCTAGGATCAAAACCAGGCTATTTACCATAAGACAAGAAATGGCCAACAGAGGCCTCTGGGATTCCTTTCGTCAGTCCGAAAGAGGCGAAGACACAATTGAAGAAAGATTTGAAATCACAGGAACTATGCGCAGGCTTGCCGACCAAAGTCTTCCGCCGAACTTCTCCTGCCTTGAGAATTTTAGAGCCTATGTGGATGGATTCGAACCGAACGGCTGCATTGAGGGCAAGCTTTCTCAAATGTCCAAAGAAGTGAATGCAAAAATTGAACCTTTTCTGAAG---ACAACACCAAGACCAATCAAACTTCCGGATGGG------------CCTCCTTGTTTTCAGCGGTCCAAATTCCTTCTGATGGATGCTTTAAAATTAAGCATTGAAGACCCAAGTCACGAAGGCGAGGGAATACCACTATATGATGCAATCAAGTGCATGAGAACATTCTTTGGATGGAAAGAACCCTATATCGTCAAACCACACGAAAGGGGAATAAATTCAAATTACCTGCAGTCATGGAAGCAAGTACTGGCAGAACTACAGGACATTGAAAATGAGGAGAAGATTCCAAGAACTAAAACCATGAAGAAAACGAGTCAGCTAAAGTGGGCACTTGGTGAGAACATGGCGCCAGAGAAAGTAGACTTTGAAAACTGTAGAGACATAAGCGATTTGAAGCAATATGATAGTGACGAACCTGAATTAAGGTCACTTTCAATCTGGATCCAGAATGAGTTCAACAAGGCATGCGAGCTGACTGATTCAATCTGGATAGAGCTCGATGAGATTGGAGAAGACGTGGCTCCAATTGAATACATTGCAAGCATGAGGAGGAATTATTTCACAGCAGAGGTGTCCCATTGCAGAGCCACTGAATACATAATGAAGGGGGTATACATTAATACTGCCTTGCTTAATGCATCCTGTGCAGCAATGGACGATTTCCAACTAATTCCCATGATAAGCAAGTGCAGAACTAAAGAGGGAAGGCGAAAAACCAATTTATATGGATTCATCATAAAGGGAAGATCTCACTTAAGGAATGACACCGACGTGGTAAACTTTGTGAGCATGGAGTTTTCTCTTACTGACCCGAGACTTGAGCCACATAAATGGGAGAAATACTGTGTCCTTGAGATAGGAGATATGCTACTAAGAAGTGCCATAGGCCAGATGTCAAGGCCTATGTTCTTGTATGTGAGGACAAATGGAACATCAAAGATTAAAATGAAATGGGGGATGGAGATGAGACGTTGCCTCCTTCAGTCACTCCAACAAATCGAGAGCATGATTGAAGCCGAGTCCTCTGTTAAAGAGAAAGACATGACCAAAGAGTTTTTTGAGAATAAATCAGAAACATGGCCCATTGGGGAGTCTCCCAAGGGAGTGGAAGAAGGTTCCATTGGAAAGGTCTGTAGGACTTTATTGGCCAAGTCGGTATTCAATAGCCTGTATGCATCCCCACAATTGGAAGGATTTTCAGCAGAGTC
			AAGAAAACTGCTTCTTGTCGTTCAGGCTCTTAGGGATAACCTTGAACCTGGAACCTTTGATCTTGGGGGGCTATATGAAGCAATTGAGGAGTGCCTGATTAATGATCCCTGGGTTTTGCTTAATGCGTCTTGGTTCAACTCCTTCCTAACACATGCATTAAGA------TAG
		</sequence>
		<sequence>
			<taxon idref="1020931|human|WesternEurope|19760615|H3N2"/>
			ATGGAAGATTTTGTGCGACAATGCTTCAATCCGATGATTGTCGAGCTTGCGGAAAAGGCAATGAAAGAGTATGGAGAGGATCTGAAAATCGAAACAAACAAATTTGCAGCAATATGCACTCACTTGGAGGTGTGTTTCATGTATTCAGATTTTCATTTCATCAATGAACAAGGCGAGTCAATAGTGGTAGAGCTTGATGATCCAAATGCACTGTTAAAGCACAGATTTGAAATAATAGAGGGAAGAGACCGCACAATGGCCTGGACAGTAGTAAACAGTATTTGCAACACTACTGGAGCTGAGAAACCGAAGTTTCTGCCAGATTTGTATGATTACAAGGAGAATAGATTCATCGAGATTGGAGTAACAAGGAGAGAAGTCCACATATACTACCTTGAAAAGGCCAATAAAATTAAATCTGAGAATACACACATCCACATTTTCTCATTCACTGGGGAGGAAATGGCCACAAAGGCAGACTACACTCTTGATGAGGAAAGCAGGGCTAGGATCAAAACCAGGCTATTTACCATAAGACAAGAAATGGCCAACAGAGGCCTCTGGGATTCCTTTCGTCAGTCCGAAAGAGGCGAAGAAACAATTGAAGAAAGATTTGAAATCACAGGAACTATGCGCAGGCTTGCCGACCAAAGTCTCCCGCCGAACTTCTCCTGCCTTGAGAATTTTAGAGCCTATGTGGATGGATTCGAACCGAACGGCTGCATTGAGGGCAAGCTTTCTCAAATGTCCAAAGAAGTGAATGCAAAAATTGAACCTTTTCTGAAG---ACAACACCAAGACCAATCAAACTTCCGGATGGG------------CCTCCTTGTTTTCAGCGGTCCAAATTCCTTCTGATGGATGCTTTAAAATTAAGCATTGAAGACCCAAGTCACGAAGGAGAGGGAATACCACTATATGATGCGATCAAGTGCATGAGAACATTCTTTGGATGGAAAGAACCCTATATCGTCAAACCACACGAAAAGGGAATAAATTCAAATTATCTGCTGTCATGGAAGCAAGTACTGGCAGAACTACAGGACATTGAGAATGAGGAGAAGATTCCAAGAACTAAAAACATGAAGAAAACGAGTCAGCTAAAGTGGGCACTTGGTGAGAACATGGCACCAGAGAAAGTAGACTTTGACAACTGTAGAGACATAAGCGATTTGAAGCAATATGATAGTGACGAACCTGAATTAAGGTCACTTTCAAGCTGGATCCAGAATGAGTTCAACAAGGCATGCGAGCTGACTGATTCAATCTGGATAGAGCTCGATGAGATTGGAGAAGACGTGGCTCCAATTGAATACATTGCAAGCATGAGGAGGAATTATTTCACAGCAGAGGTGTCCCATTGCAGAGCCACAGAATACATAATGAAGGGGGTATACATTAATACTGCCTTGCTTAATGCATCCTGTGCAGCAATGGACGATTTTCAACTAATTCCCATGATAAGCAAGTGCAGAACTAAAGAGGGAAGGCGAAAAACCAATTTATATGGATTCATCATAAAAGGAAGATCTCACTTAAGGAATGACACCGATGTGGTAAACTTTGTGAGCATGGAGTTTTCTCTCACTGACCCGAGACTTGAGCCACATAAATGGGAGAAATACTGTGTCCTTGAGATAGGAGATATGCTACTAAGAAGTGCCATAGGCCAGATGTCAAGGCCTATGTTCTTGTATGTGAGGACAAATGGAACATCAAAAATTAAAATGAAATGGGGAATGGAGATGAGACGTTGCCTCCTTCAGTCACTCCAACAAATCGAGAGCATGATTGAAGCCGAGTCCTCTGTTAAAGAGAAAGACATGACCAAAGAGTTTTTTGAGAATAAATCAGAAACATGGCCCATTGGGGAGTCCCCCAAGGGAGTGGAAGAAGGTTCCATTGGGAAGGTCTGTAGGACTTTATTGGCCAAGTCGGTATTCAATAGCCTGTATGCATCCCCACAATTGGAAGGATTTTCAGCGGAGTC
			AAGAAAACTGCTTCTTGTCGTTCAGGCTCTTAGGGACAACCTTGAACCTGGAACCTTTGATCTTGGGGGGCTATATGAAGCAATTGAGGAGTGCCTGATTAATGATCCCTGGGTTTTGCTTAATGCGTCTTGGTTCAACTCCTTCCTAACACATGCATTAAGA------TAG
		</sequence>
		<sequence>
			<taxon idref="22631|human|NorthAmerica|19770615|H3N2"/>
			ATGGAAGATTTTGTGCGACAATGCTTCAACCCGATGATTGTCGAGCTTGCAGAAAAGGCAATGAAAGAGTATGGAGAAGATCTGAAAATCGAAACAAACAAATTTGCAGCAATATGCACTCACTTGGAGGTGTGTTTCATGTATTCAGATTTTCATTTCATCAATGAACTAGGCGAGTCAATAGTGGTAGAGCTTGATGATCCAAATGCACTGTTAAAGCACAGATTTGAAATAATAGAAGGAAGAGACCGCACAATGGCCTGGACAGTGGTAAACAGTATTTGCAACACTACTGGAGCTGAGAAACCAAAGTTTCTGCCAGATTTGTATGATTACAAGGAGAATAGATTCATCGAGATTGGAGTAACAAGGAGAGAAGTCCACATATACTACCTTGAAAAGGCCAATAAAATTAAATCTGAGAATACACACATCCACATTTTCTCATTCACTGGGGAGGAAATGGCCACAAAGGCAGACTACACTCTTGATGAGGAAAGCAGGGCTAGGATCAAAACCAGGCTATTTACCATAAGACAAGAAATGGCCAACAGAGGCCTTTGGGATTCCTTTCGTCAGTCCGAAAGAGGCGAAGAAACAATTGAAGAAAGATTTGAAATCACAGGAACTATGCGCAGGCTTGCCGACCAAAGTCTCCCGCCGAACTTCTCCTGCCTTGAGAATTTTAGAGCCTATGTGGATGGATTCGAACCGAACGGCTGCATTGAGGGCAAGCTTTCTCAAATGTCCAAAGAAGTGAATGCAAAAATTGAACCTTTTCTGAAA---ACAACACCAAGACCAATCAAACTTCCGGATGGG------------CCTCCTTGTTTTCAGCGGTCCAAGTTCCTTCTGATGGATGCTTTAAAATTAAGCATTGAAGACCCAAGTCACGAAGGAGAGGGAATACCACTATATGATGCGATCAAGTGCATGAGAACATTCTTTGGATGGAAAGAACCCTATATCGTCAAACCACACGAAAAGGGAATAAATTCAAATTATCTGCTGTCATGGAAGCAAGTACTGGCAGAACTACAGGACATTGAGAATGAGGAGAAGATTCCAAGAACTAAAAACATGAAGAAAACGAGTCAACTAAAGTGGGCACTTGGTGAGAACATGGCACCTGAGAAAGTAGACTTTGACAACTGTAGAGACATAAGCGATTTGAAGCAATATGATAGTGACGAACCTGAATTAAGGTCACTTTCAAGCTGGATCCAGAATGAGTTCAACAAGGCATGCGAGCTGACTGATTCAATCTGGATAGAGCTCGATGAGATTGGAGAAGACGTGGCTCCAATTGAATACATTGCAAGCATGAGAAGGAATTATTTCACAGCAGAGGTGTCCCATTGCAGAGCCACAGAATACATAATGAAGGGGGTATACATTAATACTGCCTTGCTCAATGCATCCTGTGCAGCAATGGACGATTTTCAACTAATTCCCATGATAAGCAAGTGCAGAACTAAAGAGGGAAGACGAAAAACCAATTTATATGGATTCATCATAAAAGGAAGATCTCACTTAAGGAATGACACCGATGTGGTAAACTTTGTGAGCATGGAGTTTTCTCTCACTGACCCGAGATTTGAGCCACATAAATGGGAGAAATACTGTGTCCTTGAGATAGGAGATATGCTACTAAGAAGTGCCATAGGTCAGATGTCAAGGCCTATGTTCTTGTATGTGAGAACAAATGGAACATCAAAGATTAAAATGAAATGGGGAATGGAGATGAGACGTTGCCTCCTGCAGTCACTCCAACAAATCGAGAGCATGATTGAAGCTGAGTCCTCTGTTAAAGAGAAAGACATGACCAAAGAGTTTTTTGAGAATAAATCAGAAACATGGCCCATTGGGGAGTCCCCCAAGGGAGTGGAAGAAGGTTCCATTGGGAAAGTCTGTAGGACTTTATTGGCCAAGTCGGTATTCAATAGCCTGTATGCATCTCCACAATTAGAAGGATTTTCAGCGGAGTC
			AAGAAAACTGCTTCTTGTCGTTCAGGCTCTTAGGGACAACCTTGAACCTGGAACCTTTGATCTTGGGGGGCTATATGAAGCAATTGAGGAGTGCCTGATTAATGATCCCTGGGTTTTGCTTAATGCGTCTTGGTTCAACTCCTTCCTAACACATGCATTGAGA------TAG
		</sequence>
		<sequence>
			<taxon idref="22621|human|NorthAmerica|19780615|H3N2"/>
			ATGGAAGATTTTGTGCGACAATGCTTCAATCCGATGATTGTCGAGCTTGCAGAAAAGGCAATGAAAGAGTATGGAGAAGATCTGAAAATCGAAACAAACAAATTTGCAGCAATATGCACTCACTTGGAGGTGTGTTTCATGTATTCAGATTTTCATTTCATCAATGAACAAGGCGAGTCAATAGTGGTAGAGCTTGATGATCCAAATGCACTGTTAAAGCACAGATTTGAAATAATAGAAGGAAGAGACCGCACAATGGCCTGGACAGTAGTAAACAGTATTTGCAACACTACTGGAGCTGAGAAACCAAAGTTTCTGCCAGATTTGTATGATTACAAGGAGAATAGATTCATCGAGATTGGAGTAACAAGGAGAGAAGTCCACATATACTACCTTGAAAAGGCCAATAAAATTAAATCTGAGAATACACACATCCACATTTTCTCATTCACTGGGGAGGAAATGGCCACAAAGGCAGACTACACTCTTGATGAGGAAAGCAGGGCTAGGATCAAAACCAGGCTATTTACCATAAGACAAGAAATGGCCAACAGAGGCCTTTGGGATTCCTTTCGTCAGTCCGAAAGAGGCGAAGAAACAATTGAAGAAAGATTTGAAATCACAGGAACTATGCGCAGGCTTGCCGACCAAAGTCTCCCGCCGAACTTCTCCTGCCTTGAGAATTTTAGAGCCTATGTGGATGGATTCGAACCGAACGGCTGCATTGAGGGCAAGCTTTCTCAAATGTCCAAAGAAGTGAATGCAAAAATTGAACCTTTTCTGAAA---ACAACACCAAGACCAATCAAACTTCCGGATGGG------------CCTCCTTGTTTTCAGCGGTCCAAGTTCCTTCTGATGGATGCTTTAAAATTAAGCATTGAAGACCCAAGTCACGAAGGAGAGGGAATACCACTATATGATGCGATCAAGTGCATGAGAACATTCTTTGGATGGAAAGAACCCTATATCGTCAAACCACACGAAAAGGGAATAAATTCAAATTATCTGCTGTCATGGAAGCAAGTACTGGCAGAACTACAGGACATTGAGAATGAGGAGAAGATTCCAAGAACTAAAAACATGAAGAAAACGAGTCAACTAAAGTGGGCACTTGGTGAGAACATGGCACCTGAGAAAGTAGACTTTGACAACTGTAGAGACATAAGCGATTTGAAGCAATATGATAGTGACGAACCTGAATTAAGGTCACTTTCAAGCTGGATCCAGAATGAGTTCAACAAGGCATGCGAGCTGACTGATTCAATCTGGATAGAGCTCGATGAGATTGGAGAAGACGTGGCTCCAATTGAATACATTGCAAGCATGAGAAGGAATTATTTCACAGCAGAGGTGTCCCATTGCAGAGCCACAGAATACATAATGAAGGGGGTATACATTAATACTGCCTTGCTCAATGCATCCTGTGCAGCAATGGACGATTTTCAACTAATTCCCATGATAAGCAAGTGCAGAACTAAAGAGGGAAGGCGAAAAACCAATTTATATGGATTCATCATAAAAGGAAGATCTCACTTAAGGAATGACACCGATGTGGTAAACTTTGTGAGCATGGAGTTTTCTCTCACTGACCCGAGATTTGAGCCACATAAATGGGAGAAATACTGTGTCCTTGAGATAGGAGATATGCTACTAAGAAGTGCCATAGGTCAGATGTCAAGGCCTATGTTCTTGTATGTGAGGACAAATGGAACATCAAAGATTAAAATGAAATGGGGAATGGAGATGAGACGTTGCCTCCTGCAGTCACTCCAACAAATCGAGAGCATGATTGAAGCCGAGTCCTCTGTTAAAGAGAAAGACATGACCAAAGAGTTTTTTGAGAATAAATCAGAAACATGGCCCATTGGGGAGTCCCCCAAGGGAGTGGAAGAAGGTTCCATTGGGAAAGTCTGTAGGACTTTATTGGCCAAGTCGGTATTCAATAGCCTGTATGCATCCCCACAATTAGAAGGATTTTCAGCGGAGTC
			AAGAAAACTGCTTCTTGTCGTTCAGGCTCTTAGGGACAACCTTGAACCTGGAACCTTTGATCTTGGGGGGCTATATGAAGCAATTGAGGAGTGCCTGATTAATGATCCCTGGGTTTTGCTTAATGCGTCTTGGTTCAACTCCTTCCTAACACATGCATTAAGA------TAG
		</sequence>
		<sequence>
			<taxon idref="26117|human|NorthAmerica|19780615|H3N2"/>
			ATGGAAGATTTTGTGCGACAATGCTTCAATCCGATGATTGTCGAACTTGCAGAAAAGGCAATGAAAGAGTATGGAGAGGATCTGAAAATCGAAACAAACAAATTTGCAGCAATATGCACTCACTTGGAGGTGTGTTTCATGTATTCAGATTTTCATTTCATCAATGAACAAGGCGAGTCAATAGTGGTAGAGCTTGATGATCCAAATGCACTGTTAAAGCACAGATTTGAAATAATAGAGGGAAGAGACCGAACAATGGCCTGGACAGTAGTAAACAGTATTTGCAACACTACTGGAGCTGAGAAACCGAAGTTTCTGCCAGATTTGTATGATTACAAGGAGAATAGATTCATCGAGATTGGAGTAACAAGGAGAGAAGTCCACATATACTACCTTGAAAAGGCCAATAAAATTAAATCTGAGAATACACACATCCACATTTTCTCATTCACTGGGGAGGAAATGGCCACAAAGGCAGACTACACTCTTGATGAGGAAAGCAGGGCTAGGATCAAAACCAGGCTATTTACCATAAGACAAGAAATGGCCAACAGAGGCCTCTGGGATTCCTTTCGTCAGTCCGAAAGAGGCGAAGAAACAATTGAAGAAAGATTTGAAATCACAGGAACTATGCGCAGGCTTGCCGACCAAAGTCTCCCGCCGAACTTCTCCTGCCTTGAGAATTTTAGAGCCTATGTGGATGGATTCGAACCGAACGGCTGCATTGAGGGCAAGCTTTCTCAAATGTCCAAAGAAGTGAATGCAAAAATTGAACCTTTTCTGAAG---ACAACACCAAGACCAATCAAACTTCCGGATGGG------------CCTCCTTGTTTTCAGCGGTCCAAATTCCTTCTGATGGATGCTTTAAAATTAAGCATTGAAGACCCAAGTCACGAAGGAGAGGGGATACCACTATATGATGCGATCAAGTGCATGAGAACATTCTTTGGATGGAAAGAACCCTATATCGTCAAACCACACGAAAAGGGAATAAATTCAAATTATCTGCTGTCATGGAAGCAAGTACTGGCAGAACTACAGGACATTGAGAATGAGGAGAAGATTCCAAGAACTAAAAACATGAAGAAAACGAGTCAACTAAAGTGGGCACTTGGTGAGAACATGGCACCAGAGAAAGTAGACTTTGACAACTGTAGAGACATAAGCGATTTGAAGCAATATGATAGTGACGAACCTGAATTAAGGTCACTTTCAAGCTGGATCCAGAATGAGTTCAACAAGGCATGCGAGCTGACTGATTCAATCTGGATGGAGCTCGATGAGATTGGAGAAGACGTGGCTCCAATTGAATATATTGCAAGCATGAGGAGGAATTATTTCACAGCAGAGGTGTCCCATTGCAGAGCCACAGAATACATAATGAAGGGGGTATACATTAATACTGCCTTGCTCAATGCATCCTGTGCAGCAATGGACGATTTTCAACTAATTCCCATGATAAGCAAGTGCAGAACTAAAGAGGGAAGGCGAAAAACCAATTTATATGGATTCATCATAAAAGGAAGATCTCACTTAAGGAATGACACCGATGTGGTAAACTTTGTGAGCATGGAGTTTTCTCTCACTGACCCGAGACTTGAGCCACATAAATGGGAGAAATACTGTGTCCTTGAGATAGGAGATATGTTACTAAGAAGTGCCATAGGCCAGATGTCAAGGCCTATGTTCTTGTATGTGAGGACAAATGGAACATCAAAGATCAAAATGAAATGGGGAATGGAGATGAGACGTTGCCTCCTTCAGTCACTCCAACAAATCGAGAGCATGATTGAAGCCGAGTCCTCTGTTAAAGAGAAAGACATGACCAAAGAGTTTTTTGAGAATAAATCAGAAACATGGCCCATTGGGGAGTCCCCCAAGGGAGTGGAAGAAGGTTCCATTGGGAAAGTCTGTAGGACTTTATTGGCCAAGTCGGTATTCAATAGCCTGTATGCATCCCCACAATTGGAAGGATTTTCAGCGGAGTC
			AAGAAAACTGCTTCTTGTTGTTCAGGCTCTTAGGGACAACCTTGAACCTGGAACCTTTGATCTTGGGGGGCTATATGAAGCAATTGAGGAGTGCCTGATTAATGATCCCTGGGTTTTGCTTAATGCGTCTTGGTTCAACTCCTTCCTAACACATGCATTAAGA------TAG
		</sequence>
		<sequence>
			<taxon idref="1001055|human|SoutheastAsia|19790615|H3N2"/>
			ATGGAAGATCTTGTGCGACAATGCTTCAATCCGATGATTGTCGAACTTGCAGAAAAGGCAATGAAAGAGTATGGAGAGGATCTGAAAATCGAAACAAACAAATTTGCAGCAATATGCACTCACTTGGAGGTATGTTTCATGTATTCAGATTTTCATTTCATCAATGAACAAGGCGAATCAATAGTGGTAGAGCTTGATGATCCAAATGCACTGTTAAAGCACAGATTTGAAATAATAGAGGGGAGAGACAGAACAATGGCCTGGACAGTAGTAAACAGTATTTGCAACACTACTGGAGCTGAGAAACCGAAGTTTCTGCCAGATTTGTATGATTACAAGGAGAATAGATTCATCGAGATTGGAGTAACAAGGAGAGAAGTCCACATATACTACCTTGAAAAGGCCAATAAAATTAAATCTGAGAATACACACATCCACATTTTCTCATTCACTGGGGAGGAAATGGCCACAAAGGCAGACTACACTCTTGATGAGGAAAGCAGGGCTAGGATCAAAACCAGGCTATTTACCATAAGACAAGAAATGGCCAACAGAGGCCTCTGGGATTCCTTTCGTCAGTCCGAAAGAGGCGAAGAAACAATTGAAGAAAAATTTGAAATCACAGGAACTATGCGCAGGCTTGCCGACCAAAGTCTCCCGCCGAACTTCTCCTGCCTTGAGAATTTTAGAGCCTATGTGGATGGATTCGAACCGAACGGCTGCATTGAGGGCAAGCTTTCTCAAATGTCAAAAGAAGTGAATGCAAAAATTGAACCTTTTCTGAAG---ACAACACCAAGACCAATCAAACTTCCGGATGGG------------CCTCCTTGTTTTCAGCGGTCCAAATTCCTTCTGATGGATGCTTTAAAATTAAGCATTGAAGACCCAAGTCACGAAGGAGAGGGGATACCACTATATGATGCGATCAAGTGCATGAGAACATTCTTTGGATGGAAAGAACCCTATATCGTCAAACCACACGAAAAGGGAATAAATTCAAATTATCTGCTGTCATGGAAGCAAGTACTGGCAGAACTACAGGACATTGAGAATGAGGAGAAGATTCCAAGAACTAAAAACATGAAAAAAACGAGTCAACTAAAGTGGGCACTTGGTGAGAACATGGCACCAGAGAAAGTAGACTTTGACAACTGTAGAGACATAAGCGATTTGAAGCAATATGATAGTGACGAACCTGAATTAAGGTCACTTTCAAGCTGGATACAGAATGAGTTCAACAAGGCATGCGAGCTGACTGATTCAATCTGGATAGAGCTCGATGAGATTGGAGAAGACGTGGCTCCAATTGAATACATTGCAAGCATGAGGAGGAATTATTTCACAGCAGAGGTGTCCCATTGCAGAGCCACAGAATACATAATGAAGGGGGTATACATTAATACTGCCTTGCTCAATGCATCCTGTGCAGCAATGGACGATTTTCAACTAATTCCCATGATAAGCAAGTGCAGAACTAAAGAGGGAAGGCGAAAAACCAATTTATATGGATTCATCATAAAAGGAAGATCTCACTTAAGGAATGACACCGATGTGGTAAACTTTGTGAGCATGGAGTTTTCTCTCACTGACCCGAGACTTGAGCCACATAAATGGGAGAAATACTGTGTCCTTGAGATAGGAGATATGTTACTAAGAAGTGCCATAGGCCAGATGTCAAGGCCTATGTTCTTGTATGTGAGGACAAATGGAACATCAAAGATCAAAATGAAATGGGGAATGGAGATGAGACGTTGCCTCCTTCAGTCACTCCAACAAATCGAGAGCATGATTGAAGCCGAGTCCTCTGTTAAAGAGAAAGACATGACCAAAGAGTTTTTTGAGAATAAATCAGAAACATGGCCCATTGGGGAGTCCCCCAAGGGAGTGGAAGAAGGTTCCATTGGGAAAGTCTGTAGGACTTTATTGGCCAAGTCGGTATTCAATAGCCTGTATGCATCCCCACAATTGGAAGGATTTTCAGCGGAGTC
			AAGAAAACTGCTCCTTGTTGTTCAGGCTCTTAGGGACAACCTTGAACCTGGAACCTTTGATCTTGGGGGGCTATATGAAGCAATTGAGGAGTGCCTGATTAATGATCCCTGGGTTTTGCTTAATGCGTCTTGGTTCAACTCCTTCCTAACACATGCATTAAGA------TAG
		</sequence>
		<sequence>
			<taxon idref="1013179|human|WesternEurope|19801201|H3N2"/>
			ATGGAAGATTTTGTGCGACAATGCTTCAATCCGATGATTGTCGAACTTGCAGAAAAGGCAATGAAAGAGTATGGAGAGGATCTGAAAATCGAAACAAACAAATTTGCAGCAATATGCACTCACTTGGAGGTATGTTTCATGTATTCAGATTTTCATTTCATCAATGAACAAGGCGAATCAATAGTGGTAGAGCTTGATGATCCAAATGCACTGTTAAAGCACAGATTTGAAATAATAGAGGGGAGAGACAGAACAATGGCCTGGACAGTAGTAAACAGTATTTGCAACACTACTGGAGCTGAGAAACCGAAGTTTCTGCCAGATTTGTATGATTACAAGGAGAATAGATTCATCGAGATTGGAGTAACAAGGAGAGAAGTCCACATATACTACCTTGAAAAAGCCAATAAAATTAAATCTGAGAATACACACATCCACATTTTCTCATTCACTGGGGAGGAAATGGCCACAAAGGCAGACTACACTCTTGATGAGGAAAGCAGGGCTAGGATCAAAACCAGGCTATTTACCATAAGACAAGAAATGGCCAACAGAGGCCTCTGGGATTCCTTTCGTCAGTCCGAAAGAGGCGAAGAAACAATTGAAGAAAAATTTGAAATCACAGGAACTATGCGCAGGCTTGCCGACCAAAGTCTCCCGCCGAACTTCTCCTGCCTTGAGAATTTTAGAGCCTATGTGGATGGATTCGAACCGAACGGCTGCATTGAGGGCAAGCTTTCTCAAATGTCCAAAGAAGTGAATGCAAAAATTGAACCTTTTCTGAAG---ACAACACCAAGACCAATCAAACTTCCGGATGGG------------CCTCCTTGTTTTCAGCGGTCCAAATTCCTTCTGATGGATGCTTTAAAATTAAGCATTGAAGACCCAAGTCACGAAGGAGAGGGGATACCACTATATGATGCGATCAAGTGCATGAGAACATTCTTTGGATGGAAAGAACCCTATATCGTCAAACCACACGAAAAGGGAATAAATTCAAATTATCTGCTGTCATGGAAGCAAGTACTGGCAGAACTACAGGACATTGAGAATGAGGAGAAGATTCCAAGAACTAAAAACATGAAGAAAACGAGTCAACTAAAGTGGGCACTTGGTGAGAACATGGCACCAGAGAAAGTAGACTTTGACAACTGTAGAGACATGAGCGATTTGAAGCAATATGATAGTGACGAACCTGAATTAAGGTCACTTTCAAGCTGGATACAGAATGAGTTCAACAAGGCATGCGAGCTGACTGATTCAATCTGGATAGAGCTCGATGAGATTGGAGAAGACGTGGCTCCAATTGAATACATTGCAAGCATGAGGAGGAATTATTTCACAGCAGAGGTGTCCCATTGCAGAGCCACAGAATACATAATGAAGGGGGTATACATTAATACTGCCTTGCTCAATGCATCCTGTGCAGCAATGGACGATTTTCAACTAATTCCCATGATAAGCAAGTGCAGAACTAAAGAGGGAAGGCGAAAAACCAATTTATATGGATTCATCATAAAAGGAAGATCTCACTTAAGGAATGACACCGATGTGGTAAACTTTGTGAGCATGGAGTTTTCTCTCACTGACCCGAGACTTGAGCCACATAAATGGGAGAAATACTGTGTCCTTGAGATAGGAGATATGTTACTAAGAAGTGCCATAGGCCAGATGTCAAGGCCTATGTTCTTGTATGTGAGGACAAATGGAACATCAAAGATCAAAATGAAATGGGGAATGGAGATGAGACGTTGCCTTCTTCAGTCACTCCAACAAATCGAGAGCATGATTGAAGCCGAGTCCTCTGTTAAAGAGAAAGACATGACCAAAGAGTTTTTTGAGAATAAATCAGAAACATGGCCCATTGGGGAGTCCCCCAAGGGAGTGGAAGAAGGTTCCATTGGGAAAGTCTGTAGGACTTTATTGGCCAAGTCGGTATTCAATAGCCTGTATGCATCTCCACAATTGGAAGGATTTTCAGCGGAGTC
			AAGAAAACTGCTCCTTGTTGTTCAGGCTCTTAGGGACAACCTTGAACCTGGAACCTTTGATCTTGGGGGGCTATATGAAGCAATTGAGGAGTGCCTGATTAATGATCCCTGGGTTTTGCTTAATGCGTCTTGGTTCAACTCCTTCCTAACACATGCATTAAGA------TAG
		</sequence>
		<sequence>
			<taxon idref="1013184|human|NorthernEurope|19830615|H3N2"/>
			ATGGAAGATTTTGTGCGACAATGCTTCAATCCGATGATTGTCGAACTTGCAGAAAAGGCAATGAAAGAGTATGGAGAGGATCTGAAAATCGAAACAAACAAATTTGCAGCAATATGCACTCACTTGGAGGTATGTTTCATGTATTCAGATTTTCATTTCATCAATGAACAAGGCGAATCAATAGTGGTAGAACTTGATGATCCAAATGCACTGTTAAAGCACAGATTTGAAATAATAGAGGGGAGAGACAGAACAATGGCCTGGACAGTAATAAACAGTATTTGCAACACTACTGGAGCTGAGAAACCGAAGTTTCTGCCAGATTTGTATGATTACAAGGAGAATAGATTCATCGAGATTGGAGTAACAAGGAGAGAAGTCCATATATACTACCTTGAAAAGGCCAATAAAATTAAATCTGAGAATACACACATCCACATTTTCTCATTCACTGGGGAGGAAATGGCCACAAAGGCAGACTACACTCTTGATGAGGAAAGCAGGGCTAGGATCAAAACCAGGCTATTTACCATAAGACAAGAAATGGCCAACAGAGGCCTCTGGGATTCCTTTCGTCAGTCCGAAAGAGGCGAAGAAACAATTGAAGAAAAATTTGAAATCACAGGAACTATGCGCAGGCTTGCCGACCAAAGTCTCCCGCCGAACTTCTCCTGCCTTGAGAATTTTAGAGCCTATGTGGATGGATTCGAACCGAACGGCTGCATTGAGGGCAAGCTTTCTCAAATGTCCAAAGAAGTGAATGCAAAAATTGAACCTTTTCTGAAA---ACAACACCAAGACCAATCAAACTTCCGGATGGG------------CCTCCTTGTTTTCAGCGGTCCAAATTCCTTCTGATGGATGCTTTAAAATTAAGCATTGAAGACCCAAGTCATGAAGGAGAGGGGATACCACTATATGATGCGATCAAGTGCATGAGAACATTCTTTGGATGGAAAGAACCCTATATCGTCAAACCACACGAAAAGGGAATAAATTCAAATTATCTGCTGTCATGGAAGCAAGTACTGGCAGAACTACAGGACATTGAGAATGAGGAGAAGATTCCAAGAACTAAAAACATGAAGAAAACGAGTCAACTAAAGTGGGCACTTGGTGAGAACATGGCACCAGAGAAAGTAGACTTTGACAACTGTAGAGACATAAGCGATTTGAAGCAATATGATAGTGATGAACCTGAATTAAGGTCACTTTCAAGCTGGATACAGAATGAGTTCAACAAGGCATGCGAGCTGACTGATTCAATCTGGATAGAGCTCGATGAGATTGGAGAAGACGTGGCTCCAATTGAATACATTGCAAGCATGAGAAGAAATTATTTCACAGCAGAGGTGTCCCATTGCAGAGCCACAGAATACATAATGAAGGGGGTATACATTAATACTGCCTTGCTCAATGCATCCTGTGCAGCAATGGACGATTTTCAACTAATTCCCATGATAAGCAAGTGCAGAACAAAAGAGGGAAGGCGAAAAACCAATTTATATGGATTCATCATAAAAGGAAGGTCCCACTTGAGGAATGACACCGATGTGGTAAACTTTGTGAGCATGGAGTTTTCTCTCACTGACCCGAGACTTGAGCCACATAAATGGGAGAAATACTGTGTCCTTGAGATAGGAGATATGTTACTAAGAAGTGCCATAGGCCAGATGTCAAGGCCCATGTTCTTGTATGTGAGGACGAATGGAACATCAAAGATCAAAATGAAATGGGGAATGGAGATGAGACGTTGCCTCCTTCAGTCACTCCAGCAAATCGAGAGCATGATTGAAGCCGAGTCCTCTGTTAAAGAGAAAGACATGACCAAAGAGTTTTTTGAGAATAAATCAGAAACATGGCCCATTGGGGAGTCTCCCAAGGGAGTGGAAGAAGGTTCCATTGGGAAAGTCTGTAGGACTTTATTGGCCAAGTCGGTATTCAATAGCCTGTATGCATCTCCACAATTGGAAGGATTTTCAGCGGAGTC
			AAGAAAACTGCTCCTTGTTGTTCAGGCTCTTAGGGACAACCTTGAACCTGGAACCTTTGATCTTGGGGGGCTATATGAAGCAATTGAGGAGTGCCTGATTAATGATCCCTGGGTTTTGCTTAATGCGTCTTGGTTCAACTCCTTCCTGACACATGCATTAAGA------TAA
		</sequence>
		<sequence>
			<taxon idref="22669|human|NorthAmerica|19800615|H3N2"/>
			ATGGAAGATTTTGTGCGACAATGCTTCAATCCGATGATTGTCGAACTTGCAGAAAAGGCAATGAAAGAGTATGGAGAGGATCTGAAAATCGAAACAAACAAATTTGCAGCAATATGCACTCACTTGGAGGTATGTTTCATGTATTCAGATTTTCATTTCATCAATGAACAAGGCGAATCAATAGTGGTAGAGCTTGATGATCCAAATGCACTGTTAAAGCACAGATTTGAAATAATAGAGGGGAGAGACAGAACAATGGCCTGGACAGTAGTAAACAGTATTTGCAACACTACTGGAGCTGAGAAACCGAAGTTTCTGCCAGATTTGTATGATTACAAGGAGAATAGATTCATCGAGATTGGAGTAACAAGGAGAGAAGTCCACATATACTACCTTGAAAAGGCCAATAAAATTAAATCTGAGAATACACACATCCACATTTTCTCATTCACTGGGGAGGAAATGGCCACAAAGGCAGACTACACTCTTGATGAGGAAAGCAGGGCTAGGATCAAAACCAGGCTATTTACCATAAGACAAGAAATGGCCAACAGAGGCCTCTGGGATTCCTTTCGTCAGTCCGAAAGAGGCGAAGAAACAATTGAAGAAAAATTTGAAATCACAGGAACTATGCGCAGGCTTGCCGACCAAAGTCTCCCGCCGAACTTCTCCTGCCTTGAGAATTTTAGAGCCTATGTGGATGGATTCGAACCGAACGGCTGCATTGAGGGCAAGCTTTCTCAAATGTCCAAAGAAGTGAATGCAAAAATTGAACCTTTTCTGAAG---ACAACACCAAGACCAATCAAACTTCCGGATGGG------------CCTCCTTGTTTTCAGCGGTCCAAATTCCTTCTGATGGATGCTTTAAAATTAAGCATTGAAGACCCAAGTCACGAAGGAGAGGGGATACCACTATATGATGCGATCAAGTGCATGAGAACATTCTTTGGATGGAAAGAACCCTATATCGTCAAACCACACGAAAAGGGAATAAATTCAAATTATCTGCTGTCATGGAAGCAAGTACTGGCAGAACTACAGGACATTGAGAATGAGGAGAAGATTCCAAGAACTAAAAACATGAAGAAAACGAGTCAACTAAAGTGGGCACTTGGTGAGAACATGGCACCAGAGAAAGTAGACTTTGACAACTGTAGAGACATAAGCGATTTGAAGCAATATGATAGTGACGAACCTGAATTAAGGTCACTTTCAAGCTGGATACAGAATGAGTTCAACAAGGCATGCGAGCTGACTGATTCAATCTGGATAGAGCTCGATGAGATTGGAGAAGACGTGGCTCCAATTGAATACATTGCAAGCATGAGGAGGAATTATTTCACAGCAGAGGTATCCCATTGCAGAGCCACAGAATACATAATGAAGGGGGTATACATTAATACTGCCTTGCTCAATGCATCCTGTGCAGCAATGGACGATTTTCAACTAATTCCCATGATAAGCAAGTGCAGAACTAAAGAGGGAAGGCGAAAAACCAATTTATATGGATTCATCATAAAAGGAAGATCTCACTTAAGGAATGACACCGATGTGGTAAACTTTGTGAGCATGGAGTTTTCTCTCACTGACCCGAGACTTGAGCCACATAAATGGGAGAAATACTGTGTCCTTGAGATAGGAGATATGTTACTAAGAAGTGCCATAGGCCAGATGTCAAGGCCTATGTTCTTGTATGTGAGGACAAATGGAACATCAAAGATCAAAATGAAATGGGGAATGGAGATGAGACGTTGCCTCCTTCAGTCACTCCAACAAATCGAGAGCATGATTGAAGCCGAGTCCTCTGTTAAAGAGAAAGACATGACCAAAGAGTTTTTTGAGAATAAATCAGAAACATGGCCCATTGGGGAGTCCCCCAATGGAGTGGAAGAAGGTTCCATTGGGAAAGTCTGTAGGACTTTATTGGCCAAGTCGGTATTCAATAGCCTGTATGCATCTCCACAATTGGAAGGATTTTCAGCGGAGTC
			AAGAAAACTGCTCCTTGTTGTTCAGGCTCTTAGGGACAACCTTGAACCTGGAACCTTTGATCTTGGGGGGCTATATGAAGCAATTGAGGAGTGCCTGATTAATGATCCCTGGGTTTTGCTTAATGCGTCTTGGTTCAACTCCTTCCTAACACATGCATTAAGA------TAG
		</sequence>
		<sequence>
			<taxon idref="1014016|human|SoutheastAsia|19820615|H3N2"/>
			ATGGAAGATTTTGTGCGACAATGCTTCAACCCGATGATTGTCGAACTTGCAGAAAGGGCAATGAAAGAGTATGGAGAGGATCTGAAAATCGAAACAAACAAATTTGCAGCAATATGCACTCACTTGGAGGTATGTTTCATGTATTCAGATTTTCATTTCATCAATGAACAAGGCGAATCAATAGTGGTAGAGCTTGATGATCCAAATGCACTGTTAAAGCACAGATTTGAAATAATAGAGGGGAGAGACAGAACAATGGCCTGGACAGTAGTAAACAGTATTTGCAACACTACTGGAGCTGAGAAACCGAAGTTTCTGCCAGATTTGTATGATTACAAGGAAAATAGATTCATCGAGATTGGAGTAACAAGGAGAGAAGTCCACATATACTACCTTGAAAAGGCCAATAAAATTAAATCTGAAAATACACACATCCACATTTTCTCATTCACTGGGGAGGAAATGGCCACAAAGGCAGACTACACTCTTGATGAGGAAAGCAGGGCTAGGATCAAAACCAGGCTATTTACCATAAGACAAGAAATGGCCAACAGAGGCCTCTGGGATTCCTTTCGTCAGTCCGAAAGAGGCGAAGAAACAATCGAAGAAAAATTTGAAATCACAGGAACTATGCGCAGGCTTGCCGACCAAAGTCTCCCGCCGAACTTCTCCTGCCTTGAGAATTTTAGAGCCTATGTGGATGGATTCGAACCGAACGGCTGCATTGAGGGCAAGCTTTCTCAAATGTCCAAAGAAGTGAATGCAAAAATTGAACCTTTTCTGAAG---ACAACACCAAGACCAATCAAACTTCCGGATGGG------------CCTCCTTGTTTTCAGCGGTCCAAATTCCTTCTGATGGATGCTTTAAAATTAAGCATTGAAGACCCAAGTCACGAAGGAGAGGGGATACCACTATATGATGCGATCAAGTGCATGAGGACATTCTTTGGATGGAAAGAACCCTATATCGTCAAACCACACGAAAAGGGAATAAATTCAAATTATCTGCTGTCATGGAAACAAGTACTGGCAGAACTACAGGACATTGAGAATGAAGAGAAGATTCCAAGAACTAAAAACATGAAGAAAACGAGTCAACTAAAGTGGGCACTTGGTGAGAACATGGCACCAGAGAAAGTAGACTTTGACAACTGTAGAGACATAAGTGACTTGAAGCAATATGATAGTGACGAACCTGAATTAAGGTCACTTTCAAGCTGGATACAGAATGAGTTCAACAAGGCATGCGAGCTGACTGATTCAATCTGGATAGAGCTCGATGAGATTGGGGAAGACGTGGCTCCAATTGAATACATTGCAAGCATGAGGAGGAATTATTTCACAGCAGAGGTGTCCCATTGCAGAGCCACAGAATACATAATGAAGGGGGTATACATCAATACTGCCTTGCTCAATGCATCCTGTGCAGCAATGGACGATTTTCAACTAATTCCCATGATAAGCAAGTGCAGAACCAAAGAGGGAAGGCGAAAAACCAATTTATATGGATTCATCATAAAAGGAAGATCTCACTTAAGGAATGACACTGATGTGGTAAACTTTGTGAGCATGGAGTTTTCTCTCACTGACCCGAGACTTGAGCCACATAAATGGGAGAAATACTGTGTCCTTGAGATAGGAGATATGTTACTAAGAAGTGCCATAGGCCAGATGTCAAGGCCTATGTTCTTGTATGTGAGGACAAATGGAACATCAAAGATCAAAATGAAATGGGGAATGGAGATGAGACGTTGCCTCCTTCAGTCACTCCAACAAATCGAGAGCATGATTGAAGCCGAGTCCTCTGTTAAAGAGAAAGACATGACCAAAGAGTTTTTTGAGAATAAATCAGAAACATGGCCCATTGGGGAGTCCCCCAAAGGAGTGGAAGAAGGTTCCATTGGGAAAGTCTGTAGGACTTTATTGGCCAAGTCGGTATTCAATAGCCTGTATGCATCTCCACAATTGGAAGGATTTTCAGCGGAGTC
			AAGAAAACTGCTCCTTGTTGTTCAGGCTCTTAGGGACAACCTTGAACCTGGAACCTTTGATCTTGGGGGGCTATATGAAGCAATTGAGGAGTGCCTGATTAATGATCCCTGGGTTTTGCTCAATGCGTCTTGGTTCAACTCCTTCCTAACACATGCATTAAGA------TAG
		</sequence>
		<sequence>
			<taxon idref="1013182|human|WesternEurope|19821201|H3N2"/>
			ATGGAAGATTTTGTGCGACAATGCTTCAACCCGATGATTGTCGAACTTGCAGAAAAGGCAATGAAAGAGTATGGAGAGGATCTGAAAATCGAAACAAACAAATTTGCAGCAATATGCACTCACTTGGAGGTATGTTTCATGTATTCAGATTTTCATTTCATCAATGAACAAGGCGAATCAATAGTGGTAGAGCTTGATGATCCAAATGCACTGTTAAAGCACAGATTTGAAATAATAGAGGGGAGAGACAGAACAATGGCCTGGACAGTAGTAAACAGTATTTGCAACACTACTGGAACTGAGAAACCGAAGTTTCTGCCAGATTTGTATGATTACAAGGAGAATAGGTTCATCGAGATTGGAGTAACAAGGAGAGAAGTCCACATATACTACCTTGAAAAGGCCAATAAAATTAAATCTGAGAATACACACATCCACATTTTCTCATTCACTGGGGAGGAAATGGCCACAAAGGCAGACTACACTCTTGATGAGGAAAGCAGGGCTAGGATCAAAACCAGGCTATTTACCATAAGACAAGAAATGGCCAACAGAGGCCTCTGGGATTCCTTTCGTCAGTCTGAAAGAGGCGAAGAAACAATTGAAGAAAAATTTGAAATCACAGGAACTATGCGCAGGCTTGCCGACCAAAGTCTCCCGCCGAACTTCTCCTGCCTTGAGAATTTTAGAGCCTATGTGGATGGATTCGAACCGAACGGCTGCATTGAGGGCAAGCTTTCTCAAATGTCCAAAGAAGTGAATGCAAAAATTGAACCTTTTCTGAAG---ACAACACCAAGACCAATCAAACTTCCGGATGGG------------CCTCCTTGTTTTCAGCGGTCCAAATTCCTTCTGATGGATGCTTTAAAATTAAGCATTGAAGACCCAAGTCACGAAGGAGAGGGGATACCACTATATGATGCGATCAAGTGCATGAGGACATTCTTTGGGTGGAAAGAACCCTATATCGTCAAACCACACGAAAAGGGAATAAATTCAAATTATCTGCTGTCATGGAAGCAAGTACTGGCAGAACTACAGGACATTGAGAATGAGGAGAAGATTCCAAGAACTAAAAACATGAAGAAAACGAGTCAACTAAAGTGGGCACTTGGTGAGAACATGGCACCAGAGAAAGTAGACTTTGACAACTGTAGAGACATAAGCGATTTGAAGCAATATGATAGTGACGAACCTGAATTAAGGTCACTTTCAAGCTGGATACAGAATGAGTTCAACAAGGCATGCGAGCTGACTGATTCAATCTGGATAGAGCTCGATGAGATTGGAGAAGACGTGGCTCCAATTGAATACATTGCAAGCATGAGGAGGAATTATTTCACAGCAGAGGTGTCCCATTGCAGAGCAACAGAATACATAATGAAGGGGGTATACATTAATACTGCCTTGCTCAATGCATCCTGTGCAGCAATGGACGATTTTCAACTAATTCCCATGATAAGCAAGTGCAGAACTAAAGAGGGAAGGCGAAAAACCAATTTATATGGATTCATCATAAAAGGAAGATCTCACTTAAGGAATGACACCGATGTAGTAAACTTTGTGAGCATGGAGTTTTCTCTCACTGACCCGAGACTTGAGCCACATAAATGGGAGAAATACTGTGTCCTTGAGATAGGAGATATGTTACTAAGAAGTGCCATAGGCCAGATGTCAAGGCCTATGTTCTTGTATGTGAGGACAAATGGAACATCAAAGATCAAAATGAAATGGGGAATGGAGATGAGACGTTGCCTCCTTCAGTCACTCCAACAAATCGAGAGCATGATTGAAGCCGAGTCCTCCGTTAAAGAGAAAGACATGACCAAAGAGTTTTTTGAGAATAAATCAGAAACATGGCCCATTGGGGAGTCCCCCAAAGGAGTGGAAGAAGGTTCCATTGGGAAAGTCTGTAGGACTTTATTGGCCAAGTCGGTATTCAATAGCCTGTATGCATCTCCACAATTGGAAGGATTTTCAGCGGAGTC
			AAGAAAACTGCTCCTTGTTGTTCAGGCTCTTAGGGACAACCTTGAACCTGGAACCTTTGATCTTGGGGGGCTATATGAAGCAATTGAGGAGTGCCTGATTAATGATCCCTGGGTTTTGCTCAATGCGTCTTGGTTCAACTCCTTCCTAACACATGCATTAAGA------TAG
		</sequence>
		<sequence>
			<taxon idref="1013189|human|Oceania|19850615|H3N2"/>
			ATGGAAGATTTTGTGCGACAATGCTTCAACCCGATGATTGTCGAACTTGCAGAAAAGGCAATGAAAGAGTATGGAGAGGATCTGAAAATCGAAACAAACAAATTTGCAGCAATATGCACTCACTTGGAGGTATGTTTCATGTATTCAGATTTTCATTTCATCAATGAACAAGGCGAATCAATAGTGGTAGAGCTTGATGATCCAAATGCACTGTTAAAGCACAGATTTGAAATAATAGAGGGGAGAGACAGAACAATGGCCTGGACAGTAGTAAACAGTATTTGCAACACTACTGGAGCTGAGAAACCGAAGTTTCTGCCAGATTTGTATGATTACAAGGAGAATAGATTCATCGAAATTGGAGTAACAAGGAGAGAAGTCCACATATATTACCTTGAAAAGGCCAATAAAATTAAATCTGAGAATACACACATCCACATTTTCTCATTCACTGGGGAGGAAATGGCCACAAAGGCAGACTACACTCTTGATGAGGAAAGCAGGGCTAGGATCAAGACCAGGCTATTTACCATAAGACAAGAAATGGCCAACAGAGGCCTCTGGGATTCCTTTCGTCAGTCCGAAAGAGGCGAAGAAACAATTGAAGAAAAATTTGAAATCACAGGAGCTATGCGCAGGCTTGCCGACCAAAGTCTCCCGCCGAACTTCTCCTGCCTTGAGAATTTTAGAGCCTATGTGGATGGATTCGAACCGAACGGCTGCATTGAGGGCAAGCTTTCTCAAATGTCCAAAGAAGTGAATGCAAAAATTGAACCTTTTCTGAAG---ACAACACCAAGACCAATCAAACTTCCGGATGGA------------CCTCCTTGTTATCAGCGGTCCAAATTCCTTCTGATGGATGCTTTAAAATTAAGCATTGAAGACCCAAGTCACGAAGGAGAGGGGATACCACTATATGATGCGATCAAGTGCATGAGGACATTCTTTGGATGGAAAGAGCCCTATATCGTCAAACCACACGAAAAGGGAATAAATTCAAATTATCTGCTGTCATGGAAGCAAGTACTGGCAGAATTACAGGACATTGAGACTGAGGAGAAGATTCCAAGAACTAAAAACATGAAGAAAACGAGTCAACTAAAGTGGGCTCTTGGTGAGAACATGGCACCAGAGAAAGTAGACTTTGACAACTGTAGAGACATAAGCGATTTGAAGCAATATGATAGTGACGAACCTGAATTGAGGTCACTTTCAAGCTGGATACAGAATGAGTTCAACAAGGCATGCGAGCTGACTGATTCAATCTGGATAGAGCTCGATGAGATTGGAGAAGACGTGGCTCCAATTGAATACATTGCAAGCATGAGGAGGAATTATTTCACAGCAGAGGTGTCCCATTGCAGAGCCACAGAATACATAATGAAGGGGGTATACATTAATACTGCCTTGCTCAATGCATCCTGTGCAGCAATGGACGATTTTCAACTAATTCCCATGATAAGCAAGTGCAGAACTAAAGAGGGAAGGCGAAAAACCAATTTATATGGATTCATCATAAAAGGAAGATCTCACTTAAGGAATGACACCGATGTGGTAAACTTTGTGAGCATGGAGTTTTCTCTCACTGACCCGAGACTTGAGCCACATAAATGGGAGAAATACTGTGTCCTTGAGATAGGAGATATGTTACTAAGAAGTGCCATAGGCCAGATGTCAAGGCCTATGTTCTTGTATGTGAGGACAAATGGAACATCAAAGATCAAAATGAAATGGGGAATGGAGATGAGACGTTGCCTCCTTCAGTCACTCCAACAAATCGAGAGCATGATTGAAGCCGAGTCCTCTGTTAAAGAGAAAGACATGACCAAAGAGTTTTTTGAGAATAAATCAGAAGCATGGCCCATTGGGGAGTCCCCCAAGGGAGTGGAAGAAGGTTCCATTGGGAAAGTCTGTAGGACTTTATTGGCCAAATCGGTATTCAATAGCCTGTATGCATCTCCACAATTGGAAGGATTTTCAGCGGAGTC
			AAGAAAACTGCTCCTTGTTGTTCAGGCTCTTAGGGACAACCTTGAACCTGGAACCTTTGATCTTGGGGGGCTATATGAAGCAATTGAGGAGTGCCTGATTAATGATCCCTGGGTTTTGCTCAATGCGTCTTGGTTCAACTCCTTCCTAACACATGCATTAAGA------TAG
		</sequence>
		<sequence>
			<taxon idref="1013194|human|WesternEurope|19880301|H3N2"/>
			ATGGAAGATTTTGTGCGACAATGCTTCAACCCGATGATTGTCGAACTTGCAGAAAAAGCAATGAAAGAGTATGGAGAGGATCTGAAAATCGAAACAAACAAGTTTGCAGCAATATGCACTCACTTGGAGGTATGTTTCATGTATTCAGATTTTCATTTCATCAATGAACAAGGCGAATCAATAGTGGTAGAGCTTGATGATCCAAATGCACTGTTAAAGCACAGATTTGAAATAATAGAGGGGAGAGACAGAACAATGGCCTGGACAGTAGTAAACAGCATTTGCAACACTACTGGAGCCGAGAAACCGAAGTTTCTGCCAGATTTGTATGATTACAAGGAAAATAGATTCATCGAAATTGGAGTAACAAGGAGAGAAGTCCACATATATTACCTTGAAAAGGCCAATAAAATTAAATCGGAGAATACACACATCCACATTTTCTCATTCACTGGGGAGGAAATGGCCACAAAGGCAGACTACACTCTTGATGAGGAAAGCAGGGCTAGGATCAAGACCAGGCTATTTACCATAAGACAAGAAATGGCCAACAGAGGCCTTTGGGATTCCTTTCGTCAGTCCGAAAGAGGCGAAGAAACAATTGAAGAAAAATTTGAAATCACAGGAGCCATGCGCAGGCTTGCCGACCAAAGCCTCCCGCCGAACTTCTCCTGCCTTGAGAATTTTAGAGCCTATGTGGATGGATTCGAACCGAACGGCTGCATTGAGGGCAAGCTTTCTCAAATGTCCAAAGAAGTAAATGCAAAAATTGAACCTTTTCTGAAG---ACAACACCAAGACCAATCAAACTTCCGGATGGA------------CCTCCTTGCTATCAGCGGTCCAAATTCCTTCTGATGGATGCTTTAAAATTAAGCATTGAAGACCCAAGTCACGAAGGAGAGGGGATACCACTATATGATGCGATCAAGTGCATGAGGACATTCTTTGGATGGAAAGAGCCCTATATCGTCAAACCACACGAAAAGGGAATAAATTCAAATTATCTGCTGTCATGGAAGCAAGTACTGGCAGAATTACAGGACATTGAGACTGAGGAGAAGATTCCAAGAACTAAAAATATGAAGAAAACGAGTCAACTAAAGTGGGCTCTTGGTGAGAACATGGCACCAGAGAAAGTAGACTTTGACAACTGTAGAGACATAAGCGATTTGAAGCAATATGATAGTGACGAACCTGAATTGAGGTCACTTTCGAGCTGGATACAAAATGAGTTCAACAAGGCATGCGAGCTGACTGATTCAATCTGGATAGAGCTCGATGAGATTGGAGAAGACGTGGCTCCAATTGAATACATTGCAAGCATGAGGAGGAATTATTTCACAGCAGAGGTGTCCCATTGCAGAGCCACAGAATACATAATGAAGGGGGTATACATTAATACTGCCTTGCTCAATGCATCCTGTGCAGCAATGGACGATTTTCAACTAATTCCCATGATAAGCAAGTGTAGAACTAAAGAGGGAAGACGAAAAACCAATTTATATGGATTCATCATAAAAGGAAGATCTCACTTAAGGAATGACACCGATGTGGTAAACTTTGTGAGCATGGAGTTTTCTCTCACTGACCCGAGGCTTGAGCCACATAAATGGGAGAAATACTGTGTCCTTGAGATAGGAGACATGTTACTAAGAAGTGCCATAGGCCAGATGTCAAGGCCTATGTTCTTGTATGTGAGAACAAATGGAACATCAAAGATCAAAATGAAATGGGGAATGGAGATGAGACGTTGCCTCCTTCAGTCACTCCAACAAATCGAGAGCATGATTGAAGCCGAGTCCTCTGTTAAAGAGAAAGACATGACCAAAGAGTTTTTTGAGAATAAATCAGAAGCATGGCCCATTGGAGAGTCCCCCAAGGGAGTGGAAGAAGGTTCCATTGGGAAAGTCTGTAGGACCTTATTGGCCAAATCGGTATTCAATAGCCTGTATGCATCTCCACAATTGGAAGGATTTTCAGCGGAGTC
			AAGAAAACTGCTCCTTGTTGTTCAGGCTCTTAGGGACAACCTTGAACCTGGAACCTTTGATCTTGGGGGGCTATATGAAGCAATTGAGGAGTGCCTGATTAATGATCCCTGGGTTTTGCTCAATGCGTCTTGGTTCAACTCCTTCCTAACACATGCATTAAGA------TAG
		</sequence>
		<sequence>
			<taxon idref="21965|human|EastAsia|19850615|H3N2"/>
			ATGGAAGATTTTGTGCGACAATGCTTCAACCCGATGATTGTCGAACTTGCAGAAAAGGCAATGAAAGAGTATGGAGAGGATCTGAAAATCGAAACAAACAAATTTGCAGCAATATGCACTCACTTGGAGGTATGTTTCATGTATTCAGATTTTCATTTCATCAATGAACAAGGCGAATCAATAGTGGTAGAGCTTGATGATCCAAATGCACTGTTAAAGCACAGATTTGAAATAATAGAGGGGAGAGACAGAACAATGGCCTGGACAGTAGTAAACAGTATTTGCAACACTACTGGAGCTGAGAAACCGAAGTTTCTGCCAGATTTGTATGATTACAAGGAGAATAGATTCATCGAAATTGGAGTAACAAGGAGAGAAGTCCACATATATTACCTTGAAAAGGCCAATAAAATTAAATCTGAGAATACACACATCCACATTTTCTCATTCACTGGGGAGGAAATGGCCACAAAGGCAGACTACACTCTTGATGAGGAAAGCAGGGCTAGGATCAAGACCAGGCTATTTACCATAAGACAAGAAATGGCCAACAGAGGCCTCTGGGATTCCTTTCGTCAGTCCGAAAGAGGCGAAGAAACAATTGAAGAAAAATTTGAAATCTCAGGAGCTATGCGCAGGCTTGCTGACCAAAGTCTCCCGCCGAACTTCTCCTGCCTTGAGAATTTTAGAGCCTATGTGGATGGATTCGAACCGAACGGCTGCATTGAGGGCAAGCTTTCTCAAATGTCCAAAGAAGTGAATGCAAAAATTGAACCTTTTCTGAAG---ACAACACCAAGACCAATCAAACTTCCGGATGGA------------CCTCCTTGTTATCAGCGGTCCAAATTCCTTCTGATGGATGCTTTAAAATTAAGCATTGAAGACCCAAGTCACGAAGGAGAGGGGATACCACTATATGATGCGATCAAGTGCATGAGGACATTCTTTGGATGGAAAGAGCCCTATATCGTCAAACCACACGAAAAGGGAATAAATTCAAATTATCTGCTGTCATGGAAGCAAGTACTGGCAGAATTACAGGACATTGAGACTGAGGAGAAGATTCCAAGAACTAAAAACATGAAGAAAACGAGTCAACTAAAGTGGGCTCTTGGTGAGAACATGGCACCAGAGAAAGTAGACTTTGACAACTGTAGAGACATAAGCGATTTGAAGCAATATGATAGTGACGAACCTGAATTGAGGTCACTTTCAAGCTGGATACAGAATGAGTTCAACAAGGCATGCGAGCTGACTGATTCAATCTGGATAGAGCTCGATGAGATTGGAGAAGACGTGGCTCCAATTGAATACATTGCAAGCATGAGGAGGAATTATTTCACAGCAGAGGTGTCCCATTGCAGAGCCACAGAATACATAATGAAGGGGGTATACATTAATACTGCCTTGCTCAATGCATCCTGTGCAGCAATGGACGATTTTCAACTAATTCCCATGATAAGCAAGTGCAGAACTAAAGAGGGAAGGCGAAAAACCAATTTATATGGATTCATCATAAAAGGAAGATCTCACTTAAGGAATGACACCGATGTGGTAAACTTTGTGAGCATGGAGTTTTCTCTCACTGACCCGAGACTTGAGCCACATAAATGGGAGAAATACTGTGTCCTTGAGATAGGAGATATGTTACTAAGAAGTGCCATAGGCCAGATGTCAAGGCCTATGTTCTTGTATGTGAGGACAAATGGAACATCAAAGATCAAAATGAAATGGGGAATGGAGATGAGACGTTGCCTCCTTCAGTCACTCCAACAAATCGAGAGCATGATTGAAGCCGAGTCCTCTGTTAAAGAGAAAGACATGACCAAAGAGTTTTTTGAGAATAAATCAGAAGCATGGCCCATTGGGGAGTCCCCCAAGGGAGTGGAAGAAGGTTCCATTGGGAAAGTCTGTAGGACTTTATTGGCCAAGTCGGTATTCAATAGCCTGTATGCATCTCCACAATTGGAAGGATTTTCAGCGGAGTC
			AAGAAAACTGCTCCTTGTTGTTCAGGCTCTTAGGGACAACCTTGAACCTGGAACCTTTGATCTTGGGGGGCTATATGAAGCAATTGAGGAGTGCCTGATTAATGATCCCTGGGTTTTGCTCAATGCGTCTTGGTTCAACTCCTTCCTAACACATGCATTAAGA------TAG
		</sequence>
		<sequence>
			<taxon idref="1014020|human|EasternEurope|19860615|H3N2"/>
			ATGGAAGATTTTGTGCGACAATGCTTCAACCCGATGATTGTCGAACTTGCAGAAAAGGCAATGAAAGAGTATGGAGAGGATCTGAAAATCGAAACAAACAAATTTGCAGCAATATGCACTCACTTGGAGGTATGTTTCATGTATTCAGATTTTCATTTCATCAATGAACAAGGCGAATCAATAGTGGTAGAGCTTGATGATCCAAATGCACTGTTAAAGCACAGATTTGAAATAATAGAGGGGAGAGACAGAACAATGGCCTGGACAGTAGTAAACAGTATTTGCAACACTACTGGAGCTGAGAAACCGAAGTTTCTGCCAGATTTGTATGATTACAAGGAGAATAGATTCATCGAAATTGGAGTAACAAGGAGAGAAGTCCACATATATTACCTTGAAAAGGCCAATAAAATCAAATCTGAGAATACACACATCCACATTTTCTCATTCACTGGGGAGGAAATGGCCACAAAGGCAGACTACACTCTTGATGAGGAAAGCAGGGCTAGGATCAAGACCAGGCTATTTACCATAAGACAAGAAATGGCCAACAGGGGCCTCTGGGATTCCTTTCGTCAGTCCGAAAGAGGCGAAGAAACAATTGAAGAAAAATTTGAAATCTCAGGAGCTATGCGCAGGCTTGCCGACCAAAGTCTCCCGCCGAACTTCTCCTGCCTTGAGAATTTTAGAGCCTATGTGGATGGATTCGAACCGAACGGCTGCATTGAGGGCAAGCTTTCTCAAATGTCCAAAGAAGTGAATGCAAAAATTGAACCTTTTCTGAAG---ACGACACCAAGACCAATCAAACTTCCGGATGGA------------CCTCCTTGTTATCAGCGGTCCAAATTCCTTCTGATGGATGCTTTAAAATTAAGCATTGAAGACCCAAGTCATGAAGGAGAGGGGATACCACTATATGATGCGATCAAGTGCATGAGGACATTCTTTGGATGGAAAGAGCCCTATATCGTCAAACCACACGAAAAGGGAATAAATTCAAATTATCTGCTGTCATGGAAGCAAGTACTGGCAGAATTACAGGACATTGAGACTGAGGAGAAGATTCCAAGAACTAAAAACATGAAGAAAACGAGTCAACTAAAGTGGGCTCTTGGTGAGAACATGGCACCAGAGAAAGTAGACTTTGACAACTGTAGAGACATAAGCGATTTGAAGCAATATGATAGTGACGAACCTGAATTGAGGTCACTTTCAAGCTGGATACAGAATGAGTTCAACAAGGCATGCGAACTGACTGATTCAATCTGGATAGAGCTCGATGAGATTGGAGAAGACGTGGCTCCAATTGAATACATTGCAAGCATGAGGAGGAATTATTTCACAGCAGAGGTGTCCCATTGCAGAGCCACAGAATACATAATGAAGGGGGTATACATTAATACTGCCTTGCTCAATGCATCCTGTGCAGCAATGGACGATTTTCAACTAATTCCCATGATAAGCAAGTGCAGAACTAAAGAGGGAAGGCGAAAAACCAATTTATATGGATTCATCATAAAAGGAAGATCTCACTTAAGGAATGACACCGATGTGGTAAACTTTGTGAGCATGGAGTTTTCTCTCACTGACCCGAGACTTGAGCCACATAAATGGGAGAAATACTGTGTCCTTGAGATAGGAGATATGTTACTACGAAGTGCCATAGGCCAGATGTCAAGGCCTATGTTCTTGTATGTGAGGACAAATGGAACATCAAAGATCAAAATGAAATGGGGAATGGAGATGAGACGTTGCCTCCTTCAGTCACTCCAACAAATCGAGAGCATGATTGAAGCCGAGTCCTCTGTTAAAGAGAAAGACATGACCAAAGAGTTTTTTGAGAATAAATCAGAAGCATGGCCCATTGGGGAGTCCCCCAAGGGAGTGGAAGAAGGTACCATTGGGAAAGTCTGTAGGACTTTATTGGCCAAGTCGGTATTCAATAGCCTGTATGCATCTCCACAATTGGAAGGATTTTCAGCGGAGTC
			AAGAAAACTGCTCCTTGTTGTTCAGGCTCTTAGGGACAACCTTGAACCTGGAACCTTTGATCTTGGGGGGCTATATGAAGCAATTGAGGAGTGCCTGATTAATGATCCCTGGGTTTTGCTCAATGCGTCTTGGTTCAACTCCTTCCTAACACATGCATTAAGA------TAG
		</sequence>
		<sequence>
			<taxon idref="1013197|human|WesternEurope|19890615|H3N2"/>
			ATGGAAGATTTTGTGCGACAATGCTTCAACCCGATGATTGTCGAACTTGCAGAAAAGGCAATGAAAGAGTATGGAGAGGATCTGAAAATCGAAACAAACAAATTTGCAGCAATATGCACTCACTTGGAGGTATGTTTCATGTATTCAGATTTTCATTTCATCAATGAACAAGGCGAATCAATAGTGGTAGAGCTTGATGATCCAAATGCACTGTTAAAGCACAGATTTGAAATAATAGAGGGGAGAGACAGGACAATGGCCTGGACAGTAGTAAACAGTATTTGCAACACTACTGGAGCTGAGAAACCGAAGTTTCTGCCAGATTTGTATGATTACAAGGAGAATAGATTCATCGAAATTGGAATAACAAGGAGAGAAGTCCACATATATTACCTTGAAAAGGCCAATAAAATTAAATCTGAGAATACACACATCCACATTTTCTCATTCACTGGGGAGGAAATGGCCACAAAGGCAGACTACACTCTTGACGAGGAAAGCAGGGCTAGGATTAAGACCAGGCTATTTACCATAAGACAAGAAATGGCCAACAGAGGCCTCTGGGATTCCTTTCGTCAGTCCGAAAGAGGCGAAGAAACAATTGAAGAAAAATTTGAAATCTCAGGAACTATGCGCAGGCTTGCCGACCAAAGTCTCCCGCCGAACTTCTCCTGCCTTGAGAATTTTAGAGCCTATGTGGATGGATTCGAACCGAACGGCTGCATTGAGGGCAAGCTTTCTCAAATGTCCAAAGAAGTGAATGCAAAAATTGAACCTTTTCTGAAG---ACAACACCAAGACCAATCAAACTTCCGGATGGA------------CCTCCGTGCTATCAGCGGTCCAAATTCCTTCTGATGGATGCTTTAAAATTAAGCATTGAAGACCCAAGTCACGAAGGAGAGGGGATACCACTATATGATGCGATCAAGTGCATAAGAACATTCTTTGGATGGAAAGAGCCCTATATAGTCAAACCACATGAAAAGGGAATAAATTCAAATTATCTGCTGTCATGGAAGCAAGTACTGGCAGAATTACAGGACATTGAGACTGAGGAGAAGATTCCAAGAACTAAAAACATGAAGAAAACGAGTCAACTAAAGTGGGCTCTTGGTGAAAACATGGCACCAGAGAAAGTAGACTTTGACAACTGCAGAGACATAAGCGATTTGAAGCAATATGATAGTGACGAACCTGAATTGAGGTCACTTTCAAGCTGGATACAGAATGAGTTCAACAAGGCATGCGAGCTGACTGATTCAATCTGGATAGAGCTCGATGAAATTGGAGAAGACGTGGCTCCAATTGAATACATTGCAAGCATGAGGAGGAATTATTTCACAGCAGAGGTGTCCCATTGCAGAGCCACTGAATACATAATGAAGGGGGTATACATTAATACTGCCTTGCTCAATGCATCCTGTGCAGCAATGGACGATTTTCAACTAATTCCCATGATAAGCAAGTGCAGAACTAAAGAGGGAAGGCGAAAAACCAATTTATATGGATTCATCATAAAAGGAAGATCTCACTTAAGGAATGACACAGATGTGGTAAACTTTGTGAGCATGGAGTTTTCTCTCACTGACCCGAGACTTGAGCCACATAAATGGGAGAAATACTGTGTCCTTGAGATAGGAGATATGTTACTAAGAAGTGCCATAGGCCAGATGTCAAGGCCTATGTTCTTGTATGTGAGGACAAATGGAACATCAAAGGTCAAAATGAAATGGGGAATGGAGATGAGACGTTGCCTCCTTCAGTCACTCCAGCAAATCGAGAGCATGATTGAAGCCGAGTCCTCTGTTAAAGAGAAAGACATGACCAAAGAGTTTTTTGAGAATAAATCAGAAGCATGGCCCATTGGGGAGTCCCCCAAGGGAGTGGAAGAAGGTTCCATTGGGAAAGTCTGTAGGACTTTATTGGCCAAGTCGGTGTTCAATAGCCTGTATGCATCTCCACAATTGGAAGGATTTTCAGCGGAGTC
			AAGAAAACTGCTCCTTGTTGTTCAGGCTCTTAGGGACAACCTTGAACCTGGAACCTTTGATCTTGGGGGGCTATATGAAGCAATTGAGGAGTGCCTGATTAATGATCCCTGGGTTTTGCTCAATGCGTCTTGGTTCAACTCCTTCCTAACACATGCATTAAAA------TAG
		</sequence>
		<sequence>
			<taxon idref="1013191|human|EastAsia|19870615|H3N2"/>
			ATGGAAGATTTTGTGCGACAATGCTTCAACCCGATGATTGTCGAACTTGCAGAAAAGGCAATGAAAGAGTATGGAGAGGATCTGAAAATCGAAACAAACAAATTTGCAGCAATATGCACTCACTTGGAGGTATGTTTCATGTATTCAGATTTTCATTTCATCAATGAACAAGGCGAATCAATAGTGGTAGAGCTTGATGATCCAAATGCACTGTTAAAGCACAGATTTGAAATAATAGAGGGGAGAGACAGAACAATGGCCTGGACAGTAGTAAACAGTATTTGCAACACTACTGGAGCTGAGAAACCGAAGTTTCTGCCAGATTTGTATGATTACAAGGAGAATAGATTCATCGAAATTGGAGTAACAAGGAGAGAAGTCCACATATATTACCTTGAAAAGGCCAATAAAATTAAATCTGAGAATACACACATCCACATTTTCTCATTCACTGGGGAGGAAATGGCCACAAAGGCAGACTACACTCTTGACGAGGAAAGCAGGGCTAGGATTAAGACCAGGCTATTTACCATAAGACAAGAAATGGCCAACAGAGGCCTCTGGGATTCCTTTCGTCAGTCCGAAAGAGGCGAAGAAACAATTGAAGAAAAATTTGAAATCTCAGGAACTATGCGCAGGCTTGCCGACCAAAGTCTCCCGCCGAACTTCTCCTGCCTTGAGAATTTTAGAGCCTATGTGGATGGATTCGAACCGAACGGCTGCATTGAGGGCAAGCTTTCTCAAATGTCCAAAGAAGTGAATGCAAAAATTGAACCTTTTCTGAAG---ACAACACCAAGACCAATCAAACTTCCGGATGGA------------CCTCCTTGTTATCAGCGGTCCAAATTCCTTCTGATGGATGCTTTAAAATTAAGCATTGAAGACCCAAGTCACGAAGGAGAGGGGATACCACTATATGATGCGATCAAGTGCATAAGAACATTCTTTGGATGGAAAGAGCCCTATATAGTCAAACCACACGAAAAGGGAATAAATTCAAATTATCTGCTGTCATGGAAGCAAGTACTGGCAGAATTGCAGGACATTGAGACTGAGGAGAAGATTCCAAGAACTAAAAACATGAAGAAAACGAGTCAACTAAAGTGGGCTCTTGGTGAGAACATGGCACCAGAGAAAGTAGACTTTGACAACTGCAGAGACATAAGCGATTTGAAGCAATATGATAGTGACGAACCTGAATTGAGGTCACTTTCAAGCTGGATACAGAATGAGTTCAACAAGGCATGCGAGCTGACTGATTCAATCTGGATAGAGCTCGATGAAATTGGAGAAGACGTGGCTCCAATTGAATACACTGCAAGCATGAGGAGGAATTATTTCACAGCAGAGGTGTCCCATTGCAGAGCCACTGAATACATAATGAAGGGGGTATACATTAATACTGCCTTGCTCAATGCATCCTGTGCAGCAATGGACGATTTTCAACTAATTCCCATGATAAGCAAGTGCAGAACTAAAGAGGGAAGGCGAAAAACCAATTTATATGGATTCATCATAAAAGGAAGATCTCACTTAAGGAATGACACAGATGTGGTAAACTTTGTGAGCATGGAGTTTTCTCTCACTGACCCGAGACTTGAGCCACATAAATGGGAGAAATACTGTGTCCTTGAGATAGGAGATATGTTACTAAGAAGTGCCATAGGCCAGATGTCAAGGTCTATGTTCTTGTATGTGAGGACAAATGGAACATCAAAGATCAAAATGAAATGGGGAATGGAGATGAGACGTTGCCTCCTTCAGTCACTCCAGCAAATCGAGAGCATGATTGAAGCCGAGTCCTCTGTTAAAGAGAAAGACATGACCAAAGAGTTTTTTGAGAATAAATCAGAAGCATGGCCCATTGGGGAGTCCCCCAAGGGAGTGGAAGAAGGTTCCATTGGGAAAGTCTGTAGGACTTTATTGGCCAAGTCGGTGTTCAATAGCCTGTATGCATCTCCACAATTGGAAGGATTTTCAGCGGAGTC
			AAGAAAACTGCTCCTTGTTGTTCAGGCTCTTAGGGACAACCTTGAACCTGGAACCTTTGATCTTGGGGGGCTATATGAAGCAATTGAGGAGTGCCTGATTAATGATCCCTGGGTTTTGCTCAATGCGTCTTGGTTCAACTCCTTCCTAACACATGCATTAAAA------TAG
		</sequence>
		<sequence>
			<taxon idref="1013326|human|Oceania|19880615|H3N2"/>
			ATGGAAGATTTTGTGCGACAATGCTTCAACCCGATGATTGTCGAACTTGCAGAAAAGGCAATGAAAGAGTATGGAGAGGATCTGAAAATCGAAACAAACAAATTTGCAGCAATATGCACTCACTTGGAGGTATGTTTCATGTATTCAGATTTTCATTTCATCAATGAACAAGGCGAATCAATAGTGGTAGAGCTTGATGATCCAAATGCACTGTTAAAGCACAGATTTGAAATAATAGAGGGGAGAGACAGAACAATGGCCTGGACAGTAGTAAACAGTATTTGCAACACTACTGGAGCTGAGAAACCGAAGTTTCTGCCAGATTTGTATGATTACAAGGAGAATAGATTCATCGAAATTGGAGTAACAAGGAGAGAAGTCCACATATATTACCTTGAAAAGGCCAATAAAATTAAATCTGAGAATACACACATCCACATTTTCTCATTCACTGGGGAGGAAATGGCCACAAAGGCAGACTACACTCTTGACGAGGAAAGCAGGGCTAGGATTAAGACCAGGCTATTTACCATAAGACAAGAAATGGCCAACAGAGGCCTCTGGGATTCCTTTCGTCAGTCCGAAAGAGGCGAAGAAACAATTGAAGAAAAATTTGAAATCTCAGGAACTATGCGCAGGCTTGCCGACCAAAGTCTCCCGCCGAACTTCTCCTGCCTTGAGAATTTTAGAGCCTATGTGGATGGATTCGAACCGAACGGCTGCATTGAGGGCAAGCTTTCTCAAATGTCCAAAGAAGTGAATGCAAAAATTGAACCTTTTCTGAAG---ACAACACCAAGACCAATCAAACTTCCGGATGGA------------CCTCCTTGTTATCAGCGGTCCAAATTCCTTCTGATGGATGCTTTAAAATTAAGCATTGAAGACCCAAGTCACGAAGGAGAGGGGATACCACTATATGATGCGATCAAGTGCATAAGAACATTCTTTGGATGGAAAGAGCCCTATATAGTCAAACCACACGAAAAGGGAATAAATTCAAATTATCTGCTGTCATGGAAGCAAGTATTGGCAGAATTGCAGGACATTGAGACTGAGGAGAAAATTCCAAGAACTAAAAACATGAAGAAAACGAGTCAACTAAAGTGGGCTCTTGGTGAGAACATGGCACCAGAGAAAGTAGACTTTGACAACTGCAGAGACATAAGCGATTTGAAGCAATATGATAGTGACGAACCTGAATTGAGGTCACTTTCAAGCTGGATACAGAATGAGTTCAACAAGGCATGCGAGCTGACTGATTCAATCTGGATAGAGCTCGATGAAATTGGAGAAGACGTGGCTCCAATTGAATACATTGCAAGCATGAGGAGGAATTATTTCACAGCAGAGGTGTCCCATTGCAGAGCCACTGAATACATAATGAAGGGGGTATACATTAATACTGCCTTGCTCAATGCATCCTGTGCAGCAATGGACGATTTTCAACTAATTCCCATGATAAGCAAGTGCAGAACCAAAGAGGGAAGGCGAAAAACCAATTTATATGGATTCATCATAAAAGGAAGATCTCACTTAAGGAATGACACAGATGTGGTAAACTTTGTGAGCATGGAGTTTTCTCTCACTGACCCGAGACTTGAGCCACATAAATGGGAGAAATACTGTGTCCTTGAGATAGGAGATATGTTACTAAGAAGTGCCATAGGCCAGATGTCAAGGCCTATGTTCTTGTATGTGAGGACAAATGGAACATCAAAGATCAAAATGAAATGGGGAATGGAGATGAGACGTTGCCTCCTTCAGTCACTCCAGCAAATCGAGAGCATGATTGAAGCCGAGTCCTCTGTTAAAGAGAAAGACATGACCAAAGAGTTTTTTGAGAATAAATCAGAAGCATGGCCCATTGGGGAGTCCCCCAAGGGAGTGGAAGAAGGTTCCATTGGGAAAGTCTGTAGGACTTTATTGGCCAAGTCGGTGTTCAATAGCCTGTATGCATCTCCACAATTGGAAGGATTTTCAGCGGAGTC
			AAGAAAACTGCTCCTTGTTGTTCAGGCTCTTAGGGACAACCTTGAACCTGGAACCTTTGATCTTGGGGGGCTATATGAAGCAATTGAGGAGTGCCTGATTAATGATCCCTGGGTTTTGCTCAATGCGTCTTGGTTCAACTCCTTCCTAACACATGCATTAAAA------TAG
		</sequence>
		<sequence>
			<taxon idref="1013327|human|NorthAmerica|19880615|H3N2"/>
			ATGGAAGATTTTGTGCGACAATGCTTCAACCCGATGATTGTCGAACTTGCAGAAAAGGCAATGAAAGAGTATGGAGAGGATCTGAAAATCGAAACAAACAAATTTGCAGCAATATGCACTCACTTGGAGGTATGTTTCATGTATTCAGATTTTCATTTCATCAATGAACAAGGCGAATCAATAGTGGTAGAGCTTGATGATCCAAATGCACTGTTAAAGCACAGATTTGAAATAATAGAGGGGAGAGACAGAACAATGGCCTGGACAGTAGTAAACAGTATTTGCAACACTACTGGAGCTGAGAAACCGAAGTTTCTGCCAGATTTGTATGATTACAAGGAGAATAGATTCATCGAAATTGGAGTAACAAGGAGAGAAGTCCACATATATTACCTTGAAAAGGCCAATAAAATTAAATCTGAGACTACACACATCCACATTTTCTCATTCACTGGGGAGGAAATGGCCACAAAGGCAGACTACACTCTTGACGAGGAAAGCAGGGCTAGGATTAAGACCAGGCTATTTACCATAAGACAAGAAATGGCCAACAGAGGCCTCTGGGATTCCTTTCGTCAGTCCGAAAGAGGCGAAGAAACAATTGAAGAAAAATTTGAAATCTCAGGAACTATGCGCAGGCTTGCCGACCAAAGTCTCCCGCCGAACTTCTCCTGCCTTGAGAATTTTAGAGCCTATGTGGATGGATTCGAACCGAACGGCTGCATTGAGGGCAAGCTTTCTCAAATGTCCAAAGAAGTGAATGCAAAAATTGAACCTTTTCTGAAG---ACAACACCAAGACCAATCAAACTTCCGGATGGA------------CCTCCTTGTTATCAGCGGTCCAAATTCCTTCTGATGGATGCTTTAAAATTAAGCATTGAAGACCCAAGTCACGAAGGGGAGGGGATACCACTATATGATGCGATCAAGTGCATAAGAACATTCTTTGGATGGAAAGAGCCCTATATAGTCAAACCACACGAAAAGGGAATAAATTCAAATTATCTGCTGTCATGGAAGCAAGTACTGGCAGAATTGCAGGACATTGAGACTGAGGAGAAGATTCCAAGAACTAAAAACATGAAGAAAACGAGTCAACTAAAGTGGGCTCTTGGTGAGAACATGGCACCAGAGAAAGTAGACTTTGACAACTGCAGAGACATAAGCGATTTGAAGCAATATGATAGTGACGAACCTGAATTGAGGTCACTTTCAAGCTGGATACAGAATGAGTTCAACAAGGCATGCGAGCTGACTGATTCAATCTGGATAGAGCTCGATGAAATTGGAGAAGACGTGGCTCCAATTGAATACATTGCAAGCATGAGGAGGAATTATTTCACAGCAGAGGTGTCCCATTGCAGAGCCACTGAATACATAATGAAGGGGGTATACATTAATACTGCCTTGCTCAATGCATCCTGTGCAGCAATGGACGATTTTCAATTAATTCCCATGATAAGCAAGTGCAGAACTAAAGAGGGAAGGCGAAAAACCAATTTGTATGGATTCATCATAAAAGGAAGATCTCACTTAAGGAATGACACAGATGTGGTAAACTTTGTGAGCATGGAGTTTTCTCTCACTGACCCGAGACTTGAGCCACACAAATGGGAGAAATACTGTGTCCTTGAGGTAGGAGATATGTTACTAAGAAGTGCCATAGGCCAGATGTCAAGGCCTATGTTCTTGTATGTGAGGACAAATGGAACATCAAAGATCAAAATGAAATGGGGAATGGAGATGAGACGTTGCCTCCTTCAGTCACTCCAGCAAATCGAGAGCATGATTGAAGCCGAGTCCTCTGTTAAAGAGAAAGACATGACCAAAGAGTTTTTTGAGAATAAATCAGAAGCATGGCCCATTGGGGAGTCCCCCAAGGGAGTGGAAGAAGGTTCCATTGGGAAAGTCTGTAGGACTTTATTGGCCAAGTCGGTGTTCAATAGCCTGTATGCATCTCCACAGTTGGAAGGATTTTCAGCGGAGTC
			AAGAAAACTGCTCCTTGTTGTTCAGGCTCTTAGGGACAACCTTGAACCTGGAACCTTTGATCTTGGGGGGCTATATGAAGCAATTGAGGAGTGCCTGATTAATGATCCCTGGGTTTTGCTCAATGCGTCTTGGTTCAACTCCTTCCTAACACATGCATTAAAA------TAG
		</sequence>
		<sequence>
			<taxon idref="1002398|human|SouthernEurope|19880205|H3N2"/>
			ATGGAAGATTTTGTGCGACAATGCTTCAACCCGATGATTGTCGAACTTGCAGAAAAGGCAATGAAAGAGTATGGAGAGGATCTGAAAATCGAAACAAACAAATTTGCAGCAATATGCACTCACTTGGAGGTATGTTTCATGTATTCAGATTTTCATTTCATCAATGAACAAGGCGAATCAATAGTGGTAGAGCTTGATGATCCAAATGCACTGTTAAAGCACAGATTTGAAATAATAGAGGGGAGAGACAGAACAATGGCCTGGACAGTAGTAAACAGTATTTGCAACACTACTGGAGCTGAGAAACCGAAGTTTCTGCCAGATTTGTATGATTACAAGGAGAATAGATTCATCGAAATTGGAGTAACAAGGAGAGAAGTCCACATATATTACCTTGAAAAGGCCAATAAAATTAAATCTGAGAATACACACATCCACATTTTCTCATTCACTGGGGAGGAAATGGCCACAAAGGCAGACTACACTCTTGACGAGGAAAGCAGGGCTAGGATTAAGACCAGGCTATTTACCATAAGACAAGAAATGGCCAACAGAGGCCTCTGGGATTCCTTTCGTCAGTCCGAAAGAGGCGAAGAAACAATTGAAGAAAAATTTGAAATCTCAGGAACTATGCGCAGGCTTGCCGACCAAAGTCTCCCGCCGAACTTCTCCTGCCTTGAGAATTTTAGAGCCTATGTGGATGGATTCGAACCGAACGGCTGCATTGAGGGCAAGCTTTCTCAAATGTCCAAAGAAGTGAATGCAAAAATTGAACCTTTTCTGAAG---ACAACACCAAGACCAATCAAACTTCCGGATGGA------------CCTCCTTGTTATCAGCGGTCCAAATTCCTTCTGATGGATGCTTTAAAATTAAGCATTGAAGACCCAAGTCACGAAGGAGAGGGGATACCACTATATGATGCGATCAAGTGCATAAGAACATTCTTTGGATGGAAAGAGCCCTATATAGTCAAACCACACGAAAAGGGAATAAATTCAAATTATCTGCTGTCATGGAAGCAAGTACTGGCAGAATTGCGGGACATTGAGACTGAGGAGAAGATTCCAAGAACTAAAAACATGAAGAAAACGAGTCAACTAAAGTGGGCTCTTGGTGAGAACATGGCACCAGAGAAAGTAGACTTTGACAACTGCAGAGACATAAGCGATTTGAAGCAATATGATAGTGACGAACCTGAATTGAGGTCACTTTCAAGCTGGATACAGAATGAGTTCAACAAGGCATGCGAGCTGACTGATTCAATCTGGATAGAGCTCGATGAAATTGGAGAAGACGTGGCTCCAATTGAATACATTGCAAGCATGAGGAGGAATTATTTCACAGCAGAGGTGTCCCATTGCAGAGCCACTGAATACATAATGAAGGGGGTATACATTAATACTGCCTTGCTCAATGCATCCTGTGCAGCAATGGACGATTTTCAACTAATTCCCATGATAAGCAAGTGCAGAACTAAAGAGGGAAGGCGAAAAACCAATTTATATGGATTCATCATAAAAGGAAGATCTCACTTAAGGAATGACACAGATGTGGTAAACTTTGTGAGCATGGAGTTTTCTCTCACTGACCCGAGACTTGAGCCACATAAATGGGAGAAATACTGTGTCCTTGAGATAGGAGATATGTTACTAAGAAGTGCCATAGGCCAGATGTCAAGGCCTATGTTCTTGTATGTGAGGACAAATGGAACATCAAAGATCAAAATGAAATGGGGAATGGAGATGAGACGTTGCCTCCTTCAGTCACTCCAGCAAATCGAGAGCATGATTGAAGCCGAGTCCTCTGTTAAAGAGAAAGACATGACCAAAGAGTTTTTTGAGAATAAATCAGAAGCATGGCCCATTGGGGAGTCCCCCAAGGGAGTGGAAGAAGGTTCCATTGGGAAAGTCTGTAGGACTTTATTGGCCAAGTCGGTGTTCAATAGCCTGTATGCATCTCCACAATTGGAAGGATTTTCAGCGGAGTC
			AAGAAAACTGCTCCTTGTTGTTCAGGCTCTTAGGGACAACCTTGAACCTGGAACCTTTGATCTTGGGGGGCTATATGAAGCAATTGAGGAGTGCCTGATTAATGATCCCTGGGTTTTGCTCAATGCGTCTTGGTTCAACTCCTTCCTAACACATGCATTAAAA------TAG
		</sequence>
		<sequence>
			<taxon idref="1013196|human|NorthAmerica|19890615|H3N2"/>
			ATGGAAGATTTTGTGCGACAATGCTTCAACCCGATGATTGTCGAACTTGCAGAAAAGGCAATGAAAGAGTATGGAGAGGATCTGAAAATCGAAACAAACAAATTTGCAGCAATATGCACTCACTTGGAGGTATGTTTCATGTATTCAGATTTTCATTTCATCAATGAACAAGGCGAATCAATAGTGGTAGAACTTGATGATCCAAATGCACTGTTAAAGCACAGATTTGAAATAATAGAGGGGAGAGACAGAACAATGGCCTGGACAGTAGTAAACAGTATTTGCAACACTACTGGAGCTGAGAAACCGAAGTTTCTGCCAGATTTGTATGATTACAAGGAGAATAGATTCATCGAAATTGGAGTAACAAGGAGAGAAGTCCACATATATTACCTTGAAAAGGCCAATAAAATTAAATCTGAGAATACACACATCCACATTTTCTCATTCACTGGGGAGGAAATGGCCACAAAGGCAGACTACACTCTCGACGAGGAAAGCAGGGCTAGGATTAAGACCAGGCTATTTACCATAAGACAAGAAATGGCCAACAGAGGCCTCTGGGATTCCTTTCGTCAGTCCGAAAGAGGCGAAGAAACAATTGAAGAAAAATTTGAAATCTCAGGAACTATGCGCAGGCTTGCCGACCAAAGTCTCCCGCCGAACTTCTCCTGCCTTGAGAATTTTAGAGCCTATGTGGATGGATTCGAACCGAACGGCTGCATTGAGGGCAAGCTTTCTCAAATGTCCAAAGAAGTGAATGCCAAAATTGAACCTTTTCTGAAG---ACAACACCAAGACCAATCAAACTTCCGGATGGA------------CCTCCTTGTTATCAGCGGTCCAAATTCCTTCTGATGGATGCTTTAAAATTAAGCATTGAAGACCCAAGTCACGAAGGAGAGGGGATACCACTATATGATGCGATCAAGTGCATGAGAACATTCTTTGGATGGAAAGAGCCCTATATAGTCAAACCACACGAAAAGGGAATAAATTCAAATTATCTGCTGTCATGGAAGCAAGTACTGGCAGAATTGCAGGACATTGAGACTGAGGAGAAGATTCCAAGAACTAAAAACATGAAGAAAACGAGTCAACTAAAGTGGGCTCTTGGTGAGAACATGGCACCAGAGAAAGTAGACTTTGACAACTGCAGAGACATAAGCGATTTGAAGCAATATGATAGTGACGAACCTGAATTGAGGTCACTTTCAAGCTGGATACAGAATGAGTTCAACAAGGCATGCGAGCTGACTGATTCAATCTGGATAGAGCTCGATGAAATTGGAGAAGACGTGGCCCCAATTGAATACATTGCAAGCATGAGGAGGAATTATTTCACAGCAGAGGTGTCCCATTGCAGAGCCACTGAATACATAATGAAGGGGGTATACATTAATACTGCCTTGCTCAATGCATCCTGTGCAGCAATGGACGATTTTCAACTAATTCCCATGATAAGCAAGTGCAGAACTAAAGAGGGAAGGCGAAAAACCAATTTATATGGATTCATCATAAAAGGAAGATCTCACTTAAGGAATGACACAGATGTGGTAAACTTTGTGAGCATGGAGTTTTCTCTCACTGACCCGAGACTTGAGCCACATAAATGGGATAAATACTGTGTCCTTGAGATAGGAGATATGTTACTAAGAAGTGCCATAGGCCAGATGTCAAGGCCTATGTTCTTGTATGTGAGGACAAATGGAACATCAAAGATCAAAATGAAATGGGGAATGGAGATGAGACGTTGCCTCCTTCAGTCACTCCAGCAAATCGAGAGCATGATTGAAGCCGAGTCCTCTGTTAAAGAGAAAGACATGACCAAAGAGTTTTTTGAGAATAAATCAGAAGCATGGCCCATTGGGGAGTCCCCCAAGGGAGTGGAAGAAGGTTCCATTGGGAAAGTCTGTAGGACTTTATTGGCTAAGTCGGTGTTCAATAGCCTGTATGCATCTCCACAATTGGAAGGATTTTCAGCGGAGTC
			AAGAAAACTGCTCCTTGTTGTTCAGGCTCTTAGGGACAACCTTGAACCTGGAACCTTTGATCTTGGGGGGCTATATGAAGCAATTGAGGAGTGCCTGATTAATGATCCCTGGGTTTTGCTCAATGCGTCTTGGTTCAACTCCTTCCTAACACATGCATTAAAA------TAG
		</sequence>
		<sequence>
			<taxon idref="1013214|human|Oceania|19910615|H3N2"/>
			ATGGAAGATTTTGTGCGACAATGCTTCAACCCGATGATTGTCGAACTTGCAGAAAAGGCAATGAAAGAGTATGGAGAGGATCTGAAAATCGAAACAAACAAATTTGCAGCAATATGCACTCACTTGGAGGTATGTTTCATGTATTCAGATTTTCATTTCATCAATGAACAAGGCGAATCAATAGTGGTAGAACTTGATGATCCAAATGCACTGTTAAAGCACAGATTTGAAATAATAGAGGGGAGAGACAGAACAATGGCCTGGACAGTAGTAAACAGTATTTGCAACACTACTGGAGCTGAGAAACCGAAGTTTCTGCCAGATTTGTATGATTACAAGGAGAATAGATTCATCGAAATTGGAGTAACAAGGAGAGAAGTCCACATATATTACCTTGAAAAGGCCAATAAAATTAAATCTGAGAATACACACATCCACATTTTCTCATTCACTGGGGAGGAAATGGCCACAAAGGCAGACTACACTCTCGACGAGGAAAGCAGGGCTAGGATTAAGACCAGGCTATTTACCATAAGACAAGAAATGGCCAACAGAGGCCTCTGGGATTCCTTTCGTCAGTCCGAAAGAGGCGAAGAAACAATTGAAGAAAAATTTGAAATCTCAGGAACTATGCGCAGGCTTGCCGACCAAAGTCTCCCGCCGAACTTCTCCTGCCTTGAGAATTTTAGAGCCTATGTGGATGGATTCGAACCGAACGGCTGCATTGAGGGCAAGCTTTCTCAAATGTCCAAAGAAGTGAATGCCAAAATTGAACCTTTTCTGAAG---ACAACACCAAGACCAATCAAACTTCCGGATGGA------------CCTCCTTGTTATCAGCGGTCCAAATTCCTTCTGATGGATGCTTTAAAATTAAGCATTGAAGACCCAAGTCACGAAGGAGAGGGGATACCACTATATGATGCGATCAAGTGCATGAGAACATTCTTTGGATGGAAAGAGCCCTATATAGTCAAACCACACGAAAAGGGAATAAATTCAAATTATCTGCTGTCATGGAAGCAAGTACTGGCAGAATTGCAGGACATTGAGACTGAGGAGAAGATTCCAAGAACTAAAAACATGAAGAAAACGAGTCAACTAAAGTGGGCTCTTGGTGAGAACATGGCACCAGAGAAAGTAGACTTTGACAACTGCAGAGACATAAGCGATTTGAAGCAATATGATAGTGACGAACCTGAATTGAGGTCACTTTCAAGCTGGATACAGAATGAGTTCAACAAGGCATGCGAGCTGACTGATTCAATCTGGATAGAGCTCGATGAAATTGGAGAAGACGTGGCCCCAATTGAATACATTGCAAGCATGAGGAGGAATTATTTCACAGCAGAGGTGTCCCATTGCAGAGCCACTGAATACATAATGAAGGGGGTATACATTAATACTGCCTTGCTCAATGCATCCTGTGCAGCAATGGACGATTTTCAACTAATTCCCATGATAAGCAAGTGCAGAACTAAAGAGGGAAGGCGAAAAACCAATTTATATGGATTCATCATAAAAGGAAGATCTCACTTAAGGAATGACACAGATGTGGTAAACTTTGTGAGCATGGAGTTTTCTCTCACTGACCCGAGACTTGAGCCACATAAATGGGAGAAATACTGTGTCCTTGAGATAGGAGATATGTTACTAAGAAGTGCCATAGGCCAGATGTCAAGGCCTATGTTCTTGTATGTGAGGACAAATGGAACATCAAAGATCAAAATGAAATGGGGAATGGAGATGAGACGTTGCCTCCTTCAGTCACTCCAGCAAATCGAGAGCATGATTGAAGCCGAGTCCTCTGTTAAAGAGAAAGACATGACCAAAGAGTTTTTTGAGAATAAATCAGAAGCATGGCCCATTGGGGAGTCCCCCAAGGGAGTGGAAGAAGGTTCCATTGGGAAAGTCTGTAGGACTTTATTGGCTAAGTCGGTGTTCAATAGCCTGTATGCATCTCCACAATTGGAAGGATTTTCAGCGGAGTC
			AAGAAAACTGCTCCTTGTTGTTCAGGCTCTTAGGGACAACCTTGAACCTGGAACCTTTGATCTTGGGGGGCTATATGAAGCAATTGAGGAGTGCCTGATTAATGATCCCTGGGTTTTGCTCAATGCGTCTTGGTTCAACTCCTTCCTAACACATGCATTAAAA------TAG
		</sequence>
		<sequence>
			<taxon idref="1013216|human|CentralEurope|19910615|H3N2"/>
			ATGGAAGATTTTGTGCGACAATGCTTCAACCCGATGATTGTCGAACTTGCAGAAAAGGCAATGAAAGAGTATGGAGAGGATCTGAAAATCGAAACAAACAAATTTGCAGCAATATGCACTCACTTGGAGGTATGTTTCATGTATTCAGATTTTCATTTCATCAATGAACAAGGCGAATCAATAGTGGTAGAACTTGATGATCCGAATGCACTGTTAAAGCACAGATTTGAAATAATAGAGGGGAGAGACAGAACAATGGCCTGGACAGTAGTAAACAGTATTTGCAACACTACTGGAGCTGAGAAACCGAAGTTTCTGCCAGATTTGTATGATTACAAGGAGAATAGATTCATCGAAATTGGAGTAACAAGGAGAGAAGTCCACATATATTACCTTGAAAAGGCCAATAAAATTAAATCTGAGAATACACACATCCACATTTTCTCATTCACTGGGGAGGAAATGGCCACAAAGGCAGACTACACTCTCGACGAGGAAAGCAGAGCTAGGATTAAGACCAGGCTATTTACCATAAGACAAGAAATGGCCAACAGAGGTCTCTGGGATTCCTTTCGTCAGTCCGAAAGAGGCGAAGAAACAATTGAAGAAAAATTTGAAATCTCAGGAACTATGCGCAGGCTTGCCGACCAAAGTCTCCCGCCGAACTTCTCCTGCCTTGAGAATTTTAGAGCCTATGTGGATGGATTCGAACCGAACGGCTGCATTGAGGGCAAGCTTTCTCAAATGTCCAAAGAAGTGAATGCCAAAATTGAACCATTTCTGAAG---ACAACACCAAGACCAATCAAACTTCCGGATGGG------------CCTCCTTGTTATCAGCGGTCCAAATTCCTTCTGATGGATGCTTTAAAATTAAGCATTGAAGACCCAAGTCACGAAGGAGAGGGGATACCACTATATGATGCGATCAAGTGCATGAGAACATTCTTTGGATGGAAAGAGCCCTATATAGTCAAACCACACGAAAAGGGAATAAATTCAAATTATCTGCTGTCATGGAAGCAAGTACTGGCAGAATTGCAGGACATTGAGACTGAGGAGAAGATTCCAAGAACTAAAAACATGAAGAAAACGAGTCAACTAAAGTGGGCTCTTGGTGAGAACATGGCACCAGAGAAAGTAGACTTTGACAACTGCAGAGACATAAGCGATTTGAAGCAATACGATAGTGACGAACCTGAATTGAGGTCACTTTCAAGCTGGATACAGAATGAGTTCAACAAGGCATGCGAGCTGACTGATTCAATTTGGATAGAGCTCGATGAAATTGGAGAAGACGTGGCCCCAATTGAATACATTGCAAGCATGAGGAGGAATTATTTCACAGCAGAGGTGTCCCATTGCAGAGCCACTGAATACATAATGAAGGGAGTATACATTAATACTGCCTTGCTCAATGCATCCTGTGCAGCAATGGACGATTTTCAACTAATTCCCATGATAAGCAAGTGCAGAACTAAAGAGGGAAGGCGAAAAACCAATTTATATGGATTCATCATAAAAGGAAGATCTCACTTAAGGAATGACACAGATGTGGTAAACTTTGTGAGCATGGAGTTTTCTCTCACTGACCCGAGACTTGAGCCACATAAATGGGAGAAATACTGTGTTCTTGAGATAGGAGATATGTTACTAAGAAGTGCCATAGGCCAGATGTCAAGGCCTATGTTCTTGTATGTGAGGACTAATGGAACATCAAAGATCAAAATGAAATGGGGAATGGAGATGAGGCGTTGCCTCCTTCAGTCACTCCAGCAAATCGAGAGCATGATTGAAGCCGAGTCCTCTGTTAAAGAGAAAGACATGACCAAAGAGTTTTTTGAGAATAAATCAGAAGCATGGCCCATTGGGGAGTCCCCCAAGGGAGTTGAAGAAGGTTCCATTGGGAAAGTCTGTAGGACTTTATTGGCTAAGTCGGTGTTCAATAGCCTGTATGCATCTCCACAATTGGAAGGATTTTCAGCGGAGTC
			AAGAAAACTGCTCCTTGTTGTTCAGGCTCTTAGGGACAACCTTGAACCTGGAACCTTTGATCTTGGGGGGCTATATGAAGCAATTGAGGAGTGCCTGATTAATGATCCCTGGGTTTTGCTCAATGCGTCTTGGTTCAACTCCTTCCTAACACATGCATTAAAA------TAG
		</sequence>
		<sequence>
			<taxon idref="1013193|human|WesternEurope|19880615|H3N2"/>
			ATGGAAGATTTTGTGCGACAATGCTTCAACCCGATGATTGTCGAACTTGCAGAAAAGGCAATGAAAGAGTATGGAGAGGATCTGAAAATCGAAACAAACAAATTTGCAGCAATATGCACTCACTTGGAGGTATGTTTCATGTATTCAGATTTTCATTTCATCAATGAACAAGGCGAATCAATAGTGGTAGAACTTGATGATCCAAATGCACTGTTAAAGCACAGATTTGAAATAATAGAGGGGAGAGACAGAACAATGGCCTGGACAGTAGTAAACAGTATTTGCAACACTACTGGAGCTGAGAAACCGAAGTTTCTGCCAGATTTGTATGATTACAAGGAGAATAGATTCATCGAAATTGGAGTAACAAGGAGAGAAGTCCACATATATTACCTTGAAAAGGCCAATAAAATTAAATCTGAGAATACACACATCCACATTTTCTCATTCACTGGGGAGGAAATGGCCACAAAGGCAGACTACACTCTCGACGAGGAAAGCAGGGCTAGGATTAAGACCAGGCTATTTACCATAAGACAAGAAATGGCCAACAGAGGCCTCTGGGATTCCTTTCGTCAGTCCGAAAGAGGCGAAGAAACAATTGAAGAAAAATTTGAAATCTCAGGAACTATGCGCAGGCTTGCCGACCAAAGTCTCCCGCCGAACTTCTCCTGCCTTGAGAATTTTAGAGCCTATGTGGATGGATTCGAACCGAACGGCTGCATTGAGGGCAAGCTTTCTCAAATGTCCAAAGAAGTGAATGCCAAAATTGAACCTTTTCTGAAG---ACAACACCAAGACCAATCAAACTTCCGAATGGA------------CCTCCTTGTTATCAGCGGTCCAAATTCCTTCTGATGGATGCTTTAAAATTAAGCATTGAAGACCCAAGTCACGAAGGAGAGGGGATACCACTATATGATGCGATCAAGTGCATAAGAACATTCTTTGGATGGAAAGAGCCCTATATAGTCAAACCACACGAAAAGGGAATAAATTCAAATTATCTGCTGTCATGGAAGCAAGTACTGGCAGAATTGCAGGACATTGAGACTGAGGAGAAGATTCCAAGAACTAAAAACATGAAGAAAACGAGTCAACTAAAGTGGGCTCTTGGTGAGAACATGGCACCAGAGAAAGTAGACTTTGACAACTGCAGAGACATAAGCGATTTGAAGCAATATGATAGTGACGAACCTGAATTGAGGTCACTTTCAAGCTGGATACAGAATGAGTTCAACAAGGCATGCGAGCTGACTGATTCAATCTGGATAGAGCTCGATGAAATTGGAGAAGACGTGGCCCCAATTGAATACATTGCAAGCATGAGGAGGAATTATTTCACAGCAGAGGTGTCCCATTGCAGAGCCACTGAATACATAATGAAGGGGGTATACATTAATACTGCCTTGCTCAATGCATCCTGTGCAGCAATGGACGATTTTCAACTAATTCCCATGGTAAGCAAGTGCAGAACTAAAGAGGGAAGGCGAAAAACCAATTTATATGGATTCATCATAAAAGGAAGATCTCACTTAAGGAATGACACAGATGTGGTAAACTTTGTGAGCATGGAGTTTTCTCTCACTGATCCGAGACTTGAGCCACATAAATGGGAGAAATACTGTGTCCTTGAGATAGGAGATATGTTACTAAGAAGTGCCATAGGCCAGATGTCAAGGCCTATGTTCTTGTATGTGAGGACAAATGGAACATCAAAGATCAAAATGAAATGGGGAATGGAGATGAGACGTTGCCTCCTTCAGTCACTCCAGCAAATCGAGAGCATGATTGAAGCCGAGTCCTCTGTTAAAGAGAAAGACATGACCAAAGAGTTTTTTGAGAATAAATCAGAAGCATGGCCCATTGGGGAGTCCCCCAAGGGAGTGGAAGAAGGTTCCATTGGGAAAGTCTGTAGGACTTTATTGGCTAAGTCGGTGTTCAATAGCCTGTATGCATCTCCACAATTGGAAGGATTTTCAGCGGAGTC
			AAGAAAACTGCTCCTTGTTGTTCAGGCTCTTAGGGACAACCTTGAACCTGGAACCTTTGATCTTGGGGGGCTATATGAAGCAATTGAGGAGTGCCTGATTAATGATCCCTGGGTTTTGCTCAATGCGTCTTGGTTCAACTCCTTCCTAACACATGCATTAAAA------TAG
		</sequence>
		<sequence>
			<taxon idref="1013204|human|SoutheastAsia|19890615|H3N2"/>
			ATGGAAGATTTTGTGCGACAATGCTTCAACCCGATGATTGTCGAACTTGCAGAAAAGGCAATGAAAGAGTATGGAGAGGATCTGAAAATCGAAACAAACAAATTTGCAGCAATATGCACTCACTTGGAGGTATGTTTCATGTATTCAGATTTTCATTTCATCAATGAACAAGGCGAATCAATAGTGGTAGAACTTGATGATCCAAATGCACTGTTAAAGCACAGATTTGAAATAATAGAGGGGAGAGACAGAACAATGGCCTGGACAGTAGTAAACAGTATTTGCAACACTACTGGAGCTGAGAAACCGAAGTTTCTGCCAGATTTGTATGATTACAAGGAGAATAGATTCATCGAAATTGGAGTAACAAGGAGAGAAGTCCACATATATTACCTTGAAAAGGCCAATAAAATTAAATCTGAGAATACACACATCCACATTTTCTCATTCACCGGGGAGGAAATGGCCACAAAGGCAGACTACACTCTCGACGAGGAAAGCAGGGCTAGGATTAAGACCAGGCTATTTACCATAAGACAAGAAATGGCCAACAGAGGCCTCTGGGATTCCTTTCGTCAGTCCGAAAGAGGCGAAGAAACAATTGAAGAAAAATTTGAAATCTCAGGAACTATGCGCAGGCTTGCCGACCAAAGTCTCCCGCCGAACTTCTCCTGCCTTGAGAATTTTAGAGCCTATGTGGATGGATTCGAACCGAACGGCTGCATTGAGGGCAAGCTTTCTCAAATGTCCAAAGAAGTGAATGCCAAAATTGAACCTTTTCTGAAG---ACAACACCAAGACCAATCAAACTTCCGAATGGA------------CCTCCTTGTTATCAGCGGTCCAAATTCCTTCTGATGGATGCTTTAAAATTAAGCATTGAAGACCCAAGTCACGAAGGAGAGGGGATACCACTATATGATGCGATCAAGTGCATAAGAACATTCTTTGGATGGAAAGAGCCCTATATAGTCAAACCACACGAAAAGGGAATAAATTCAAATTATCTGCTGTCATGGAAGCAAGTACTGGCAGAATTGCAGGACATTGAAACTGAGGAGAAGATTCCAAGAACTAAAAACATGAAGAAAACGAGTCAACTAAAGTGGGCTCTTGGTGAGAACATGGCACCAGAAAAAGTAGACTTTGACAACTGCAGAGACATAAGCGATTTGAAGCAATATGATAGTGACGAACCTGAATTGAGGTCACTTTCAAGCTGGATACAGAATGAGTTCAACAAGGCATGCGAGCTGACTGATTCAATCTGGATAGAGCTCGATGAAATTGGAGAAGACGTGGCCCCAATTGAATACATTGCAAGCATGAGGAGGAATTATTTCACAGCAGAGGTGTCCCATTGCAGAGCCACTGAATACATAATGAAGGGGGTATACATTAATACTGCCTTGCTCAATGCATCCTGTGCAGCAATGGACGATTTTCAACTAATTCCCATGATAAGCAAGTGCAGAACTAAAGAGGGAAGGCGAAAAACCAATTTATATGGATTCATCATAAAAGGAAGATCTCACTTAAGGAATGACACAGATGTGGTAAACTTTGTGAGCATGGAGTTTTCTCTCACTGACCCGAGACTTGAGCCACATAAATGGGAGAAATACTGTGTCCTTGAGATAGGAGATATGTTACTAAGAAGTGCCATAGGCCAGATGTCAAGGCCTATGTTCTTGTATGTGAGGACAAATGGAACATCAAAGATCAAAATGAAATGGGGAATGGAGATGAGACGTTGCCTCCTTCAGTCACTCCAGCAAATCGAGAGCATGATTGAAGCCGAGTCCTCTGTTAAAGAGAAAGACATGACCAAAGAGTTTTTTGAGAATAAATCAGAAGCATGGCCCATTGGGGAGTCCCCCAAGGGAGTGGAAGAAGGTTCCATTGGGAAAGTCTGTAGGACTTTATTGGCTAAGTCGGTGTTCAATAGCCTGTATGCATCTCCACAATTGGAAGGATTTTCAGCGGAGTC
			AAGAAAACTGCTCCTTGTTGTTCAGGCTCTTAGGGACAACCTTGAACCTGGCACCTTTGATCTTGGGGGGCTATATGAAGCAATTGAGGAGTGCCTGATTAATGATCCCTGGGTTTTGCTCAATGCGTCTTGGTTCAACTCCTTCCTAACACATGCATTAAAA------TAG
		</sequence>
		<sequence>
			<taxon idref="1013206|human|Oceania|19890615|H3N2"/>
			ATGGAAGATTTTGTGCGACAATGCTTCAACCCGATGATTGTCGAACTTGCAGAAAAGGCAATGAAAGAGTATGGAGAGGATCTGAAAATCGAAACAAACAAATTTGCAGCAATATGCACTCACTTGGAGGTATGTTTCATGTATTCAGATTTTCATTTCATCAATGAACAAGGCGAATCAATAGTGGTAGAACTTGATGATCCAAATGCACTGTTAAAGCACAGATTTGAAATAATAGAGGGGAGAGACAGAACAATGGCCTGGACAGTAGTAAACAGTATTTGCAACACTACTGGAGCTGAGAAACCGAAGTTTCTGCCAGATTTGTATGATTACAAGGAGAATAGATTCATCGAAATTGGAGTAACAAGGAGAGAAGTCCACATATATTACCTTGAAAAGGCCAATAAAATTAAATCTGAGAATACACACATCCACATTTTCTCATTCACCGGGGAGGAAATGGCCACAAAGGCAGACTACACTCTCGACGAGGAAAGCAGGGCTAGGATTAAGACCAGGCTATTTACCATAAGACAAGAAATGGCCAACAGAGGCCTCTGGGATTCCTTTCGTCAGTCCGAAAGAGGCGAAGAAACAATTGAAGAAAAATTTGAAATCTCAGGAACTATGCGCAGGCTTGCCGACCAAAGTCTCCCGCCGAACTTCTCCTGCCTTGAGAATTTTAGAGCCTATGTGGATGGATTCGAACCGAACGGCTGCATTGAGGGCAAGCTTTCTCAAATGTCCAAAGAAGTGAATGCCAAAATTGAACCTTTTCTGAAG---ACAACACCAAGACCAATCAAACTTCCGAATGGA------------CCTCCTTGTTATCAGCGGTCCAAATTCCTTCTGATGGATGCTTTAAAATTAAGCATTGAAGACCCAAGTCACGAAGGAGAGGGGATACCACTATATGATGCGATTAAGTGCATAAGAACATTCTTTGGATGGAAAGAGCCCTATATAGTCAAACCACACGAAAAGGGAATAAATTCAAATTATCTGCTGTCATGGAAGCAAGTACTGGCAGAATTGCAGGACATTGAAACTGAGGAGAAGATTCCAAGAACTAAAAACATGAAGAAAACGAGTCAACTAAAGTGGGCTCTTGGTGAGAACATGGCACCAGAAAAAGTAGACTTTGACAACTGCAGAGACATAAGCGATTTGAAGCAATATGATAGTGACGAACCTGAATTGAGGTCACTTTCAAGCTGGATACAGAATGAGTTCAACAAGGCATGCGAGCTGACTGATTCAATCTGGATAGAGCTCGATGAAATTGGAGAAGACGTGGCCCCAATTGAATACATTGCAAGCATGAGGAGGAATTATTTCACAGCAGAGGTGTCCCATTGCAGAGCCACTGAATACATAATGAAGGGGGTATACATTAATACTGCCTTGCTCAATGCATCCTGTGCAGCAATGGACGATTTTCAACTAATTCCCATGATAAGCAAGTGCAGAACTAAAGAGGGAAGGCGAAAAACCAATTTATATGGATTCATCATAAAAGGAAGATCTCACTTAAGGAATGACACAGATGTGGTAAACTTTGTGAGCATGGAGTTTTCTCTCACTGACCCGAGACTTGAGCCACATAAATGGGAGAAATACTGTGTCCTTGAGATAGGAGATATGTTACTAAGAAGTGCCATAGGCCAGATGTCAAGGCCTATGTTCTTGTATGTGAGGACAAATGGAACATCAAAGATCAAAATGAAATGGGGAATGGAGATGAGACGTTGCCTCCTTCAGTCACTCCAGCAAATCGAGAGCATGATTGAAGCCGAGTCCTCTGTTAAAGAGAAAGACATGACCAAAGAGTTTTTTGAGAATAAATCAGAAGCATGGCCCATTGGGGAGTCCCCCAAGGGAGTGGAAGAAGGTTCCATTGGGAAAGTCTGTAGGACTTTATTGGCTAAGTCGGTGTTCAATAACCTGTATGCATCTCCACAATTGGAAGGATTTTCAGCGGAGTC
			AAGAAAACTGCTCCTTGTTGTTCAGGCTCTTAGGGACAACCTTGAACCTGGAACCTTTGATCTTGGGGGGCTATATGAAGCAATTGAGGAGTGCCTGATTAATGATCCCTGGGTTTTGCTCAATGCGTCTTGGTTCAACTCCTTCCTAACACATGCATTAAAA------TAG
		</sequence>
		<sequence>
			<taxon idref="1013230|human|EastAsia|19920615|H3N2"/>
[truncated: 1,249,110 more chars]
