# Supplementary material for: Ecological dynamics of influenza A viruses: cross-species transmission and global migration
Source: Sci Rep. 2016 Nov 9;6:36839. doi: 10.1038/srep36839 (PMC5101809; doi:10.1038/srep36839)
Supplement: Supplementary File 11 [file srep36839-s12.xml]

<?xml version="1.0" standalone="yes"?>

<!-- Generated by BEAUTi v1.8.2                                              -->
<!--       by Alexei J. Drummond, Andrew Rambaut and Marc A. Suchard         -->
<!--       Department of Computer Science, University of Auckland and        -->
<!--       Institute of Evolutionary Biology, University of Edinburgh        -->
<!--       David Geffen School of Medicine, University of California, Los Angeles-->
<!--       http://beast.bio.ed.ac.uk/                                        -->
<beast>

	<!-- The list of taxa to be analysed (can also include dates/ages).          -->
	<!-- ntax=683                                                                -->
	<taxa id="taxa">
		<taxon id="1020378|others|MidwestSouthAmerican|20100615|H18N11">
			<date value="2010.4520547945206" direction="forwards" units="years"/>
			<attr name="host">
				others
			</attr>
		</taxon>
		<taxon id="1012636|others|MiddleAmerica|20100915|H17N10">
			<date value="2010.704109589041" direction="forwards" units="years"/>
			<attr name="host">
				others
			</attr>
		</taxon>
		<taxon id="1012634|others|MiddleAmerica|20090515|H17N10">
			<date value="2009.3671232876711" direction="forwards" units="years"/>
			<attr name="host">
				others
			</attr>
		</taxon>
		<taxon id="1018813|avian_waterfowl|NorthAmerica|19530615|H10N7">
			<date value="1953.4520547945206" direction="forwards" units="years"/>
			<attr name="host">
				avian_waterfowl
			</attr>
		</taxon>
		<taxon id="1023632|avian_waterfowl|NorthAmerica|19760615|H1N1">
			<date value="1976.4535519125684" direction="forwards" units="years"/>
			<attr name="host">
				avian_waterfowl
			</attr>
		</taxon>
		<taxon id="1023897|avian_waterfowl|NorthAmerica|19820615|H3N8">
			<date value="1982.4520547945206" direction="forwards" units="years"/>
			<attr name="host">
				avian_waterfowl
			</attr>
		</taxon>
		<taxon id="1001054|swine|NorthAmerica|19570615|H1N1">
			<date value="1957.4520547945206" direction="forwards" units="years"/>
			<attr name="host">
				swine
			</attr>
		</taxon>
		<taxon id="1001232|swine|NorthAmerica|19610615|H1N1">
			<date value="1961.4520547945206" direction="forwards" units="years"/>
			<attr name="host">
				swine
			</attr>
		</taxon>
		<taxon id="1000674|swine|NorthAmerica|19670615|H1N1">
			<date value="1967.4520547945206" direction="forwards" units="years"/>
			<attr name="host">
				swine
			</attr>
		</taxon>
		<taxon id="26737|swine|NorthAmerica|19710615|H1N1">
			<date value="1971.4520547945206" direction="forwards" units="years"/>
			<attr name="host">
				swine
			</attr>
		</taxon>
		<taxon id="1018546|human|NorthAmerica|19760615|H1N1">
			<date value="1976.4535519125684" direction="forwards" units="years"/>
			<attr name="host">
				human
			</attr>
		</taxon>
		<taxon id="1018547|human|NorthAmerica|19760615|H1N1">
			<date value="1976.4535519125684" direction="forwards" units="years"/>
			<attr name="host">
				human
			</attr>
		</taxon>
		<taxon id="28056|swine|EastAsia|20050615|H1N1">
			<date value="2005.4520547945206" direction="forwards" units="years"/>
			<attr name="host">
				swine
			</attr>
		</taxon>
		<taxon id="1003326|swine|EastAsia|20060615|H1N2">
			<date value="2006.4520547945206" direction="forwards" units="years"/>
			<attr name="host">
				swine
			</attr>
		</taxon>
		<taxon id="28060|swine|EastAsia|20050615|H1N2">
			<date value="2005.4520547945206" direction="forwards" units="years"/>
			<attr name="host">
				swine
			</attr>
		</taxon>
		<taxon id="28057|swine|EastAsia|20040615|H1N2">
			<date value="2004.4535519125684" direction="forwards" units="years"/>
			<attr name="host">
				swine
			</attr>
		</taxon>
		<taxon id="28059|swine|EastAsia|20040615|H1N2">
			<date value="2004.4535519125684" direction="forwards" units="years"/>
			<attr name="host">
				swine
			</attr>
		</taxon>
		<taxon id="28058|swine|EastAsia|20000615|H1N2">
			<date value="2000.4535519125684" direction="forwards" units="years"/>
			<attr name="host">
				swine
			</attr>
		</taxon>
		<taxon id="1001282|human|NorthAmerica|19760615|H1N1">
			<date value="1976.4535519125684" direction="forwards" units="years"/>
			<attr name="host">
				human
			</attr>
		</taxon>
		<taxon id="1000475|swine|NorthAmerica|20030615|H1N1">
			<date value="2003.4520547945206" direction="forwards" units="years"/>
			<attr name="host">
				swine
			</attr>
		</taxon>
		<taxon id="1009932|swine|EastAsia|20010327|H1N1">
			<date value="2001.2328767123288" direction="forwards" units="years"/>
			<attr name="host">
				swine
			</attr>
		</taxon>
		<taxon id="1009957|swine|EastAsia|20000915|H1N1">
			<date value="2000.704918032787" direction="forwards" units="years"/>
			<attr name="host">
				swine
			</attr>
		</taxon>
		<taxon id="1002167|swine|EastAsia|20050715|H1N1">
			<date value="2005.5342465753424" direction="forwards" units="years"/>
			<attr name="host">
				swine
			</attr>
		</taxon>
		<taxon id="1007002|swine|EastAsia|20090604|H1N1">
			<date value="2009.4219178082192" direction="forwards" units="years"/>
			<attr name="host">
				swine
			</attr>
		</taxon>
		<taxon id="1009901|swine|EastAsia|19791228|H1N1">
			<date value="1979.9890410958903" direction="forwards" units="years"/>
			<attr name="host">
				swine
			</attr>
		</taxon>
		<taxon id="1000762|swine|NorthAmerica|19770615|H1N1">
			<date value="1977.4520547945206" direction="forwards" units="years"/>
			<attr name="host">
				swine
			</attr>
		</taxon>
		<taxon id="26743|swine|NorthAmerica|19700615|H1N1">
			<date value="1970.4520547945206" direction="forwards" units="years"/>
			<attr name="host">
				swine
			</attr>
		</taxon>
		<taxon id="1000675|swine|NorthAmerica|19420615|H1N1">
			<date value="1942.4520547945206" direction="forwards" units="years"/>
			<attr name="host">
				swine
			</attr>
		</taxon>
		<taxon id="1010340|human|WesternEurope|19330601|H1N1">
			<date value="1933.4136986301369" direction="forwards" units="years"/>
			<attr name="host">
				human
			</attr>
		</taxon>
		<taxon id="16804|human|WesternEurope|19330615|H1N1">
			<date value="1933.4520547945206" direction="forwards" units="years"/>
			<attr name="host">
				human
			</attr>
		</taxon>
		<taxon id="1004050|human|Oceania|19460615|H1N1">
			<date value="1946.4520547945206" direction="forwards" units="years"/>
			<attr name="host">
				human
			</attr>
		</taxon>
		<taxon id="1009772|human|TheCaribbean|19340615|H1N1">
			<date value="1934.4520547945206" direction="forwards" units="years"/>
			<attr name="host">
				human
			</attr>
		</taxon>
		<taxon id="25897|human|NorthAmerica|19350615|H1N1">
			<date value="1935.4520547945206" direction="forwards" units="years"/>
			<attr name="host">
				human
			</attr>
		</taxon>
		<taxon id="1018549|human|EastAsia|19680615|H3N2">
			<date value="1968.4535519125684" direction="forwards" units="years"/>
			<attr name="host">
				human
			</attr>
		</taxon>
		<taxon id="1018414|human|Oceania|19680615|H3N2">
			<date value="1968.4535519125684" direction="forwards" units="years"/>
			<attr name="host">
				human
			</attr>
		</taxon>
		<taxon id="26551|human|NorthAmerica|19450615|H1N1">
			<date value="1945.4520547945206" direction="forwards" units="years"/>
			<attr name="host">
				human
			</attr>
		</taxon>
		<taxon id="26147|human|NorthAmerica|19430615|H1N1">
			<date value="1943.4520547945206" direction="forwards" units="years"/>
			<attr name="host">
				human
			</attr>
		</taxon>
		<taxon id="24225|human|NorthAmerica|19400615|H1N1">
			<date value="1940.4535519125684" direction="forwards" units="years"/>
			<attr name="host">
				human
			</attr>
		</taxon>
		<taxon id="1018537|human|NorthAmerica|19470615|H1N1">
			<date value="1947.4520547945206" direction="forwards" units="years"/>
			<attr name="host">
				human
			</attr>
		</taxon>
		<taxon id="26579|human|NorthAmerica|19510615|H1N1">
			<date value="1951.4520547945206" direction="forwards" units="years"/>
			<attr name="host">
				human
			</attr>
		</taxon>
		<taxon id="26377|human|SoutheastAsia|19540615|H1N1">
			<date value="1954.4520547945206" direction="forwards" units="years"/>
			<attr name="host">
				human
			</attr>
		</taxon>
		<taxon id="1014950|human|EastAsia|19570615|H1N1">
			<date value="1957.4520547945206" direction="forwards" units="years"/>
			<attr name="host">
				human
			</attr>
		</taxon>
		<taxon id="25895|human|NorthAmerica|19480615|H1N1">
			<date value="1948.4535519125684" direction="forwards" units="years"/>
			<attr name="host">
				human
			</attr>
		</taxon>
		<taxon id="1018539|human|SouthernEurope|19490615|H1N1">
			<date value="1949.4520547945206" direction="forwards" units="years"/>
			<attr name="host">
				human
			</attr>
		</taxon>
		<taxon id="16779|human|EasternEurope|19770615|H1N1">
			<date value="1977.4520547945206" direction="forwards" units="years"/>
			<attr name="host">
				human
			</attr>
		</taxon>
		<taxon id="23259|human|EastAsia|19770615|H1N1">
			<date value="1977.4520547945206" direction="forwards" units="years"/>
			<attr name="host">
				human
			</attr>
		</taxon>
		<taxon id="26107|human|NorthAmerica|19800615|H1N1">
			<date value="1980.4535519125684" direction="forwards" units="years"/>
			<attr name="host">
				human
			</attr>
		</taxon>
		<taxon id="26373|human|NorthAmerica|19810615|H1N1">
			<date value="1981.4520547945206" direction="forwards" units="years"/>
			<attr name="host">
				human
			</attr>
		</taxon>
		<taxon id="23641|human|NorthAmerica|19800615|H1N1">
			<date value="1980.4535519125684" direction="forwards" units="years"/>
			<attr name="host">
				human
			</attr>
		</taxon>
		<taxon id="1000980|swine|EastAsia|20040615|H1N1">
			<date value="2004.4535519125684" direction="forwards" units="years"/>
			<attr name="host">
				swine
			</attr>
		</taxon>
		<taxon id="25433|human|NorthAmerica|19860615|H1N1">
			<date value="1986.4520547945206" direction="forwards" units="years"/>
			<attr name="host">
				human
			</attr>
		</taxon>
		<taxon id="25769|human|NorthAmerica|19870615|H1N1">
			<date value="1987.4520547945206" direction="forwards" units="years"/>
			<attr name="host">
				human
			</attr>
		</taxon>
		<taxon id="1002065|human|EastAsia|19950615|H1N1">
			<date value="1995.4520547945206" direction="forwards" units="years"/>
			<attr name="host">
				human
			</attr>
		</taxon>
		<taxon id="1014401|human|SouthAfrica|19970615|H1N1">
			<date value="1997.4520547945206" direction="forwards" units="years"/>
			<attr name="host">
				human
			</attr>
		</taxon>
		<taxon id="24365|human|EastAsia|19960615|H1N1">
			<date value="1996.4535519125684" direction="forwards" units="years"/>
			<attr name="host">
				human
			</attr>
		</taxon>
		<taxon id="1013711|human|SoutheastAsia|19980127|H1N1">
			<date value="1998.0712328767124" direction="forwards" units="years"/>
			<attr name="host">
				human
			</attr>
		</taxon>
		<taxon id="1000662|human|EastAsia|19970615|H1N1">
			<date value="1997.4520547945206" direction="forwards" units="years"/>
			<attr name="host">
				human
			</attr>
		</taxon>
		<taxon id="1014394|human|EastAsia|19990615|H1N1">
			<date value="1999.4520547945206" direction="forwards" units="years"/>
			<attr name="host">
				human
			</attr>
		</taxon>
		<taxon id="1013709|human|SoutheastAsia|20000504|H1N1">
			<date value="2000.3387978142077" direction="forwards" units="years"/>
			<attr name="host">
				human
			</attr>
		</taxon>
		<taxon id="24791|human|Oceania|20000615|H1N1">
			<date value="2000.4535519125684" direction="forwards" units="years"/>
			<attr name="host">
				human
			</attr>
		</taxon>
		<taxon id="1014413|human|EasternEurope|20020615|H1N1">
			<date value="2002.4520547945206" direction="forwards" units="years"/>
			<attr name="host">
				human
			</attr>
		</taxon>
		<taxon id="1001220|human|EastAsia|19990615|H1N1">
			<date value="1999.4520547945206" direction="forwards" units="years"/>
			<attr name="host">
				human
			</attr>
		</taxon>
		<taxon id="24811|human|Oceania|19990615|H1N1">
			<date value="1999.4520547945206" direction="forwards" units="years"/>
			<attr name="host">
				human
			</attr>
		</taxon>
		<taxon id="28371|human|SoutheastAsia|20090910|H1N1">
			<date value="2009.690410958904" direction="forwards" units="years"/>
			<attr name="host">
				human
			</attr>
		</taxon>
		<taxon id="1000997|human|NorthAmerica|20070307|H1N1">
			<date value="2007.1780821917807" direction="forwards" units="years"/>
			<attr name="host">
				human
			</attr>
		</taxon>
		<taxon id="1000671|human|NorthAmerica|19910615|H1N1">
			<date value="1991.4520547945206" direction="forwards" units="years"/>
			<attr name="host">
				human
			</attr>
		</taxon>
		<taxon id="1014409|human|SouthernSouthAmerica|20000615|H1N1">
			<date value="2000.4535519125684" direction="forwards" units="years"/>
			<attr name="host">
				human
			</attr>
		</taxon>
		<taxon id="24833|human|Oceania|20000615|H1N1">
			<date value="2000.4535519125684" direction="forwards" units="years"/>
			<attr name="host">
				human
			</attr>
		</taxon>
		<taxon id="1002397|human|SouthernEurope|19890102|H1N1">
			<date value="1989.0027397260274" direction="forwards" units="years"/>
			<attr name="host">
				human
			</attr>
		</taxon>
		<taxon id="24127|human|NorthAmerica|19830615|H1N1">
			<date value="1983.4520547945206" direction="forwards" units="years"/>
			<attr name="host">
				human
			</attr>
		</taxon>
		<taxon id="25899|human|NorthAmerica|19780615|H1N1">
			<date value="1978.4520547945206" direction="forwards" units="years"/>
			<attr name="host">
				human
			</attr>
		</taxon>
		<taxon id="1005232|avian_waterfowl|NorthAmerica|20060306|H4N2">
			<date value="2006.1753424657534" direction="forwards" units="years"/>
			<attr name="host">
				avian_waterfowl
			</attr>
		</taxon>
		<taxon id="1018812|others|NorthAmerica|19640615|H7N7">
			<date value="1964.4535519125684" direction="forwards" units="years"/>
			<attr name="host">
				others
			</attr>
		</taxon>
		<taxon id="1026049|others|NorthAmerica|20130615|H3N8">
			<date value="2013.4520547945206" direction="forwards" units="years"/>
			<attr name="host">
				others
			</attr>
		</taxon>
		<taxon id="1002156|others|EastAsia|19710615|H3N8">
			<date value="1971.4520547945206" direction="forwards" units="years"/>
			<attr name="host">
				others
			</attr>
		</taxon>
		<taxon id="1001552|others|NorthAmerica|19660615|H7N7">
			<date value="1966.4520547945206" direction="forwards" units="years"/>
			<attr name="host">
				others
			</attr>
		</taxon>
		<taxon id="1010115|others|CentralEurope|19560611|H7N7">
			<date value="1956.4426229508197" direction="forwards" units="years"/>
			<attr name="host">
				others
			</attr>
		</taxon>
		<taxon id="1001168|avian_waterfowl|Oceania|19920615|H3N8">
			<date value="1992.4535519125684" direction="forwards" units="years"/>
			<attr name="host">
				avian_waterfowl
			</attr>
		</taxon>
		<taxon id="1001167|avian_waterfowl|Oceania|20020615|H4N8">
			<date value="2002.4520547945206" direction="forwards" units="years"/>
			<attr name="host">
				avian_waterfowl
			</attr>
		</taxon>
		<taxon id="1009129|avian_shorebirds|EastAsia|20060726|H4N8">
			<date value="2006.5643835616438" direction="forwards" units="years"/>
			<attr name="host">
				avian_shorebirds
			</attr>
		</taxon>
		<taxon id="1008949|avian_waterfowl|Oceania|20050615|H6N9">
			<date value="2005.4520547945206" direction="forwards" units="years"/>
			<attr name="host">
				avian_waterfowl
			</attr>
		</taxon>
		<taxon id="1012745|swine|EastAsia|20110115|H1N1">
			<date value="2011.0383561643835" direction="forwards" units="years"/>
			<attr name="host">
				swine
			</attr>
		</taxon>
		<taxon id="1012753|swine|EastAsia|20101215|H1N1">
			<date value="2010.9534246575342" direction="forwards" units="years"/>
			<attr name="host">
				swine
			</attr>
		</taxon>
		<taxon id="1018834|swine|NorthernEurope|20120221|H1N2">
			<date value="2012.139344262295" direction="forwards" units="years"/>
			<attr name="host">
				swine
			</attr>
		</taxon>
		<taxon id="1002077|swine|SoutheastAsia|20030615|H1N1">
			<date value="2003.4520547945206" direction="forwards" units="years"/>
			<attr name="host">
				swine
			</attr>
		</taxon>
		<taxon id="1019149|swine|SoutheastAsia|20090115|H1N1">
			<date value="2009.0383561643835" direction="forwards" units="years"/>
			<attr name="host">
				swine
			</attr>
		</taxon>
		<taxon id="1003266|swine|SoutheastAsia|20040615|H1N1">
			<date value="2004.4535519125684" direction="forwards" units="years"/>
			<attr name="host">
				swine
			</attr>
		</taxon>
		<taxon id="1001943|swine|SoutheastAsia|20050615|H3N2">
			<date value="2005.4520547945206" direction="forwards" units="years"/>
			<attr name="host">
				swine
			</attr>
		</taxon>
		<taxon id="1012649|swine|SoutheastAsia|20090715|H3N2">
			<date value="2009.5342465753424" direction="forwards" units="years"/>
			<attr name="host">
				swine
			</attr>
		</taxon>
		<taxon id="1014757|swine|WesternEurope|20071106|H1N1">
			<date value="2007.8465753424657" direction="forwards" units="years"/>
			<attr name="host">
				swine
			</attr>
		</taxon>
		<taxon id="1014819|swine|SouthernEurope|20010615|H1N1">
			<date value="2001.4520547945206" direction="forwards" units="years"/>
			<attr name="host">
				swine
			</attr>
		</taxon>
		<taxon id="1014817|swine|SouthernEurope|20030615|H1N1">
			<date value="2003.4520547945206" direction="forwards" units="years"/>
			<attr name="host">
				swine
			</attr>
		</taxon>
		<taxon id="26229|swine|SouthernEurope|20020615|H3N2">
			<date value="2002.4520547945206" direction="forwards" units="years"/>
			<attr name="host">
				swine
			</attr>
		</taxon>
		<taxon id="28427|swine|CentralEurope|20030307|H3N2">
			<date value="2003.1780821917807" direction="forwards" units="years"/>
			<attr name="host">
				swine
			</attr>
		</taxon>
		<taxon id="23393|swine|SouthernEurope|20030615|H1N1">
			<date value="2003.4520547945206" direction="forwards" units="years"/>
			<attr name="host">
				swine
			</attr>
		</taxon>
		<taxon id="1004436|swine|CentralEurope|20031009|H1N1">
			<date value="2003.7698630136986" direction="forwards" units="years"/>
			<attr name="host">
				swine
			</attr>
		</taxon>
		<taxon id="28425|swine|CentralEurope|20040826|H1N2">
			<date value="2004.6502732240438" direction="forwards" units="years"/>
			<attr name="host">
				swine
			</attr>
		</taxon>
		<taxon id="1020834|swine|CentralEurope|20091117|H3N1">
			<date value="2009.876712328767" direction="forwards" units="years"/>
			<attr name="host">
				swine
			</attr>
		</taxon>
		<taxon id="1014811|swine|WesternEurope|20070615|H1N2">
			<date value="2007.4520547945206" direction="forwards" units="years"/>
			<attr name="host">
				swine
			</attr>
		</taxon>
		<taxon id="1018264|swine|SouthernEurope|20120815|H1N1">
			<date value="2012.620218579235" direction="forwards" units="years"/>
			<attr name="host">
				swine
			</attr>
		</taxon>
		<taxon id="1023399|human|SouthernEurope|20140115|H3N2">
			<date value="2014.0383561643835" direction="forwards" units="years"/>
			<attr name="host">
				human
			</attr>
		</taxon>
		<taxon id="1009195|human|CentralEurope|20101021|H1N1">
			<date value="2010.8027397260273" direction="forwards" units="years"/>
			<attr name="host">
				human
			</attr>
		</taxon>
		<taxon id="1011535|swine|EastAsia|20100227|H1N2">
			<date value="2010.1561643835616" direction="forwards" units="years"/>
			<attr name="host">
				swine
			</attr>
		</taxon>
		<taxon id="1026265|swine|EastAsia|20140104|H1N1">
			<date value="2014.0082191780823" direction="forwards" units="years"/>
			<attr name="host">
				swine
			</attr>
		</taxon>
		<taxon id="1025229|swine|EastAsia|20120705|H1N1">
			<date value="2012.5081967213114" direction="forwards" units="years"/>
			<attr name="host">
				swine
			</attr>
		</taxon>
		<taxon id="1019500|human|EastAsia|20110104|H1N1">
			<date value="2011.0082191780823" direction="forwards" units="years"/>
			<attr name="host">
				human
			</attr>
		</taxon>
		<taxon id="1021595|swine|SoutheastAsia|20120213|H1N1">
			<date value="2012.1174863387978" direction="forwards" units="years"/>
			<attr name="host">
				swine
			</attr>
		</taxon>
		<taxon id="24517|avian_waterfowl|CentralEurope|19790615|H7N7">
			<date value="1979.4520547945206" direction="forwards" units="years"/>
			<attr name="host">
				avian_waterfowl
			</attr>
		</taxon>
		<taxon id="1000875|avian_domesticbirds|EastAsia|19970615|H5N1">
			<date value="1997.4520547945206" direction="forwards" units="years"/>
			<attr name="host">
				avian_domesticbirds
			</attr>
		</taxon>
		<taxon id="1015563|avian_domesticbirds|WesternEurope|19630615|H7N3">
			<date value="1963.4520547945206" direction="forwards" units="years"/>
			<attr name="host">
				avian_domesticbirds
			</attr>
		</taxon>
		<taxon id="1001166|avian_shorebirds|Oceania|19840615|H4N8">
			<date value="1984.4535519125684" direction="forwards" units="years"/>
			<attr name="host">
				avian_shorebirds
			</attr>
		</taxon>
		<taxon id="1001351|avian_shorebirds|Oceania|19830615|H3N8">
			<date value="1983.4520547945206" direction="forwards" units="years"/>
			<attr name="host">
				avian_shorebirds
			</attr>
		</taxon>
		<taxon id="1001352|avian_shorebirds|Oceania|19840615|H3N8">
			<date value="1984.4535519125684" direction="forwards" units="years"/>
			<attr name="host">
				avian_shorebirds
			</attr>
		</taxon>
		<taxon id="1001350|avian_shorebirds|Oceania|19800612|H3N8">
			<date value="1980.4453551912568" direction="forwards" units="years"/>
			<attr name="host">
				avian_shorebirds
			</attr>
		</taxon>
		<taxon id="22415|avian_shorebirds|Oceania|19801025|H4N8">
			<date value="1980.8142076502731" direction="forwards" units="years"/>
			<attr name="host">
				avian_shorebirds
			</attr>
		</taxon>
		<taxon id="22449|avian_shorebirds|NorthAmerica|19800825|H13N6">
			<date value="1980.6475409836066" direction="forwards" units="years"/>
			<attr name="host">
				avian_shorebirds
			</attr>
		</taxon>
		<taxon id="22057|avian_shorebirds|NorthAmerica|19860601|H13N2">
			<date value="1986.4136986301369" direction="forwards" units="years"/>
			<attr name="host">
				avian_shorebirds
			</attr>
		</taxon>
		<taxon id="22395|avian_waterfowl|EastAsia|19760615|H4N2">
			<date value="1976.4535519125684" direction="forwards" units="years"/>
			<attr name="host">
				avian_waterfowl
			</attr>
		</taxon>
		<taxon id="1005762|avian_waterfowl|EastAsia|19800615|H3N8">
			<date value="1980.4535519125684" direction="forwards" units="years"/>
			<attr name="host">
				avian_waterfowl
			</attr>
		</taxon>
		<taxon id="1000449|avian_domesticbirds|EastAsia|20020615|H7N2">
			<date value="2002.4520547945206" direction="forwards" units="years"/>
			<attr name="host">
				avian_domesticbirds
			</attr>
		</taxon>
		<taxon id="1013459|avian_waterfowl|CentralEurope|19830615|H2N1">
			<date value="1983.4520547945206" direction="forwards" units="years"/>
			<attr name="host">
				avian_waterfowl
			</attr>
		</taxon>
		<taxon id="1013458|avian_waterfowl|CentralEurope|19830615|H2N2">
			<date value="1983.4520547945206" direction="forwards" units="years"/>
			<attr name="host">
				avian_waterfowl
			</attr>
		</taxon>
		<taxon id="24525|avian_domesticbirds|WesternEurope|19830615|H5N8">
			<date value="1983.4520547945206" direction="forwards" units="years"/>
			<attr name="host">
				avian_domesticbirds
			</attr>
		</taxon>
		<taxon id="1015163|avian_shorebirds|NorthAmerica|20010518|H6N2">
			<date value="2001.3753424657534" direction="forwards" units="years"/>
			<attr name="host">
				avian_shorebirds
			</attr>
		</taxon>
		<taxon id="1024417|avian_shorebirds|WestAsia|20130307|H13N8">
			<date value="2013.1780821917807" direction="forwards" units="years"/>
			<attr name="host">
				avian_shorebirds
			</attr>
		</taxon>
		<taxon id="1013495|avian_waterfowl|CentralEurope|19850615|H2N3">
			<date value="1985.4520547945206" direction="forwards" units="years"/>
			<attr name="host">
				avian_waterfowl
			</attr>
		</taxon>
		<taxon id="17511|avian_waterfowl|EastAsia|19750615|H3N2">
			<date value="1975.4520547945206" direction="forwards" units="years"/>
			<attr name="host">
				avian_waterfowl
			</attr>
		</taxon>
		<taxon id="1014960|avian_waterfowl|EastAsia|20100328|H5N5">
			<date value="2010.2356164383561" direction="forwards" units="years"/>
			<attr name="host">
				avian_waterfowl
			</attr>
		</taxon>
		<taxon id="1019115|avian_waterfowl|EastAsia|19970615|H9N2">
			<date value="1997.4520547945206" direction="forwards" units="years"/>
			<attr name="host">
				avian_waterfowl
			</attr>
		</taxon>
		<taxon id="1000486|avian_waterfowl|EastAsia|19990615|H6N1">
			<date value="1999.4520547945206" direction="forwards" units="years"/>
			<attr name="host">
				avian_waterfowl
			</attr>
		</taxon>
		<taxon id="1001238|avian_domesticbirds|Oceania|19850531|H7N7">
			<date value="1985.4109589041095" direction="forwards" units="years"/>
			<attr name="host">
				avian_domesticbirds
			</attr>
		</taxon>
		<taxon id="26905|avian_landbirds|Oceania|19850615|H7N7">
			<date value="1985.4520547945206" direction="forwards" units="years"/>
			<attr name="host">
				avian_landbirds
			</attr>
		</taxon>
		<taxon id="28252|avian_shorebirds|NorthAmerica|19900526|H3N6">
			<date value="1990.3972602739725" direction="forwards" units="years"/>
			<attr name="host">
				avian_shorebirds
			</attr>
		</taxon>
		<taxon id="1015556|avian_waterfowl|EasternEurope|19820615|H14N5">
			<date value="1982.4520547945206" direction="forwards" units="years"/>
			<attr name="host">
				avian_waterfowl
			</attr>
		</taxon>
		<taxon id="26801|avian_domesticbirds|SouthernEurope|19980615|H5N9">
			<date value="1998.4520547945206" direction="forwards" units="years"/>
			<attr name="host">
				avian_domesticbirds
			</attr>
		</taxon>
		<taxon id="26481|avian_domesticbirds|SouthernEurope|20010215|H7N1">
			<date value="2001.123287671233" direction="forwards" units="years"/>
			<attr name="host">
				avian_domesticbirds
			</attr>
		</taxon>
		<taxon id="1002796|avian_landbirds|NorthAmerica|19940615|H5N9">
			<date value="1994.4520547945206" direction="forwards" units="years"/>
			<attr name="host">
				avian_landbirds
			</attr>
		</taxon>
		<taxon id="26119|avian_domesticbirds|SouthernEurope|19970615|H5N2">
			<date value="1997.4520547945206" direction="forwards" units="years"/>
			<attr name="host">
				avian_domesticbirds
			</attr>
		</taxon>
		<taxon id="1015217|avian_domesticbirds|WestAsia|20101215|H9N2">
			<date value="2010.9534246575342" direction="forwards" units="years"/>
			<attr name="host">
				avian_domesticbirds
			</attr>
		</taxon>
		<taxon id="1020953|avian_domesticbirds|NorthAfrica|20130218|H9N2">
			<date value="2013.131506849315" direction="forwards" units="years"/>
			<attr name="host">
				avian_domesticbirds
			</attr>
		</taxon>
		<taxon id="26475|avian_waterfowl|SouthernEurope|20050615|H5N1">
			<date value="2005.4520547945206" direction="forwards" units="years"/>
			<attr name="host">
				avian_waterfowl
			</attr>
		</taxon>
		<taxon id="1024058|avian_domesticbirds|EastAsia|20140413|H5N8">
			<date value="2014.2794520547945" direction="forwards" units="years"/>
			<attr name="host">
				avian_domesticbirds
			</attr>
		</taxon>
		<taxon id="1008851|avian_waterfowl|WesternEurope|20060615|H1N4">
			<date value="2006.4520547945206" direction="forwards" units="years"/>
			<attr name="host">
				avian_waterfowl
			</attr>
		</taxon>
		<taxon id="1012842|avian_waterfowl|EastAsia|20070315|H6N8">
			<date value="2007.2" direction="forwards" units="years"/>
			<attr name="host">
				avian_waterfowl
			</attr>
		</taxon>
		<taxon id="1007169|avian_waterfowl|EastAsia|20050615|H6N5">
			<date value="2005.4520547945206" direction="forwards" units="years"/>
			<attr name="host">
				avian_waterfowl
			</attr>
		</taxon>
		<taxon id="1007218|avian_waterfowl|EastAsia|20050615|H6N2">
			<date value="2005.4520547945206" direction="forwards" units="years"/>
			<attr name="host">
				avian_waterfowl
			</attr>
		</taxon>
		<taxon id="1016688|avian_domesticbirds|EastAsia|20101214|H6N1">
			<date value="2010.9506849315069" direction="forwards" units="years"/>
			<attr name="host">
				avian_domesticbirds
			</attr>
		</taxon>
		<taxon id="1021673|avian_domesticbirds|EastAsia|20130129|H5N2">
			<date value="2013.0767123287671" direction="forwards" units="years"/>
			<attr name="host">
				avian_domesticbirds
			</attr>
		</taxon>
		<taxon id="1021698|avian_domesticbirds|EastAsia|20121221|H6N1">
			<date value="2012.9699453551912" direction="forwards" units="years"/>
			<attr name="host">
				avian_domesticbirds
			</attr>
		</taxon>
		<taxon id="1021679|avian_domesticbirds|EastAsia|20130326|H5N2">
			<date value="2013.2301369863014" direction="forwards" units="years"/>
			<attr name="host">
				avian_domesticbirds
			</attr>
		</taxon>
		<taxon id="1021678|avian_domesticbirds|EastAsia|20130322|H5N2">
			<date value="2013.2191780821918" direction="forwards" units="years"/>
			<attr name="host">
				avian_domesticbirds
			</attr>
		</taxon>
		<taxon id="1000887|avian_waterfowl|EastAsia|20050615|H8N4">
			<date value="2005.4520547945206" direction="forwards" units="years"/>
			<attr name="host">
				avian_waterfowl
			</attr>
		</taxon>
		<taxon id="1024842|others|EastAsia|20130310|H3N2">
			<date value="2013.186301369863" direction="forwards" units="years"/>
			<attr name="host">
				others
			</attr>
		</taxon>
		<taxon id="1007250|avian_waterfowl|EastAsia|20040615|H6N8">
			<date value="2004.4535519125684" direction="forwards" units="years"/>
			<attr name="host">
				avian_waterfowl
			</attr>
		</taxon>
		<taxon id="1004263|avian_waterfowl|SoutheastAsia|20040615|H5N2">
			<date value="2004.4535519125684" direction="forwards" units="years"/>
			<attr name="host">
				avian_waterfowl
			</attr>
		</taxon>
		<taxon id="1007287|avian_waterfowl|EastAsia|20030615|H6N1">
			<date value="2003.4520547945206" direction="forwards" units="years"/>
			<attr name="host">
				avian_waterfowl
			</attr>
		</taxon>
		<taxon id="1000158|avian_domesticbirds|EastAsia|19990615|H6N1">
			<date value="1999.4520547945206" direction="forwards" units="years"/>
			<attr name="host">
				avian_domesticbirds
			</attr>
		</taxon>
		<taxon id="1024405|avian_shorebirds|WestAsia|20110501|H9N3">
			<date value="2011.3287671232877" direction="forwards" units="years"/>
			<attr name="host">
				avian_shorebirds
			</attr>
		</taxon>
		<taxon id="1018443|avian_waterfowl|EastAsia|20120324|H11N9">
			<date value="2012.2267759562842" direction="forwards" units="years"/>
			<attr name="host">
				avian_waterfowl
			</attr>
		</taxon>
		<taxon id="1019110|avian_domesticbirds|WestAsia|20100215|H9N2">
			<date value="2010.123287671233" direction="forwards" units="years"/>
			<attr name="host">
				avian_domesticbirds
			</attr>
		</taxon>
		<taxon id="1023945|avian_domesticbirds|SouthAsia|20121125|H9N2">
			<date value="2012.8989071038252" direction="forwards" units="years"/>
			<attr name="host">
				avian_domesticbirds
			</attr>
		</taxon>
		<taxon id="1023961|avian_domesticbirds|SouthAsia|20130128|H9N2">
			<date value="2013.0739726027398" direction="forwards" units="years"/>
			<attr name="host">
				avian_domesticbirds
			</attr>
		</taxon>
		<taxon id="1003523|avian_domesticbirds|SouthAsia|20040615|H7N3">
			<date value="2004.4535519125684" direction="forwards" units="years"/>
			<attr name="host">
				avian_domesticbirds
			</attr>
		</taxon>
		<taxon id="1007018|avian_domesticbirds|SouthAsia|20031115|H7N3">
			<date value="2003.8712328767124" direction="forwards" units="years"/>
			<attr name="host">
				avian_domesticbirds
			</attr>
		</taxon>
		<taxon id="1003524|avian_domesticbirds|SouthAsia|20010615|H7N3">
			<date value="2001.4520547945206" direction="forwards" units="years"/>
			<attr name="host">
				avian_domesticbirds
			</attr>
		</taxon>
		<taxon id="1012026|avian_waterfowl|EastAsia|20041115|H6N2">
			<date value="2004.8715846994535" direction="forwards" units="years"/>
			<attr name="host">
				avian_waterfowl
			</attr>
		</taxon>
		<taxon id="1018887|avian_waterfowl|EastAsia|20100615|H7N3">
			<date value="2010.4520547945206" direction="forwards" units="years"/>
			<attr name="host">
				avian_waterfowl
			</attr>
		</taxon>
		<taxon id="1021484|avian_waterfowl|EastAsia|20060914|H4N6">
			<date value="2006.7013698630137" direction="forwards" units="years"/>
			<attr name="host">
				avian_waterfowl
			</attr>
		</taxon>
		<taxon id="1024868|avian_waterfowl|EastAsia|20130315|H7N3">
			<date value="2013.2" direction="forwards" units="years"/>
			<attr name="host">
				avian_waterfowl
			</attr>
		</taxon>
		<taxon id="1012804|avian_waterfowl|EastAsia|20060615|H6N2">
			<date value="2006.4520547945206" direction="forwards" units="years"/>
			<attr name="host">
				avian_waterfowl
			</attr>
		</taxon>
		<taxon id="26805|avian_waterfowl|SouthernEurope|20050615|H5N2">
			<date value="2005.4520547945206" direction="forwards" units="years"/>
			<attr name="host">
				avian_waterfowl
			</attr>
		</taxon>
		<taxon id="1024269|avian_waterfowl|NorthernEurope|20051105|H10N7">
			<date value="2005.8438356164384" direction="forwards" units="years"/>
			<attr name="host">
				avian_waterfowl
			</attr>
		</taxon>
		<taxon id="1012053|avian_waterfowl|EastAsia|20100415|H6N6">
			<date value="2010.2849315068493" direction="forwards" units="years"/>
			<attr name="host">
				avian_waterfowl
			</attr>
		</taxon>
		<taxon id="1024407|avian_shorebirds|WestAsia|20110502|H9N3">
			<date value="2011.331506849315" direction="forwards" units="years"/>
			<attr name="host">
				avian_shorebirds
			</attr>
		</taxon>
		<taxon id="1024412|avian_waterfowl|WestAsia|20120110|H1N1">
			<date value="2012.0245901639344" direction="forwards" units="years"/>
			<attr name="host">
				avian_waterfowl
			</attr>
		</taxon>
		<taxon id="1008861|avian_waterfowl|WesternEurope|20050615|H7N7">
			<date value="2005.4520547945206" direction="forwards" units="years"/>
			<attr name="host">
				avian_waterfowl
			</attr>
		</taxon>
		<taxon id="1010658|avian_domesticbirds|WestAsia|20100815|H9N2">
			<date value="2010.6191780821919" direction="forwards" units="years"/>
			<attr name="host">
				avian_domesticbirds
			</attr>
		</taxon>
		<taxon id="1021892|avian_waterfowl|NorthernEurope|20081116|H4N6">
			<date value="2008.8743169398906" direction="forwards" units="years"/>
			<attr name="host">
				avian_waterfowl
			</attr>
		</taxon>
		<taxon id="1021872|avian_waterfowl|NorthernEurope|20081112|H4N6">
			<date value="2008.863387978142" direction="forwards" units="years"/>
			<attr name="host">
				avian_waterfowl
			</attr>
		</taxon>
		<taxon id="1021877|avian_waterfowl|NorthernEurope|20081114|H4N6">
			<date value="2008.8688524590164" direction="forwards" units="years"/>
			<attr name="host">
				avian_waterfowl
			</attr>
		</taxon>
		<taxon id="1021875|avian_waterfowl|NorthernEurope|20081114|H4N2">
			<date value="2008.8688524590164" direction="forwards" units="years"/>
			<attr name="host">
				avian_waterfowl
			</attr>
		</taxon>
		<taxon id="1021883|avian_waterfowl|NorthernEurope|20081115|H4N2">
			<date value="2008.8715846994535" direction="forwards" units="years"/>
			<attr name="host">
				avian_waterfowl
			</attr>
		</taxon>
		<taxon id="1021888|avian_waterfowl|NorthernEurope|20081115|H4N2">
			<date value="2008.8715846994535" direction="forwards" units="years"/>
			<attr name="host">
				avian_waterfowl
			</attr>
		</taxon>
		<taxon id="1021912|avian_waterfowl|NorthernEurope|20081119|H4N2">
			<date value="2008.8825136612022" direction="forwards" units="years"/>
			<attr name="host">
				avian_waterfowl
			</attr>
		</taxon>
		<taxon id="1021901|avian_waterfowl|NorthernEurope|20081118|H4N6">
			<date value="2008.879781420765" direction="forwards" units="years"/>
			<attr name="host">
				avian_waterfowl
			</attr>
		</taxon>
		<taxon id="1021904|avian_waterfowl|NorthernEurope|20081118|H4N3">
			<date value="2008.879781420765" direction="forwards" units="years"/>
			<attr name="host">
				avian_waterfowl
			</attr>
		</taxon>
		<taxon id="1021905|avian_waterfowl|NorthernEurope|20081119|H4N2">
			<date value="2008.8825136612022" direction="forwards" units="years"/>
			<attr name="host">
				avian_waterfowl
			</attr>
		</taxon>
		<taxon id="1021903|avian_waterfowl|NorthernEurope|20081118|H4N6">
			<date value="2008.879781420765" direction="forwards" units="years"/>
			<attr name="host">
				avian_waterfowl
			</attr>
		</taxon>
		<taxon id="1003368|avian_waterfowl|WesternEurope|20070615|H6N5">
			<date value="2007.4520547945206" direction="forwards" units="years"/>
			<attr name="host">
				avian_waterfowl
			</attr>
		</taxon>
		<taxon id="1024252|avian_waterfowl|NorthernEurope|20090903|H8N4">
			<date value="2009.6712328767123" direction="forwards" units="years"/>
			<attr name="host">
				avian_waterfowl
			</attr>
		</taxon>
		<taxon id="1008495|avian_waterfowl|CentralEurope|20080922|H1N1">
			<date value="2008.724043715847" direction="forwards" units="years"/>
			<attr name="host">
				avian_waterfowl
			</attr>
		</taxon>
		<taxon id="1024325|avian_waterfowl|SouthernEurope|20090621|H9N2">
			<date value="2009.468493150685" direction="forwards" units="years"/>
			<attr name="host">
				avian_waterfowl
			</attr>
		</taxon>
		<taxon id="1024927|avian_waterfowl|EastAsia|20131016|H3N3">
			<date value="2013.7890410958903" direction="forwards" units="years"/>
			<attr name="host">
				avian_waterfowl
			</attr>
		</taxon>
		<taxon id="1019074|avian_waterfowl|EastAsia|20090615|H11N9">
			<date value="2009.4520547945206" direction="forwards" units="years"/>
			<attr name="host">
				avian_waterfowl
			</attr>
		</taxon>
		<taxon id="1009873|avian_waterfowl|SouthAfrica|20080715|H3N8">
			<date value="2008.535519125683" direction="forwards" units="years"/>
			<attr name="host">
				avian_waterfowl
			</attr>
		</taxon>
		<taxon id="1009817|avian_waterfowl|SouthAfrica|20090915|H11N9">
			<date value="2009.704109589041" direction="forwards" units="years"/>
			<attr name="host">
				avian_waterfowl
			</attr>
		</taxon>
		<taxon id="1018441|avian_waterfowl|EastAsia|20120325|H4N6">
			<date value="2012.2295081967213" direction="forwards" units="years"/>
			<attr name="host">
				avian_waterfowl
			</attr>
		</taxon>
		<taxon id="1024301|avian_waterfowl|NorthernEurope|20091203|H10N1">
			<date value="2009.9205479452055" direction="forwards" units="years"/>
			<attr name="host">
				avian_waterfowl
			</attr>
		</taxon>
		<taxon id="1014869|avian_domesticbirds|WesternEurope|20100415|H6N1">
			<date value="2010.2849315068493" direction="forwards" units="years"/>
			<attr name="host">
				avian_domesticbirds
			</attr>
		</taxon>
		<taxon id="1024332|avian_waterfowl|NorthernEurope|20091110|H11N9">
			<date value="2009.8575342465754" direction="forwards" units="years"/>
			<attr name="host">
				avian_waterfowl
			</attr>
		</taxon>
		<taxon id="1024319|avian_waterfowl|NorthernEurope|20041030|H9N2">
			<date value="2004.827868852459" direction="forwards" units="years"/>
			<attr name="host">
				avian_waterfowl
			</attr>
		</taxon>
		<taxon id="1024396|avian_waterfowl|WestAsia|20111107|H4N2">
			<date value="2011.849315068493" direction="forwards" units="years"/>
			<attr name="host">
				avian_waterfowl
			</attr>
		</taxon>
		<taxon id="1016896|avian_waterfowl|SoutheastAsia|20120607|H3N6">
			<date value="2012.431693989071" direction="forwards" units="years"/>
			<attr name="host">
				avian_waterfowl
			</attr>
		</taxon>
		<taxon id="1016214|avian_waterfowl|SoutheastAsia|20120615|H3N8">
			<date value="2012.4535519125684" direction="forwards" units="years"/>
			<attr name="host">
				avian_waterfowl
			</attr>
		</taxon>
		<taxon id="1024907|avian_waterfowl|EastAsia|20120907|H4N2">
			<date value="2012.6830601092897" direction="forwards" units="years"/>
			<attr name="host">
				avian_waterfowl
			</attr>
		</taxon>
		<taxon id="1026043|avian_waterfowl|SoutheastAsia|20140708|H4N6">
			<date value="2014.5150684931507" direction="forwards" units="years"/>
			<attr name="host">
				avian_waterfowl
			</attr>
		</taxon>
		<taxon id="1014941|avian_domesticbirds|EastAsia|20090301|H11N2">
			<date value="2009.1616438356164" direction="forwards" units="years"/>
			<attr name="host">
				avian_domesticbirds
			</attr>
		</taxon>
		<taxon id="1015461|avian_waterfowl|EastAsia|20111015|H9N2">
			<date value="2011.786301369863" direction="forwards" units="years"/>
			<attr name="host">
				avian_waterfowl
			</attr>
		</taxon>
		<taxon id="1018900|avian_waterfowl|EastAsia|20110615|H7N6">
			<date value="2011.4520547945206" direction="forwards" units="years"/>
			<attr name="host">
				avian_waterfowl
			</attr>
		</taxon>
		<taxon id="1012797|avian_waterfowl|EastAsia|20060215|H6N2">
			<date value="2006.123287671233" direction="forwards" units="years"/>
			<attr name="host">
				avian_waterfowl
			</attr>
		</taxon>
		<taxon id="1018448|avian_waterfowl|EastAsia|20111111|H5N2">
			<date value="2011.8602739726027" direction="forwards" units="years"/>
			<attr name="host">
				avian_waterfowl
			</attr>
		</taxon>
		<taxon id="1014902|avian_waterfowl|EastAsia|20071215|H4N6">
			<date value="2007.9534246575342" direction="forwards" units="years"/>
			<attr name="host">
				avian_waterfowl
			</attr>
		</taxon>
		<taxon id="1021924|avian_waterfowl|NorthernEurope|20091003|H4N6">
			<date value="2009.7534246575342" direction="forwards" units="years"/>
			<attr name="host">
				avian_waterfowl
			</attr>
		</taxon>
		<taxon id="1026311|human|SouthernEurope|20130907|H7N7">
			<date value="2013.682191780822" direction="forwards" units="years"/>
			<attr name="host">
				human
			</attr>
		</taxon>
		<taxon id="1014733|avian_waterfowl|SoutheastAsia|20110920|H4N6">
			<date value="2011.717808219178" direction="forwards" units="years"/>
			<attr name="host">
				avian_waterfowl
			</attr>
		</taxon>
		<taxon id="1024262|avian_waterfowl|NorthernEurope|20030630|H10N7">
			<date value="2003.4931506849316" direction="forwards" units="years"/>
			<attr name="host">
				avian_waterfowl
			</attr>
		</taxon>
		<taxon id="1024236|avian_waterfowl|NorthernEurope|20101110|H7N7">
			<date value="2010.8575342465754" direction="forwards" units="years"/>
			<attr name="host">
				avian_waterfowl
			</attr>
		</taxon>
		<taxon id="26897|avian_waterfowl|SouthernEurope|20040615|H5N3">
			<date value="2004.4535519125684" direction="forwards" units="years"/>
			<attr name="host">
				avian_waterfowl
			</attr>
		</taxon>
		<taxon id="1012032|avian_waterfowl|EastAsia|20080415|H6N2">
			<date value="2008.2868852459017" direction="forwards" units="years"/>
			<attr name="host">
				avian_waterfowl
			</attr>
		</taxon>
		<taxon id="1012049|avian_waterfowl|EastAsia|20100315|H6N6">
			<date value="2010.2" direction="forwards" units="years"/>
			<attr name="host">
				avian_waterfowl
			</attr>
		</taxon>
		<taxon id="1008856|avian_waterfowl|WesternEurope|20000615|H10N7">
			<date value="2000.4535519125684" direction="forwards" units="years"/>
			<attr name="host">
				avian_waterfowl
			</attr>
		</taxon>
		<taxon id="1000972|avian_shorebirds|Oceania|20040615|H4N8">
			<date value="2004.4535519125684" direction="forwards" units="years"/>
			<attr name="host">
				avian_shorebirds
			</attr>
		</taxon>
		<taxon id="1008549|avian_unknown|WestAsia|20060615|H9N2">
			<date value="2006.4520547945206" direction="forwards" units="years"/>
			<attr name="host">
				avian_unknown
			</attr>
		</taxon>
		<taxon id="1013499|avian_waterfowl|CentralEurope|19860615|H2N3">
			<date value="1986.4520547945206" direction="forwards" units="years"/>
			<attr name="host">
				avian_waterfowl
			</attr>
		</taxon>
		<taxon id="1013498|avian_waterfowl|CentralEurope|19850615|H2N3">
			<date value="1985.4520547945206" direction="forwards" units="years"/>
			<attr name="host">
				avian_waterfowl
			</attr>
		</taxon>
		<taxon id="26823|avian_landbirds|Oceania|19971208|H7N4">
			<date value="1997.9342465753425" direction="forwards" units="years"/>
			<attr name="host">
				avian_landbirds
			</attr>
		</taxon>
		<taxon id="26821|avian_domesticbirds|Oceania|19971127|H7N4">
			<date value="1997.9041095890411" direction="forwards" units="years"/>
			<attr name="host">
				avian_domesticbirds
			</attr>
		</taxon>
		<taxon id="26817|avian_domesticbirds|Oceania|19941221|H7N3">
			<date value="1994.9698630136986" direction="forwards" units="years"/>
			<attr name="host">
				avian_domesticbirds
			</attr>
		</taxon>
		<taxon id="1000941|avian_domesticbirds|Oceania|19920730|H7N3">
			<date value="1992.5765027322404" direction="forwards" units="years"/>
			<attr name="host">
				avian_domesticbirds
			</attr>
		</taxon>
		<taxon id="1002576|avian_domesticbirds|EastAsia|19990615|H9N2">
			<date value="1999.4520547945206" direction="forwards" units="years"/>
			<attr name="host">
				avian_domesticbirds
			</attr>
		</taxon>
		<taxon id="1001692|avian_domesticbirds|EastAsia|20050615|H9N2">
			<date value="2005.4520547945206" direction="forwards" units="years"/>
			<attr name="host">
				avian_domesticbirds
			</attr>
		</taxon>
		<taxon id="28356|avian_domesticbirds|EastAsia|20080115|H9N2">
			<date value="2008.0382513661202" direction="forwards" units="years"/>
			<attr name="host">
				avian_domesticbirds
			</attr>
		</taxon>
		<taxon id="1000667|avian_domesticbirds|EastAsia|20020615|H9N2">
			<date value="2002.4520547945206" direction="forwards" units="years"/>
			<attr name="host">
				avian_domesticbirds
			</attr>
		</taxon>
		<taxon id="1002317|swine|EastAsia|20040615|H9N2">
			<date value="2004.4535519125684" direction="forwards" units="years"/>
			<attr name="host">
				swine
			</attr>
		</taxon>
		<taxon id="28208|avian_domesticbirds|EastAsia|20091215|H9N2">
			<date value="2009.9534246575342" direction="forwards" units="years"/>
			<attr name="host">
				avian_domesticbirds
			</attr>
		</taxon>
		<taxon id="1016767|avian_waterfowl|EastAsia|20071225|H9N2">
			<date value="2007.9808219178083" direction="forwards" units="years"/>
			<attr name="host">
				avian_waterfowl
			</attr>
		</taxon>
		<taxon id="1017014|avian_domesticbirds|SoutheastAsia|20091115|H9N2">
			<date value="2009.8712328767124" direction="forwards" units="years"/>
			<attr name="host">
				avian_domesticbirds
			</attr>
		</taxon>
		<taxon id="1018998|avian_domesticbirds|EastAsia|20100615|H9N2">
			<date value="2010.4520547945206" direction="forwards" units="years"/>
			<attr name="host">
				avian_domesticbirds
			</attr>
		</taxon>
		<taxon id="1023398|avian_landbirds|EastAsia|20130803|H3N8">
			<date value="2013.5863013698631" direction="forwards" units="years"/>
			<attr name="host">
				avian_landbirds
			</attr>
		</taxon>
		<taxon id="1000457|avian_domesticbirds|EastAsia|20000615|H9N2">
			<date value="2000.4535519125684" direction="forwards" units="years"/>
			<attr name="host">
				avian_domesticbirds
			</attr>
		</taxon>
		<taxon id="1013954|avian_waterfowl|EastAsia|19970913|H9N2">
			<date value="1997.6986301369864" direction="forwards" units="years"/>
			<attr name="host">
				avian_waterfowl
			</attr>
		</taxon>
		<taxon id="1014158|avian_domesticbirds|EastAsia|20040302|H9N2">
			<date value="2004.1666666666667" direction="forwards" units="years"/>
			<attr name="host">
				avian_domesticbirds
			</attr>
		</taxon>
		<taxon id="1012856|avian_waterfowl|EastAsia|20070815|H6N6">
			<date value="2007.6191780821919" direction="forwards" units="years"/>
			<attr name="host">
				avian_waterfowl
			</attr>
		</taxon>
		<taxon id="1012031|avian_waterfowl|EastAsia|20080415|H6N2">
			<date value="2008.2868852459017" direction="forwards" units="years"/>
			<attr name="host">
				avian_waterfowl
			</attr>
		</taxon>
		<taxon id="1007179|avian_waterfowl|EastAsia|20010615|H6N2">
			<date value="2001.4520547945206" direction="forwards" units="years"/>
			<attr name="host">
				avian_waterfowl
			</attr>
		</taxon>
		<taxon id="1012862|avian_waterfowl|EastAsia|20070715|H6N6">
			<date value="2007.5342465753424" direction="forwards" units="years"/>
			<attr name="host">
				avian_waterfowl
			</attr>
		</taxon>
		<taxon id="1014161|avian_domesticbirds|EastAsia|20111129|H6N2">
			<date value="2011.9095890410958" direction="forwards" units="years"/>
			<attr name="host">
				avian_domesticbirds
			</attr>
		</taxon>
		<taxon id="1012839|avian_waterfowl|EastAsia|20070615|H6N6">
			<date value="2007.4520547945206" direction="forwards" units="years"/>
			<attr name="host">
				avian_waterfowl
			</attr>
		</taxon>
		<taxon id="1018444|avian_waterfowl|EastAsia|20120324|H6N6">
			<date value="2012.2267759562842" direction="forwards" units="years"/>
			<attr name="host">
				avian_waterfowl
			</attr>
		</taxon>
		<taxon id="1000344|avian_waterfowl|EastAsia|20040615|H6N2">
			<date value="2004.4535519125684" direction="forwards" units="years"/>
			<attr name="host">
				avian_waterfowl
			</attr>
		</taxon>
		<taxon id="28006|avian_waterfowl|EastAsia|20080317|H6N6">
			<date value="2008.207650273224" direction="forwards" units="years"/>
			<attr name="host">
				avian_waterfowl
			</attr>
		</taxon>
		<taxon id="1025606|avian_waterfowl|SoutheastAsia|20140604|H6N6">
			<date value="2014.4219178082192" direction="forwards" units="years"/>
			<attr name="host">
				avian_waterfowl
			</attr>
		</taxon>
		<taxon id="1012911|avian_waterfowl|EastAsia|20071115|H6N6">
			<date value="2007.8712328767124" direction="forwards" units="years"/>
			<attr name="host">
				avian_waterfowl
			</attr>
		</taxon>
		<taxon id="1018464|avian_waterfowl|EastAsia|20091127|H6N5">
			<date value="2009.9041095890411" direction="forwards" units="years"/>
			<attr name="host">
				avian_waterfowl
			</attr>
		</taxon>
		<taxon id="1014908|avian_landbirds|EastAsia|20111015|H5N2">
			<date value="2011.786301369863" direction="forwards" units="years"/>
			<attr name="host">
				avian_landbirds
			</attr>
		</taxon>
		<taxon id="1007015|avian_domesticbirds|EastAsia|20090315|H7N6">
			<date value="2009.2" direction="forwards" units="years"/>
			<attr name="host">
				avian_domesticbirds
			</attr>
		</taxon>
		<taxon id="1002579|avian_unknown|EastAsia|20060615|H9N2">
			<date value="2006.4520547945206" direction="forwards" units="years"/>
			<attr name="host">
				avian_unknown
			</attr>
		</taxon>
		<taxon id="1019002|avian_domesticbirds|EastAsia|20110615|H9N2">
			<date value="2011.4520547945206" direction="forwards" units="years"/>
			<attr name="host">
				avian_domesticbirds
			</attr>
		</taxon>
		<taxon id="1001241|avian_waterfowl|EastAsia|19990615|H9N2">
			<date value="1999.4520547945206" direction="forwards" units="years"/>
			<attr name="host">
				avian_waterfowl
			</attr>
		</taxon>
		<taxon id="1018456|avian_waterfowl|EastAsia|20111113|H11N9">
			<date value="2011.8657534246574" direction="forwards" units="years"/>
			<attr name="host">
				avian_waterfowl
			</attr>
		</taxon>
		<taxon id="1012851|avian_waterfowl|EastAsia|20070515|H6N8">
			<date value="2007.3671232876711" direction="forwards" units="years"/>
			<attr name="host">
				avian_waterfowl
			</attr>
		</taxon>
		<taxon id="1024929|avian_waterfowl|EastAsia|20131214|H3N2">
			<date value="2013.9506849315069" direction="forwards" units="years"/>
			<attr name="host">
				avian_waterfowl
			</attr>
		</taxon>
		<taxon id="1024928|avian_waterfowl|EastAsia|20131214|H3N2">
			<date value="2013.9506849315069" direction="forwards" units="years"/>
			<attr name="host">
				avian_waterfowl
			</attr>
		</taxon>
		<taxon id="1014162|avian_waterfowl|EastAsia|20120110|H10N8">
			<date value="2012.0245901639344" direction="forwards" units="years"/>
			<attr name="host">
				avian_waterfowl
			</attr>
		</taxon>
		<taxon id="1014660|avian_waterfowl|EastAsia|20111222|H3N2">
			<date value="2011.972602739726" direction="forwards" units="years"/>
			<attr name="host">
				avian_waterfowl
			</attr>
		</taxon>
		<taxon id="1018460|others|EastAsia|20111113|H3N2">
			<date value="2011.8657534246574" direction="forwards" units="years"/>
			<attr name="host">
				others
			</attr>
		</taxon>
		<taxon id="27769|avian_waterfowl|EastAsia|20010615|H5N1">
			<date value="2001.4520547945206" direction="forwards" units="years"/>
			<attr name="host">
				avian_waterfowl
			</attr>
		</taxon>
		<taxon id="15617|avian_waterfowl|EastAsia|19960615|H5N1">
			<date value="1996.4535519125684" direction="forwards" units="years"/>
			<attr name="host">
				avian_waterfowl
			</attr>
		</taxon>
		<taxon id="1011603|avian_waterfowl|EastAsia|20051115|H6N5">
			<date value="2005.8712328767124" direction="forwards" units="years"/>
			<attr name="host">
				avian_waterfowl
			</attr>
		</taxon>
		<taxon id="1004814|avian_waterfowl|EastAsia|20081115|H5N1">
			<date value="2008.8715846994535" direction="forwards" units="years"/>
			<attr name="host">
				avian_waterfowl
			</attr>
		</taxon>
		<taxon id="1000633|avian_domesticbirds|EastAsia|20010615|H9N2">
			<date value="2001.4520547945206" direction="forwards" units="years"/>
			<attr name="host">
				avian_domesticbirds
			</attr>
		</taxon>
		<taxon id="1000172|avian_domesticbirds|EastAsia|20020615|H9N2">
			<date value="2002.4520547945206" direction="forwards" units="years"/>
			<attr name="host">
				avian_domesticbirds
			</attr>
		</taxon>
		<taxon id="16763|avian_domesticbirds|EastAsia|19980615|H9N2">
			<date value="1998.4520547945206" direction="forwards" units="years"/>
			<attr name="host">
				avian_domesticbirds
			</attr>
		</taxon>
		<taxon id="1018304|avian_waterfowl|EastAsia|20080115|H9N2">
			<date value="2008.0382513661202" direction="forwards" units="years"/>
			<attr name="host">
				avian_waterfowl
			</attr>
		</taxon>
		<taxon id="1005750|avian_domesticbirds|EastAsia|20020615|H9N2">
			<date value="2002.4520547945206" direction="forwards" units="years"/>
			<attr name="host">
				avian_domesticbirds
			</attr>
		</taxon>
		<taxon id="1001225|avian_domesticbirds|EastAsia|20010615|H9N2">
			<date value="2001.4520547945206" direction="forwards" units="years"/>
			<attr name="host">
				avian_domesticbirds
			</attr>
		</taxon>
		<taxon id="1000313|avian_domesticbirds|EastAsia|20010615|H9N2">
			<date value="2001.4520547945206" direction="forwards" units="years"/>
			<attr name="host">
				avian_domesticbirds
			</attr>
		</taxon>
		<taxon id="1004819|others|EastAsia|20070315|H5N1">
			<date value="2007.2" direction="forwards" units="years"/>
			<attr name="host">
				others
			</attr>
		</taxon>
		<taxon id="1005466|others|EastAsia|20071215|H9N2">
			<date value="2007.9534246575342" direction="forwards" units="years"/>
			<attr name="host">
				others
			</attr>
		</taxon>
		<taxon id="1002728|avian_domesticbirds|EastAsia|20070615|H9N2">
			<date value="2007.4520547945206" direction="forwards" units="years"/>
			<attr name="host">
				avian_domesticbirds
			</attr>
		</taxon>
		<taxon id="1024822|avian_domesticbirds|EastAsia|20100615|H9N2">
			<date value="2010.4520547945206" direction="forwards" units="years"/>
			<attr name="host">
				avian_domesticbirds
			</attr>
		</taxon>
		<taxon id="1026190|human|EastAsia|20131120|H9N2">
			<date value="2013.8849315068494" direction="forwards" units="years"/>
			<attr name="host">
				human
			</attr>
		</taxon>
		<taxon id="1026044|avian_waterfowl|SoutheastAsia|20140708|H9N2">
			<date value="2014.5150684931507" direction="forwards" units="years"/>
			<attr name="host">
				avian_waterfowl
			</attr>
		</taxon>
		<taxon id="1025414|avian_domesticbirds|EastAsia|20131123|H9N2">
			<date value="2013.8931506849315" direction="forwards" units="years"/>
			<attr name="host">
				avian_domesticbirds
			</attr>
		</taxon>
		<taxon id="1020859|avian_domesticbirds|EastAsia|20101215|H5N1">
			<date value="2010.9534246575342" direction="forwards" units="years"/>
			<attr name="host">
				avian_domesticbirds
			</attr>
		</taxon>
		<taxon id="1019173|avian_waterfowl|EastAsia|20110426|H5N1">
			<date value="2011.3150684931506" direction="forwards" units="years"/>
			<attr name="host">
				avian_waterfowl
			</attr>
		</taxon>
		<taxon id="1026325|avian_domesticbirds|EastAsia|20090325|H9N2">
			<date value="2009.227397260274" direction="forwards" units="years"/>
			<attr name="host">
				avian_domesticbirds
			</attr>
		</taxon>
		<taxon id="1014858|avian_domesticbirds|EastAsia|20101215|H5N2">
			<date value="2010.9534246575342" direction="forwards" units="years"/>
			<attr name="host">
				avian_domesticbirds
			</attr>
		</taxon>
		<taxon id="1016710|avian_domesticbirds|EastAsia|20121117|H9N2">
			<date value="2012.877049180328" direction="forwards" units="years"/>
			<attr name="host">
				avian_domesticbirds
			</attr>
		</taxon>
		<taxon id="1002316|swine|EastAsia|20030615|H9N2">
			<date value="2003.4520547945206" direction="forwards" units="years"/>
			<attr name="host">
				swine
			</attr>
		</taxon>
		<taxon id="1007183|avian_waterfowl|EastAsia|20010615|H6N2">
			<date value="2001.4520547945206" direction="forwards" units="years"/>
			<attr name="host">
				avian_waterfowl
			</attr>
		</taxon>
		<taxon id="1007840|avian_domesticbirds|EastAsia|20080615|H5N1">
			<date value="2008.4535519125684" direction="forwards" units="years"/>
			<attr name="host">
				avian_domesticbirds
			</attr>
		</taxon>
		<taxon id="1015215|avian_waterfowl|EastAsia|20100508|H6N1">
			<date value="2010.3479452054794" direction="forwards" units="years"/>
			<attr name="host">
				avian_waterfowl
			</attr>
		</taxon>
		<taxon id="1001345|avian_waterfowl|EastAsia|20060615|H5N2">
			<date value="2006.4520547945206" direction="forwards" units="years"/>
			<attr name="host">
				avian_waterfowl
			</attr>
		</taxon>
		<taxon id="1025585|others|EastAsia|20131220|H5N6">
			<date value="2013.9671232876713" direction="forwards" units="years"/>
			<attr name="host">
				others
			</attr>
		</taxon>
		<taxon id="1014646|avian_waterfowl|SoutheastAsia|20111206|H5N1">
			<date value="2011.9287671232876" direction="forwards" units="years"/>
			<attr name="host">
				avian_waterfowl
			</attr>
		</taxon>
		<taxon id="1011031|avian_waterfowl|EastAsia|20081215|H5N1">
			<date value="2008.9535519125684" direction="forwards" units="years"/>
			<attr name="host">
				avian_waterfowl
			</attr>
		</taxon>
		<taxon id="1000710|swine|EastAsia|20040615|H5N1">
			<date value="2004.4535519125684" direction="forwards" units="years"/>
			<attr name="host">
				swine
			</attr>
		</taxon>
		<taxon id="1014497|avian_landbirds|EastAsia|20050201|H5N1">
			<date value="2005.0849315068492" direction="forwards" units="years"/>
			<attr name="host">
				avian_landbirds
			</attr>
		</taxon>
		<taxon id="1019177|avian_waterfowl|EastAsia|20110412|H5N1">
			<date value="2011.2767123287672" direction="forwards" units="years"/>
			<attr name="host">
				avian_waterfowl
			</attr>
		</taxon>
		<taxon id="1019506|avian_domesticbirds|EastAsia|20120413|H5N1">
			<date value="2012.2814207650274" direction="forwards" units="years"/>
			<attr name="host">
				avian_domesticbirds
			</attr>
		</taxon>
		<taxon id="1019176|avian_waterfowl|EastAsia|20110413|H5N1">
			<date value="2011.2794520547945" direction="forwards" units="years"/>
			<attr name="host">
				avian_waterfowl
			</attr>
		</taxon>
		<taxon id="1001160|human|EastAsia|20030615|H5N1">
			<date value="2003.4520547945206" direction="forwards" units="years"/>
			<attr name="host">
				human
			</attr>
		</taxon>
		<taxon id="1020974|avian_domesticbirds|NorthAfrica|20130131|H5N1">
			<date value="2013.0821917808219" direction="forwards" units="years"/>
			<attr name="host">
				avian_domesticbirds
			</attr>
		</taxon>
		<taxon id="1000454|avian_waterfowl|EastAsia|20040615|H5N1">
			<date value="2004.4535519125684" direction="forwards" units="years"/>
			<attr name="host">
				avian_waterfowl
			</attr>
		</taxon>
		<taxon id="1026294|avian_domesticbirds|SoutheastAsia|20090601|H5N1">
			<date value="2009.4136986301369" direction="forwards" units="years"/>
			<attr name="host">
				avian_domesticbirds
			</attr>
		</taxon>
		<taxon id="1014102|human|SoutheastAsia|20050615|H5N1">
			<date value="2005.4520547945206" direction="forwards" units="years"/>
			<attr name="host">
				human
			</attr>
		</taxon>
		<taxon id="1000516|human|EastAsia|20060615|H5N1">
			<date value="2006.4520547945206" direction="forwards" units="years"/>
			<attr name="host">
				human
			</attr>
		</taxon>
		<taxon id="1019174|avian_waterfowl|EastAsia|20110425|H5N1">
			<date value="2011.3123287671233" direction="forwards" units="years"/>
			<attr name="host">
				avian_waterfowl
			</attr>
		</taxon>
		<taxon id="1026381|avian_waterfowl|SoutheastAsia|20140712|H5N1">
			<date value="2014.5260273972603" direction="forwards" units="years"/>
			<attr name="host">
				avian_waterfowl
			</attr>
		</taxon>
		<taxon id="28202|human|SoutheastAsia|20081211|H5N1">
			<date value="2008.9426229508197" direction="forwards" units="years"/>
			<attr name="host">
				human
			</attr>
		</taxon>
		<taxon id="1018259|avian_domesticbirds|SoutheastAsia|20120607|H5N1">
			<date value="2012.431693989071" direction="forwards" units="years"/>
			<attr name="host">
				avian_domesticbirds
			</attr>
		</taxon>
		<taxon id="1015468|avian_waterfowl|SoutheastAsia|20070615|H5N1">
			<date value="2007.4520547945206" direction="forwards" units="years"/>
			<attr name="host">
				avian_waterfowl
			</attr>
		</taxon>
		<taxon id="1000883|avian_waterfowl|EastAsia|20020615|H5N1">
			<date value="2002.4520547945206" direction="forwards" units="years"/>
			<attr name="host">
				avian_waterfowl
			</attr>
		</taxon>
		<taxon id="1002099|avian_waterfowl|EastAsia|20050615|H5N1">
			<date value="2005.4520547945206" direction="forwards" units="years"/>
			<attr name="host">
				avian_waterfowl
			</attr>
		</taxon>
		<taxon id="1001839|avian_waterfowl|EastAsia|20050615|H9N2">
			<date value="2005.4520547945206" direction="forwards" units="years"/>
			<attr name="host">
				avian_waterfowl
			</attr>
		</taxon>
		<taxon id="1016081|avian_waterfowl|EastAsia|20090820|H6N2">
			<date value="2009.6328767123289" direction="forwards" units="years"/>
			<attr name="host">
				avian_waterfowl
			</attr>
		</taxon>
		<taxon id="1004906|avian_domesticbirds|EastAsia|19960615|H9N2">
			<date value="1996.4535519125684" direction="forwards" units="years"/>
			<attr name="host">
				avian_domesticbirds
			</attr>
		</taxon>
		<taxon id="1009516|avian_domesticbirds|EastAsia|20071124|H9N2">
			<date value="2007.8958904109588" direction="forwards" units="years"/>
			<attr name="host">
				avian_domesticbirds
			</attr>
		</taxon>
		<taxon id="28414|avian_domesticbirds|EastAsia|20010615|H9N2">
			<date value="2001.4520547945206" direction="forwards" units="years"/>
			<attr name="host">
				avian_domesticbirds
			</attr>
		</taxon>
		<taxon id="1005753|avian_domesticbirds|EastAsia|20040615|H9N2">
			<date value="2004.4535519125684" direction="forwards" units="years"/>
			<attr name="host">
				avian_domesticbirds
			</attr>
		</taxon>
		<taxon id="22431|avian_domesticbirds|SouthernEurope|19650615|H10N8">
			<date value="1965.4520547945206" direction="forwards" units="years"/>
			<attr name="host">
				avian_domesticbirds
			</attr>
		</taxon>
		<taxon id="1010116|avian_shorebirds|Oceania|19720611|H10N8">
			<date value="1972.4426229508197" direction="forwards" units="years"/>
			<attr name="host">
				avian_shorebirds
			</attr>
		</taxon>
		<taxon id="1008198|swine|EastAsia|20010615|H11N6">
			<date value="2001.4520547945206" direction="forwards" units="years"/>
			<attr name="host">
				swine
			</attr>
		</taxon>
		<taxon id="1003996|avian_waterfowl|CentralEurope|19560611|H4N6">
			<date value="1956.4426229508197" direction="forwards" units="years"/>
			<attr name="host">
				avian_waterfowl
			</attr>
		</taxon>
		<taxon id="24459|avian_domesticbirds|CentralEurope|19490615|H10N7">
			<date value="1949.4520547945206" direction="forwards" units="years"/>
			<attr name="host">
				avian_domesticbirds
			</attr>
		</taxon>
		<taxon id="1015546|avian_waterfowl|EasternEurope|19630615|H3N8">
			<date value="1963.4520547945206" direction="forwards" units="years"/>
			<attr name="host">
				avian_waterfowl
			</attr>
		</taxon>
		<taxon id="24523|avian_domesticbirds|WesternEurope|19590615|H5N1">
			<date value="1959.4520547945206" direction="forwards" units="years"/>
			<attr name="host">
				avian_domesticbirds
			</attr>
		</taxon>
		<taxon id="22425|avian_waterfowl|Oceania|19840209|H1N2">
			<date value="1984.1065573770493" direction="forwards" units="years"/>
			<attr name="host">
				avian_waterfowl
			</attr>
		</taxon>
		<taxon id="22413|avian_waterfowl|Oceania|19800927|H6N5">
			<date value="1980.7377049180327" direction="forwards" units="years"/>
			<attr name="host">
				avian_waterfowl
			</attr>
		</taxon>
		<taxon id="22407|avian_waterfowl|Oceania|19790101|H6N1">
			<date value="1979.0" direction="forwards" units="years"/>
			<attr name="host">
				avian_waterfowl
			</attr>
		</taxon>
		<taxon id="1001349|avian_waterfowl|Oceania|19830615|H3N8">
			<date value="1983.4520547945206" direction="forwards" units="years"/>
			<attr name="host">
				avian_waterfowl
			</attr>
		</taxon>
		<taxon id="22411|avian_waterfowl|Oceania|19800615|H1N1">
			<date value="1980.4535519125684" direction="forwards" units="years"/>
			<attr name="host">
				avian_waterfowl
			</attr>
		</taxon>
		<taxon id="1023539|avian_waterfowl|NorthAmerica|19810615|H10N7">
			<date value="1981.4520547945206" direction="forwards" units="years"/>
			<attr name="host">
				avian_waterfowl
			</attr>
		</taxon>
		<taxon id="1023932|avian_waterfowl|NorthAmerica|19740615|H6N2">
			<date value="1974.4520547945206" direction="forwards" units="years"/>
			<attr name="host">
				avian_waterfowl
			</attr>
		</taxon>
		<taxon id="1023807|avian_waterfowl|NorthAmerica|19760615|H5N2">
			<date value="1976.4535519125684" direction="forwards" units="years"/>
			<attr name="host">
				avian_waterfowl
			</attr>
		</taxon>
		<taxon id="22453|avian_waterfowl|NorthAmerica|19800101|H9N2">
			<date value="1980.0" direction="forwards" units="years"/>
			<attr name="host">
				avian_waterfowl
			</attr>
		</taxon>
		<taxon id="1013062|human|EastAsia|19710615|H3N2">
			<date value="1971.4520547945206" direction="forwards" units="years"/>
			<attr name="host">
				human
			</attr>
		</taxon>
		<taxon id="21973|human|EastAsia|19720615|H3N2">
			<date value="1972.4535519125684" direction="forwards" units="years"/>
			<attr name="host">
				human
			</attr>
		</taxon>
		<taxon id="1013055|human|WesternEurope|19680615|H3N2">
			<date value="1968.4535519125684" direction="forwards" units="years"/>
			<attr name="host">
				human
			</attr>
		</taxon>
		<taxon id="1018550|human|Oceania|19680615|H3N2">
			<date value="1968.4535519125684" direction="forwards" units="years"/>
			<attr name="host">
				human
			</attr>
		</taxon>
		<taxon id="25873|human|NorthAmerica|19690615|H3N2">
			<date value="1969.4520547945206" direction="forwards" units="years"/>
			<attr name="host">
				human
			</attr>
		</taxon>
		<taxon id="1002334|human|EastAsia|19680615|H3N2">
			<date value="1968.4535519125684" direction="forwards" units="years"/>
			<attr name="host">
				human
			</attr>
		</taxon>
		<taxon id="26859|human|NorthAmerica|19700615|H3N2">
			<date value="1970.4520547945206" direction="forwards" units="years"/>
			<attr name="host">
				human
			</attr>
		</taxon>
		<taxon id="22527|human|EastAsia|19690615|H3N2">
			<date value="1969.4520547945206" direction="forwards" units="years"/>
			<attr name="host">
				human
			</attr>
		</taxon>
		<taxon id="22619|human|EastAsia|19710615|H3N2">
			<date value="1971.4520547945206" direction="forwards" units="years"/>
			<attr name="host">
				human
			</attr>
		</taxon>
		<taxon id="16775|human|NorthAmerica|19710615|H3N2">
			<date value="1971.4520547945206" direction="forwards" units="years"/>
			<attr name="host">
				human
			</attr>
		</taxon>
		<taxon id="1013153|human|WesternEurope|19710615|H3N2">
			<date value="1971.4520547945206" direction="forwards" units="years"/>
			<attr name="host">
				human
			</attr>
		</taxon>
		<taxon id="26525|human|NorthAmerica|19710615|H3N2">
			<date value="1971.4520547945206" direction="forwards" units="years"/>
			<attr name="host">
				human
			</attr>
		</taxon>
		<taxon id="1013156|human|WesternEurope|19720615|H3N2">
			<date value="1972.4535519125684" direction="forwards" units="years"/>
			<attr name="host">
				human
			</attr>
		</taxon>
		<taxon id="1013158|human|WesternEurope|19730615|H3N2">
			<date value="1973.4520547945206" direction="forwards" units="years"/>
			<attr name="host">
				human
			</attr>
		</taxon>
		<taxon id="1013155|human|WesternEurope|19720615|H3N2">
			<date value="1972.4535519125684" direction="forwards" units="years"/>
			<attr name="host">
				human
			</attr>
		</taxon>
		<taxon id="23055|human|NorthAmerica|19720615|H3N2">
			<date value="1972.4535519125684" direction="forwards" units="years"/>
			<attr name="host">
				human
			</attr>
		</taxon>
		<taxon id="22673|human|EastAsia|19740615|H3N2">
			<date value="1974.4520547945206" direction="forwards" units="years"/>
			<attr name="host">
				human
			</attr>
		</taxon>
		<taxon id="1013165|human|WesternEurope|19750615|H3N2">
			<date value="1975.4520547945206" direction="forwards" units="years"/>
			<attr name="host">
				human
			</attr>
		</taxon>
		<taxon id="1020931|human|WesternEurope|19760615|H3N2">
			<date value="1976.4535519125684" direction="forwards" units="years"/>
			<attr name="host">
				human
			</attr>
		</taxon>
		<taxon id="22631|human|NorthAmerica|19770615|H3N2">
			<date value="1977.4520547945206" direction="forwards" units="years"/>
			<attr name="host">
				human
			</attr>
		</taxon>
		<taxon id="22621|human|NorthAmerica|19780615|H3N2">
			<date value="1978.4520547945206" direction="forwards" units="years"/>
			<attr name="host">
				human
			</attr>
		</taxon>
		<taxon id="26117|human|NorthAmerica|19780615|H3N2">
			<date value="1978.4520547945206" direction="forwards" units="years"/>
			<attr name="host">
				human
			</attr>
		</taxon>
		<taxon id="1001055|human|SoutheastAsia|19790615|H3N2">
			<date value="1979.4520547945206" direction="forwards" units="years"/>
			<attr name="host">
				human
			</attr>
		</taxon>
		<taxon id="1013180|human|WesternEurope|19810615|H3N2">
			<date value="1981.4520547945206" direction="forwards" units="years"/>
			<attr name="host">
				human
			</attr>
		</taxon>
		<taxon id="22669|human|NorthAmerica|19800615|H3N2">
			<date value="1980.4535519125684" direction="forwards" units="years"/>
			<attr name="host">
				human
			</attr>
		</taxon>
		<taxon id="1013179|human|WesternEurope|19801201|H3N2">
			<date value="1980.9153005464482" direction="forwards" units="years"/>
			<attr name="host">
				human
			</attr>
		</taxon>
		<taxon id="1013182|human|WesternEurope|19821201|H3N2">
			<date value="1982.9150684931508" direction="forwards" units="years"/>
			<attr name="host">
				human
			</attr>
		</taxon>
		<taxon id="1014016|human|SoutheastAsia|19820615|H3N2">
			<date value="1982.4520547945206" direction="forwards" units="years"/>
			<attr name="host">
				human
			</attr>
		</taxon>
		<taxon id="22019|human|EastAsia|19830615|H3N2">
			<date value="1983.4520547945206" direction="forwards" units="years"/>
			<attr name="host">
				human
			</attr>
		</taxon>
		<taxon id="21961|human|EastAsia|19850615|H3N2">
			<date value="1985.4520547945206" direction="forwards" units="years"/>
			<attr name="host">
				human
			</attr>
		</taxon>
		<taxon id="1013186|human|WesternEurope|19850101|H3N2">
			<date value="1985.0" direction="forwards" units="years"/>
			<attr name="host">
				human
			</attr>
		</taxon>
		<taxon id="24689|human|NorthAmerica|19860615|H3N2">
			<date value="1986.4520547945206" direction="forwards" units="years"/>
			<attr name="host">
				human
			</attr>
		</taxon>
		<taxon id="23053|human|NorthAmerica|19850615|H3N2">
			<date value="1985.4520547945206" direction="forwards" units="years"/>
			<attr name="host">
				human
			</attr>
		</taxon>
		<taxon id="1013187|human|WesternEurope|19850201|H3N2">
			<date value="1985.0849315068492" direction="forwards" units="years"/>
			<attr name="host">
				human
			</attr>
		</taxon>
		<taxon id="1014020|human|EasternEurope|19860615|H3N2">
			<date value="1986.4520547945206" direction="forwards" units="years"/>
			<attr name="host">
				human
			</attr>
		</taxon>
		<taxon id="1013194|human|WesternEurope|19880301|H3N2">
			<date value="1988.1639344262296" direction="forwards" units="years"/>
			<attr name="host">
				human
			</attr>
		</taxon>
		<taxon id="1013185|human|WesternEurope|19850615|H3N2">
			<date value="1985.4520547945206" direction="forwards" units="years"/>
			<attr name="host">
				human
			</attr>
		</taxon>
		<taxon id="1013189|human|Oceania|19850615|H3N2">
			<date value="1985.4520547945206" direction="forwards" units="years"/>
			<attr name="host">
				human
			</attr>
		</taxon>
		<taxon id="21965|human|EastAsia|19850615|H3N2">
			<date value="1985.4520547945206" direction="forwards" units="years"/>
			<attr name="host">
				human
			</attr>
		</taxon>
		<taxon id="1013197|human|WesternEurope|19890615|H3N2">
			<date value="1989.4520547945206" direction="forwards" units="years"/>
			<attr name="host">
				human
			</attr>
		</taxon>
		<taxon id="1013216|human|CentralEurope|19910615|H3N2">
			<date value="1991.4520547945206" direction="forwards" units="years"/>
			<attr name="host">
				human
			</attr>
		</taxon>
		<taxon id="1002398|human|SouthernEurope|19880205|H3N2">
			<date value="1988.0956284153006" direction="forwards" units="years"/>
			<attr name="host">
				human
			</attr>
		</taxon>
		<taxon id="1013193|human|WesternEurope|19880615|H3N2">
			<date value="1988.4535519125684" direction="forwards" units="years"/>
			<attr name="host">
				human
			</attr>
		</taxon>
		<taxon id="1013208|human|NorthAmerica|19900615|H3N2">
			<date value="1990.4520547945206" direction="forwards" units="years"/>
			<attr name="host">
				human
			</attr>
		</taxon>
		<taxon id="1013210|human|EastAsia|19900615|H3N2">
			<date value="1990.4520547945206" direction="forwards" units="years"/>
			<attr name="host">
				human
			</attr>
		</taxon>
		<taxon id="23941|human|NorthAmerica|19930203|H3N2">
			<date value="1993.0904109589042" direction="forwards" units="years"/>
			<attr name="host">
				human
			</attr>
		</taxon>
		<taxon id="16806|human|EastAsia|19890615|H3N2">
			<date value="1989.4520547945206" direction="forwards" units="years"/>
			<attr name="host">
				human
			</attr>
		</taxon>
		<taxon id="1013227|human|SouthernEurope|19910615|H3N2">
			<date value="1991.4520547945206" direction="forwards" units="years"/>
			<attr name="host">
				human
			</attr>
		</taxon>
		<taxon id="1013241|human|WesternEurope|19920207|H3N2">
			<date value="1992.1010928961748" direction="forwards" units="years"/>
			<attr name="host">
				human
			</attr>
		</taxon>
		<taxon id="1013249|human|WesternEurope|19911201|H3N2">
			<date value="1991.9150684931508" direction="forwards" units="years"/>
			<attr name="host">
				human
			</attr>
		</taxon>
		<taxon id="1013253|human|WesternEurope|19920101|H3N2">
			<date value="1992.0" direction="forwards" units="years"/>
			<attr name="host">
				human
			</attr>
		</taxon>
		<taxon id="1013329|human|WesternEurope|19910615|H3N2">
			<date value="1991.4520547945206" direction="forwards" units="years"/>
			<attr name="host">
				human
			</attr>
		</taxon>
		<taxon id="1013262|human|NorthernEurope|19921001|H3N2">
			<date value="1992.7486338797814" direction="forwards" units="years"/>
			<attr name="host">
				human
			</attr>
		</taxon>
		<taxon id="1013282|human|WesternEurope|19930615|H3N2">
			<date value="1993.4520547945206" direction="forwards" units="years"/>
			<attr name="host">
				human
			</attr>
		</taxon>
		<taxon id="1013109|human|WesternEurope|19940615|H3N2">
			<date value="1994.4520547945206" direction="forwards" units="years"/>
			<attr name="host">
				human
			</attr>
		</taxon>
		<taxon id="1013290|human|WesternEurope|19940105|H3N2">
			<date value="1994.0109589041097" direction="forwards" units="years"/>
			<attr name="host">
				human
			</attr>
		</taxon>
		<taxon id="1013301|human|EastAsia|19960304|H3N2">
			<date value="1996.172131147541" direction="forwards" units="years"/>
			<attr name="host">
				human
			</attr>
		</taxon>
		<taxon id="23397|human|NorthAmerica|19961209|H3N2">
			<date value="1996.9371584699454" direction="forwards" units="years"/>
			<attr name="host">
				human
			</attr>
		</taxon>
		<taxon id="1013330|human|Oceania|19960615|H3N2">
			<date value="1996.4535519125684" direction="forwards" units="years"/>
			<attr name="host">
				human
			</attr>
		</taxon>
		<taxon id="24119|human|NorthAmerica|19961112|H3N2">
			<date value="1996.863387978142" direction="forwards" units="years"/>
			<attr name="host">
				human
			</attr>
		</taxon>
		<taxon id="1013631|human|SoutheastAsia|19990202|H3N2">
			<date value="1999.0876712328768" direction="forwards" units="years"/>
			<attr name="host">
				human
			</attr>
		</taxon>
		<taxon id="1013628|human|SoutheastAsia|19960703|H3N2">
			<date value="1996.5027322404371" direction="forwards" units="years"/>
			<attr name="host">
				human
			</attr>
		</taxon>
		<taxon id="1013308|human|WesternEurope|19971223|H3N2">
			<date value="1997.9753424657533" direction="forwards" units="years"/>
			<attr name="host">
				human
			</attr>
		</taxon>
		<taxon id="1013307|human|Oceania|19970801|H3N2">
			<date value="1997.5808219178082" direction="forwards" units="years"/>
			<attr name="host">
				human
			</attr>
		</taxon>
		<taxon id="1013132|human|Oceania|19970615|H3N2">
			<date value="1997.4520547945206" direction="forwards" units="years"/>
			<attr name="host">
				human
			</attr>
		</taxon>
		<taxon id="1013633|human|SoutheastAsia|19990218|H3N2">
			<date value="1999.131506849315" direction="forwards" units="years"/>
			<attr name="host">
				human
			</attr>
		</taxon>
		<taxon id="1000477|swine|NorthAmerica|20040615|H1N2">
			<date value="2004.4535519125684" direction="forwards" units="years"/>
			<attr name="host">
				swine
			</attr>
		</taxon>
		<taxon id="1013332|human|WesternEurope|19991001|H3N2">
			<date value="1999.7479452054795" direction="forwards" units="years"/>
			<attr name="host">
				human
			</attr>
		</taxon>
		<taxon id="22569|human|NorthAmerica|19971226|H3N2">
			<date value="1997.9835616438356" direction="forwards" units="years"/>
			<attr name="host">
				human
			</attr>
		</taxon>
		<taxon id="21753|human|NorthAmerica|19990209|H3N2">
			<date value="1999.1068493150685" direction="forwards" units="years"/>
			<attr name="host">
				human
			</attr>
		</taxon>
		<taxon id="1020710|swine|NorthAmerica|20090924|H3N2">
			<date value="2009.7287671232878" direction="forwards" units="years"/>
			<attr name="host">
				swine
			</attr>
		</taxon>
		<taxon id="1013309|human|WesternEurope|19981216|H3N2">
			<date value="1998.9561643835616" direction="forwards" units="years"/>
			<attr name="host">
				human
			</attr>
		</taxon>
		<taxon id="1013646|human|SoutheastAsia|19980525|H3N2">
			<date value="1998.3945205479451" direction="forwards" units="years"/>
			<attr name="host">
				human
			</attr>
		</taxon>
		<taxon id="1014032|human|EasternEurope|19990615|H3N2">
			<date value="1999.4520547945206" direction="forwards" units="years"/>
			<attr name="host">
				human
			</attr>
		</taxon>
		<taxon id="26113|human|Oceania|19990615|H3N2">
			<date value="1999.4520547945206" direction="forwards" units="years"/>
			<attr name="host">
				human
			</attr>
		</taxon>
		<taxon id="1015577|human|SouthAsia|20090824|H1N2">
			<date value="2009.6438356164383" direction="forwards" units="years"/>
			<attr name="host">
				human
			</attr>
		</taxon>
		<taxon id="1013638|human|SoutheastAsia|19991009|H3N2">
			<date value="1999.7698630136986" direction="forwards" units="years"/>
			<attr name="host">
				human
			</attr>
		</taxon>
		<taxon id="21945|human|NorthAmerica|19991217|H3N2">
			<date value="1999.958904109589" direction="forwards" units="years"/>
			<attr name="host">
				human
			</attr>
		</taxon>
		<taxon id="1013635|human|SoutheastAsia|19990716|H3N2">
			<date value="1999.5369863013698" direction="forwards" units="years"/>
			<attr name="host">
				human
			</attr>
		</taxon>
		<taxon id="25905|human|Oceania|20000919|H3N2">
			<date value="2000.7158469945355" direction="forwards" units="years"/>
			<attr name="host">
				human
			</attr>
		</taxon>
		<taxon id="1012422|human|SoutheastAsia|20010615|H3N2">
			<date value="2001.4520547945206" direction="forwards" units="years"/>
			<attr name="host">
				human
			</attr>
		</taxon>
		<taxon id="1012430|human|SoutheastAsia|20030814|H3N2">
			<date value="2003.6164383561643" direction="forwards" units="years"/>
			<attr name="host">
				human
			</attr>
		</taxon>
		<taxon id="1000347|human|EastAsia|20020615|H3N2">
			<date value="2002.4520547945206" direction="forwards" units="years"/>
			<attr name="host">
				human
			</attr>
		</taxon>
		<taxon id="1013659|human|SoutheastAsia|20031211|H3N2">
			<date value="2003.9424657534246" direction="forwards" units="years"/>
			<attr name="host">
				human
			</attr>
		</taxon>
		<taxon id="1001418|human|NorthAmerica|20070305|H3N2">
			<date value="2007.172602739726" direction="forwards" units="years"/>
			<attr name="host">
				human
			</attr>
		</taxon>
		<taxon id="1012450|human|SoutheastAsia|20050830|H3N2">
			<date value="2005.6602739726027" direction="forwards" units="years"/>
			<attr name="host">
				human
			</attr>
		</taxon>
		<taxon id="1012702|human|EastAsia|20020615|H3N2">
			<date value="2002.4520547945206" direction="forwards" units="years"/>
			<attr name="host">
				human
			</attr>
		</taxon>
		<taxon id="1014040|human|EastAsia|20030615|H3N2">
			<date value="2003.4520547945206" direction="forwards" units="years"/>
			<attr name="host">
				human
			</attr>
		</taxon>
		<taxon id="1012432|human|SoutheastAsia|20040615|H3N2">
			<date value="2004.4535519125684" direction="forwards" units="years"/>
			<attr name="host">
				human
			</attr>
		</taxon>
		<taxon id="1013653|human|SoutheastAsia|20021118|H3N2">
			<date value="2002.8794520547945" direction="forwards" units="years"/>
			<attr name="host">
				human
			</attr>
		</taxon>
		<taxon id="1002309|human|NorthAmerica|20030319|H3N2">
			<date value="2003.2109589041097" direction="forwards" units="years"/>
			<attr name="host">
				human
			</attr>
		</taxon>
		<taxon id="1000494|human|EastAsia|20030615|H3N2">
			<date value="2003.4520547945206" direction="forwards" units="years"/>
			<attr name="host">
				human
			</attr>
		</taxon>
		<taxon id="1002763|human|EastAsia|20040102|H3N2">
			<date value="2004.0027322404371" direction="forwards" units="years"/>
			<attr name="host">
				human
			</attr>
		</taxon>
		<taxon id="1011653|human|EastAsia|20040702|H3N2">
			<date value="2004.5" direction="forwards" units="years"/>
			<attr name="host">
				human
			</attr>
		</taxon>
		<taxon id="1000665|human|EastAsia|20040615|H3N2">
			<date value="2004.4535519125684" direction="forwards" units="years"/>
			<attr name="host">
				human
			</attr>
		</taxon>
		<taxon id="1012456|human|SoutheastAsia|20051017|H3N2">
			<date value="2005.7917808219179" direction="forwards" units="years"/>
			<attr name="host">
				human
			</attr>
		</taxon>
		<taxon id="1005678|human|EastAsia|20050615|H3N2">
			<date value="2005.4520547945206" direction="forwards" units="years"/>
			<attr name="host">
				human
			</attr>
		</taxon>
		<taxon id="1002260|human|EastAsia|20070102|H3N2">
			<date value="2007.0027397260274" direction="forwards" units="years"/>
			<attr name="host">
				human
			</attr>
		</taxon>
		<taxon id="1012474|human|SoutheastAsia|20070310|H3N2">
			<date value="2007.186301369863" direction="forwards" units="years"/>
			<attr name="host">
				human
			</attr>
		</taxon>
		<taxon id="1013675|human|SoutheastAsia|20050715|H3N2">
			<date value="2005.5342465753424" direction="forwards" units="years"/>
			<attr name="host">
				human
			</attr>
		</taxon>
		<taxon id="1002380|human|WestAsia|20080129|H3N2">
			<date value="2008.0765027322404" direction="forwards" units="years"/>
			<attr name="host">
				human
			</attr>
		</taxon>
		<taxon id="1026088|human|NorthernEurope|20140218|H1N1">
			<date value="2014.131506849315" direction="forwards" units="years"/>
			<attr name="host">
				human
			</attr>
		</taxon>
		<taxon id="1019318|swine|EastAsia|20100215|H3N2">
			<date value="2010.123287671233" direction="forwards" units="years"/>
			<attr name="host">
				swine
			</attr>
		</taxon>
		<taxon id="1002399|human|SouthernEurope|19970106|H3N2">
			<date value="1997.013698630137" direction="forwards" units="years"/>
			<attr name="host">
				human
			</attr>
		</taxon>
		<taxon id="1013331|human|WesternEurope|19980114|H3N2">
			<date value="1998.035616438356" direction="forwards" units="years"/>
			<attr name="host">
				human
			</attr>
		</taxon>
		<taxon id="23605|human|NorthAmerica|19951214|H3N2">
			<date value="1995.9506849315069" direction="forwards" units="years"/>
			<attr name="host">
				human
			</attr>
		</taxon>
		<taxon id="1013285|human|EastAsia|19930615|H3N2">
			<date value="1993.4520547945206" direction="forwards" units="years"/>
			<attr name="host">
				human
			</attr>
		</taxon>
		<taxon id="22537|human|EastAsia|19940615|H3N2">
			<date value="1994.4520547945206" direction="forwards" units="years"/>
			<attr name="host">
				human
			</attr>
		</taxon>
		<taxon id="1013104|human|SoutheastAsia|19931221|H3N2">
			<date value="1993.9698630136986" direction="forwards" units="years"/>
			<attr name="host">
				human
			</attr>
		</taxon>
		<taxon id="1013289|human|EastAsia|19940802|H3N2">
			<date value="1994.5835616438355" direction="forwards" units="years"/>
			<attr name="host">
				human
			</attr>
		</taxon>
		<taxon id="1013623|human|SoutheastAsia|19950703|H3N2">
			<date value="1995.5013698630137" direction="forwards" units="years"/>
			<attr name="host">
				human
			</attr>
		</taxon>
		<taxon id="24149|human|NorthAmerica|19940114|H3N2">
			<date value="1994.035616438356" direction="forwards" units="years"/>
			<attr name="host">
				human
			</attr>
		</taxon>
		<taxon id="1013275|human|SouthernEurope|19930615|H3N2">
			<date value="1993.4520547945206" direction="forwards" units="years"/>
			<attr name="host">
				human
			</attr>
		</taxon>
		<taxon id="1013300|human|EastAsia|19960224|H3N2">
			<date value="1996.1475409836066" direction="forwards" units="years"/>
			<attr name="host">
				human
			</attr>
		</taxon>
		<taxon id="1013305|human|WesternEurope|19961026|H3N2">
			<date value="1996.8169398907103" direction="forwards" units="years"/>
			<attr name="host">
				human
			</attr>
		</taxon>
		<taxon id="1000476|swine|NorthAmerica|20030615|H1N1">
			<date value="2003.4520547945206" direction="forwards" units="years"/>
			<attr name="host">
				swine
			</attr>
		</taxon>
		<taxon id="1013296|human|EastAsia|19950901|H3N2">
			<date value="1995.6657534246576" direction="forwards" units="years"/>
			<attr name="host">
				human
			</attr>
		</taxon>
		<taxon id="1013130|human|NorthernEurope|19970615|H3N2">
			<date value="1997.4520547945206" direction="forwards" units="years"/>
			<attr name="host">
				human
			</attr>
		</taxon>
		<taxon id="1013128|human|SouthAfrica|19970701|H3N2">
			<date value="1997.495890410959" direction="forwards" units="years"/>
			<attr name="host">
				human
			</attr>
		</taxon>
		<taxon id="23619|human|NorthAmerica|19951229|H3N2">
			<date value="1995.9917808219177" direction="forwards" units="years"/>
			<attr name="host">
				human
			</attr>
		</taxon>
		<taxon id="23773|human|NorthAmerica|19960122|H3N2">
			<date value="1996.0573770491803" direction="forwards" units="years"/>
			<attr name="host">
				human
			</attr>
		</taxon>
		<taxon id="1013293|human|NorthernEurope|19950615|H3N2">
			<date value="1995.4520547945206" direction="forwards" units="years"/>
			<attr name="host">
				human
			</attr>
		</taxon>
		<taxon id="1013292|human|NorthernEurope|19950615|H3N2">
			<date value="1995.4520547945206" direction="forwards" units="years"/>
			<attr name="host">
				human
			</attr>
		</taxon>
		<taxon id="1000334|swine|NorthAmerica|20040615|H1N2">
			<date value="2004.4535519125684" direction="forwards" units="years"/>
			<attr name="host">
				swine
			</attr>
		</taxon>
		<taxon id="1023400|human|NorthAmerica|20121215|H1N2">
			<date value="2012.9535519125684" direction="forwards" units="years"/>
			<attr name="host">
				human
			</attr>
		</taxon>
		<taxon id="1012762|swine|NorthAmerica|20101214|H3N2">
			<date value="2010.9506849315069" direction="forwards" units="years"/>
			<attr name="host">
				swine
			</attr>
		</taxon>
		<taxon id="28527|swine|NorthAmerica|20120126|H3N2">
			<date value="2012.068306010929" direction="forwards" units="years"/>
			<attr name="host">
				swine
			</attr>
		</taxon>
		<taxon id="1012597|swine|NorthAmerica|20110601|H3N2">
			<date value="2011.4136986301369" direction="forwards" units="years"/>
			<attr name="host">
				swine
			</attr>
		</taxon>
		<taxon id="28523|swine|NorthAmerica|20110927|H3N2">
			<date value="2011.7369863013698" direction="forwards" units="years"/>
			<attr name="host">
				swine
			</attr>
		</taxon>
		<taxon id="1010624|swine|NorthAmerica|20090706|H1N1">
			<date value="2009.509589041096" direction="forwards" units="years"/>
			<attr name="host">
				swine
			</attr>
		</taxon>
		<taxon id="1013936|human|EasternSouthAmerica|20090812|H1N1">
			<date value="2009.6109589041096" direction="forwards" units="years"/>
			<attr name="host">
				human
			</attr>
		</taxon>
		<taxon id="1007322|avian_domesticbirds|NorthAmerica|20091103|H1N1">
			<date value="2009.8383561643836" direction="forwards" units="years"/>
			<attr name="host">
				avian_domesticbirds
			</attr>
		</taxon>
		<taxon id="27833|human|SouthAsia|20090907|H1N1">
			<date value="2009.682191780822" direction="forwards" units="years"/>
			<attr name="host">
				human
			</attr>
		</taxon>
		<taxon id="1014542|human|SoutheastAsia|20100713|H1N1">
			<date value="2010.5287671232877" direction="forwards" units="years"/>
			<attr name="host">
				human
			</attr>
		</taxon>
		<taxon id="1010033|swine|NorthAmerica|20100221|H1N2">
			<date value="2010.1397260273973" direction="forwards" units="years"/>
			<attr name="host">
				swine
			</attr>
		</taxon>
		<taxon id="1007928|human|SouthernEurope|20100202|H1N1">
			<date value="2010.0876712328768" direction="forwards" units="years"/>
			<attr name="host">
				human
			</attr>
		</taxon>
		<taxon id="1025408|swine|EastAsia|20130615|H3N2">
			<date value="2013.4520547945206" direction="forwards" units="years"/>
			<attr name="host">
				swine
			</attr>
		</taxon>
		<taxon id="1025000|swine|EastAsia|20111027|H1N2">
			<date value="2011.8191780821917" direction="forwards" units="years"/>
			<attr name="host">
				swine
			</attr>
		</taxon>
		<taxon id="1025018|swine|EastAsia|20120111|H1N1">
			<date value="2012.0273224043715" direction="forwards" units="years"/>
			<attr name="host">
				swine
			</attr>
		</taxon>
		<taxon id="1004381|human|WesternEurope|20090430|H1N1">
			<date value="2009.3260273972603" direction="forwards" units="years"/>
			<attr name="host">
				human
			</attr>
		</taxon>
		<taxon id="1026281|swine|EasternSouthAmerica|20130605|H1N2">
			<date value="2013.4246575342465" direction="forwards" units="years"/>
			<attr name="host">
				swine
			</attr>
		</taxon>
		<taxon id="1026226|human|NorthernEurope|20140214|H1N1">
			<date value="2014.1205479452055" direction="forwards" units="years"/>
			<attr name="host">
				human
			</attr>
		</taxon>
		<taxon id="1010257|human|EastAsia|20091102|H1N1">
			<date value="2009.835616438356" direction="forwards" units="years"/>
			<attr name="host">
				human
			</attr>
		</taxon>
		<taxon id="1020815|swine|NorthAmerica|20111109|H1N1">
			<date value="2011.854794520548" direction="forwards" units="years"/>
			<attr name="host">
				swine
			</attr>
		</taxon>
		<taxon id="1025283|swine|EastAsia|20120802|H3N2">
			<date value="2012.5846994535518" direction="forwards" units="years"/>
			<attr name="host">
				swine
			</attr>
		</taxon>
		<taxon id="1019370|human|NorthernEurope|20130212|H1N1">
			<date value="2013.1150684931506" direction="forwards" units="years"/>
			<attr name="host">
				human
			</attr>
		</taxon>
		<taxon id="1015457|human|WesternEurope|20090806|H1N1">
			<date value="2009.5945205479452" direction="forwards" units="years"/>
			<attr name="host">
				human
			</attr>
		</taxon>
		<taxon id="1026280|swine|EasternSouthAmerica|20130807|H1N1">
			<date value="2013.5972602739726" direction="forwards" units="years"/>
			<attr name="host">
				swine
			</attr>
		</taxon>
		<taxon id="1025931|swine|SoutheastAsia|20140120|H3N2">
			<date value="2014.0520547945205" direction="forwards" units="years"/>
			<attr name="host">
				swine
			</attr>
		</taxon>
		<taxon id="1026261|swine|EasternSouthAmerica|20110225|H1N2">
			<date value="2011.150684931507" direction="forwards" units="years"/>
			<attr name="host">
				swine
			</attr>
		</taxon>
		<taxon id="1004383|human|EastAsia|20090615|H1N1">
			<date value="2009.4520547945206" direction="forwards" units="years"/>
			<attr name="host">
				human
			</attr>
		</taxon>
		<taxon id="1015499|human|NorthAmerica|20110324|H1N1">
			<date value="2011.2246575342465" direction="forwards" units="years"/>
			<attr name="host">
				human
			</attr>
		</taxon>
		<taxon id="1025287|swine|EastAsia|20120802|H3N2">
			<date value="2012.5846994535518" direction="forwards" units="years"/>
			<attr name="host">
				swine
			</attr>
		</taxon>
		<taxon id="1020928|swine|NorthAmerica|20130906|H1N1">
			<date value="2013.6794520547944" direction="forwards" units="years"/>
			<attr name="host">
				swine
			</attr>
		</taxon>
		<taxon id="1016820|human|NorthAmerica|20100101|H1N1">
			<date value="2010.0" direction="forwards" units="years"/>
			<attr name="host">
				human
			</attr>
		</taxon>
		<taxon id="1026316|swine|SouthernEurope|20130115|H1N1">
			<date value="2013.0383561643835" direction="forwards" units="years"/>
			<attr name="host">
				swine
			</attr>
		</taxon>
		<taxon id="1026320|swine|SouthernEurope|20121015|H1N1">
			<date value="2012.7868852459017" direction="forwards" units="years"/>
			<attr name="host">
				swine
			</attr>
		</taxon>
		<taxon id="1020733|swine|NorthAmerica|20031003|H3N2">
			<date value="2003.7534246575342" direction="forwards" units="years"/>
			<attr name="host">
				swine
			</attr>
		</taxon>
		<taxon id="1020669|swine|NorthAmerica|20100702|H3N2">
			<date value="2010.4986301369863" direction="forwards" units="years"/>
			<attr name="host">
				swine
			</attr>
		</taxon>
		<taxon id="1025239|swine|EastAsia|20100930|H1N1">
			<date value="2010.7452054794521" direction="forwards" units="years"/>
			<attr name="host">
				swine
			</attr>
		</taxon>
		<taxon id="1025162|swine|EastAsia|20111020|H1N2">
			<date value="2011.8" direction="forwards" units="years"/>
			<attr name="host">
				swine
			</attr>
		</taxon>
		<taxon id="1025148|swine|EastAsia|20111006|H1N1">
			<date value="2011.7616438356165" direction="forwards" units="years"/>
			<attr name="host">
				swine
			</attr>
		</taxon>
		<taxon id="1025149|swine|EastAsia|20111006|H1N2">
			<date value="2011.7616438356165" direction="forwards" units="years"/>
			<attr name="host">
				swine
			</attr>
		</taxon>
		<taxon id="1025025|swine|EastAsia|20120301|H1N2">
			<date value="2012.1639344262296" direction="forwards" units="years"/>
			<attr name="host">
				swine
			</attr>
		</taxon>
		<taxon id="1025052|swine|EastAsia|20110924|H3N2">
			<date value="2011.7287671232878" direction="forwards" units="years"/>
			<attr name="host">
				swine
			</attr>
		</taxon>
		<taxon id="1000682|human|NorthAmerica|20050615|H1N1">
			<date value="2005.4520547945206" direction="forwards" units="years"/>
			<attr name="host">
				human
			</attr>
		</taxon>
		<taxon id="1020758|swine|NorthAmerica|20060517|H1N1">
			<date value="2006.372602739726" direction="forwards" units="years"/>
			<attr name="host">
				swine
			</attr>
		</taxon>
		<taxon id="1020773|swine|NorthAmerica|20090721|H1N2">
			<date value="2009.5506849315068" direction="forwards" units="years"/>
			<attr name="host">
				swine
			</attr>
		</taxon>
		<taxon id="1020623|swine|NorthAmerica|20070313|H1N1">
			<date value="2007.194520547945" direction="forwards" units="years"/>
			<attr name="host">
				swine
			</attr>
		</taxon>
		<taxon id="29015|swine|NorthAmerica|20090120|H1N2">
			<date value="2009.0520547945205" direction="forwards" units="years"/>
			<attr name="host">
				swine
			</attr>
		</taxon>
		<taxon id="1000774|swine|NorthAmerica|20030615|H3N2">
			<date value="2003.4520547945206" direction="forwards" units="years"/>
			<attr name="host">
				swine
			</attr>
		</taxon>
		<taxon id="29018|swine|NorthAmerica|20031009|H1N1">
			<date value="2003.7698630136986" direction="forwards" units="years"/>
			<attr name="host">
				swine
			</attr>
		</taxon>
		<taxon id="1011014|swine|NorthAmerica|19980615|H3N2">
			<date value="1998.4520547945206" direction="forwards" units="years"/>
			<attr name="host">
				swine
			</attr>
		</taxon>
		<taxon id="1011468|swine|NorthAmerica|20080312|H1N1">
			<date value="2008.1939890710382" direction="forwards" units="years"/>
			<attr name="host">
				swine
			</attr>
		</taxon>
		<taxon id="1020730|swine|NorthAmerica|20030829|H1N1">
			<date value="2003.6575342465753" direction="forwards" units="years"/>
			<attr name="host">
				swine
			</attr>
		</taxon>
		<taxon id="1001230|avian_domesticbirds|NorthAmerica|20050615|H3N2">
			<date value="2005.4520547945206" direction="forwards" units="years"/>
			<attr name="host">
				avian_domesticbirds
			</attr>
		</taxon>
		<taxon id="1011463|swine|NorthAmerica|20050818|H3N2">
			<date value="2005.627397260274" direction="forwards" units="years"/>
			<attr name="host">
				swine
			</attr>
		</taxon>
		<taxon id="20868|swine|NorthAmerica|20070220|H3N2">
			<date value="2007.13698630137" direction="forwards" units="years"/>
			<attr name="host">
				swine
			</attr>
		</taxon>
		<taxon id="1005655|human|NorthAmerica|20090618|H1N1">
			<date value="2009.4602739726026" direction="forwards" units="years"/>
			<attr name="host">
				human
			</attr>
		</taxon>
		<taxon id="1020727|swine|NorthAmerica|20111201|H3N2">
			<date value="2011.9150684931508" direction="forwards" units="years"/>
			<attr name="host">
				swine
			</attr>
		</taxon>
		<taxon id="1020714|swine|NorthAmerica|20111021|H3N2">
			<date value="2011.8027397260273" direction="forwards" units="years"/>
			<attr name="host">
				swine
			</attr>
		</taxon>
		<taxon id="1012758|swine|NorthAmerica|20110616|H3N2">
			<date value="2011.454794520548" direction="forwards" units="years"/>
			<attr name="host">
				swine
			</attr>
		</taxon>
		<taxon id="1020711|swine|NorthAmerica|20111108|H3N2">
			<date value="2011.8520547945207" direction="forwards" units="years"/>
			<attr name="host">
				swine
			</attr>
		</taxon>
		<taxon id="1024009|swine|NorthAmerica|20130701|H1N1">
			<date value="2013.495890410959" direction="forwards" units="years"/>
			<attr name="host">
				swine
			</attr>
		</taxon>
		<taxon id="1018755|swine|EastAsia|20120423|H3N2">
			<date value="2012.308743169399" direction="forwards" units="years"/>
			<attr name="host">
				swine
			</attr>
		</taxon>
		<taxon id="1001227|human|NorthAmerica|20050615|H3N2">
			<date value="2005.4520547945206" direction="forwards" units="years"/>
			<attr name="host">
				human
			</attr>
		</taxon>
		<taxon id="1021665|swine|NorthAmerica|20130719|H3N2">
			<date value="2013.545205479452" direction="forwards" units="years"/>
			<attr name="host">
				swine
			</attr>
		</taxon>
		<taxon id="1021514|swine|NorthAmerica|20130910|H1N1">
			<date value="2013.690410958904" direction="forwards" units="years"/>
			<attr name="host">
				swine
			</attr>
		</taxon>
		<taxon id="1026276|swine|NorthAmerica|20140702|H3N2">
			<date value="2014.4986301369863" direction="forwards" units="years"/>
			<attr name="host">
				swine
			</attr>
		</taxon>
		<taxon id="1025628|swine|NorthAmerica|20111116|H1N1">
			<date value="2011.8739726027397" direction="forwards" units="years"/>
			<attr name="host">
				swine
			</attr>
		</taxon>
		<taxon id="1024910|swine|NorthAmerica|20140512|H1N2">
			<date value="2014.358904109589" direction="forwards" units="years"/>
			<attr name="host">
				swine
			</attr>
		</taxon>
		<taxon id="1025065|swine|EastAsia|20111023|H1N2">
			<date value="2011.8082191780823" direction="forwards" units="years"/>
			<attr name="host">
				swine
			</attr>
		</taxon>
		<taxon id="1025057|swine|EastAsia|20111009|H1N2">
			<date value="2011.7698630136986" direction="forwards" units="years"/>
			<attr name="host">
				swine
			</attr>
		</taxon>
		<taxon id="1020556|swine|NorthAmerica|20101217|H3N2">
			<date value="2010.958904109589" direction="forwards" units="years"/>
			<attr name="host">
				swine
			</attr>
		</taxon>
		<taxon id="1020674|swine|NorthAmerica|20101029|H1N2">
			<date value="2010.8246575342466" direction="forwards" units="years"/>
			<attr name="host">
				swine
			</attr>
		</taxon>
		<taxon id="1025294|human|NorthAmerica|20100615|H3N2">
			<date value="2010.4520547945206" direction="forwards" units="years"/>
			<attr name="host">
				human
			</attr>
		</taxon>
		<taxon id="28815|swine|NorthAmerica|20120910|H1N2">
			<date value="2012.691256830601" direction="forwards" units="years"/>
			<attr name="host">
				swine
			</attr>
		</taxon>
		<taxon id="1018297|swine|EastAsia|20111205|H1N2">
			<date value="2011.9260273972602" direction="forwards" units="years"/>
			<attr name="host">
				swine
			</attr>
		</taxon>
		<taxon id="1018289|swine|EastAsia|20120306|H1N2">
			<date value="2012.1775956284152" direction="forwards" units="years"/>
			<attr name="host">
				swine
			</attr>
		</taxon>
		<taxon id="1014753|swine|EastAsia|20090115|H1N2">
			<date value="2009.0383561643835" direction="forwards" units="years"/>
			<attr name="host">
				swine
			</attr>
		</taxon>
		<taxon id="1011406|swine|NorthAmerica|20020615|H1N1">
			<date value="2002.4520547945206" direction="forwards" units="years"/>
			<attr name="host">
				swine
			</attr>
		</taxon>
		<taxon id="1013268|human|WesternEurope|19930222|H3N2">
			<date value="1993.1424657534246" direction="forwards" units="years"/>
			<attr name="host">
				human
			</attr>
		</taxon>
		<taxon id="1013278|human|WesternEurope|19930305|H3N2">
			<date value="1993.172602739726" direction="forwards" units="years"/>
			<attr name="host">
				human
			</attr>
		</taxon>
		<taxon id="23969|human|NorthAmerica|19950218|H3N2">
			<date value="1995.131506849315" direction="forwards" units="years"/>
			<attr name="host">
				human
			</attr>
		</taxon>
		<taxon id="23769|human|NorthAmerica|19960301|H3N2">
			<date value="1996.1639344262296" direction="forwards" units="years"/>
			<attr name="host">
				human
			</attr>
		</taxon>
		<taxon id="1003736|human|SouthernEurope|19911219|H3N2">
			<date value="1991.964383561644" direction="forwards" units="years"/>
			<attr name="host">
				human
			</attr>
		</taxon>
		<taxon id="1013233|human|NorthAmerica|19920403|H3N2">
			<date value="1992.2540983606557" direction="forwards" units="years"/>
			<attr name="host">
				human
			</attr>
		</taxon>
		<taxon id="21639|human|NorthAmerica|19860615|H3N2">
			<date value="1986.4520547945206" direction="forwards" units="years"/>
			<attr name="host">
				human
			</attr>
		</taxon>
		<taxon id="1013184|human|NorthernEurope|19830615|H3N2">
			<date value="1983.4520547945206" direction="forwards" units="years"/>
			<attr name="host">
				human
			</attr>
		</taxon>
		<taxon id="22659|human|EastAsia|19830615|H3N2">
			<date value="1983.4520547945206" direction="forwards" units="years"/>
			<attr name="host">
				human
			</attr>
		</taxon>
		<taxon id="26601|human|EasternEurope|19790615|H1N1">
			<date value="1979.4520547945206" direction="forwards" units="years"/>
			<attr name="host">
				human
			</attr>
		</taxon>
		<taxon id="26383|human|NorthAmerica|19750615|H3N2">
			<date value="1975.4520547945206" direction="forwards" units="years"/>
			<attr name="host">
				human
			</attr>
		</taxon>
		<taxon id="1013068|human|WesternEurope|19750615|H3N2">
			<date value="1975.4520547945206" direction="forwards" units="years"/>
			<attr name="host">
				human
			</attr>
		</taxon>
		<taxon id="1014802|swine|WesternEurope|19900806|H3N2">
			<date value="1990.5945205479452" direction="forwards" units="years"/>
			<attr name="host">
				swine
			</attr>
		</taxon>
		<taxon id="1013161|human|WesternEurope|19740615|H3N2">
			<date value="1974.4520547945206" direction="forwards" units="years"/>
			<attr name="host">
				human
			</attr>
		</taxon>
		<taxon id="1013172|human|WesternEurope|19760615|H3N2">
			<date value="1976.4535519125684" direction="forwards" units="years"/>
			<attr name="host">
				human
			</attr>
		</taxon>
		<taxon id="1014165|swine|EastAsia|20080715|H3N2">
			<date value="2008.535519125683" direction="forwards" units="years"/>
			<attr name="host">
				swine
			</attr>
		</taxon>
		<taxon id="21967|human|EastAsia|19730615|H3N2">
			<date value="1973.4520547945206" direction="forwards" units="years"/>
			<attr name="host">
				human
			</attr>
		</taxon>
		<taxon id="22649|human|NorthAmerica|19730615|H3N2">
			<date value="1973.4520547945206" direction="forwards" units="years"/>
			<attr name="host">
				human
			</attr>
		</taxon>
		<taxon id="1023816|avian_waterfowl|NorthAmerica|19740615|H4N6">
			<date value="1974.4520547945206" direction="forwards" units="years"/>
			<attr name="host">
				avian_waterfowl
			</attr>
		</taxon>
		<taxon id="1015551|avian_domesticbirds|NorthAmerica|19660615|H9N2">
			<date value="1966.4520547945206" direction="forwards" units="years"/>
			<attr name="host">
				avian_domesticbirds
			</attr>
		</taxon>
		<taxon id="1015548|avian_domesticbirds|NorthAmerica|19650615|H6N2">
			<date value="1965.4520547945206" direction="forwards" units="years"/>
			<attr name="host">
				avian_domesticbirds
			</attr>
		</taxon>
		<taxon id="1023919|avian_waterfowl|NorthAmerica|19740615|H6N2">
			<date value="1974.4520547945206" direction="forwards" units="years"/>
			<attr name="host">
				avian_waterfowl
			</attr>
		</taxon>
		<taxon id="1003357|avian_domesticbirds|NorthAmerica|19860615|H5N2">
			<date value="1986.4520547945206" direction="forwards" units="years"/>
			<attr name="host">
				avian_domesticbirds
			</attr>
		</taxon>
		<taxon id="1002992|avian_domesticbirds|NorthAmerica|19810615|H9N2">
			<date value="1981.4520547945206" direction="forwards" units="years"/>
			<attr name="host">
				avian_domesticbirds
			</attr>
		</taxon>
		<taxon id="1023686|avian_waterfowl|NorthAmerica|19770615|H1N2">
			<date value="1977.4520547945206" direction="forwards" units="years"/>
			<attr name="host">
				avian_waterfowl
			</attr>
		</taxon>
		<taxon id="1011822|avian_waterfowl|NorthAmerica|19860820|H4N6">
			<date value="1986.6328767123289" direction="forwards" units="years"/>
			<attr name="host">
				avian_waterfowl
			</attr>
		</taxon>
		<taxon id="1023628|avian_waterfowl|NorthAmerica|19790615|H12N6">
			<date value="1979.4520547945206" direction="forwards" units="years"/>
			<attr name="host">
				avian_waterfowl
			</attr>
		</taxon>
		<taxon id="1023610|avian_waterfowl|NorthAmerica|19830615|H1N1">
			<date value="1983.4520547945206" direction="forwards" units="years"/>
			<attr name="host">
				avian_waterfowl
			</attr>
		</taxon>
		<taxon id="1003281|avian_waterfowl|NorthAmerica|19950615|H3N8">
			<date value="1995.4520547945206" direction="forwards" units="years"/>
			<attr name="host">
				avian_waterfowl
			</attr>
		</taxon>
		<taxon id="1005735|avian_domesticbirds|NorthAmerica|19930615|H5N2">
			<date value="1993.4520547945206" direction="forwards" units="years"/>
			<attr name="host">
				avian_domesticbirds
			</attr>
		</taxon>
		<taxon id="1003321|avian_domesticbirds|NorthAmerica|19820615|H5N2">
			<date value="1982.4520547945206" direction="forwards" units="years"/>
			<attr name="host">
				avian_domesticbirds
			</attr>
		</taxon>
		<taxon id="1013456|avian_waterfowl|NorthAmerica|19780615|H2N2">
			<date value="1978.4520547945206" direction="forwards" units="years"/>
			<attr name="host">
				avian_waterfowl
			</attr>
		</taxon>
		<taxon id="22265|avian_waterfowl|NorthAmerica|19790807|H8N4">
			<date value="1979.5972602739726" direction="forwards" units="years"/>
			<attr name="host">
				avian_waterfowl
			</attr>
		</taxon>
		<taxon id="1023568|avian_waterfowl|NorthAmerica|19820615|H2N3">
			<date value="1982.4520547945206" direction="forwards" units="years"/>
			<attr name="host">
				avian_waterfowl
			</attr>
		</taxon>
		<taxon id="22177|avian_waterfowl|NorthAmerica|19880903|H1N1">
			<date value="1988.672131147541" direction="forwards" units="years"/>
			<attr name="host">
				avian_waterfowl
			</attr>
		</taxon>
		<taxon id="1013519|avian_waterfowl|NorthAmerica|19840820|H2N3">
			<date value="1984.6338797814208" direction="forwards" units="years"/>
			<attr name="host">
				avian_waterfowl
			</attr>
		</taxon>
		<taxon id="25075|avian_waterfowl|NorthAmerica|19881013|H4N6">
			<date value="1988.7814207650274" direction="forwards" units="years"/>
			<attr name="host">
				avian_waterfowl
			</attr>
		</taxon>
		<taxon id="1017953|avian_shorebirds|NorthAmerica|20000601|H16N3">
			<date value="2000.4153005464482" direction="forwards" units="years"/>
			<attr name="host">
				avian_shorebirds
			</attr>
		</taxon>
		<taxon id="1023607|avian_waterfowl|NorthAmerica|19830615|H4N6">
			<date value="1983.4520547945206" direction="forwards" units="years"/>
			<attr name="host">
				avian_waterfowl
			</attr>
		</taxon>
		<taxon id="26415|avian_waterfowl|NorthAmerica|19900615|H4N6">
			<date value="1990.4520547945206" direction="forwards" units="years"/>
			<attr name="host">
				avian_waterfowl
			</attr>
		</taxon>
		<taxon id="1011844|avian_waterfowl|NorthAmerica|19910810|H3N8">
			<date value="1991.6054794520549" direction="forwards" units="years"/>
			<attr name="host">
				avian_waterfowl
			</attr>
		</taxon>
		<taxon id="1011848|avian_waterfowl|NorthAmerica|19920824|H3N8">
			<date value="1992.6448087431695" direction="forwards" units="years"/>
			<attr name="host">
				avian_waterfowl
			</attr>
		</taxon>
		<taxon id="1023868|avian_waterfowl|NorthAmerica|19800615|H6N1">
			<date value="1980.4535519125684" direction="forwards" units="years"/>
			<attr name="host">
				avian_waterfowl
			</attr>
		</taxon>
		<taxon id="1023576|avian_waterfowl|NorthAmerica|19820615|H3N8">
			<date value="1982.4520547945206" direction="forwards" units="years"/>
			<attr name="host">
				avian_waterfowl
			</attr>
		</taxon>
		<taxon id="24475|avian_domesticbirds|NorthAmerica|19880713|H7N9">
			<date value="1988.5300546448088" direction="forwards" units="years"/>
			<attr name="host">
				avian_domesticbirds
			</attr>
		</taxon>
		<taxon id="28229|avian_waterfowl|NorthAmerica|19940814|H3N8">
			<date value="1994.6164383561643" direction="forwards" units="years"/>
			<attr name="host">
				avian_waterfowl
			</attr>
		</taxon>
		<taxon id="1016347|avian_waterfowl|NorthAmerica|19870805|H1N1">
			<date value="1987.5917808219178" direction="forwards" units="years"/>
			<attr name="host">
				avian_waterfowl
			</attr>
		</taxon>
		<taxon id="24749|avian_waterfowl|NorthAmerica|19861108|H3N8">
			<date value="1986.8520547945207" direction="forwards" units="years"/>
			<attr name="host">
				avian_waterfowl
			</attr>
		</taxon>
		<taxon id="1002651|avian_domesticbirds|NorthAmerica|19860615|H1N1">
			<date value="1986.4520547945206" direction="forwards" units="years"/>
			<attr name="host">
				avian_domesticbirds
			</attr>
		</taxon>
		<taxon id="22269|avian_waterfowl|NorthAmerica|19921201|H8N4">
			<date value="1992.9153005464482" direction="forwards" units="years"/>
			<attr name="host">
				avian_waterfowl
			</attr>
		</taxon>
		<taxon id="1017331|avian_waterfowl|NorthAmerica|20060615|H4N6">
			<date value="2006.4520547945206" direction="forwards" units="years"/>
			<attr name="host">
				avian_waterfowl
			</attr>
		</taxon>
		<taxon id="1003515|avian_waterfowl|NorthAmerica|20070615|H5N2">
			<date value="2007.4520547945206" direction="forwards" units="years"/>
			<attr name="host">
				avian_waterfowl
			</attr>
		</taxon>
		<taxon id="1012983|avian_waterfowl|SouthernSouthAmerica|20070615|H9N2">
			<date value="2007.4520547945206" direction="forwards" units="years"/>
			<attr name="host">
				avian_waterfowl
			</attr>
		</taxon>
		<taxon id="1011093|avian_waterfowl|SouthernSouthAmerica|20100629|H6N2">
			<date value="2010.490410958904" direction="forwards" units="years"/>
			<attr name="host">
				avian_waterfowl
			</attr>
		</taxon>
		<taxon id="1017957|avian_shorebirds|NorthAmerica|20000524|H11N2">
			<date value="2000.3934426229507" direction="forwards" units="years"/>
			<attr name="host">
				avian_shorebirds
			</attr>
		</taxon>
		<taxon id="1017964|avian_shorebirds|NorthAmerica|20010615|H11N7">
			<date value="2001.4520547945206" direction="forwards" units="years"/>
			<attr name="host">
				avian_shorebirds
			</attr>
		</taxon>
		<taxon id="1010787|others|NorthAmerica|20080910|H11N8">
			<date value="2008.691256830601" direction="forwards" units="years"/>
			<attr name="host">
				others
			</attr>
		</taxon>
		<taxon id="22209|avian_waterfowl|NorthAmerica|19880904|H3N3">
			<date value="1988.6748633879781" direction="forwards" units="years"/>
			<attr name="host">
				avian_waterfowl
			</attr>
		</taxon>
		<taxon id="1015087|avian_shorebirds|NorthAmerica|19930501|H11N8">
			<date value="1993.3287671232877" direction="forwards" units="years"/>
			<attr name="host">
				avian_shorebirds
			</attr>
		</taxon>
		<taxon id="22247|avian_waterfowl|NorthAmerica|19900822|H4N3">
			<date value="1990.6383561643836" direction="forwards" units="years"/>
			<attr name="host">
				avian_waterfowl
			</attr>
		</taxon>
		<taxon id="22179|avian_waterfowl|NorthAmerica|19921201|H1N1">
			<date value="1992.9153005464482" direction="forwards" units="years"/>
			<attr name="host">
				avian_waterfowl
			</attr>
		</taxon>
		<taxon id="1015077|avian_shorebirds|NorthAmerica|19910524|H6N2">
			<date value="1991.3917808219178" direction="forwards" units="years"/>
			<attr name="host">
				avian_shorebirds
			</attr>
		</taxon>
		<taxon id="1011830|avian_waterfowl|NorthAmerica|19900827|H4N6">
			<date value="1990.6520547945206" direction="forwards" units="years"/>
			<attr name="host">
				avian_waterfowl
			</attr>
		</taxon>
		<taxon id="1015111|avian_shorebirds|NorthAmerica|19950521|H11N9">
			<date value="1995.3835616438357" direction="forwards" units="years"/>
			<attr name="host">
				avian_shorebirds
			</attr>
		</taxon>
		<taxon id="1016372|avian_shorebirds|NorthAmerica|19960514|H10N9">
			<date value="1996.3661202185792" direction="forwards" units="years"/>
			<attr name="host">
				avian_shorebirds
			</attr>
		</taxon>
		<taxon id="1011850|avian_waterfowl|NorthAmerica|19930817|H3N9">
			<date value="1993.6246575342466" direction="forwards" units="years"/>
			<attr name="host">
				avian_waterfowl
			</attr>
		</taxon>
		<taxon id="1015081|avian_waterfowl|NorthAmerica|19910826|H11N9">
			<date value="1991.6493150684933" direction="forwards" units="years"/>
			<attr name="host">
				avian_waterfowl
			</attr>
		</taxon>
		<taxon id="22067|avian_waterfowl|NorthAmerica|19960815|H2N3">
			<date value="1996.620218579235" direction="forwards" units="years"/>
			<attr name="host">
				avian_waterfowl
			</attr>
		</taxon>
		<taxon id="1002900|avian_waterfowl|NorthAmerica|20010615|H2N3">
			<date value="2001.4520547945206" direction="forwards" units="years"/>
			<attr name="host">
				avian_waterfowl
			</attr>
		</taxon>
		<taxon id="1017974|avian_shorebirds|NorthAmerica|20020530|H11N3">
			<date value="2002.4082191780822" direction="forwards" units="years"/>
			<attr name="host">
				avian_shorebirds
			</attr>
		</taxon>
		<taxon id="1019457|avian_shorebirds|NorthernEurope|20111023|H10N5">
			<date value="2011.8082191780823" direction="forwards" units="years"/>
			<attr name="host">
				avian_shorebirds
			</attr>
		</taxon>
		<taxon id="24513|human|NorthAmerica|20040511|H7N3">
			<date value="2004.3579234972678" direction="forwards" units="years"/>
			<attr name="host">
				human
			</attr>
		</taxon>
		<taxon id="1012000|avian_waterfowl|NorthAmerica|20070822|H4N6">
			<date value="2007.6383561643836" direction="forwards" units="years"/>
			<attr name="host">
				avian_waterfowl
			</attr>
		</taxon>
		<taxon id="1024764|avian_waterfowl|NorthAmerica|20130210|H10N7">
			<date value="2013.109589041096" direction="forwards" units="years"/>
			<attr name="host">
				avian_waterfowl
			</attr>
		</taxon>
		<taxon id="1001276|avian_waterfowl|EasternEurope|19980615|H13N6">
			<date value="1998.4520547945206" direction="forwards" units="years"/>
			<attr name="host">
				avian_waterfowl
			</attr>
		</taxon>
		<taxon id="1001853|avian_domesticbirds|NorthAmerica|20040615|H6N2">
			<date value="2004.4535519125684" direction="forwards" units="years"/>
			<attr name="host">
				avian_domesticbirds
			</attr>
		</taxon>
		<taxon id="1015624|avian_shorebirds|NorthAmerica|20100813|H16N3">
			<date value="2010.613698630137" direction="forwards" units="years"/>
			<attr name="host">
				avian_shorebirds
			</attr>
		</taxon>
		<taxon id="1004842|avian_domesticbirds|NorthAmerica|19950615|H10N7">
			<date value="1995.4520547945206" direction="forwards" units="years"/>
			<attr name="host">
				avian_domesticbirds
			</attr>
		</taxon>
		<taxon id="1026189|avian_domesticbirds|NorthAmerica|20060615|H5N2">
			<date value="2006.4520547945206" direction="forwards" units="years"/>
			<attr name="host">
				avian_domesticbirds
			</attr>
		</taxon>
		<taxon id="1026183|avian_domesticbirds|NorthAmerica|20060615|H5N2">
			<date value="2006.4520547945206" direction="forwards" units="years"/>
			<attr name="host">
				avian_domesticbirds
			</attr>
		</taxon>
		<taxon id="1000680|avian_domesticbirds|EastAsia|20050615|H5N2">
			<date value="2005.4520547945206" direction="forwards" units="years"/>
			<attr name="host">
				avian_domesticbirds
			</attr>
		</taxon>
		<taxon id="1026274|avian_domesticbirds|NorthAmerica|20100415|H5N2">
			<date value="2010.2849315068493" direction="forwards" units="years"/>
			<attr name="host">
				avian_domesticbirds
			</attr>
		</taxon>
		<taxon id="1016377|avian_waterfowl|NorthAmerica|19960802|H1N1">
			<date value="1996.5846994535518" direction="forwards" units="years"/>
			<attr name="host">
				avian_waterfowl
			</attr>
		</taxon>
		<taxon id="1008301|avian_waterfowl|NorthAmerica|20060615|H5N3">
			<date value="2006.4520547945206" direction="forwards" units="years"/>
			<attr name="host">
				avian_waterfowl
			</attr>
		</taxon>
		<taxon id="1018196|avian_shorebirds|NorthAmerica|20090529|H1N9">
			<date value="2009.4054794520548" direction="forwards" units="years"/>
			<attr name="host">
				avian_shorebirds
			</attr>
		</taxon>
		<taxon id="1015189|avian_shorebirds|NorthAmerica|20090521|H6N1">
			<date value="2009.3835616438357" direction="forwards" units="years"/>
			<attr name="host">
				avian_shorebirds
			</attr>
		</taxon>
		<taxon id="1017982|avian_shorebirds|NorthAmerica|20020508|H6N1">
			<date value="2002.3479452054794" direction="forwards" units="years"/>
			<attr name="host">
				avian_shorebirds
			</attr>
		</taxon>
		<taxon id="1017977|avian_shorebirds|NorthAmerica|20030521|H9N5">
			<date value="2003.3835616438357" direction="forwards" units="years"/>
			<attr name="host">
				avian_shorebirds
			</attr>
		</taxon>
		<taxon id="1003072|avian_waterfowl|NorthAmerica|20030615|H2N1">
			<date value="2003.4520547945206" direction="forwards" units="years"/>
			<attr name="host">
				avian_waterfowl
			</attr>
		</taxon>
		<taxon id="1002646|avian_waterfowl|NorthAmerica|19990615|H3N6">
			<date value="1999.4520547945206" direction="forwards" units="years"/>
			<attr name="host">
				avian_waterfowl
			</attr>
		</taxon>
		<taxon id="1008911|avian_waterfowl|NorthAmerica|20070902|H3N8">
			<date value="2007.668493150685" direction="forwards" units="years"/>
			<attr name="host">
				avian_waterfowl
			</attr>
		</taxon>
		<taxon id="22325|avian_waterfowl|NorthAmerica|20000819|H10N7">
			<date value="2000.6311475409836" direction="forwards" units="years"/>
			<attr name="host">
				avian_waterfowl
			</attr>
		</taxon>
		<taxon id="1015199|avian_shorebirds|NorthAmerica|20080517|H4N6">
			<date value="2008.3743169398906" direction="forwards" units="years"/>
			<attr name="host">
				avian_shorebirds
			</attr>
		</taxon>
		<taxon id="1018098|avian_shorebirds|NorthAmerica|20080601|H1N5">
			<date value="2008.4153005464482" direction="forwards" units="years"/>
			<attr name="host">
				avian_shorebirds
			</attr>
		</taxon>
		<taxon id="1022168|avian_waterfowl|NorthAmerica|20120117|H11N9">
			<date value="2012.0437158469945" direction="forwards" units="years"/>
			<attr name="host">
				avian_waterfowl
			</attr>
		</taxon>
		<taxon id="1000299|swine|NorthAmerica|20020615|H1N1">
			<date value="2002.4520547945206" direction="forwards" units="years"/>
			<attr name="host">
				swine
			</attr>
		</taxon>
		<taxon id="1011178|avian_waterfowl|MiddleAmerica|20100131|H8N4">
			<date value="2010.0821917808219" direction="forwards" units="years"/>
			<attr name="host">
				avian_waterfowl
			</attr>
		</taxon>
		<taxon id="1017053|avian_waterfowl|NorthAmerica|19980901|H3N9">
			<date value="1998.6657534246576" direction="forwards" units="years"/>
			<attr name="host">
				avian_waterfowl
			</attr>
		</taxon>
		<taxon id="1017057|avian_waterfowl|NorthAmerica|19980901|H6N5">
			<date value="1998.6657534246576" direction="forwards" units="years"/>
			<attr name="host">
				avian_waterfowl
			</attr>
		</taxon>
		<taxon id="1016373|avian_shorebirds|NorthAmerica|19960515|H10N2">
			<date value="1996.3688524590164" direction="forwards" units="years"/>
			<attr name="host">
				avian_shorebirds
			</attr>
		</taxon>
		<taxon id="1015130|avian_shorebirds|NorthAmerica|19960514|H11N2">
			<date value="1996.3661202185792" direction="forwards" units="years"/>
			<attr name="host">
				avian_shorebirds
			</attr>
		</taxon>
		<taxon id="1024666|avian_waterfowl|NorthAmerica|19990621|H7N7">
			<date value="1999.468493150685" direction="forwards" units="years"/>
			<attr name="host">
				avian_waterfowl
			</attr>
		</taxon>
		<taxon id="1009187|avian_waterfowl|NorthAmerica|20081031|H2N3">
			<date value="2008.8306010928961" direction="forwards" units="years"/>
			<attr name="host">
				avian_waterfowl
			</attr>
		</taxon>
		<taxon id="1009281|avian_waterfowl|NorthAmerica|20090702|H4N6">
			<date value="2009.4986301369863" direction="forwards" units="years"/>
			<attr name="host">
				avian_waterfowl
			</attr>
		</taxon>
		<taxon id="1016027|avian_waterfowl|NorthAmerica|20110812|H4N6">
			<date value="2011.6109589041096" direction="forwards" units="years"/>
			<attr name="host">
				avian_waterfowl
			</attr>
		</taxon>
		<taxon id="1022199|avian_waterfowl|NorthAmerica|20121021|H6N2">
			<date value="2012.8032786885246" direction="forwards" units="years"/>
			<attr name="host">
				avian_waterfowl
			</attr>
		</taxon>
		<taxon id="1016488|avian_shorebirds|NorthAmerica|20090520|H10N1">
			<date value="2009.3808219178081" direction="forwards" units="years"/>
			<attr name="host">
				avian_shorebirds
			</attr>
		</taxon>
		<taxon id="1018208|avian_shorebirds|NorthAmerica|20090603|H11N9">
			<date value="2009.4191780821918" direction="forwards" units="years"/>
			<attr name="host">
				avian_shorebirds
			</attr>
		</taxon>
		<taxon id="1022330|avian_waterfowl|NorthAmerica|20130921|H4N6">
			<date value="2013.7205479452055" direction="forwards" units="years"/>
			<attr name="host">
				avian_waterfowl
			</attr>
		</taxon>
		<taxon id="1026405|avian_domesticbirds|NorthAmerica|20140415|H5N8">
			<date value="2014.2849315068493" direction="forwards" units="years"/>
			<attr name="host">
				avian_domesticbirds
			</attr>
		</taxon>
		<taxon id="1014723|human|NorthAmerica|20120709|H7N3">
			<date value="2012.51912568306" direction="forwards" units="years"/>
			<attr name="host">
				human
			</attr>
		</taxon>
		<taxon id="1008299|avian_waterfowl|NorthAmerica|20060615|H5N2">
			<date value="2006.4520547945206" direction="forwards" units="years"/>
			<attr name="host">
				avian_waterfowl
			</attr>
		</taxon>
		<taxon id="1024840|avian_waterfowl|EastAsia|20131018|H16N3">
			<date value="2013.7945205479452" direction="forwards" units="years"/>
			<attr name="host">
				avian_waterfowl
			</attr>
		</taxon>
		<taxon id="1015952|avian_waterfowl|NorthAmerica|20101211|H6N2">
			<date value="2010.9424657534246" direction="forwards" units="years"/>
			<attr name="host">
				avian_waterfowl
			</attr>
		</taxon>
		<taxon id="1015787|avian_shorebirds|NorthAmerica|20100908|H16N3">
			<date value="2010.6849315068494" direction="forwards" units="years"/>
			<attr name="host">
				avian_shorebirds
			</attr>
		</taxon>
		<taxon id="1015823|avian_waterfowl|NorthAmerica|20110817|H10N7">
			<date value="2011.6246575342466" direction="forwards" units="years"/>
			<attr name="host">
				avian_waterfowl
			</attr>
		</taxon>
		<taxon id="1025627|avian_domesticbirds|NorthAmerica|20140402|H7N7">
			<date value="2014.2493150684932" direction="forwards" units="years"/>
			<attr name="host">
				avian_domesticbirds
			</attr>
		</taxon>
		<taxon id="1016657|avian_waterfowl|NorthAmerica|20100916|H4N8">
			<date value="2010.7068493150684" direction="forwards" units="years"/>
			<attr name="host">
				avian_waterfowl
			</attr>
		</taxon>
		<taxon id="1016512|avian_waterfowl|NorthAmerica|20100915|H4N8">
			<date value="2010.704109589041" direction="forwards" units="years"/>
			<attr name="host">
				avian_waterfowl
			</attr>
		</taxon>
		<taxon id="1004227|avian_waterfowl|NorthAmerica|20070824|H4N7">
			<date value="2007.6438356164383" direction="forwards" units="years"/>
			<attr name="host">
				avian_waterfowl
			</attr>
		</taxon>
		<taxon id="1022299|avian_waterfowl|NorthAmerica|20130806|H4N8">
			<date value="2013.5945205479452" direction="forwards" units="years"/>
			<attr name="host">
				avian_waterfowl
			</attr>
		</taxon>
		<taxon id="1016006|avian_waterfowl|NorthAmerica|20101116|H7N4">
			<date value="2010.8739726027397" direction="forwards" units="years"/>
			<attr name="host">
				avian_waterfowl
			</attr>
		</taxon>
		<taxon id="1025626|avian_domesticbirds|NorthAmerica|20140319|H6N5">
			<date value="2014.2109589041097" direction="forwards" units="years"/>
			<attr name="host">
				avian_domesticbirds
			</attr>
		</taxon>
		<taxon id="22143|avian_waterfowl|NorthAmerica|20030807|H10N7">
			<date value="2003.5972602739726" direction="forwards" units="years"/>
			<attr name="host">
				avian_waterfowl
			</attr>
		</taxon>
		<taxon id="1004306|avian_shorebirds|NorthAmerica|20010615|H5N7">
			<date value="2001.4520547945206" direction="forwards" units="years"/>
			<attr name="host">
				avian_shorebirds
			</attr>
		</taxon>
		<taxon id="1017045|avian_waterfowl|NorthAmerica|20000615|H5N2">
			<date value="2000.4535519125684" direction="forwards" units="years"/>
			<attr name="host">
				avian_waterfowl
			</attr>
		</taxon>
		<taxon id="1003315|avian_landbirds|NorthAmerica|19930615|H5N2">
			<date value="1993.4520547945206" direction="forwards" units="years"/>
			<attr name="host">
				avian_landbirds
			</attr>
		</taxon>
		<taxon id="24803|avian_waterfowl|NorthAmerica|20020827|H5N2">
			<date value="2002.6520547945206" direction="forwards" units="years"/>
			<attr name="host">
				avian_waterfowl
			</attr>
		</taxon>
		<taxon id="26319|avian_waterfowl|NorthAmerica|20020814|H6N2">
			<date value="2002.6164383561643" direction="forwards" units="years"/>
			<attr name="host">
				avian_waterfowl
			</attr>
		</taxon>
		<taxon id="1004318|avian_domesticbirds|NorthAmerica|20010615|H7N2">
			<date value="2001.4520547945206" direction="forwards" units="years"/>
			<attr name="host">
				avian_domesticbirds
			</attr>
		</taxon>
		<taxon id="1004327|avian_domesticbirds|NorthAmerica|20020615|H7N2">
			<date value="2002.4520547945206" direction="forwards" units="years"/>
			<attr name="host">
				avian_domesticbirds
			</attr>
		</taxon>
		<taxon id="1015137|avian_shorebirds|NorthAmerica|19980518|H6N8">
			<date value="1998.3753424657534" direction="forwards" units="years"/>
			<attr name="host">
				avian_shorebirds
			</attr>
		</taxon>
		<taxon id="1013480|avian_domesticbirds|NorthAmerica|19941129|H2N2">
			<date value="1994.9095890410958" direction="forwards" units="years"/>
			<attr name="host">
				avian_domesticbirds
			</attr>
		</taxon>
		<taxon id="24481|avian_domesticbirds|NorthAmerica|19950615|H2N2">
			<date value="1995.4520547945206" direction="forwards" units="years"/>
			<attr name="host">
				avian_domesticbirds
			</attr>
		</taxon>
		<taxon id="1017316|avian_waterfowl|NorthAmerica|20000615|H5N5">
			<date value="2000.4535519125684" direction="forwards" units="years"/>
			<attr name="host">
				avian_waterfowl
			</attr>
		</taxon>
		<taxon id="1017054|avian_waterfowl|NorthAmerica|19980901|H4N2">
			<date value="1998.6657534246576" direction="forwards" units="years"/>
			<attr name="host">
				avian_waterfowl
			</attr>
		</taxon>
		<taxon id="1000042|avian_domesticbirds|NorthAmerica|20000615|H6N2">
			<date value="2000.4535519125684" direction="forwards" units="years"/>
			<attr name="host">
				avian_domesticbirds
			</attr>
		</taxon>
		<taxon id="26417|avian_waterfowl|NorthAmerica|20050615|H4N6">
			<date value="2005.4520547945206" direction="forwards" units="years"/>
			<attr name="host">
				avian_waterfowl
			</attr>
		</taxon>
		<taxon id="26397|avian_waterfowl|NorthAmerica|19870615|H11N9">
			<date value="1987.4520547945206" direction="forwards" units="years"/>
			<attr name="host">
				avian_waterfowl
			</attr>
		</taxon>
		<taxon id="22315|avian_waterfowl|NorthAmerica|19840815|H10N6">
			<date value="1984.620218579235" direction="forwards" units="years"/>
			<attr name="host">
				avian_waterfowl
			</attr>
		</taxon>
		<taxon id="1023668|avian_waterfowl|NorthAmerica|19830615|H3N8">
			<date value="1983.4520547945206" direction="forwards" units="years"/>
			<attr name="host">
				avian_waterfowl
			</attr>
		</taxon>
		<taxon id="1004053|human|NorthAmerica|19630615|H2N2">
			<date value="1963.4520547945206" direction="forwards" units="years"/>
			<attr name="host">
				human
			</attr>
		</taxon>
		<taxon id="1002101|human|NorthAmerica|19680615|H2N2">
			<date value="1968.4535519125684" direction="forwards" units="years"/>
			<attr name="host">
				human
			</attr>
		</taxon>
		<taxon id="26207|human|NorthAmerica|19680615|H2N2">
			<date value="1968.4535519125684" direction="forwards" units="years"/>
			<attr name="host">
				human
			</attr>
		</taxon>
		<taxon id="1015562|avian_unknown|WesternEurope|19270615|H7N7">
			<date value="1927.4520547945206" direction="forwards" units="years"/>
			<attr name="host">
				avian_unknown
			</attr>
		</taxon>
	</taxa>

	<!-- The sequence alignment (each sequence refers to a taxon above).         -->
	<!-- ntax=683 nchar=2277                                                     -->
	<alignment id="alignment" dataType="nucleotide">
		<sequence>
			<taxon idref="1020378|others|MidwestSouthAmerican|20100615|H18N11"/>
			ATGGACGTCAATCCGATGCTAATATTTCTAAAGGTTCCAGTGCAAAATGCAATTAGCACTACTTTCCCATATACAGGGGACCCTCCTTACAGCCATGGAACAGGTACTGGATATACCATGGACACTGTTATAAGAACTCATGAATATTCAAACAAAGGAGTTTGGACTACAAACAGTGAAACATCAGCCATTCAATTGAACCCAATTGATGGACCACTACCAGAGGATAATGAACCTAGTGGATATGCTCAGACAGACTGTGTATTAGAATTGATTGAAAAATTAGGAGAGTCACATCCAGGACTTTTTAACATTGCATGCCAAGAGACAATTGATTCAATCCAGCAAACTAGAGTTGATAAACTTACTCAAGGTAGACAAACCTATGATTGGACTTTAAATAGAAATCAACCAGCTGCAACAGCACTTGCAAACACTATAGAAGTTTTCAGAAAAAATGGCTATACAGCAAATGAATCGGGAAGATTAATAGACTTTCTAAAAGATGTACTAATCTCTTTTGAGAAAGAATCAATGGAAATTGTAACTCACTATCAAAAGAAAAAGAGAATAAGAGATAATCACACTAAAAGAATGGTAACTCAGAGGACTATAGGAAAAAGAAAGACAAAATTAAGCAGAAAGTCATATCTAATAAGAGCTTTAACTCTCAATACCATGACTAAAGATGCAGAGAGAGGAAAATTAAAACGCCGTGCTATAGCAACACCAGGAATGCAAATAAGAGGATTTGTATATTTTGTAGAATTACTTGCAAGAAACATCTGTGAAAGATTAGAACAATCAGGATTACCTGTCGGGGGCAATGAAAAGAAAGCTAAATTAGCAAATGTTATTAAGAAAATGATGGCCAAGTCAAGTGATGAGGAACTTTCCTACACAATTACTGGAGACAACACAAAATGGAATGAAAACCAAAACCCAAGGATTTTTCTAGCTATGATTCTCAAAATAACAGAAGGTCAACCTGAATGGTTCAGAGACCTATTAGCTGTCGCCCCAATAATGTTTTCCAACAAAGTTGCAAGACTTGGACGGGGATACATGTTTGAAAGTAAGTCAATGAAAGTTAGGACTCAAATACCTGCAGAAGAACTGAATACTATAAGCTTAAAATACTTCAATGAGGAAACAAAAAAGAAAATTGAAAAAGTGAGAAATCTTATGATTGATGGAACAGCATCACTGAGCCCAGGAATGATGATGGGCATGTTCAATATGCTAAGCACTGTGTTAGGAGTCAGCGTTTTAAACATTGGGCAAAAACAAATGTTAAAAACCACATACTGGTGGGATGGACTACAGTCTTCCGATGACTTTGCTCTTATAGTAAATGGACATTTTAAAAATGATATACAACAAGGCGTAAATCATTTCTATAGAATTTGCAAATTAGTAGGTATAAACATGTCTCAAAAGAAATCCTACATTAACAAAACAGGAACCTTTGAGTTCACAAGTTTTTTCTATAGATATGGTTTTGTGGCCAATTTTTCTATGGAACTACCCTCTTTTGGTGTTGCAGGAAACAATGAGTCTGCTGATATGAGTATAGGCACAACAGTTATAAAAACAAACATGATAAACAATGATCTAGGCCCTGCAACAGCGCAGATGGCCATTCAGCTCTTTATAAAAGATTACAGGTACACTTATAGATGCCATCGGGGAGACACTAATTTAGAAACAAGAAGAACCAAAAGTTTAAAGAGATTATGGACAGAAACAATATCCAAATCTGGATTATTAGTATCAGATGGTGGTCCTAATCCTTACAATTTAAGGAATTTACATATACCTGAAGTATGTCTAAAATGGCATTTGATGGATCCAGAGTACAGAGGGAGGCTGTGCAATCCCAATAATCCATTTGTGCACCATATGGAAGTCGAAAGCACGAATCTTGCAGTAATAATGCCAGCCCACGGGCCAGCAAAGTCAATGGAGTATGATGCTGTTGCTACAACTCATTCATGGAC
			ACCTAAAAGGAATAGATCAATTTTGAACACCAATCAAAGAGGAATATTGGAAGATGAAAGAATTTACCAAAAATGTTGCCAGATATTTGAAAAATTCTTCCCCAGTTCAAGTTATAGGAGACCTATCGGAATGGCAAGTATGTTGGATGCTATGCTGTCAAGAGCTAAAATCGATGCTAGGATAGATCTAGAATCAGGTAGATTAAGCAATCAAGATTTCTCAGAGATAATGAATATCTGTAAAGCAATCGAAAATTTGAAACGCAGA------TAA
		</sequence>
		<sequence>
			<taxon idref="1012636|others|MiddleAmerica|20100915|H17N10"/>
			ATGGACGTCAATCCGATGCTAATATTCCTGAAAGTCCCAGTGCAAAATGCTATAAGCACAACCTTTCCCTACACTGGGGACCCACCGTACAGCCATGGAACAGGAACTGGCTACACAATGGACACAGTAATCAGGACTCATGATTACTCATCCCGAGGAATATGGAAAACCAACTCTGAAACAGGGGCCCAGCAACTCAATCCAATAGATGGACCTCTTCCCGAGGATAACGAACCCAGCGGGTATGCGCAGACTGATTGCGTACTTGAACTAATAGAGGGACTTGACAGATCACATCCTGGTCTCTTTGAGACAGCATGCCAGGAAACCATCGATGCTATCCAACAAACGAGAGTTGATAAACTAACCCAAGGGAGGCAGACATATGACTGGACACTAAACAGGAACCAACCGGCCGCTACTGCACTAGCCAACACCATCGAGGTCTTCAGAAAAAATGGCTACAAGTTAAATGAGTCAGGGCGGCTAATTGACTTTTTGAAAGACGTTCTACTTTCCTTTGAAAATGATTCTATGGAAGTGACCACACATTTCCAGAAGAAAAAACGGATAAGGGATAACCACTCAAAGAAAATGATTACCCAAAGAACAATTGGGAAGAAAAGGGTAAAGTTAACTAAGAAAAATTACCTAATAAGGGCACTGACCCTAAATACAATGACCAAAGACGCAGAGAGAGGTAAACTGAAAAGAAGGGCCATAGCAACCCCTGGGATGCAAATCAGAGGGTTTGTTTATTTCGTTGAGCTACTTGCGAGAAACATTTGTGAAAGGCTTGAGCAATCAGGCTTACCAGTAGGGGGGAATGAAAAGAAAGCTAAACTCGCGAATGTTATAAAGAAAATGATGGCCAAATCCACGGATGAAGAATTATCATACACCATAACAGGAGATAATACTAAGTGGAATGAGAATCAAAACCCAAGAATCTTTCTAGCCATGGTTTTAAGGATAACAGCAGGGCAACCGGAATGGTTCAGAGACTTATTAGCAGTTGCTCCCATCATGTTTTCCAACAAAGTTGCCCGATTAGGGAGAGGTTATATGTTCGAAAGCAAATCTATGCATTTAAGAACCCAAATTTCCGCAGAGAACCTGAGTGACATCAACTTACGTTATTTTAACGAAGATACAAAAAAGAAGATAGAAAAAATTAGGCACCTTATGGTGGAGGGAACCGCGTCACTTAGCCCAGGGATGATGATGGGGATGTTCAACATGCTTAGTACAGTACTTGGGGTTAGTGTCTTGAATTTAGGCCAAAGGGAGATTTTGAAAAGAACATATTGGTGGGATGGCCTCCAGTCATCAGATGATTTTGCACTAATTATTAATGGTCACTTCAAAGAAGATATCCAGCAAGGAGTCAACCACTTCTACCGAACTTGCAAATTAGTAGGGATCAATATGTCACAGAAAAAATCATATATAAATAAGACTGGCACTTTTGAATTTACAAGCTTCTTCTACAGATATGGCTTCGTTGCCAACTTCTCCATGGAGTTACCCTCTTTCGGTGTAGCGGGGAACAACGAATCAGCAGACATGAGCATAGGAACAACAGTAATCAAAACCAACATGATCAACAATGATCTAGGGCCCGCCACAGCACAAATGGCAATCCAGCTTTTTATAAAAGACTATAGATATACATACCGGTGCCACAGGGGGGACACAAATCTAGAAACGAGAAGAACAAAAAGCATCAAAAGGCTCTGGACAGAGACAATCTCAAAGGCTGGGCTCTTAGTCGCTGATGGGGGCCCCAACCCGTACAATCTTAGAAATCTACACATACCAGAAGTCTGTTTAAAATGGAGCCTAATGGACCCCGATTATAGGGGAAGACTTTGCAATCCCAACAACCCCTTTGTTCACCATATGGAGGTAGAAAGCACTAATCTTGCAGTTGTCATGCCGGCCCACGGGCCAGCCAAATCCCTAGAATACGATGCAGTGGCAACCACACATTCATGGAC
			TCCAAAAAGAAACCGGTCAATCCTAAACACAAATCAAAGAGGAATTCTAGAAGACGAGAGGATTTATCAAAAATGCTGCCAAGTATTTGAAAAGTTTTTCCCTAGCTCGACTTATAGAAGACCTATCGGAATGGCCAGCATGCTAGATGCAATGCTGTCGAGAGCAAGAATAGATGCAAGAATAGACCTAGAGTCTGGAAGAATCAGCAGCCAAGATTTCTCTGAGATAACGAATACCTGCAAGGCGATCGAAGCATTGAAACGCCAA------TAA
		</sequence>
		<sequence>
			<taxon idref="1012634|others|MiddleAmerica|20090515|H17N10"/>
			ATGGACGTCAATCCGATGCTAATATTCCTGAAAGTCCCAGTGCAAAATGCCATAAGCACAACCTTTCCCTACACCGGGGACCCACCGTACAGCCATGGAACGGGGACTGGCTACACAATGGACACGGTAATCAGGACTCATGATTACTCATCCCGAGGAATATGGAAAACCAACTCTGAAACAGGAGCTCAGCAACTCAATCCAATAGATGGACCTCTTCCTGAGGACAACGAACCTAGCGGGTATGCGCAGACCGATTGCGTGCTTGAACTGATAGAAAGGCTTGACAGATCACATCCTGGTCTCTTTGAGACAGCATGCCAGGAAACCATTGATGCTATCCAACAAACGAGAGTTGACAAACTAACACAAGGGAGACAGACATATGACTGGACGCTAAACAGGAACCAACCGGCCGCCACTGCACTAGCCAACACCATCGAGGTCTTCAGAAAAAATGGCCACAAGTTAAATGAGTCAGGGCGGCTAATTGACTTTTTGAAAGATGTCCTACTTTCCTTTGAAAATAATTCTATGGAAGTGACCACACATTTCCAGAAGAAAAAACGAATAAGGGATAACCACACAAAGAAAATGATTACCCAAAGAACGATTGGGAAGAAAAGGGTAAAATTAACTAAGAAAAATTACCTAATAAGGGCACTGACCCTAAATACAATGACCAAGGACGCAGAGAGAGGTAAACTAAAAAGAAGGGCCATAGCAACCCCCGGGATGCAAATTAGAGGGTTTGTTTATTTCGTCGAGCTACTTGCGAGAAACATTTGTGAAAGACTTGAGCAATCAGGCTTACCAGTAGGGGGGAACGAAAAGAAAGCTAAACTTGCGAATGTTATAAAGAAAATGATGGCCAAATCCACGGATGAAGAACTATCATACACCATAACAGGAGACAATACTAAGTGGAATGAGAACCAAAATCCAAGAATCTTTCTAGCCATGGTTTTAAAAATCACGGCAGGACAACCGGAATGGTTCAGAGACTTATTAGCAGTTGCTCCCATCATGTTTTCCAACAAAGTTGCCCGACTAGGGAGAGGCTATATGTTCGAAAGCAAATCTATGCATTTAAGAACCCAAATTTCCGCAGAGAACCTGAGTGACATCAACTTACGTTATTTTAATGAAGACACAAAAAAGAAAATAGAGAAAATTAGGCACCTTATGGTGGAGGGAACAGCATCACTTAGCCCAGGGATGATGATGGGAATGTTCAATATGCTTAGTACAGTACTAGGGGTTAGTGTCTTGAATTTAGGCCAAAGGGAGATTTTGAAAAGAACATATTGGTGGGATGGCCTCCAGTCATCAGATGATTTTGCATTAATTATTAATGGTCACTTCAAAGAAGATATCCAGCAGGGAGTCAACCACTTCTACCGAACTTGCAAATTAGTAGGGATCAACATGTCACAGAAAAAATCATATATAAATAAAACTGGCACTTTTGAATTTACAAGCTTCTTCTACAGATATGGCTTCGTTGCCAACTTCTCCATGGAGTTGCCCTCCTTTGGTGTAGCGGGGAACAACGAATCAGCAGACATGAGCATAGGAACAACAGTAATCAAAACCAACATGATCAACAATGATCTGGGGCCCGCCACAGCACAAATGGCAATCCAGCTTTTTATAAAAGATTATAGATATACATACCGATGCCACAGGGGGGACACGAATCTAGAAACAAGAAGAACAAAAAGCATCAAACGACTCTGGACTGAGACAATCTCAAAAGCTGGGCTCCTAGTCGCTGATGGGGGCCCCAACCCCTACAATCTTAGAAACCTGCACATACCAGAAGTCTGTTTAAAATGGGACCTAATGGATCCTGATTATAGAGGAAGACTCTGCAACCCCAACAACCCCTTTGTTCACCATATGGAAGTGGAAAGCACTAATCTTGCAGTTGTCATGCCAGCCCACGGGCCAGCCAAATCCCTAGAATACGACGCAGTGGCAACCACACATTCATGGAC
			TCCCAAAAGAAATCGGTCAATCCTAAACACAAATCAAAGAGGAATTCTAGAAGACGAGAAAATTTATCAAAAATGCTGCCAGATATTTGAAAAGTTTTTCCCTAGTTCAACTTATAGAAGACCTATCGGAATGGCCAGCATGCTAGATGCAATGCTGTCAAGAGCAAGAATAGATGCAAGAATAGACCTGGAGTCTGGAAGAATCAGCAGCCAAGATTTCTCCGAGATAACGAATACCTGCAAGGCGATCGAAGCATTGAAACGCCAA------TAA
		</sequence>
		<sequence>
			<taxon idref="1018813|avian_waterfowl|NorthAmerica|19530615|H10N7"/>
			ATGGATGTCAATCCGACTTTACTTTTCTTGAAAGTGCCAGCACAGAATGCTATAAGCACAACATTCCCTTATACTGGAGATCCTCCTTACAGCCATGGGACAGGAACAGGATACACCATGGATACAGTCAACAGGACACATCAATACTCAGAAAAGGGAAAATGGACAACAAACACTGAAACTGGAGCACCACAACTCAACCCGATTGATGGACCACTGCCCGAAGACAATGAACCGAGTGGTTATGCTCAAACAGATTGTGTGTTGGAAGCAATGGCTTTCCTTGAGGAGTCCCACCCCGGTATCTTTGAAAACTCGTGTCTTGAGACGATGGAAGTTGTTCAGCAAACACGAGTGGACAAACTGACACAAGGCCGACAGACCTATGACTGGACTCTGAATAGGAACCAGCCCGCTGCAACAGCATTAGCCAACACAATAGAAGTATTCAGATCAAATGGCCTCACGGCCAATGAGTCTGGAAGGCTTATAGACTTCCTCAAGGACGTCATGGAATCGATGGACAAGGAAGAAATGGAGATCACAACCCATTTTCAGAGAAAGAGAAGAGTGAGGGACAACATGACCAAGAAAATGGTGACGCAGAGAACAATAGGTAAGAAAAAGCAGAGATTGAACAAAAGGAGTTATCTAATAAGGGCACTGACCCTGAACACGATGACTAAAGATGCAGAAAGAGGGAAGCTGAAACGAAGAGCAATTGCAACCCCAGGAATGCAAATACGAGGATTTGTATATTTTGTTGAAACATTGGCAAGGAGTATATGTGAGAAACTTGAACAATCAGGACTGCCAGTTGGAGGTAATGAAAAGAAAGCCAAGTTGGCAAACGTTGTGAGAAAGATGATGACCAATTCTCAAGACACTGAGCTTTCTTTCACCATCACTGGAGATAATACCAAATGGAATGAGAATCAAAATCCTAGAATGTTCCTAGCCATGATCACATACATAACCAGAAATCAGCCTGAATGGTTCAGAAATGTTTTAAGCATCGCTCCAATAATGTTCTCAAACAAGATGGCGAGACTGGGGAAGGGATATATGTTTGAGAGCAAAAGTATGAAACTTAGAACTCAAATACCTGCAGAGATGCTAGCAAATATTGATTTGAAGTATTTCAATGATTCAACAAGGAGGAAGATTGAAAAGATTCGACCACTCTTAATAGATGGAACTGCGTCATTGAGCCCTGGAATGATGATGGGCATGTTCAATATGTTGAGCACTGTCTTGGGTGTCTCCATTTTGAATCTGGGACAAAAGAGATACACCAAGACCACTTATTGGTGGGATGGCCTTCAATCCTCGGATGATTTTGCTCTAATTGTAAATGCACCTAATCATGAGGGGATTCAAGCTGGAGTTGACCGGTTTTATCGAACCTGCAAACTGGTTGGAATCAATATGAGCAAGAAGAAGTCCTATATAAATAGGACAGGCACATTTGAATTCACAAGTTTTTTCTATCGCTATGGGTTTGTTGCCAATTTCAGCATGGAGCTTCCCAGCTTTGGAGTGTCTGGAATTAATGAGTCTGCTGACATGAGTATTGGAGTCACCGTTATCAAAAACAACATGATAAACAATGACCTTGGTCCAGCAACAGCTCAAATGGCCCTTCAGTTGTTCATTAAAGATTACAGGTACACATACCGATGTCACAGGGGTGACACCCAAATACAAACCCGAAGATCATTTGAACTAAAGAAACTGTGGGATCAGACTCGTTCCAAAGCTGGATTGCTGGTTTCAGATGGAGGCCCCAATCTGTACAACATTAGAAACCTTCACATCCCGGAAGTCTGCCTGAAGTGGGAATTAATGGACGAGGATTACCAGGGGCGTTTGTGCAACCCACTAAATCCATTTGTCAGCCACAAGGAAATTGAATCAGTGAATAATGCAGTGGTGATGCCAGCACATGGTCCAGCTAAAAGCATGGAATATGATGCTGTTGCAACAACACACTCTTGGAT
			TCCCAAAAGAAATCGGTCCATCCTAAACACAAGTCAGAGAGGAATACTTGAAGACGAACAAATGTACCAGAAATGCTGCAATTTGTTTGAAAAGTTCTTCCCCAGCAGTTCATACAGGAGGCCAGTTGGGATTTCCATTATGGTGGAGGCCATGGTTTCTAGGGCCCGTATTGATGCACGGATTGATTTCGAATCTGGAAGGATGAAGAAAGAGGAGTTCGCTGAGATCATGAAGATCTGTTCCACCATTGAAGAGCTCAGACGGCAGAAA---TAG
		</sequence>
		<sequence>
			<taxon idref="1023632|avian_waterfowl|NorthAmerica|19760615|H1N1"/>
			ATGGATGTCAATCCGACTTTACTCTTCTTGAAAGTGCCAGCGCAAAATGCTATAAGCACAACATTCCCTTACACTGGAGATCCTCCTTACAGCCATGGGACAGGAACAGGATACACCATGGATACAGTCAATAGAACACATCAATATTCAGAGAAGGGGAAATGGACAACAAACACTGAAACAGGAGCACCACAACTCAATCCGATTGATGGACCACTGCCCGAAGACAATGAGCCGAGCGGTTATGCTCAAACAGACTGTGTGTTGGAAGCAATGGCTTTCCTTGAGGAGTCCCACCCCGGTATCTTTGAAAACTCGTGCCTTGAGACGATGGAGGTCGTTCAGCAAACACGGGTGGACAAGCTGACACAAGGCCGACAGACCTATGATTGGACTCTTAATAGGAACCAGCCCGCTGCAACAGCATTAGCCAACACAATAGAAGTGTTCAGATCAAATGGCCTCACGGCCAATGAATCCGGAAGGCTTATAGACTTCCTCAAAGACGTCATGGAATCAATGGACAAGGAAGAAATGGAAATCACAACCCATTTCCAGAGAAAGAGAAGAGTGAGGGACAACATGACTAAGAAAATGGTGACGCAGAGGACAATTGGCAAGAAAAAGCAGAGATTGAACAAAAGGAGCTATCTGATAAGGGCACTGACCCTGAACACGATGACTAAAGATGCAGAAAGAGGGAAGCTGAAACGAAGAGCAATTGCAACTCCTGGAATGCAGATACGGGGGTTTGTGTACTTTGTTGAGACGTTGGCAAGGAGTATATGCGAGAAACTTGAGCAATCAGGACTGCCCGTTGGGGGTAATGAAAAGAAAGCCAAATTGGCAAACGTTGTGAGAAAGATGATGACCAACTCTCAAGACACAGAGCTTTCTTTCACTATAACTGGAGATAACACAAAATGGAATGAAAATCAGAATCCCCGAATGTTCCTAGCCATGATCACATACATAACTAGAAACCAGCCTGAATGGTTCAGAAATGTTTTAAGCATCGCTCCAATAATGTTCTCAAACAAGATGGCGAGACTGGGGAAGGGATACATGTTTGAGAGCAAAAGTATGAAACTCAGAACTCAAATACCTGCAGAGATGCTAGCAAGCATCGATTTAAAGTATTTCAATGATTCAACAAGAAAGAAGATTGAAAAGATTCGACCACTCTTAATAGATGGAACTGCGTCATTGAGCCCTGGGATGATGATGGGCATGTTCAATATGCTGAGCACTGTCTTGGGTGTCTCCATTTTGAATCTAGGGCAAAAGAGATACACCAAGACCACTTATTGGTGGGATGGCCTCCAATCTTCGGATGATTTTGCTCTAATTGTGAATGCACCGAATCATGAGGGGATCCAAGCTGGAGTTGACAGGTTTTATCGAACCTGCAAACTAGTTGGAATCAATATGAGCAAGAAGAAGTCCTATATAAACAGGACAGGCACATTTGAATTCACAAGTTTTTTCTATCGCTATGGGTTTGTCGCCAATTTCAGCATGGAGCTCCCCAGCTTTGGAGTATCTGGAATTAATGAGTCCGCTGATATGAGCATTGGAGTCACCGTTATCAAAAACAACATGATAAACAATGACCTTGGTCCAGCAACAGCTCAAATGGCCCTTCAGTTGTTCATTAAAGATTACAGGTACACATACCGATGTCACAGGGGTGACACCCAAATACAAACCCGAAGGTCATTCGAACTAAAGAAACTGTGGGAACAGACCCGTTCCAAAGCTGGATTGCTGGTTTCTGACGGAGGTCCCAACCTATACAACATTAGAAATCTCCACATTCCCGAAGTCTGCCTGAAATGGGAATTAATGGACGAGGACTACCGGGGACGTTTGTGCAACCCACTAAACCCCTTTGTCAGCCACAAGGAAATTGAATCAGTGAATAATGCAGTGGTGATGCCAGCACATGGTCCAGCCAAGAGCATGGAGTATGATGCTGTCGCAACAACACACTCTTGGAT
			CCCCAAGAGAAATCGGTCCATCCTGAACACAAGTCAGAGAGGAATACTTGAAGACGAACAAATGTACCAAAAGTGCTGCAATCTATTTGAAAAGTTCTTTCCCAGCAGCTCGTACAGAAGGCCAGTTGGGATTTCCAGTATGGTGGAGGCCATGGTTTCTAGGGCCCGTATTGATGCACGGATTGATTTCGAATCTGGGAGGATGAAGAAAGAGGAATTCGCTGAGATCATGAAGATCTGTTCCACCATTGAAGAGCTCAGACGGCAAAAA---TAG
		</sequence>
		<sequence>
			<taxon idref="1023897|avian_waterfowl|NorthAmerica|19820615|H3N8"/>
			ATGGATGTCAATCCGACTTTACTCTTCTTGAAAGTGCCAGCGCAAAATGCTATAAGCACAACATTCCCTTACACTGGAGATCCTCCTTACAGCCATGGAACAGGGACCGGATACACCATGGACACGGTCAATAGGACACATCAATATTCAGAAAAGGGGAAATGGGCAACAAACACTGAAACAGGAGCACCACAACTCAATCCGATTGATGGACCACTGCCCGAAGACAATGAGCCGAGCGGTTACGCTCAAACAGACTGTGTGTTGGAAGCAATGGCTTTCCTTGAGGAGTCCCACCCCGGTATCTTTGAAAACTCGTGTCTTGAGACAATGGAAGTCGTTCAGCAAACACGGGTGGACAAACTGACACAAGGCCGACAGACCTATGATTGGACTCTGAATAGGAACCAGCCCGCTGCAACAGCATTAGCCAACACAATAGAAGTGTTCAGATCAAATGGCCTCACGGCCAATGAATCTGGGAGGCTTATAGACTTCCTCAAGGACGTAATGGGATCGATGGACAAGGAAGAAATGGAAATCACAACCCATTTCCAGAGAAAGAGAAGAGTGAGGGACAACATGACCAAGAAAATGGTGACGCAGAGAACAATAGGCAAGAAAAAGCAGAGATTGAACAAAAGAAGCTATCTGATAAGGGCACTGACCCTGAACACGATGACTAAAGATGCAGAAAGAGGGAAGCTGAAAAGGAGAGCAATTGCAACCCCTGGAATGCAAATACGAGGATTTGTGTACTTTGTTGAGACATTAGCAAGGAGTATTTGTGAGAAACTTGAGCAATCAGGACTGCCAGTTGGGGGTAATGAAAAGAAAGCCAAATTGGCAAACGTTGTGAGGAAGATGATGACCAACTCTCAAGACACAGAGCTTTCTTTCACTATAACTGGAGATAACACAAAATGGAATGAAAATCAAAATCCTCGAATGTTCCTAGCCATGATCACATACATAACCAGAAATCAACCTGAATGGTTCAGGAACGTTTTAAGCATTGCTCCAATAATGTTCTCAAACAAAATGGCGAGACTGGGGAAGGGATACATGTTTGAGAGCAAAAGTATGAAACTCAGAACTCAAATACCTGCAGAGATGCTAGCAAGCATTGATTTAAAATATTTCAATGATTCGACAAAAAAGAAGATTGAAAAGATCCGACCACTATTAATAGATGGAACTGCATCACTGAGCCCTGGAATGATGATGGGCATGTTCAATATGCTGAGCACTGTCTTGGGCGTCTCCATCTTGAATCTAGGACAAAAGAGATACACCAAGACCACTTATTGGTGGGATGGCCTTCAATCCTCGGATGATTTTGCTCTGATTGTGAATGCACCCAATCATGAGGGAATCCAAGCTGGAGTTGACAGGTTTTATAGAACCTGCAAACTAGTTGGAATCAATATGAGCAAAAAGAAGTCCTATATAAACAGGACAGGCACATTTGAATTCACAAGTTTTTTCTATCGCTATGGGTTTGTTGCCAATTTCAGCATGGAGCTCCCCAGCTTTGGGGTGTCTGGAATTAATGAGTCTGCTGATATGAGTATTGGAGTCACCGTTATCAAAAACAACATGATAAACAATGACCTTGGTCCAGCGACAGCTCAAATGGCCCTTCAGTTGTTCATTAAGGATTACAGGTACACATACCGATGTCACAGGGGTGACACCCAAATACAAACCCGAAGGTCATTTGAATTAAAGAAACTGTGGGAACAGACCCGTTCTAAGGCTGGATTGCTGGTTTCTGACGGAGGTCCTAACCTATACAACATTAGAAACCTCCACATTCCCGAAGTCTGTCTGAAGTGGGAATTAATGGACGAGGATTACCAGGGACGCTTGTGCAACCCACTAAACCCATTTGTCAGCCACAAGGAAATTGAATCAGTGAATAATGCAGTGGTGATGCCAGCACATGGTCCAGCCAAGAGCATGGAATATGATGCTGTTGCAACAACACACTCTTGGAT
			CCCTAAGAGAAACCGGTCCATCCTGAACACAAGTCAGAGAGGAATACTTGAAGATGAACAAATGTACCAAAAGTGCTGCAATCTGTTTGAGAAGTTCTTCCCCAGCAGTTCATACAGAAGGCCAGTTGGGATTTCCAGTATGGTGGAGGCCATGGTTTCTAGGGCCCGTATTGATGCACGGATTGATTTCGAATCTGGAAGGATAAAGAAAGAGGAGTTCGCTGAGATCATGAAGATCTGTTCCACCATTGAAGAGCTCAGACGGCAGAAA---TAG
		</sequence>
		<sequence>
			<taxon idref="1001054|swine|NorthAmerica|19570615|H1N1"/>
			ATGGACGTCAATCCGACTTTGCTTTTCCTGAAAGTGCCAGCACAAAATGCTATAAGCACAACGTTCCCTTACACTGGAGACCCCCCTTACAGCCATGGGACAGGAACAGGGTATACCATGGATACTGTAAACAGAACACATCAGTACTCAGAAAGAGGAAAATGGACAACAAACACCGAAACTGGGGCACCACAACTAAACCCAATTGATGGACCACTGCCAGAGGATAATGAACCAACTGGTTATGCCCAAACAGACTGTGTACTGGAAGCAATGGCGTTCCTTGAGAAATCCCATCCCGGTATTTTTGAAAACTCATGTCTTGAAACGATGGAAGTTGTCCAGCAGACACGAGTGGACAAGCTAACGCAAGGCCGGCAGACTTTCGACTGGACTCTGAATAGGAACCAGCCTGCTGCAACAGCATTAGCCAACACAATAGAAGTGTTCAGACTAAACGGCCTCACGGCCAGTGAATCTGGAAGGCTCATAGACTTCCTCAAGGATGTTATGGAGTCAATGGACAAAGAAGAAATGGAAATCATAACTCATTTCCAGAGAAAAAGGAGAGTGAGGGACAATATGACTAAGAAAATGGTGACGCAAAGAACAATAGGTAAAAAGAAGCAGAAGTTAAATAAAAGAAGTTATATAATTAGAGCACTGACCTTGAACACAATGACAAAAGATGCTGAAAGAGGGAAGTTAAAAAGGAGAGCAATTGCCACCCCAGGAATGCAAATACGGGGATTCGTATATTTTGTTGAGACACTGGCGAGAAGTATTTGTGAAAAACTTGAACAATCAGGACTGCCAGTTGGAGGCAATGAGAAGAAAGCCAAACTGGCAAATGTTGTACGAAAAATGATGACCAATTCTCAGGACACTGAACTCTCTTTTACCATCACTGGAGATAATACCAAATGGAATGAAAATCAGAATCCTCGGATGTTTTTAGCTATGATCACATACATAACCAGAAATCAGCCCGAATGGTTCAGAAATGTTCTAAGTATTGCTCCAATAATGTTCTCAAATAAAATGGCTAGGTTGGGCAAAGGGTACATGTTTGAGAGTAAGAACATGAAGCTTAGGACTCAAATACCTGCAGAGATGCTATCAGGCATTGACCTGAGGTATTTCAATGATTCAACTAGGAAGAAAATTGAAAAAATCCGACCGCTCTTAATAGATGGAGCTGCGTCATTAAGCCCTGGAATGATGATGGGTATGTTTAATATGTTAAGCACCGTATTGGGTGTTTCCATTCTTAATCTTGGGCAAAAGGAGTACACCAAGACTGCTTACTGGTGGGATGGTCTTCAATCTTCTGATGATTTTGCTCTGATTGTGAACGCACCCAATCATGAGGGAATTCAAGCAGGAGTTGATAGGTTTTATCGAACCTGTAAGCTCCTTGGAATCAATATGAGCAAAAAGAAATCTTACATAAATAGAACAGGCACATTTGAATTCACAAGCTTTTTCTATCGTTATGGGTTTGTTGCCAATTTCAGTATGGAGCTTCCTAGTTTTGGAGTATCTGGGATTAATGAGTCTGCAGACATGAGTATTGGAGTTACTGTCATCAAAAACAATATGATAAACAATGATCTTGGACCAGCAACAGCACAAATGGCCCTCCAGTTGTTCATCAAAGATTACCGATACACGTACCGCTGCCACAGGGGTGATACTCAAATACAAACCCGAAGATCATTTGAAATAAAGAAATTGTGGGATCAAACCCGTTCGAAGGCTGGACTGTTGGTTTCCGATGGAGGCCCCAATTTATACAATATTAGAAATCTCCACATTCCTGAAGTCTGTTTGAAGTGGGAATTGATGGATACAGATTACCAGGGGCGGTTGTGCAATCCGCTGAATCCATTTGTCAGCCATAAAGAGATTGAATCAGTGAATAACGCGGTAGTAATGCCATCACATGGTCCAGCCAAAACCATGGAATACGACGCTGTTGCCACAACACACTCCTGGGT
			TCCTAAAAGGAATCGATCCATCTTGAACACGAGCCAGAGAGGAATACTTGAGGACGAGCAGATGTACCAAAAATGCTGCAACCTATTTGAAAAGTTCTTCCCTAGCAGCTCATATAGGAGACCAGTTGGGATTTCCAGTATGGTGGAGGCCATGGTTTCCAGGGCCCGAATCGATGCACGCATTGATTTTGAATCTGGAAGGATAAAGAAAGAGGATTTCGCTGAGATCATGAAGATCTGTTCCACCATTGAAGATCTCAGACGGCAAAAG---TAG
		</sequence>
		<sequence>
			<taxon idref="1001232|swine|NorthAmerica|19610615|H1N1"/>
			ATGGACGTCAATCCGACTTTGCTTTTCCTGAAAGTGCCAGCACAAAATGCTATAAGCACAACGTTCCCTTACACTGGAGACCCCCCTTACAGCCATGGGACAGGAACAGGGTATACCATGGATACTGTGAACAGAACACATCAGTACTCAGAAAGAGGAAAATGGACTACAAACACCGAAACTGGGGCACCACAACTAAACCCGATTGATGGACCACTGCCAGAGGATAATGAACCAACTGGTTATGCTCAAACAGACTGTGTACTGGAAGCAATGGCGTTCCTTGAGAGATCCCATCCCGGTATTTTTGAAAACTCATGTCTTGAAACGATGGAAGTTGTCCAGCAAACACGAGTGGACAAGCTAACGCAAGGCCGGCAGACTTTCGACTGGACTCTGAATAGGAACCAGCCTGCTGCAACAGCATTAGCCAACACAATAGAAGTGTTCAGACTAAACGGCCTCACGGCCAGTGAATCTGGAAGGCTCATAGACTTCCTCAAGGATGTTATGGAGTCAATGGACAAAGAAGAAATGGAAATCGTAACTCATTTCCAGAGAAAAAGGAGAGTGAGGGACAATATGACTAAGAAAATGGTGACGCAAAGAACAATAGGTAAAAAGAAGCAGAAGTTAAATAAAAGAAGTTATATAATTAGAGCACTGACCTTGAACACAATGACAAAAGATGCTGAAAGAGGGAAGTTAAAAAGGAGAGCAATTGCCACCCCAGGAATGCAAATACGGGGATTCGTATATTTTGTTGAGACACTAGCGAGAAGTATTTGTGAAAAACTTGAACAATCAGGACTGCCAGTTGGAGGCAATGAGAAGAAAGCCAAACTGGCAAATGTTGTACGAAAAATGATGACCAATTCTCAGGACACTGAACTCTCTTTTACCATCACTGGAGATAATACCAAATGGAATGAAAATCAGAATCCTCGGATGTTTTTAGCTATGATCACTTACATAACCAGAAATCAGCCCGAATGGTTCAGAAATGTTCTAAGTATTGCTCCAATAATGTTCTCAAATAAAATGGCTAGATTGGGCAAAGGATACATGTTTGAGAGTAAGAACATGAAGCTTAGGACTCAAATACCTGCAGAGATGCTATCAGGCATTGACCTGAGGTATTTTAATGATTCAACTAGGAAGAAAATTGAAAAAATCCGACCGCTCTTAATAGATGGAGCTGCGTCATTAAGCCCTGGAATGATGATGGGTATGTTCAATATGTTAAGCACCGTATTGGGTGTTTCCATTCTTAACCTTGGGCAAAAGGAGTACACCAAGACTGCTTACTGGTGGGATGGTCTTCAATCTTCTGATGATTTTGCTCTGATTGTGAACGCACCCAATCATGAGGGAATTCAAGCAGGAGTTGACAGGTTTTATCGAACCTGTAAGCTCCTTGGAATTAATATGAGCAAAAAGAAATCTTACATAAATAGAACAGGCACATTTGAATTCACAAGCTTTTTCTATCGTTATGGGTTTGTTGCCAATTTCAGTATGGAGCTTCCTAGTTTTGGAGTATCTGGGATTAATGAGTCTGCAGACATGAGTATTGGAGTTACTGTCATCAAAAACAATATGATAAACAATGATCTTGGACCAGCAACAGCACAGATGGCCCTCCAGTTGTTCATCAAAGATTACCGATACACGTACCGATGCCACAGGGGTGATACTCAAATACAAACCCGAAGGTCATTTGAAATAAAGAAATTGTGGGATCAAACCCGTTCGAAGGCTGGACTGTTGGTTTCCGATGGAGGCCCCAATTTATACAATATTAGAAATCTCCACATTCCTGAAGTCTGCTTAAAGTGGGAATTGATGGATACAGATTATCAGGGGCGGTTGTGCAATCCGCTAAATCCATTTGTCAGCCATAAAGAGATTGAATCAGTGAATAATGCGGTAGTAATGCCATCACATGGTCCAGCCAAAACCATGGAATACGACGCTGTTGCCACAACACACTCCTGGAT
			TCCTAAAAGGAATCGATCCATCTTGAACACAAGCCAGAGAGGAATACTTGAGGACGAGCAGATGTACCAAAAATGCTGCAACCTATTTGAAAAGTTCTTCCCTAGCAGCTCATATAGGAGACCAGTTGGGATTTCCAGTATGGTGGAGGCCATGGTTTCCAGGGCCCGAATCGATGCACGCATTGATTTTGAATCTGGAAGGATAAAGAAAGAGGATTTCGCTGAGATCATGAAGATCTGTTCCACCATTGAAGATCTCAGACGGCAAAAG---TAG
		</sequence>
		<sequence>
			<taxon idref="1000674|swine|NorthAmerica|19670615|H1N1"/>
			ATGGACGTCAATCCGACTTTGCTTTTCCTGAAAGTGCCAGCACAAAATGCTATAAGCACAACGTTCCCTTACACTGGAGACCCCCCTTACAGCCATGGGACAGGAACAGGATACACCATGGATACTGTGAACAGAACACATCAGTACTCAGAAAGAGGAAAATGGACAACAAACACCGAAACTGGGGCACCACAACTAAACCCAATTGATGGACCACTGCCCGAGGATAATGAACCAACTGGTTATGCCCAAACAGACTGTGTCCTGGAAGCAATGGCGTTCCTTGAGAAATCCCATCCCGGTATTTTTGAAAACTCATGTCTTGAAACGATGGAAGTTGTTCAGCAAACACGAGTGGACAAACTAACGCAAGGCCGACAGACTTTCGACTGGACCCTGAATAGGAACCAGCCTGCTGCAACAGCATTGGCCAACACAATAGAAGTGTTCAGATTGAACGGCCTCACAGCCAATGAATCTGGAAGACTCATAGACTTCCTCAAGGATGTTATGGAGTCAATGGACAAAGAAGAAATGGAAATCGTAACTCATTTCCAGAGAAAAAGGAGAGTGAGGGACAATATGACTAAGAAAATGGTGACGCAAAGAACAATAGGTAGAAAGAAGCAGAAGTTACATAAAAGAAGTTATATAATTAGAGCACTGACCTTGAACACAATGACAAAAGATGCTGAAAGAGGGAAGTTGAAAAGGAGAGCAATTGCCACCCCAGGAATGCAAATACGGGGATTCGTATATTTCGTTGAGACACTAGCAAGAAGTATTTGTGAAAAACTTGAACAATCAGGACTGCCAGTTGGAGGCAATGAAAAGAAAGCCAAACTGGCAAATGTTGTCCGGAAAATGATGACCAATTCTCAGGACACTGAACTCTCCTTTACCATCACTGGAGATAACACCAAATGGAATGAAAATCAGAATCCTCGGATGTTTTTAGCTATGATCACATATATAACCAGAAATCAGCCCGAATGGTTCAGAAATGTTCTAAGTATTGCTCCAATAATGTTCTCGAACAAAATGGCTAGATTGGGTAAAGGATACATGTTTGAGAGTAAGAACATGAAGCTTAGGACTCAGATACCTGCAGAGATGCTATCAGGCATTGACCTGAGGTATTTTAATGATTCAACTAGGAAGAAAATTGAAAAAATCCGACCGCTCTTAATAGATGGAGCTGCGTCATTAAGCCCTGGAATGATGATGGGTATGTTTAATATGTTAAGCACCGTGTTGGGTGTTTCCATTCTTAATCTTGGGCAAAAGGAGTACACCAAGACTGCTTACTGGTGGGATGGTCTCCAATCTTCTGATGATTTTGCTCTGATTGTGAACGCACCCAATCATGAGGGAATTCAAGCAGGAGTTGACAGGTTTTATCGAACCTGTAAGCTACTCGGAATTAATATGAGCAAAAAGAAATCTTACATAAATAGAACAGGCACATTTGAATTCACAAGCTTTTTCTATCGTTATGGGTTTGTTGCCAATTTCAGCATGGAGCTTCCTAGTTTTGGAGTGTCTGGGATTAATGAGTCTGCAGACATGAGTATTGGAGTTACTGTCATCAAAAACAATATGATAAATAATGATCTTGGACCAGCAACAGCACAGATGGCCCTCCAGTTGTTCATCAAAGATTACCGATACACGTACCGCTGCCACAGGGGTGATACTCAAATACAAACTCGAAGATCATTTGAAATAAAGAAATTGTGGGATCAAACCCGTTCGAAGGCTGGACTGTTGGTTTCCGATGGAGGCCCCAATTTATACAATATTAGGAATCTCCACATTCCTGAAGTCTGCTTGAAGTGGGAATTGATGGATAAAGATTATCAGGGGCGGTTGTGCAATCCGCTAAACCCATTTGTCAGCCATAAAGAGGTTGAATCAGTGAATAATGCGGTAGTAATGCCATCACATGGTCCAGCCAAAACCATGGAATACGACGCTGTTGCCACAACGCACTCCTGGGT
			TCCTAAAAGGAATCGATCCATCTTGAACACGAGCCAGAGAGGAATACTTGAGGACGAGCAAATGTACCAAAAATGCTGTAACCTATTTGAAAAGTTCTTCCCTAGCAGTTCATATAGGAGACCAGTTGGGATTTCCAGTATGGTGGAGGCCATGGTTTCCAGGGCCCGAATCGATGCACGAATTGATTTTGAATCTGGAAGGATAAAGAAAGAGGATTTCGCTGAGATCATGAAGATCTGTTCCACCATTGAAGATCTCAGACGGCAAAAG---TAG
		</sequence>
		<sequence>
			<taxon idref="26737|swine|NorthAmerica|19710615|H1N1"/>
			ATGGACGTCAATCCGACTTTGCTTTTCCTGAAAGTGCCAGCACAAAATGCTATAAGCACAACGTTTCCTTACACTGGAGACCCCCCTTACAGCCATGGGACAGGAACAGGATACACCATGGATACTGTGAACAGAACGCATCAGTACTCAGAAAGAGGAAAATGGACAACAAACACCGAAACTGGGGCACCACAACTAAATCCAATTGATGGACCACTGCCAGAGGACAATGAACCAACTGGTTATGCCCAAACAGACTGCGTCTTGGAAGCAATGGCGTTCCTCGAGAAATCCCATCCCGGTATTTTTGAAAACTCATGTCTTGAAACGATGGAAGTTGTCCAGCAAACACGGGTGGACAAACTAACGCAAGGCCGGCAAACTTTCGACTGGACTCTGAATAGGAACCAGCCTGCTGCAACAGCATTGGCCAACACAATAGAAGTGTTCAGATTGAACGGCCTCACGGCCAGTGAATCTGGAAGACTCATAGACTTCCTAAAGGATGTTATGGAGTCAATGGACAAAGAAGAAATGGAAATCGTAACTCATTTCCAGAGAAAAAGGAGAGTGAGGGACAATATGACTAAGAAAATGGTGACGCAAAGAACAATAGGTAAAAAGAAACAGAAGTTAAATAAAAGAAGTTATATAATTAGAGCATTGACCTTGAACACAATGACAAAAGATGCTGAAAGAGGGAAGTTGAAAAGAAGAGCAATTGCCACCCCAGGGATGCAAATACGGGGATTCGTATATTTCGTTGAGACACTAGCGAGAAGTATTTGTGAAAAACTTGAACAATCAGGACTGCCAGTTGGAGGCAATGAAAAGAAAGCAAAATTGGCAAATGTTGTACGAAAAATGATGACCAATTCTCAGGACACTGAACTCTCCTTTACCATCACTGGAGATAATACCAAATGGAATGAAAATCAGAATCCTCGGATGTTTTTAGCTATGATTACATACATAACCAGAAATCAGCCCGAATGGTTCAGAAATGTTCTAAGTGTTGCTCCAATAATGTTCTCGAACAAGATGGCTAGATTGGGTAAAGGATACATGTTTGAGAGTAAAAACATGAAGCTTAGGACTCAGATACCTGCAGAGATGCTATCAGGCATTGACCTGAGATATTTTAATGATTCAACTAGGAAGAAAATTGAAAAAATCCGACCGCTCTTAATAGATGGAGCTGCGTCTTTAAGCCCTGGAATGATGATGGGTATGTTTAACATGTTAAGCACTGTGTTGGGTGTTTCCATTCTTAACCTTGGACAAAAGGAGTACACGAAGACTGCTTACTGGTGGGACGGTCTCCAATCTTCTGATGATTTTGCTCTGATTGTGAACGCACCCAATCATGAAGGGATTCAAGCAGGAGTTGACAGGTTTTATCGAACCTGTAAGCTACTCGGAATTAATATGAGCAAAAAGAAATCTTACATAAATAGAACAGGCACCTTTGAATTCACAAGCTTTTTCTATCGTTATGGATTTGTTGCCAATTTCAGCATGGAGCTTCCTAGTTTTGGAGTATCTGGAATTAATGAGTCTGCAGACATGAGTATTGGAGTTACTGTCATCAAAAACAATATGATAAACAATGATCTTGGACCAGCAACAGCACAAATGGCTCTCCAGTTGTTCATCAAAGATTACCGATACACGTATCGCTGCCATAGGGGTGATACTCAAATACAAACTCGAAGGTCATTTGAAATAAAGAAATTGTGGGATCAAACCCGTTCTAAGGCTGGATTGTTGGTTTCCGATGGAGGCCCCAATTTATATAATATTAGGAATCTCCACATTCCTGAAGTCTGCTTGAAGTGGGAATTGATGGATAAAGATTACCAGGGGCGATTGTGCAATCCGCTAAACCCATTTGTCAGCCATAAAGAGGTTGAATCAGTGAATAATGCGGTAGTAATGCCATCACATGGTCCAGCCAAAACCATGGAATACGACGCTGTTGCCACAACGCACTCCTGGGT
			TCCTAAAAGAAATCGATCCATCTTGAACACGAGCCAGAGAGGAATACTTGAAGACGAGCAAATGTACCAAAAATGCTGTAACCTGTTTGAAAAGTTCTTCCCTAGCAGCTCATATAGGAGACCAGTTGGGATTTCCAGTATGGTGGAGGCCATGGTTTCCAGGGCCCGAATCGATGCACGAATTGATTTTGAATCTGGAAGGATAAAGAAAGAGGATTTCGCTGAGATCACGAAGATCTGTTCCACCATTGAAGATCTCAGACGGCAAAAG---TAG
		</sequence>
		<sequence>
			<taxon idref="1018546|human|NorthAmerica|19760615|H1N1"/>
			ATGGACGTCAATCCGACTTTGCTTTTCTTGAAAGTGCCAGCACAAAATGCTATAAGCACAACGTTTCCTTACACTGGAGACCCCCCTTACAGCCATGGGACAGGAACAGGATACACCATGGATACTGTGAACAGAACACATCAGTACTCAGAAAGAGGAAAATGGACAATAAACACCGAAACTGGGGCACCACAACTAAATCCAATTGATGGACCGCTGCCAGAGGACAATGAACCAACTGGTTATGCTCAAACAGACTGCGTATTGGAAGCAATGGCGTTCCTCGAGAAATCCCATCCCGGCATTTTTGAGAACTCATGTCTTGAAACGATGGAAGTTGTTCAGCAAACACGGGTGGACAAACTAACGCAAGGTCGGCAAACTTTCGATTGGACTCTGAATAGGAACCAGCCTGCTGCAACAGCATTGGCCAACACAATAGAAGTGTTCAGATTGAACGGCCTCACGGCCAGTGAATCTGGAAGACTCATAGACTTCCTAAAGGATGTTATGGAATCAATGGACAAAGAAGAAATGGAAATCGTAACTCATTTCCAGAGAAAAAGGAGAGTGAGGGACAATATGACTAAGAAAATGGTGACGCAAAGAACAATAGGTAAAAAGAAACAGAAGTTAAATAAAAGAAGCTATCTAATTAGAGCATTGACCTTGAACACAATGACAAAAGATGCTGAAAGAGGAAAATTGAAAAGAAGAGCAATTGCCACCCCAGGGATGCAAATACGGGGATTCGTATATTTCGTTGAGACACTAGCGAGAAGTATTTGTGAAAAACTTGAACAATCAGGACTGCCAGTTGGAGGCAATGAAAAGAAAGCCAAATTGGCAAATGTTGTACGAAAAATGATGACCAATTCTCAGGACACTGAACTCTCCTTTACTATCACTGGAGATAATACCAAATGGAATGAAAATCAGAATCCTCGAATGTTTTTAGCTATGATTACATACATAACCAGAAATCAGCCCGAATGGTTCAGAAATGTTCTAAGTGTTGCTCCAATAATGTTCTCGAACAAGATGGCTAGATTGGGTAAAGGATACATGTTTGAGAGTAAAAACATGAAGCTTAGGACTCAGATACCTGCAGAGATGCTATCAGGCATTGACCTGAGGTATTTTAATGATTCAACTAGGAAAAAAATTGAAAAAATCCGACCGCTCTTAATAGAGGGAGCTGCTTCTTTAAGCCCTGGAATGATGATGGGTATGTTTAACATGTTAAGCACTGTGTTGGGTGTTTCCATTCTTAACCTTGGACAAAAGGAGTACACGAAGACTGCTTACTGGTGGGACGGTCTCCAATCGTCTGATGATTTTGCTCTGATTGTGAACGCACCCAATTATGAAGGGATTCAAGCAGGAGTTGACAGGTTTTATCGAACCTGTAAGCTACTCGGAATTAATATGAGCAAAAAGAAATCTTACATAAATAGAACAGGCACTTTTGAATTCACAAGCTTTTTCTATCGTTATGGATTTGTTGCCAATTTCAGCATGGAGCTTCCTAGTTTTGGAGTGTCTGGAATTAATGAGTCTGCAGACATGAGTATTGGAGTTACTGTCATCAAAAACAACATGATAAACAATGATCTTGGACCAGCAACAGCACAAATGGCTCTCCAGTTGTTCATCAAAGATTACCGATACACGTATCGCTGCCACAGGGGTGATACTCAAATACAAACTCGAAGGTCATTTGAAATAAAGAAATTGTGGGATCAAACCCGTTCTAAGGCTGGATTGTTGGTTTCCGATGGAGGCCCCAATTTATATAATATCAGGAATCTCCACATTCCTGAAGTCTGCTTGAAGTGGGAATTAATGGATAAAGATTACCAGGGGCGATTGTGCAATCCGCTAAACCCATTTGTCAGCCATAAAGAGATTGAATCAGTGAATAATGCAGTAGTTATGCCATCACATGGTCCAGCCAAAGCCATGGAATACGACGCTGTTGCCACAACGCACTCCTGGGT
			TCCTAAAAGAAATCGATCCATCTTGAACACAAGCCAGAGAGGAATACTTGAAGACGAGCAAATGTACCAAAAATGCTGTAACCTATTTGAAAAGTTCTTCCCTAGCAGCTCATATAGGAGACCAGTTGGGATTTCCAGTATGGTGGAGGCCATGGTTTCCAGGGCCCGAATCGATGCACGAATTGATTTTGAATCTGGAAGGATAAAGAAAGAGGATTTCGCTGAGATCATGAAGATCTGTTCCACCATTGAAGATCTCAGACGGCAAAAG---TAG
		</sequence>
		<sequence>
			<taxon idref="1018547|human|NorthAmerica|19760615|H1N1"/>
			ATGGACGTCAATCCGACTTTGCTTTTCTTGAAAGTGCCAGCACAAAATGCTATAAGCACAACGTTTCCTTACACTGGAGACCCCCCTTACAGCCATGGGACAGGAACAGGATACACCATGGATACTGTGAACAGAACACATCAGTACTCAGAAAGAGGAAAATGGACAATAAACACCGAAACTGGGGCACCACAACTAAATCCAATTGATGGACCGCTGCCAGAGGACAATGAACCAACTGGTTATGCTCAAACAGACTGCGTATTGGAAGCAATGGCGTTCCTCGAGAAATCCCATCCCGGCATTTTTGAGAACTCATGTCTTGAAACGATGGAAGTTGTTCAGCAAACACGGGTGGACAAACTAACGCAAGGTCGGCAAACTTTCGATTGGACTCTGAATAGGAACCAGCCTGCTGCAACAGCATTGGCCAACACAATAGAAGTGTTCAGATTGAACGGCCTCACGGCCAGTGAATCTGGAAGACTCATAGACTTCCTAAAGGATGTTATGGAATCAATGGACAAAGAAGAAATGGAAATCGTAACTCATTTCCAGAGAAAAAGGAGAGTGAGGGACAATATGACTAAGAAAATGGTGACGCAAAGAACAATAGGTAAAAAGAAACAGAAGTTAAATAAAAGAAGCTATCTAATTAGAGCATTGACCTTGAACACAATGACAAAAGATGCTGAAAGAGGAAAATTGAAAAGAAGAGCAATTGCCACCCCAGGGATGCAAATACGGGGATTCGTATATTTCGTTGAGACACTAGCGAGAAGTATTTGTGAAAAACTTGAACAATCAGGACTGCCAGTTGGAGGCAATGAAAAGAAAGCCAAATTGGCAAATGTTGTACGAAAAATGATGACCAATTCTCAGGACACTGAACTCTCCTTTACTATCACTGGAGATAATACCAAATGGAATGAAAATCAGAATCCTCGAATGTTTTTAGCTATGATTACATACATAACCAGAAATCAGCCCGAATGGTTCAGAAATGTTCTAAGTGTTGCTCCAATAATGTTCTCGAACAAGATGGCTAGATTGGGTAAAGGATACATGTTTGAGAGTAAAAACATGAAGCTTAGGACTCAGATACCTGCAGAGATGCTATCAGGCATTGACCTGAGGTATTTTAATGATTCAACTAGGAAAAAAATTGAAAAAATCCGACCGCTCTTAATAGAGGGAGCTGCTTCTTTAAGCCCTGGAATGATGATGGGTATGTTTAACATGTTAAGCACTGTGTTGGGTGTTTCCATTCTTAACCTTGGACAAAAGGAGTACACGAAGACTGCTTACTGGTGGGACGGTCTCCAATCGTCTGATGATTTTGCTCTGATTGTGAACGCACCCAATTATGAAGGGATTCAAGCAGGAGTTGACAGGTTTTATCGAACCTGTAAGCTACTCGGAATTAATATGAGCAAAAAGAAATCTTACATAAATAGAACAGGCACTTTTGAATTCACAAGCTTTTTCTATCGTTATGGATTTGTTGCCAATTTCAGCATGGAGCTTCCTAGTTTTGGAGTGTCTGGAATTAATGAGTCTGCAGACATGAGTATTGGAGTTACTGTCATCAAAAACAACATGATAAACAATGATCTTGGACCAGCAACAGCACAAATGGCTCTCCAGTTGTTCATCAAAGATTACCGATACACGTATCGCTGCCACAGGGGTGATACTCAAATACAAACTCGAAGGTCATTTGAAATAAAGAAATTGTGGGATCAAACCCGTTCTAAGGCTGGATTGTTGGTTTCCGATGGAGGCCCCAATTTATATAATATCAGGAATCTCCACATTCCTGAAGTCTGCTTGAAGTGGGAATTAATGGATAAAGATTACCAGGGGCGATTGTGCAATCCGCTAAACCCATTTGTCAGCCATAAAGAGATTGAATCAGTGAATAATGCAGTAGTTATGCCATCACATGGTCCAGCCAAAGCCATGGAATACGACGCTGTTGCCACAACGCACTCCTGGGT
			TCCTAAAAGAAATCGATCCATCTTGAACACAAGCCAGAGAGGAATACTTGAAGACGAGCAAATGTACCAAAAATGCTGTAACCTATTTGAAAAGTTCTTCCCTAGCAGCTCATATAGGAGACCAGTTGGGATTTCCAGTATGGTGGAGGCCATGGTTTCCAGGGCCCGAATCGATGCACGAATTGATTTTGAATCTGGAAGGATAAAGAAAGAGGATTTCGCTGAGATCATGAAGATCTGTTCCACCATTGAAGATCTCAGACGGCAAAAG---TAG
		</sequence>
		<sequence>
			<taxon idref="28056|swine|EastAsia|20050615|H1N1"/>
			ATGGATGTCAATCCGACTTTGCTTTTCCTCAAAGTGCCAGCACAAAATGCTATAAGCACAACGTTTCCTTACACTGGAGACCCTCCTTACAGCCATGGAACAGGAACAGGATACACTATGGATACTGTGAACAGAACACATCAATACTCAGAAAAAGGAAAATGGACAATGAACACTGAAACAGGAGCTCCACAACTAAATCCAATTGATGGACCGCTACCCGAGGACAATGAGCCAACTGGCTATGCTCAAACAGACTGCGTTTTAGAAGCAATGGCATTCCTCGAGAAATCCCACCCCGGCATTTTTGAAAACTCATGTCTTGAAACAATGGAAGTCATTCAGCAAACTCGAGTGGACAAGCTGACACAAGGCAGGCAAACTTTCGACTGGACACTGAATAGGAACCAACCTGCAGCAACAGCACTGGCCAACACAATAGAAGTGTTCAGATTGAACGGCCTAACGGCCAGTGAATCCGGGAGACTCATAGACTTCCTAAAAGATGTAATGGAGTCAGTGGACAAAGAAGAAATGGAAATTGTGACTCATTTTCAGAAAAAAAGGAGGGTAAGAGACAATATAACTAAGAAAATGGTGACACAAAGAACAATTGGTAAAAAGAAACAGAAATTAACTAAAAGAAGTTATATAATAAGAGCGTTGACCTTAAATACAATGACAAAAGATGCTGAAAGGGGAAAATTAAAAAGAAGAGCAATTGCAACCCCAGGGATGCAAATAAGGGGGTTTGTGTTTTTTGTTGAGACACTGGCGAGAAGTATTTGTGAGAAACTTGAGCAATCAGGGCTGCCAGTTGGAGGTAATGAAAAGAAAGCCAAATTGGCAAATGTTGTACGAAAAATGATGACTAGTTCCCAGGACACTGAACTCTCCTTTACCATCACAGGAGATAACACAAAATGGAATGAGAATCAGAATCCAAGAATATTTTTAGCTATGATTACGTACATAACTAGAAATCAGCCCGAATGGTTTAGAAATATTCTAAGTGTTGCCCCGATAATGTTCTCGAATAAGATGGCTAGATTGGGCAAAGGATACATGTTTGAGAGCAAAAGCATGAAGCTTAGAACTCAAATACCTGCGGAGATGCTATCAGACATCAACCTGAGATATTTTAATGATTCCACTAGGAAAAAAATTGAAAAAATCCGACCACTCTTAATAGAGGGAGCTGCGTCTTTAAGTCCAGGAATGATGATGGGTATGTTCAACATGTTAAGCACTGTTTTGGGTGTTTCCATTCTTAATCTTGGACAAAAGGAGTACACAAAGACTGCTTACTGGTGGGACGGTCTCCAATCGTCTGATGATTTTGCTCTGATTGTAAACGCACCTAACCATGAAGGAATCCAAGCGGGGGTTGACAGGTTTTACCGAACTTGTAAGCTACTCGGAATCAATATGAGCAAAAAGAAATCTTATATAAATAGAACAGGCACCTTTGAATTCACAAGCTTTTTCTATCGTTATGGATTTGTTGCCAATTTCAGCATGGAGCTCCCCAGTTTTGGAGTGTCTGGAATCAATGAGTCTGCAGACATGAGTATCGGAGTCACTGTTATCAAGAACAACATGATAAACAATGATCTCGGACCAGCAACAGCACAAATGGCTCTCCAATTATTCATAAAAGATTATCGATACACATATCGCTGTCACAGGGGTGATACTCAAATACAAACTAGAAGGTCTTTCGAAATAAGGAAACTGTGGGATCAAACCCATTCTAAGGCTGGATTGTTGGTTTCCGATGGAGGGCCCAATTTATATAACATTAGAAATCTTCACATTCCTGAAGTTTGCTTGAAGTGGGAATTAATGGATAAAGATTACCAGGGACGACTGTGCAACCCGTTGAACCCATTTGTCAGCCATAAAGAGATTGAATCAGTAAATAACGCTGTAGTAATGCCATCGCATGGCCCAGCCAAAACCATGGAATACGATGCTGTTGCTACAACACATTCCTGGAT
			CCCTAAAAGAAATCGATCCATTTTGAACACAAGCCAAAGAGGAATACTTGAAGATGAGCAAATGTACCAAAAGTGCTGTAACCTATTCGAAAAGTTTTTCCCTAGCAGCTCATATAAGAGACCAGTTGGGATTTCTAGTATGATGGAGGCCATGGTTTCCAGGGCCCGGATCGATGCTAGAATTGATTTTGAGTCTGGGAGAATAAAGAAAGAGGATTTTGCTGAGATCATGAAGATCTGTTCCACCATTGAAGATCTCAGACGGCAAAAA---TAG
		</sequence>
		<sequence>
			<taxon idref="1003326|swine|EastAsia|20060615|H1N2"/>
			ATGGATGTCAATCCGACTTTGCTTTTCCTAAAAGTGCCAGCACAAAATGCTATAAGCACAACGTTCCCTTACACGGGAGACCCTCCTTACAGTCATGGGACAGGAACAGGATACACCATGGACACGGTGAACAGAACACATCAGTACTCAGAGAAAGGAAGATGGACAATAAACACAGAAACTGGGGCACCACAACTAAATCCAATTGATGGGCCACTGCCCGAGGACAATGAACCGACTGGTTATGCCCAAACGGACTGCGTCCTAGAAGCAATGGCATTCCTCGAAAGATCCCATCCTGGCATTTTTGAAAATTCATGTCTTGAAACAATGGAAGTTATTCAACAAACACGAGTGGACAAATTGACTCAAGGCCGGCAAACTTTCGATTGGACTTTGAATAGGAACCAGCCTGCTGCAACAGCATTGGCCAACACAATAGAAGTGTTTAGATTAAATGGCCTAACGGCCAGTGAATCTGGAAGACTCATAGACTTCCTAAAGGATGTTATGGAATCAATGGATAAAGAGGAAATGGAAATCGTAACCCATTTCCAGAGGAAAAGAAGGGTGAGGGATAACATGACTAGGAAAATGGTAACGCAAAGAACAATAGGTAAAAGGAAACAGAAATTAGCTAGAAGGAGTTATCTAATTAGAGCATTGACCCTTAATACAATGACAAAAGATGCTGAAAGAGGAAAATTGAAGAGAAGAGCAATTGCTACCCCAGGGATGCAAATACGGGGATTTGTATACTTCGTTGAGACACTAGCGAGAAGTATTTGTGAAAAACTTGAGCAATCAGGACTGCCGGTTGGTGGCAATGAGAAAAAGGCAAAGTTAGCAAATGTTGTGCGAAAAATGATGACCAATTCTCAGGACACTGAGCTCTCTTTTACCATCACTGGGGATAATACGAAATGGAACGAAAATCAGAATCCTCGGATGTTTTTAGCTATGATTACATACATAACCAGAAATCAACCAGAATGGTTCAGAAATGTCCTAAGCATTGCTCCAATAATGTTCTCAAACAAGATGGCTAGACTAGGTAAAGGATACATGTTTGAGAGTAAAAACATGAAACTTAGAACTCAGATACCTGCAGAGATGCTATCAGGCATTGACCTGAGGTATTTTAATGATTCAACTAGGAAAAAGATTGAGAAAATTAGGCCGCTCTTAATAGAAGGAGCTGCATCTTTAAGCCCTGGAATGATGATGGGCATGTTTAACATGTTAAGCACTGTACTGGGTGTTTCCATTCTTAATCTTGGGCAGAAGGAGTACACGAAGACTGCTTACTGGTGGGACGGTCTCCAATCGTCTGATGATTTTGCTCTGATTGTGAATGCACCCAATCATGAAGGGATCCAAGCGGGAGTTGACAGGTTTTACCGAACTTGCAAGCTACTTGGAATCAATATGAGCAAGAAGAAATCTTACATAAATAGAACAGGCACTTTTGAATTCACAAGCTTCTTCTATCGTTATGGATTTGTTGCCAATTTCAGCATGGAGCTCCCTAGTTTCGGAGTATCTGGAATTAATGAGTCTGCAGACATGAGTATTGGAGTCACTGTCATCAAAAACAATATGATAAACAATGATCTTGGACCAGCAACAGCACAAATGGCTCTCCAGTTATTCATCAAAGACTATCGATATACGTATCGCTGCCACAGGGGCGACACTCAAATACAAACTCGAAGGTCATTTGAAATCAGAAAATTGTGGGATCAAACTCGTTCCAAGGCTGGATTGCTGATTTCTGATGGGGGGCCGAACCTATATAATATTAGGAATCTCCACATCCCTGAAGTCTGCTTGAAATGGGAATTAATGGATAAAGATTACCAGGGACGATTGTGCAATCCATTAAATCCATTTGTCAGCCATAAAGAAATTGAGTCAGTGAACAATGCTGTAGTAATGCCATCACATGGCCCAGCCAAAACTATGGAATACGACGCCGTAGCCACAACACACTCCTGGGT
			GCCTAAGAGAAACCGTTCCATCCTAAACACAAGCCAGAGAGGAATACTTGAAGACGAGCAAATGTACCAAAAGTGCTGTAACTTATTTGAAAAGTTTTTCCCTAGCAGCTCATATAGGAGACCCGTTGGAATTTCCAGTATGGTGGAGGCCATGGTTTCCAGGGCCCGAATCGATGCACGAATTGATTTTGAATCTGGAAGGATAAAGGAAGAGGATTTTGCTGAGATCATGAAGATCTGTTCCACCATTGAAGATCTCAGACGGCAAAAG---TAG
		</sequence>
		<sequence>
			<taxon idref="28060|swine|EastAsia|20050615|H1N2"/>
			ATGGATGTCAATCCGACTTTGATTTTCCTAAAAGTGCCAGCACAAAATGCTATAAGCACAACGTTCCCTTACACGGGAGACCCTCCTTACAGCCATGGGACAGGAACAGGATACACCATGGACACGGTGAACAGAACACATCAGTACTCAGAAAAAGGGAAATGGACAATAAACACCGAAACTGGAGCACCACAACTAAATCCAATTGATGGACCGCTGCCCGAAGACAATGAACCAACTGGTTATGCCCAAACGGACTGCGTCTTAGAAGCAATGGCATTCCTCGAAAGATCCCATCCTGGCATCTTTGAAAACTCATGTCTTGAAACAATGGAAGTCATTCAACAAACACGAGTAGACAAGTTGACGCAAGGCCGGCAAACTTTTGATTGGACCTTGAATAGGAACCAGCCTGCTGCAACAGCATTAGCCAACACAATAGAAGTGTTTAGATTAAATGGCCTAACGGCCAGTGAATCTGGAAGACTCATAGATTTCCTAAAGGATGTTATGGAATCAATGGACAAAGAAGAAATGGAAATCGTAACCCATTTCCAGAGGAAAAGAAGGGTGAGGGATAACATGACTAAGAAAATGGTGACACAAAGAACAATAGGTAAAAAGAAACAGAAATTAACTAAAAGGAGTTATCTAATTAGAGCACTGACTCTTAATACAATGACAAAAGATGCTGAAAGAGGAAAATTGAAGAGAAGAGCAATTGCTACCCCAGGAATGCAAATACGAGGATTTGTATACTTCGTTGAGACACTAGCGAGAAGTATTTGTGAAAAACTTGAGCAATCAGGACTGCCGGTTGGGGGCAATGAGAAGAAGGCAAAGTTAGCAAATGTTGTGCGGAAAATGATGACCAATTCTCAGGACACTGAGCTCTCTTTTACCATCACTGGGGATAATACAAAATGGAATGAAAATCAGAATCCTCGGATGTTTTTAGCCATGATTACATACATAACCAGAAATCAACCGGAATGGTTCAGAAATGTCCTAAGCATTGCTCCAATAATGTTCTCAAATAAAATGGCTAGACTAGGTAAAGGCTACATGTTTGAGAGTAAAAACATGAAACTTAGAACTCAAATACCTGCAGAGATGCTATCAGACATTAACCTGAGGTATTTTAATGATTCAACTAGGAAAAAGATTGAAAAAATTCGACCGCTCTTAATAGAGGGAGCTGCATCTCTAAGCCCTGGAATGATGATGGGTATGTTTAACATGTTAAGCACTGTACTTGGTGTTTCCATTCTTAATCTTGGGCAGAAGGAGTACACGAAGACTGCTTACTGGTGGGACGGTCTCCAATCATCTGATGATTTTGCTCTGATTGTGAATGCACCCAATCATGAAGGGATTCAAGCAGGAGTTGACAGGTTTTACCGAACTTGCAAGCTACTTGGAATCAATATGAGCAAGAAGAAATCTTACATAAATAGAACGGGCACCTTTGAATTCACAAGCTTCTTCTATCGTTATGGATTTGTTGCCAATTTCAGCATGGAACTCCCTAGTTTCGGGGTATCTGGAATTAATGAGTCTGCAGACATGAGTATTGGAGTCACTGTCATCAAAAACAACATGATAAACAATGATCTTGGACCAGCAACAGCACAAATGGCTCTCCAGTTATTCATCAAAGACTATCGATATACGTATCGCTGCCACAGAGGGGACACTCAAATAGAAACGCGAAGGTCATTTGAAATCAGAAAATTGTGGGATCAAACTCGTTCCAAGGCTGGATTGCTGGTTTCTGATGGAGGGCCGAATCTATATAATATTAGGAATCTACACATCCCTGAAGTTTGCTTGAAATGGGAATTAATGGATAAAGATTACCAGGGACGATTGTGCAATCCGTTAAACCCATTTGTCAGCCATAAAGAAATTGAGTCAGTGAACAATGCTGTAGTAATGCCATCACATGGTCCAGCCAAAACTATGGAATACGACGCTGTAGCCACAACACACTCCTGGGT
			GCCTAAAAGAAATCGTTCCATCTTAAATACAAGCCAGAGGGGAATACTTGAAGACGAGCAAATGTACCAGAAGTGCTGTAACTTATTTGAAAAGTTTTTCCCTAGCAGCTCATATAGGAGACCCGTTGGAATTTCCAGTATGGTGGAGGCCATGGTTTCCAGGGCCCGAATCGATGCACGAATTGATTTTGAATCTGGAAGGATAAAGGAAGAGGATTTTGCTGAGATCATGAAGATCTGTTCCACCATTGAAGATCTCAGACGGCAAAAGCAGTGA
		</sequence>
		<sequence>
			<taxon idref="28057|swine|EastAsia|20040615|H1N2"/>
			ATGGATGTCAATCCGACTTTGCTTTTCTTAAAGGTACCAGCACAAAATGCTATAAGCACAACGTTCCCTTACACTGGAGACCCCCCTTACAGCCATGGGACAGGAACAGGATACACTATGGACACTGTGAACAGAACACATCAATACTCAGAAAAAGGAAGATGGACAATAAACACTGAAACTGGAGCACCACAACTAAATCCAATTGATGGGCCACTGCCCGAGGACAATGAACCAACTGGTTACGCCCAAACGGACTGCGTCTTGGAAGCAATGGCGTTCCTCGAGAAATCCCATCCCGGCATTTTTGAGAACTCATGTCTTGAAACAATGGAAGTTGTTCAGCAAACACGGGTGGACAAACTAACACAAGGCCGACAAACTTTCGATTGGACGTTGAACAGAAACCAGCCTGCTGCAACAGCATTGGCCAACACAATAGAAGTGTTTAGATTGAACGGCTTAACAGCCAGTGAATCTGGAAGGCTTATAGATTTCCTAAAGGATGTCATGGAGTCAATGGACAAAGAAGAAATGGAAATCGTAACCCACTTCCAGAGAAAAAGGAGGGTGAGGGACAACATGTCTAAGAAAATGATAACACAAAGAACGATAGGTAAAAAGAAACAAAAATTGAGTAAAAGAAGTTATCTAATTAGAGCATTGACCCTAAACACAATGACAAAAGATGCTGAAAGAGGAAAACTGAAGAGAAGAGCAATTGCCACCCCAGGGATGCAAATACGGGGATTTGTATATTTCGTTGAGACACTGGCAAGGAGCATTTGTGAAAAACTTGAGCAATCAGGACTGCCGGTTGGAGGTAACGAAAAGAAGGCGAAGTTGGCAAATGTTGTGCGAAAAATGATGACCAATTCTCAAGACACTGAACTCTCCTTTACCATCACTGGGGACAATACAAAATGGAATGAAAATCAAAACCCTCGAATGTTTTTAGCTATGATTACATACATAACCAGAAATCAGCCCGAATGGTTCAGAAATGTTCTAAGTGTTGCTCCAATAATGTTCTCAAACAAGATGGCTAGATTGGGTAAAGGCTACATGTTTGAGAGTAAAAACATGAAGATTAGGACTCAAATTCCTGCAGAGATGCTATCAGACATTGATCTGAAGTACTTTAACGATTCAACTAGGAAGAAAATTGAAAAAATCAGACCGCTCCTGATAGAAGGAGCTGCATCTCTAAGCCCTGGAATGATGATGGGCATGTTTAACATGCTAAGCACTGTGTTAGGTGTTTCCATCCTTAACCTTGGACAGAAAAAATACACGAAGACTTCTTATTGGTGGGACGGTCTCCAATCGTCTGATGATTTTGCTTTAATTGTTAACGCACCCAATCATGAAGGAATCCAAGCAGGGGTCGACAGGTTTTATCGAACCTGTAAGCTACTCGGAATTAATATGAGTAAAAAGAAATCTTATATAAATAGGACAGGCACTTTTGAATTCACAAGCTTTTTCTATCGCTATGGATTTGTTGCCAATTTCAGCATGGAGCTTCCTAGTTTTGGAGTGTCTGGAATTAATGAGTCTGCAGACATGAGTATTGGAGTCACTGTCATCAAAAACAACATGATAAATAATGATCTTGGACCAGCAACAGCACAAATGGCTCTCCAGCTATTCATCAAGGATTACCGATACACGTATCGTTGCCACAGGGGTGACACCCAAATACAGACTCGAAGGTCATTTGAGATAAGGAAATTGTGGGACCAGACTCATTCAAAGGCTGGATTGTTGGTTTCCGATGGAGGTCCAAATTTATATAACATTAGAAACCTCCACATACCTGAAGTATGCTTGAAGTGGGAATTAATGGATAAGGATTACCAGGGGCGATTGTGCAATCCGCTAAATCCATTTGTCAGTCACAAAGAGGTTGAATCAGTGAACAACGCTGTGATAATGCCATCACACGGTCCAGCCAAAACCATGGAATACGATGCTGTTGCAACAACGCACTCCTGGGT
			CCCTAAAAGAAATCGATCCATCTTGAACACAAGCCAGAGGGGAATACTTGAAGATGAGCAAATGTACCAAAAGTGCTGCAATCTATTTGAAAAGTTTTTCCCTAGCAGCTCATACAGGAGACCAGTTGGAATTTCCAGCATGGTGGAGGCCATGGTTTCCAGGGCCAGAATCGATGCACGAATTGACTTTGAATCTGGAAGGATAAAGGAAGAGGATTATGCTGAGATCATGAAGATCTGTTCCACCATTGAAGAACTCAGACGGCAAAAG---TAG
		</sequence>
		<sequence>
			<taxon idref="28059|swine|EastAsia|20040615|H1N2"/>
			ATGGATGTCAATCCGACTTTGCTTTTCCTGAAAGTGCCAGCACAAAATGCTATAAGCACAACATTCCCTTACACTGGAGACCCCCCTTACAGCCATGGGACAGGAACAGGATACACCATGGACACTGTGAACAGAACACATCAATATTCAGAGAAAGGAAAATGGACAATAAACACTGAAACTGGGGCACCACAATTAAATCCAATTGACGGGCCGCTGCCCGAAGACAATGAACCAACTGGTTACGCCCAAACGGATTGCGTCTTAGAAGCAATGGCATTCCTCGAAAAATCCCATCCTGGCATTTTTGAAAACTCATGTCTCGAAACAATGGAAGTCATTCAGCAAACACGAGTGGATAAACTAACGCAAGGCCGACAGACTTTCGACTGGACTTTGAATAGAAATCAACCTGCTGCAACAGCATTGGCCAACACAATAGAAGTGTTTAGATTAAACGGCCTAATAGCCAGTGAGTCAGGAAGGCTCATAGACTTCCTAAAAGACGTTGTGGAGTCAATGGACAAGGAAGAGATGGAAATAGTAACCCATTTCCAGAGAAAAAGGAGAGTGAGGGACAATATGACCAAGAAAATGATAACGCAAAGAACAATAGGTAAAAGGAAACAAAAATTGAATAAAAGAAGTTATCTAATCAGAGCATTGACCCTAAATACAATGACAAAAGATGCTGAAAGAGGGAAATTGAAAAGAAGGGCAATTGCCACCCCAGGGATGCAAATAAGGGGATTTGTGTATTTCGTTGAGACACTAGCGAGAAGTATTTGTGAAAAACTTGAGCAGTCAGGACTGCCGGTTGGAGGTAATGAAAAGAAGGCAAAGTTGGCAAATGTAGTACGAAAAATGATGACCAATTCTCAAGATACTGAACTCTCCTTTACTATCACTGGGGATAACACAAAATGGAATGAAAATCAAAATCCTCGAATGTTCTTAGCTATGATTACTTACATAACCAGAAATCAGCCCGAATGGTTCAGGAACGTTCTAAGTGTTGCTCCAATAATGTTCTCAAACAAGATGGCTAGGTTAGGTAAAGGCTACATGTTTGAGAGTAAAACCATGAAGCTTAGGACTCAGATATCTGCAGAGATGTTATCAGATATTGACATGAAATACTTTAATGATTCAACTAGGAAAAAAATTGAAAAAATCAGACCTCTCCTAGTAGAAGGATCTGCATCCTTGAGCCCTGGAATGATGATGGGTATGTTCAACATGTTGAGCACTGTGTTGGGTGTTTCCATTCTTAATCTCGGACAGAAAAAATACACGAAAACCTCTTATTGGTGGGACGGTCTCCAATCATCTGATGATTTTGCTCTAATTGTGAACGCACCCAATCATGAAGGGATTCAAGCAGGGGTTGACAGGTTTTATCGAACTTGCAAGTTACTCGGAATTAATATGAGCAAAAAGAAATCATACATAAATAGAACAGGCACGTTTGAATTCACAAGCTTTTTCTATCGCTATGGATTTGTCGCCAATTTCAGCATGGAGCTCCCTAGTTTTGGCGTATCTGGAATTAATGAGTCTGCAGACATGAGTATTGGAGTCACTGTCATCAAAAACAACATGATAAACAATGACCTGGGACCAGCAACAGCACAAATGGCTCTCCAGTTGTTCATCAAGGATTACCGCTACACATATCGCTGCCACAGGGGTGATACTCAAATACAAACTCGAAGGTCATTTGAAATAAGGAAACTGTGGGATCAGACTCGTTCAAAGGCTGGGTTATTGATCTCCGATGGAGGGCCAAATTTATACAATATTAGGAATCTTCACATACCTGAAGTTTGCTTGAAGTGGGAACTAATGGATAAAGATTACCAGGGGCGATTATGCAACCCGCTGAACCCATTTGTCAGCCATAAAGAAGTTGAATCAGTAAATAACGCTGTAGTAATGCCATCACATGGTCCGGCCAAAACTATGGAATACGACGCTGTTGCAACAACGCACTCCTGGGT
			TCCCAAAAGAAATAGATCCATCTTGAACACAAGCCAGAGAGGAATACTTGAAGATGAGCAGATGTACCAAAAGTGCTGCAATCTATTTGAAAAATTCTTCCCTAGCAGCTCGTATAGGAGACCAGTTGGAATTTCCAGTATGGTGGAGGCCATGGTTTCCAGGGCCCGAATCGATGCACGAATTGATTTCGAGTCTGGAAGGATAAACAAAGAGGATTATGCTGAGATCATGAAGATCTGTTCCACCATTGAAGAACTCAGACGGCAAAAG---TAG
		</sequence>
		<sequence>
			<taxon idref="28058|swine|EastAsia|20000615|H1N2"/>
			ATGGATGTCAATCCGACTTTGCTTTTCCTGAAAGTACCAGCACAAAATGCTATAAGCACAACGTTCCCTTACACTGGGGACCCCCCTTACAGCCATGGGACAGGGACAGGATACACCATAGACACTGTGAACAGAACACATCAATATTCAGAAAGAGGGAAATGGACAATAAACACAGAAACCGGGGCATCACAACTAAATCCAATTGATGGGCCGCTGCCCGAGGACAATGAGCCAACTGGTTACGCCCAAACTGATTGCGTCTTGGAAGCAATGGCGTTCCTCGAGAAATCCCATCCTGGCATTTTTGAAAACTCATGTCTTGAAACAATGGAAGTTATTCAGCAGACACGAGTGGACAAACTAACACAAGGCCGACAAACCTTCGACTGGACTCTGAATAGAAACCAACCTGCTGCAACAGCATTGGCCAACACAATAGAAGTGTTTAGATTAAACGGCCTAACAGTCAGTGAGTCTGGAAGGCTCATAGACTTCCTAAAGGATGTTATGGAGTCAATGGACAAGGAGGAAATAGAAATCGTAACCCACTTCCAAAGAAAAAGGAGGGTGAGGGATAATATGACTGGGAAAATGGTAACGCAAAGGACAATAGGTAAAAAGAAACAGAAATTGAGTAAAAGAAGTTATCTAATTAGAGCACTGACTCTAAATACAATGACAAAAGATGCTGAAAGAGGAAAATTGAAGAGAAGAGCGATTGCCACCCCAGGGATGCAAATACGGGGATTTGTATATTTCGTTGAGACACTAGCGAGGAGTATTTGTGAAAAACTTGAGCAATCAGGACTGCCGGTTGGAGGCAATGAAAAAAAGGCAAAGTTGGCAAATGTTGTACGAAAAATGATGACCAATTCTCAAGACACTGAACTCTCCTTCACCATCACTGGGGATAATACAAAATGGAATGAAAACCAAAATCCTCGAATGTTTTTAGCTATGATTACATACATAACCAGAAATCAGCCCGAATGGTTCAGAAATGTTCTAAGTGTTGCTCCAATAATGTTCTCGAACAAGATGGCTAGATTGGGTAAAGGCTACATGTTTGAGAGTAAAAACATGAAGCTTAGGACTCAGATACCTGCAGAGATGCTATCAGACATTGACCTGAAGTATTTTAATGATTTAACTAGGAAAAAAATTGAAAGAATCAGACCGCTCCTAATAGAAGGAGCTGCGTCTTTAAGCCCAGGAATGATGATGGGTATGTTTAACATGTTAAGCACTGTATTGGGTGTTTCCATTCTTAATCTTGGGCAGAAGAAATACACGAAGACCTCTTATTGGTGGGACGGCCTCCAATCGTCTGATGACTTTGCTCTAATTGTGAATGCACCTAATCATGAAGGGATTCAAGCAGGGGTTGACAGGTTCTATAGGACTTGTAAGCTACTAGGAATTAATATGAGCAAAAAGAAATCTTATATAAATAGAACAGGCACTTTTGAGTTCACAAGCTTTTTCTATCGTTATGGATTTGTTGCCAATTTCAGCATGGAGCTCCCTAGTTTTGGAGTTTCTGGAATTAATGAGTCTGCAGACATGAGTATTGGAATCACTGTCATCAAAAACAACATGATAAACAATGATCTTGGACCAGCAACAGCACAAATGGCTCTCCAGTTATTCATCAAGGATTATCGATACACATATCGCTGTCACAGAGGTGACACTCAAATACAAACTAGAAGGTCATTTGAAATAAGGAAACTGTGGGATCAGACCCGTTCAAAGGCTGGTTTGTTGATCTCCGATGGAGGGCCGAATTTATATAATATTAGGAATCTTCACATACCTGAAGTTTGCTTGAAGTGGGAATTAATGGATAAAGATTATCAGGGGCGATTGTGCAATCCGCTAAACCCATTTGTCAGCCATAAAGAGGTTGAATCAGTGAATAACGCTGTGATAATGCCTTCACATGGCCCAGCCAAAACTATGGAATACGATGCTGTTGCAACAACGCACTCCTGGGT
			TCCTAAAAGAAATCGATCCATCTTGAACACAAGCCAAAGAGGAATACTTGAAGACGAGCAAATGTACCAAAAGTGCTGCAATCTGTTTGAAAAGTTTTTCCCTAGTAGCTCATATAGAAGACCGGTTGGAATTTCCAGTATGGTGGAGGCCATGGTTTCCAGGGCCCGAATCGATGCACGGATTGATTTTGAATCTGGAAGAATAAAGGAAGAGGATTATGCTGAGATCATGAAGATCTGTTCCACCATTGAAGAACTCAGACGGCAAAAG---TAG
		</sequence>
		<sequence>
			<taxon idref="1001282|human|NorthAmerica|19760615|H1N1"/>
			ATGGATGTCAATCCGACTTTGCTTTTCCTGAAAGTGCCAGCACAAAATGCTATAAGCACAACGTTTCCTTACACTGGAGACCCCCCTTACAGCCATGGGACAGGAACAGGATACACCATGGATACTGTGAACAGAACACATCAGTACTCAGAAAAAGGAAAATGGACAATAAACACCGAAACTGGGGCACCACAACTAAATCCAATTGATGGACCGCTGCCCGAGGACAATGAACCAACTGGTTATGCCCAAACAGACTGCGTCTTGGAAGCAATGGCGTTCCTCGAGAAATCCCATCCCGGCATTTTTGAAAACTCATGTCTTGAAACAATGGAAGTTATTCAGCAAACACGGGTGGACAAACTAACGCAAGGCCGGCAAACTTTCGATTGGACTCTGAATAGGAACCAGCCTGCTGCAACAGCATTGGCCAACACAATAGAAGTGTTCAGATTAAACGGCCTCACGGCCAGTGAATCTGGAAGACTCATAGACTTCCTAAAGGATGTTATGGAGTCAATAGACAAAGAAGAAATGGAAATCGTAACTCATTTCCAGAGAAAAAGGAGGGTGAGGGACAATATGACTAAGAAAATGGTGACGCAAAGAACAATAGGTAAAAAGAAACAGAAATTAACTAAAAGAAGTTATCTAATTAGAGCATTGACCTTGAATACAATGACAAAAGATGCTGAAAGAGGAAAATTGAAAAGAAGAGCAATTGCCACCCCAGGGATGCAAATACGGGGATTCGTATATTTCGTTGAGACACTAGCGAGAAGTATTTGTGAAAAACTTGAGCAATCAGGACTGCCAGTTGGAGGCAATGAAAAGAAAGCCAAGTTGGCAAATGTTGTACGAAAAATGATGACCAATTCTCAGGACACTGAACTCTCCTTTACCATCACTGGAGATAATACAAAATGGAATGAAAATCAGAATCCTCGAATGTTTTTAGCTATGATTACATACATAACCAGAAATCAGCCCGAATGGTTCAGAAATGTTCTAAGTGTTGCTCCAATAATGTTCTCGAACAAGATGGCTAGATTGGGTAAAGGATACATGTTTGAGAGTAAAAACATGAAGCTTAGGACTCAGATACCTGCAGAGATGCTATCAGGCATTGACCTGAGGTATTTTAATGATTCAACTAGGAAAAAAATTGAAAAAATCCGACCGCTCTTAATAGAGGGAGCTGCGTCTTTAAGCCCTGGAATGATGATGGGTATGTTTAACATGTTAAGCACTGTGTTGGGTGTTTCCATTCTTAACCTTGGACAAAAGGAGTACACGAAGACTGCTTACTGGTGGGACGGTCTCCAATCGTCTGATGATTTTGCTCTGATTGTGAACGCACCCAATCATGAAGGGATTCAAGCAGGGGTTGACAGGTTTTATCGAACTTGTAAGCTACTCGGAATTAATATGAGCAAAAAGAAATCTTACATAAATAGAACAGGCACCTTTGAATTCACAAGCTTTTTCTATCGTTATGGATTTGTTGCCAATTTCAGCATGGAGCTTCCTAGTTTTGGAGTATCTGGAATTAATGAGTCTGCAGACATGAGTATTGGAGTTACTGTCATCAAAAACAACATGATAAACAATGATCTTGGACCAGCAACAGCACAAATGGCTCTCCAGTTATTCATCAAAGATTACCGATACACGTATCGCTGCCACAGGGGTGATACTCAAATACAAACTCGAAGGTCATTTGAAATAAGGAAATTGTGGGATCAAACTCGTTCTAAGGCTGGATTGTTGATTTCCGATGGAGGCCCCAATTTATATAATATTAGGAATCTCCACATTCCTGAAGTCTGCTTGAAGTGGGAATTAATGGATAAAGATTACCAGGGGCGATTGTGCAATCCGCTAAACCCATTTGTCAGCCATAAAGAGATTGAATCAGTGAATAATGCAGTAGTAATGCCATCACATGGTCCAGCCAAAACCATGGAATACGACGCTGTTGCCACAACGCACTCCTGGGT
			TCCTAAAAGAAATCGATCCATCTTGAACACAAGCCAGAGAGGAATACTTGAAGACGAGCAAATGTACCAAAAGTGCTGTAACCTATTTGAAAAGTTCTTCCCTAGCAGCTCATATAGGAGACCAGTTGGAATTTCCAGTATGGTGGAGGCCATGGTTTCCAGGGCCCGAATCGATGCACGAATTGATTTTGAATCTGGAAGAATAAAGAAAGAGGATTTCGCTGAGATCATGAAGATCTGTTCCACCATTGAAGATCTCAGACGGCAAAAG---TAG
		</sequence>
		<sequence>
			<taxon idref="1000475|swine|NorthAmerica|20030615|H1N1"/>
			ATGGATGTCAATCCGACTTTGCTTTTCCTGAAAGTGCCAGCACAAAATGCTATAAGCACAACGTTTCCTTACACTGGAGACCCCCCTTACAGTCATGGGACAGGAACAGGATACACTATTGATACTGTGAACAGAACACACCAGTACTCGGAAAGAGGTAAATGGACGATAAACACAGAAACCGGTGCACCACAACTAAATCCAATTGATGGGCCGCTACCAGAGGACAATGAACCAACTGGTTATGCCCAAACAGACTGCGTCTTGGAAGCAATGGCGTTTCTCGAGAAATCTCATCCCGGCATTTTTGAAAACTCATGTCTTGAAACGATGGAAGTTATTCAGCAAACACGAGTGGACAAACTAACGCAAGGCCGGCAAACTTTCGATTGGACTCTGAATAGGAATCAGCCTGCTGCAACAGCATTGGCCAACACAATAGAAGTGTTCAGATTAAACGGCCTCACGACCAGTGAATCTGGAAGGCTCATAGACTTCCTAAAAGATGTTATGGAGTCAATGGAGAAAGAAGAAATGGAAATCGTAACCCATTTCCAGAGAAAAAGGAGAGTGAGGGACAATATGACTAAGAAAATGGTGACGCAAAGAACTATAGGTAAAAAGAAACAGAAGTTAAATAGAAGGGGTTATCTAATCAGAGCATTGACTTTGAACACAATGACTAAAGACGCTGAAAGAGGAAAATTGAAAAGAAGAGCAATTGCCACCCCAGGGATGCAAATAAGGGGGTTCGTATATTTCGTTGAGACACTAGCAAGGAGTATTTGTGAAAAACTTGAACAATCAGGACTGCCAGTTGGAGGTAATGAAAAGAAAGCCAAATTGGCAAATGTTGTACGAAAGATGATGACCAATTCCCAGGACACGGAGCTCTCCTTTACCATCACTGGAGATAACACCAAATGGAACGAAAATCAGAACCCTCGGATGTTTTTGGCCATGATCACATATATAACCAGAAATCAGCCCGAATGGTTCAGAAATGTTCTAAGTATTGCTCCAATAATGTTCTCAAACAAGATGGCTAGATTGGGTAAAGGATACATGTTTGAGAGCAAAAACATGAAACTTAGGACTCAGATACCTGCAGAGATGCTGTCAAGCATTGACCTGAGGTACTTTAATGATTCAACCAGGAGAAAAATTGAAAAGATCCGACCGCTCTTAATAGAGGGAGCTGCGTCTTTAAGCCCTGGAATGATGATGGGTATGTTTAATATGTTAAGCACTGTGTTGGGTGTTTCCATTCTTAACCTTGGACAGAAGGAGTACACGAAGACTTCTTATTGGTGGGACGGTCTCCAATCGTCTGATGATTTTGCTCTGATTGTAAATGCACCCAATCATGAAGGGATTCAAGCAGGAGTTGACAGATTTTACCGAACTTGTAAGCTACTCGGAATTAATATGAGCAAAAAGAAATCTTACATAAATAGAACAGGCACTTTTGAATTCACAAGTTTTTTCTATCGTTATGGATTTGTTGCCAATTTCAGCATGGAGCTTCCTAGTTTTGGAGTATCTGGAATTAATGAATCTGCAGACATGAGCATTGGAGTTACTGTCATCAAAAATAACATGATAAACAATGATCTTGGACCGGCAACAGCACAAATGGCTCTCCAGTTGTTCATCAAAGATTACCGATACACGTATCGCTGTCACAGGGGTGATACTCAAATACAAACACGAAGGTCATTTGAAATAAAGAAATTGTGGGATCAGACCCGTTCCAAGGCTGGATTGTTGGTTTCCGATGGAGGGCCCAATCTATATAATATTAGGAATCTCCACATTCCTGAAGTCTGCTTGAAGTGGGAACTAATGGATAAAGATTATCAGGGGCGATTATGTAATCCGCTAAATCCATTTGTCAGCCACAAAGAAGTTGAATCAGTGAACAATGCAATAGTAATGCCATCACACGGTCCGGCCAAAACCATGGAATATGACGCTGTTGCAACAACACACTCCTGGGT
			TCCTATGAGAAACCGATCCATCTGCAATAGTAATGCCATCACACGGTCCGGCCAAAACCATGGAATATGCGCTGTTGCAACAACACACTCCTGGGTTCCTATTTTGAACACAAGTCAGAGAGGAATACTTGAAGATGAGCAAATGTACCAGAAATGCTGCAATCTGGTGGAGGCCATGGTTTCCAGGGCCCGAATTGATGCACGAATTGATTTTGAATCTGGAAGGATAAAGAAAGAGGATTTCGCTGAGATCATGATCAGACGGCAAAAG---TAG
		</sequence>
		<sequence>
			<taxon idref="1009932|swine|EastAsia|20010327|H1N1"/>
			ATGGACGTCAATCCGACTTTACTTTTTCTGAAAGTGCCAGCACAAAATGCTATAAGCACAACGTTTCCTTACACTGGAGACCCCCCTTACAGCCATGGGACAGGAACAGGATACACTATGGATACTGTGAACAGAACACATCAGTACTCAGAAAGAGGAAAATGGACAATAAATACCGAAACTGGTGCACCACAGCTAAATCCAATTGATGGACCATTGCCTGAGGACAATGAACCAACTGGTTATGCCCAAACAGACTGTGTTTTAGAAGCAATGGCGTTCCTTGAGAAATCCCATCCTGGCATCTTTGAAAACTCATGTCTTGAAACGATGGAGGTTGTCCAGCAAACACGGGTGGACAAACTAACACAAGGACGGCAAACCTTCGATTGGACTCTGAATAGGAATCAGCCTGCTGCAACGGCATTGGCCAACACAATAGAGGTGTTCAGATTGAACGGCCTCACGACCAGTGAGTCTGGAAGGCTCATAGACTTCCTGAAAGATGTTATGGATTCAATGGACAAAGAAGAAATGGAAATTGTAACCCATTTCCAGAGAAAAAGGAGAGTGAGGGACAATATGACCAAGAAAATGGTGACGCAAAGAACTATAGGCAAAAAGAAACAGAAGTTAAATAAAAAGGCTTACCTGATTAGGGCATTGACTTTGAACACAATGACTAAAGACGCTGAAAGAGGGAAATTGAAAAGGAGAGCAATTGCCACCCCAGGGATGCAAATAAGGGGGTTTGTATATTTCGTTGAGACGCTAGCAAGAAGTATTTGTGAAAAGCTTGAGCAATCAGGGTTGCCAGTTGGTGGCAATGAAAAGAAAGCCAAATTGGCAAACGTTGTTCGAAAGATGATGACCAATTCCCAGGACACGGAGCTCTCCTTTACAATCACTGGAGATAACACAAAATGGAATGAAAATCAGAACCCTCGAATGTTTTTAGCTATGATTACATACATAACCAGAAATCAACCCGAGTGGTTCAGAAATGTTTTGAGTGTTGCCCCAATAATGTTCTCTAATAAGATGGCTAGATTGGGTAAAGGATACATGTTTGAGAGTAAAAACATGAAACTTAGGACTCAGATACCTGCCGAGATGCTGTCAAGCATTGACCTGAGGTACTTTAATGACTCAACCAGGAAAAAAATTGAAAAAATCCGACCACTCTTAATAGAAGGAGCTGCGTCCTTAAGCCCTGGAATGATGATGGGTATGTTCAATATGTTAAGCACTGTGTTGGGTGTTTCCATTCTTAATCTTGGACAGAAAGGGTATACGAAGACTTCTTATTGGTGGGACGGTCTTCAATCGTCTGATGATTTTGCCCTGATAGTAAACGCACCCAATCATGAAGGGATTCAAGCAGGAGTAGACAGATTTTACCGGACTTGTAAACTACTCGGAATTAATATGAGCAAAAAGAAGTCTTACATAAATAGGACAGGCACTTTTGAGTTCACTAGTTTTTTCTATCGTTATGGATTTGTTGCCAATTTCAGCATGGAGCTTCCTAGTTTTGGAGTATCTGGAATTAATGAGTCTGCAGACATGAGCATTGGAATTACTGTCATCAAAAACAACATGATAAACAATGACCTTGGACCGGCAACAGCACAAATGGCTCTCCAGTTGTTCATCAAAGATTACCGATACACGTATCGTTGTCACAGGGGGGATACTCAAATACAAACACGAAGGTCATTTGAAATAAAGAAATTATGGGACCAGACCCATTCTAAGGCTGGATTGTTGGTTTCCGATGGAGGCCCCAATCTATATAATATTAGAAATCTCCACATTCCTGAAGTCTGCTTGAAATGGGAGCTAATGGATAAGGATTATCAGGGGCGATTGTGCAATCCTTTAAATCCATTTGTCACCCACAAAGAAATTGAATCAGTGAATAATGCAGTAGTAATGCCATCACATGGTCCAGCCAAAATCATGGAATATGACGCTGTTGCCACAACACATTCATGGGT
			TCCTAAGAGAAACCGATCCATCTTAAACACAAGTCAGAGAGGAATACTTGAAGACGAGCAAATGTACCAAAAATGCTGTAACCTATTTGAAAAATTCTTCCCTAGCAGCTCATATAGGAGACCTGTCGGAATTTCCAGTATGGTGGAGGCCATGGTTTCCAGGGCCCGAATTGATGCACGAATTGATTTTGAGTCTGGAAGGATAAAGAAAGATGATTTCGCCGAGATCATGAAGATCTGTTCCACCATTGAAGATCTCAGACGGCAAAAT---TAG
		</sequence>
		<sequence>
			<taxon idref="1009957|swine|EastAsia|20000915|H1N1"/>
			ATGGACGTCAATCCGACTTTACTTTTCCTGAAAGTGCCAGCACAAAATGCTATAAGCACAACGTTTCCTTACACTGGAGACCCCCCCTACAGCCATGGGACAGGAACAGGATACACTATGGATACCGTGAACAGAACCCATCAGTACTCAGAAAGAGGTAAATGGACAATAAACACTGAAACTGGTGCGCCACAACTAAATCCAATTGATGGACCGCTGCCTGAGGACAATGAACCAAATGGTTATGCCCAAACAGATTGCGTTTTAGAAGCAATGGCGTTCCTCGAGAAGTCCCATCCCGGCATCTTTGAAAACTCATGTCTTGAAACGATGGAGGTTGTTCAGCAAACACGGGTAGACAAACTAACGCAAGGACGGCAAACCTTCGATTGGACTCTGAATAGGAATCAGCCTGCTGCAACAGCATTAGCCAACACAATAGAAGTGTTCAGATTGAACGGCCTCATGACCAGTGAGTCTGGGAGGCTCATAGACTTCCTGAAAGATGTTATGGATTCAATGGACAAAGAAGAAATGGAGATTGTAACCCATTTCCAAAGAAAAAGGAGGGTGAGGGACAATATGACTAAGAAAATGGTGACGCAAAGAACTATAGGTAAAAAGAAACAGAAGTTAAATAGAAGGGGTTACCTGATTAGGGCATTAACTTTGAACACAATGACTAAAGACGCTGAAAGAGGAAAATTGAAAAGAAGAGCAATTGCCACCCCAGGGATGCAAATAAGGGGGTTCGTATATTTCGTTGAGACACTAGCAAGAAGTATTTGTGAAAAACTTGAACAATCAGGGCTGCCAGTTGGTGGTAATGAAAAGAAAGCCAAATTGGCAAATGTTGTGCGAAAGATGATGACCAGTTCCCAAGACACGGAGCTCTCCTTTACCATCACTGGAGATAACACCAAATGGAATGAAAATCAGAATCCTCGAATGTTTTTAGCTATGATTACATACATAACCAGAAATCAACCCGAATGGTTCAGAAATGTTTTAAGTGTTGCCCCAATAATGTTCTCGAACAAGATGGCTAGATTGGGTAAAGGATACATGTTTGAGAGTAAAAACATGAAACTTAGGACCCAGATACCTGCAGAGATGCTGTCAAGCATTGACCTGAGGTACTTTAATGATTCAACCAGGAAAAAAATTGAAAAAATCCGACCGCTCTTAATAGAGGGAGCTGCTTCTTTAAGCCCTGGAATGATGATGGGTATGTTTAATATGTTAAGCACTGTGTTGGGTGTTTCCATTCTTAATCTTGGACAGAAAGAGTACACGAAGACTTCTTATTGGTGGGACGGTCTTCAATCGTCTGATGATTTTGCTCTGATTGTAAACGCACCCAATCATGAAGGGATTCAAGCAGGAGTTGACAGATTTTACCGAACCTGTAAGCTACTCGGAATTAATATGAGCAAAAAGAAATCTTACATAAATAGAACAGGCACTTTTGAATTCACAAGTTTTTTCTACCGTTATGGATTTGTTGCCAATTTCAGCATGGAGCTTCCTAGTTTTGGAGTATCTGGTATTAATGAATCTGCAGACATGAGCATTGGAATTACTGTCATCAAAAATAACATGATAAACAATGATCTTGGACCGGCAACAGCACAAATGGCTCTCCAATTGTTCATCAAAGATTACCGGTACACATATCGCTGTCACAGGGGGGATACTCAAATACAAACACGAAGGTCATTTGAAATAAAGAAATTATGGGATCAGACCCGTTCTAAGGCTGGATTGTTGGTCTCCGATGGAGGCCCCAATCTATACAATATTAGGAATCTCCACATTCCTGAAGTCTGCTTGAAGTGGGAACTAATGGATAAGGATTATCAGGGTCGATTATGCAATCCGCTAAACCCGTTTGTCAACCACAAAGAAATTGAATCTGTGAATAATGCAGTAGTAATGCCATCACATGGTCCGGCTAAAACCATGGAATATGACGCTGTTGCCACAACACATTCGTGGGT
			TCCTAAGAGAAACCGATCAATCTTGAACACAAGCCAGAGAGGAATACTTGAAGACGAGCAAATGTACCAAAAATGCTGTAACCTATTTGAAAAATTCTTCCCTAGCAGCTCATATAGGAGACCAGTCGGAATTTCCAGTATGGTGGAGGCCATGGTTTCCAGGGCCCGAATTGATGCACGAATTGATTTTGAGTCTGGAAGGATAAAGAAGGAGGATTTCGCTGAGATCATGAAGATCTGTTCCACCATTGAAGATCTCAGACGGCAAAAG---TAG
		</sequence>
		<sequence>
			<taxon idref="1002167|swine|EastAsia|20050715|H1N1"/>
			ATGGATGTCAATCCGGCTTTACTTTTCCTGAAAGTGCCAGCGCAAAATGCTATAAGCACAACGTTTCCTTACACTGGAGACCCCCCTTACAGTCATGGGACTGGAACAGGATACACTATGGATACTGTGAACAGAACACATCAGTACTCGGAGAGAGGAAAATGGACAATAAACACCGAAACTGGTGCGCCACAACTAAATCCAATTGATGGGCCGCTGCCTGAGGATAATGAACCAACTGGTTATGCCCAAACAGACTGCGTTTTAGAAGCAATGGCATTCCTCGAGAAATCCCATCCAGGAATCTTTGAAAACTCATGTCTTGAAACGATGGAGGTTGTTCAACAAACACGGGTAGACAAACTAACACAAGGACGGCAAACCTTCGATTGGACTCTGAATAGGAATCAGCCTGCTGCAACAGCATTAGCCAACACAATAGAAGTGTTCAGACTGAACGGGCTCACGACCAGTGAATCTGGAAGGCTCATAGACTTCCTGAAAGATGTTATGGATTCAATGGACAAAGAAGAAATGGAAATTGTGACCCATTTCCAGAGAAAAAGGAGAGTGAGGGACAATATGACTAAGAAAATGGTGACGCAAAGAACCATAGGTAAAAAGAAACAGAAATTAAATAGAAAGGGTTATCTGATTAGGGCATTAACTTTGAACACAATGACTAAAGACGCTGAAAGAGGAAAATTGAAAAGAAGAGCAATTGCCACCCCAGGGATGCAAATAAGGGGATTCGTATATTTCGTTGAGACACTAGCAAGAAGTATTTGTGAAAAACTTGAACAATCAGGGCTGCCAGTTGGTGGTAATGAAAAGAAAGCCAAATTGGCAAATGTTGTGCGAAAGATGATGACCAATTCCCAGGACACAGAGCTTTCCTTTACCATCACTGGAGACAATACCAAATGGAATGAAAATCAGAATCCTCGGATGTTTTTAGCTATGATTACATACATAACCAGAAATCAACCCGAATGGTTCAGGAATGTTTTAAGTGTTGCCCCAATAATGTTCTCGAACAAGATGGCTAGATTGGGTAAAGGATACATGTTTGAGAGTAAAAACATGAAACTTAGAACTCAAATACCCGCAGAGATGCTATCAAGCATTGACCTAAGGTACTTTAATGATTCAACCAGGAAAAAAATTGAAAAAATCCGACCGCTCTTAATAGAGGGAGCTGCTTCCTTAAGCCCTGGAATGATGATGGGTATGTTTAATATGTTAAGCACTGTGTTGGGTGTTTCCATTCTTAATCTTGGACAGAGAGAATACACGAAGACTTCTTATTGGTGGGACGGTCTTCAATCGTCTGATGATTTTGCTCTGATTGTAAACGCACCCAATTATGAAGGGATTCAAGCAGGGGTTGACAGATTTTACCGGACTTGTAAGCTACTCGGAATTAATATGAGCAAAAAGAAATCTTACATAAATAGAACAGGCACCTTTGAATTCACAAGTTTTTTCTACCGTTATGGGTTTGTTGCAAATTTCAGCATGGAGCTGCCCAGCTTTGGAGTATCTGGAATTAATGAATCTGCAGACATGAGCATTGGGATTACTGTCATCAAAAATAACATGATAAACAATGATCTTGGGCCGGCAACAGCACAAATGGCTCTCCAGTTGTTCATCAAAGATTACCGATACACATATCGCTGTCACAGGGGTGATACTCAAATACAAACACGAAGATCATTTGAAATAAAGAAATTATGGGATCAGACCCGTTCTAAGGCTGGATTGTTAGTTTCCGATGGAGGCCCTAATCTGTATAATATTAGGAATCTCCACATTCCTGAAGTCTGCTTGAAATGGGAACTAATGGACAAGGATTATCAGGGGCGATTATGCAATCCGCTAAATCCATTTGTCGGCCACAAGGAAATTGAATCAGTGAATAATGCAGTGGTAATGCCATCACACGGTCCGGCTAAAACCATGGAGTATGACGCTGTTGCCACAACACATTCATGGGT
			TCCTAAGAGAAACCGATCAATTTTGAACACAAGCCAGAGAGGAATACTTGAAGACGAGCAAATGTATCAAAAATGCTGCAACCTATTTGAAAAATTCTTCCCTAGCAGCTCTTATAGGAGACCTGTCGGAATTTCCAGTATGGTGGAGGCCATGGTTTCCAGGGCCAGAATTGATGCACGAATTGATTTTGAGTCTGGAAGGATAAAGAAAGAGGATTTCGCTGAGATCATGAAGATCTGTTCCACCATTGAAGATCTCAGACGGCAAAAG---TAG
		</sequence>
		<sequence>
			<taxon idref="1007002|swine|EastAsia|20090604|H1N1"/>
			ATGGATGTCAATCCGACTTTACTTTTCCTGAAAGTGCCAGCGCAAAATGCTATAAGCACAACGTTTCCTTACACTGGAGACCCCCCTTACAGTCATGGGACTGGAACAGGATACACTATGGATACTGTGAACAGAACACATCAGTACTCGGAGAGAGGAAAATGGACAATAAACACCGAAACTGGTGCGCCACAACTAAATCCAATTGATGGGCCGCTGCCTGAGGATAATGAACCAACTGGTTATGCCCAAACAGACTGCGTTTTAGAAGCAATGGCATTCCTCGAGAAATCCCATCCAGGAATCTTTGAAAACTCATGTCTTGAAACGATGGAGGTTGTTCAACAAACACGGGTAGACAAACTAACACAAGGACGGCAACCCTTCGATTGGACTCTGAATAGGAATCAGCCTGCTGCAACAGCATTAGCCAACACAATAGAAGTGTTCAGACTGAACGGGCTCACGACCAGTGAATCTGGAAGGCTCATAGACTTCCTGAAAGATGTTATGGATTCAATGGACAAAGAAGAAATGGAAATTGTGACCCATTTCCAGAGAAAAAGGAGAGTGAGGGACAATATGACTAAGAAAATGGTGACGCAAAGAACCATAGGTAAAAAGAAACAGAAATTAAATAGAAAGGGTTATCTGATTAGGGCATTAACTTTGAACACAATGACTAAAGACGCTGAAAGAGGAAAATTGAAAAGAAGAGCAATTGCCACCCCAGGGATGCAAATAAGGGGATTCGTATATTTCGTTGAGACACTAGCAAGAAGTATTTGTGAAAAACTTGAACAATCAGGGCTGCCAGTTGGTGGTAATGAAAAGAAAGCCAAATTGGCAAATGTTGTGCGAAAGATGATGACCAATTCCCAGGACACAGAGCTTTCCTTTACCATCACTGGAGACAATACCAAATGGAATGAAAATCAGAATCCTCGGATGTTTTTAGCTATGATTACATACATAACCAGAAATCAACCCGAATGGTTCAGGAATGTTTTAAGTGTTGCCCCAATAATGTTCTCGAACAAGATGGCTAGATTGGGTAAAGGATACATGTTTGAGAGTAAAAACATGAAACTTAGAACTCAAATACCCGCAGAGATGCTATCAAGCATTGACCTAAGGTACTTTAATGATTCAACCAGGAAAAAAATTGAAAAAATCCGACCGCTCTTAATAGAGGGAGCTGCTTCCTTAAGCCCTGGAATGATGATGGGTATGTTTAATATGTTAAGCACTGTGTTGGGTGTTTCCATTCTTAATCTTGGACAGAGAGAATACACGAAGACTTCTTATTGGTGGGACGGTCTTCAATCGTCTGATGATTTTGCTCTGATTGTAAACGCACCCAATTATGAAGGGATTCAAGCAGGAGTTGACAGATTTTACCGGACTTGTAAGCTACTCGGAATTAATATGAGCAAAAAGAAATCTTACATAAATAGAACAGGCACCTTTGAATTCACAAGTTTTTTCTACCGTTATGGATTTGTTGCAAATTTCAGCATGGAGCTTCCTAGTTTTGGAGTATCTGGAATTAATGAATCTGCAGACATGAGCATTGGGATTACTGTCATCAAAAATAACATGATAAACAATGATCTTGGGCCGGCAACAGCACAAATGGCTCTCCAGTTGTTCATCAAAGATTACCGATACACGTATCGCTGCCACAGGGGTGATACTCAAATACAAACACGAAGATCATTTGAAATAAAGAAATTATGGGATCAGACCCGTTCTAAGGCTGGATTGTTAGTTTCCGATGGAGGCCCTAATCTGTATAATATTAGGAATCTCCACATTCCTGAAGTCTGCTTGAAATGGGAACTAATGGACAAGGATTATCAGGGGCGATTATGCAATCCGCTAAATCCATTTGTCGGCCACAAGGAAATTGAATCAGTGAATAATGCAGTGGTAATGCCATCACATGGTCCGGCTAAAACCATGGAGTATGACGCTGTTGCCACAACACATTCATGGGT
			TCCTAAGAGAAACCGATCAATTTTGAACACAAGCCAGAGAGGAATACTTGAAGACGAGCAAATGTATCAAAAATGCTGCAACCTATTTGAAAAATTCTTCCCTAGCAGCTCTTATAGGAGACCTGTCGGAATTTCCAGTATGGTGGAGGCCATGGTTTCCAGGGCCAGAATTGATGCACGAATTGATTTTGAATCTGGAAGGATAAAGAAAGAGGATTTCGCTGAGATCATGAAGATCTGTTCCACCATTGAAGATCTCAGACGGCAAAAG---TAG
		</sequence>
		<sequence>
			<taxon idref="1009901|swine|EastAsia|19791228|H1N1"/>
			ATGGATGTCAATCCGACTTTGCTTTTCCTGAAAGTGCCAGCACAAAATGCTATAAGCACAACGTTCCCTTACACTGGAGACCCCCCCTACAGCCATGGGACAGGAACAGGATACACCATGGATACTGTGAACAGAACACATCTGTATTCAGAAAGAGGGAAATGGACAACAAACACTGAAACTGGAGCACCACAGCTGAATCCAATTGATGGACCACTGCCCGAGGACAATGAACCAACTGGTTATGCCCAAACAGACTGTGTCCTGGAAGCAATGGCATTCCTTGAGAAATCCCATCCCGGTATTTTTGAAAACTCATGTCTTGAAACAATGGAAGTTGTCCAACAAACACGGGTGGACAAACTAACGCAAGGCCGGCAAACTTTCGACTGGACTCTGAATAGGAACCAGCCTGCTGCAACAGCATTGGCCAATACAATAGAAGTGTTCAGATTGAACGGCCTCACGGCCAATGAATCTGGAAGGCTCATAGACTTCCTAAAGGATGTTATGGAGTCAATGGACAAAGAAGAAATGGAAATCGTAACCCATTTCCAGAGAAAAAGGAGGGTGAGGGACAACATGACTAAGAAAATGGTGACGCAAAGAACAATAGGTAAAAAGAAGCAGAAGCTAAATAAAAGAAGTTATATAATCAGAGCATTGACTTTGAACACAATGACAAAAGATGCTGAAAGAGGGAAGTTAAAAAGGAGAGCAATTGCCACCCCAGGGATGCAAATACGGGGATTCGTATATTTCGTTGAGACACTTGCGAGAAGTATTTGTGAAAAACTTGAACAATCAGGACTGCCAGTTGGAGGCAATGAAAAGAAAGCCAAGTTGGCAAATGTTGTACAAAAAATGATGACCAATTCTCAGGATACTGAACTCTCCTTTACCATCACTGGAGATAATACCAAATGGAATGAAAATCAAAATCCTCGGATGTTTTTAGCTATGATTACATACATAACCAGAAATCAGCCTGAATGGTTCAGAAACGTCTTAAGTATTGCTCCAATAATGTTCTCGAACAAGATGGCTAGATTGGGTAAAGGATACATGTTTGAGAGTAAAAACATGAAGCTTAGGACTCAGATACCTGCAGAGATGCTATCAGGCATTGACCTGAGGTATTTTAATGATTCAACTAGGAAGAAAATTGAAAAAATCCGACCGCTTTTAATAGATGGAGCTGCATCTTTAAGCCCCGGAATGATGATGGGTATGTTTAACATGTTAAGTACCGTATTGGGTGTTTCAATTCTTAATCTTGGACAAAAAGAATACACCAAGACTACTTACTGGTGGGACGGTCTCCAATCTTCTGATGATTTTGCTCTGATTGTTAACGCACTCAATCACGAAGGAATCCAAGCGGGAGTTGACAGGTTTTATCGAACCTGTAAGCTACTCGGAATTAACATGAGCAAAAAGAAATCTTACATAAATAGAACAGGCACCTTTGAATTCACAAGCTTTTTCTATCGTTATGGATTTGTTGCTAATTTCAGCATGGAGCTTCCTAGTTTTGGAGTGTCTGGAATTAATGAGTCTGCAGACATGAGTATTGGAGTTACTGTAATCAAAAACAATATGATAAACAATGATCTTGGACCAGCAACAGCACAAATGGCCCTCCAGCTGTTTATCAAAGATTACCGGTACACGTATCGCTGCCACAGGGGTGATACCCAAATACAAACTCGAAGGTCATTTGAAATTAAGAAGTTGTGGGATCAAACCCATTCTAAGGCTGGATTGTTGGTTTCTGATGGAGGCCCCAATTTATACAATATTAGGAATCTCCACATTCCTGAAGTCTGCTTGAAGTGGGAATTAATGGATAAAGATTACCAGGGGCGGTTGTGCAATCCGCTAAATCCATTTGTCAGCCATAAAGAGATTGAATCAGTGAATAATGCGGTAGTAATGCCGTCACATGGTCCAGCCAAAACCATGGAATACGACGCTGTTGCCACAACGCACTCATGGGT
			TCCTAAGAGAAATCGATCTATCTTGAACACGAGCCAGAGAGGAATACTTGAAGACGAGCAAATGTATCAAAAATGTTGTAACCTATTTGAAAAGTTCTTCCCTAGCAGTTCATATAGAAGACCAGTCGGGATTTCCAGTATGGTGGAGGCCATGGTTTCCAGGGCCCGAATCGATGCACGAATTGATTTTGAATCTGGAAGGATAAAGAAAGAGGATTTCGCCGAGATCATGAAGATCTGTTCCACCATTGAAGATCTCAGACGGCAAAAG---TAG
		</sequence>
		<sequence>
			<taxon idref="1000762|swine|NorthAmerica|19770615|H1N1"/>
			ATGGATGTCAATCCGACTTTGCTTTTCCTGAAAGTGCCAGCACAAAATGCTATAAGCACAACATTCCCTTACACTGGAGACCCCCCTTACAGCCATGGGACAGGAACAGGATACACCATAGATACTGTGAACAGGACACATCAGTACTCAGAAAAAGGAAAATGGACAATAAACACCGAAACTGGGGCACCACAACTAAACCCAATTGATGGACCACTGCCTGAGGATAATGAACCAACTGGTTATGCCCAAACAGACTGTGTCCTGGAAGCGATGGCGTTCCTTGAGAAATCCCACCCTGGTATTTTTGAAAACTCATGTCTTGAAACGATGGAAGTTGTTCAGCAAACACGAGTAGACAAACTAACGCAAGGCCGGCAGACTTTCGACTGGACTCTTAATAGGAACCAGCCTGCTGCAACAGCATTGGCCAACACAATAGAGGTGTTCAGATTGAACGGTCTCACGGCCAGCGAGTCTGGAAGACTCATAGACTTCCTAAAGGATGTTATGGAATCGATGGACAAAGAAGAAATGGAAATCGTAACTCATTTCCAGCGAAAAAGGAGAGTGAGGGACAATATGACTAAGAAAATGGTAACGCAAAGGACAATCGGTAAAAAGAAGCAGAAGTTAAATAAGAGAAGTTATATAATTAGAGCATTGACCTTGAACACAATGACAAAAGATGGTGAAAGGGGGAAGTTGAAAAGGAGGGCAATTGCCACCCCAGGAATGCAAATACGAGGATTCGTATATTTCGTTGAGACACTAGCACGGAGTATTTGTGAAAAACTTGAACAATCAGGATTACCAGTTGGGGGCAATGAAAAGAAAGCCAAACTGGCAAATGTTGTACGAAAAATGATGACCAACTCTCAAGACACTGAACTCTCCTTTACTATCACTGGGGATAATACTAAATGGAATGAAAATCAGAATCCTCGTATGTTTTTAGCTATGATCACATACATGACCAGAAATCAGCCCGAATGGTTCAGAAATGTTCTAAGTATTGCTCCAATAATGTTCTCAAACAAGATGGCTAGATTGGGTAAAGGATACATGTTCGAGAGCAAGAACATGAAGCTTAGAACTCAGATACCTGCAGAGATGTTATCAGGCATTGACCTGAGGTATTTTAATGATTCAACTAGGAAGAAAATTGAAAAAATTCGACCGCTCTTAATAGATGGAGCTGCGTCTTTGAGCCCTGGAATGATGATGGGGATGTTTAATATGTTAAGCACCGTGTTGGGTGTCTCCATTCTTAATCTTGGGCAGAAGGAATACACCAAGACTGCTTACTGGTGGGATGGTCTTCAATCTTCTGATGATTTTGCTCTGATTGTGAACGCACCCAATCATGAGGGAATTCAAGCAGGAGTTGACAGGTTTTATCGAACCTGTAAGCTACTCGGAATTAACATGAGCAAAAAGAAATCCTACATAAATAGAACAGGCACATTTGAATTCACAAGTTTTTTCTACCGTTATGGGTTTGTTGCCAATTTCAGCATGGAGCTTCCTAGCTTTGGAGTATCTGGAATTAATGAGTCTGCAGACATGAGTATTGGAGTCACTGTCATCAAAAACAATATGATAAACAATGATCTTGGACCAGCAACAGCACAAATGGCCCTTCAGTTGTTCATCAAGGACTACCGGTACACATACCGCTGCCACAGGGGTGATACTCAAATACAAACTCGAAGGTCGTTTGAAATAAAGAAATTGTGGGACCAAACCCATTCCAAGGCTGGATTGTTGGTTTCCGATGGAGGTCCCAATTTATACAATATTAGGAATCTCCACATTCCAGAAGTTTGCTTAAAGTGGGAATTGATGGATAAAGATTACCAAGGGCGATTGTGCAATCCACTGAACCCATTTGTCAGCCATAAGGAGATTGAATCAGTGAATAATGCGGTAATAATGCCGTCACATGGTCCAGCCAAAACCATGGAATACGACGCTGTTGCCACAACGCACTCCTGGGT
			TCCTAAAAGGAATCGATCCATCTTGAACACTAGTCAGAGAGGGATACTTGAGGACGAGCAAATGTACCAAAAATGCTGTAACCTATTTGAAAAGTTCTTCCCTAGCAGCTCATATAGGAGACCAGTTGGGATTTCCAGTATGGTGGAGGCCATGGTTTCCAGGGCCCGAATCGATGCACGAATTGATTTCGAATCTGGAAGGATAAAGAAAGAGGATTTCGCAGAGATCATAAAGATCTGTTCCACCATTGAAGATCTCAGACGGCAAAAG---TAG
		</sequence>
		<sequence>
			<taxon idref="26743|swine|NorthAmerica|19700615|H1N1"/>
			ATGGACGTCAATCCGACTTTGCTTTTCCTGAAAGTGCCAGCACAAAATGCTATAAGCACTACGTTCCCTTACACTGGAGACCCCCCTTACAGCCATGGGACAGGAACAGGATACACCATGGATACTGTGAACAGGACACATCAGTACTCAGAAAGAGGGAAATGGACAACAAACACCGAAACGGGGGCACCACAACTAAACCCAATTGATGGACCACTGCCCGAGGATAATGAACCAACTGGTTATGCCCAAACAGACTGTGTCCTGGAAGCAATGGCGTTCCTTGAGAAATCCCATCCCGGTATTTTTGAAAACTCATGTCTTGAAACGATGGAAGTTGTTCAGCAAACACGAGTGGACAAACTAACGCAAGGCCGGCAGACTTTCGACTGGACTCTGAATAGGAACCAGCCTGCTGCAACAGCATTGGCCAACACCATAGAAGTGTTCAGATTGAACGGCCTCACAGCCAGTGAATCTGGACGACTCATAGACTTCCTCAAGGATGTTATGGAGTCATTGGACAAAGAAGAAATGGAAATCGTAACTCATTTCCAGAGAAAAAGAAGAGTGAGGGACAATGTGACTAAGAAAATGGTGACACAAAGAACAATAGGTAAAAAGAAGCAGAAGTTAAATAAAAGAAGTTATATAATTAGAGCATTGACCTTAAACACAATGACAAAAGATGCTGAAAGAGGGAAATTGAAAAGGAGAGCAATTGCCACCCCAGGAATGCAGATACGGGGATTCGTATATTTCGTTGAGACACTAGCAAGAAGTATTTGTGAAAAACTTGAACAATCAGGACTGCCAGTTGGAGGCAATGAAAAGAAAGCCAAACTGGCAAATGTTGTACGAAAAATGATGACCAATTCTCAGGACACCGAACTCTCCTTTACCATTACTGGAGATAACACCAAGTGGAATGAAAATCAGAATCCTCGGATGTTTTTAGCTATGATAACATACATAACCAGAAATCAGCCCGAATGGTTCAGAAATGTTCTAAGTATTGCTCCAATAATGTTCTCGAACAAGATGGCTAGATTGGGTAAAGGATACATGTTTGAAAGTAAGAACATGAAGCTTAGGACTCAGATACCTGCAGAGATGCTGTCAGGCATTGACCTGAGGTATTTTAATGATTCAACTAGGAAGAAAATTGAAAAAATCCGACCGCTCTTAATAGATGGAGCTGCGTCATTAAGCCCTGGAATGATGATGGGTATGTTTAACATGTTAAGCACCGTGTTGGGTGTTTCCATTCTTAATCTTGGGCAAAAGGAGTACACCAAGACTGCTTACTGGTGGGATGGTCTCCAATCTTCTGATGATTTTGCTCTGATTGTGAACGCACCCAATCATGAGGGGATTCAAGCAGGAGTTGACAGGTTTTATCGAACCTGTAAGCTACTCGGGATTAATATGAGCAAAAAGAAATCTTACATAAATAGAACAGGCACATTTGAATTCACAAGCTTTTTCTATCGTTATGGGTTTGTTGCCAATTTCAGCATGGAGCTTCCTAGTTTTGGAGTATCTGGGGTTAATGAGTCTGCAGACATGAGTATTGGAGTTACTGTCATCAAAAACAATATGATAAACAATGATCTTGGACCAGCAACAGCACAGATGGCCCTCCAGTTGTTCATCAAAGATTACCGATACACGTACCGCTGCCACAGGGGTGATACTCAAATACAAACTCGAAGATCATTTGAACTAAAGAAATTGTGGGATCAAACCCGTTCGAAGGCTGGACTGTTGGTTTCCGATGGAGGACCCAATTTATACAATATTAGGAATCTCCACATTCCTGAAGTCTGCTTGAAATGGGAATTGATGGATAAAGATTATCAGGGGCGGTTGTGCAATCCGCTAAACCCATTCGTCAGCCATAAAGAGATTGAATCAGTGAATAATGCGGTAGTAATGCCATCACATGGCCCAGCCAAAACCATGGAATACGACGCTGTTGCCACAACGCACTCCTGGGT
			TCCTAAAAGGAATCGATCCATCTTGAACACGAGCCAGAGAGGAATACTTGAGGACGAGCAAATGTACCAAAAATGCTGTAACCTATTTGAAAAGTTCTTCCCTAGCAGCTCATATAGAAGACCAGTTGGAATTTCCAGTATGGTGGAGGCCATGGTTTCCAGGGCCCGAATCGATGCACGAATTGATTCTGAATCTGGAAGGATAAGGAAAGAGGATTTCGCCGAGATCATGAAGATCTGTTCCACCATTGAAGATCTCAGACGGCAAAAG---TAG
		</sequence>
		<sequence>
			<taxon idref="1000675|swine|NorthAmerica|19420615|H1N1"/>
			ATGGATGTCAATCCGACTTTGCTTTTCCTGAAAGTGCCAGCGCAAAATGCTATAAGTACAACGTTCCCTTACACTGGAGACCCTCCTTACAGCCATGGGACAGGAACAGGATATACCATGGATACTGTCAACAGAACACATCAGTACTCAGAAAAGGGAAAATGGACAACAAACACTGAAACTGGAGCACCACAACTAAACCCGATTGATGGACCACTGCCAGAAGATAATGAACCGAGTGGTTATGCCCAAACAGATTGTGTATTGGAAGCAATGGCTTTCCTTGAGAAGTCCCACCCCGGTATCTTTGAAAACTCATGCCTTGAAACGATGGAAGTTGTTCAGCAAACACGAGTGGACAAGCTGACGCAAGGCCGACAGACCTATGACTGGACTCTAAATAGGAACCAGCCTGCTGCAACAGCATTGGCCAACACAATAGAAGTGTTCAGATTAAATGGCCTCACGGCCAATGAATCTGGGAGGCTCATAGACTTCCTCAAGGATGTTATGGAGTCGATGGACAAAGGAGAAATGGAAATCACAACCCATTTTCAGAGAAAAAGAAGAGTGAGAGACAACATGACTAAGAAAATGGTGACGCAGAGAACAATAGGTAAAAAGAAGCAGAGGTTGAACAAAAGAAGTTATCTAATCAGGGCACTGACCCTGAACACAATGACAAAAGATGCTGAGAGAGGGAAGCTAAAACGGAGAGCGATTGCCACCCCCGGGATGCAAATACGGGGATTTGTATATTTTGTTGAGACACTGGCAAGGAATATATGTGAAAAACTTGAACAATCAGGACTGCCAGTTGGAGGTAATGAGAAGAAAGCCAAGTTGGCAAATGTTGTAAGAAAAATGATGACCAATTCTCAGGACACTGAGCTTTCTTTCACCATCACTGGAGATAACACCAAATGGAATGAAAATCAAAATCCTCGGATGTTTTTGGCTATGATCACGTACATAACCAGAAATCAGCCCGAATGGTTCAGGAATGTTCTGAGTATTGCTCCAATAATGTTCTCAAATAAAATGGCAAGATTGGGGAAGGGGTACATGTTCGAGAGCAAGAGTATGAAGCTTAGAACTCAAGTACCTGCAGAGATGCTATCAAGCATCGACTTGAAATATTTCAATGATTCAACAAGGAAAAAAATTGAAAAAATCCGACCGCTCTTAATAGATGGGACTGCATCATTAAGCCCCGGAATGATGATGGGTATGTTTAATATGTTAAGCACTGTATTGGGTGTTTCCATCCTGAATCTTGGGCAAAAGAAATACACCAAGACTGCTTACTGGTGGGATGGTCTTCAATCTTCTGATGATTTTGCTCTGATTGTGAATGCACCCAATCATGAGGGAATTCAAGCCGGAGTCGACAGGTTTTATCGAACCTGTAAGCTACTTGGAATCAACATGAGCAAAAAAAAGTCTTACATAAATAGAACGGGCACATTTGAATTCACAAGCTTTTTCTATCGCTACGGGTTTGTTGCCAATTTCAGCATGGAGCTTCCTAGTTTTGGGGTATCTGGGATCAACGAGTCTGCAGACATGAGTATTGGGGTCACTGTCATCAAAAACAATATGATAAACAATGATCTTGGTCCAGCAACAGCCCAAATGGCCCTCCAGTTGTTCATCAAAGATTACAGATACACGTACCGGTGTCACAGGGGTGACACTCAGATACAAACCCGAAGATCATTTGAAATAACGAAACTGTGGGATCAAACCCGTTCAAAGGCTGGACTGCTGGTCTCCGATGGAGGCCCCAATTTATACAATATTAGAAATCTCCACATTCCTGAAGTCTGCTTGAAATGGGAATTGATGGATGAGGATTACAAGGGGCGTTTGTGCAATCCGCTGAATCCATTTGTCAGCCATAAAGAGATTGAATCAGTGAATAACGCAGTGGTGATGCCAGCACATGGTCCAGCCAAAACCATGGAATATGATGCTGTTGCTACAACACACTCCTGGAT
			TCCCAAAAGAAATCGATCCATCTTGAACACGAGCCAGAGAGGAATACTTGAAGATGAGCAAATGTACCAAAAATGCTGCAATCTATTTGAAAAGTTCTTCCCCAGCAGCTCATACAGGAGACCAGTCGGGATTTCCAGTATGGTGGAGGCCATGGTTTCTAGGGCCCGAATTGATGCACGCATTGACTTCGAATCTGGGAGGATAAAGAAAGAGGATTTCGCTGAGATCATGAAGATCTGTTCCACCATTGAAGATCTCAGACGGCAAAAG---TAG
		</sequence>
		<sequence>
			<taxon idref="1010340|human|WesternEurope|19330601|H1N1"/>
			ATGGATGTCAATCCGACTTTACTTTTCTTAAAAGTGCCAGCACAAAATGCTATAAGCACAACTTTCCCTTATACTGGAGACCCTCCTTACAGCCATGGGACAGGAACAGGATACACCATGGATACTGTCAACAGGACACATCAGTACTCAGAAAGGGGAAGATGGGCAACAAACACCGAAACTGGAGCACCGCAACTCAACCCGATTGATGGGCCACTGCCAGAAGACAATGAACCAAGTGGTTATGCCCAAACAGATTGTGTATTGGAAGCAATGGCCTTCCTTGAGGAATCCCATCCTGGTATCTTTGAAAACTCGTGTCTTGAAACGATGGAGGTTGTTCAGCAAACACGAGTGGACAAGCTGACACAAGGCCGACAGACCTATGACTGGACTCTAAATAGGAACCAGCCTGCTGCAACAGCATTGGCCAACACAATAGAAGTGTTCAGATCAAATGGCCTCACGGCCAATGAATCTGGAAGGCTCATAGACTTCCTTAAGGATGTAATGGAGTCAATGAACAAAGAAGAAATGGAGATCACAACTCACTTTCAGAGAAAGAGACGAGTGAGAGACAATATGACTAAGAAAATGGTGACACAGAGAACAATAGGTAAAAGGAAGCAGAGATTGAACAAAAGGAGTTATCTAATTAGGGCATTAACCCTGAACACAATGACCAAAGATGCTGAGAGAGGGAAGCTAAAACGGAGAGCAATTGCAACCCCAGGGATGCAAATAAGGGGGTTTGTATACTTTGTTGAGACACTAGCAAGGAGTATATGTGAGAAACTTGAACAATCAGGATTGCCAGTTGGAGGCAATGAGAAGAAAGCAAAGTTGGCAAATGTTGTAAGGAAGATGATGACCAATTCTCAGGACACTGAAATTTCTTTCACCATCACTGGAGATAACACCAAATGGAACGAAAATCAGAACCCTCGGATGTTTTTGGCCATGATCACATATATAACCAGAAATCAGCCCGAATGGTTCAGAAATGCTCTAAGTATTGCTCCAATAATGTTCTCAAACAAAATGGCGAGACTGGGAAAGGGGTACATGTTTGAGAGCAAAAGTATGAAACTTAGAACTCAAATACCTGCAGAAATGCTAGCAAGCATCGATTTGAAATACTTCAATGATTCAACTAGAAAGAAGATTGAAAAAATCCGGCCGCTCTTAATAGATGGGACTGCATCATTGAGCCCTGGAATGATGATGGGCATGTTCAATATGTTAAGTACTGTATTAGGCGTCTCCATCCTGAATCTTGGACAAAAGAGACACACCAAGACTACTTACTGGTGGGATGGTCTTCAATCTTCTGATGATTTTGCTCTGATTGTGAATGCACCCAATCATGAAGGGATTCAAGCCGGAGTCAACAGGTTTTATCGAACCTGTAAGCTACTTGGAATTAATATGAGCAAGAAAAAGTCTTACATAAACAGAACAGGTACATTTGAATTCACAAGTTTTTTCTATCGTTATGGGTTTGTTGCCAATTTCAGCATGGAGCTTCCCAGCTTTGGGGTGTCTGGGATCAACGAGTCTGCGGACATGAGTATTGGAGTTACTGTCATCAAAAACAATATGATAAACAATGATCTTGGTCCAGCAACAGCTCAAATGGCCCTTCAGCTGTTCATCAAAGATTACAGGTACACGTACCGGTGCCATAGAGGTGACACACAAATACAAACCCGAAGATCATTTGAAATAAAGAAACTGTGGGAGCAAACCCATTCCAAAGCTGGACTGCTGGTCTCCGACGGAGGCCCAAATTTATACAACATTAGAAATCTCCACATTCCTGAAGTCTGCTTGAAATGGGAATTAATGGATGAGGATTACCAGGGGCGTTTATGCAACCCACTGAACCCATTTGTCAACCATAAAGAAATTGAATCAGTGAACAATGCAGTGATGATGCCAGCACATGGTCCAGCCAAAAACATGGAGTATGATGCTGTTGCAACAACACACTCCTGGAT
			CCCCAAAAGAAATCGATCCATCTTGAATACAAGCCAAAGAGGAATACTTGAAGATGAACAAATGTACCAAAAGTGCTGCAATTTATTTGAAAAATTCTTCCCCAGCAGTTCATACAGAAGACCAGTCGGGATATCCAGTATGGTGGAGGCTATGGTTTCCAGAGCCCGAATTGATGCACGAATTGATTTCGAATCTGGAAGGATAAAGAAAGAGGAGTTCACTGAGATCATGAAGATCTGTTCCACCATTGAAGAGCTCAGACGGCAAAAA---TAG
		</sequence>
		<sequence>
			<taxon idref="16804|human|WesternEurope|19330615|H1N1"/>
			ATGGATGTCAATCCGACTTTACTTTTCTTAAAAGTGCCAGCACAAAATGCTATAAGCACAACTTTCCCTTATACTGGAGACCCTCCTTACAGCCATGGGACAGGAACAGGATACACCATGGATACTGTCAACAGGACACATCAGTACTCAGAAAGGGGAAGATGGACAACAAACACCGAAACTGGAGCACCGCAACTCAACCCGATTGATGGGCCACTGCCAGAAGACAATGAACCAAGTGGTTATGCCCAAACAGATTGTGTATTGGAAGCAATGGCCTTCCTTGAGGAATCCCATCCTGGTATCTTTGAGACCTCGTGTCTTGAAACGATGGAGGTTGTTCAGCAAACACGAGTGGACAAGCTGACACAAGGCCGACAGACCTATGACTGGACTCTAAATAGGAACCAGCCTGCTGCAACAGCATTGGCCAACACAATAGAAGTGTTCAGATCAAATGGCCTCACGGCCAATGAATCTGGAAGGCTCATAGACTTCCTTAAGGATGTAATGGAGTCAATGAACAAAGAAGAAATGGAGATCACAACTCATTTTCAGAGAAAGAGACGAGTGAGAGACAATATGACTAAGAAAATGGTGACACAGAGAACAATAGGTAAAAGGAAGCAGAGATTGAACAAAAGGAGTTATCTAATTAGGGCATTAACCCTGAACACAATGACCAAAGATGCTGAGAGAGGGAAGCTAAAACGGAGAGCAATTGCAACCCCAGGGATGCAAATAAGGGGGTTTGTATACTTTGTTGAGACACTAGCAAGGAGTATATGTGAGAAACTTGAACAATCAGGATTGCCAGTTGGAGGCAATGAGAAGAAAGCAAAGTTGGCAAATGTTGTAAGGAAGATGATGACCAATTCTCAGGACACTGAAATTTCTTTCACCATCACTGGAGATAACACCAAATGGAACGAAAATCAGAACCCTCGGATGTTTTTGGCCATGATCACATATATAACCAGAAATCAGCCCGAATGGTTCAGAAATGTTCTAAGTATTGCTCCAATAATGTTCTCAAACAAAATGGCGAGACTGGGAAAGGGGTACATGTTTGAGAGCAAGAGTATGAAACTTAGAACTCAAATACCTGCAGAAATGCTAGCAAGCATCGATTTGAAATACTTCAATGATTCAACTAGAAAGAAGATTGAAAAAATCCGGCCGCTCTTAATAGATGGGACTGCATCATTGAGCCCTGGAATGATGATGGGCATGTTCAATATGTTAAGTACTGTATTAGGCGTCTCCATCCTGAATCTTGGACAAAAGAGACACACCAAGACTACTTACTGGTGGGATGGTCTTCAATCTTCTGATGATTTTGCTCTGATTGTGAATGCACCCAATCATGAAGGGATTCAAGCCGGAGTCAACAGGTTTTATCGAACCTGTAAGCTACTTGGAATTAATATGAGCAAGAAAAAGTCTTACATAAACAGAACAGGTACATTTGAATTCACAAGTTTTTTCTATCGTTATGGGTTTGTTGCCAATTTCAGCATGGAGCTTCCCAGCTTTGGGGTGTCTGGGATCAACGAGTCTGCGGACATGAGTATTGGAGTTACTGTCATCAAAAACAATATGATAAACAATGATCTTGGTCCAGCAACCGCTCAAATGGCCCTTCAGCTGTTCATCAAAGATTACAGGTACACGTACCGGTGCCATAGAGGTGACACACAAATACAAACCCGAAGATCATTTGAAATAAAGAAACTGTGGGAGCAAACCCATTCCAAAGCTGGACTGCTGGTCTCCGACGGAGGCCCAAATTTATACAACATTAGAAATCTCCACATTCCTGAAGTCTGCTTGAAATGGGAATTAATGGATGAGGATTACCAGGGGCGTTTATGCAACCCACTGAACCCATTTGTCAACCATAAAGACATTGAATCAGTGAACAATGCAGTGATAATGCCAGCACATGGTCCAGCCAAAAACATGGAGTATGATGCTGTTGCAACAACACACTCCTGGAT
			CCCCAAAAGAAATCGATCCATCTTGAATACAAGCCAAAGAGGAATACTTGAAGATGAACAAATGTACCAAAAGTGCTGCAACTTATTTGAAAAATTCTTCCCCAGCAGTTCATACAGAAGACCAGTCGGGATATCCAGTATGGTGGAGGCTATGGTTTCCAGAGCCCGAATTGATGCACGAATTGATTTCGAATCTGGAAGGATAAAGAAAGAGGAGTTCACTGAGATCATGAAGATCTGTTCCACCATTGAAGAGCTCAGACGGCAAAAA---TAG
		</sequence>
		<sequence>
			<taxon idref="1004050|human|Oceania|19460615|H1N1"/>
			ATGGATGTCAATCCGACTTTACTTTTCTTAAAAGTGCCAGCACAAAATGCTATAAGCACAACTTTCCCTTACACTGGAGACCCTCCTTACAGCCATGGGACAGGAACAGGATACACCATGGATACTGTCAACAGGACACATCAGTACTCAGAAAGGGGGAGATGGACAACAAACACCGAAACTGGAGCACCGCAACTCAACCCGATTGATGGGCCACTGCCAGAAGACAATGAACCAAGTGGTTATGCCCAAACAGATTGTGTATTGGAAGCAATGGCTTTCCTTGAGGAATCCCATCCTGGTATCTTTGAAAACTCGTGTCTTGAAACGATGGAGGTTGTTCAGCAAACACGAGTGGACAAGCTGACACAAGGCCGACAGACCTATGACTGGACTCTAAATAGGAACCAGCCTGCTGCAACAGCATTGGCCAACACAATAGAAGTGTTCAGATCAAATGGCCTCACGGCCAATGAATCTGGAAGGCTCATAGACTTTCTTAAGGATGTAATGGAGTCAATGGACAAAGAAGAAATGGAGATCACAACTCATTTTCAGAGAAAGAGACGTGTGAGAGACAATATGACTAAGAAAATGGTGACACAGAGAACAATAGGTAAAAGGAAGCAGAGATTGAACAAAAGGAGTTATCTAATTAGGGCATTGACCCTGAACACAATGACCAAAGATGCTGAGAGAGGGAAGCTAAAACGGAGAGCAATTGCAACCCCAGGGATGCAAATAAGGGGGTTTGTATACTTTGTTGAGACACTGGCAAGGAGTATATGTGAGAAACTTGAACAATCAGGATTGCCAGTTGGAGGCAATGAGAAGAAAGCAAAGTTGGCAAATGTTGTGAGGAAGATGATGACCAATTCTCAGGACACTGAACTTTCTTTCACCATCACTGGAGATAACACCAAATGGAACGAAAATCAGAACCCTCGGATGTTTTTGGCCATGATCACATATATAACCAGAAATCAGCCCGAATGGTTCAGAAATGTTCTAAGTATTGCTCCAATAATGTTCTCAAACAAAATGGCAAGACTGGGAAAGGGGTACATGTTTGAGAGCAAGAGTATGAAACTTAGAACTCAAATACCTGCAGAAATGCTAGCAAGCATCGATTTGAAATATTTCAATGATTCAACTAGAAAGAAGATTGAAAAAATCCGGCCACTCTTAATAGATGGGACTGCATCATTGAGCCCTGGAATGATGATGGGCATGTTCAATATGTTAAGCACTGTATTAGGCGTCTCCATCCTGAATCTCGGACAAAAGAGACACACCAAGACTACTTACTGGTGGGATGGTCTTCAATCTTCTGATGATTTTGCTCTGATTGTGAATGCACCCAATCATGAAGGAATTCAAGCCGGAGTCAACAGGTTTTATCGAACCTGTAAGCTACTTGGGATCAATATGAGCAAGAAAAAGTCTTACATAAACAGAACAGGTACATTTGAATTCACAAGTTTTTTCTATCGTTATGGGTTTGTTGCCAATTTCAGCATGGAGCTTCCCAGCTTTGGGGTGTCTGGGATCAACGAGTCTGCGGACATGAGTATTGGAGTTACTGTCATTAAAAACAATATGATAAACAATGACCTTGGTCCAGCAACAGCTCAAATGGCCCTTCAGTTGTTCATCAAAGATTACAGGTACACGTACCGGTGCCATAGAGGTGACACACAAATACAAACCCGAAGATCATTTGAAATAAAGAAACTGTGGGAGCAAACCCGTTCCAAAGCTGGACTGCTGGTATCCGACGGAGGCCCAAATTTATACAACATTAGAAATCTCCACATTCCTGAAGTCTGCTTGAAATGGGAATTGATGGATGAGGATTACCAGGGGCGTTTATGTAACCCACTGAATCCATTTGTCAGCCATAAAGAAATTGAATCAGTGAACAATGCAGTGATGATGCCAGCACATGGTCCAGCCAAAAACATGGAGTATGATGCTGTTGCAACAACACACTCCTGGAT
			CCCCAAAAGAAATCGATCCATCTTGAATACAAACCAAAGAGGAATACTTGAAGATGAACAAATGTACCAAAGGTGCTGCAATTTATTTGAAAAATTCTTCCCCAGCAGTTCATACAGAAGACCAGTCGGGATATCCAGTATGGTGGAGGCTATGGTTTCCAGAGCCCGAATTGATGCACGGATTGATTTCGAATCTGGAAGGATAAAGAAAGAGGAGTTCACTGAGATCATGAAGATCTGTTCCACCATTGAAGAGCTCAGACGGCAAAAA---TAG
		</sequence>
		<sequence>
			<taxon idref="1009772|human|TheCaribbean|19340615|H1N1"/>
			ATGGATGTCAATCCGACCTTACTTTTCTTAAAAGTGCCAGCACAAAATGCTATAAGCACAACTTTCCCTTATACTGGAGACCCTCCTTACAGCCATGGGACAGGAACAGGATACACCATGGATACTGTCAACAGGACACATCAGTACTCAGAAAAGGGAAGATGGACAACAAACACCGAAACTGGAGCACCGCAACTCAACCCGATTGATGGGCCACTGCCAGAAGACAATGAACCAAGTGGTTATGCCCAAACAGATTGTGTATTGGAGGCGATGGCTTTCCTTGAGGAATCCCATCCTGGTATTTTTGAAAACTCGTGTATTGAAACGATGGAGGTTGTTCAGCAAACACGAGTAGACAAGCTGACACAAGGCCGACAGACCTATGACTGGACTCTAAATAGAAACCAACCTGCTGCAACAGCATTGGCCAACACAATAGAAGTGTTCAGATCAAATGGCCTCACGGCCAATGAGTCTGGAAGGCTCATAGACTTCCTTAAGGATGTAATGGAGTCAATGAACAAAGAAGAAATGGGGATCACAACTCATTTTCAGAGAAAGAGACGGGTGAGAGACAATATGACTAAGAAAATGATAACACAGAGAACAATGGGTAAAAAGAAGCAGAGATTGAACAAAAGGAGTTATCTAATTAGAGCATTGACCCTGAACACAATGACCAAAGATGCTGAGAGAGGGAAGCTAAAACGGAGAGCAATTGCAACCCCAGGGATGCAAATAAGGGGGTTTGTATACTTTGTTGAGACACTGGCAAGGAGTATATGTGAGAAACTTGAACAATCAGGGTTGCCAGTTGGAGGCAATGAGAAGAAAGCAAAGTTGGCAAATGTTGTAAGGAAGATGATGACCAATTCTCAGGACACCGAACTTTCTTTCACCATCACTGGAGATAACACCAAATGGAACGAAAATCAGAATCCTCGGATGTTTTTGGCCATGATCACATATATGACCAGAAATCAGCCCGAATGGTTCAGAAATGTTCTAAGTATTGCTCCAATAATGTTCTCAAACAAAATGGCGAGACTGGGAAAAGGGTATATGTTTGAGAGCAAGAGTATGAAACTTAGAACTCAAATACCTGCAGAAATGCTAGCAAGCATCGATTTGAAATATTTCAATGATTCAACAAGAAAGAAGATTGAAAAAATCCGACCGCTCTTAATAGAGGGGACTGCATCATTGAGCCCTGGAATGATGATGGGCATGTTCAATATGTTAAGCACTGTATTAGGCGTCTCCATCCTGAATCTTGGACAAAAGAGATACACCAAGACTACTTACTGGTGGGATGGTCTTCAATCCTCTGACGATTTTGCTCTGATTGTGAATGCACCCAATCATGAAGGGATTCAAGCCGGAGTCGACAGGTTTTATCGAACCTGTAAGCTACTTGGAATCAATATGAGCAAGAAAAAGTCTTACATAAACAGAACAGGTACATTTGAATTCACAAGTTTTTTCTATCGTTATGGGTTTGTTGCCAATTTCAGCATGGAGCTTCCCAGTTTTGGGGTGTCTGGGATCAACGAGTCAGCGGACATGAGTATTGGAGTTACTGTCATCAAAAACAATATGATAAACAATGATCTTGGTCCAGCAACAGCTCAAATGGCCCTTCAGTTGTTCATCAAAGATTACAGGTACACGTACCGATGCCATATAGGTGACACACAAATACAAACCCGAAGATCATTTGAAATAAAGAAACTGTGGGAGCAAACCCGTTCCAAAGCTGGACTGCTGGTCTCCGACGGAGGCCCAAATTTATACAACATTAGAAATCTCCACATTCCTGAAGTCTGCCTAAAATGGGAATTGATGGATGAGGATTACCAGGGGCGTTTATGCAACCCACTGAACCCATTTGTCAGCCATAAAGAAATTGAATCAATGAACAATGCAGTGATGATGCCAGCACATGGTCCAGCCAAAAACATGGAGTATGATGCTGTTGCAACAACACACTCCTGGAT
			CCCCAAAAGAAATCGATCCATCTTGAATACAAGTCAAAGAGGAGTACTTGAGGATGAACAAATGTACCAAAGGTGCTGCAATTTATTTGAAAAATTCTTCCCCAGCAGTTCATACAGAAGACCAGTCGGGATATCCAGTATGGTGGAGGCTATGGTTTCCAGAGCCCGAATTGATGCACGGATTGATTTCGAATCTGGAAGGATAAAGAAAGAAGAGTTCACTGAGATCATGAAGATCTGTTCCACCATTGAAGAGCTCAGACGGCAAAAA---TAG
		</sequence>
		<sequence>
			<taxon idref="25897|human|NorthAmerica|19350615|H1N1"/>
			ATGGATGTCAATCCGACCTTACTTTTCTTAAAAGTGCCAGCACAAAATGCTATAAGCACAACTTTCCCTTATACTGGAGACCCTCCTTACAGCCATGGGACAGGAACAGGATACACCATGGATACTGTCAACAGGACACATCAGTACTCAGAAAAGGGAAGATGGACAACAAACACCGAAACTGGAGCACCGCAACTCAACCCGATTGATGGGCCACTGCCAGAAGACAATGAACCAAGTGGTTATGCCCAAACAGATTGTGTATTGGAGGCGATGGCTTTCCTTGAGGAATCCCATCCTGGTATTTTTGAAAACTCGTGTATTGAAACGATGGAGGTTGTTCAGCAAACACGAGTAGACAAGCTGACACAAGGCCGACAGACCTATGACTGGACTCTAAATAGAAACCAACCTGCTGCAACAGCATTGGCCAACACAATAGAAGTGTTCAGATCAAATGGCCTCACGGCCAATGAGTCTGGAAGGCTCATAGACTTCCTTAAGGATGTAATGGAGTCAATGAACAAAGAAGAAATGGGGATCACAACTCATTTTCAGAGAAAGAGACGGGTGAGAGACAATATGACTAAGAAAATGATAACACAGAGAACAATGGGTAAAAAGAAGCAGAGATTGAACAAAAGGAGTTATCTAATTAGAGCATTGACCCTGAACACAATGACCAAAGATGCTGAGAGAGGGAAGCTAAAACGGAGAGCAATTGCAACCCCAGGGATGCAAATAAGGGGGTTTGTATACTTTGTTGAGACACTGGCAAGGAGTATATGTGAGAAACTTGAACAATCAGGGTTGCCAGTTGGAGGCAATGAGAAGAAAGCAAAGTTGGCAAATGTTGTAAGGAAGATGATGACCAATTCTCAGGACACCGAACTTTCTTTCACCATCACTGGAGATAACACCAAATGGAACGAAAATCAGAATCCTCGGATGTTTTTGGCCATGATCACATATATGACCAGAAATCAGCCCGAATGGTTCAGAAATGTTCTAAGTATTGCTCCAATAATGTTCTCAAACAAAATGGCGAGACTGGGAAAAGGGTATATGTTTGAGAGCAAGAGTATGAAACTTAGAACTCAAATACCTGCAGAAATGCTAGCAAGCATCGATTTGAAATATTTCAATGATTCAACAAGAAAGAAGATTGAAAAAATCCGACCGCTCTTAATAGAGGGGACTGCATCATTGAGCCCTGGAATGATGATGGGCATGTTCAATATGTTAAGCACTGTATTAGGCGTCTCCATCCTGAATCTTGGACAAAAGAGATACACCAAGACTACTTACTGGTGGGATGGTCTTCAATCCTCTGACGATTTTGCTCTGATTGTGAATGCACCCAATCATGAAGGGATTCAAGCCGGAGTCGACAGGTTTTATCGAACCTGTAAGCTACTTGGAATCAATATGAGCAAGAAAAAGTCTTACATAAACAGAACAGGTACATTTGAATTCACAAGTTTTTTCTATCGTTATGGGTTTGTTGCCAATTTCAGCATGGAGCTTCCCAGTTTTGGGGTGTCTGGGATCAACGAGTCAGCGGACATGAGTATTGGAGTTACTGTCATCAAAAACAATATGATAAACAATGATCTTGGTCCAGCAACAGCTCAAATGGCCCTTCAGTTGTTCATCAAAGATTACAGGTACACGTACCGATGCCATAGAGGTGACACACAAATACAAACCCGAAGATCATTTGAAATAAAGAAACTGTGGGAGCAAACCCGTTCCAAAGCTGGACTGCTGGTCTCCGACGGAGGCCCAAATTTATACAACATTAGAAATCTCCACATTCCTGAAGTCTGCCTAAAATGGGAATTGATGGATGAGGATTACCAGGGGCGTTTATGCAACCCACTGAACCCATTTGTCAGCCATAAAGAAATTGAATCAATGAACAATGCAGTGATGATGCCAGCACATGGTCCAGCCAAAAACATGGAGTATGATGCTGTTGCAACAACACACTCCTGGAT
			CCCCAAAAGAAATCGATCCATCTTGAATACAAGTCAAAGAGGAGTACTTGAGGATGAACAAATGTACCAAAGGTGCTGCAATTTATTTGAAAAATTCTTCCCCAGCAGTTCATACAGAAGACCAGTCGGGATATCCAGTATGGTGGAGGCTATGGTTTCCAGAGCCCGAATTGATGCACGGATTGATTTCGAATCTGGAAGGATAAAGAAAGAAGAGTTCACTGAGATCATGAAGATCTGTTCCACCATTGAAGAGCTCAGACGGCAAAAA---TAG
		</sequence>
		<sequence>
			<taxon idref="1018549|human|EastAsia|19680615|H3N2"/>
			ATGGATGTCAATCCGACCTTACTTTTCTTAAAAGTGCCAGCACAAAATGCTATAAGCACAACTTTCCCTTATACTGGAGACCCTCCTTACAGCCATGGGACAGGAACAGGATACACCATGGATACTGTCAACAGGACACATCAGTACTCAGAAAAGGGAAGATGGACAACAAACACCGAAACTGGAGCACCGCAACTCAACCCGATTGATGGGCCACTGCCAGAAGACAATGAACCAAGTGGTTATGCCCAAACAGATTGTGTATTGGAGGCGATGGCTTTCCTTGAGGAATCCCATCCTGGTATTTTTGAAAACTCGTGTATTGAAACGATGGAGGTTGTTCAGCAAACACGAGTAGACAAGCTGACACAAGGCCGACAGACCTATGACTGGACTCTAAATAGAAACCAACCTGCTGCAACAGCATTGGCCAACACAATAGAAGTGTTCAGATCAAATGGCCTCACGGCCAATGAGTCTGGAAGGCTCATAGACTTCCTTAAGGATGTAATGGAGTCAATGAACAAAGAAGAAATGGGGATCACAACTCATTTTCAGAGAAAGAGACGGGTGAGAGACAATATGACTAAGAAAATGATAACACAGAGAACAATGGGTAAAAAGAAGCAGAGATTGAACAAAAGGAGTTATCTAATTAGAGCATTGACCCTGAACACAATGACCAAAGATGCTGAGAGAGGGAAGCTAAAACGGAGAGCAATTGCAACCCCAGGGATGCAAATAAGGGGGTTTGTATACTTTGTTGAGACACTGGCAAGGAGTATATGTGAGAAACTTGAACAATCAGGGTTGCCAGTTGGAGGCAATGAGAAGAAAGCAAAGTTGGCAAATGTTGTAAGGAAGATGATGACCAATTCTCAGGACACCGAACTTTCTTTCACCATCACTGGAGATAACACCAAATGGAACGAAAATCAGAATCCTCGGATGTTTTTGGCCATGATCACATATATGACCAGAAATCAGCCCGAATGGTTCAGAAATGTTCTAAGTATTGCTCCAATAATGTTCTCAAACAAAATGGCGAGACTGGGAAAAGGGTATATGTTTGAGAGCAAGAGTATGAAACTTAGAACTCAAATACCTGCAGAAATGCTAGCAAGCATCGATTTGAAATATTTCAATGATTCAACAAGAAAGAAGATTGAAAAAATCCGACCGCTCTTAATAGAGGGGACTGCATCATTGAGCCCTGGAATGATGATGGGCATGTTCAATATGTTAAGCACTGTATTAGGCGTCTCCATCCTGAATCTTGGACAAAAGAGATACACCAAGACTACTTACTGGTGGGATGGTCTTCAATCCTCTGACGATTTTGCTCTGATTGTGAATGCACCCAATCATGAAGGGATTCAAGCCGGAGTCGACAGGTTTTATCGAACCTGTAAGCTACTTGGAATCAATATGAGCAAGAAAAAGTCTTACATAAACAGAACAGGTACATTTGAATTCACAAGTTTTTTCTATCGTTATGGGTTTGTTGCCAATTTCAGCATGGAGCTTCCCAGTTTTGGGGTGTCTGGGATCAACGAGTCAGCGGACATGAGTATTGGAGTTACTGTCATCAAAAACAATATGATAAACAATGATCTTGGTCCAGCAACAGCTCAAATGGCCCTTCAGTTGTTCATCAAAGATTACAGGTACACGTACCGATGCCATAGAGGTGACACACAAATACAAACCCGAAGATCATTTGAAATAAAGAAACTGTGGGAGCAAACCCGTTCCAAAGCTGGACTGCTGGTCTCCGACGGAGGCCCAAATTTATACAACATTAGAAATCTCCACATTCCTGAAGTCTGCCTAAAATGGGAATTGATGGATGAGGATTACCAGGGGCGTTTATGCAACCCACTGAACCCATTTGTCAGCCATAAAGAAATTGAATCAATGAACAATGCAGTGATGATGCCAGCACATGGTCCAGCCAAAAACATGGAGTATGATGCTGTTGCAACAACACACTCCTGGAT
			CCCCAAAAGAAATCGATCCATCTTGAATACAAGTCAAAGAGGAGTACTTGAGGATGAACAAATGTACCAAAGGTGCTGCAATTTATTTGAAAAATTCTTCCCCAGCAGTTCATACAGAAGACCAGTCGGGATATCCAGTATGGTGGAGGCTATGGTTTCCAGAGCCCGAATTGATGCACGGATTGATTTCGAATCTGGAAGGATAAAGAAAGAAGAGTTCACTGAGATCATGAAGATCTGTTCCACCATTGAAGAGCTCAGACGGCAAAAA---TAG
		</sequence>
		<sequence>
			<taxon idref="1018414|human|Oceania|19680615|H3N2"/>
			ATGGATGTCAATCCGACCTTACTTTTCTTAAAAGTGCCAGCACAAAATGCTATAAGCACAACTTTCCCTTATACTGGAGACCCTCCTTACAGCCATGGGACAGGAACAGGATACACCATGGATACTGTCAACAGGACACATCAGTACTCAGAAAAGGGAAGATGGACAACAAACACCGAAACTGGAGCACCGCAACTCAACCCGATTGATGGGCCACTGCCAGAAGACAATGAACCAAGTGGTTATGCCCAAACAGATTGTGTATTGGAGGCGATGGCTTTCCTTGAGGAATCCCATCCTGGTATTTTTGAAAACTCGTGTATTGAAACGATGGAGGTTGTTCAGCAAACACGAGTAGACAAGCTGACACAAGGCCGACAGACCTATGACTGGACTCTAAATAGAAACCAACCTGCTGCAACAGCATTGGCCAACACAATAGAAGTGTTCAGATCAAATGGCCTCACGGCCAATGAGTCTGGAAGGCTCATAGACTTCCTTAAGGATGTAATGGAGTCAATGAACAAAGAAGAAATGGGGATCACAACTCATTTTCAGAGAAAGAGACGGGTGAGAGACAATATGACTAAGAAAATGATAACACAGAGAACAATGGGTAAAAAGAAGCAGAGATTGAACAAAAGGAGTTATCTAATTAGAGCATTGACCCTGAACACAATGACCAAAGATGCTGAGAGAGGGAAGCTAAAACGGAGAGCAATTGCAACCCCAGGGATGCAAATAAGGGGGTTTGTATACTTTGTTGAGACACTGGCAAGGAGTATATGTGAGAAACTTGAACAATCAGGGTTGCCAGTTGGAGGCAATGAGAAGAAAGCAAAGTTGGCAAATGTTGTAAGGAAGATGATGACCAATTCTCAGGACACCGAACTTTCTTTCACCATCACTGGAGATAACACCAAATGGAACGAAAATCAGAATCCTCGGATGTTTTTGGCCATGATCACATATATGACCAGAAATCAGCCCGAATGGTTCAGAAATGTTCTAAGTATTGCTCCAATAATGTTCTCAAACAAAATGGCGAGACTGGGAAAAGGGTATATGTTTGAGAGCAAGAGTATGAAACTTAGAACTCAAATACCTGCAGAAATGCTAGCAAGCATCGATTTGAAATATTTCAATGATTCAACAAGAAAGAAGATTGAAAAAATCCGACCGCTCTTAATAGAGGGGACTGCATCATTGAGCCCTGGAATGATGATGGGCATGTTCAATATGTTAAGCACTGTATTAGGCGTCTCCATCCTGAATCTTGGACAAAAGAGATACACCAAGACTACTTACTGGTGGGATGGTCTTCAATCCTCTGACGATTTTGCTCTGATTGTGAATGCACCCAATCATGAAGGGATTCAAGCCGGAGTCGACAGGTTTTATCGAACCTGTAAGCTACTTGGAATCAATATGAGCAAGAAAAAGTCTTACATAAACAGAACAGGTACATTTGAATTCACAAGTTTTTTCTATCGTTATGGGTTTGTTGCCAATTTCAGCATGGAGCTTCCCAGTTTTGGGGTGTCTGGGATCAACGAGTCAGCGGACATGAGTATTGGAGTTACTGTCATCAAAAACAATATGATAAACAATGATCTTGGTCCAGCAACAGCTCAAATGGCCCTTCAGTTGTTCATCAAAGATTACAGGTACACGTACCGATGCCATAGAGGTGACACACAAATACAAACCCGAAGATCATTTGAAATAAAGAAACTGTGGGAGCAAACCCGTTCCAAAGCTGGACTGCTGGTCTCCGACGGAGGCCCAAATTTATACAACATTAGAAATCTCCACATTCCTGAAGTCTGCCTAAAATGGGAATTGATGGATGAGGATTACCAGGGGCGTTTATGCAACCCACTGAACCCATTTGTCAGCCATAAAGAAATTGAATCAATGAACAATGCAGTGATGATGCCAGCACATGGTCCAGCCAAAAACATGGAGTATGATGCTGTTGCAACAACACACTCCTGGAT
			CCCCAAAAGAAATCGATCCATCTTGAATACAAGTCAAAGAGGAGTACTTGAGGATGAACAAATGTACCAAAGGTGCTGCAATTTATTTGAAAAATTCTTCCCCAGCAGTTCATACAGAAGACCAGTCGGGATATCCAGTATGGTGGAGGCTATGGTTTCCAGAGCCCGAATTGATGCACGGATTGATTTCGAATCTGGAAGGATAAAGAAAGAAGAGTTCACTGAGATCATGAAGATCTGTTCCACCATTGAAGAGCTCAGACGGCAAAAA---TAG
		</sequence>
		<sequence>
			<taxon idref="26551|human|NorthAmerica|19450615|H1N1"/>
			ATGGATGTCAATCCGATCTTACTTTTCTTAAAAGTTCCAGCACAAAATGCTATAAGCACAACTTTCCCTTATACTGGAGACCCTCCTTACAGCCATGGGACAGGAACAGGATATACCATGGATACTGTCAACAGGACACATCAGTACTCAGAAAGGGGAAAATGGACAACAAACACCGAAACTGGAGCACCACAACTCAACCCGATTGATGGGCCACTGCCAGAAGACAATGAACCGAGTGGTTATGCCCAAACAGATTGTGTATTGGAAGCAATGGCTTTCCTTGAGGAATCCCACCCTGGTATTTTTGAAAACTCATGCATTGAAACGATGGAGGTTGTTCAGCAAACACGAGTGGACAAGCTGACACAAGGCCGACAGACCTATGACTGGACTCTAAATAGAAACCAGCCTGCCGCAACAGCATTGGCCAACACAATAGAAGTGTTCAGATCAAATGGCCTCACGGCCAATGAATCTGGAAGGCTAATAGACTTCCTTAAGGATGTAATGGAGTCAATGGACAAAGAAGAAATAGAGATCACAACTCATTTTCAGAGAAAGAGACGAGTGAGAGACAATGTGACTAAGAAGATGGTGACACAGAGAACAATAGGCAAAAGGAAGCAAAGATTGAACAAAAGGAGTTATCTAATTAGAGCATTGACCCTGAACACAATGACCAAAGATGCTGAGAGAGGGAAACTAAAACGGAGAGCAATTGCAACCCCAGGGATGCAAATAAGGGGGTTTGTATACTTTGTTGAGACACTGGCAAGAAGTATATGTGAAAAACTTGAACAATCAGGATTGCCAGTTGGAGGCAATGAGAAGAAAGCAAAGTTGGCAAATGTTGTAAGGAAGATGATGACCAATTCTCAGGACACTGAAATTTCTTTCACCATCACTGGAGATAACACCAAATGGAACGAAAATCAGAACCCTAGGATGTTTTTGGCCATGATCACATATATTACCAGAACTCAGCCCGAATGGTTCAGAAATGTTCTAAGTATTGCTCCAATAATGTTCTCAAACAAAATGGCGAGACTAGGAAAGGGGTACATGTTTGAGAGCAAGAGTATGAAACTTAGAACTCAAATACCTGCAGAAATGCTAGCAAACATCGATTTGAAGTATTTCAATGATTCAACAAGAAAGAAGATTGAAAAAATCCGGCCGCTCTTAATAGATGGGACTGCATCACTGAGCCCTGGAATGATGATGGGCATGTTCAATATGTTAAGCACTGTATTGGGCGTCTCCATTCTGAATCTTGGACAAAAGAGATACACCAAGACCACTTACTGGTGGGATGGTCTTCAATCTTCTGATGATTTTGCTCTGATTGTGAATGCACCCAACCATGAAGGAATTCAAGCAGGAGTTGACAGGTTTTATCGAACCTGTAAGCTACTCGGAATCAATATGAGCAAGAAAAAGTCTTACATAAACAGAACAGGTACATTTGAATTCACGAGCTTTTTCTATCGTTATGGGTTTGTTGCAAATTTCAGCATGGAGCTTCCCAGTTTTGGGGTGTCTGGGATCAACGAGTCTGCAGACATGAGTATTGGAGTCACTGTCATCAAAAACAATATGATAAACAATGATCTTGGTCCAGCAACAGCTCAAATGGCCCTTCAGTTGTTCATCAAAGATTACAGGTACACATATCGATGCCATAGAGGTGACACACAAATACAAACCCGAAGATCATTTGAAATAAAGAAACTGTGGGAGCAAACCCGTTCTAAAGCTGGACTGCTGGTCTCCGACGGAGGCCCAAATTTATACAACATTAGAAATCTCCACATTCCTGAAGTCTGTTTAAAATGGGAATTGATGGATGAGGATTACCAGGGGCGTTTATGCAACCCACTGAACCCATTTGTCAGTCATAAAGAGATTGAATCAGTGAACAATGCAGTAATGATGCCGGCACATGGTCCAGCCAAAAACATGGAGTATGATGCTGTTGCAACAACACACTCCTGGAT
			CCCCAAAAGAAATCGGTCCATCTTGAATACAAGCCAAAGAGGAATACTTGAAGATGAACAAATGTATCAAAGGTGCTGCAATTTATTTGAAAAATTCTTCCCCAGCAGTTCATACAGAAGACCAGTCGGAATATCCAGTATGGTGGAGGCTATGGTTTCCAGAGCCCGAATTGATGCACGGATTGATTTCGAATCTGGAAGGATAAAGAAGGAGGAGTTCACTGAGATCATGAAGATCTGTTCCACCATTGAAGAACTCAGACGGCAAAAA---TAG
		</sequence>
		<sequence>
			<taxon idref="26147|human|NorthAmerica|19430615|H1N1"/>
			ATGGATGTCAATCCGACCTTACTTTTCTTAAAAGTGCCAGCACAAAATGCTATAAGCACAACTTTCCCTTATACTGGAGACCCTCCTTACAGCCATGGGACAGGAACAGGATACACCATGGATACTGTCAACAGGACACATCAGTACTCAGAAAGGGGAAGGTGGACAACAAACACCGAAACTGGAGCACCACAACTCAACCCGATTGATGGGCCACTGCCAGAAGACAATGAACCAAGTGGTTATGCCCAAACAGATTGTGTATTGGAAGCAATGGCTTTCCTTGAGGAATCCCATCCTGGTATTTTTGAAAACTCGTGTATTGAGACGATGGAGGTTGTTCAGCAAACACGAGTGGACAAACTGACACAAGGCCGACAGACCTATGACTGGACTCTAAATAGAAACCAGCCTGCTGCAACAGCATTGGCCAACACAATAGAAGTGTTCAGATCAAATGGCCTCACGGCCAATGAATCTGGAAGGCTAATAGACTTCCTTAAGGATGTAATGGAGTCAATGGACAAAGAAGAAATGGAGATCACAACTCATTTTCAGAGAAAGAGACGAGTGAGAGACAATGTGACTAAGAAAATGGTGACACAGAGAACAATAGGTAAAAGGAAGCAGAGATTGAACAAAAGAAGTTATCTAATTAGAGCATTGACCCTGAACACAATGACCAAAGATGCTGAGAGAGGGAAACTAAAACGAAGAGCAATTGCAACCCCAGGGATGCAAATAAGAGGGTTTGTATACTTTGTTGAGACACTGGCAAGAAGTATATGTGAAAAACTTGAACAATCAGGATTGCCAGTTGGAGGCAATGAGAAGAAAGCAAAGTTGGCAAATGTTGTAAGGAAGATGATGACCAATTCTCAGGACACTGAAATTTCTTTCACCATCACTGGAGATAACACCAAATGGAACGAAAATCAGAACCCTAGGATGTTTTTGGCCATGATCACATATATGACCAGAAATCAGCCCGAATGGTTCAGAAATGTTCTAAGTATTGCTCCAATAATGTTCTCAAACAAAATGGCGAGACTAGGAAAGGGGTACATGTTTGAAAGCAAGAGTATGAAACTTAGAACTCAAATACCTGCAGAAATGCTAGCAAACATCGATTTGAAGTATTTCAATGATTCAACAAGAAAGAAGATTGAAAAAATCCGACCACTCTTAATAGATGGGACTGCATCACTGAGCCCTGGAATGATGATGGGCATGTTCAATATGTTAAGCACTGTATTGGGCGTCTCCATCCTGAATCTTGGACAAAAGAGATACACCAAGACTACTTACTGGTGGGATGGTCTTCAATCTTCTGATGATTTTGCCCTGATTGTGAATGCACCCAATCATGAAGGAATTCAAGCCGGAGTTGACAGGTTTTATCGAACCTGTAAACTACTCGGAATCAATATGAGCAAGAAGAAGTCTTACATAAACAGAACAGGTACATTTGAATTCACGAGCTTTTTCTATCGTTATGGGTTTGTTGCCAATTTCAGCATGGAGCTTCCCAGTTTTGGGGTGTCTGGAATCAACGAGTCTGCAGACATGAGTATTGGAGTCACTGTCATCAAAAACAATATGATAAACAATGATCTTGGTCCAGCAACAGCTCAAATGGCCCTTCAGTTGTTCATCAAAGATTACAGGTACACGTATCGATGCCATAGAGGTGACACACAAATACAAACCCGAAGATCATTTGAAATAAAGAAACTGTGGGAGCAAACCCGTTCAAAAGCTGGACTGCTGGTCTCCGACGGAGGCCCAAATTTATTCAACATTAGAAATCTCCACATTCCTGAAGTCTGCTTGAAATGGGAATTGATGGATGAAGATTACCAGGGGCGTTTATGCAACCCACTGAACCCATTTGTCAGTCATAAAGAGATTGAATCAGTGAACAATGCAGTGATGATGCCTGCACATGGTCCAGCCAAAAACATGGAGTATGATGCTGTTGCAACAACACACTCCTGGAT
			CCCCAAAAGAAATCGGTCCATCTTGAACACGAGTCAGAGAGGAATACTTGAAGATGAACAAATGTATCAAAGGTGCTGCAATTTATTTGAAAAATTCTTCCCCAGCAGTTCATACAGAAGACCAGTCGGAATATCCAGTATGGTGGAGGCTATGGTTTCCAGAGCCCGAATTGATGCACGGATTGATTTCGAATCAGGAAGGATAAAGAAAGAGGAGTTCACTGAGATCATGAAGATCTGTTCCACCATTGAAGAACTCAGACGGCAAAAA---TAG
		</sequence>
		<sequence>
			<taxon idref="24225|human|NorthAmerica|19400615|H1N1"/>
			ATGGATGTCAATCCGACCTTACTTTTCTTAAAAGTGCCAGCACAAAATGCTATAAGCACAACTTTTCCTTATACTGGAGACCCTCCTTACAGCCATGGAACAGGAACAGGATACACCATGGATACTGTCAACAGGACACATCAGTACTCAGAAAGGGGAAGGTGGACAACAAACACCGAAACTGGAGCACCACAACTCAACCCGATTGATGGACCACTGCCAGAAGACAATGAACCAAGTGGTTATGCCCAAACAGATTGTGTATTGGAAGCAATGGCTTTCCTTGAGGAATCCCATCCTGGTATTTTTGAAAACTCGTGTATTGAGACAATGGAGGTTGTTCAGCAAACACGAGTGGACAAACTGACACAGGGCCGACAGACCTATGACTGGACTCTAAATAGAAACCAGCCTGCTGCAACAGCATTGGCCAACACAATAGAAGTGTTCAGATCAAATGGTCTCACGGCCAATGAATCTGGAAGGCTAATAGACTTCCTTAAGGATGTAATGGAATCAATGGACAAAGAAGAAATGGAGATCACAACTCATTTTCAGAGAAAGAGACGAGTGAGAGACAATGTGACTAAGAAAATGGTGACACAGAGAACAATAGGTAAAAGGAAGCAGAGATTGAACAAAAGAAGTTATCTAATTAGAGCATTGACCCTGAACACAATGACCAAAGATGCTGAGAGAGGGAAGCTAAAACGAAGAGCAATTGCAACCCCAGGGATGCAAATAAGAGGGTTTGTATATTTTGTTGAGACATTGGCAAGAAGTATATGTGAAAAACTTGAACAATCTGGATTACCAGTTGGAGGCAATGAGAAGAAAGCAAAGTTGGCAAATGTTGTAAGGAAGATGATGACCAATTCTCAGGACACTGAAATTTCTTTCACCATCACTGGAGATAACACCAAATGGAACGAAAATCAGAACCCTAGGATGTTTTTGGCCATGATCACATATATGACCAGAAATCAGCCAGAATGGTTCAGAAATGTTCTAAGTATTGCTCCAATAATGTTCTCAAACAAAATGGCGAGACTAGGAAAGGGATACATGTTTGAAAGCAAGAGTATGAAACTTAGAACTCAAATACCTGCAGAAATGCTAGCAAACATCGATTTGAAGTATTTCAATGATTCAACAAGAAAGAAGATTGAAAGAATCCGACCACTCTTAATAGATGGGACTGCATCACTGAGCCCTGGTATGATGATGGGCATGTTCAATATGTTAAGCACTGTATTGGGCGTCTCCATCCTGAATCTTGGACAAAAGAGATACACCAAGACTACTTACTGGTGGGATGGTCTTCAATCTTCTGATGATTTTGCGCTGATTGTGAATGCACCCAATCATGAAGGAATTCAAGCCGGAGTTGACAGGTTTTATCGAACCTGTAAGTTACTCGGAATCAATATGAGCAAGAAAAAGTCTTACATAAACAGAACAGGTACATTTGAATTCACGAGCTTTTTCTATCGTTATGGGTTTGTTGCCAATTTCAGCATGGAGCTTCCCAGTTTTGGGGTGTCTGGAATCAACGAGTCTGCAGACATGAGTATTGGAGTCACTGTCATCAAAAACAATATGATAAACAATGATCTTGGTCCAGCAACAGCTCAAATGGCCCTTCAGTTGTTCATCAAAGATTACAGGTACACATATCGATGCCATAGAGGTGACACACAAATACAAACCCGAAGATCATTTGAAATAAAGAAACTGTGGGAGCAAACCCGTTCCAAAGCTGGTCTGCTGGTCTCCGACGGAGGCCCAAATTTATACAACATTAGAAATCTTCACATTCCTGAAGTCTGCTTGAAATGGGAATTGATGGATGAAGATTACCAGGGGCGTTTATGCAACCCACTGAACCCATTTGTCAGTCATAAAGAGATTGAATCAGTGAACAATGCAGTGATGATGCCGGCACATGGCCCAGCCAAAAACATGGAATATGATGCTGTTGCAACAACACACTCCTGGAT
			CCCCAAAAGAAATCGGTCCATCTTGAATACGAGCCAGAGAGGAATACTTGAAGATGAACAAATGTATCAAAGGTGCTGCAATTTGTTTGAAAAATTCTTCCCCAGCAGTTCATACAGAAGACCAGTCGGAATATCCAGTATGGTGGAGGCTATGGTTTCAAGAGCCCGAATTGATGCACGGATTGACTTCGAATCAGGAAGGATAAAGAAAGAGGAGTTCACTGAGATCATGAAGATCTGTTCCACCATTGAAGAACTCAGACGGCAAAAA---TAG
		</sequence>
		<sequence>
			<taxon idref="1018537|human|NorthAmerica|19470615|H1N1"/>
			ATGGATGTCAATCCGACCTTACTTTTCTTAAAAGTGCCAGCACAAAATGCTATAAGCACAACTTTCCCTTATACTGGAGACCCTCCTTACAGCCATGGAACAGGGACAGGATACACCATGGATACTGTCAACAGGACACATCAGTACTCAGAAAGGGGAAGGTGGACAACAAACACCGAAACTGGAGCACCACAACTCAACCCGATTGATGGACCACTGCCAGAAGACAATGAACCAAGTGGTTATGCCCAAACAGATTGTGTATTGGAAGCAATGGCTTTCCTTGAGGAATCCCATCCTGGTATTTTTGAAAACTCGTGTATTGAGACAATGGAGGTTGTTCAGCAAACACGAGTGGACAAACTGACACAAGGCCGACAGACCTATGACTGGACCCTAAATAGAAACCAGCCTGCTGCAACAGCATTGGCCAACACAATAGAAGTGTTCAGATCAAATGGTCTCACGGCCAATGAATCTGGAAGGCTAATAGACTTCCTTAAGGATGTAATGAAATCAATGGACAAAGAAGAAATGGAGATCACAACTCATTTTCAGAGAAAGAGACGAGTGAGAGACAATGTGACTAAGAAAATGGTGACACAGAGAACAATAGGTAAAAGGAAGCAGAGATTGAACAAAAGAAGTTATCTAATTAGAGCATTGACCCTGAACACAATGACCAAAGATGCTGAGAGAGGGAAGCTAAAACGAAGAGCAATTGCAACCCCAGGGATGCAAATAAGAGGGTTTGTATATTTTGTTGAGACACTGGCAAGAAGTATATGTGAAAAACTTGAACAATCAGGATTACCAGTTGGAGGCAATGAGAAGAAAGCAAAGTTGGCAAATGTTGTAAGGAAGATGATGACCAATTCTCAGGACACTGAAATTTCTTTCACCATCACTGGAGATAACACCAAATGGAACGAAAATCAGAACCCTAGGATGTTTTTGGCCATGATCACATATATGACCAGAAATCAGCCAGAATGGTTCAGAAATGTTTTAAGTATTGCTCCAATAATGTTCTCAAACAAAATGGCGAGACTAGGAAAGGGATACATGTTTGAAAGCAAGAGTATGAAACTTAGAACTCAAATACCTGCAGAAATGCTAGCAAACATCGATTTGAAGTATTTCAATGATTCAACAAGAAAGAAGATTGAAAAAATCCGACCACTCTTAATAGATGGGACTGCATCACTGAGCCCTGGTATGATGATGGGCATGTTCAATATGTTAAGCACTGTATTGGGCGTCTCCATCCTGAATCTTGGACAAAAGAGATACACCAAGACTACTTACTGGTGGGATGGTCTTCAATCTTCTGATGATTTTGCTCTGATTGTGAATGCACCCAATCATGAAGGAATTCAAGCCGGAGTTGACAGGTTTTATCGAACCTGTAAGCTACTCGGAATCAATATGAGCAAGAAAAAGTCTTACATAAACAGAACAGGTACATTTGAATTCACGAGCTTTTTCTATCGTTATGGGTTTGTTGCCAATTTCAGCATGGAGCTTCCCAGTTTTGGGGTTTCTGGAATCAACGAGTCCGCAGACATGAGTATTGGAGTTACTGTCATCAAAAACAATATGATAAACAATGATCTTGGTCCAGCAACAGCTCAAATGGCCCTTCAGTTGTTCATCAAAGATTACAGGTACACATATCGATGCCATAGAGGTGACACACAAATACAAACCCGAAGATCATTTGAAATAAAGAAACTGTGGGAGCAAACCCGTTCCAAAGCTGGACTGCTAGTCTCCGACGGAGGCTCAAATTTATACAACATTAGAAATCTCCACATTCCTGAAGTCTGCTTGAAATGGGAATTGATGGATGAAGATTACCGGGGGCGTTTATGCAACCCACTGAACCCATTTGTCAGTCATAAAGAGATTGAATCAGTGAACAATGCAGTGATGATGCCGGCACATGGTCCAGCCAAAAACATGGAATATGATGCTGTTGCAACAACACACTCCTGGAT
			CCCCAAAAGAAATCGGTCCATCTTGAATACGAGCCAGAGAGGAATACTTGAAGATGAACAAATGTATCAAAGGTGCTGCAATTTATTTGAAAAATTCTTCCCCAGCAGTTCATACAGAAGACCAGTCGGAATATCCAGTATGGTGGAGGCTATGGTTTCAAGAGCCCGAATTGATGCACGGATTGACTTCGAATCAGGAAGGATAAAGAAAGAGGGGTTCGCTGAGATCATGGAGATCTGTTCCACCATTGAAGAGCTCGGACGGCAAAGGTGGTGA
		</sequence>
		<sequence>
			<taxon idref="26579|human|NorthAmerica|19510615|H1N1"/>
			ATGGATGTCAATCCGACCTTACTTTTCTTAAAAGTGCCAGCACAAAATGCTATAAGCACAACTTTCCCTTATACTGGAGACCCTCCTTACAGCCATGGGACAGGAACAGGGTACACCATGGATACTGTCAACAGGACACATCAGTACTCAGAAAGGGGAAGATGGACAAAAAACACCGAAACTGGAGCACCACAACTCAACCCAATTGATGGGCCACTACCAGAAGACAATGAACCAAGTGGTTATGCCCAAACAGATTGTGTATTAGAAGCAATGGCTTTCCTTGAGGAATCCCATCCTGGTATTTTTGAAAACTCATGTATTGAAACGATGGAGGTTGTTCAGCAAACACGAGTGGACAAGCTGACACAAGGCCGACAGACCTATGACTGGACTCTGAATAGAAACCAGCCTGCTGCTACAGCATTGGCCAACACAATAGAAGTGTTCAGATCAAATGGCCTCATGGCAAATGAATCTGGAAGGCTAATAGACTTTCTTAAGGATGTAATGGAGTCAATGGACAAAGAAGAAATGGAGGTCACAACTCATTTTCAGAGAAAGAGACGAGTGAGGGACAATGTGACTAAGAAAATGGTGACACAAAGAACAATAGGCAAAAAGAAACAGAGATTAAACAAAAGGAGTTATCTAATTAGGGCATTGACCCTGAACACAATGACCAAAGATGCTGAGAGAGGGAAACTAAAACGAAGAGCAATTGCAACCCCAGGGATGCAAATAAGGGGGTTTGTATACTTTGTTGAGACACTGGCAAGAAGTATATGTGAAAAACTTGAACAATCAGGATTGCCAGTTGGAGGAAATGAAAAGAAAGCAAAGTTGGCAAATGTTGTAAGGAAGATGATGACCAATTCTCAGGACACTGAAATTTCTTTCACCATCACTGGAGATAACACCAAATGGAACGAAAATCAGAACCCTAGAATGTTTTTGGCCATGATCACATATATAACCAGAAATCAGCCCGAATGGTTCAGAAATATTCTAAGTATTGCTCCAATAATGTTCTCAAACAAAATGGCGAGACTAGGTAAGGGTTACATGTTTGAGAGCAAGAGTATGAAACTTAGAACTCAAATACCTGCAGAAATGATAGCAAACATTGATTTGAAGTATTTCAATGATTCAACAAGAAAGAAAATTGAAAAAATCCGGCCGCTCTTAATAGATGGGACTGCATCACTGAGCCCTGGAATGATGATGGGCATGTTCAATATGTTAAGCACTGTATTGGGCGTCTCCATCCTGAATCTTGGACAAAAGAGATACACCAAGACTACTTACTGGTGGGATGGTCTTCAATCATCTGATGATTTTGCTCTGATTGTGAATGCACCCAATCATGCAGGAATTCAAGCTGGAGTTGACAGGTTTTATCGAACCTGTAAGCTGCTCGGAATCAATATGAGCAAGAAAAAGTCTTACATAAACAGAACAGGTACATTTGAATTCACGAGCTTTTTCTATCGTTATGGGTTTGTTGCCAATTTCAGCATGGAGCTTCCCAGTTTTGGAGTGTCTGGGATCAACGAGTCTGCAGACATGAGTATTGGGGTCACTGTCATCAAAAACAATATGATAAACAATGATCTTGGTCCAGCAACCGCTCAAATGGCCCTTCAGTTATTCATCAAAGATTACAGGTACACGTATCGATGCCACAGAGGTGACACACAAATACAAACCCGAAGATCATTTGAAATAAAGAAACTATGGGAGCAAACCCGTTCCAAAGCTGGGCTGCTGGTCTCCGATGGAGGTCCTAATTTATATAACATTAGAAATCTCCACATTCCTGAAGTCTGCTTGAAATGGGAATTGATGGATGAGGATTACCAGGGGCGTTTATGCAACCCATTGAACCCATTTGTCAGTCATAAAGAGATTGAATCAGTGAACAATGCAGTGATGATGCCGGCACATGGTCCAGCCAAAAACATGGAGTATGATGCTGTAGCAACAACACACTCCTGGGT
			CCCCAAAAGAAATCGATCCATCTTGAATACGAGCCAAAGGGGAATACTTGAAGATGAACAAATGTATCAAAGGTGCTGCAATTTATTTGAAAAATTCTTCCCCAGCAGTTCATACAGAAGGCCAGTCGGAATATCCAGTATGGTGGAGGCTATGGTTTCCAGAGCCCGAATTGATGCACGGATTGATTTCGAATCTGGAAGGATAAAGAAAGAGGATTTCACTGAGATCATGAAGATCTGTTCCACCATTGAAGAACTCAGACGGCAAAAA---TAG
		</sequence>
		<sequence>
			<taxon idref="26377|human|SoutheastAsia|19540615|H1N1"/>
			ATGGATGTCAATCCGACCTTACTTTTCTTAAAAGTGCCAGCACAAAATGCTATAAGCACAACTTTCCCTTATACTGGAGACCCTCCTTACAGCCATGGGACAGGAACAGGGTACACCATGGATACTGTCAACAGGACACATCAGTACTCAGAAAGGGGAAGATGGACAAAAAACACCGAAACTGGAGCACCACAACTCAACCCAATTGATGGGCCACTACCAGAAGACAATGAACCAAGTGGTTATGCCCAAACAGATTGTGTATTAGAAGCAATGGCTTTCCTTGAGGAATCCCATCCTGGTATTTTTGAAAACTCATGTATTGAAACGATGGAGATTGTTCAGCAAACACGAGTGGACAAGCTAACACAAGGCCGACAGACCTATGACTGGACTCTGAATAGAAACCAGCCTGCTGCTACAGCATTGGCCAACACAATAGAAGTGTTCAGATCAAATGGCCTCATGGCAAATGAATCTGGAAGGCTAATAGACTTTCTTAAGGATGTAATGGAGTCAATGGACAAAGAAGAAATGGAGATCACAACTCATTTTCAGAGAAAGAGACGAGTGAGGGACAATGTGACTAAGAAAATGGTGACACAAAGAACAATAGGCAAAAAGAAACAGAGATTAAACAAAAGTAGTTATCTAATTAGGGCATTGACCCTGAACACAATGACCAAAGATGCTGAGAGAGGGAAACTAAAAAGAAGAGCAATTGCAACCCCAGGGATGCAAATAAGGGGGTTTGTATACTTTGTTGAGACACTGGCAAGAAGTATATGTGAAAAACTTGAACAATCAGGATTGCCAGTTGGAGGAAATGAAAAGAAAGCAAAGTTGGCAAATGTTGTAAGGAAGATGATGACCAATTCTCAGGACACTGAAATTTCTTTCACCATCACTGGAGATAACACCAAATGGAACGAGAATCAGAACCCTAGAATGTTTTTGGCCATGATCACTTACATAACCAGAAATCAGCCCGAATGGTTCAGAAATATTCTAAGTATTGCTCCAATAATGTTCTCAAACAAAATGGCGAGACTAGGTAAGGGTTACATGTTTGAGAGCAAGAGTATGAAACTTAGAACGCAAATACCTGCAGAGATGATAGCAAACATCGATTTGAAGTATTTCAATGATTCAACAAGAAAGAAAATTGAAAAAATCCGGCCGCTCTTAATAGATGGGACTGCATCACTGAGCCCTGGAATGATGATGGGTATGTTCAATATGTTAAGCACTGTATTGGGCGTCTCCATCCTGAATCTCGGACAAAAGAGATACACCAAGACTACTTACTGGTGGGACGGTCTTCAATCATCTGATGATTTTGCTCTGATTGTGAATGCACCCAATCATGCAGGAATTCAAGCTGGAGTTGACAGGTTTTATCGAACCTGTAAACTGCTCGGAATCAATATGAGCAAGAAAAAGTCTTACATAAACAGAACAGGTACATTTGAATTCACGAGCTTTTTCTATCGTTATGGGTTTGTTGCCAATTTCAGCATGGAGCTTCCCAGTTTTGGGGTATCTGGGATCAACGAGTCTGCAGACATGAGTATTGGGGTCACTGTCATCAAAAACAATATGATAAACAATGATCTTGGTCCAGCAACCGCTCAAATGGCCCTTCAGTTATTCATCAAAGATTACAGGTACACGTATCGATGCCACAGAGGTGACACACAAATACAAACCCGAAGATCATTTGAAATAAATAAACTATGGGAGCAAACCCGTTCCAAAGCTGGGCTGCTGGTCTCCGATGGAGGTCCCAATTTATATAACATTAGAAATCTCCACATTCCTGAAGTATGCTTGAAATGGGAATTGATGGATGAGGATTACCAGGGGCGTTTATGCAACCCATTGAACCCATTTGTCAGTCATAAAGAGATTGAATCAGTGAACAATGCAGTGGTGATGCCGGCACATGGTCCAGCCAAAAACATGGAGTATGATGCTGTAGCAACAACACACTCCTGGGT
			CCCCAAAAGAAATCGATCCATCTTGAATACGAGCCAAAGGGGAATACTTGAAGATGAACAAATGTATCAAAGGTGCTGCAATTTATTTGAAAAATTCTTCCCCAGCAGTTCATACAGAAGGCCAGTTGGAATATCCAGTATGGTGGAGGCTATGGTTTCCAGAGCCCGAATTGATGCACGGATTGATTTCGAATCTGGAAGGATAAAGAAAGAGGATTTCACTGAGATCATGAAGATCTGTTCCACCATTGAAGAACTCAGACGGCAAAAA---TAG
		</sequence>
		<sequence>
			<taxon idref="1014950|human|EastAsia|19570615|H1N1"/>
			ATGGATGTCAATCCGACCTTACTTTTCTTAAAAGTGCCAGCACAAAATGCTATAAGCACAACTTTCCCTTATACTGGAGACCCTCCTTACAGCCATGGGACAGGAACAGGGTACACCATGGATACTGTCAACAGGACACATCAGTACTCAGAAAGGGGAAGATGGACAAAAAACACCGAAACTGGAGCACCACAGCTCAACCCAATTGATGGGCCACTACCAGAAGACAATGAACCAAGTGGTTATGCCCAAACAGATTGTGTATTAGAAGCAATGGCTTTCCTTGAGGAATCCCATCCTGGTATTTTTGAAAACTCATGTATTGAAACGATGGAGGTTGTTCAGCAAACACGAGTGGACAAGCTGACACAAGGCCGACAGACCTATGACTGGACTCTGAATAGAAACCAGCCTGCTGCTACAGCATTGGCAAACACAATAGAAGTGTTCAGATCAAATGGCCTCATGGCAAATGAATCCGGAAGGCTAATAGACTTTCTTAAAGATGTAATGGAGTCAATGGACAAAGAAGAAATAGAGATCACAACCCATTTTCAGAGAAAGAGACGGGTGAGGGACAATGTGACTAAGAAAATGGTGACACAAAGAACAATAGGCAAAAAGAAACAGAGATTAAACAAAAGGAGTTATCTAATTAGGGCATTGACCCTGAACACAATGACCAAAGATGCTGAGAGAGGGAAACTAAAACGAAGAGCAATTGCAACCCCAGGGATGCAAATAAGGGGGTTTGTATACTTTGTTGAGACACTGGCAAGAAGTATATGTGAAAAACTTGAACAATCAGGACTGCCAGTTGGAGGAAATGAAAAGAAAGCAAAGTTGGCAAATGTTGTAAGGAAGATGATGACCAATTCTCAGGACACTGAAATTTCTTTCACCATCACTGGAGACAACACCAAATGGAACGAAAATCAGAACCCTAGAATGTTTTTGGCCATGATCACATATATAACCAGAAATCAGCCCGAATGGTTCAGAAATATTCTAAGTATTGCTCCAATAATGTTCTCAAACAAAATGGCGAGACTAGGTAAGGGTTACATGTTTGAGAGCAAGAGTATGAAACTTAGAACTCAAATATCTGCAGAAATGCTAGCAAACATCGATTTGAAGTATTTCAATGATTCAACAAGAAAGAAAATTGAAAAAATCCGGCCGCTCTTAATAGATGGGACTGCATCACTGAGCCCTGGAATGATGATGGGCATGTTCAATATGTTAAGCACTGTATTGGGCGTTTCCATCCTGAATCTTGGACAAAAGAGATACACAAAGACTACTTACTGGTGGGATGGTCTTCAATCATCTGATGATTTTGCTCTGATTGTGAATGCACCCAATCATGCAGGAATTCAGGCTGGAGTTGACAGGTTTTATCGAACTTGTAAGCTGCTCGGAATCAATATGAGTAAGAAAAAGTCTTACATAAACAGAACAGGTACATTTGAATTCACTAGCTTTTTCTATCGTTATGGGTTTGTTGCCAATTTCAGCATGGAGCTTCCCAGTTTTGGGGTGTCTGGGATCAACGAGTCTGCAGATATGAGTATTGGGGTCACTGTCATCAAAAACAATATGATAAACAATGATCTTGGTCCAGCAACCGCTCAAATGGCCCTTCAGTTATTCATCAAAGATTACAGGTACACGTATCGGTGCCACAGAGGTGACACACAAATACAAACCCGAAGATCATTTGAAATAAAGAAACTGTGGGAGCAAACCCGTTCCAAAGCTGGGCTGCTGGTCTCCGATGGAGGTCCTAACTTATATAACATTAGAAATCTCCACATCCCTGAAGTCTGTTTGAAATGGGAATTGATGGATGAGGATTACCAGGGGCGTTTATGCAACCCATTGAACCCATTTGTCAGTCATAAAGAGATTGAATCAGTGAACAATGCAGTGATGATGCCGGCACATGGTCCAGCCAAAAACATGGAGTATGATGCTGTAGCAACAACACACTCCTGGGT
			CCCCAAAAGAAATCGATCCATCTTGAATACTAGTCAAAGGGGAATACTTGAAGATGAACAAATGTATCAAAGGTGCTGCAATTTATTTGAAAGATTCTTCCCCAGCAGTTCATACAGAAGGCCAGTCGGAATATCCAGTATGGTGGAGGCTATGGTTTCCAGAGCCCGAATTGATGCACGGATTGATTTCGAATCTGGAAGGATAAAGAAAGAGGATTTCACTGAGATCATGAAGATCTGTTCCACCATTGAAGAACTCAGACGGCAAAAA---TAG
		</sequence>
		<sequence>
			<taxon idref="25895|human|NorthAmerica|19480615|H1N1"/>
			ATGGATGTCAATCCGACCTTACTTTTCTTAAAAGTGCCAGCACAAAATGCTATAAGCACAACTTTCCCTTATACTGGAGACCCTCCTTACAGCCATGGGACAGGAACAGGGTACACCATGGATACTGTCAACAGGACACATCAGTACTCAGAAAGGGGAAGATGGACAAAAAACACCGAAACTGGAGCACCACAACTCAACCCGATTGATGGGCCACTACCAGAAGACAATGAACCAAGTGGTTATGCCCAAACAGATTGTGTACTAGAAGCAATGGCTTTCCTTGAGGAATCCCATCCTGGTATTTTTGAAAACTCGTGTATTGAAACGATGGAGGTTGTTCAGCAAACACGAGTGGACAAACTGACACAAGGCCGACAGACCTATGACTGGACTCTAAATAGAAACCAGCCTGCTGCTACAGCATTGGCCAACACAATAGAAGTGTTCAGATCAAATGGCCTCATGGCAAATGAATCTGGAAGGCTAATAGACTTCCTTAAGGATGTAATGGAGTCAATGGACAAAGAAGAAATGGAGATCACAACTCATTTTCAGAGAAAGAGACGAGTGAGGGACAATGTGACTAAGAAAATGGTGACACAGAGAACAATAGGCAAAAAGAAACAGAGATTAAACAAAAGGAGTTATCTAATTAGGGCATTGACCCTGAACACAATGACCAAAGATGCTGAGAGAGGGAAACTAAAACGAAGAGCAATTGCAACCCCAGGGATGCAAATAAGGGGGTTTGTATACTTTGTTGAGACACTGGCAAGAAGTATATGTGAAAAACTTGAACAATCAGGATTGCCAGTTGGAGGAAATGAAAAGAAAGCAAAGTTGGCAAATGTTGTAAGGAAGATGATGACCAATTCTCAGGACACTGAAATTTCTTTCACCATCACTGGAGATAACACCAAATGGAACGAAAATCAGAACCCTAGAATGTTTTTGGCCATGATCACATATATAACCAGAAATCAGCCCGAATGGTTCAGAAATATTCTAAGTATTGCTCCAATAATGTTCTCAAACAAAATGGCGAGACTAGGTAAGGGGTACATGTTTGAGAGCAAGAGTATGAAACTTAGAACTCAAATACCTGCAGAAATGCTAGCAAACATCGATTTGAAGTATTTCAATGATTCAACAAGAAAGAAAATTGAAAAAATCCGGCCGCTCTTAATAGATGGGACTGCATCACTGAGCCCTGGAATGATGATGGGCATGTTCAATATGTTAAGCACTGTATTGGGCGTCTCCATCCTGAATCTTGGACAAAAGAGATACACCAAGACTACTTACTGGTGGGATGGTCTTCAATCATCTGATGATTTTGCTCTGATTGTGAATGCACCCAACCATGCAGGAATTCAAGCTGGAGTTGACAGGTTTTATCGAACCTGTAAGCTGCTCGGAATCAATATGAGCAAGAAAAAGTCTTACATAAACAGAACAGGTACATTTGAATTCACGAGCTTTTTCTATCGTTATGGGTTTGTTGCCAATTTCAGCATGGAGCTTCCCAGTTTTGGGGTGTCTGGGATCAACGAGTCTGCAGACATGAGTATTGGAGTCACTGTCATCAAAAACAATATGATAAACAATGATCTTGGTCCAGCAACCGCTCAAATGGCCCTTCAGTTATTCATCAAAGATTACAGGTACACGTATCGATGCCACAGAGGTGACACACAAATACAAACCCGAAGATCATTTGAAATAAAGAAACTGTGGGAGCAAACCCGTTCCAAAGCTGGGCTGCTGGTCTCCGATGGAGGTCCTAATTTATACAACATTAGAAATCTCCACATTCCTGAAGTCTGCTTGAAATGGGAATTGATGGATGAGGATTACCAGGGGCGTTTATGCAACCCATTGAACCCATTTGTCAGTCATAAAGAGATTGAATCAGTGAACAATGCAGTGATGATGCCGGCACATGGTCCAGCCAAAAACATGGAGTATGATGCTGTTGCAACAACACACTCCTGGGT
			CCCCAAAAGAAATCGATCCATCTTGAATACGAGCCAAAGAGGAATACTTGAAGATGAACAAATGTATCAAAGGTGCTGCAATTTATTTGAAAAATTCTTCCCCAGCAGTTCATACAGAAGGCCAGTCGGAATATCCAGTATGGTGGAGGCTATGGTTTCCAGAGCCCGAATTGATGCACGGATTGATTTCGAATCTGGAAGGATAAAGAAAGAGGAGTTCACTGAGATCATGAAGATCTGTTCCACCATTGAAGAACTCAGACGGCAAAAA---TAG
		</sequence>
		<sequence>
			<taxon idref="1018539|human|SouthernEurope|19490615|H1N1"/>
			ATGGATGTCAATCCGACCTTACTTTTCTTAAAAGTGCCAGCACAAAATGCTATAAGCACAACTTTCCCTTATACTGGAGACCCTCCTTACAGCCATGGGACAGGAACAGGGTACACCATGGATACAGTCAACAGGACACATCAGTACTCAGAAAGGGGAAGATGGACAAAAAACACCGAAACTGGAGCACCACAACTCAACCCGATTGATGGGCCACTACCAGAAGACAATGAACCAAGTGGTTATGCCCAAACAGATTGTGTATTAGAAGCAATGGCTTTCCTTGAGGAATCCCATCCTGGTATTTTTGAAAACTCGTGTATTGAAACGATGGAGGTTGTTCAGCAAACACGAGTGGACAAACTGACACAAGGCCGACAGACCTATGACTGGACTCTAAATAGAAACCAGCCTGCTGCTACAGCATTGGCCAACACAATAGAAGTGTTCAGATCAAATGGCCTCATGGCAAATGAATCTGGAAGGCTAATAGACTTCCTTAAGGATGTAATGGAGTCAATGGACAAAGAAGAAGTGGAGATCACAACTCATTTTCAGAGAAAGAGACGAGTGAGGGACAATGTGACTAAGAAAATGGTGACACAGAGAACAATAGGCAAAAAGAAACAGAGATTAAACAAAAGGAGTTATCTAATTAGGGCATTGACCCTGAACACAATGACCAAAGATGCTGAGAGAGGGAAACTAAAACGAAGAGCAATTGCAACCCCAGGGATGCAAATAAGGGGGTTTGTATACTTTGTTGAGACACTGGCAAGAAGTATATGTGAAAAACTTGAACAATCAGGATTGCCAGTTGGAGGAAATGAAAAGAAAGCAAAGTTGGCAAATGTTGTAAGGAAGATGATGACCAATTCTCAGGACACTGAAATTTCTTTCACCATCACTGGAGATAACACCAAATGGAACGAAAATCAGAACCCTAGAATGTTTTTGGCCATGATCACATATATAACCAGAAATCAGCCCGAATGGTTCAGAAATATTCTAAGTATTGCTCCAATAATGTTCTCAAACAAAATGGCGAGACTAGGTAAGGGGTACATGTTTGAGAGCAAGAGTATGAAACTTAGAACTCAAATACCTGCAGAAATGCTAGCAAACATCGATTTGAAGTATTTCAATGATTCAACAAGAAAGAAAATTGAAAAAATCCGGCCACTCTTAATAGATGGGACTGCATCACTGAGCCCTGGAATGATGATGGGCATGTTCAATATGTTAAGCACTGTATTGGGCGTCTCCATCCTGAATCTTGGACAAAAGAGATACACCAAGACTACTTACTGGTGGGATGGTCTTCAATCATCTGATGATTTTGCTCTGATTGTGAATGCACCCAACCATGCAGGAATTCAAGCTGGAGTTGACAGGTTTTATCGAACCTGTAAGCTGCTCGGAATCAATATGAGCAAGAAAAAGTCTTACATAAACAGAACAGGCACATTTGAATTCACGAGCTTTTTCTATCGTTATGGGTTTGTTGCCAATTTCAGCATGGAGCTTCCCAGTTTTGGGGTGTCTGGGATCAACGAGTCTGCAGACATGAGTATTGGAGTCACTGTCATCAAAAACAATATGATAAACAATGATCTTGGTCCAGCAACCGCTCAAATGGCCCTTCAGTTATTCATCAAAGATTACAGGTACACGTATCGATGCCACAGAGGTGACACACAAATACAAACCCGAAGATCATTTGAAATAAAGAAACTGTGGGAGCAAACCCGTTCCAAAGCTGGGCTGCTGGTCTCCGATGGAGGTCCTAATTTATACAACATTAGAAATCTCCACATTCCTGAAGTCTGCTTGAAATGGGAATTGATGGATGAGGATTACCAGGGGCGTTTATGCAACCCATTGAACCCATTTGTCAGTCATAAAGAGATTGAATCAGTGAACAATGCAGTGATGATGCCGGCACATGGTCCAGCCAAAAACATGGAGTATGATGCTGTTGCAACAACACACTCCTGGGT
			CCCCAAAAGAAATCGATCCATCTTGAATACGAGCCAAAGAGGAATACTTGAAGATGAACAAATGTATCAAAGGTGCTGCAATTTATTTGAAAAATTCTTCCCCAGCAGTTCATACAGAAGGCCAGTCGGAATATCCAGTATGGTGGAGGCTATGGTTTCCAGAGCCCGAATTGATGCACGGATTGATTTCGAATCTGGAAGGATAAAGAAAGAGGAGTTCACTGAGATCATGAAGATCTGTTCCACCATTGAAGAACTCAGACGGCAAAAA---TAG
		</sequence>
		<sequence>
			<taxon idref="16779|human|EasternEurope|19770615|H1N1"/>
			ATGGATGTCAATCCGACCTTACTTTTCTTAAAAGTGCCAGCACAAAATGCTATAAGCACAACTTTCCCTTATACTGGAGACCCTCCTTACAGCCATGGGACAGGAACAGGGTACACCATGGATACAGTCAACAGGACACATCAGTACTCAGAAAGGGGAAGATGGACAAAAAACACCGAAACTGGAGCACCGCAACTCAACCCGATTGATGGGCCACTACCAAAAGACAATGAACCAAGTGGTTATGCCCAAACAGATTGTGTATTAGAAGCAATGGCTTTCCTTGAGGAATCCCATCCTGGTATTTTTGAAAACTCGTGTATTGAAACGATGGAGGTTGTTCAGCAAACACGAGTGGACAAACTGACACAAGGCAGACAGACCTATGACTGGACTCTAAATAGAAACCAGCCTGCTGCTACAGCATTGGCCAACACCATAGAAGTGTTCAGATCAAATGGCCTCATGGCAAATGAATCTGGAAGGCTAATAGACTTCCTTAAAGATGTAATGGAGTCAATGGACAGAGAAGAAGTGGAGATCACAACTCATTTTCAGAGAAAGAGAAGAGTGAGGGACAATGTGACTAAGAAAATGGTGACACAGAGAACAATAGGCAAAAAGAAACAGAGATTAAACAAAAGGAGTTATCTAATTAGGGCATTAACCCTGAACACAATGACCAAAGATGCTGAGAGAGGGAAACTAAAACGTAGAGCAATTGCAACCCCAGGGATGCAAATAAGGGGGTTTGTATACTTTGTTGAGACACTGGCAAGAAGTATATGTGAAAAACTTGAACAATCAGGGTTGCCAGTTGGAGGAAATGAAAAGAAAGCAAAGTTGGCAAATGTTGTAAGGAAGATGATGACCAATTCTCAGGACACTGAAATTTCTTTCACCATCACTGGAGATAACACCAAATGGAACGAAAATCAGAACCCTAGAATGTTTTTGGCCATGATCACATATATAACCAGAAATCAGCCCGAATGGTTCAGAAATATTCTAAGTATTGCTCCAATAATGTTCTCAAACAAAATGGCGAGACTAGGTAAGGGGTACATGTTTGAAAGCAAGAGTATGAAACTTAGAACTCAAATACCTGCAGAAATGCTAGCAAACATCGATTTGAAGTATTTCAATGATTCAACAAGAAAGAAAATTGAAAAAATCCGGCCACTCTTAATAGATGGGACTGCATCACTGAGCCCTGGAATGATGATGGGCATGTTCAATATGTTAAGCACTGTATTGGGCGTCTCCATCCTGAATCTTGGACAAAAGAGATACACCAAGACTACTTACTGGTGGGATGGTCTTCAATCGTCTGATGATTTTGCTCTGATTGTGAATGCACCCAACCATGCAGGAATTCAAGCTGGAGTTGACAGGTTTTATCGAACCTGTAAGCTGCTCGGAATCAATATGAGCAAGAAAAAGTCTTACATAAACAGAACAGGTACATTTGAATTCACGAGCTTTTTCTATCGTTATGGGTTTGTTGCCAATTTCAGCATGGAGCTTCCCAGTTTTGGGGTGTCTGGGATCAACGAGTCTGCAGACATGAGTATTGGAGTCACTGTCATCAAAAACAATATGATAAACAATGATCTTGGTCCAGCAACCGCTCAAATGGCCCTTCAGTTATTCATCAAAGATTACAGGTACACGTATCGATGCCACAGAGGTGACACACAAATACAAACCCGAAGATCATTTGAAATAAAGAAACTGTGGGAGCAAACCCGTTCCAAAGCTGGGCTGCTGGTCTCCGATGGAGGTCCTAATTTATACAACATTAGAAATCTCCACATTCCTGAAGTCTGCTTGAAATGGGAATTGATGGATGAGGATTACCAGGGGCGTTTATGCAACCCATTGAACCCATTTGTCAGTCATAAAGAGATTGAATCAGTGAACAATGCAGTGATGATGCCGGCACATGGTCCAGCCAAAAATATGGAGTATGATGCTGTTGCAACAACACACTCCTGGGT
			CCCCAAAAGGAATCGATCCATCTTGAATACGAGCCAAAGAGGAATACTTGAAGATGAACAAATGTATCAAAGGTGCTGCAATTTATTTGAAAAATTCTTCCCCAGCAGTTCATACAGAAGGCCAGTCGGAATATCCAGTATGGTAGAGGCTATGGTTTCCAGAGCCCGAATTGATGCACGGATTGATTTCGAATCTGGAAGGATAAAGAAAGAGGAGTTCACTGAGATCATGAAGACCTGTTCCACCATTGAAGAACTCAGACGGCAAAAA---TAG
		</sequence>
		<sequence>
			<taxon idref="23259|human|EastAsia|19770615|H1N1"/>
			ATGGATGTCAATCCGACCTTACTTTTCTTAAAAGTGCCAGCACAAAATGCTATAAGCACAACTTTCCCTTATACTGGAGACCCTCCTTACAGCCATGGGACAGGAACAGGGTACACCATGGATACAGTCAACAGGACACATCAGTACTCAGAAAGGGGAAGATGGACAAAAAACACCGAAACTGGAGCACCGCAACTCAACCCGATTGATGGGCCACTACCAAAAGACAATGAACCAAGTGGTTATGCCCAAACAGATTGTGTATTAGAAGCAATGGCTTTCCTTGAGGAATCCCATCCTGGTATTTTTGAAAACTCGTGTATTGAAACGATGGAGGTTGTTCAGCAAACACGAGTGGACAAACTGACACAAGGCAGACAGACCTATGACTGGACTCTAAATAGAAACCAGCCTGCTGCTACAGCATTGGCCAACACCATAGAAGTGTTCAGATCAAATGGCCTCATGGCAAATGAATCTGGAAGGCTAATAGACTTCCTTAAAGATGTAATGGAGTCAATGGACAGAGAAGAAGTGGAGATCACAACTCATTTTCAGAGAAAGAGAAGAGTGAGGGACAATGTGACTAAGAAAATGGTGACACAGAGAACAATAGGCAAAAAGAAACAGAGATTAAACAAAAGGAGTTATCTAATTAGGGCATTAACCCTGAACACAATGACCAAAGATGCTGAGAGAGGGAAACTAAAACGTAGAGCAATTGCAACCCCAGGGATGCAAATAAGGGGGTTTGTATACTTTGTTGAGACACTGGCAAGAAGTATATGTGAAAAACTTGAACAATCAGGGTTGCCAGTTGGAGGAAATGAAAAGAAAGCAAAGTTGGCAAATGTTGTAAGGAAGATGATGACCAATTCTCAGGACACTGAAATTTCTTTCACCATCACTGGAGATAACACAAAATGGAACGAAAATCAGAACCCTAGAATGTTTTTGGCCATGATCACATATATAACCAGAAATCAGCCCGAATGGTTCAGAAATATTCTAAGTATTGCTCCAATAATGTTCTCAAACAAAATGGCGAGACTAGGTAAGGGGTACATGTTTGAAAGCAAGAGTATGAAACTTAGAACTCAAATACCTGCAGAAATGCTAGCAAACATCGATTTGAAGTATTTCAATGATTCAACAAGAAAGAAAATTGAAAAAATCCGGCCACTCTTAATAGATGGGACTGCATCACTGAGCCCTGGAATGATGATGGGCATGTTCAATATGTTAAGCACTGTATTGGGCGTCTCCATCCTGAATCTTGGACAAAAGAGATACACCAAGACTACTTACTGGTGGGATGGTCTTCAATCGTCTGATGATTTTGCTCTGATTGTGAATGCACCCAACCATGCAGGAATTCAAGCTGGAGTTGACAGGTTTTATCGAACCTGTAAGCTGCTCGGAATCAATATGAGCAAGAAAAAGTCTTACATAAACAGAACAGGTACATTTGAATTCACGAGCTTTTTCTATCGTTATGGGTTTGTTGCCAATTTCAGCATGGAGCTTCCCAGTTTTGGGGTGTCTGGGATCAACGAGTCTGCAGACATGAGTATTGGAGTCACTGTCATCAAAAACAATATGATAAACAATGATCTTGGTCCAGCAACCGCTCAAATGGCCCTTCAGTTATTCATCAAAGATTACAGGTACACGTATCGATGCCACAGAGGTGACACACAAATACAAACCCGAAGATCATTTGAAATAAAGAAACTGTGGGAGCAAACCCGTTCCAAAGCTGGGCTGCTGGTCTCCGATGGAGGTCCTAATTTATACAACATTAGAAATCTCCACATTCCTGAAGTCTGCTTGAAATGGGAATTGATGGATGAGGATTACCAGGGGCGTTTATGCAACCCATTGAACCCATTTGTCAGTCATAAAGAGATTGAATCAGTGAACAATGCAGTGATGATGCCGGCACATGGTCCAGCCAAAAATATGGAGTATGATGCTGTTGCAACAACACACTCCTGGGT
			CCCCAAAAGGAATCGATCCATCTTGAATACGAGCCAAAGAGGAATACTTGAAGATGAACAAATGTATCAAAGGTGCTGCAATTTATTTGAAAAATTCTTCCCCAGCAGTTCATACAGAAGGCCAGTCGGAATATCCAGTATGGTAGAGGCTATGGTTTCCAGAGCCCGAATTGATGCACGGATTGATTTCGAATCTGGAAGGATAAAGAAAGAGGAGTTCACTGAGATCATGAAGACCTGTTCCACCATTGAAGAACTCAGACGGCAAAAA---TAG
		</sequence>
		<sequence>
			<taxon idref="26107|human|NorthAmerica|19800615|H1N1"/>
			ATGGATGTCAATCCGACCTTACTTTTCTTAAAAGTGCCAGCACAAAATGCTATAAGCACAACTTTCCCTTATACTGGAGACCCTCCTTACAGCCATGGGACAGGAACAGGGTACACCATGGATACAGTCAACAGGACACATCAGTACTCAGAAAGGGGAAGATGGACAAAAAACACCGAAACTGGAGCACCGCAACTCAACCCGATTGATGGGCCACTACCAAAAGACAATGAACCAAGTGGTTATGCCCAAACAGATTGTGTATTAGAAGCAATGGCTTTCCTTGAGGAATCTCATCCTGGTATTTTTGAAACCTCGTGTATTGAAACGATGGAGGTTGTTCAGCAAACACGAGTGGACAAACTGACACAAGGCAGACAGACCTATGACTGGACTCTAAATAGAAACCAGCCTGCTGCTACAGCATTGGCCAACACCATAGAAGTGTTCAGATCAAATGGCCTCATGGCAAATGAATCTGGAAGGCTAATAGACTTCCTTAAAGATGTAATGGAGTCAATGGACAGAGAAGAAGTGGAGATCACAACTCATTTTCAGAGAAAGAGAAGAGTGAGGGACAATGTGACTAAGAAAATGGTGACACAGAGAACAATAGGCAAAAAGAAACATAGATTAAACAAAAGGAGTTATCTAATTAGGGCATTAACCCTGAACACAATGACCAAAGATGCTGAGAGAGGGAAACTAAAACGTAGAGCAATTGCAACCCCAGGGATGCAAATAAGGGGGTTTGTATACTTTGTTGAGACACTGGCAAGAAGTATATGTGAAAAACTTGAACAATCAGGGTTGCCAGTTGGAGGAAATGAAAAGAAAGCAAAGTTGGCAAATGTTGTAAGGAAGATGATGACCAATTCTCAGGACACTGAAATTTCTTTCACCATCACTGGAGATAACACAAAATGGAACGAAAATCAGAACCCTAGAATGTTTTTGGCCATGATCACATATATGACCAGAAATCAGCCCGAATGGTTCAGAAATATTCTAAGTATTGCTCCAATAATGTTCTCAAACAAAATGGCGAGACTAGGTAAAGGGTACATGTTTGAAAGCAAGAGTATGAAACTTAGAACTCAAATACCTGCAGAAATGCTAGCAAACATCGATTTGAGGTATTTCAATGATTCAACAAGAAAGAAAATTGAAAAAATCCGGCCACTCTTAATAGATGGGACTGCATCACTAAGCCCTGGGATGATGATGGGCATGTTCAATATGTTAAGCACTGTATTGGGCGTCTCCATCCTGAACCTTGGACAAAAGAGATACACCAAGACTACTTACTGGTGGGATGGTCTTCAATCGTCCGATGATTTTGCTCTGATTGTGAATGCACCCAACTATGCAGGAATTCAAGCTGGAGTTGACAGGTTTTATCGAACCTGTAAGCTGCTCGGAATCAATATGAGCAAGAAAAAGTCTTACATAAACAGAACAGGTACTTTTGAATTCACAAGCTTTTTCTATCGTTATGGGTTTGTTGCCAATTTCAGCATGGAGCTTCCCAGTTTTGGAGTGTCTGGGATCAACGAGTCTGCAGACATGAGTATTGGAGTCACTGTCATCAAAAACAATATGATAAACAATGATCTTGGTCCAGCAACCGCTCAAATGGCCCTTCAGTTATTCATCAAAGATTACAGGTACACGTATCGATGCCACAGAGGTGACACACAAATACAAACCCGAAGATCATTTGAAATAAAGAAACTGTGGGAGCAAACCCGTTCCAAAGCTGGGCTGCTGGTCTCCGATGGAGGTCCTAATTTATACAACATTAGAAATCTCCACATTCCTGAAGTCTGCTTGAAATGGGAATTGATGGATGAGGATTACCAGGGGCGTTTATGCAACCCATTGAACCCATTTGTCAGTCATAAAGAGATTGAATCAGTGAACAATGCAGTGATGATGCCGGCACATGGTCCAGCCAAAAATATGGAGTATGATGCTGTTGCAACAACACACTCCTGGGT
			CCCTAAAAGGAATCGATCCATCTTGAATACGAGCCAAAGAGGAATACTTGAAGATGAACAAATGTATCAAAGGTGCTGCAATTTATTTGAAAAATTCTTCCCCAGCAGTTCATACAGAAGGCCAGTCGGAATATCCAGTATGGTAGAGGCTATGGTTTCCAGAGCCCGAATTGATGCACGGATTGATTTCGAATCTGGAAGGATAAAGAAAGAGGAGTTCACTGAGATCATGAAGACCTGTTCCACCATTGAAGAACTCAGACGGCAAAAA---TAG
		</sequence>
		<sequence>
			<taxon idref="26373|human|NorthAmerica|19810615|H1N1"/>
			ATGGATGTCAATCCGACCTTACTTTTCTTAAAAGTGCCAGCACAAAATGCTATAAGCACAACTTTCCCTTATACTGGAGATCCTCCTTACAGCCATGGGACAGGAACAGGGTACACCATGGATACAGTCAACAGGACACATCAGTACTCAGAAAGGGGAAGATGGACAAAAAACACCGAAACTGGAGCACCGCAACTCAACCCGATTGATGGGCCACTACCAAAAGACAATGAACCAAGTGGTTATGCCCAAACAGATTGTGTATTAGAAGCAATGGCTTTCCTTGAGGAATCCCATCCTGGTATTTTTGAAAACTCGTGTATTGAAACGATGGAGGTTGTTCAGCAAACACGAGTGGACAAACTGACACAAGGCAGACAGACCTATGACTGGACTCTAAATAGAAACCAGCCTGCTGCTACAGCATTGGCCAACACCATAGAAGTGTTCAGATCAAACGGCCTCAGGGCCAATGAATCTGGAAGGCTAATAGACTTCCTTAAAGATGTAATGGAGTCAATGGACAGAGAAGAAGTAGAGATCACAACTCATTTTCAGAGAAAGAGAAGAGTGAGGGACAATGTGACTAAGAAAATGGTGACACAGAGAACAATAGGCAAAAAGAAACATAGATTAAACAAAAGGAGTTATCTAATTAGGGCATTAACCCTGAACACAATGACCAAAGATGCTGAGAGGGGGAAACTAAAACGTAGAGCAATTGCAACCCCAGGGATGCAAATAAGGGGGTTTGTATACTTTGTTGAGACATTGGCAAGAAGTATATGTGAAAAACTTGAACAATCAGGGTTGCCAGTTGGAGGAAATGAAAAGAAAGCAAAGTTAGCAAATGTTGTAAGGAAGATGATGACCAATTCTCAGGACACTGAAATTTCTTTCACCATCACTGGAGATAACACAAAATGGAACGAAAATCAGAACCCTAGAATGTTTTTGGCCATGATCACATATATAACCAGAAATCAGCCCGAATGGTTCAGAAATATTCTAAGTATTGCTCCAATAATGTTCTCAAACAAAATGGCGAGACTAGGTAAGGGGTACATGTTTGAAAGCAAGAGTATGAAACTTAGAACTCAAATACCTGCAGAAATGCTAGCAAACATCGATTTGAAGTATTTCAATGATTCAACAAGAAAGAAAATTGAAAAAATCCGGCCACTCTTAATAGATGGAACTGCATCACTGAGCCCTGGAATGATGATGGGCATGTTCAATATGTTAAGCACTGTATTGGGCGTCTCCATCCTGAATCTTGGACAAAAGAGATACACCAAGACTACTTACTGGTGGGATGGTCTTCAATCGTCTGATGATTTTGCTCTGATTGTGAATGCACCCAACTATGCAGGAATTCAAGCTGGAGTTGACAGGTTTTATCGAACCTGTAAGCTGCTCGGAATCAATATGAGCAAGAAAAAGTCTTACATGAACAGAACAGGTACTTTTGAATTCACGAGCTTTTTCTACCGTTATGGGTTTGTTGCCAATTTCAGCATGGAGCTTCCCAGTTTTGGGGTGTCTGGGATCAACGAGTCTGCAGACATGAGTATTGGAGTCACTGTCATCAAAAACAATATGATAAACAATGATCTTGGTCCAGCAACCGCTCAAATGGCCCTTCAGTTATTCATCAAAGATTACAGGTACACGTATCGATGCCACAGAGGTGACACACAAATACAAACCCGAAGATCATTTGAAATAAAGAAACTGTGGGATCAAACCCGTTCCAAAGCTGGGCTGCTGGTCTCTGATGGAGGTCCTAATTTATACAACATTAGAAATCTCCACATTCCTGAAGTCTGCTTGAAATGGGAATTGATGGATGAGGATTACCAGGGGCGTTTATGCAACCCATTGAACCCATTTGTCAGTCATAAAGAGATTGAATCAGTGAACAATGCAGTGATGATGCCGGCACATGGTCCAGCCAAAAATATGGAGTATGATGCTGTTGCAACAACACACTCCTGGGT
			CCCCAAAAGGAATCGATCCATCTTGAATACGAGCCAAAGAGGAATACTTGAGGATGAACAAATGTATCAAAGGTGCTGCAATTTATTTGAAAAATTCTTCCCCAGCAGTTCATACAGAAGACCAGTCGGAATATCCAGTATGGTAGAGGCTATGGTTTCCAGAGCCCGAATTGATGCACGGATTGATTTCGAATCTGGAAGGATAAAGAAAGAGGAGTTCACTGAGATCATGAAGACCTGTTCCACCATTGAAGAACTCAGACGGCAAAAA---TAG
		</sequence>
		<sequence>
			<taxon idref="23641|human|NorthAmerica|19800615|H1N1"/>
			ATGGATGTCAATCCGACCTTACTTTTCTTAAAAGTGCCAGCACAAAATGCTATAAGCACAACTTTCCCTTATACTGGAGACCCTCCTTACAGCCATGGGACAGGAACAGGGTACACCATGGATACAGTCAACAGGACACATCAGTACTCAGAAAGGGGAAGATGGACAAAAAACACCGAAACTGGAGCACCGCAACTCAACCCGATTGATGGGCCACTACCAAAAGACAATGAACCAAGTGGTTATGCCCAAACAGATTGTGTATTAGAAGCAATGGCTTTCCTTGAGGAATCCCATCCTGGTATTTTTGAAAACTCGTGTATTGAAACGATGGAGGTTGTTCAGCAAACACGAGTGGACAAACTGACACAAGGCAGACAGACCTATGACTGGACTCTAAATAGAAACCAGCCTGCTGCTACAGCATTGGCCAACACCATAGAAGTGTTCAGATCAAACGGCCTCATGGCAAATGAATCTGGAAGGCTAATAGACTTCCTTAAAGATGTAATGGAGTCAATGGACAGAGAAGAAGTAGAGATCACAACTCATTTTCAGAGAAAGAGAAGAGTGAGGGACAATGTAACTAAGAAAATGGTGACACAAAGAACAATAGGCAAAAAGAAACATAGATTAAACAAAAGGAGTTATCTAATTAGGGCATTAACCCTGAACACAATGACCAAAGATGCTGAGAGGGGGAAACTAAAACGTAGAGCAATTGCAACCCCAGGGATGCAAATAAGGGGGTTTGTATACTTTGTTGAGACACTGGCAAGAAGTATATGTGAAAAACTTGAACAATCAGGGTTGCCAGTTGGAGGAAATGAAAAGAAAGCAAAGTTAGCAAATGTTGTAAGGAAGATGATGACCAATTCTCAGGACACTGAAATTTCTTTCACCATCACTGGAGATAACACAAAATGGAACGAAAATCAGAACCCTAGAATGTTTTTGGCCATGATCACATATATAACCAGAAATCAGCCCGAATGGTTCAGAAATATTCTAAGTATTGCTCCAATAATGTTCTCAAACAAAATGGCGAGACTAGGTAAAGGGTACATGTTTGAAAGCAAGAGTATGAAACTTAGAACTCAAATACCTGCAGAAATGCTAGCAAACATCGATTTGAAGTATTTCAATGATTCAACAAGAAAGAAAATTGAAAAAATCCGGCCACTCTTAATAGATGGAACTGCATCACTGAGCCCTGGAATGATGATGGGCATGTTCAATATGTTAAGCACTGTATTGGGCGTCTCCATCCTGAATCTTGGACAAAAGAGATACACCAAGACTACTTACTGGTGGGATGGTCTTCAATCGTCTGATGATTTTGCTCTGATTGTGAATGCACCCAACTATGCAGGAATTCAAGCTGGAGTTGACAGGTTTTATCGAACCTGTAAGCTGCTCGGAATCAATATGAGCAAGAAAAAGTCTTACATGAACAGAACAGGTACTTTTGAATTCACGAGCTTTTTCTATCGTTATGGGTTTGTTGCCAATTTCAGCATGGAGCTTCCCAGTTTTGGGGTGTCTGGGATCAACGAGTCTGCAGACATGAGTATTGGAGTCACTGTCATCAAAAACAATATGATAAACAATGATCTTGGTCCAGCAACCGCTCAAATGGCCCTTCAGTTATTCATCAAAGATTACAGGTACACGTATCGATGCCACAGAGGTGACACACAAATACAAACCCGAAGATCATTTGAAATAAAGAAACTGTGGGATCAAACCCGTTCCAAAGCTGGGCTGCTGGTCTCTGATGGAGGTCCTAATTTATACAACATTAGAAATCTCCACATTCCTGAAGTCTGCTTGAAATGGGAATTGATGGATGAGGATTACCAGGGGCGTTTATGCAACCCATTGAACCCATTTGTCAGTCATAAAGAGATTGAATCAGTGAACAATGCAGTGATGATGCCGGCACATGGTCCAGCCAAAAATATGGAGTATGATGCTGTTGCAACAACACACTCCTGGGT
			CCCCAAAAGGAATCGATCCATCTTGAATACGAGCCAAAGAGGAATACTTGAGGATGAACAAATGTATCAAAGGTGCTGCAATTTATTTGAAAAATTCTTCCCCAGCAGTTCATACAGAAGACCAGTCGGAATATCCAGTATGGTAGAGGCTATGGTTTCCAGAGCCCGAATTGATGCACGGATTGATTTCGAATCTGGAAGGATAAAGAAAGAGGAGTTCACTGAGATCATGAAGACCTGTTCCACCATTGAAGAACTCAGACGGCAAAAA---TAG
		</sequence>
		<sequence>
			<taxon idref="1000980|swine|EastAsia|20040615|H1N1"/>
			ATGGATGTCAATCCGACCTTACTTTTCTTAAAAGTGCCAGCACAAAATGCTATAAGCACAACTTTCCCTTATACTGGAGACCCTCCTTACAGCCATGGGACAGGGACAGGGTACACCATGGATACAGTCAACAGGACACATCAGTACTCAGAAAGAGGAAGATGGACAAAAAATACCGAAACTGGAGCACCGCAACTCAACCCGATTGATGGGCCACTACCAAAAGACAATGAACCAAGTGGCTATGCCCAAACAGATTGTGTATTAGAAGCAATGGCTTTCCTTGAGGAATCCCATCCTGGTATTTTTGAAAACTCGTGTATTGAAACAATGGAGGTTGTTCAGCAAACAAGAGTGGACAAACTGACACAAGGCAGACAGACCTATGACTGGACTCTAAATAGAAACCAGCCTGCTGCTACAGCATTGGCCAACACTATAGAAGTGTTCAGATCAAACGGCCTCATGGCAAATGAATCTGGGAGGCTAATAGACTTCCTTAAAGATGTAATGGAGTCAATGGACAGAGAAGAAGTAGAGATCACAACTCATTTTCAGAGAAAGAGAAGAGTGAGAGACAATGTAACTAAAAAAATGGTGACACAAAGGACAATAGGCAAAAAGAAACATAGATTAAACAAAAGAAGTTATCTAATTAGGGCATTAACCCTGAACACAATGACCAAAGATGCTGAGAGGGGGAAACTAAAACGTAGAGCAATTGCAACCCCAGGAATGCAAATAAGGGGGTTTGTATACTTTGTTGAGACACTGGCAAGAAGTATATGTGAAAAACTTGAACAATCAGGGTTGCCAGTTGGAGGAAATGAGAAGAAAGCAAAGTTAGCAAATGTTGTAAGGAAGATGATGACCAATTCCCAGGACACTGAAATTTCTTTCACCATCACTGGAGATAACACAAAATGGAACGAAAATCAGAACCCTAGAATGTTTTTGGCCATGATCACATATATAACCAGAAATCAGCCTGAATGGTTCAGAAATATTCTAAGTATTGCTCCAATAATGTTCTCAAACAAAATGGCGAGACTAGGTAAGGGGTACATGTTTGAAAGCAAGAGTATGAAACTTAGAACTCAAATACCTGCAGAAATGCTAGCAAACATCGATTTGAAGTATTTCAATGATTCAACAAGAAAGAAAATTGAAAAAATCCGGCCACTATTAATAGATGGAACTGCATCACTGAGCCCTGGAATGATGATGGGCATGTTCAATATGTTAAGCACGGTATTGGGCGTCTCCATCCTGAATCTTGGACAAAAGAGATACACCAAGACTACTTACTGGTGGGATGGTCTTCAATCGTCTGATGATTTTGCTCTGATTGTGAATGCACCCAACTATGCAGGAATTCAAGCTGGAGTTGACAGGTTTTATCGAACCTGTAAGCTGCTCGGAATTAATATGAGCAAAAAAAAGTCTTACATAAACAGAACAGGTACTTTTGAATTCACGAGCTTTTTCTATCGTTATGGGTTTGTTGCCAATTTCAGCATGGAGCTTCCTAGTTTTGGGGTGTCTGGGGTCAATGAGTCTGCAGACATGAGTATTGGAGTCACTGTCATCAAAAACAATATGATAAACAATGATCTTGGCCCAGCAACTGCTCAAATGGCCCTTCAGTTATTCATCAAAGATTACAGGTACACGTATCGATGCCACAGAGGTGGCACACAAATACAAACCCGGAGATCATTTGAAATAAAGAAACTGTGGGATCAAACCCGCTCCAAAGCTGGGCTGCTGGTCTCTGATGGAGGTCCTAATTTATACAACATTAGAAATCTCCACATTCCTGAAGTCTGCTTGAAATGGGAATTGATGGATGAGGATTACCAGGGGCGTTTATGCAACCCATTGAACCCATTTGTCAGTCATAGAGAGATTGAATCAGTGAACAATGCAGTGATGATGCCGGCACATGGTCCAGCCAAAAATATGGAGTATGACGCTGTTGCAACAACACACTCCTGGGT
			CCCCAAAAGGAATCGATCCATCTTGAATACGAGCCAAAGAGGAATACTTGAGGATGAGCAAATGTATCAAAGGTGCTGCAATTTATTTGAAAAATTCTTCCCCAGCAGCTCATACAGAAGACCAGTTGGAATATCCAGTATGGTAGAGGCCATGGTTTCCAGAGCCCGAATTGATGCACGGATTGATTTCGAATCTGGAAGGATAAAGAAAGAGGAGTTCACTGAGATCATGAAGACCTGTTCCACCATTGAAGAACTCAGACGGCAAAAA---TAG
		</sequence>
		<sequence>
			<taxon idref="25433|human|NorthAmerica|19860615|H1N1"/>
			ATGGATGTCAATCCGACTTTACTTTTCTTAAAAGTGCCAGCACAAAATGCTATAAGCACAACTTTCCCTTATACTGGAGACCCTCCTTACAGCCATGGGACAGGGACAGGGTACACCATGGATACAGTCAACAGAACACATCAGTACTCAGAAAGAGGAAGATGGACAAAAAATACCGAAACTGGAGCACCGCAACTCAACCCGATTGATGGGCCACTACCAAAAGACAATGAACCAAGTGGCTATGCCCAAACAGATTGTGTATTAGAAGCAATGGCTTTCCTTGAGGAATCCCATCCTGGTATTTTTGAAAACTCGTGTATTGAAACAATGGAGGTTGTTCAGCAAACAAGAGTGGACAAACTGACACAAGGCAGACAGACCTATGACTGGACTCTAAATAGAAACCAGCCTGCTGCTACAGCATTGGCCAACACTATAGAAGTGTTCAGATCAAACGGCCTCATGGCAAATGAATCTGGGAGGTTAATAGACTTCCTTAAAGATGTAATGGAGTCAATGGACAGAGAAGAAGTAGAGATCACAACTCATTTTCAGAGAAAGAGAAGAGTGAGAGACAATGTAACTAAAAAAATGGTGACACAAAGAACAATAGGCAAAAAGAAACATAGATTAAACAAAAGAAGTTATCTAATTAGGGCATTAACCCTGAACACAATGACCAAAGATGCTGAGAGGGGGAAACTAAAACGTAGAGCAATTGCAACCCCAGGAATGCAAATAAGGGGGTTTGTATACTTTGTTGAGACACTGGCAAGAAGTATATGTGAAAAACTTGAACAATCAGGGTTGCCAGTTGGAGGAAATGAGAAGAAAGCAAAGTTAGCAAATGTTGTAAGGAAGATGATGACCAATTCCCAGGACACTGAAATTTCTTTCACCATCACTGGAGATAACACAAAATGGAACGAAAATCAGAACCCTAGAATGTTTTTGGCCATGATCACATATATAACCAGAAATCAGCCTGAATGGTTCAGAAATATTCTAAGTATTGCTCCAATAATGTTCTCAAACAAAATGGCGAGACTAGGTAAGGGGTACATGTTTGAAAGCAAGAGTATGAAACTTAGAACTCAAATACCTGCAGAAATGCTAGCAAACATCGATTTGAAGTATTTCAATGATTCAACAAGAAAGAAAATTGAAAAAATCCGGCCACTATTAATAGATGGAACTGCATCACTGAGCCCTGGAATGATGATGGGCATGTTCAATATGTTAAGCACTGTATTGGGCGTCTCCATCCTGAATCTTGGACAAAAGAGATACACCAAGACTACTTACTGGTGGGATGGTCTTCAATCGTCTGATGATTTTGCTCTGATTGTGAATGCACCCAACTATGCAGGAATTCAAGCTGGAGTTGACAGGTTTTATCGAACCTGTAAGCTGCTCGGAATTAATATGAGTAAAAAAAAGTCTTACATAAACAGAACAGGTACTTTTGAATTCACGAGCTTTTTCTATCGTTATGGGTTTGTTGCCAATTTCAGCATGGAGCTTCCTAGTTTTGGGGTGTCTGGGGTCAATGAGTCTGCAGACATGAGTATTGGAGTCACTGTCATCAAAAACAATATGATAAACAATGATCTTGGCCCAGCAACTGCTCAAATGGCCCTTCAGTTATTCATCAAAGATTACAGGTACACGTATCGATGCCACAGAGGTGACACACAAATACAAACCCGGAGATCATTTGAAATAAAGAAACTGTGGGATCAAACCCGCTCCAAAGCTGGGCTGCTGGTCTCTGATGGAGGTCCTAATTTATACAACATTAGAAATCTCCACATTCCTGAAGTCTGCTTGAAATGGGAATTGATGGATGAGGATTACCAGGGACGTTTATGCAACCCATTGAACCCATTTGTCAGCCATAAAGAGATTGAATCAGTGAACAATGCAGTGATGATGCCGGCACATGGTCCAGCCAAAAATATGGAGTATGACGCTGTTGCAACAACACACTCCTGGGT
			CCCCAAAAGGAATCGATCCATCTTGAATACGAGCCAAAGAGGAATACTTGAGGATGAGCAAATGTATCAAAGGTGCTGCAATTTATTTGAAAAATTCTTCCCCAGCAGCTCATACAGAAGACCAGTTGGAATATCCAGTATGGTAGAGGCCATGGTTTCCAGAGCCCGAATTGATGCACGGATTGATTTCGAATCTGGAAGGATAAAGAAAGAGGAGTTCACTGAGATCATGAAGACCTGTTCCACCATTGAAGAACTCAGACGGCAAAAA---TAG
		</sequence>
		<sequence>
			<taxon idref="25769|human|NorthAmerica|19870615|H1N1"/>
			ATGGATGTCAATCCGACTTTACTTTTCTTAAAAGTGCCAGCACAAAATGCTATAAGCACAACTTTCCCTTATACTGGAGACCCTCCTTACAGCCATGGGACAGGGACAGGGTACACCATGGATACAGTCAACAGGACACATCAGTACTCAGAAAGAGGAAGATGGACAAAAAATACCGAAACTGGAGCACCGCAACTCAACCCGATTGATGGGCCACTACCAAAGGACAATGAACCAAGTGGCTATGCCCAAACAGATTGTGTATTAGAAGCAATGGCTTTCCTTGAGGAATCCCATCCTGGTATTTTTGAAAACTCGTGTATTGAAACAATGGAGGTTGTTCAGCAAACAAGAGTGGACAAACTGACACAAGGCAGACAGACCTATGACTGGACTCTAAATAGAAACCAGCCTGCTGCTACAGCATTGGCCAACACTATAGAAGTGTTCAGATCAAACGGCCTCATAGCAAATGAATCTGGGAGGTTAATAGACTTCCTTAAAGATGTAATGGAGTCAATGGACAGAGAAGAAGTAGAGATCACAACTCATTTTCAGAGAAAGAGAAGAGTGAGAGACAATGTAACTAAAAAAATGGTGACACAAAGAACAATAGGCAAAAAGAAACATAGATTAAACAAAAGAAGTTATCTAATTAGGGCATTAACCCTGAACACAATGACCAAAGATGCTGAGAGGGGGAAACTAAAACGTAGAGCAATTGCAACCCCAGGAATGCAAATAAGGGGGTTTGTATACTTTGTTGAGACACTGGCAAGAAGTATATGTGAAAAACTTGAACAATCAGGGTTGCCAGTTGGAGGAAATGAGAAGAAAGCAAAGTTAGCAAATGTTGTAAGGAAGATGATGACCAATTCCCAGGACACTGAAATTTCTTTCACCATCACTGGAGATAACACAAAATGGAACGAAAATCAGAACCCTAGAATGTTTTTGGCCATGATCACATATATAACCAGAAATCAGCCTGAATGGTTCAGAAATATTCTAAGTATTGCTCCAATAATGTTCTCAAACAAAATGGCGAGACTAGGTAAGGGGTACATGTTTGAAAGCAAGAGTATGAAACTTAGAACTCAAATACCTGCAGAAATGCTAGCAAACATCGATTTGAAGTATTTCAATGATTCAACAAGAAAGAAAATTGAAAAAATCCGGCCACTATTAATAGATGGAACTGCATCACTGAGCCCTGGAATGATGATGGGCATGTTCAATATGTTAAGCACTGTATTGGGCGTCTCCATCCTGAATCTCGGACAAAAGAGATACACCAAGACTACTTACTGGTGGGATGGTCTTCAATCGTCTGATGATTTTGCTCTGATTGTGAATGCACCCAACTATGCAGGAATTCAAGCTGGAGTTGACAGGTTTTATCGAACCTGTAAGCTGCTCGGAATTAATATGAGCAAAAAAAAGTCTTACATAAACAGAACAGGTACTTTTGAATTCACGAGCTTTTTCTATCGTTATGGGTTTGTTGCCAATTTCAGCATGGAGCTTCCTAGTTTTGGGGTGTCTGGGGTCAATGAGTCTGCAGACATGAGTATTGGAGTCACTGTCATCAAAAACAATATGATAAACAATGATCTTGGCCCAGCAACTGCTCAAATGGCCCTTCAGTTATTCATCAAAGATTACAGGTACACGTATCGATGCCACAGAGGTGACACACAAATACAAACCCGGAGATCATTTGAAATAAAGAAACTGTGGGATCAAACCCGCTCCAAAGCTGGGCTGCTGGTCTCTGATGGAGGTCCTAATTTATACAACATTAGAAATCTCCACATTCCTGAAGTCTGCTTGAAATGGGAATTGATGGATGAGGATTACCAGGGACGTTTATGCAACCCATTGAACCCATTTGTCAGCCATAAAGAGATTGAATCAGTGAACAATGCAGTGATGATGCCGGCACATGGTCCAGCCAAAAATATGGAGTATGACGCTGTTGCAACAACACACTCCTGGGT
			CCCCAAAAGGAATCGATCCATCTTAAATACGAGCCAAAGAGGAATACTTGAGGATGAGCAAATGTATCAAAGGTGCTGCAATTTATTTGAAAAATTCTTCCCCAGCAGCTCATACAGAAGACCAGTTGGAATATCCAGTATGGTAGAGGCCATGGTTTCCAGAGCCCGAATTGATGCACGGATTGATTTCGAATCTGGAAGGATAAAGAAAGAGGAGTTCACTGAGATCATGAAGACCTGTTCCACCATTGAAGAACTCAGACGGCAAAAA---TAG
		</sequence>
		<sequence>
			<taxon idref="1002065|human|EastAsia|19950615|H1N1"/>
			ATGGATGTCAATCCGACCTTACTTTTCTTAAAAGTGCCAGCACAAAATGCTATAAGCACAACTTTTCCTTATACTGGAGACCCTCCTTACAGCCATGGGACAGGAACAGGGTACACCATGGATACAGTCAACAGGACACATCAGTACTCAGAAAGAGGAAGATGGACAAAAAATACCGAAACTGGAGCACCGCAACTCAACCCAATTGATGGGCCACTACCAAAAGACAATGAACCAAGTGGCTATGCCCAAACAGATTGTGTATTAGAAGCAATGGCTTTCCTTGAGGAATCCCATCCTGGTATCTTTGAAAACTCTTGTATTGAAACAATGGAGGTTGTTCAGCAAACAAGGGTGGACAAACTGACACAAGGCAGACAGACCTATGACTGGACTCTAAATAGAAACCAGCCTGCTGCCACAGCATTGGCCAACACTATAGAAGTGTTCAGATCAAACGGCCTCATAGCAAATGAATCTGGGAGGCTAATAGACTTCCTTAAAGATGTAATGGAGTCGATGGACAGAGACGAAGTAGAGATCACAACTCATTTTCAGAGAAAGAGGAGAGTGAGAGACAATGTAACTAAGAAAATGGTGACCCAAAGAACAATAGGCAAAAAGAAACATAAATTAGACAAAAGAAGTTACCTAATTAGGGCATTAACCCTGAACACAATGACCAAAGATGCTGAGAGGGGGAAACTAAAACGTAGAGCAATTGCAACCCCAGGAATGCAAATAAGGGGGTTTGTATACTTTGTTGAGACACTGGCAAGGAGCATATGTGAAAAGCTTGAACAATCAGGGTTGCCAGTTGGAGGAAATGAGAAGAAAGCAAAGTTAGCAAATGTTGTAAGGAAGATGATGACCAACTCCCAGGACACTGAAATTTCTTTCACCATCACTGGAGATAACACAAAATGGAACGAAAATCAAAATCCTAGAATGTTCTTGGCCATGATCACATATATAACCAAAAATCAGCCTGAATGGTTCAGAAATATTCTAAGTATTGCTCCAATAATGTTTTCAAACAAAATGGCGAGACTAGGTAAGGGGTACATGTTTGAAAGCAAGAGTATGAAACTGAGAACTCAAATACCTGCAGAGATGCTAGCCAACATAGATTTGAAATATTTCAATGATTCAACAAAAAAGAAAATTGAAAAAATCCGGCCATTATTAATAGATGGAACTGCATCATTGAGTCCTGGAATGATGATGGGCATGTTCAATATGTTAAGCACTGTCTTGGGCGTCTCCATTCTGAATCTTGGGCAAAAGAGATACACCAAGACTACTTACTGGTGGGATGGTCTTCAATCGTCTGATGATTTTGCTCTGATTGTGAATGCACCCAACTATGCAGGAATTCAAGCTGGAGTTGACAGGTTTTATCGAACCTGTAAGCTGCTCGGAATTAATATGAGCAAAAAGAAGTCTTACATAAACAGAACAGGTACTTTTGAATTCACGAGCTTTTTCTATCGTTATGGGTTTGTTGCCAATTTCAGCATGGAACTTCCTAGTTTTGGGGTGTCTGGGGTCAATGAGTCTGCAGACATGAGTATTGGAGTCACTGTTATCAAAAACAATATGATAAACAATGATCTTGGCCCAGCAACTGCTCAAATGGCCCTTCAGTTATTCATCAAAGATTACAGGTACACGTATCGATGCCACAGAGGTGACACACAAATACAAACCCGGAGATCATTTGAGATAAAGAAACTGTGGGACCAAACCCGCTCCAAAGCTGGGCTGTTGGTCTCTGATGGAGGCCCCAATTTATATAACATTAGAAATCTCCACATTCCTGAAGTCTGCTTGAAATGGGAGTTGATGGATGAGGATTACCAGGGGCGTTTATGCAACCCATTGAACCCGTTTGTCAGTCATAAAGAGATTGAATCAGTGAACAATGCAGTGATGATGCCGGCACATGGTCCAGCCAAAAATATGGAGTATGACGCTGTTGCAACAACACACTCCTGGGT
			TCCCAAAAGAAATCGATCCATTTTGAATACGAGCCAAAGGGGAATACTTGAGGATGAGCAAATGTATCAGAGGTGCTGCAATTTATTTGAAAAATTCTTCCCAAGTAGCTCATACAGAAGACCAGTTGGAATATCCAGTATGGTAGAGGCTATGGTTTCCAGAGCCCGAATTGATGCACGGATTGATTTCGAATCTGGAAGGATAAAGAAAGAGGAGTTCGCTGAGATCATGAAGACCTGTTCCACCATTGAAGACCTCAGACGGCAAAAA---TAG
		</sequence>
		<sequence>
			<taxon idref="1014401|human|SouthAfrica|19970615|H1N1"/>
			ATGGATGTCAATCCGACCTTACTTTTCTTAAAAGTGCCAGCACAAAATGCTATAAGCACAACTTTTCCTTATACTGGAGACCCTCCTTACAGCCATGGGACAGGAACAGGGTACACCATGGATACAGTCAACAGGACACATCAGTACTCAGAAAGAGGAAGATGGACAAAAAATACCGAAACTGGAGCACCGCAACTCAACCCAATTGATGGACCATTACCAAAAGACAATGAACCAAGTGGCTATGCCCAAACAGATTGTGTATTAGAAGCAATGGCTTTCCTTGAGGAATCCCATCCTGGTATTTTTGAAAACTCTTGCATTGAAACAATGGAGGTTGTTCAGCAAACAAGGGTGGACAAACTGACACAAGGCAGACAGACCTATGACTGGACTCTAAATAGAAACCAGCCTGCTGCCACAGCATTGGCCAACACTATAGAAGTGTTCAGATCAAACGGCCTCATAGCAAATGAATCTGGGAGGCTAATAGACTTCCTTAAAGATGTAATGGAGTCGATGAACAGAGACGAAGTAGAGATCACAACTCATTTTCAGAGAAAGAGGAGAGTGAGAGACAATGTAACTAGGAAAATGGTGACCCAAAGAACAATAGGCAAAAAGAAACATAAATTAGAAAAAAGAAGTTACCTAATTAGGGCATTAACCCTGAACACAATGACCAAAGATGCTGAGAGGGGGAAACTAAAACGTAGAGCAATTGCAACCCCAGGAATGCAAATAAGGGGGTTTGTATACTTTGTTGAGACACTAGCAAGAAGCATATGTGAAAAGCTTGAACAATCAGGGTTGCCAGTTGGAGGAAATGAGAAGAAAGCAAAGTTAGCAAATGTTGTAAGGAAGATGATGACCAACTCCCAGGACACTGAAATTTCTTTCACCATCACTGGAGATAACACAAAATGGAACGAGAATCAAAACCCTAGAATGTTCTTGGCCATGATCACATATATAACCAAAAATCAGCCTGAATGGTTCAGAAATATTCTAAGTATTGCTCCAATAATGTTTTCAAACAAGATGGCGAGACTAGGCAAGGGGTACATGTTTGAAAGCAAGAGTATGAAACTGAGAACTCAAATACCTGTAGAGATGCTAGCCAACATAGATTTGAAATATTTCAATGATTCGACAAAAAAGAAAATTGAAAAAATCCGGCCATTATTAATAGATGGAACTGCATCATTGAGTCCTGGAATGATGATGGGCATGTTCAATATGTTAAGCACTGTCTTGGGCGTCTCCATTCTGAATCTTGGGCAAAAGAGATACACCAAGACTACTTACTGGTGGGATGGTCTTCAATCGTCTGATGATTTTGCTCTGATTGTGAATGCACCAAACTATGCAGGAATTCAAGCTGGAGTTGACAGGTTTTATCGAACCTGTAAGCTGCTCGGAATTAATATGAGCAAAAAGAAGTCTTACATAAACAGAACAGGTACTTTTGAATTCACGAGCTTTTTCTATCGTTATGGGTTTGTTGCCAATTTCAGCATGGAACTTCCTAGTTTTGGGGTGTCTGGTGTCAATGAGTCTGCAGACATGAGTATTGGAGTCACTGTTATCAAAAACAATATGATAAACAATGATCTTGGCCCAGCAACTGCTCAAATGGCCCTTCAGTTATTCATCAAAGATTACAGGTACACGTATCGATGCCACAGAGGTGACACACAAATACAAACCCGGAGATCATTTGAAATAAAGAAACTGTGGGACCAAACCCGCTCCAAAGCTGGACTGTTGGTCTCTGATGGAGGCCCCAATTTATATAACATTAGAAATCTCCACATTCCTGAAGTCTGCTTGAAATGGGAGTTGATGGATGAGGATTACCAGGGGCGTTTATGCAATCCATTAAACCCGTTTGTCAGTCATAAAGAGATTGAATCAGTGAACAATGCAGTGATGATGCCGGCACATGGTCCAGCCAAAAATATGGAGTATGACGCTGTTGCAACAACACACTCCTGGGT
			TCCCAAAAGGAATCGATCCATTTTGAATACGAGCCAAAGGGGAATACTTGAGGATGAGCAAATGTATCAGAGGTGCTGCAATTTATTTGAAAAATTCTTCCCAAGTAGCTCATACAGAAGACCAGTTGGAATATCCAGTATGGTAGAGGCTATGGTTTCCAGAGCCCGAATTGATGCACGGATTGATTTCGAATCTGGAAGGATAAAGAAAGAGGAGTTCGCTGAGATCATGAAGACCTGTTCCACCATTGAAGACCTCAGACGGCAAAAA---TAG
		</sequence>
		<sequence>
			<taxon idref="24365|human|EastAsia|19960615|H1N1"/>
			ATGGATGTCAATCCGACCTTACTTTTCTTAAAAGTGCCAGCACAAAATGCTATAAGCACAACTTTTCCTTATACTGGAGACCCTCCTTACAGCCATGGGACAGGAACAGGGTACACCATGGATACAGTCAACAGGACACATCAGTACTCAGAAAGAGGAAGATGGACAAAAAATACCGAAACTGGAGCACCGCAACTCAACCCAATTGATGGGCCACTACCAAAAGACAATGAACCAAGTGGCTATGCCCAAACAGATTGTGTATTAGAAGCAATGGCTTTCCTTGAGGAATCCCATCCTGGTATTTTTGAAAACTCTTGTATTGAAACAATGGAGGTTGTTCAGCAAACAAGGGTGGACAAACTGACACAAGGCAGACAGACCTATGACTGGACTCTAAATAGAAACCAGCCTGCTGCCACAGCATTGGCCAACACTATAGAAGTGTTCAGATCAAACGGCCTCATAGCAAATGAATCTGGGAGGCTAATAGACTTCCTTAAAGATGTAATGGAGTCGATGGACAGAGACGAAGTAGAGATCACAACTCATTTTCAGAGAAAGAGGAGAGTGAGAGACAATGTAACTAAAAAAATGGTGACCCAAAGAACAATAGGCAAAAAGAAACATAAATTAGACAAAAGAAGTTACCTAATTAGGGCATTAACCCTGAACACAATGACCAAAGATGCTGAGAGGGGGAAACTAAAACGTAGAGCAATTGCAACCCCAGGAATGCAAATAAGGGGGTTTGTATACTTTGTTGAGACACTGGCAAGGAGCATATGTGAAAAGCTTGAACAATCAGGGTTGCCAGTTGGAGGAAATGAAAAGAAAGCAAAGTTAGCAAATGTTGTAAGGAAGATGATGACCAACTCCCAGGACACTGAAATTTCTTTCACCATCACTGGAGATAACACAAAATGGAACGAAAATCAAAACCCTAGAATGTTCTTGGCCATGATCACATATATAACCAAAAATCAGCCTGAATGGTTCAGAAATATTCTAAGTATTGCTCCAATAATGTTTTCAAACAAAATGGCGAGACTAGGTAAGGGGTACATGTTTGAAAGCAAGAGTATGAAACTGAGAACTCAAATACCTGCAGAGATGCTAGCCAACATAGATTTGAAATATTTCAATGATTCAACAAAAAAGAAAATTGAAAAAATCCGGCCATTATTAATAGATGGAACTGCATCATTGAGTCCTGGAATGATGATGGGCATGTTCAATATGTTAAGCACTGTCTTGGGCGTCTCCATTCTGAATCTTGGGCAAAAGAGATACACCAAGACTACTTACTGGTGGGATGGTCTTCAATCGTCTGATGATTTTGCTCTGATTGTGAATGCACCCAACTATGCAGGAATTCAAGCTGGAGTTGACAGGTTTTATCGAACCTGTAAGCTGCTCGGAATTAATATGAGCAAAAAGAAGTCTTACATAAACAGAACAGGTACCTTTGAATTCACGAGCTTTTTCTATCGTTATGGGTTTGTTGCCAATTTCAGCATGGAGCTTCCTAGTTTTGGGGTGTCTGGGGTCAATGAGTCTGCAGACATGAGTATTGGAGTCACTGTCATCAAAAACAATATGATAAACAATGATCTTGGCCCAGCAACTGCTCAAATGGCCCTTCAGTTATTTATCAAAGATTACAGGTACACGTATCGATGCCACAGAGGTGACACACAAATACAAACCCGGAGATCATTTGAGATAAAGAAACTATGGGACCAAACCCGCTCCAAAGCTGGGCTGTTGGTCTCTGATGGAGGCCCCAATTTATATAACATTAGAAATCTCCACATTCCTGAAGTCTGCTTGAAATGGGAGTTGATGGATGAGGATTACCAGGGGCGTTTATGCAACCCATTGAACCCGTTTGTCAGTCATAAAGAGATTGAATCAGTGAACAATGCAGTGATGATGCCGGCACATGGTCCAGCCAAAAATATGGAGTATGACGCTGTTGCAACAACACACTCCTGGGT
			TCCCAAAAGGAATCGATCCATTTTGAATACGAGCCAAAGGGGGATACTTGAGGATGAGCAAATGTATCAGAGGTGCTGCAATTTATTTGAAAAATTCTTCCCAAGTAGCTCATACAGAAGACCAGTTGGAATATCCAGTATGGTAGAGGCTATGGTTTCCAGAGCCCGAATTGATGCACGGATTGATTTCGAATCTGGAAGGATAAAGAAAGAGGAGTTCGCTGAGATCATGAAGACCTGTTCCACCATTGAAGACCTCAGACGGCAAAAA---TAG
		</sequence>
		<sequence>
			<taxon idref="1013711|human|SoutheastAsia|19980127|H1N1"/>
			ATGGATGTCAATCCGACCTTACTTTTCTTAAAAGTGCCAGCACAAAATGCTATAAGCACAACTTTTCCTTATACTGGAGACCCTCCTTACAGCCATGGGACAGGAACAGGGTACACCATGGATACAGTCAACAGGACACATCAGTACTCAGAAAGAGGAAGATGGACAAAAAATACCGAAACTGGAGCACCGCAACTCAACCCAATTGATGGGCCACTACCAAAAGACAATGAACCAAGTGGCTATGCCCAAACAGATTGTGTATTAGAAGCAATGGCTTTCCTTGAGGAATCCCATCCTGGTATTTTTGAAAACTCTTGTATTGAAACAATGGAGGTTGTTCAGCAAACAAGGGTGGACAAACTGACACAAGGCAGACAGACCTATGACTGGACTCTAAATAGAAACCAGCCTGCTGCCACAGCATTGGCCAACACTATAGAAGTGTTCAGATCAAACGGTCTCATAGCAAATGAATCTGGGAGGCTAATAGACTTCCTTAAAGATGTAATGGAGTCGATGAACAGAGACGAGGTAGAGATCACAACTCATTTTCAGAGAAAGAGGAGAGTGAGAGACAATGTAACTAAAAAAATGGTGACCCAAAGAACAATAGGCAAAAAGAAACATAAATTAGACAAAAGAAGTTACCTAATTAGGGCACTAACCCTGAACACAATGACCAAAGATGCTGAGAGGGGGAAACTAAAACGTAGAGCAATTGCAACCCCAGGAATGCAAATAAGGGGGTTTGTATACTTTGTTGAGACACTGGCAAGGAGCATATGTGAAAAGCTTGAACAATCAGGGTTGCCAGTTGGAGGAAATGAAAAGAAAGCAAAGTTAGCAAATGTTGTAAGGAAGATGATGACCAACTCCCAGGACACTGAAATTTCTTTCACCATCACTGGAGATAACACAAAATGGAACGAAAATCAAAACCCTAGAATGTTCTTGGCCATGATCACATATATAACCAAAAATCAGCCTGAATGGTTCAGAAATATTCTAAGTATTGCTCCAATAATGTTTTCAAACAAAATGGCGAGACTAGGTAAGGGGTACATGTTTGAAAGCAAGAGTATGAAACTGAGAACTCAAATACCTGCAGAGATGCTAGCCAACATAGATTTGAAATATTTCAATGATTCAACAAAAAAGAAAATTGAAAAAATCCGGCCATTATTAATAGATGGAACTGCATCATTGAGTCCTGGAATGATGATGGGCATGTTCAATATGTTAAGCACTGTCTTGGGCGTCTCCATTCTGAATCTTGGGCAAAAGAGATACACCAAGACTACTTACTGGTGGGATGGTCTTCAATCGTCTGATGATTTTGCTCTGATTGTGAATGCACCCAACTATGCAGGAATTCAGGCTGGAGTTGACAGGTTTTATCGAACCTGTAAGCTGCTCGGGATTAATATGAGCAAAAAGAAGTCTTACATAAACAGAACAGGTACCTTTGAATTCACGAGCTTTTTCTATCGTTATGGGTTTGTTGCCAATTTCAGCATGGAGCTTCCTAGTTTTGGGGTGTCTGGGGTCAATGAGTCTGCAGACATGAGTATTGGAGTCACTGTCATCAAAAACAATATGATAAACAATGACCTTGGCCCAGCAACTGCTCAAATGGCCCTTCAGTTATTTATCAAAGATTACAGATACACGTATCGATGCCACAGAGGTGACACACAAATACAAACCCGGAGATCATTTGAGATAAAGAAACTATGGGACCAAACCCGCTCCAAAGCTGGGCTGTTAGTCTCTGATGGAGGCCCCAATTTATATAACATTAGAAATCTCCACATTCCTGAAGTCTGCTTGAAATGGGAGTTGATGGATGAGGATTACCAGGGGCGTTTATGCAACCCATTGAACCCGTTTGTCAGTCATAAAGAGATTGAATCAGTGAACAATGCAGTGATGATGCCGGCACATGGTCCAGCCAAAAATATGGAGTATGACGCTGTTGCAACAACACACTCCTGGGT
			TCCCAAAAGGAATCGATCCATTTTGAATACGAGCCAAAGGGGGATACTTGAGGATGAGCAAATGTATCAGAGGTGCTGCAGTTTATTTGAAAAATTCTTCCCAAGTAGCTCATACAGAAGACCAGTTGGAATATCCAGTATGGTAGAGGCTATGGTTTCCAGAGCCCGAATTGATGCACGGATTGATTTCGAATCTGGAAGGATAAAGAAAGAGGAGTTCGCTGAGATCATGAAGACCTGTTCTACCATTGAAGACCTCAGACGGCAAAAA---TAG
		</sequence>
		<sequence>
			<taxon idref="1000662|human|EastAsia|19970615|H1N1"/>
			ATGGATGTCAATCCGACCTTACTTTTCTTAAAAGTGCCAGCACAAAATGCTATAAGCACAACTTTTCCTTATACTGGAGACCCTCCTTACAGCCATGGGACAGGAACAGGGTACACCATGGATACAGTCAACAGGACACATCAGTACTCAGAAAGAGGAAGATGGACAAAAAATACCGAAACTGGAGCACCGCAACTCAACCCAATTGATGGGCCACTACCAAAAGACAATGAACCAAGTGGCTATGCCCAAACAGATTGTGTATTGGAAGCAATGGCTTTCCTTGAGGAATCCCATCCTGGTATTTTTGAAAACTCTTGTATTGAAACAATGGAGGTTGTTCAGCAAACAAGGGTGGACAAACTGACACAAGGCAGACAGACCTATGACTGGACTCTAAATAGAAACCAGCCTGCTGCCACAGCATTGGCCAACACTATAGAAGTGTTCAGATCAAACGGTCTCATAGCAAATGAATCTGGGAGGCTAATAGACTTCCTTAAAGATGTAATGGAGTCGATGAACAGAGACGAGGTAGAGATCACAACTCATTTTCAGAGAAAGAGGAGAGTGAGAGACAATGTAACTAAAAAAATGGTGACCCAAAGAACAATAGGCAAAAAGAAACATAAATTAGACAAAAGAAGTTACCTAATTAGGGCATTAACCCTGAACACAATGACCAAAGATGCTGAGAGGGGGAAACTAAAACGTAGAGCAATTGCAACCCCAGGAATGCAAATAAGGGGGTTTGTATACTTTGTTGAGACACTGGCAAGGAGCATATGTGAAAAGCTTGAACAATCAGGGTTGCCAGTTGGAGGAAATGAAAAGAAAGCAAAGTTAGCAAATGTTGTAAGGAAGATGATGACCAACTCCCAGGACACTGAAATTTCTTTCACCATCACTGGAGATAACACAAAATGGAACGAAAATCAAAACCCTAGAATGTTCTTGGCCATGATCACATATATAACCAAAAATCAGCCTGAATGGTTCAGAAATATTCTAAGTATTGCTCCAATAATGTTTTCAAACAAAATGGCGAGACTAGGAAAGGGGTACATGTTTGAAAGCAAGAGTATGAAACTGAGAACTCAAATACCTGCAGAGATGCTAGCCAACATAGATTTGAAATATTTCAATGATTCAACAAAAAAGAAAATTGAAAAAATCCGGCCATTATTAATAGATGGAACTGCATCATTGAGTCCTGGAATGATGATGGGCATGTTCAATATGTTAAGCACTGTCTTGGGCGTCTCCATTCTGAATCTTGGGCAAAAGAGATACACCAAGACTACTTACTGGTGGGAGGGGATTCAATCGTCTGATGATTTTGCTCTGATTGTGAATGCACCCAACTATGCAGGAATTCAAGCTGGAGTTGACAGGTTTTATCGAACCTGTAAGCTGCTCGGGATTAATATGAGCAAAAAGAAGTCTTACATAAACAGAACAGGTACCTTTGAATTCACGAGCTTTTTCTATCGTTATGGGTTTGTTGCCAATTTCAGCATGGAGCTTCCTAGTTTTGGGGTGTCTGGGGTCAATGAGTCTGCAGACATGAGTATTGGAGTCACTGTCATCAAAAACAATATGATAAACAATGACCTTGGCCCAGCAACTGCTCAAATGGCCCTTCAGTTATTTATCAAAGATTACAGATACACGTATCGATGCCACAGAGGTGACACACAAATACAAACCCGGAGATCATTTGAGATAAAGAAACTATGGGACCAAACCCGCTCCAAAGCTGGGCTGTTAGTCTCTGATGGAGGCCCCAATTTATATAACATTAGAAATCTCCACATTCCTGAAGTCTGCTTGAAATGGGAGTTGATGGATGAGGATTACCAGGGGCGTTTATGCAACCCATTGAACCCGTTTGTCAGTCATAAAGAGATTGAATCAGTGAACAATGCAGTGATGATGCCGGCACATGGTCCAGCCAAAAATATGGAGTATGACGCTGTTGCAACAACACACTCCTGGGT
			TCCCAAAAGGAATCGATCCATTTTGAATACGAGCCAAAGGGGGATACTTGAGGATGAGCAAATGTATCAGAGGTGCTGCAGTTTATTTGAAAAATTCTTCCCAAGTAGCTCATACAGAAGACCAGTTGGAATATCCAGTATGGTAGAGGCTATGGTTTCCAGAGCCCGAATTGATGCACGGATTGATTTCGAATCTGGAAGGATAAAGAAAGAGGAGTTCGCTGAGATCATGAAGACCTGTTCCACCATTGAAGACCTCAGACGGCAAAAA---TAG
		</sequence>
		<sequence>
			<taxon idref="1014394|human|EastAsia|19990615|H1N1"/>
			ATGGATGTCAATCCGACCTTACTTTTCTTAAAAGTGCCAGCACAAAATGCTATAAGCACAACTTTTCCTTACACTGGAGACCCTCCTTACAGCCATGGGACAGGAACAGGGTACACCATGGATACAGTCAACCGGACACATCAGTACTCAGAAAGAGGAAGATGGACAAAAAATACCGAAACTGGAGCACCGCAACTCAACCCAATTGATGGGCCACTACCAAAAGACAATGAACCAAGTGGCTATGCCCAAACAGATTGTGTATTAGAAGCAATGGCTTTCCTTGAGGAATCCCATCCTGGTATTTTTGAAAACTCTTGTATTGAAACAATGGAGGTTGTTCAGCAAACAAGGGTGGACAAACTGACACAAGGCAGACAGACCTATGACTGGACTCTAAATAGAAACCAGCCTGCTGCCACAGCATTGGCCAACACTATAGAAGTATTCAGATCAAACGGCCTCATAGCAAATGAATCTGGGAGGCTAATAGACTTCCTTAAAGATGTAATGGAGTCGATGGACAGAGACGAAGTAGAGATCACAACTCATTTTCAGAGAAAGAGGAGAGTGAGAGACAATGTAACTAAAAAAATGGTGACCCAAAGAACAATAGGCAAAAAGAAACATAAATTAGACAAAAGAAGTTACCTAATTAGGGCATTAACCCTGAACACAATGACCAAAGATGCTGAGAGGGGGAAACTAAAACGTAGAGCAATTGCAACCCCAGGAATGCAAATAAGGGGGTTTGTATACTTTGTTGAGACACTGGCAAGGAGCATATGTGAAAAGCTTGAACAATCAGGGTTGCCAGTTGGAGGAAATGAAAAGAAAGCAAAGTTAGCAAATGTTGTAAGGAAGATGATGACCAACTCCCAGGACACTGAAATTTCTTTCACCATCACTGGAGATAACACAAAATGGAACGAAAATCAAAACCCTAGAATGTTCTTGGCCATGATCACATATATAACCAAAAATCAGCCTGAATGGTTCAGGAATATTCTAAGTATTGCTCCAATAATGTTTTCAAACAAAATGGCGAGACTAGGTAAGGGGTACATGTTTGAAAGCAAGAGTATGAAATTGAGAACTCAAATACCTGCAGAGATGCTAGCCAACATAGATTTGAAATATTTCAATGATTCAACAAAAAAGAAAATTGAAAAAATCCGGCCATTATTAATAGATGGAACTGCATCATTGAGTCCTGGAATGATGATGGGCATGTTCAATATGTTAAGCACTGTCTTGGGCGTCTCCATTCTGAATCTTGGGCAAAAGAGATACACCAAGACTACTTACTGGTGGGATGGTCTTCAATCGTCTGATGATTTTGCTCTGATTGTGAATGCACCCAACTATGCAGGAATCCAAGCTGGAGTTGACAGGTTTTATCGAACCTGTAAGCTGCTCGGAATTAATATGAGCAAAAAGAAGTCTTACATAAACAGAACAGGTACCTTTGAATTCACGAGCTTTTTCTATCGTTATGGGTTTGTTGCCAATTTCAGCATGGAGCTTCCTAGTTTTGGGGTGTCTGGGGTCAATGAGTCTGCAGACATGAGTATTGGAGTCACTGTCATCAAAAACAATATGATAAACAATGACCTTGGCCCAGCAACTGCTCAAATGGCCCTTCAGTTATTTATCAAAGATTACAGGTACACGTATCGATGCCACAGAGGTGACACACAAATACAAACCCGGAGATCATTTGAGATAAAGAAACTATGGGACCAAACCCGCTCCAAAGCTGGGCTGTTGGTCTCTGATGGAGGCCCCAATTTATATAACATTAGAAATCTCCACATTCCTGAAGTCTGCTTGAAATGGGAGTTGATGGATGAGGATTACCAGGGGCGTTTGTGCAACCCATTGAACCCGTTTGTCAGTCATAAAGAGATTGAATCAGTGAACAATGCAGTGATGATGCCGGCACATGGTCCAGCCAAAAATATGGAGTATGACGCTGTTGCAACAACACACTCCTGGGT
			TCCCAAAAGGAATCGATCCATTTTGAATACGAGCCAAAGGGGGATACTTGAGGATGAGCAAATGTATCAGAGGTGCTGCAATTTATTTGAAAAATTCTTCCCAAGTAGCTCATACAGAAGACCAGTTGGAATATCCAGTATGGTAGAGGCTATGGTTTCCAGAGCCCGAATTGATGCACGGATTGATTTCGAATCTGGAAGGATAAAGAAAGAGGAGTTCGCTGAGATCATGAAGACCTGTTCCACCATTGAAGACCTCAGACGGCAAAAA---TAG
		</sequence>
		<sequence>
			<taxon idref="1013709|human|SoutheastAsia|20000504|H1N1"/>
			ATGGATGTCAATCCGACCTTACTTTTCTTAAAAGTGCCAGCACAAAATGCTATAAGCACAACTTTTCCTTATACTGGTGACCCTCCTTACAGCCATGGGACAGGAACAGGGTACACCATGGATACAGTCAACAGGACACATCAGTACTCAGAAAGAGGAAGATGGACAAAAAATACCGAAACTGGAGCACCGCAACTCAACCCAATTGATGGGCCACTACCAAAAGACAATGAACCAAGTGGCTATGCCCAAACAGATTGTGTATTAGAAGCAATGGCTTTCCTTGAGGAATCCCATCCTGGTATTTTCGAAAACTCTTGTATTGAAACAATGGAGGTTGTTCAGCAAACAAGGGTGGACAAACTGACACAAGGCAGACAGACCTATGACTGGACTCTAAATAGAAACCAGCCTGCTGCCACAGCATTGGCCAACACTATAGAAGTGTTCAGATCAAACGGTCTCATAGCAAATGAATCTGGGAGGCTAATAGACTTCCTTAAAGATGTAATGGAGTCGATGGACAGAGATGAAATAGAGATCACAACTCATTTTCAGAGAAAGAGGAGAGTGAGAGACAATGTAACTAAAAGAATGGTGACCCAAAGAACAATAGGCAAAAAGAAACATAAATTAGACAAAAAAAGTTACCTAATTAGGGCATTAACCCTGAACACAATGACCAAAGATGCTGAGAGGGGGAAACTAAAACGTAGAGCAATTGCAACCCCAGGAATGCAAATAAGGGGGTTTGTATACTTTGTTGAGACACTGGCAAGAAGCATATGTGAAAAGCTTGAACAATCAGGGTTGCCAGTTGGAGGAAATGAAAAGAAAGCAAAGTTAGCAAATGTTGTAAGGAAGATGATGACCAACTCCCAGGACACTGAAATTTCTTTCACCATCACTGGAGATAACACAAAATGGAACGAAAATCAAAACCCTAGAATGTTCTTGGCCATGATCACATATATAACCAAAAATCAGCCTGAATGGTTCAGAAATATTCTGAGTATTGCTCCAATAATGTTTTCAAACAAAATGGCGAGACTAGGTAAGGGGTACATGTTTGAAAGCAAGAGTATGAAACTGAGAACTCAAATACCAGCAGAGATGCTAGCCAACATAGATTTGAAATATTTCAATGATTCAACTAAAAAGAAAATTGAAAAAATCCGGCCATTATTAATAGATGGAACTGCATCATTGAGTCCTGGAATGATGATGGGCATGTTCAATATGTTAAGCACCGTCTTGGGCGTCTCCATTCTGAATCTTGGGCAAAAGAGATACACCAAGACTACTTACTGGTGGGATGGTCTTCAATCGTCTGATGATTTTGCTCTGATTGTGAATGCACCCAACTATGCAGGAATTCAAGCTGGAGTTGACAGGTTTTATCGAACCTGTAAGCTGCTCGGAATTAACATGAGCAAAAAGAAGTCTTACATAAACAGAACAGGTACCTTTGAATTCACGAGCTTTTTCTATCGTTATGGGTTTGTTGCCAATTTCAGCATGGAGCTTCCTAGTTTTGGGGTGTCTGGGGTCAATGAGTCTGCAGACATGAGTATTGGAGTCACTGTCATCAAAAACAATATGATAAACAATGACCTTGGCCCAGCAACTGCTCAAATGGCCCTTCAGTTATTTATCAAAGATTACAGGTACACGTATCGATGCCACAGAGGTGACACACAAATACAAACCCGGAGATCATTTGAGATAAAGAAACTATGGGACCAAACCCGCTCCAAAGCTGGGCTGTTAGTCTCTGATGGAGGCCCCAATTTATATAACATTAGAAATCTCCATATTCCTGAAGTCTGCTTGAAATGGGAGTTGATGGATGAGGATTACCAGGGGCGTTTATGCAATCCATTGAACCCGTTTGTCAGTCATAAAGAGATTGAATCAGTGAACAATGCAGTGATGATGCCGGCACATGGTCCAGCCAAAAATATGGAGTATGACGCTGTTGCAACAACACACTCCTGGGT
			TCCCAAAAGGAATCGATCCATTTTGAATACGAGCCAAAGGGGGATACTTGAGGATGAGCAAATGTATCAGAGGTGCTGCAATTTATTTGAAAAATTCTTCCCAAGTAGCTCATACAGAAGACCAGTTGGAATATCCAGTATGGTAGAGGCTATGGTTTCCAGAGCCCGAATTGATGCACGGATTGATTTCGAATCTGGAAGGATAAAGAAAGAGGAATTCGCTGAGATCATGAAGACCTGTTCCACCATTGAAGACCTCAGACGGCAAAAA---TAG
		</sequence>
		<sequence>
			<taxon idref="24791|human|Oceania|20000615|H1N1"/>
			ATGGATGTCAATCCGACCTTACTTTTCTTAAAAGTGCCAGCACAAAATGCTATAAGCACAACTTTTCCTTATACTGGTGATCCTCCTTACAGCCATGGGACAGGAACAGGGTACACCATGGATACAGTCAACAGGACACATCAGTACTCAGAAAGAGGAAGATGGACAAAAAATACCGAAACTGGAGCACCGCAACTCAACCCAATTGATGGGCCACTACCAAAAGACAATGAACCAAGTGGCTATGCCCAAACAGATTGTGTATTAGAAGCAATGGCTTTCCTTGAGGAATCCCATCCTGGTATTTTTGAAAACTCTTGTATTGAAACAATGGAGGTTGTTCAGCAAACAAGGGTGGACAAACTGACACAAGGCAGACAGACCTATGACTGGACTCTAAATAGAAACCAGCCTGCTGCCACAGCATTGGCCAACACTATAGAAGTGTTCAGATCAAACGGCCTCATAGCAAATGAATCTGGGAGGCTAATAGACTTCCTTAAAGATGTAATGGAGTCGATGGACAAAGACGAAGTAGAGATCACAACTCATTTTCAGAGAAAGAGGAGAGTGAGAGACAATGTAACTAAAAAAATGGTAACCCAAAGAACAATAGGCAAAAAGAAACATAAATTAGACAAAAGAAGTTACCTAATTAGGGCATTAACCCTGAACACAATGACCAAAGATGCTGAGAGGGGGAAACTAAAACGTAGAGCAATTGCAACCCCAGGAATGCAAATAAGGGGGTTTGTATACTTTGTTGAGACACTGGCAAGAAGCATATGTGAAAAGCTTGAACAATCAGGGTTGCCAGTTGGAGGAAATGAAAAGAAAGCAAAGTTAGCAAATGTTGTAAGGAAGATGATGACCAACTCCCAGGACACTGAAATTTCTTTCACCATCACTGGAGATAACACAAAATGGAACGAAAATCAAAACCCTAGAATGTTCTTGGCCATGATCACATATATAACCAAAAATCAGCCTGAATGGTTCAGAAATATTCTAAGTATTGCTCCAATAATGTTTTCAAACAAAATGGCGAGACTAGGTAAGGGGTACATGTTTGAAAGCAAGAGTATGAAACTGAGAACTCAAATACCTGCAGAGATGCTAGCCAACATAGATTTGAAATATTTCAATGATTCAACTAAAAAGAAAATTGAAAAAATCCGGCCATTATTAATAGATGGAACTGCATCATTGAGTCCTGGAATGATGATGGGCATGTTCAATATGTTAAGCACCGTCTTGGGCGTCTCCATTCTGAATCTTGGGCAAAAGAGATACACCAAGACTACTTACTGGTGGGATGGTCTTCAATCGTCTGATGATTTTGCTCTGATTGTGAATGCACCCAACTATGCAGGAATTCAAGCTGGAGTTGACAGGTTTTATCGAACCTGTAAGCTGCTCGGAATTAATATGAGCAAAAAGAAGTCTTACATAAACAGAACAGGTACCTTTGAATTCACGAGCTTTTTCTATCGTTATGGGTTTGTTGCCAATTTCAGCATGGAGCTTCCTAGTTTTGGGGTGTCTGGGGTCAATGAGTCTGCAGACATGAGTATTGGAGTCACTGTCATCAAAAACAATATGATAAACAATGACCTTGGCCCAGCAACTGCTCAAATGGCCCTTCAGTTATTTATCAAAGATTACAGGTACACGTATCGATGCCACAGAGGTGACACACAAATACAAACCCGGAGATCATTTGAGATAAAGAAACTATGGGACCAAACCCGCTCCAAAGCTGGGCTGTTGGTCTCTGATGGAGGCCCCAATTTATATAACATTAGAAATCTCCATATTCCTGAAGTCTGCTTGAAATGGGAGTTGATGGATGAGGATTACCAGGGGCGTTTATGCAACCCATTGAATCCATTTGTCAGTCATAAAGAGATTGAATCAGTGAACAATGCAGTGATGATGCCGGCACATGGTCCAGCCAAAAATATGGAGTATGACGCTGTTGCAACAACACACTCCTGGGT
			TCCCAAAAGGAATCGATCCATTTTGAATACGAGCCAAAGGGGGATACTTGAGGATGAGCAAATGTATCAGAGGTGCTGCAATTTATTTGAAAAATTCTTCCCAAGTAGCTCATACAGAAGACCAGTTGGAATATCCAGTATGGTAGAGGCTATGGTTTCCAGAGCCCGAATTGATGCACGGATTGATTTCGAATCTGGAAGGATAAAGAAAGAGGAATTCGCTGAGATCATGAAGACCTGTTCCACCATTGAAGACCTCAGACGGCAAAAA---TAG
		</sequence>
		<sequence>
			<taxon idref="1014413|human|EasternEurope|20020615|H1N1"/>
			ATGGATGTCAATCCGACCTTACTTTTCTTAAAAGTGCCAGCACAAAATGCTATAAGCACAACTTTTCCTTATACTGGTGATCCTCCTTACAGCCATGGGACAGGAACAGGGTACACCATGGATACAGTCAACAGGACACATCAGTACTCAGAAAGAGGAAGATGGGCAAAAAATACCGAAACTGGAGCACCGCAACTCAACCCAATTGATGGACCACTACCAAAAGACAATGAACCAAGTGGCTATGCCCAAACAGATTGTGTATTAGAAGCAATGGCTTTCCTTGAGGAATCCCATCCTGGTATTTTTGAAAGCTCTTGTATTGAAACAATGGAGGTTGTTCAGCAAACAAGGGTGGACAAACTGACACAAGGCAGACAGACCTATGACTGGACTCTAAATAGAAACCAGCCTGCTGCCACAGCATTGGCCAACACTATAGAAGTGTTCAGATCAAACGGCCTCATAGCAAATGAATCTGGGAGGCTAATAGACTTCCTTAAAGATGTAATGGAGTCGATGGACAGAGACGAAGTAGAGATCACAACACATTTTCAGAGAAAGAGGAGGGTGAGAGACAATGTAACTAAAAAAATGGTGACCCAAAGAACAATAGGCAAAAAGAAACATAAATTAGACAAAAGAAGTTACCTAATTAGGGCATTAACCCTGAACACAATGACCAAAGATGCTGAGAGGGGGAAACTAAAACGTAGAGCAATTGCAACCCCAGGAATGCAAATAAGGGGGTTTGTATACTTTGTTGAGACACTGGCAAGAAGCATATGTGAAAAGCTTGAACAATCAGGGTTGCCAGTTGGGGGAAATGAAAAGAAAGCAAAGTTAGCAAATGTTGTAAGGAAGATGATGACCAACTCCCAGGACACTGAAATTTCTTTCACCATCACCGGAGATAACACAAAATGGAACGAAAATCAAAACCCTAGAATGTTTTTGGCCATGATCACATATATAACCAAAAATCAGCCTGAATGGTTCAGAAATATTCTAAGTATTGCTCCAATAATGTTTTCAAACAAAATGGCGAGACTAGGTAAGGGGTACATGTTTGAAAGCAAGAGTATGAAACTGAGAACTCAAATACCTGCAGAGATGCTAGCCAACATAGATTTGAAATATTTCAATGATTCAACTAAAAAGAAAATTGAAAAAATCCGGCCATTATTAATAGATGGAACTGCATCATTGAGTCCTGGAATGATGATGGGCATGTTCAATATGTTAAGCACCGTCTTGGGCGTCTCCATTCTGAATCTTGGGCAAAAGAGATACACCAAGACTACTTACTGGTGGGATGGTCTTCAATCGTCTGATGATTTTGCTCTGATTGTGAATGCACCCAACTATGCAGGAATTCAAGCTGGAGTTGACAGGTTTTATCGAACCTGTAAGCTGCTCGGAATTAATATGAGCAAAAAGAAGTCTTACATAAACAGAACAGGTACCTTTGAATTCACAAGCTTTTTCTATCGTTATGGGTTTGTTGCCAATTTCAGCATGGAGCTTCCTAGTTTTGGGGTGTCTGGGGTCAATGAGTCTGCAGACATGAGTATTGGAGTCACTGTCATCAAAAACAATATGATAAACAATGACCTTGGCCCAGCAACTGCTCAAATGGCCCTTCAGTTATTTATCAAAGATTACAGGTACACGTATCGATGCCACAGAGGTGACACACAAATACAAACCCGGAGATCATTTGAGATAAAGAAACTATGGGACCAAACCCTCTCCAAAGCTGGGCTGTTGGTCTCTGATGGAGGCCCCAATTTATACAACATTAGAAATCTCCATATTCCTGAAGTCTGCTTGAAATGGGAGTTGATGGATGAGGATTACCAGGGGCGTTTATGCAACCCATTGAACCCATTTGTCAGTCATAAAGAGATTGAGTCAGTGAACAATGCAGTAATGATGCCGGCACATGGTCCAGCCAAAAATATGGAGTATGACGCTGTTGCAACAACACACTCCTGGGT
			TCCCAAAAGGAATCGATCCATTTTGAATACGAGCCAAAGGGGGATACTTGAGGATGAGCAAATGTATCAGAGGTGCTGCAATTTATTTGAAAAATTCTTCCCAAGTAGCTCATACAGAAGACCAGTTGGAATATCCAGTATGGTAGAGGCTATGGTTTCCAGAGCCCGAATTGATGCAAGAATTGATTTCGAATCTGGAAGGATAAAGAAAGAGGAATTCGCTGAGATCATGAAGACCTGTTCCACCATTGAAGACCTCAGACGGCAAAAA---TAG
		</sequence>
		<sequence>
			<taxon idref="1001220|human|EastAsia|19990615|H1N1"/>
			ATGGATGTCAATCCGACATTACTTTTCTTAAAAGTGCCAGCACAAAATGCTATAAGCACAACGTTTCCTTATACTGGTGACCCTCCTTACAGCCATGGGACAGGAACAGGGTACACCATGGATACAGTCAACAGGACACATCAGTACTCAGAAAGAGGAAGATGGACAAAAAATACCGAAACTGGAGCACCGCAACTCAACCCAATTGATGGGCCACTACCAAAAGACAATGAACCAAGTGGCTATGCCCAAACAGATTGTGTATTAGAAGCAATGGCTTTCCTTGAGGAATCCCATCCTGGTATTTTTGAAAACTCTTGTATTGAAACAATGGAGGTTGTTCAGCAAACAAGGGTGGACAAACTGACACAAGGCAGACAGACCTATGACTGGACTCTAAATAGGAACCAGCCTGCTGCCACAGCATTGGCCAACACTATAGAAGTGTTCAGATCAAACGGCCTCATAGCAAATGAATCTGGGAGGCTAATAGACCTCCTTAAAGATGTAATGGAGTCGATGGACAGAGACGAAGTAGAGATCACAACTCATTTTCAGAGAAAGAGGAGAGTGAGAGACAATGTAACTAAAAAAATGGTGACCCAAAGAACAATAGGCAAAAAGAAACATAAATTAGACAAAAAAAGTTACCTAATTAGGGCATTAACCCTGAACACAATGACCAAAGATGCTGAGAGGGGGAAACTAAAACGCAGAGCAATTGCAACCCCAGGAATGCAAATAAGGGGGTTTGTGTACTTTGTTGAGACACTGGCAAGAAGCATATGTGAAAAGCTTGAACAATCAGGGTTGCCAGTTGGAGGAAATGAAAAGAAAGCAAAGTTAGCAAATGTTGTAAGGAAGATGATGACCAACTCCCAGGACACTGAAATTTCTTTCACCATCACTGGAGATAACACAAAGTGGAACGAAAATCAAAACCCTAGAATGTTCTTGGCCATGATCACATATATAACCAAAAATCAGCCTGAATGGTTCAGAAATATTCTAAGTATTGCTCCAATAATGTTTTCAAACAAAATGGCGAGACTAGGTAAGGGGTACATGTTTGAAAGCAAAAGTATGAAACTGAGAACTCAAATACCTGCAGAGATGCTAGCCAACATAGATTTGAAATATTTCAATGATTCAACTAAAAAGAAAATTGAAAAAATCCGGCCATTATTAATAGATGGAACTGCATCATTGAGTCCTGGAATGATGATGGGCATGTTCAAAATGTTAAGCACCGTCTTGGGCGTCTCCATTCTGAATCTTGGGCAAAAGAGATACACCAAGACTACTTACTGGTGGGATGGTCTTCAATCGTCTGATGATTTTGCTCTGATTGTGAATGCACCCAACTATGCAGGAATTCAAGCTGGAGTTGACAGGTTTTATCGGACCTGTAAGCTGCTCGGAATTAATATGAGCAAAAAGAAGTCTTACATAAACAGAACAGGTACCTTTGAATTCACGAGCTTTTTCTATCGTTATGGGTTTGTTGCCAATTTCAGCATGGAGCTTCCTAGTTTTGGGGTGTCTGGGGTCAATGAATCTGCAGACATGAGTATTGGAGTCACTGTCATCAAAAACAATATGATAAACAATGACCTTGGCCCAGCAACTGCTCAAATGGCCCTTCAGTTATTTATAAAAGATTACAGGTACACGTATCGATGCCACAGAGGTGACACACAAATACAAACCCGGAGATCATTTGAGATAAAGAAACTATGGGACCAAACCCGCTCCAAAGCTGGGCTGTTGGTCTCTGATGGAGGCCCCAATTTATATAACATTAGAAATCTCCATATTCCTGAAGTCTGCTTGAAATGGGAGTTGATGGATGAGGATTACCAGGGGCGTCTATGCAACCCATTGAACCCGTTTGTCAGTCATAAAGAGATTGAATCAGTGAACAATGCAGTGATGATGCCGGCACATGGTCCAGCCAAAAATATGGAGTACGACGCTGTTGCAACAACACACTCCTGGGT
			TCCCAAAAGGAATCGATCCATTTTGAATACGAGCCAAAGGGGAATACTTGAGGATGAGCAAATGTATCAGAGGTGCTGCAATTTATTTGAAAAATTCTTCCCAAGTAGCTCATACAGAAGACCAGTTGGAATATCCAGTATGGTAGAGGCTATGGTTTCCAGAGCTCGAATTGATGCACGGATTGATTTCGAATCTGGAAGGATAAAGAAAGAGGAATTCGCTGAGATCATGAAGACCTGTTCCACCATTGAAGACCTCAGACGGCAAAAA---TAG
		</sequence>
		<sequence>
			<taxon idref="24811|human|Oceania|19990615|H1N1"/>
			ATGGATGTCAATCCGACATTACTTTTCTTAAAAGTGCCAGCACAAAATGCTATAAGCACAACTTTTCCTTATACTGGTGACCCTCCTTACAGCCATGGGACAGGAACAGGGTACACCATGGATACAGTCAACAGGACACATCAGTACTCAGAAAGAGGAAGATGGACAAAAAATACCGAAACTGGAGCACCGCAACTCAACCCAATTGATGGGCCACTACCAAAAGACAATGAACCAAGTGGCTATGCCCAAACAGATTGTGTATTAGAAGCAATGGCTTTCCTTGAGGAATCCCATCCTGGTATTTTTGAAAACTCTTGTATTGAAACAATGGAGGTTGTTCAGCAAACAAGGGTGGACAAACTGACACAAGGCAGACAGACCTATGACTGGACTCTAAATAGGAACCAGCCTGCTGCTACAGCATTGGCCAACACTATAGAAGTGTTCAGATCAAACGGCCTCATAGCAAATGAATCTGGGAGGCTAATAGACTTCCTTAAAGATGTAATGGAGTCGATGGACAGAGACGAAGTAGAGATCACAACTCATTTTCAAAGAAAGAGGAGAGTGAGAGACAATGTAACTAAAAAAATGGTGACCCAAAGAACAATAGGCAAAAAGAAACATAAATTAGACAAAAGAAGTTACCTAATTAGGGCATTAACCCTGAACACAATGACCAAAGATGCTGAGAGGGGGAAACTAAAACGCAGAGCAATTGCAACCCCAGGAATGCAAATAAGGGGGTTTGTATACTTTGTTGAGACACTGGCAAGAAGCATATGTGAAAAGCTTGAACAATCAGGGTTGCCAGTTGGAGGAAATGAAAAGAAAGCAAAGTTAGCAAATGTTGTAAGGAAGATGATGACCAACTCCCAGGACACTGAAATTTCTTTCACCATCACTGGAGATAACACAAAATGGAACGAAAATCAAAACCCTAGAATGTTCTTGGCCATGATCACATATATAACCAAAAATCAGCCTGAATGGTTCAGAAATATTCTAAGTATTGCTCCAATAATGTTTTCAAACAAAATGGCGAGACTAGGTAAGGGGTACATGTTTGAAAGCAAGAGTATGAAACTGAGAACTCAAATACCTGCAGAGATGCTAGCCAACATAGATTTGAAATATTTCAATGATTCAACTAAAAAGAAAATTGAAAAAATCCGGCCATTATTAATAGATGGAACTGCATCATTGAGTCCTGGAATGATGATGGGCATGTTCAATATGTTAAGCACCGTCTTGGGCGTCTCCATTCTGAATCTTGGGCAAAAGAGATACACCAAGACTACTTACTGGTGGGATGGTCTTCAATCGTCTGATGATTTTGCTCTGATTGTGAATGCACCCAACTATGCAGGAATTCAAGCTGGAGTTGACAGGTTTTATCGAACCTGTAAGCTGCTCGGAATTAATATGAGCAAAAAGAAGTCTTACATAAACAGAACAGGTACCTTTGAATTCACGAGCTTTTTCTATCGTTATGGGTTTGTTGCCAATTTCAGCATGGAGCTTCCTAGTTTTGGGGTGTCTGGGGTCAATGAATCTGCAGACATGAGTATTGGAGTCACTGTCATCAAAAACAATATGATAAACAATGACCTTGGCCCAGCAACTGCTCAAATGGCCCTTCAGTTATTTATAAAAGATTACAGGTACACGTATCGATGCCACAGAGGTGACACACAAATACAAACCCGGAGATCATTTGAGATAAAGAAACTATGGGACCAAACCCGCTCCAAAGCTGGGCTGTTGGTCTCTGATGGAGGCCCCAATTTATATAACATTAGAAATCTCCATATTCCTGAAGTCTGCTTGAAATGGGAGTTGATGGATGAGGATTACCAGGGGCGTTTATGCAACCCATTGAACCCGTTTGTCAGTCATAAAGAGATTGAATCAGTGAACAATGCAGTGATGATGCCGGCACATGGTCCAGCCAAAAATATGGAGTATGACGCTGTTGCAACAACACACTCCTGGGT
			TCCCAAAAGGAATCGATCCATTTTGAATACGAGCCAAAGGGGGATACTTGAGGATGAGCAAATGTATCAGAGGTGCTGCAATTTATTTGAAAAATTCTTCCCAAGTAGCTCATACAGAAGACCAGTTGGAATATCCAGTATGGTAGAGGCTATGGTTTCCAGAGCCCGAATTGATGCACGGATTGATTTCGAATCTGGAAGGATAAAAAAAGAGGAATTCGCTGAGATCATGAAGACCTGTTCCACCATTGAAGACCTCAGACGGCAAAAA---TAG
		</sequence>
		<sequence>
			<taxon idref="28371|human|SoutheastAsia|20090910|H1N1"/>
			ATGGATGTCAATCCGACATTACTTTTCTTAAAAGTGCCAGCACAAAATGCTATAAGCACAACTTTTCCTTATACTGGTGACCCTCCTTACAGCCATGGGACAGGAACAGGGTACACCATGGATACAGTCAACAGGACACACCAGTACTCAGAAAGAGGAAGATGGACAAAAAATACCGAAACGGGAGCACCGCAACTTAACCCAATTGATGGTCCCTTACCGGAAGACAATGAACCAAGTGGCTATGCCCAAACAGATTGTGTATTAGAAGCAATGGCTTTCCTTGAAGAATCCCATCCCGGTATCTTTGAAAACTCTTGTATTGAAACAATGGAGGTTGTTCAACAAACAAGGGTGGACAAACTGACACAAGGCAGACAGACCTATGACTGGACTCTAAATAGGAACCAGCCTGCTGCCACAGCATTGGCAAACACTATAGAAGTATTCAGATCAAACGGCCTCATAGCAAATGAATCTGGGAGGCTAATAGACTTCCTTAAAGATGTAATGGAGTCGATGGACAGAGGCGAAGTAGAGGTCACAACTCATTTTCAAAGAAAGAGGAGAGTGAGAGACAATGTAACTAAAAAAATGGTGACCCAAAGAACAATAGGCAAAAAGAAACATAAATTAGACAAAAGAAGTTACCTAATTAGGGCATTAACCCTGAACACAATGACCAAAGATGCTGAGAGGGGGAAACTAAAACGCAGAGCAATTGCAACCCCAGGAATGCAAATAAGGGGGTTTGTATACTTTGTTGAGACACTGGCAAGAAGCATATGTGAAAAGCTTGAACAATCAGGATTGCCAGTTGGAGGAAATGAGAAGAAAGCAAAGTTAGCAAATGTTGTAAGGAAGATGATGACCAACTCCCAGGACACTGAAATTTCTTTCACCATAACCGGAGATAACACAAAATGGAACGAAAATCAAAACCCTAGAATGTTCTTGGCCATGATCACATACATAACCAAAAATCAGCCTGAATGGTTCAGAAATATTCTAAGTATTGCTCCAATAATGTTTTCAAACAAGATGGCGAGACTAGGTAAGGGGTACATGTTTGAAAGCAAGAGTATGAAACTGAGAACTCAAATACCTGCAGAGATGCTAGCCAACATAGACTTGAAATATTTCAATGATTCAACTAAAAAGAAAATTGAAAAAATCCGACCATTATTAATAGATGGAACTGCATCATTGAGTCCTGGAATGATGATGGGCATGTTCAATATGTTGAGCACCGTCTTGGGCGTCTCCATTCTGAATCTTGGGCAAAAGAGATACACCAAGACTACTTACTGGTGGGATGGTCTTCAATCGTCTGATGATTTTGCTTTGATTGTGAACGCACCCAACTATGCAGGAATTCAAGCTGGAGTTGACAGGTTTTATCGAACCTGTAAGCTGCTCGGAATTAATATGAGCAAAAAGAAGTCTTACATAAACAGAACAGGTACCTTTGAATTCACGAGCTTTTTCTATCGTTATGGGTTTGTTGCCAATTTCAGCATGGAGCTTCCTAGTTTTGGGGTGTCTGGGGTCAATGAATCTGCAGACATGAGTATTGGAGTCACTGTCATCAAAAACAATATGATAAACAATGACCTTGGCCCAGCAACTGCTCAAATGGCCCTTCAGTTATTTATAAAAGATTACAGGTACACTTATCGATGCCACCGAGGTGACACACAAATACAAACCCGGAGATCATTTGAGATAAAGAAGCTATGGGACCAAACCCGCTCAAAAGCTGGGCTGTTGGTCTCTGATGGAGGCCCCAATTTGTATAACATTAGAAATCTCCATATTCCTGAAGTTTGCTTGAAATGGGAGTTGATGGATGAGGATTACCAGGGGCGTTTATGCAACCCATTAAACCCGTTTGTCAGCCATAAAGAGATTGAATCAGTGAACAATGCAGTGATAATGCCGGCACATGGTCCAGCCAAAAATATGGAGTATGACGCTGTTGCAACAACACACTCCTGGGT
			CCCCAAAAGAAATCGATCCATTTTGAACACGAGCCAAAGGGGGATACTTGAAGATGAGCAAATGTATCAGAGGTGCTGCAATTTATTTGAAAAATTCTTCCCAAGTAGCTCATACAGAAGACCAGTTGGAATATCCAGTATGGTAGAGGCTATGGTCTCAAGAGCCCGAATTGATGCACGGATTGATTTCGAATCTGGAAGGATAAAGAAAGAGGAATTTGCTGAGATCATGAAGATCTGTTCCACCATTGAAGACCTCAGACGGCAAAAA---TGA
		</sequence>
		<sequence>
			<taxon idref="1000997|human|NorthAmerica|20070307|H1N1"/>
			ATGGATGTCAATCCGACATTACTTTTCTTAAAAGTGCCAGCACAAAATGCTATAAGCACAACTTTTCCTTATACTGGTGACCCTCCTTACAGCCATGGAACAGGAACAGGGTACACCATGGATACAGTCAACAGGACACATCAGTACTCAGAAAGAGGAAGATGGACAAAAAATACCGAAACTGGAGCACCGCAACTCAACCCAATTGATGGGCCACTACCAGAAGACAATGAACCAAGTGGCTATGCCCAAACAGATTGTGTATTAGAAGCAATGGCTTTCCTTGAAGAATCCCATCCTGGTATTTTTGAAAACTCTTGTATTGAAACAATGGAGGTTGTTCAGCAAACAAGGGTGGACAAACTGACACAAGGCAGACAAACCTATGACTGGACTCTAAATAGGAACCAGCCTGCCGCCACAGCATTGGCAAACACTATAGAAGTATTCAGATCAAATGGCCTCATAGCAAATGAATCTGGGAGGCTAATAGACTTCCTTAAAGATGTAATGGAGTCGATGGACAGAGAAGAAGTAGAGGTCACAACTCATTTTCAAAGAAAGAGGAGAGTGAGAGACAATGTAACTAAAAAAATGGTGACCCAAAGAACAATAGGGAAAAAGAAACATAAATTAGACAAAAGAAGTTACCTAATTAGGGCATTAACCCTGAACACAATGACCAAAGATGCTGAGAGGGGGAAACTAAAACGCAGAGCAATTGCAACCCCAGGAATGCAAATAAGGGGGTTTGTATACTTTGTTGAGACACTGGCAAGAAGCATATGTGAAAAGCTTGAACAATCAGGGTTGCCAGTTGGAGGAAATGAGAAGAAAGCAAAGTTAGCAAATGTTGTAAGGAAGATGATGACCAACTCCCAGGACACTGAAATTTCTTTCACCATCACTGGAGATAACACAAAATGGAACGAGAATCAAAACCCTAGAATGTTCTTGGCCATGATCACATATATAACCAAAAATCAGCCTGAATGGTTCAGAAATATTCTAAGTATTGCTCCAATAATGTTTTCAAACAAAATGGCGAGACTAGGTAGGGGGTATATGTTTGAAAGCAAGAGTATGAAACTGAGAACCCAAATACCTGCAGAGATGCTAGCCAACATAGATTTGAAATACTTCAATGATTCAACTAAAAAGAAAATTGAAAAAATTCGACCATTATTAATAGATGGAACTGCATCATTGAGTCCTGGAATGATGATGGGCATGTTCAATATGTTAAGCACCGTCTTGGGCGTCTCCATTCTGAATCTTGGGCAAAAGAGATACACCAAGACTACTTACTGGTGGGATGGTCTTCAATCGTCTGATGATTTTGCTTTGATTGTGAATGCACCCAATTATGCAGGAATTCAAGCTGGAGTTAACAGGTTTTATCGAACCTGTAAGCTGCTCGGAATTAATATGAGCAAAAAGAAGTCTTACATAAACAGAACAGGTACCTTTGAATTCACGAGCTTTTTCTATCGTTATGGGTTTGTTGCCAATTTCAGCATGGAGCTTCCTAGTTTTGGGGTGTCTGGGGTCAATGAATCTGCAGACATGAGTATTGGAGTCACTGTCATCAAAAACAATATGATAAACAATGACCTTGGCCCAGCAACTGCTCAAATGGCCCTTCAGTTATTTATAAAAGATTATAGGTACACTTATCGATGCCACAGAGGTGACACACAAATACAAACCCGAAGATCATTTGAAATAAAGAAACTATGGGACCAAACCCGCTCCAAAGCTGGGCTGTTGGTCTCTGATGGAGGCCCCAATCTATATAACATTAGGAATCTACATATTCCTGAAGTCTGCTTGAAATGGGAGTTGATGGATGAGGATTACCAGGGGCGTTTATGCAACCCATTGAACCCGTTTGTCAGCCATAAAGAGATTGAATCAGTGAACAATGCAGTGATAATGCCGGCACATGGTCCAGCAAAAAATATGGAGTATGACGCTGTTGCAACAACACACTCCTGGGT
			CCCCAAAAGAAATCGATCCATTTTGAACACGAGCCAAAGAGGGATACTTGAAGATGAGCAAATGTATCAGAGGTGCTGCAATTTATTTGAAAAATTCTTCCCAAGTAGCTCATACAGAAGACCAGTTGGAATATCCAGTATGGTAGAGGCTATGGTTTCAAGAGCCCGAATTGATGCACGGATTGATTTCGAATCTGGAAGGATAAAGAAAGAGGAATTCGCTGAGATCATGAAGACCTGTTCCACCATTGAAGACCTCAGACGGCAAAAA---TAG
		</sequence>
		<sequence>
			<taxon idref="1000671|human|NorthAmerica|19910615|H1N1"/>
			ATGGATGTCAATCCGACCTTACTTTTCTTAAAAGTGCCAGCACAAAATGCTATAAGCACAACTTTCCCCTATACTGGAGACCCTCCTTACAGCCATGGGACAGGGACAGGGTACACCATGGATACAGTCAACAGGACACATCAGTACTCAGAAAGAGGAAGATGGACAAAAAATACCGAAACTGGAGCACCGCAACTCAACCCGATTGATGGGCCACTACCAAAAGACAATGAACCAAGTGGCTATGCCCAAACAGATTGTGTATTAGAAGCAATGGCTTTCCTTGAGGAATCCCATCCTGGTATTTTTGAAAACTCGTGTATTGAAACAATGGAGGTTGTTCAGCAAACAAGAGTGGACAAACTGACACAAGGCAGACAGACCTATGACTGGACTCTAAATAGAAACCAGCCTGCTGCCACAGCATTGGCCAACACTATAGAAGTGTTCAGATCAAACGGCCTCATAGCAAATGAATCTGGGAGGCTAATAGATTTCCTTAAAGATGTAATGGAGTCAATGGACAGAGAAGAAGTAGAGATCACAACTCATTTTCAGAGAAAGAGAAGAGTGAGAGACAATGTAACTAAAAAAATGGTGACACAAAGAACAATAGGCAAAAAGAAACATAAATTGGACAAAAGAAGTTATCTAATTAGGGCATTAACCCTGAACACAATGACCAAAGATGCTGAGAGGGGGAAACTAAAACGTAGAGCAATTGCAACCCCAGGAATGCAGATAAGGGGGTTTGTATACTTTGTTGAGACACTGGCAAGGAGCATATGTGAAAAGCTTGAACAATCAGGGTTGCCAGTTGGAGGAAATGAGAAGAAAGCAAAGTTAGCAAATGTTGTAAGGAAGATGATGACCAACTCCCAGGACACTGAAATTTCTTTCACCATCACTGGAGATAACACAAAATGGAACGAAAATCAGAACCCTAGAATGTTTTTGGCTATGATCACATATATAACCAGAAATCAGCCTGAATGGTTCAGAAACATTCTAAGTATTGCTCCAATAATGTTTTCAAACAAAATGGCGAGACTAGGTAAGGGGTACATGTTTGAAAGCAAGAGTATGAAACTGAGAACTCAAATACCTGCAGAAATGCTAGCCAACATAGATTTGAAATATTTCAATGATTCAACAAAAAAGAAAATTGAAAAAATCCGGCCACTATTAATAGATGGAACTGCATCACTGAGCCCTGGAATGATGATGGGCATGTTCAATATGTTAAGCACTGTCTTGGGCGTCTCCATCCTGAATCTTGGACAAAAGAGATACACCAAGACTACTTACTGGTGGGATGGTCTTCAATCGTCTGATGATTTTGCTCTGATTGTGAATGCACCCAACTATGCAGGAATTCAAGCTGGAGTTGACAGGTTTTATCGAACCTGTAAGCTGCTCGGAATTAATATGAGCAAAAAGAAGTCTTACATAAACAGAACAGGTACTTTTGAATTCACGAGCTTTTTCTATCGTTATGGGTTTGTTGCCAATTTCAGCATGGAACTTCCTAGTTTTGGGGTGTCTGGGGTCAATGAGTCTGCAGACATGAGTATTGGAGTCACTGTCATCAAAAACAATATGATAAACAATGATCTTGGTCCAGCAACTGCTCAAATGGCCCTTCAGTTATTCATCAAAGATTACAGGTACACGTATCGATGCCACAGAGGTGACACACAAATACAAACCCGGAGATCATTTGAGATAAAGAAACTGTGGGACCAAACCCGCTCCAAAGCTGGGCTGTTGGTCTCTGATGGAGGCCCCAATTTATATAACATTAGAAATCTCCACATTCCTGAAGTCTGCTTGAAATGGGAGTTGATGGATGAGGATTACCAGGGGCGTTTATGCAATCCATTGAACCCGTTTGTCAGTCATAAAGAAATTGAATCAGTGAACAATGCAGTGATGATGCCGGCACATGGTCCAGCCAAAAATATGGAGTATGACGCTGTTGCAACAACACACTCCTGGGT
			CCCCAAAAGGAATCGATCCATTTTGAATACGAGCCAAAAAGGAATACTTGAGGATGAGCAAATGTATCAAAGGTGCTGCAATTTATTTGAAAAATTCTTCCCAAGCAGCTCATACAGAAGACCAGTTGGAATATCCAGTATGGTAGAGGCCATGGTTTCCAGAGCCCGAATTGATGCACGGATTGATTTCGAATCTGGAAGGATAAAGAAAGAGGAGTTCGCTGAGATCATGAAGACCTGTTCCACCATTGAAGACCTCAGACGGCAAAAA---TAG
		</sequence>
		<sequence>
			<taxon idref="1014409|human|SouthernSouthAmerica|20000615|H1N1"/>
			ATGGATGTCAATCCGACTTTACTTTTCTTGAAAGTGCCAGCACAAAATGCTATAAGCACAACTTTCCCCTATACTGGAGACCCCCCTTACAGCCATGGGACAGGGACAGGGTACACCATGGATACAGTCAACAGGACACATCAGTACTCAGAAAGAGGAAGATGGACAAAAAATACCGAAACTGGAGCACCGCAACTCAACCCGATTGATGGGCCATTGCCAAAAGACAATGAACCAAGTGGCTATGCCCAAACAGATTGTGTATTAGAAGCAATGGCTTTCCTTGAGGAATCCCATCCTGGTATTTTTGAAAACTCATGTATTGAAACGATGGAGGCTGTTCAGCAAACAAGAGTGGACAAACTGACACAAGGAAGACAGACCTATGACTGGACTCTAAATAGAAACCAGCCTGCTGCCACAGCATTGGCCAACACTATAGAAGTGTTCAGATCAAACGGCCTCATAGCAAATGAGTCTGGGAGGCTAATAGACTTCCTTAAAGATGTAATGGAGTCAATGGACAGAGAAGAAGTAGAGATCACAACTCACTTTCAGAGAAAGAGAAGAGTGAGAGACAATGTAACTAAAAAAATGGTGACACAAAGAACAATAGGCAAAAAGAAACACAAATTGGACAAAAGAAGTTATCTAATTAGGGCATTAACCCTGAACACAATGACCAAAGATGCTGAGAGGGGGAAACTAAAACGTAGAGCTATTGCAACCCCAGGAATGCAGATAAGGGGGTTTGTATACTTTGTTGAGACACTGGCAAGGAGCATATGTGAGAAACTTGAGCAATCAGGGTTACCAGTTGGAGGAAATGAGAAGAAAGCAAAGTTAGCAAATGTTGTAAGGAAGATGATGACCAACTCCCAGGACACTGAAATTTCTTTCACCATCACTGGAGATAACACAAAATGGAACGAAAATCAGAACCCTAGAATGTTTTTGGCTATGATCACATATATAACCAGAAATCAGCCTGAATGGTTCAGAAACATTCTAAGTATTGCTCCAATAATGTTTTCAAACAAAATGGCGAGACTAGGTAAGGGGTACATGTTTGAAAGCAAGAGTATGAAGCTGAGAACTCAAATACCTGCAGAAATGCTGGCCAACATAGATTTGAAATATTTCAATGATTCAACAAAAAAGAAAATTGAAAAAATCCGGCCACTATTAATAGATGGAACTGCATCACTGAGTCCTGGAATGATGATGGGCATGTTCAATATGTTGAGCACTGTCTTGGGCGTCTCCATCCTGAATCTTGGACAAAAGAGATACACCAAGACCACTTACTGGTGGGATGGTCTTCAATCGTCTGATGATTTTGCTCTGATTGTGAATGCACCCAACTATGCAGGAATTCAAGCTGGAGTTGACAGGTTTTATCGAACCTGTAAGCTGCTCGGAATTAATATGAGCAAAAAGAAGTCTTACATAAACAGGACAGGTACTTTTGAATTTACAAGCTTTTTCTATCGTTATGGGTTTGTTGCCAATTTTAGCATGGAACTTCCTAGTTTTGGGGTGTCTGGGGTTAATGAGTCTGCAGACATGAGTATTGGAGTCACTGTCATCAAAAATAATATGATAAACAATGATCTTGGTCCAGCAACTGCCCAAATGGCCCTTCAGTTATTCATCAAAGATTACAGGTATACGTATCGATGCCACAGAGGTGACACACAAATACAAACCCGGAGATCATTTGAGATAAAAAAACTGTGGGACCAAACCCGTTCCAAAGCTGGGCTGTTGGTCTCTGATGGAGGCCCCAATTTATATAATATTAGAAATCTCCACATTCCTGAAGTCTGCTTGAAATGGGAGTTGATGGATGAGGATTACCAAGGGCGTTTATGCAATCCATTGAACCCTTTTGTCAGTCATAAAGAAATTGAATCAGTGAACAATGCAGTGATGATGCCGGCACATGGTCCAGCCAAAAATATGGAATATGACGCTGTTGCAACAACGCACTCCTGGGT
			CCCCAAAAGGAATCGATCCATTTTGAATACGAGCCAAAGAGGAATACTTGAGGATGAGCAAATGTATCAAAGGTGCTGCAATTTGTTTGAAAAGTTCTTCCCAAGCAGCTCATATAGAAGACCAGTTGGAATATCCAGTATGGTAGAGGCCATGGTTTCCAGAGCCCGAATCGATGCGCGGATTGATTTCGAATCTGGAAGGATAAAGAAAGAAGAGTTCGCTGAGATCATGAAGACCTGTTCCACCATTGAAGACCTCAGACGGCAAAAA---TAG
		</sequence>
		<sequence>
			<taxon idref="24833|human|Oceania|20000615|H1N1"/>
			ATGGATGTCAATCCGACTTTACTTTTCTTAAAAGTGCCAGCACAAAATGCTATAAGCACAACTTTCCCCTATACTGGAGACCCCCCTTACAGCCATGGGACAGGGACAGGGTACACCATGGATACAGTTAACAGGACACATCAGTACTCAGAAAGAGGAAGATGGACAAAAAATACCGAAACTGGAGCACCGCAACTCAACCCGATTGATGGGCCATTACCAAAAGACAATGAGCCAAGTGGCTATGCCCAAACAGATTGTGTATTAGAAGCAATGGCTTTCCTTGAGGAATCCCATCCTGGTATTTTTGAAAACTCATGTATTGAAACGATGGAGGCTGTTCAGCAAACAAGAGTGGACAAACTGACACAAGGAAGACAGACCTATGACTGGACTCTAAATAGAAACCAGCCTGCTGCCACAGCATTGGCCAACACTATAGAAGTGTTCAGATCAAACGGCCTCATAGCAAATGAGTCTGGGAGGCTAATAGACTTCCTTAAAGATGTAATGGAGTCAATGGACAGAGAAGAAGTAGAGATCACAACTCACTTTCAGAGAAAGAGAAGAGTGAGAGACAATGTAACTAAAAAAATGGTGACACAAAGAACAATAGGCAAAAAGAAACATAAATTGGACAAAAGAAGTTATCTAATTAGGGCATTAACCCTGAACACAATGACCAAAGATGCTGAGAGGGGGAAACTAAAACGTAGAGCTATTGCAACCCCAGGAATGCAGATAAGGGGGTTTGTATACTTTGTTGAGACACTGGCAAGGAGCATATGTGAGAAACTTGAGCAATCAGGGTTACCAGTTGGAGGAAATGAGAAGAAAGCAAAGTTAGCAAATGTTGTAAGGAAGATGATGACCAACTCCCAGGACACTGAAATTTCTTTCACCATCACTGGAGATAACACAAAATGGAACGAAAATCAGAACCCTAGAATGTTTTTGGCTATGATCACATATATAACCAGAAATCAGCCTGAATGGTTCAGAAACATTCTAAGTATTGCTCCAATAATGTTTTCAAACAAAATGGCGAGACTAGGTAAGGGGTACATGTTTGAAAGCAAGAGTATGAAGCTGAGAACTCAAATACCTGCAGAAATACTGGCCAACATAGATTTGAAATATTTCAATGATTCAACAAAAAAGAAAATTGAAAAAATCCGGCCATTATTAATAGATGGAACTGCATCACTGAGTCCTGGAATGATGATGGGCATGTTCAATATGTTGAGCACTGTCTTGGGCGTCTCCATCCTGAATCTTGGACAAAAGAGATACACCAAGACCACTTACTGGTGGGATGGTCTTCAATCGTCTGATGATTTTGCTCTGATTGTGAATGCGCCCAACTATGCAGGAATTCAAGCTGGAGTTGACAGGTTTTATCGAACCTGTAAGCTGCTCGGAATTAATATGAGCAAAAAGAAGTCTTACATAAACAGGACAGGTACTTTTGAATTTACAAGCTTTTTCTATCGTTATGGGTTTGTTGCCAATTTTAGCATGGAACTTCCTAGTTTTGGGGTGTCTGGGGTTAATGAGTCTGCAGACATGAGTATTGGAATCACTGTCATCAAAAATAATATGATAAACAATGATCTTGGTCCAGCAACTGCCCAAATGGCCCTTCAGTTATTCATCAAAGATTACAGGTATACGTATCGATGCCACAGAGGTGACACACAAATACAAACCCGGAGATCATTTGAGATAAAAAAACTGTGGGACCAAACCCGTTCCAAAGCTGGGCTGTTGGTCTCTGATGGAGGCCCCAATTTATATAATATTAGAAATCTCCACATTCCTGAAGTCTGCTTGAAATGGGAGTTGATGGATGAGGATTACCAAGGGCGTTTATGCAATCCATTGAACCCTTTTGTCAGTCATAAAGAAATTGAATCAGTGAACAATGCAGTGATGATGCCGGCACATGGTCCAGCCAAAAATGTGGAATATGACGCTGTTGCAACAACGCACTCCTGGGT
			CCCCAAAAGGAATCGATCCATTTTGAATACGAGCCAAAGAGGAATACTTGAGGATGAGCAAATGTATCAAAGGTGCTGCAATTTGTTTGAAAAGTTCTTCCCAAGCAGCTCATATAGAAGACCAGTTGGAATATCCAGTATGGTAGAGGCCATGGTTTCCAGAGCCCGAATCGATGCACGGATTGATTTCGAATCTGGAAGGATAAAGAAAGAAGAGTTCGCTGAGATCATGAAGACCTGTTCCACCATTGAAGACCTCAGACGGCAAAAA---TAG
		</sequence>
		<sequence>
			<taxon idref="1002397|human|SouthernEurope|19890102|H1N1"/>
			ATGGATGTCAATCCGACCTTACTTTTCTTAAAAGTGCCAGCACAAAATGCTATAAGCACAACTTTCCCTTACACTGGAGACCCTCCTTACAGCCATGGGACAGGAACAGGGTACACCATGGATACAGTAAACAGGACACATCAGTACTCAGAAAGGGGAAGATGGGCAAAAAACACCGAAACTGGAGCACCGCAACTCAACCCGATTGATGGGCCACTACCAAAAGACAATGAACCAAGCGGCTATGCCCAAACAGACTGTGTATTAGAAGCAATGGCTTTCCTTGAGGAATCCCATCCTGGTATTTTTGAAAACTCGTGTATTGAAACGATGGAGGTTGTTCAGCAAACACGAGTAGACAAACTGACACAAGGCAGACAGACCTATGACTGGACTCTAAATAGAAACCAGCCTGCTGCTACAGCATTGGCCAACACCATAGAAGTGTTCAGATCAAACGGCCTCACGGCAAATGAATCTGGAAGGCTAATAGACTTCCTTAAAGATGTAATGGAGTCAATGGATAGAGAAGAAGTGGAGATCACAACCCATTTTCAGAGAAAGAGAAGAGTGAGGGACAATGTAACTAAGAAAATGGTGACACAAAGAACAATAGGCAAAAAGAAACATAGATTAAACAAAAGGAGTTATCTAATTAGGGCATTAACCCTGAACACAATGACCAAAGATGCTGAGAGGGGGAAACTAAAACGTCGAGCAATTGCAACCCCAGGGATGCAAATAAGGGGGTTCGTATACTTTGTTGAGACACTGGCAAGAAGTATATGTGAAAAACTTGAACAATCAGGGTTGCCAGTTGGAGGAAATGAAAAGAAAGCAAAGTTAGCAAATGTTGTGAGGAAAATGATGACCAACTCCCAGGACACTGAAATTTCTTTCACCATCACTGGAGACAACACAAAATGGAATGAAAATCAGAACCCTAGAATGTTTTTGGCCATGATCACATATATAACCAGAAATCAGCCCGTATGGTTCAGAAATATTCTAAGTATTGCTCCAATAATGTTCTCAAATAAAATGGCGAGACTAGGTAAGGGGTACATGTTTGAAAGCAAGAGTATGAAGCTTAGAACTCAAATACCTGCAGAAATGCTAGCAAACATCGATTTGAAGTATTTCAATGATTCAACAAGAAAGAAGATTGAAAAAATTCGGCCACTCTTAATAGATGGAACTGCATCACTGAGCCCTGGAATGATGATGGGCATGTTCAATATGTTAAGCACTGTTTTGGGCGTCTCCATCCTGAATCTTGGACAAAAGAGATACACCAAGACTACTTACTGGTGGGATGGTCTTCAATCGTCTGATGATTTTGCTCTGATTGTGAATGCACCCAACTACGCAGGAATTCAAGCTGGAGTTGACAGGTTTTATCGAACCTGTAAGCTGCTCGGAATAAACATGAGCAAGAAAAAATCCTACATAAACAGAACAGGTACTTTTGAATTCACGAGCTTTTTCTATCGTTATGGTTTTGTTGCCAATTTCAGCATGGAGCTTCCCAGCTTTGGGGTGTCTGGGATCAACGAGTCTGCAGACATGAGTATTGGAGTCACTGTCATCAAAAACAATATGATAAACAATGATCTTGGTCCAGCAACCGCTCAAATGGCCCTACAGTTATTCATCAAGGATTATAGATACACATATCGATGCCACAGAGGTGACACACAAATACAAACCCGAAGATCATTTGAAATAAAGAAACTGTGGGATCAAACCCGTTCCAAAGCTGGGCTGCTGGTCTCTGATGGAGGTCCTAATTTATACAACATTAGAAATCTCCACATTCCTGAAGTCTGCTTGAAATGGGATTTGATGGACGAGGATTACCAGGGGCGTTTGTGCAACCCATTGAACCCATTTGTCAGTCATAAAGAGATTGAATCAGTGAACAATGCAGTGATGATGCCAGCACATGGTCCAGCCAAAAATATGGAGTATGATGCTGTTGCAACGACACACTCCTGGGT
			CCCCAAAAGGAATCGATCCATATTGAATACGAGCCAAAGAGGAATACTTGAAGATGAACAAATGTATCAAAGGTGCTGCAATTTATTTGAAAAATTCTTCCCCAGCAGTTCATACAGAAGACCAGTCGGAATATCCAGTATGGTAGAGGCTATGATTTCCAGGGCCCGAATTGATGCACGGATTGATTTCGAATCTGGAAGGATAAAGAAAGAGGAGTTCACTGAGATCATGAAGACCTGTTCCACCATTGAAGAACTAAGACGGCAAAAG---TAG
		</sequence>
		<sequence>
			<taxon idref="24127|human|NorthAmerica|19830615|H1N1"/>
			ATGGATGTCAATCCGACCTTACTTTTCTTAAAAGTGCCAGCACAAAATGCTATAAGCACAACTTTCCCTTATACTGGAGACCCTCCTTATAGCCATGGGACAGGAACAGGGTACACCATGGATACAGTCAACAGGACACATCAGTACTCAGAAAGGGGAAGATGGACAAAAAACACCGAAACTGGAGCACCGCAACTCAACCCGATTGATGGGCCACTACCAAAAGACAATGAACCCAGTGGTTATGCCCAAACAGATTGTGTATTAGAAGCAATGGCTTTCCTTGAGGAATCCCATCCTGGTATTTTTGAAAACTCGTGTATTGAAACGATGGAGGTTGTTCAGCAAACACGAGTGGACAAACTGACACAAGGAAGACAGACCTATGACTGGACTCTAAATAGAAACCAGCCTGCTGCTACAGCATTGGCCAACACCATAGAAGTGTTCAGATCAAACGGCCTCATGGCAAATGAATCTGGAAGGCTAATAGACTTCCTTAAAGATGTAATGGAGTCAATGGACAGAGAAGAAGTAGAGATCACAACTCATTTTCAGAGAAAGAGAAGAGTGAGGGACAATGTGACTAAGAAAATGGTGACACAGAGAACAATAGGCAAAAAGAAACATAAATTAAACAAAAGGAGTTATCTAATTAGGGCATTAACTCTGAACACAATGACCAAAGATGCTGAGAGGGGGAAACTAAAACGTAGAGCAATTGCAACCCCAGGGATGCAAATAAGGGGGTTTGTATACTTTGTTGAGACACTGGCAAGAAGTATATGTGAAAAACTTGAACAATCCGGGTTGCCCGTTGGAGGAAATGAAAAGAAAGCAAAGTTAGCAAATGTTGTAAGGAAGATGATGACCAATTCTCAGGACACTGAAATTTCTTTCACCATCACTGGAGATAACACAAAATGGAACGAAAATCAGAACCCTAGAATGTTTTTGGCCATGATCACATATATAACCAGAAATCAGCCCGAATGGTTCAGAAATATTCTAAGTATTGCTCCAATAATGTTCTCAAACAAAATGGCGAGACTAGGTAAGGGGTACATGTTTGAAAGCAAGAGTATGAAACTTAGAACTCAAATACCTGCAGAAATGCTAGCAAACATTGATTTGAAGTATTTCAATGATTCAACAAGAAAGAAAATTGAAAAAATCCGGCCACTCCTAATAGATGGAACTGCATCACTGAGCCCTGGAATGATGATGGGCATGTTCAATATGTTAAGCACTGTATTGGGCGTCTCCATCCTGAATCTTGGACAAAAGAGATACACCAAGACTACTTACTGGTGGGATGGTCTTCAATCGTCTGATGATTTTGCCCTGATTGTGAATGCACCCAACCATGCAGGAATCCAAGCTGGAGTTGACAGGTTTTATCGAACCTGTAAGCTGCTCGGAATCAATATGAGCAAGAAAAAGTCTTACATGAACAGAACAGGTACTTTTGAATTCACGAGCTTTTTTTATCGTTATGGGTTCGTTGCCAATTTCAGCATGGAGCTTCCCAGTTTTGGGGTGTCTGGGATCAACGAGTCTGCAGACATGAGTATTGGAGTCACTGTCATCAAAAACAATATGATAAACAATGATCTTGGTCCAGCAACCGCTCAAATGGCCCTTCAGTTATTCATCAAAGATTACAGGTACACGTATCGATGCCACAGAGGTGACACACAAATACAAACCCGAAGATCATTTGAAATAAAGAAACTGTGGGATCAAACCCGTTCCAAAGCTGGGCTGCTGGTCTCTGATGGAGGTCCTAATTTATACAACATTAGAAATCTCCATATTCCTGAAGTCTGCTTGAAATGGGAATTGATGGATGAGGATTACCGGGGGCGTTTATGCAACCCATTGAACCCATTTGTCAGTCATAAAGAGATTGAATCAGTGAACAATGCAGTGGTGATGCCGGCACATGGCCCAGCCAAAAATATGGAGTATGATGCTGTTGCAACAACACACTCCTGGGT
			CCCCAAAAGGAATCGATCCATCTTGAATACGAGCCAAAGAGGAATACTTGAGGATGAACAAATGTATCAAAGGTGCTGCAATTTATTTGAAAAATTCTTCCCCAGTAGTTCATACAGAAGACCAGTCGGAATATCCAGTATGGTAGAGGCTATGGTTTCCAGAGCCCGAATTGATGCACGGATTGATTTTGAATCTGGAAGGATAAAGAAAGAGGAGTTCACTGAGATCATGAAGACCTGTTCCACCATTGAAGAACTCAGACGGCAAAAA---TAG
		</sequence>
		<sequence>
			<taxon idref="25899|human|NorthAmerica|19780615|H1N1"/>
			ATGGATGTCAATCCGACCTTACTTTTCTTAAAAGTGCCAGCACAAAATGCTATAAGCACAACTTTCCCTTATACTGGAGACCCTCCTTACAGCCATGGGACAGGAACAGGGTACACCATGGATACAGTCAACAGGACACATCAGTACTCAGAAAGGGGAAGATGGACAAAAAACACCGAAACTGGAGCACCGCAACTCAACCCGATTGATGGGCCACTACCAAAAGACAATGAACCAAGTGGTTATGCCCAAACAGATTGTGTATTAGAAGCAATGGCTTTCCTTGAGGAATCCCATCCTGGTATTTTTGAAAACTCGTGTATTGAAACAATGGAGGTTGTTCAGCAAACACGAGTGGACAAACTGACACAAGGCAGACAGACCTATGACTGGACTCTAAATAGAAACCAGCCTGCTGCTACAGCATTGGCCAACACCATAGAAGTGTTCAGATCAAATGGCCTTATGGCAAATGAATCTGGAAGGCTAATAGACTTCCTTAAAGATGTAATGGAGTCAATGGACAGAGAAGAAGTGGAGATCACAACTCATTTTCAGAGAAAGAGAAGAGTGAGGGACAATGTGACTAAGAAAATGGTGACACAGAGAACAATAGGCAAAAAGAAACAGAGATTAAACAAAAGGAGTTATCTAATTAGGGCATTAACCCTGAACACAATGACCAAAGATGCTGAGAGAGGGAAACTAAAACGTAGAGCAATTGCAACCCCAGGGATGCAAATAAGGGGGTTTGTATACTTTGTTGAGACACTGGCAAGAAGTATATGTGAAAAACTTGAACAATCAGGGTTGCCAGTTGGAGGAAATGAAAAGAAAGCAAAGTTGGCAAATGTTGTAAGGAAGATGATGACCAATTCTCAGGACACTGAAATTTCTTTCACCATCACTGGAGATAACACAAAATGGAACGAAAATCAGAACCCTAGAATGTTTTTGGCCATGATCACATATATAACCAGAAATCAGCCCGAATGGTTCAGAAATATTCTAAGTATTGCTCCAATAATGTTCTCAAACAAAATGGCGAGACTAGGTAAGGGGTACATGTTTGAAAGCAAGAGTATGAAACTTAGAACTCAAATACCTGCAGAAATGCTAGCAAACATCGATTTGAAGTATTTCAATGATTCAACAAGAAAGAAAATTGAAAAAATCCGGCCACTCTTAATAGATGGGACTGCATCACTGAGCCCTGGAATGATGATGGGCATGTTCAATATGTTAAGCACTGTATTGGGCGTCTCCATCCTGAATCTTGGACAAAAGAGATACACCAAGACTACTTACTGGTGGGATGGTCTTCAATCGTCTGATGATTTTGCTCTGATTGTGAATGCACCCAACTATGCAGGAATTCAAGCTGGAGTTGACAGGTTTTATCGAACCTGTAAGCTGCTCGGAATCAATATGAGCAAGAAAAAGTCTTACATAAACAGAACAGGTACATTTGAATTCACGAGCTTTTTCTATCGTTATGGGTTTGTTGCCAATTTCAGCATGGAGCTTCCCAGTTTTGGGGTGTCTGGGATCAACGAGTCTGCAGACATGAGCATTGGAGTCACTGTCATCAAAAACAATATGATAAACAATGATCTTGGTCCAGCAACCGCTCAAATGGCCCTTCAGTTATTCATCAAAGATTACAGGTACACGTATCGATGCCACAGAGGTGACACACAAATACAAACCCGAAGATCATTTGAAATAAAGAAACTGTGGGAGCAAACCCGTTCCAAAGCTGGGCTGCTGGTCTCCGATGGAGGTCCTAATTTATACAACATTAGAAATCTCCACATTCCTGAAGTCTGCTTGAAATGGGAATTGATGGATGAGGATTACCAGGGGCGTTTATGCAACCCATTGAACCCATTTGTCAGTCATAAAGAGATTGAATCAGTGAACAATGCAGTGATGATGCCGGCACATGGTCCAGCCAAAAATATGGAGTATGATGCTGTTGCGACAACACACTCCTGGGT
			CCCCAAAAGGAATCGATCCATCTTGAATACGAGCCAAAGAGGAATACTTGAAGATGAACAAATGTATCAAAGGTGCTGCAATTTATTTGAAAAATTCTTCCCCAGCAGTTCATACAGAAGGCCAGTCGGAATATCCAGTATGGTAGAGGCTATGGTTTCCAGAGCCCGAATTGATGCACGGATTGATTTCGAATCTGGAAGGATAAAGAAAGAGGAGTTCACTGAGATCATGAAGACCTGTTCCACCATTGAAGAACTCAGACGGCAAAAA---TAG
		</sequence>
		<sequence>
			<taxon idref="1005232|avian_waterfowl|NorthAmerica|20060306|H4N2"/>
			ATGGATGTCAATCCGACTTTACTTTTTCTAAAAGTGCCAGCACAAAATGCTATAAGCACAACATTCCCTTACACCGGAGACCCTCCTTACAGCCATGGAACAGGAACAGGATACACCATGGACACTGTCAACAGGACACATCAATACTCAGAGAAAGGGAAATGGACTACAAACACTGAAACCGGAGCACCACAACTCAATCCAATTGATGGACCACTACCAGAAGACAATGAACCGAGCGGTTATGCACAAACAGATTGTGTATTGGAAGCAATGGCCTTCCTTGAGGAGTCCCACCCCGGCATCTTTGAAAACTCGTGTATTGAAACGATGGAGGTTGTTCAGCAAACAAGAGTGGACAAATTGACTCAAGGCAGACAGACCTATGACTGGACCCTAAATAGGAATCAGCCCGCAGCAACAGCACTGGCTAATACAATAGAAGTGTTCAGAACAAATTGTCTCACAGCTAATGAATCAGGGCGGCTTATAGACTTCCTCAAAGATGTCATGGATTCAATGGACAAAGAAGAGATAGAGATCACAACCCATTTCCAGAGGAAGAGGAGAGTAAGGGATAACATGACTAAGAAAATGATAACACAAAGAACAATAGGGAAAAAGAAGCAAAGATTAAATAAGAAAAGTTATCTGATAAGGGCACTAACCCTAAACACAATGACTAAAGATGCTGAAAGAGGAAAACTGAAACGAAGGGCAATTGCAACTCCAGGGATGCAAATAAGAGGATTTGTGTACTTTGTTGAAACACTTGCAAGAAGTATATGTGAGAAGCTCGAACAATCTGGACTGCCAGTTGGAGGCAATGAAAAGAAAGCAAAACTGGCAAATGTTGTAAGGAAGATGATGACAAATTCTCAGGATACTGAACTTTCATTCACCATCACTGGGGATAACACTAAATGGAATGAAAACCAGAGTCCTCGGATTTTTTTGGCCATGATTACATACATAACCAGAAACCAACCAGAATGGTTCAGGAATGTCTTAAGCATTGCTCCAATAATGTTCTCAAACAAAATGGCAAGACTGGGGAAAGGATATATGTTCGAAAGTAAGAGTATGAAAATTAGAACTCAGATACCTGCAGAGATGTTGTCAAGCATTGACTTGAAATATTTCAATGATTCAACAAAGAAGAAGATTGAGAAAATTCGACCACTCTTAATAGACGGAACTGCTTCATTGAGCCCTGGGATGATGATGGGCATGTTCAATATGCTGAGCACAGTCTTGGGTGTCTCAGTACTGAATCTTGGACAAAAGAAATACACCAAGACCACTTATTGGTGGGACGGTCTCCAATCCTCTGATGATTTCGCTCTGATCGTGAATGCACCCAATCATGAGGGGATTCAAGCTGGAGTTGACAGATTTTATCGAACATGTAAATTGGTTGGAATAAATATGAGCAAGAAAAAATCTTACATAAACAGGACAGGAACATTTGAATTCACAAGCTTTTTCTATCGCTATGGGTTTGTAGCCAATTTCAGCATGGAGCTCCCCAGTTTTGGAGTGTCTGGAATCAATGAGTCTGCTGACATGAGTATTGGAGTAACTGTTATTAAAAACAACATGATAAACAATGACCTAGGTCCAGCTACAGCTCAAATGGCACTTCAGTTATTTATCAAGGATTACAGGTACACATACAGGTGCCATAGGGGTGACACCCAAATACAGACTCGAAGGTCATTTGAATTGAGAAAGTTATGGGACCAAACCCGTTCCAAAACTGGATTGCTGGTCTCTGATGGGGGTCCCAACCTGTATAACATTAGAAATCTTCATATTCCTGAAGTCTGCTTGAAATGGGATCTAATGGATGAGGATTATCAGGGGAGGTTATGCAATCCTCTAAACCCATTTGTCAGCCATAAAGAAATTGAATCAGTAAATAATGCAGTGGTGATGCCTGCTCATGGTCCGGCCAAGAGCATGGAATATGATGCTGTTGCAACCACACATTCCTGGAT
			CCCCAAACGAAATCGGTCCATCCTTAACACAAGTCAAAGAGGGATACTTGAAGACGAGCAAATGTACCAGAAGTGCTGCAACTTGTTTGAGAAATTCTTTCCCAGCAGCTCATATAGGAGACCAGTTGGAATTTCCAGTATGGTGGAGGCCATGGTTTCTAGGGCCAGAATTGATGCACGGATTGATTTCGAGTCTGGAAGGATTAAGAAAGAAGAGTTCGCTGAGATCATGAAGATCTGTTCCACCATTGAAGAGCTCAGACGGCAAAAA---TAG
		</sequence>
		<sequence>
			<taxon idref="1018812|others|NorthAmerica|19640615|H7N7"/>
			ATGGATGTCAACCCGACTCTACTCTTCTTAAAAGTGCCAGCGCAAAGTGCTATAAGCACAACATTCCCTTATACTGGAGATCCTCCCTACAGTCATGGAACAGGAACAGGATACACCATGGATACTGTCAACAGAACACACCAATACTCAGAAAAGGGGAAATGGACAACAAACAATGAGATTGGAGCACCACAACTCAATCCAATCGATGGGCCGCTGCCTGAAGACAATGAACCAAGCGGGTACGCCCAAACAGATTGTGTATTGGAAGCAATGGCTTTCCTTGAAGAGTCCCATCCCGGGATCTTTGAAAACTCGTGTCTTGAAACGATGGAGGTGGTTCAGCAGACAAGAGTGGACAAACTAACACAAGGTCGACAAACTTACGATTGGACCTTGAATAGGAATCAACCTGCCGCAACAGCACTTGCTAATACAATTGAAGTGTTCAGATCAAATGATCTGACTTCCAATGAGTCAGGGAGATTAATGGACTTCCTCAAAGATGTCATGGAGTCCATGAACAAGGAAGAAATGGAAATAACAACACACTTCCAACGGAAGAGGAGAGTGAGAGACAACATGACAAAGAAAATGGTGACACAAAGAACCATAGGGAAGAAAAAACAACGATTGAACAGAAAGAGCTATCTGATCAGGGCATTAACCCTGAACACAATGACCAAGGATGCTGAGAGAGGGAAATTGAAACGACGAGCAATTGCAACCCCAGGAATGCAGATAAGAGGGTTTGTATACTTTGTTGAAACATTAGCTAAAAACATATGTGAAAAGCTTGAACAATCAGGATTGCCAGTTGGCGGTAATGAGAAGAAGGCCAAACTGGCTAATGTCGTCAGAAAGATGATGACTAATTCCCAAGACACTGAACTCTCTTTCACCATCACTGGGGACAATACCAAATGGAATGAAAATCAGAACCCACGCATGTTCCTGGCAATGATCACATACATAACTAGAAACCAGCCAGAATGGTTCAGAAATGTTCTAAGCATTGCACCGATTATGTTCTCAAATAAAATGGCAAGACTGGGGAAGGGATATATGTTTGAAAGCAAAAGTATGAAATTGAGAACTCAGATACCAGCCGAAATGCTTGCAAGCATTGATCTGAAATATTTCAATGACTCAACCAAAAAGAAAATTGAGAAGATACGACCACTTCTAATCGATGGGACTGCTTCACTGAGTCCTGGCATGATGATGGGGATGTTCAACATGTTGAGCACTGTACTAGGTGTATCCATATTAAATCTAGGGCAGAAAAAATACACAAAAACTACATATTGGTGGGATGGCCTTCAATCCTCTGATGATTTCGCTTTAATTGTGAATGCACCCAACCCCAATGAAATACAAGCTGGAGTCGACAAATTTTACAGAACCTGTAAGCTGGTTGGGATCAATATGAGTAAAAAGAAATCTTATATTAACAGGACAGGAACATTTGAATTCACAAGCTTTTTCTACCGCTACGGTTTTGTTGCCAATTTCAGCATGGAGCTACCCAGTTTTGGGGTTTCCGGGATAAATGAATCTGCAGACATGAGCATCGGAGTGACAGTCATCAAAAACAACATGATAAACAATGACCTCGGTCCCGCCACGGCACAAATGGCACTCCAACTCTTCATTAAGGATTATCGGTATACATACCGATGCCATAGAGGCGACACCCAGATACAAACCAGGAGATCTTTTGAGCTGAAGAAACTATGGGAACAGACTCGATCAAAGACTGGTCTACTGGTCTCAGATGGGGGTCCAAACCTATACAACATCAGAAACCTACATATTCCGGAAGTCTGTTTGAAATGGGAACTGATGGATGAAGATTATAAGGGGAGACTATGTAATCCACTGAATCCTTTCGTCAGCCACAAAGAAATTGAATCAGTGAACAGTGCAGTAGTAATGCCTGCGCATGGCCCTGCCAAAAGCATGGAGTATGATGCTGTTGCAACAACACACTCTTGGAT
			CCCCAAGAGAAACCGGTCCATACTGAACACGAGCCAAAGGGGAGTACTCGAAGATGAGCAGATGTACCAGAAATGTTGCAACTTGTTCGAGAAGTTTTTCCCTAGCAGCTCTTACAGAAGACCAGTTGGCATATCTAGCATGGTAGAGGCCATGGTTTCCAGGGCCCGTATTGATGCACGAATTGACTTTGAGTCTGGAAAGATTAAGAAGGAAGAATTGGCTGAGATCATGAAGACCTGTTCCACCATTGAGGAGCTCGGACGGAAAAAA---TGA
		</sequence>
		<sequence>
			<taxon idref="1026049|others|NorthAmerica|20130615|H3N8"/>
			ATGGATGTCAATCCGACTTTACTTTTCTTAAAGGTGCCAGCGCAAAACGCTATAAGCACAACATTCCCTTATACTGGAGATCCTCCCTACAGTCATGGAACAGGGACAGGATACACCATGGATACTGTCAACAGAACGCACCAATATTCAGAAAAAGGGAAATGGACAACAAACACTGAGATTGGAGCACCACAACTTAATCCAATCGATGGACCACTTCCTGAAGACAATGAACCAAGTGGGTACGCCCAAACAGATTGTGTATTGGAAGCAATGGCTTTCCTTGAAGAATCCCATCCTGGAATCTTTGAAAATTCGTGTCTTGAAACAATGGAGGTGATTCAGCAGACAAGAGTGGACAAACTAACACAAGGCCGACAAACTTATGATTGGACCTTGAATAGGAATCAACCTGCCGCAACAGCACTTGCTAATACGATTGAAGTATTCAGATCAAATGGTCTGACTTCCAATGAATCGGGGAGATTGATAGACTTCCTCAAAGATGTCATGGAGTCCATGAATAAAGAAGAAATGGAAATAACAACACACTTCCAACGGAAGAGAAGAGTAAGAGACAACATGACAAAGAGAATGATAACACAGAGAACCATAGGGAAGAAAAAACAACGATTAAACAGAAAGAGCTATCTGATCAGAACATTAACCCTAAACACAATGACCAAGGACGCTGAGAGAGGGAAATTGAAACGACGAGCAATCGCTACCCCAGGAATGCAGATAAGAGGATTTGTATATTTTGTTGAAACACTAGCTCGAAGAATATGTGAAAAGCTTGAACAATCAGGATTGCCAGTTGGCGGTAATGAGAAAAAAGCCAAACTGGCTAATGTCGTCAGAAAAATGATGACTAATTCCCAAGACACTGAACTCTCCTTCACCATCACTGGGGACAATACCAAATGGAATGAAAATCAAAACCCACGCATATTCCTGGCAATGATCACATACATAACTAGAAATCAGCCAGAATGGTTCAGAAATGTTCTAAACATTGCACCGATTATGTTCTCAAATAAAATGGCAAGACTGGGGAAAGGATATATGTTTGAAAGCAAAAGTATGAAATTGAGAACTCAAATACCAGCAGAAATGCTAGCGAGCATTGACCTAAAATATTTCAATGATTCAACAAAAAAGAAAATTGAAAAGATACGACCACTCTTGGTTAACGGGACTGCTTCACTGAGTCCTGGCATGATGATGGGAATGTTCAACATGTTGAGCACTGTGCTGGGTGTATCCATATTAAACCTGGGCCAGAGGAAATATACAAAAACCACATACTGGTGGGATGGTCTGCAATCATCCGATGACTTTGCTTTGATAGTGAATGCGCCTAATCATGAAGGAATACAAGCTGGAGTAGACAGATTCTATAGAACTTGCAAACTGGTCGGGATCAACATGAGCAAAAAGAAGTCCTACATAAATAGAACTGGAACATTCGAATTCACAAGCTTTTTCTACCGGTATGGTTTTGTAGCCAATTTCAGCATGGAACTACCCAGTTTTGGGGTTTCCGGAATAAATGAATCTGCAGACATGAGCATTGGAGTGACTACCATCAAAAACAACATGATAAATAATGATCTCGGTCCTGCCACGGCACAAATGGCACTCCAACTCTTCATTAAGGATTATCGGTACACATACCGGTGCCATAGAGGTGATACCCAGATACAAACCAGAAGATCTTTTGAGTTGAAGAAACTTTGGGAACAGACTCAATCAAAGACTGGTCTACTGATATCAGATGGGGGTCCAAACCTATATAACATCAGAAACCTACACATCCCGGAAGTCTGTTTAAAGTGGGAGCTAATGGATGAAGATTATAAGGGGAGGCTATGCAATCCATTGAATCCTTTCGTTAGTCACAAAGAAATTGAATCAGTCAACAGTGCAGTAGTAATGCCTGCGCATGGCCCTGCCAAAAGCATGGAGTATGATGCTGTTGCAACAACACATTCTTGGAT
			CCCCAAGAGGAACCGGTCCATATTGAACACGAGCCAAAGGGGAATACTCGAAGATGAGCATATGTATCAGAAATGCTGCAACCTGTTTGAAAAATTCTTCCCAAGCAGCTCATACAGAAGACCAGTCGGAATTTCTAGTATGGTTGAGGCCATGGTATCCAGGGCCCGCATTGATGCACGAATTGACTTCGAATCTGGACGGATAAAGAAGGATGAGTTCGCTGAGATCATGAAGATCTGTTCCACCATTGAAGAGCTCAAACGGCAAAAA---TAG
		</sequence>
		<sequence>
			<taxon idref="1002156|others|EastAsia|19710615|H3N8"/>
			ATGGATGTCAATCCGACTCTACTCTTCTTAAAAGTGCCAGCGCAAAATGCTATAAGCACAACATTCCCTTATACTGGAGATCCTCCCTACAGCCATGGAACAGGAACAGGATACACCATGGATACTGTCAACAGAACACACCAATACTCAGAGAAGGGGAAATGGACAACAAACACTGAAACTGGAGCACTACAACTCAATCCAATCGATGGGCCGCTGCCTGAAGACAATGAACCAAGCGGATACGCCCAAACAGATTGTGTATTAGAAGCAATGGCTTTCCTTGAAGAGTCCCACCCCGGGATCTTTGAAAACTCGTGTCTCGAAACGATGGAGGTGGTTCAGCAGACAAGAGTGGACAAACTGACACAAGGTCGACAAACTTACGACTGGACCTTAAATAGGAATCAACCTGCTGCGACAGCACTTGCTAATACAATTGAAGTGTTCAGATCAAATGATCTGACCTCCAATGAGTCAGGGAGATTAATAGACTTCCTCAAAGATATCATGGAGTCCATGAATAAGGAAGAAATGGAAATAACAACACACTTCCAAAAGAAGAGGAGAGTGAGAGACAATATGACAAAGAAAATGGTGACGCAAAGAACCATAGGGAAGAAAAAACAGCGATTGAACAGAAAGAGCTATCTAATCAGGGCATTAACCCTGAACACAATGACCAAGGATGCTGAGAGAGGGAAACTGAAACGAAGAGCAATTGCAACTCCAGGGATGCAGATAAGAGGGTTTGTATACTTTGTTGAAACATTGGCCCGGAGGATATGTGAAAAGCTTGAACAATCAGGATTGCCAGTTGGCGGTAATGAGAAGAAGGCCAAATTGGCCAATGTCGTTAGAAAGATGATGACTAATTCCCAAGACACTGAACTCTCTTTCACCATCACTGGGGACAATACCAAATGGAATGAAAATCAGAACCCACGCATGTTCCTGGCAATGATCACATACATAACTAGAAACCAACCGGAATGGTTTAGAAATGTTCTAAGCATTGCACCAATTATGTTCTCAAATAAAATGGCAAGACTGGGGAAGGGATATATGTTTGAAAGCAAAAGTATGAAATTGAGAACTCAAATACCGGCCGAAATGCTCGCAAGCATTGACCTGAAATATTTCAATGACTCAACCAAAAAGAAAATTGAGAAGATACGCCCACTTCTAATCGATGGAAATGCTTCACTGAGTCCTGGCATGATGATGGGGATGTTCAACATGTTGAGCACTGTACTAGGTGTATCCATATTAAACCTAGGTCAAAGGAAATACACAAAGACCACATACTGGTGGGACGGTCTACAATCATCCGATGATTTTGCTTTGATAGTAAATGCACCAAATCATGAGGGGATACAGGCTGGAGTCGACAAATTCTATAGGATTTGCAAACTGGTCGGAATCAACATGAGCAAAAAGAAATCCTACATAAATAGGACCGGTACATTCGAATTCACAAGTTTTTTCTACCGCTACGGTTTTGTTGCCAATTTCAGTATGGAGCTACCCAGTTTTGGGGTTTCCGGAATAAATGAATCTGCAGACATGAGCATCGGCGTGACAGTCATCAAAAACAACATGATAAACAATGATCTCGGTCCCGCCACAGCACAAATGGCACTCCAACTCTTCATCAAGGATTATCGGTATACATACCGATGCCATAGAGGCGACACCCAGATACAAACCAGGAGATCGTTCGAGCTGAAGAAACTGTGGGAACAGACCCGATCAAAGGCTGGTCTACTGGTCTCAGATGGTGGTCCAAACCTATACAACATCAGAAACCTACACATTCCGGAAGTCTGTTTGAAATGGGAGCTGATGGATGAAGATTATCAGGGGAGACTGTGTAATCCACTAAATCCTTTTGTCAGCCACAAAGAGATTGAATCGGTGAACAGTGCAGTAGTAATGCCTGCGCATGGCCCTGCCAAAAGCATGGAGTATGATGCTGTTGCAACAACACACTCTTGGAT
			CCCCAAGAGGAATCGGTCCATACTGAACACGAGCCAAAGAGGAATACTCGAAGATGAGCAAATGTACCAGAAATGTTGCAATCTGTTTGAAAAATTCTTCCCCAGCAGCTCATACAGAAGACCAGTCGGAATCTCTAGTATGGTTGAGGCCATGGTGTCCAGGGCCCGCATTGACGCACGGATTGACTTCGAATCTGGACGGATAAAGAAGGAGGAGTTCACTGAGATCATGAAGATCTGTTCCACCATTGAAGAGTTCAGACGGCAAAAA---TAG
		</sequence>
		<sequence>
			<taxon idref="1001552|others|NorthAmerica|19660615|H7N7"/>
			ATGGATGTCAATCCGACTCTACTCTTATTAAAAATACCAGTGCAAAATGCCATAAGCACAACATTCCCTTACACTGGAGACCCTCCATACAGCCATGGAACAGGAACTGGTTACACCATGGACACAGTTAATAGAACACATCAATACTCTGAAAGAGGGAAATGGACAACAAACACTGAAACTGGAGCATTACAACTGAACCCTATTGATGGCCCATTACCTGAAGACAACGAACCAAGTGGATATGCACAAACTGATTGTGTATTGGAAGCTATGGCTTTCCTTAGGGAATCCCACCCGGGGATTTTTGAGGCCTCATGTCTTGAGACAATGGAAATTATTCAACAAACAAGAGTAGACAAGTTGACTCAAGGCCGTCAAACTTATGATTGGACTTTAAATAAAAATCAACCTGCTGCAACTGCAATAGCCAACACAATCGAGGTTTTCAGATCAAATGATTTAAGAGCTAACGAATCAGGAAGACTTATAGATTTCCTCAAAGATGTCACGTTATCAATGGATAAAGATGAAATAGAAATAACAACACACTTTCAGAGGAAAAGAAGAGTAAGAGATAACATGACCAAAAAAATGGTCACACAGAGAACAATCGGGAAGAAAAAACAAAAATTAAACAAAAAAAGTTACCTGATAAGAGCATTAACACTGAATACAATGACAAAGGATGCAGAAAGAGGTAAATTGAAGCGAAGAGCAATAGCAACACCAGGAATGCAAATTAGAGGGTTTGTGTATTTTGTTGAAGCATTAGCTAAAAACATATGTGAAAAACTTGAGCAATCAGGCCTACCAGTTGGAGGGAATGAAAAAAAGGCCAAATTGGCTAATGTTGTAAGAAAAATGATGACCAATTCACAAGACACTGAACTCTCCTTCACTATCACTGGGGATAATACTAAATGGAATGAAAATCAAAACCCTCGCGTATTTTTGACTATGATAACATACATAACAAGAAACCAACCTGAATGGTTCAGAAATGTTTTGAGTATTGCACCAATAATGTTCTCAAATAAAATGGCAAGATTAGGGAAAGGATATATGTTTGAGAGTAAAAGTATGAAATTACGGACACAGATACCATCAGAAATGCTAGCGAGCATTAATTTGAAATATTTCAATGAGTCAACAAGAAAAAAGATTGAGAAAATACGACCACTCTTAATAGATGGCACAGCCTCATTAAGTCCTGGAATGATGATGGGCATGTTTAACATGCTGAGCACAGTTTTGGGAGTTTCAATTTTAAATCTAGGGCAGAAAAAATACACAAAAACTACATATTGGTGGGATGGCCTCCAATCCTCTGATGATTTCGCTTTAATTGTGAATGCACCCAACCCCAATGAAATACAAGCTGGAGTCGACAAATTTTACAGAACCTGTAAGCTGGTTGGGATCAATATGAGTAAAAAGAAATCTTATATTAACAGGACAGGAACATTTGAATTCACAAGTTTCTTCTACCGCTATGGATTTGTTGCAAATTTCAGCATGGAATTGCCTAGTTTTGGAGTATCTGGGGTCAATGAATCTGCTGACATGAGTATTGGAATAACAATAATAAAAAATAACATGATAAACAATGATCTTGGACCAGCAACCGCTCAAATGGCTCTTCAGCTATTCATAAAGGACTACAGATACACATACCGCTGCCATAGGGGGGACACTCAAATACAAACCAAAAGAACATTTGAACTGAAAAAACTATGGGAACAGACTCGTTCTAAGGCAGGACTATTAGTTTCTGATGGAGGACCAAATTTGTACAATATTAGAAACCTCCACATTCCAGAAGTCTGCCTGAAATGGGAGTTAATGGATGAAGATTATAAAGGGAGACTGTGCAACCCATTGAATCCATTCGTCAATCATAAGGAAATTGAATCAGTGAACAATGCCGTGGTAATGCCCGCCCATGGTCCTGCCAAAAGCATAGAATACGATGCAGTTGCAACCACACATTCCTGGGT
			TCCCAAAAGGAACCGCTCTATTTTGAATACAAGTCAAAAGGGGATTCTTGAAGATGAAAATATGTATCAGAAATGCTGCAACTTGTTCGAGAAGTTTTTCCCTAGCAGCTCTTACAGAAGACCAGTTGGCATATCTAGCATGGTAGAGGCCATGGTTTCCAGGGCCCGTATTGATGCACGAATTGACTTTGAGTCTGGAAAGATTAAGAAGGAAGAGTTGGCTGAGATCATGAAGACCTGTTCCACCATTGAAGAGCTCGGACGGAAAAAA---TGA
		</sequence>
		<sequence>
			<taxon idref="1010115|others|CentralEurope|19560611|H7N7"/>
			ATGGATGTCAATCCGACTCTACTCTTATTAAAAATACCAGTGCAAAATGCCATAAGCACAACATTCCCTTACACTGGAGATCCTCCATACAGCCATGGAACAGGAACTGGTTACACCATGGACACAGTTAATAGAACACATCAGTACTCCGAAAAAGGGAAATGGACAACAAACACTGAAACTGGAGCATTACAACTGAATCCAATTGATGGTCCATTACCTGAAGACAATGAACCAAGTGGATATGCACAAACTGATTGTGTATTGGAGGCTATGGCTTTCCTTAGGGAATCCCACCCAGGGATTTTTGAGGCCTCATGTCTTGAGACAATGGAAATTATTCAACAAACAAGAGTAGACAAGTTGACCCAAGGTCGTCAGACCTATGATTGGACTTTAAATAAAAATCAACCTGCTGCAACTGCAATAGCCAACACGATTGAGGTCTTCAGATCAAATGATTTAAGAGCTAACGAATCAGGAAGACTTATAGATTTCCTCAAGGATGTCACTTTATCAATAGATAGAGATGAAATAGAAATAACAACACACTTTCAGAGGAAAAGAAGAGTAAGAGATAACATGACCAAAAAAATGGTCACACAAAGAACAATTGGGAAGAAAAAACAAAAATTAAACAAAAAAAGTTATCTGATAAGAGCATTAACACTGAATACAATGACGAAGGATGCAGAAAGAGGGAAATTGAGGCGAAGAGCAATAGCAACACCAGGAATGCAAATTAGAGGGTTTGTGTATTTTGTTGAAGCACTAGCTAAAAGTATATGTGAAAAACTTGAGCAATCAGGCCTGCCAGTTGGAGGAAATGAAAAAAAGGCCAAATTGGCTAATGTTGTAAGAAAAATGATGACTAATTCACAAGACACTGAAATCTCCTTCACTATCACTGGGGATAATACTAAATGGAATGAAAATCAAAATCCCCGCGTATTTTTGACTATGATAACATACATAACAAGAAACCAACCTGAATGGTTCAGAAATGTTTTGAGTATTGCACCAATAATGTTCTCAAATAAATTGGCAAGATTAGGAAAAGGATATATGTTTGAGAGTAAAAGTATGAAATTACGGACACAGATACCATCAGAAATGCTAGCAAGCATTAATTTGAAATATTTCAATGAGTCAACAAGAAAAAAGATTGAGAAAATACGACCACTCTTAATAGATGGTACAGCCTCATTGAGCCCTGGAATGATGATGGGCATGTTTAACATGCTGAGCACAGTTTTGGGAGTTTCAATTTTAAATCTAGGACAGAAAAAATACACAAAAACTACATATTGGTGGGATGGCCTCCAATCCTCTGATGATTTCGCCTTAATTGTGAATGCACCCAACCCCAATGGGATACAAGCCGGAGTCGACAAGTTTTACAGGACCTGTAAGCTGGTTGGGATCAATATGAGTAAAAAGAAATCCTATATAAACAGGACAGGGACATTTGAATTCACAAGTTTCTTCTACCGCTATGGATTTGTTGCAAATTTCAGCATGGAATTGCCTAGTTTTGGAGTATCTGGGGTCAATGAATCTGCTGACATGAGTATTGGAATAACAATAATAAAAAATAACATGATAAACAATGATCTTGGACCAGCAACTGCTCAAATGGCTCTTCAGCTATTCATAAAGGACTACAGATACACATACCGCTGCCATAGGGGAGACACTCAAATACAAACCAAAAGAACATTTGAACTGAAAAAACTATGGGAACAGACTCGTTCTAAGGCAGGACTATTAGTTTCTGATGGAGGACCAAACTTATACAATATTAGAAACCTCCACATCCCAGAAGTCTGCCTGAAATGGGAGTTAATGGATGAAGATTATAAAGGGAGACTATGTAACCCATTGAATCCATTCGTCAACCATAAGGAAATTGAATCAGTAAATAATGCCATGGTAATGCCCGCCCATGGCCCTGCCAAAAGCATGGAATACGATGCAGTTGCAACCACACATTCCTGGGT
			TCCCAAAAGAAACCGTTCTATTTTAAATACAAGTCAAAAGGGGATTCTTGAGGATGAAAATATGTATCAGAAATGCTGCAACTTGTTCGAAAAGTTTTTCCCTAGCAGCTCTTACAGAAGACCAGTTGGCATATCTAGCATGGTAGAGGCCATGGTTTCCAGGGCCCGTATTGATGCACGAATTGACTTTGAGTCTGGAAAGATTAAGAAGGAGGAGTTGGCTGAGATCATGAAGACCTGTTCCACCATTGAAGAGCTCGGACGGAAAAAA---TGA
		</sequence>
		<sequence>
			<taxon idref="1001168|avian_waterfowl|Oceania|19920615|H3N8"/>
			ATGGATGTCAATCCGACTTTACTTTTCTTGAAAGTGCCAGCGCAAAATGCCATAAGTACTACATTTCCTTATACTGGAGATCCTCCATACAGCCATGGAACAGGAACAGGATACACCATGGACACAGTCAACAGAACACATCAATACTCAGAAAAAGGGAAATGGACAACAAACACAGAGACCGGGGCACCCCAACTCAACCCGATTGATGGACCACTACCTGAAGACAATGAACCGAGCGGATATGCACAAACAGATTGTGTATTGGAAGCAATGGCTTTCCTTGAAGAATCCCACCCAGGGATCTTTGAAAACTCGTGTCTTGAGACAATGGAAGTTGTTCAGCAAACAAGAGTGGATAAGCTAACTCAAGGTCGCCAGACCTATGACTGGACACTGAATAGAAACCAGCCAGCTGCAACTGCTTTGGCCAACACTATAGAAGTCTTCAGATCGAATGGTTTGACAGCTAACGAGTCGGGAAGACTAATAGATTTCCTCAAGGATGTGATGGAATCAATGGATAAAGAAGAAATGGAAATAACAACACATTTCCAGAGAAAAAGAAGAATAAGAGACAATATGACTAAGAAAATGGTCACACAAAGAACAATAGGGAAGAAGAAACAGAGGTTAAATAAGAAGAGCTACTTGATAAGAGCACTGACATTGAACACAATGACAAAAGATGCAGAAAGAGGCAAATTGAAAAGGCGGGCAATTGCAACACCCGGGATGCAGATTAGGGGTTTCGTGTATTTTGTCGAAACACTGGCGAGGAGCATCTGTGAGAAACTTGAGCAATCTGGGCTTCCCGTCGGAGGGAATGAGAAAAAGGCCAAATTAGCGAATGTTGTGAGGAAAATGATGACTAACTCACAAGATACAGAGCTCTCTTTTACAATTACTGGAGACAACACCAAATGGAATGAGAATCAAAACCCCCGAATGTTTTTAGCAATGATAACATACATCACAAGAAACCAGCCTGAATGGTTTAGGAATGTCTTGAGCATTGCCCCCATAATGTTCTCAAACAAAATGGCAAGGTTAGGAAAAGGATACATGTTCGAAAGTAAAAGCATGAAGCTAAGGACACAAATACCAGCAGAAATACTTGCAAATATTGACTTGAAATATTTCAACGAATCAACAAGAAAGAAAATCGAGAAAATAAGACCCCTCCTAATAGATGGCACAGCCTCATTGAGTCCTGGAATGATGATGGGCATGTTTAACATGCTAAGTACAGTCTTGGGAGTCTCAATCCTGAATCTTGGACAAAAGAGATACACTAAAACTACATATTGGTGGGATGGACTCCAATCCTCTGATGACTTCGCCCTCATAGTGAACGCACCAAATCATGAGGGAATACAAGCTGGAGTGGATAGATTCTATAGGACCTGCAAGCTAGTTGGGATCAACATGAGTAAAAAGAAATCCTACATAAATAGAACAGGAACATTTGAATTCACGAGTTTCTTTTACCGCTATGGGTTTGTAGCTAATTTCAGTATGGAGCTGCCCAGTTTTGGAGTATCTGGGATCAATGAATCAGCTGATATGAGTATTGGAGTGACGGTGATAAAGAATAACATGATAAACAATGATCTTGGACCAGCAACAGCCCAAATGGCCCTCCAGCTGTTCATCAAGGACTACAGATACACATATCGATGCCACAGGGGCGACACGCAAATCCAAACAAGGAGATCATTCGAGCTGAAGAAGCTGTGGGAGCAGACCCGTTCAAAGGCAGGACTGCTGGTTTCAGATGGAGGACCAAATTTATACAATATCCGGAATCTCCATATCCCAGAAGTTTGCTTGAAGTGGGAATTAATGGATGAAGATTATCAGGGCAGACTATGCAATCCCCTGAATCCATTTGTCAGCCACAAGGAAATTGAGTCCGTGAACAATGCTGTGGTAATGCCAGCCCATGGCCCAGCCAAGAGCATGGAATATGATGCTGTTGCGACTACACACTCCTGGGT
			TCCCAAGAGGAACCGCTCCATTCTCAACACCAGCCAAAGGGGAATTCTTGAAGATGAACAGATGTACCAGAAGTGTTGCAATCTGTTTGAGAAATTCTTCCCTAGTAGTTCTTACAGGAGACCAGTTGGAATTTCCAGCATGGTGGAGGCCATGGTTTCTAGGGCCCGAATTGATGCACGAATTGACTTTGAATCTGGAAGGATTAAGAAAGAAGAGTTTGCTGAGATCGCGAAGATCTGTTCCACCATTGAAGAGCTCAGACGGCAAAAG---TAG
		</sequence>
		<sequence>
			<taxon idref="1001167|avian_waterfowl|Oceania|20020615|H4N8"/>
			ATGGATGTCAATCCGACTCTACTTTTCTTGAAAGTACCAGCGCAAAATGCCATAAGCACTACATTCCCTTATACTGGAGACCCTCCATATAGCCATGGAACAGGAACAGGATACACAATGGACACAGTCAACAGGACACATCAATATTCAGAGAAAGGGAAATGGACAACAAACACAGAAACCGGAGCACCCCAGCTCAACCCGATTGACGGGCCATTACCCGAAGACAACGACCCAAGTGGATATGCACAAACCGATTGCGTATTGGAAGCAATGGCTTTCCTTGAAGAATCCCACCCAGGGATCTTTGAAAACTCATGTCTTGAAACAATGGAAATTGTCCAACAAACAAGAGTAGATAAACTGACTCAAGGTCGCCAGACCTACGACTGGACACTAAATAGAAATCAGCCAGCTGCAACTGCTTTGGCCAACACTATAGAAGTCTTCAGATCGAACGGTCTTACAGCTAATGAGTCAGGAAGACTAATAGATTTCCTCAAGGATGTGATGGAATCAATGGATAAGGAAGAAATGGAAATAACGACACATTTTCAAAGAAAAAGAAGGGTAAGAGACAACATGACCAAGAAAATGGTCACACAACGAACAATAGGGAAGAAGAAACAGAGGCTAAACAAAAGAGGTTATTTAATAAGAGCCTTGACGTTGAACACTATGACAAAAGATGCAGAAAGGGGAAAATTGAAAAGACGGGCAATTGCAACACCCGGAATGCAAATCAGAGGATTTGTGTACTTTGTCGAAACATTAGCAAGAAGCATCTGTGAGAAACTTGAACAATCTGGACTTCCCGTTGGAGGGAATGAGAAAAAGGCTAAATTAGCGAATGTTGTGAGAAAAATGATGACCAACTCACAAGATACAGAGCTCTCGTTCACAATCACTGGAGACAACACCAAATGGAATGAGAATCAAAATCCTCGAATGTTTTTGGCAATGATAACATATATCACAAGAAACCAGCCTGAATGGTTTAGAAATGTCTTGAGCATCGCCCCTATAATGTTCTCAAACAAAATGGCAAGACTAGGGAAAGGATACATGTTCGAAAGTAAGAGCATGAAGCTACGGACACAAATACCGGCAGAAATGCTTGCAACTATTGACCTGAAATATTTCAACGAATTAACGAGAAAGAAAATTGAGAAAATAAGACCTCTACTAATAGATGGCACAGCTTCATTGAGTCCTGGAATGATGATGGGCATGTTTAACATGCTGAGTACAGTCTTGGGAGTCTCAATCCTGAATCTTGGGCAAAAGAAATACACCAAGACCACATATTGGTGGGATGGACTTCAATCCTCTGATGACTTCGCCCTCATAGTGAATGCACCAAACCATGAGGGAATACAAGCTGGAGTGGACAGGTTCTATAGAACCTGCAAACTAGTTGGAATAAACATGAGCAAAAAGAAGTCCTACATAAATAGGACAGGAACATTTGAATTCACGAGTTTCTTCTACCGCTATGGATTTGTAGCTAATTTCAGTATGGAGTTGCCCAGTTTTGGAGTTTCTGGGATCAATGAGTCAGCTGATATGAGTATTGGAGTAACAGTGATAAAGAATAACATGATAAATAATGACCTTGGACCAGCAACAGCCCAAATGGCTCTCCAACTATTCATCAAGGACTACAGATACACATATCGATGCCACAGAGGCGACACGCAAATTCAAACAAGGAGATCATTCGAGCTGAAGAAACTGTGGGAGCAAACCCGCTCAAAAGCAGGACTGTTGGTTTCAGATGGAGGGCCTAATTTATACAATATTCGGAATCTCCATATTCCAGAAGTCTGTTTGAAATGGGAATTAATGGATGAAGATTACCAAGGCAGACTATGCAACCCCCTGAACCCATTTGTCAGCCACAAGGAAATTGAGTCTGTGAACAATGCTGTGGTGATGCCAGCTCATGGCCCGGCCAAGAGCATGGAGTATGATGCTGTTGCAACTACACACTCCTGGAT
			TCCAAAGAGGAACCGCTCCATTCTCAATACTAGCCAAAGGGGAATTCTTGAAGATGAACAGATGTACCAGAAGTGCTGCAACCTGTTTGAGAAATTCTTCCCTAGTAGTTCATACAGGAGACCAGTTGGAATTTCTAGCATGGTGGAGGCCATGGTTTCTAGGGCCCGAATCGATGCACGAATTGACTTCGAATCTGGAAGGATCAAGAAAGAAGAGTATGCTGAGATCATGAAGATCTGTTCCACCATTGAAGAGCTCAGACGGCAAAAA---TAG
		</sequence>
		<sequence>
			<taxon idref="1009129|avian_shorebirds|EastAsia|20060726|H4N8"/>
			ATGGATGTCAATCCGACTTTACTTTTCTTAAAAGTGCCAGCACAAAATGCTATAAGCACAACATTCCCCTACACTGGAGATCCTCCATACAGCCATGGAACAGGAACAGGGTACACCATGGACACAGTCAACAGGACACATCAATACTCAGAAAAAGGGAAATGGACAACAAACACAGAAACTGACGCACCCCAACTCAATCCGATTGATGGACCACTTCCTGAAGACAATGAACCAAGTGGATATGCACAAACAGACTGTGTATTGGAAGCAATGGCCTTCCTTGAAGAATCCCACCCAGGGATCTTTGAAAACTCATGTCTTGAGACGATGGAAGTTGTTCAGCAAACAAGAGTGGACAAACTTACTCAAGGTCGCCAAACCTACGACTGGACACTGAATAGAAACCAACCAGCTGCAACTGCTTTAGCCAACACTATAGAAGTCTTTAGATTAAATGGTCTAACAGCCAATGAATCGGGGAGATTAATAGATTTCCTCAAAGATGTAATGGAATCAATGGACAAGGAAGAAATGGAAATAACAACACATTTCCAGAGAAAAAGAAGGATAAGAGACAATATGACCAAGAAAATGATCACACAAAGAACAATAGGAAAGAAGAAGCAAAGATTGAATAAGAGGAGCTATTTAATAAGAGCACTGACACTAAACACAATGACAAAAGATGCAGAGAGAGGCAAACTGAGGAGGCGGGCAATTGCAACACCAGGAATGCAAATAAGAGGGTTCGTGTATTTTGTCGAAACACTGGCTAGGAGCATTTGTGAAAAACTTGAGCAATCAGGGCTACCTGTTGGGGGGAATGAAAAGAAAGCTAAACTAGCAAATGTTGTAAGAAAAATGATGACTAACTCACAGGATACAGAGCTCTCCTTCACAATTACTGGAGACAACACCAAATGGAATGAGAATCAAAACCCTCGGATGTTTCTAGCGATGATAACATACATCACAAGAAATCAGCCTGAATGGTTCAGGAATGTTCTGAGCATTGCCCCTATAATGTTCTCAAACAAAATGGCAAGACTGGGAAAAGGATACATGTTCGAAAGTAAAAGCATGAGGCTAAGGACGCAAATCCCAGCAGAAATGCTTGCAAGCATTGATTTAAAATATTTCAACGAATCAACGAGGAAAAAGATAGAGAAAATAAGACCTCTTCTAATAGATGGAACAGCTTCATTAAGTCCTGGAATGATGATGGGCATGTTTAACATGCTGAGTACAGTTCTGGGAGTCTCAATCCTGAATCTTGGACAAAAGAGATACACCAAAACCACGTATTGGTGGGATGGACTCCAATCCTCTGATGACTTTGCTCTCATAGTGAACGCACCGGATCATGAGGGAATACAAGCTGGAGTAGATAGATTCTACAGGACGTGTAAACTGGTTGGAATCAATATGAGCAAAAAGAAGTCATACATAAATAGGACAGGGACATTTGAATTTACGAGTTTCTTCTACCGCTATGGGTTTGTGGCTAACTTCAGTATGGAACTGCCAAGCTTCGGAGTATCTGGGATCAACGAGTCGGCTGACATGAGCATTGGAGTGACAGTAATAAAAAATAATATGATAAACAATGACCTTGGACCAGCAACAGCCCAAATGGCTCTTCAGCTATTCATCAAGGACTATAGGTACACATATCGATGCCACAGAGGCGACACGCAAATTCAAACGAGGAGATCATTTGAGTTGAAGAAGCTATGGGATCAGACTCGTTCTAAGGCTGGATTACTGATTTCGGATGGAGGACCAAACCTGTATAACATTCGAAATCTTCACATACCCGAAGTCTGCTTAAAATGGGAACTAATGGATGAAGATTATCAAGGCAGATTATGCAATCCTCTCAATCCATTTGTCAGCCATAAGGAGATTGAATCTGTGAACAATGCTGTGGTAATGCCAGCCCATGGCCCAGCCAAGAGCATGGAGTATGATGCTGTTGCAACTACACACTCCTGGAT
			CCCAAAGAGGAACCGCTCCATTCTCAATACCAGTCAAAGGGGAATTCTTGAAGATGAACAGATGTACCAGAGGTGTTGCAATTTATTCGAGAAATTTTTCCCAAGCAGTTCATACAGGAGACCAGTCGGAATATCCAGTATGGTGGAGGCTATGGTTTCTAGAGCCCGAATCGACGCACGGATTGATTTCGAATCTGGAAGGATTAATAAAGAAGAGTTTGCTGAGATCATGAAGATCTGTTACACCATTGAAGAGCTCAGACGGCGAAAT---TAG
		</sequence>
		<sequence>
			<taxon idref="1008949|avian_waterfowl|Oceania|20050615|H6N9"/>
			ATGGATGTCAATCCGACTTTACTTTTCCTAAAAGTGCCAGCGCAAAATGCCATAAGTACTACATTCCCTTACACTGGAGATCCTCCATACAGCCATGGAACAGGAACAGGATACACCATGGACACAGTCAACAGGACACATCAATATTCGGAAAAAGGGAAATGGGCAACAAACACAGAAACTGGAGCACCCCAACTCAACCCGATTGATGGACCACTACCTGAAGATAATGAACCAAGTGGATATGCACAAACAGACTGTGTATTGGAAGCAATGGCTTTCCTTGAAGAGTCCCACCCAGGGATCTTTGAAAACTCATGTCTTGAGACGATGGAAATTGTTCAGCAAACAAGAGTGGATAAACTGACCCAAGGTCGTCAGACCTATGACTGGACACTAAATAGAAATCAGCCAGCTGCAACTGCTCTGGCCAACACTATAGAGGTCTTCAGGTCGAACGGCCTAACAGCTAATGAATCGGGGAGATTGATCGACTTCCTCAAGGATGTGATGGAATCAATGGATAAGGAAGAAATGGAAATAACAACACATTTCCAAAGAAAAAGAAGAGTAAGAGACAACATGACCAAGAAAATGATTACACAAAGAACAATAGGGAAGAAAAAGCAGAGGTTGAACAAGAGAAGCTATTTAATAAGAGCGCTGACACTGAACACAATGACAAAAGATGCAGAAAGAGGCAAGTTGAAAAGGCGGGCAATTGCAACACCTGGAATGCAAATCAGAGGTTTTGTGTACTTTGTTGAGACACTAGCGAGGAGCATATGTGAAAAACTTGAGCAATCAGGACTCCCAGTTGGAGGGAATGAAAAGAAAGCCAAATTGGCAAACGTTGTGAGGAAAATGATGACTAATTCGCAGGATACAGAGCTCTCATTCACAATTACTGGAGACAATACCAAATGGAATGAGAATCAAAATCCCCGAATGTTTCTAGCAATGATAACATACATCACAAGAAATCAGCCTGAATGGTTTAGGAATGTCTTAAGCATTGCTCCTATAATGTTCTCAAACAAAATGGCAAGATTGGGGAAAGGATACATGTTCGAAAGTAAGAGCATGAAACTAAGAACACAAATACCAGCAGAAATGCTTGCAAACATTGACCTGAAATATTTCAATGAATCAACAAGAAAGAAAATCGAGAAAATAAGACCTCTTCTAATAGACGGAACAGCCTCGTTGAGCCCTGGGATGATGATGGGCATGTTCAACATGCTGAGTACAGTTTTGGGAGTCTCAATTCTGAATCTTGGACAAAAGAGATACACCAAGACCACATATTGGTGGGATGGACTTCAATCCTCTGATGACTTTGCTCTCATCGTAAATGCACCAAATCATGAGGGAATACAAGCTGGGGTGGATAGATTTTACAGGACTTGCAAGCTGGTCGGAATCAACATGAGCAAAAAGAAGTCTTACATAAATAGAACAGGAACATTTGAATTTACGAGTTTTTTCTATCGCTATGGATTTGTAGCTAACTTCAGTATGGAGCTGCCCAGTTTTGGAGTATCTGGGATTAACGAATCAGCTGACATGAGCATTGGAGTGACAGTAATAAAGAATAACATGATAAACAATGACCTTGGACCAGCAACAGCTCAAATGGCTCTTCAGCTGTTCATCAAGGACTACAGATACACATATCGATGCCATAGAGGTGACACGCAAATCCAAACGAGAAGATCATTCGAGCTGAAGAAGCTATGGGAGCAGACCCGTTCAAAAGCTGGATTGTTGGTTTCGGATGGAGGCCCAAACTTGTATAATATTCGAAATCTTCACATACCAGAAGTCTGTCTAAAATGGGAATTAATGGATGAAGACTATCAGGGCAGACTATGCAATCCTATGAATCCGTTTGTCAGCCACAAGGAGATTGAATCCGTGAACAATGCAGTGGTAATGCCGGCCCATGGCCCAGCCAAGAGCATGGAATACGATGCTGTTGCAACCACACATTCCTGGAT
			TCCCAAGAGGAATCGGTCCATTCTCAATACCAGTCAAAGGGGAATTCTTGAAGATGAGCAGATGTACCAGAAATGCTGCAGTCTATTTGAGAAATTCTTCCCTAGTAGTTCGTACAGGAGACCGGTTGGTATCTCTAGCATGGTGGAGGCCATGGTGTCTAGGGCCCGAATTGATGCACGGATTGACTTCGAATCTGGAAGGATCAAGAAAGAAGAATTTGCTGAGATCATGAAGATCTGTTCCACCATTGAAGAGCTCAGACGGCAAAAA---TAA
		</sequence>
		<sequence>
			<taxon idref="1012745|swine|EastAsia|20110115|H1N1"/>
			ATGGATGTCAACCCGACTCTACTTTTCTTGAAAGTGCCAGTGCAAAATGCTATAAGTACCACATTCCCTTATACTGGAGACCCTCCATACAGCCATGGAACAGGGACAGGGTACACCATGGACACAGTCAACAGAACACACCAATATTCAGAAAAGGGGGAGTGGACAACAAACACAGAGACCGGAGCACCCCAACTCAACCCGATTGATGGACCACTACCTGAGGATAATGAGCCCTGTGGATATGCACAAACAGATTGTGTATTGGAAGCAATGGCTTTCCTTGAAGAATCCCACCCAGGAATCTTTGAAAATTCGTGCCTTGAAACGATAGAAACTGTTCAACAAACAAGAGTGGACAAACTGACCCAAGGTCGCCAGACTTATGACTGGACATTAAATAGAAACCAACCGGCTGCAACTGCTTTGGCCAACACTATAGAAATTTTCAGATCAAACGGTCTGACAGCAAATGAATCGGGACGGCTGATAGATTTCCTCAAGGATGTGATGGAATCAATGGATAAGGAAGAAATGGAGATAACAACACATTTCCAGAGAAAGAGAAGAGTAAGGGACAACATGACCAAGAAAATGGTAACGCAAAGAACAATCGGGAAGAAAAAACAAAGGCTGAACAAAAGGAGCTACCTGATAAGAGCACTGACACTGAACACAATGACCAAAGATGCAGAAAGAGGCAAATTGAAGAGGCGAGCAATTGCAACACCCGGAATGCAAATCAGAGGATTCGTGTACTTCGTTGAAACACTAGCGAGGAGTATCTGTGAGAAACTTGAGCAATCTGGACTCCCAGTCGGAGGGAATGAGAAGAAAGCTAAACTGGCAAACGTCGTGAGGAAGATGATGACCAACTCACAGGATACTGAACTCTCCTTTACAATTACTGGGGACAATACAAAATGGAATGAGAATCAAAATCCTAGGATGTTTCTGGCAATGATAACATACATCACAAGGAACCAGCCAGAATGGTTTCGAAATGTTTTAAGCATTGCCCCTATAATGTTCTCAAACAAGATGGCGAGATTAGGGAAAGGATATATGTTCGAAAGTAAGAGCATGAAGTTACGAACACAAATACCAGCAGAAATGCTTGCAAACATTGACCTTAAATACTTCAATGAAATAACGAAAAAGAAAATTGAGAAGATAAGACCTCTATTAATAGATGGTACAGCCTCATTGAGCCCTGGAATGATGATGGGCATGTTCAACATGCTGAGTACAGTCCTAGGAGTTTCAATCCTGAATCTTGGGCAAAAGAGATACACTAAAACTACATACTGGTGGGACGGACTCCAATCCTCCGATGACTTCGCCCTCATAGTGAATGCACCTAACCATGAGGGAATACAAGCGGGAGTGAACAGGTTCTATAGGACCTGCAAACTGGTTGGGATCAATATGAGCAAAAAGAAATCTTACATAAATAGGACAGGAACATTTGAATTCACAAGCTTTTTCTACCGCTACGGGTTTGTAGCCAATTTTAGTATGGAGCTACCCAGCTTTGGGGTGTCTGGGGTTAACGAATCTGCTGATATGAGCATTGGAGTGACAGTGATAAAGAACAACATGATAAACAATGATCTCGGGCCAGCAACTGCCCAAATGGCTCTTCAGCTATTCGTTAAGGACTACAGATATACATACCGGTGCCACAGAGGTGACACGCAAATCCAAACGAAAAGATCATTTGAGCTAAAAAGGCTATGGGAGCAGACCCATTCAAAAACTGGACTACTAATTTCAGATGGAGGACCAAATCTATACAATATCCGGAATCTCCACATTCCGGAAGTTTGCCTGAAGTGGGAGCTAATGGATATAGACTATCGGGGGAGATTGTGTAATCCTCTGAATCCATTTGTTAATCACAAGGGAATTGAGTCCGTAAACAGTGCCGTGGTAATGCCAGCTCATGGTCCAGCTAAGAGCATGGAATATGATGCTGTTGCAACTACACATTCTTGGAT
			TCCCAAAAGGAACCGTTCCATTCTCAATACCAGCCAAAGGGGAATTCTTGAGGATGAACAAATGTACCAGAAGTGCTGTAATCTATTCGAAAAATTCTTCCCTAGCAGTTCATACAGGAGGCCAGTTGGAATTTCCAGCATGGTGGAGGCCATAGTATCTAGGGCCAGAATTGATGCACGGATTGATTTCGAGTCTGGAAGGATTAAGAAAGAAGAGTTTGCTGAGATCATGAAGACCTGTTCCACCATTGAAGAGCTCAGACGGCAAAAG---TAG
		</sequence>
		<sequence>
			<taxon idref="1012753|swine|EastAsia|20101215|H1N1"/>
			ATGGATGTCAACCCGACTCTACTTTTCTTGAAAGTGCCAGCGCAAAATGCTATAAGTACAACATTCCCTTATACTGGAGATCCTCCATACAGCCATGGAACCGGAACAGGATACACCATGGACACTGTCAATAGAACACACCAATACTCAGAAAAGGGGAAGTGGACAACAAACACAGAGACTGGAGCACCTCAACTCAATCCAATTGATGGACCACTACCCGAGGATAACGAGCCAAGCGGATATGCCCAAACAGATTGTGTTTTGGAAGCTATGGCTTTCCTTGAAGAGTCCCACCCAGGGATCTTTGAAAACTCATGTCTTGAAACGATGGAAGTTGTTCAGCAAACAAGAGTGGATAAACTGACTCAAGGCCGCCAGACCTATGACTGGACATTGAATAGAAACCAGCCGGCTGCAACTGCTTTGGCCAACACTATAGAGGTCTTCAGATCGAACGGTCTAACAGCCAATGAATCGGGGAGACTAATAGATTTCCTCAAGGATGTAATGGAATCAATGGACAAAGAAGAGATGGAAATAACAACACATTTCCAGAGAAAGAGAAGAGTAAGGGACAACATGACCAAGAAAATGGTCACACAAAGAACAATAGGGAAGAAGAAGCAGAGGCTGAACAAGAGGGGCTACTTAATAAGAGCACTGACATTGAACACAATGACAAAAGATGCAGAAAGAGGCAAATTAAAGAGGCGGGCAATTGCAACACCCGGGATGCAGATCAGAGGATTCGTATACTTTGTCGAAACACTAGCGAGGAGCATATGTGAGAAACTTGAGCAGTCTGGACTCCCTGTTGGGGGGAATGAGAAGAAGGCTAAATTGGCAAATGTCGTAAGAAAGATGATGACTAATTCACAAGATACAGAGCTCTCCTTTACAATTACTGGAGACAATACCAAATGGAATGAGAATCAGAATCCTCGTATGTTTCTGGCAATGATAACATACATCACAAGAAACCAACCTGAATGGTTTAGAAATGTCTTGAGCATTGCCCCTATAATGTTCTCAAACAAAATGGCGAGATTAGGAAAAGGATACATGTTCGAGAGTAAGGGCATGAAGCTGCGGACGCAAATACCAGCAGAAATGCTTGCAACCATTGACCTGAAATACTTCAACGAATCAACAAGGAAGAAAATCGAGAAAATAAGACCTCTCCTAATAGATGGCACAGCCTCACTGAGCCCTGGAATGATGATGGGCATGTTCAACATGCTGAGTACAGTCTTAGGAGTCTCAATTCTGAATCTTGGGCAAAAGAGATACACTAAAACTACATACTGGTGGGATGGACTCCAATCCTCCGATGACTTCGCCCTCATAGTGAATGCACCTAATCATGAGGGAATACAAGCGGGAGTGGACAGGTTCTATAGGACCTGCAAACTGGTTGGGATCAATATGAGCAAAAAGAAATCTTACATAAATAGGACAGGAACATTTGAATTCACAAGCTTTTTCTACCGCTACGGGTTTGTAGCCAATTTTAGTATGGAGCTACCCAGCTTTGGGGTGTCTGGGATTAACGAATCGGCTGATATGAGCATTGGAGTGACAGTGATAAAAAACAACATGATAAACAATGATCTCGGGCCAGCAACTGCCCAAATGGCTCTTCAGCTATTCGTTAAGGACTACAGATATACATACCGGTGCCACAGAGGTGACACGCAAATCCAAACGAAAAGATCATTTGAGCTAAAAAGGCTATGGGAGCAGACCCATTCAAAAACAGGACTACTGATTTCAGATGGAGGACCAAATCTATACAATATCCGGAATCTCCATATTCCGGAAGTTTGCTTGAAATGGGAGCTAATGGATATAGACTATCGGGGGAGATTGTGCAATCCTCTGAATCCATTTGTCAACCACAAGGGAATTGAGTCCGTAAACAGTGCCGTGGTAATGCCAGCTCATGGTCCAGCTAAGAGCATGGAATATGATGCTGTTGCAACTACACATTCTTGGAT
			TCCCAAAAGGAACCGTTCCATTCTCAATACCAGCCAAAGGGGAATTCTTGAGGATGAACAAATGTACCAGAAGTGCTGTAATCTATTCGAAAAATTCTTCCCTAGTAGTTCATACAGGAGGCCAGTTGGAATTTCCAGCATGGTGGAGGCCATGGTATCTAGGGCCAGAATTGATGCACGGGTTGATTTCGAGTCTGGAAGGATTAAGAAAGAAGAGTTTGCTGAGATCATGAAGATCTGTTCCACCATTGAAGAGCTCAGACGGCAAAAG---TAG
		</sequence>
		<sequence>
			<taxon idref="1018834|swine|NorthernEurope|20120221|H1N2"/>
			ATGGATGTCAACCCGACTCTACTTTTCTTGAAAGTGCCAGCGCAAAATGCTATAAGCACCACATTCCCTTACACTGGGGATCCTCCATACAGTCATGGGACAGGGACAGGATACACCATAGACACGGTCAACAGAACACATCAATATTCGGAAAAGGGAAAATGGACAACAAATACAGAGACTGGAGCACCCCAGCTTAATCCAATTGATGGACCACTACCCGAGGACAATGAACCAAGCGGATATGCACAAACAGACTGTGTTCTGGAGGCAATGGCCTTCCTTGAGGAGTCCCATCCAGGGATATTCGAAAACTCGTGTCTTGAAACGATGGAGATTGTCCAACAAACAAGAGTGGACAAATTAACTCAAGGTCGTCAAACCTATGATTGGACATTAAATAGAAACCAACCGGCTGCAACTGCTTTGGCCAACACCATAGAGGTCTTCAGGTTGAACAGTCTAACAGCTAATGAATCGGGGAGACTAATAGATTTTCTTAAGGATGTGATGGAATCAATGGATAAAGAAGAGATGGAAATAACAACACATTTCCAAAGGAAAAGAAGAGTAAGAGACAACATGACCAAAAAAATGATAACACAACGAACAATAGGAAAGAAGAAGCAAAAACTGAACAAGAGGAGTTATCTAATAAGAGCATTGACATTAAATACAATGACAAAAGATGCAGAAAGGGGCAAGTTGAAAAGGCGTGCCATTGCAACTCCAGGGATGCAAATCAGAGGATTTGTGTACTTCGTGGAAACACTAGCGAGGAGCATCTGTGAGAAACTTGAGCAATCTGGACTACCAGTTGGAGGAAATGAAAAGAAAGCCAAACTGGCAAACGTTGTGAGAAAAATGATGACCAACTCACAAGATACAGAGCTTTCCTTCACAATTACTGGAGACAACACCAAATGGAATGAAAACCAAAACCCTCGAATATTTCTGGCGATGATAACATACATCACAAGAAGTCAGCCCGAATGGTTCAGAAATGTTCTGAGCATTGCCCCTATAATGTTCTCAAACAAAATGGCAAGATTAGGGAAGGGATATATGTTCGAAAGTAAGAGCATGAAACTACGGACACAATTACCGGCAGAAATGCTTGCAACCATTGACCTGAAATACTTCAATGAATCGACAAGGAAGAAAATCGAGAAGATAAGGCCACTCTTAATAGATGGCACGGCCTCATTGAGTCCTGGGATGATGATGGGCATGTTTAACATGCTGAGCACAGTTCTGGGAGTATCGATATTGAATCTTGGACAAAGGAGATACACTAAAACCACATACTGGTGGGATGGACTCCAGTCTTCTGATGACTTCGCCCTCATAGTAAATGCACCTAATCACGAGGGAATACAAGCAGGAGTGGATAGGTTTTATAGAACCTGCAAACTGGTTGGAATCAATATGAGCAAAAAGAAATCTTACATAAATAAGACAGGAACATTTGAATTCACAAGTTTCTTTTATCGCTATGGGTTTGTAGCCAACTTCAGTATGGAGCTCCCCAGCTTTGGGGTGTCTGGGGTTAATGAATCAGCTGATATGAGCATTGGAGTGACAGTGATAAAGAACAACATGATAAACAATGACCTTGGGCCAGCAACTGCCCAAATGGCTCTCCAGTTATTCATCAAGGACTACAGGTACACATACCGGTGTCACAGAGGTGACACGCAGATCCAAACAAAAAGATCATTTGAGCTGAAAAAACTGTGGGAGCAAACCCGTTCAAAGACAGGGCTGCTGGTTTCAGATGGAGGACCTAATTTATACAATATCCGGAACCTCCACATTCCTGAAGTCTGCTTGAAGTGGGATCTAATGGATGAAGACTATCGGGGTAGATTGTGTAATCCTCTAAATCCATTTGTTAGTCACAAGGAAATTGAATCAGTGAACAGTGCTGTGGTAATGCCAGCTCATGGTCCAGCCAAGAGCATGGAGTATGATGCTGTTGCAACTACACACTCTTGGAT
			CCCTAAAAGAAACCGTTCAATTCTCAATACCAGCCAAAGGGGGATTCTTGAGGATGAACAAATGTACCAGAAGTGTTGCAATCTATTCGAGAAATTCTTCCCTAGTAGTTCATACAGGAGGCCAGTTGGAATCTCCAGCATGGTGGAGGCCATGGTATCGAGGGCCAGGATTGATGCACGGATTGATTTCGAGTCTGGAAGGATTAAGAAAGAAGAGTTTGCTGAGATCATGAAGATCTGTTCCACCATTGAAGAGTCCAGACGGCAGAAA---TAG
		</sequence>
		<sequence>
			<taxon idref="1002077|swine|SoutheastAsia|20030615|H1N1"/>
			ATGGATGTCAATCCGACTTTGCTTTTCTTAAAAGTGCCAGCGCAAAATGCTATAAGCACCACATTCCCTTATACTGGAGATCCTCCATACAGTCATGGGACAGGGACAGGGTACACCATGGACACGGTCAATAGGACACATCAATACTCAGAAAGGGGAAAATGGACAACAAACACAGAGACTGGAGCACCCCAGCTTAACCCGATTGATGGGCCACTACCTGAGGACAATGAACCAAGCGGATATGCACAAACAGACTGTGTCTTGGAGGCAATGGCTTTCCTTGAGGAATCCCACCCAGGAATATTTGAAAACTCGTGTATTGAGGCGATGGAGGTTGTTCAACAAACAAGAGTGGACAAATTGACTCAAGGTCGTCAGACCTATGACTGGACATTAAACAGAAACCAACCGGCTGCAACTGCTTTGGCCAACACCATAGAAGTCTTCAGGTTGAACAGTCTAACAGCTAATGAATCGGGGAGGCTAATGGACTTCCTTAAAGATGTGATGGAATCAATGGATAAAGAAGAGATGGAAATAACAACACATTTCCAAAGGAAAAGAAGAGTAAGAGACAATATGACCAAGAAAATGGTAACACAAAGGACAATAGGAAAGAAGAAACAGAAACTAGACAGGAGGAATTATCTAATAAGGGCATTGACATTAAACACAATGACAAAGGATGCAGAAAGAGGCAAGTTGAAAAGACGTGCAATTGCAACACCAGGAATGCAGATAAGAGGGTTTGTGTACTTCGTAGAAACACTGGCAAGGAGCATCTGTGAGAAGCTTGAGCAGTCTGGGCTCCCAGTTGGAGGGAATGAAAAGAAAGCCAAATTGGCAAATGTTGTGAGAAAAATGATGACCAACTCACAAGATACAGAACTCTCCTTTACAATTACTGGAGACAACACCAAATGGAATGAGAATCAAAGCCCTCGGATGTTTCTAGCGATGATAACGTACATCACAAGGAATCAGCCTGAATGGTTCAGAAATGTTTTGAGCATCGCCCCTATAATGTTCTCGAACAAGATGGCAAGGTTAGGGAAAGGATACATGTTCGAAAGTAAGAGCATGAAGCTAAGGACACAAATACCAGCAGAAATGCTTGCAAACATTGACTTGAAATACTTCAATGAATCAACAAGAAAGAAAATCGAGAAGATAAGGCCACTCCTAATAGAGGGCACAGCCTCATTGAGTCCCGGAATGATGATGGGCATGTTTAACATGCTGAGCACAGTCCTAGGAGTCTCAATCTTGAATCTTGGGCAAAAGAGATACACTAAAACCACATACTGGTGGGATGGACTCCAATCTTCTGATGACTTCGCCCTCATAGTGAATGCACCTAACCATGAGGGAATACAGGCTGGAGTGAATAGGTTTTATAGGACCTGTAAACTGGTTGGAATCAATATGAGCAAAAAGAAATCTTACATAAATAAGACAGGAACATTCGAATTCACAAGCTTTTTCTACCGCTATGGGTTTGTAGCCAATTTCAGTATGGAGCTACCCAGTTTTGGGGTATCTGGGGTTAATGAATCAGCTGATATGAGCATTGGAGTGACAGTGATAAAGAATAACATGATAAACAATGATCTTGGACCAGCAACTGCCCAAATGGCTCTTCAGCTATTCATCAAAGACTACAGGTACACATACCGGTGCCACAGAGGTGACAAGCAAATCCAAACGAGAAGATCATTTGAGCTGAAGAAGCTATGGGAGCAAACCCATTCAAAGGCAGGACTACTAGTTTCAGATGGAGGACCAAATCTATACAATATCCGGAACCTCCACATTCCAGAAGTCTGCTTGAAGTGGGAGCTAATGGATGAAGATTATAAGGGTAGATTGTGCAATCCTCTGAATCCATTTGTTAGCCACAAGGAAATTGAATCCGTAAACAATGCAGTGATAATGCCCGCTCATGGTCCAGCCAAGAGCATGGAGTATGATGCTGTTGCAACTACACACTCTTGGAT
			CCCTAAAAGGAACCGTTCCATTCTCAATACCAGCCAAAGGGGAATTCTTGAGGATGAACAAATGTACCAGAAGTGCTGTAATCTATTTGAGAAATTCTTCCCTAGCAGTACATACAGGAGGCCAGTTGGAATTTCAAGCATGGTGGAGGCCATGGTATCTAGGGCCAGGATTGATGCACGGATTGATTTCGAATCTGGAAGGATCAAGAAAGAAGAGTTTGCTGAGATCATGAAGATCTGTTCCACCATTGAAGAGATCAGACGGCAGAAACAGTGA
		</sequence>
		<sequence>
			<taxon idref="1019149|swine|SoutheastAsia|20090115|H1N1"/>
			ATGGATGTCAATCCGACTTTACTCTTCCTAAAAGTTCCAGTGCAAAATGCCATAAGCACCACATTCCCTTATACTGGTGACCCTCCATACAGTCATGGAACAGGAACAGGGTACACTATGGATACGGTCAACAGAACACATCAATACTCAGAAAAGGGAAAATGGACAACAAACACAGAGACTGGAGCACCCCAGCTCAACCCGATTGACGGGCCACTACCTGAAGACAATAAACCAAGTGGATATGCACAAACAGACTGTGTCCTGGAGGCAATGGCTTTCCTTGAAGAATCCCACCCAGGAATATTTGAAAACTCGTGTCTTGAGGCGATGGAGGTCATCCAACAAACAAGGGTGGACAAATTGACTCAAGGTCGGCAGACCTATGATTGGACATTAAACAGAAACCAACCGGCTGCGACTGCTTTGGCCAACACCATAGAGGTTTTCAGGTTGAACAGTATAACAGCCAGTGATTCGGGGAGGCTGATAGATTTCCTTAAGGATGTGATGGAATCAATGGATAAGGAAGAGATTGAAATAACAACGCATTTCCAAAGGAAAAGAAGAGTAAGAGACAATATGACCAAGAAAATGGTAACACAAAGGACAATAGGAAAGAAAAAACAGAAACTGAACAGGAGGAACTATCTAATAAGAGCATTAACATTAAACACAATGACAAAAGATGCAGAAAGAGGCAAGCTGAAAAGACGTGCAATTGCAACACCCGGAATGCAAATAAGAGGGTTCGTGTACTTTGTAGAAACACTGGCAAGGAGCATCTGTGAGAAACTTGAGCAATCTGGGCTCCCAGTTGGGGGGAATGAAAAGAAGGCCAAATTGGCAAATGTTGTAAGGAAAATGATGACCAGTTCACAAGATACAGAGCTCTCCTTTACAATTACTGGAGACAACACCAAATGGAATGAGAATCAAAACCCTCGGATGTTTCTAGCAATGATAACGTACATCACAAGGAATCAGCCTGAATGGTTCAGAAATGTTTTGAGCATCGCCCCTATAATGTTCTCAAACAAGATGGCAAGGTTAGGGAAAGGATACATGTTCGAAAGTAAGAGCATGAAGGTGCGAACACAAATACCGGCAGAAATGCTTGCAAACATCGACTTGAAATACTTCAACGAGTCGACGAAAAAGAAAATCGAGAAGATAAGGCCACTCCTAATAGAGGGCACAGCCTCATTGAGCCCAGGAATGATGATGGGCATGTTTAACATGCTGAGCACAGTCCTAGGAGTCTCGATCTTAAATCTTGGACAAAAGAGATACACCAAAACCATATACTGGTGGGATGGACTCCAATCTTCTGATGACTTCGCCCTCATAGTGAATGCACCTAACCACGAGGGAATACAAGCAGGAGTGGATAGGTTTTATAGGACCTGCAAACTGGTTGGAATCAATATGAGCAAAAGGAAATCTTACATAAATAGGACAGGAACATTTGAATTCACAAGCTTTTTCTATCGCTATGGGTTTGTAGCCAATTTCAGTATGGAGCTACCCAGTTTTGGGGTGTCCGGGGTCAATGAATCGGCTGATATGAGCATTGGAGTGACAGTGATAAAGAATAACATGATAAACAATGACCTTGGACCAGCAACTGCCCAAATGGCTCTTCAGCTATTCATCAAGGACTACAGGTACACATACCGGTGCCACAGGGGTGACAAGCAAATCCAAACAAGAAGATCATTTGAGCTGCAGAAGCTATGGGAGCAAACCCATTCGAAGGCAGGACTACTGGTTTCAGATGGAGGACCAAATCTATACAATATCCGGAACCTCCACATTCCAGAAGTATGCTTGAAATGGGAGCTAATGGATGAAGATTACAGGGGTAGGTTGTGCAATCCCCTGAATCCATTTGTTAGCCACAAGGAAATTGAGTCCGTAAACAGTGCCGTGATAATGCCTGCTCATGGCCCAGCCAAGAGCATGGAGTATGATGCTGTTGCAACCACCCACTCTTGGAC
			TCCTAAAAGGAACCGTTCCATTCTCAATACCAGCCAAAGGGGAATTCTTGAGGATGAACAAATGTACCAGAAGTGCTGCAATCTATTTGAGAAATTCTTCCCTAGCAGTTCATACAGGAGGCCAGTTGGAATTTCCAGCATGGTGGAGGCCATGGTGTCTAGAGCCAGGATCGATGCACGGATTGATTTCGAATCTGAAAGGATTAAAAAAGAAGAGTTTGCTGAGATCATGAAGATCTGTTCCACCATTGAAGAGATCAGACGGCAGAAA---TAG
		</sequence>
		<sequence>
			<taxon idref="1003266|swine|SoutheastAsia|20040615|H1N1"/>
			ATGGATGTCAACCCGACTCTACTATTCTTGAAAGTGCCAGCACAAAATGCTATAAGTACTACATTCCCTTATACTGGAGATCCTCCATACAGCCATGGAACAGGGACAGGATACACCATGGACACGGTCAACAGAACACACCAATACTCAGAAAGGGGAAAATGGACAACAAACACAGAGACCGGAGCACCCCAGCTCAACCCGATTGATGGGCCACTACCTGAGGACAATGAACCAAGCGGATATGCACAAACAGACTGTGTCTTGGAGGCAATGGCCTTCCTTGAAGAATCCCACCCAGGAATATTTGAAAACTCATGTCTTGAGGCAATGGAGGTTGTCCAACAAACAAGAGTGGACAAATTGACTCAGGGTCGCCAGACCTATGACTGGACTTTGAACAGAAACCAACCGGCTGCAACGGCCTTAGCCAACACCATAGAAGTATTCAGATTGAACAGTCTAACAGCTAATGAGTCGGGGAGGCTAATAGATTTCCTTAAGGATGTGATGGATTCAATGGATAAAGAAGAGATGGAAATAACAACACACTTCCAAAGGAAAAGGAGAGTAAGAGACAATGTGACCAAGAAAATGATAACACAAAGGACAATAGGAAAGAAGAAACAGAAACTGAACAAAAGGAATTATATAGTAAGGGCATTGACATTAAACACAATGACAAAGGATGCAGAAAGAGGCAAGTTGAAAAGACGTGCAATTGCAACACCAGGAATGCAGATAAGAGGGTTTGTGTACTTTGTAGAAACACTGGCGAGGAGCATCTGTGAGAAGCTTGAGCAGTCTGGACTCCCAGTTGGAGGAAATGAAAAGAAAGCCAAATTGGCAAACGTTGTGAGAAAAATGATGACCAACTCACAAGACACAGAGCTCTCCTTCACAATTACTGGAGACAACACCAAATGGAATGAAAATCAAAACCCTCGGATGTTTCTAGCGATGATAACTTACATCACGAGAAACCAACCTGAATGGTTCAGAAATGTTTTGAGCATCGCCCCTATAATGTTCTCAAACAAAATGGCAAGATTAGGAAAAGGATACATGTTCGAAAGTAAGAGCATGAAGCTACGGACACAAATACCAGCAGAGATGCTTGCAAACATTGACTTGAAATACTTCAATGAATCAACGAGGAAGAAAATCGAGAAGATAAGGCCACTCCTAATAGATGGCACGGCCTCATTGAGTCCCGGAATGATGATGGGCATGTTTAACATGTTGAGCACAGTCCTAGGAGTCTCGATCTTAAATCTTGGGCAAAAGAGATACACTAAAACCACATACTGGTGGGATGGACTCCAATCTTCTGATGACTTCGCCCTCATAGTGAATGCACCTAATCATGAGGGAATACAAGCAGGAGTGGATAGGTTTTATAGGACCTGCAAACTGGTTGGAATCAATATGAGCAAAAAGAAATCTTACATAAACAGGACAGGAACATTTGAATTCACAAGCTTTTTCTACCGCTATGGGTTTGTAGCCAATTTCAGTATGGAGCTGCCCAGCTTTGGGGTGGCCGGGGTCAATGAATCGGCTGATATGAGCATTGGAGTGACAGTAATAAAGAACAACATGATAAACAATGATCTTGGACCAGCAACTGCCCAAATGGCTCTTCAGCTATTCATCAAGGACTACAGATACACCTACCGGTGCCACAGAGGTGACACACAAATCCAAACGAGAAGATCATTTGAGCTGAAGAAGCTATGGGAGCAAACCCATTCAAAGACAGGACTACTGGTTTCAGATGGGGGACCAAACCTATACAATATCCGGAACCTCCACATTCCAGAAGTCTGCTTGAAGTGGGAGCTAATGGATGAAGATTATCGGGGTAGATTGTGCAACCCCCTGAATCCATTTATTAGCCACAAGGAAATTGAGTCCGTAAACAGTGCTGTGGTGATGCCAGCTCATGGCCCAGCCAAGAGCATGGAATATGATGCTGTTGCAACTACACACTCTTGGAT
			TCCCAAAAGGAACCGTTCCATTCTCAATACCAGCCAAAGGGGAATCCTTGAGGATGAACAAATGTATCAGAAGTGCTGCAATCTATTTGAGAAATTTTTCCCTAGCAGTTCATACAGGAGGCCAGTTGGAATTTCCAGCATGGTGGAGGCCATGGTATCTAGGGCCAGGATTGATGCGCGAATTGATTTCGAGTCTGGAAGGATTAAGAAAGAAGAGTTTGCTGAGATCATAAAGATCTGTTCCACCATTGAAGAGATTAGACGGCAGAAA---TAG
		</sequence>
		<sequence>
			<taxon idref="1001943|swine|SoutheastAsia|20050615|H3N2"/>
			ATGGATGTCAATCCGACTCTACTTTTCTTGAAAGTGCCGGCGCAAAACGCTATAAGCACTACATTCCCTTACACTGGAGATCCCCCATACAGTCATGGAACAGGGACAGGTTACACCATGGATACAGTCAACAGAACACACCAATATTCAGAAAAAGGAAAATGGACAACAAACACAGAGACTGGAGCACCCCAGCTTAACCCGATTGATGGGCCACTACCTGAGGACAATGAACCAAGCGGATATGCACAGACAGACTGTGTCCTGGAGGCAATGGCCTTCCTTGAGGAATCACACCCAGGAATATTTGAAAACTCGTGTATTGAAGCGATGGAGGTTGTCCAACAAACAAGAGTGGACAAATTGACTCAAGGTCGCCAGACCTATGACTGGACATTAAACAGAAACCAACCAGCTGCAACTGCTTTGGCCAACACCATAGAAGTCTTCAGATTAAACAATCTAACAGATAATGAATCGGGGAGGCTAATAGACTTTCTCAAGGATGTGATGGAATCAATGGATAAAGAAGAGATGGAAATAACAACACACTTCCAAAGGAAAAGAAGAGTAAGAGACAACATGACCAAGAAAATGGTAACACAAAGGACAATAGGAAAGAAGAAACAGAAATTGAACAAGAGGAATTATCTTATAAGGGCATTGACATTAAACACAATGACAAAAGATGCAGAAAGAGGCAAGCTGAAAAGGCGTGCAATTGCAACACCAGGAATGCAGATAAGAGGGTTTGTATACTTCGTAGAAACACTGGCGAGGAACATCTGTGAGAAACTTGAGCAGTCTGGGCTCCCAGTTGGAGGAAATGAAAAGAAAGCCAAATTGGCAAATGTTGTGAGAAAAATGATGACCAACTCACAAGATACAGAGATCTCATTTACAATTACTGGAGACAACACCAAATGGAATGAAAATCAAAACCCTCGGATGTTTTTAGCGATGATAACGTACATCACGAGAAATCAGCCAGAATGGTTCAGAAATGTTCTGAGCATTGCCCCTATAATGTTCTCAAACAAAATGGCAAAGTTAGGGAAAGGATACATGTTCGAAAGTAAGAACATGAAGCTACGGACACAAATACCAGCAGAAATGCTTGCAAACATTGACTTGAAATACTTCAATGAATCAACAAGGAAGAAAATCGAGAAGATAAGGCCACTCCTAATAGATGGCACGGCCTCATTGAGTCCCGGAATGATGATGGGCATGTTTAACATGCTGAGCACAGTCTTAGGAGTCTCGATCTTGAATCTTGGGCAAAAGAGATACACTAAAACCACATATTGGTGGGATGGACTCCAATCTTCTGATGACTTCGCCCTCATAGTGAATGCACCAAATCATGATGGAATACAAGCAGGAGTGGATAGGTTTTATAGGACCTGCAAACTGGTTGGAATCAATATGAGCAAAAAGAAATCTTACATAAATAGGACAGGAACATTTGAATTCACAAGTTTTTTCTACCGCTATGGGTTTGTAGCCAATTTCAGTATGGAGCTACCCAGTTTTGGGGTATCTGGGGTTAATGAATCAGCTGACATGAGCATTGGGGTGACAGTGATAAGGAACAACATGATAAACAATGATCTTGGACCAGCAACTGCCCAAATGGCTCTTCAGCTATTCATCAAGGACTACAGATACACATACAGGTGCCACAGGGGTGACACGCAAATTCAAACGAGGAGGTCATTTGAGCTAAAGAAGCTATGGGAGCAAACCCATTCAAAGACAGGACTACTGGTTTCAGATGGAGGACCAAATCTCTACAATATCCGGAACCTCCACATTCCAGAAGTCTGCTTAAAATGGGAGCTGATGGATGAAGATTATCGGGGTAGATTGTGTAACCCTCTGAATCCATTTGTCAGCCACAAGGAAATTGAGTCCGTAAACAGTGCCGTGGTAATGCCAGCTCATGGTCCAGCCAAGAGCATGGAATATGATGCTGTTGCAACTACACACTCTTGGGT
			TCCTAAAAGGAACCGCTCCATTCTCAATACCAGCCAAAGGGGAATTCTTGAGGATGAACAAATGTACCAGAAGTGCTGCAATCTGTTCGAAAAATTCTTCCCTAGCAGTTCATACAGGAGGCCAGTTGGAATTTCTAGCATGGTGGAGGCCATGGTATCTAGGGCCAGGATTGATGCACGGATTGATTTCGAGTCTGGAAGGATTAAGAAAGAAGAGTTTGCTGAGATCATGAAGATCTGTTCCACCATTGAAGAGATCAGACGGCAGAAA---TAG
		</sequence>
		<sequence>
			<taxon idref="1012649|swine|SoutheastAsia|20090715|H3N2"/>
			ATGGATGTCAATCCGACTCTACTTTTCTTGAAAGTACCAGCGCAAAATGCTATAAGCACCACATTCCCTTACACTGGAGATCCTCCATACAGTCATGGAACAGGAACAGGTTACACCATGGACACAGTCAACAGAACACATCAATATTCAGAAAGAGGGAAATGGGCAACAAACACAGAGACTGGAGCACCCCAGCTTAACCCGGTTGATGGACCACTGCCTGAGGACAATGAACCAAGCGGATATGCACAAACAGACTGTGTCCTGGAGGCAATGGCTTTCCTTGAGGAATCCCACCCAGGAATATTTGAAAACTCGTGTCTTGAGGCGATAGAGGTTGTCCAACAAGCAAGAGTGGACAAATTGACACAAGGTCGTCAGACCTATGACTGGACATTAAACAGAAACCAACCGGCTGCAACTGCTTTGGCCAACACCATAGAGGTCTTCAGGTTAAACAATCTGACAGCTAATGAGTCGGGGAGACTAATAGATTTCCTCAAGGATGTAATGGAATCAATGGACAAAGAAGAAATGGAAATAACAACGCATTTCCAAAGGAAAAGGAGAGTAAGAGACAATATGACCAAGAAAATGGTAACACTAAGGACAATAGGAAAGAAGAAACAGAAACTGAACAAGAGAAATTATCTCATAAGGGCATTGACATTAAACACAATGACAAAGGATGCAGAAAGGGGCAAGTTGAAAAGGCGTGCGATTGCAACACCAGGAATGCAGATAAGAGGGTTTGTGTACTTCGTAGAAACACTAGCGAAAAACATCTGTGAGAAACTTGAGCAATCTGGACTACCAGTTGGAGGGAATGAAAAGAAAGCCAAATTGGCAAATGTTGTGAGAAAAATGATGACCAACTCACAAGATACAGAGCTCTCCTTTACAATTACTGGAGACAACACCAAATGGAATGAAAATCAAAATCCTCGGATGTTTCTAGCGATGGTAACGTACATCACGAGAAATCAGCCAGAATGGTTCAGAAATGTTTTGAGCATCGCCCCTATAATGTTCTCAAACAAAATGGCAAAGTTAGGAAAAGGATACATGTTCGAAAGTAAGAGCATGAAGCTACGGACACAAATACCAGCAGAAATGCTTGCAAACATTGACTTGAAATACTTCAATGAATCAACAAGGAAGAAGATCGAAAAAATAAGGCCACTCCTAATAGATGGCACGGCCTCATTGAGTCCTGGGATGATGATGGGCATGTTTAATATGCTGAGCACAGTCCTAGGAGTCTCGATCTTGAATCTTGGGCAAAAGAGATACACTAAAACCACATACTGGTGGGATGGACTTCAATCTTCTGATGACTTCGCCTTAATAGTGAATGCGCCTAATCATGAGGGAATACAAGCGGGAGTGGATAGGTTTTATAGGACCTGCAAACTGGTTGGAATCAATATGAGCAAAAAGAAATCGTACATAAATAGGACAGGAACATTTGAATTCACAAGCTTTTTCTACCGCTATGGGTTTGTAGCCAATTTCAGTATGGAACTACCCAGCTTTGGAGTATCTGGAGTTAATGAATCGGCTGATATGAGCATTGGAGTGACAGTGATAAAAAACAACATGATAAACAATGATCTTGGGCCAGCAACTGCTCAAATGGCTCTTCAGCTGTTCATAAAGGACTACAGATACACATACCGGTGTCACAGAGGTGACACACAAATCCAAACGAGAAGATCATTTGAGCTAAAGAAATTATGGGAGCAAACCCATTCAAAGACAGGACTACTGGTTTCAGATGGAGGACCAAATCTATACAATATCCGAAACCTTCACATTCCAGAAGTCTGCTTGAAGTGGGAGCTAATGGATGAGGATTATCGGGGTAGATTGTGCAACCCTCTGAATCCATTTGTTAGCCACAAGGAAATTGAATCCGTAAACAGTGCCGTTGTAATGCCAGTTCATGGTCCCGCCAAAAGCATGGAATATGATGCCGTTGCAACTACACACTCTTGGGT
			TCCTAAAAGGAACCGTTCCATTCTCAATACCAGCCAAAGGGGAATTCTTGAGGATGAACAAATGTACCAGAAGTGCTGCAATCTATTTGAAAAATTCTTCCCCAGCAGTTCATACAGGAGGCCAGTTGGAATCTCCAGCATGGTGGAGGCCATGGTATCTAGGGCCAGGATTGACGCACGGATTGATTTCGAGTCTGGAAGGATCAAGAAAGAAGAGTTTGCTGAGATCATGAAGATCTGCTCCACCATTGAAGAGATCAGACGGCAGAGA---TAG
		</sequence>
		<sequence>
			<taxon idref="1014757|swine|WesternEurope|20071106|H1N1"/>
			ATGGATGTCAATCCGACTCTGCTTTTCTTGAAAGTGCCAGCACAAAATGCTATAAGCACTACATTCCCTTATACTGGAGATCCTCCATACAGTCATGGAACAGGGACAGGGTACACGATGGATACGGTCAACAGGACACATCAGTATTCAGAAAGAGGAAAATGGACAACAAATACAGAGACTGGAGCACCTCAGCTTAACCCGATTGACGGACCACTACCAGAGGATAATGAACCAAGCGGATATGCACAAACAGACTGTGTTCTTGAGGCAATGGCCTTCCTTGAGGAATCCCATCCAGGAATATTTGAAAACTCATGTCTTGAGACAATGGAGATTGTCCAACAAACAAGAATGGACAAATTGACTCAAGGTCGTCAGACTTATGACTGGACTTTAAACAGAAACCAACCGGCTGCAACTGCTTTGGCTAACACTATAGAGGTCTTCAGGTTGAACAGTTTAACAGCTAATGAATCAGGAAGACTAATAGACTTCCTTAAAGATGTAATGGAGTCAATGGATAAAGAAGAGATGGAAATAACAACACATTTCCAAAGGAAAAGAAGAGTGAGGGACAACATAACCAAGAAAATGGTAACACAAAGAACAATAGGAAAGAAGAAACAGAAACTGAACAAGAGGAGTTATCTAATAAGAGCATTGACATTAAACACAATGACAAAAGATGCAGAAAGAGGCAAATTGAAAAGGCGTGCAATTGCAACACCAGGAATGCAGATCAGAGGGTTTGTGTACTTCGTAGAAACATTGGCGAGGAGCATCTGTGAGAAGCTTGAGCAGTCTGGGCTCCCAGTTGGAGGGAATGAAAAGAAAGCCAAATTGGCAAATGTTGTGAGAAAAATGATGACCAACTCACAAGATACAGAGCTCTCATTTACAATTACTGGAGACAACACCAAATGGAATGAAAATCAAAACCCTCGGGTGTTTCTGGCAATGATAACATACATCACAAGAAATCAGCCTGAATGGCTAAGAAATGTTTTAAGCATCGCCCCTATAATGTTCTCAAACAAAATGGCAAGGTTAGGAAAGGGATACATGTTCGAAAGTAAGAGCATGAAGATACGGACACAAATACCAGCAGAAATGCTAGCAAACATTGAATTAAAATACTTCAATGAATCAACAAGGAAAAAGATCGAGAAGATAAGACCACTTCTAATAGATGGCACGGCATCATTAAGTCCTGGAATGATGATGGGCATGTTTAACATGTTAAGCACAGTCCTAGGGGTCTCAGTCTTGAATCTTGGGCAAAAGAGATACACTAAAACTACATACTGGTGGGATGGACTCCAATCTTCTGATGACTTCGCACTCATAGTGAATGCACCCAATCATGAGGGAATACAAGCAGGAGTAGATAGGTTTTATAGAACCTGCAAACTGGTTGGAATCAATATGAGCAAAAAGAAATCTTACATAAATAGGACAGGAACATTTGAATTCACAAGCTTTTTCTACCGCTATGGTTTTGTGGCCAATTTCAGTATGGAGCTACCCAGCTTTGGGGTGTCTGGGATTAATGAATCGGCCGACATGAGCATTGGAGTGACAGTGATAAAGAACAACATGATAAACAATGATCTTGGACCAGCAACTGCCCAAATGGCTCTTCAGCTATTCATCAAAGACTACAGGTACACATACCGGTGCCACAGAGGTGACACACAAATCCAAACAAGAAGATCATTTGAGCTGAGAAAGCTATGGGAGCAAACCCGTTCAAAACCGGGGATACTAGTTTCAGATGGAGGGCCAAATCTATACAATATCCGGAATCTCCACATTCCGGAAGTCTGCCTGAAGTGGGAACTGATGGATGAAGATTATCGAGGTAGATTGTGTAATCCTCTGAATCCATTTGTTAGCCACAAAGAAATTGAATCTGTAAACAGTGCCGTGGTAATGCCCGCACATGGTCCAGCCAGGAGCATGGAATATGATGCTGTTGCTACTACACACTCTTGGAT
			CCCTAAAAGGAATCGGTCTATTCTCAATACCAGCCAAAGGGGAATTCTTGAGGATGAACGAATGTACCAGAAATGCTGCAATCTATTCGAGAAATTCTTCCCTAGCAGTTCGTACAGGAGGCCAGTTGGAATTTCCAGCATGGTAGAGGCCATGGTATCTAGGGCCAGGATTGATGCACGGATTGATTTCGAGTCTGGAAGGATTAAGAAAGAAGAGTATGCTGAGATCATAAAGATCTGTTCCACCATTGAAGAGCTCAGACGGCAGAAA---TAG
		</sequence>
		<sequence>
			<taxon idref="1014819|swine|SouthernEurope|20010615|H1N1"/>
			ATGGATGTCAACCCGACTCTACTTTTCTTGAAAGTGCCAGCACAAAATGCTATAAGCACAACATTCCCTTACACTGGAGATCCTCCATACAGCCATGGAACAGGAACTGGATACACCATGGATACAGTCAACAGGACACATCAATATTCAGAAAGGGGAAAATGGACAACAAACACAGAGACTGGAGCACCCCAGCTTAACCCGATTGATGGACCACTACCCGAGGACAATGAACCAAGCGGATATGCACAAACAGATTGTGTCCTGGAGGCAATGGCCTTCCTAGAGGAATCTCACCCAGGAATATTTGAGAACTCGTGCCTTGAAACGATAGAAATTGTCCAACAAACAAGAGTGGACAAGTTGACTCAAGGTCGTCAGACCTATGATTGGACATTAAACAGAAACCAACCGGCTGCAACTGCTTTGGCCAACACCATAGAGGTCTTCAGATCTAACAGTCTAACAGCTAATGACTCGGGAAGGCTAATAGATTTTCTTAAGGATGTGATGGAATCAATGGATAAAGAAGAAATGGAAATAACAACACATTTCCAAAGGAAAAGAAGAGTAAGGGACAACATAACCAAGAAGATGGTAACACAAAGAACAATAGGGAAGAAAAAACAGAGATTGAACAAGAAGAGTTACCTAATAAGAGCATTGACATTGAACACAATGACAAAAGATGCAGAAAGGGGCAAGTTGAAAAGGCGTGCAATTGCAACACCAGGGGTGCAGATCAGAGGGTTCGTGTACTTCGTGGAAACAATGGCGAGAAGCATCTGTGAAAAGCTCGAGCAATCTGGGCTCCCAGTTGGAGGAAATGAAAAGAAAGCAAAATTAGCAAATGTTGTGAGAAAAATGATGACTAACTCACAAGATACAGAACTCTCCTTTACAATTACTGGAGACAACACTAAATGGAATGAAAATCAAAACCCTCGGATATTTCTGGTGATGATAACATACATCACGAGAAATCAACCTGAATGGTTCAGAAATGTTTTGAGCATTGCCCCTATAATGTTCTCAAACAAAATGGCAAGGTTAGGAAAAGGATACATGTTCGAAAGTAAGGGCATGAAATTACGGACACAAATACCAGCAGAAATGCTCGCAAATATTGACTTGAAATACTTCAATGAATCAACGAGGAAGAAAATCGAAAAGATAAGACCACTTCTAATAGATGGCACCGCCTCATTGAGTCCAGGAATGATGATGGGCATGTTTAATATGTTGAGTACAGTCCTAGGAGTTTCAATCTTGAATCTTGGGCAAAAGAGATACACCAAAACCACATACTGGTGGGATGGTCTACAATCTTCTGATGACTTCGCCCTAATAGTGAACGCACCTAATCATGAGGGAATACAAGCAGGGGTGAATAGGTTTTACAGAATTTGCAAGCTGGTTGGAATCAATATGAGCAAGAAGAAATCTTACATAAATAGGACAGGAACATTTGAATTCACAAGCTTCTTCTACCGCTATGGGTTTGTAGCCAATTTCAGTATGGAGCTGCCCAGCTTTGGGGTGTCTGGGGTTAATGAATCGGCTGATATGAGCATTGGAGTGACGGTGATAAAGAACAACATGATAAACAATGATCTTGGGCCAGCGACTGCTCAAATGGCTCTTCAGCTATTCATCAAGGACTACAGGTACACATACCGATGCCACAGAGGTGACACGCAAATCCAAACGAGAAGATCATTTGAGCTGAAGAAGCTGTGGGAGCAAACCCATTCAAAGGTAGGACTGCTGGTTTCAGATGGAGGACCAAATCTATACAATATCCGAAACCTCCACATTCCGGAGGTCTGTTTGAAGTGGGAGCTAATGGATGAAGATTATCGGGGTAGACTGTGTAACCCTCTGAACCCATTTGTCAGTCACAAGGAAATTGAGTCCGTAAACAATGCTGCGGTAATGCCAGCTCATGGTCCGGCCAAGAGCATGGAATATGATGCTGTGGCAACTACACACTCTTGGAT
			TCCCAAGAGGAACCGTTCCATCCTCAATACCAGTCAAAGGGGAATCCTTGAGGATGAACAAATGTATCAAAAGTGCTGCAATCTATTCGAGAAATTTTTCCCTAGCAGTTCATACAGGAGGCCTGTTGGAATCTCCAGCATGGTGGAGGCCATGGTGTCCAGGGCCAGGATCGATGCACGAATTGACTTCGAGTCTGGAAGGATTAAGAAAGAAGAGTTTGCTGAGATCATGAAGATCTGTTCCACCATTGAAGAGCTCAGACGGCAGAAA---TAG
		</sequence>
		<sequence>
			<taxon idref="1014817|swine|SouthernEurope|20030615|H1N1"/>
			ATGGATGTCAACCCGACTCTACTTTTCTTGAAAGTGCCAGCGCAAAATGCTATAAGCACTACGTTCCCTTATACTGGAGATCCGCCATACAGTCACGGAACAGGGACAGGATACACCATGGACACGGTCAACAGGACACATCAATATTCAGAAAAGGGAAAATGGACAACAAACACAGAAACTGGAGCACCCCAGCTAAATCCGATTGATGGACCACTACCTGAGAACAATGAACCAAGCGGGTATGCGCAAACAGACTGTGTCTTGGAGGCAATGGCTTTTCTTGAGGAATCTCACCCAGGGATATTTGAAAACTCATGTCTTGAGGCAATGGAAGTTGTCCAACAAACAAGAGTGGACAAATTGACTCAAGGTCGTCAGACCTATGACTGGACATTAAATAGAAACCAGCCGGCTGCAACTGCTTTGGCCAACACCATAGAGGTCTTCAGGTTGAACAGTTTAACAGCTAATGAATCGGGGAGGTTAATAGATTTCCTTAAGGATGTGATGGAATCAATGGATAGAGAAGAGATGGAAATAACAACACATTTCCAAAGGAAAAGAAGAATAAGGGACAACATGACTAAGAAAATGGTGACACAAAGGACAATGGGGAAGAAGAAACAGAAACTGAACAGGAGGAGTTATCTAATAAGAGCATTGACACTAAACACAATGACAAAAGATGCAGAAAGAGGCAAGTTGAAAAGGCGTGCAATTGCAACACCAGGGATGCAGATCAGAGGGTTTGTGTACTTTGTAGAAACACTGGCGAGGAGCATCTGTGAGAAACTTGAGCAGTCTGGGCTTCCAGTTGGAGGAAATGAAAAGAAAGCCAAATTGGCAAATGTTGTGAGAAAAATGATGACCAACTCACAAGATACAGAACTCTCCTTTACAATTACTGGAGACAACACCAAATGGAATGAGAATCAAAACCCTAGGGTGTTTCTGGCAATGATAACGTACATCACAAGAAATCAGCCTGAGTGGTTCAGAAATGTTTTAAGCATCGCCCCTATAATGTTCTCAAACAAAATGGCAAGGTTAGGAAAAGGATACATGTTCGAAAGTAAGAGCATGAAGCTACGGACACAAATACCAGCAGAAATGCTCGCAAACATTGACTTGAAATACTTCAATGAATCAACAAGAAAAAAAATAGAGAAGATACGGCCACTCCTAATAGATGGCACCGCCTCATTAAGTCCTGGAATGATGATGGGCATGTTTAACATGCTGAGCACAGTTCTAGGAGTCTCAATTTTGAATCTTGGACAAAAGAGATACACTAAAACCACATACTGGTGGGATGGACTCCAATCTTCTGATGATTTCGCCCTCATAGTGAATGCACCTAATCATGTAGGAATACAAGCAGGAGTGGATAGGTTTTATAGGACCTGCAAACTGGTTGGAATCAATATGAGCAAGAAGAAATCTTACATAAATAAGACAGGAACATTTGAATTCACAAGCTTTTTCTATCGCTATGGGTTTGTAGCCAATTTCAGTATGGAGCTACCCAGTTTTGGGGTTTCTGGGATTAATGAATCGGCTGATATGAGCATCGGAGTGACAGTGATAAAGAACAACATGATAAATAATGATCTCGGACCAGCAACTGCCCAAATGGCTCTTCAGCTTTTCATCAAGGACTACAGGTATACATACCGGTGCCACAGAGGTGACACTCAAATCCAAACGAAGAGATCATTTGAGCTGAAAAAGCTATGGGAGCAAACCCGTTCAAAAGCAGGACTATTGGTTTCAGATGGAGGACCAAATCTATACAATATCCGGAACCTCCACATCCCGGAAGTTTGCTTGAAGTGGGAGCTAATGGATGAAGACTATCGGGGGAGATTGTGCAATCCTCTAAATCCATTTGTTAGCCACAAGGAAATTGAATCCGTAAACAGTGCCGTGGTAATGCAATCTCATGGCCCAGCCAAGAGCATGGAATATGATGCTGTTGCAACTACACATTCTTGGAT
			TCCTAAAAGGAACCGTTCCATTCTCAATACCAGCCAAAGGGGAATTCTTGAGGATGAACAAATGTACCAGAAATGCTGCAATCTATTCGAGAAATTTTTCCCTAGCAGTTCATACAGGAGGCCAGTTGGAATTTCCAGCATGGCAGAGGCCATGGTATCTAGGGCCAGGATTGATGCACGGATTGATTTCGAGTCTGGAAGGATTAAGAAAGAAGAGTTTGCTGAGATCATAAAGATCTGTTCCACCATTGAAGAGCTCAGACGGCAAAAG---TAG
		</sequence>
		<sequence>
			<taxon idref="26229|swine|SouthernEurope|20020615|H3N2"/>
			ATGGATGTCAACCCGACTCTACTTTTCTTGAAAGTGCCAGCACAAAATGCTATAAGCACTACATTCCCTTATACTGGAGATCCGCCATACAGTCACGGAACGGGGACAGGATACACCATGGACACGGTCAACAGGACACATCAGTATTCAGAAAGAGGAAGATGGGCAACAAACACAGAAACTGGAGCACCCCAGCTAAACCCGATCGATGGACCACTACCTGAGGACAATGAACCAAGCGGGTATGCGCAAACAGATTGTGTCCTGGAGGCAATGGCTTTCCTTGAGGAATCTCACCCAGGGATATTTGAAAACTCGTGTCTTGAAGCAATGGAAGTTGTCCAACAAACAAGAGTGGACAAATTGACTCAAGGTCGTCAGACCTATGACTGGACATTAAATAGAAACCAGCCGGCTGCAACTGCTTTGGCCAACACCATAGAGGTCTTCAGGTTGAATAGTTTAACAGCTAATGAATCAGGGAGGCTAATAGATTTCCTTAAGGATGTGATGGAATCAATGGATAGAGAAGAGATGGAAATAACAACACATTTCCAAAGAAAAAGAAGAATAAGGGACAACATGACTAAGAAAATGGTGACACAAAGGACAGTAGGGAAGAAGAAACAAAAACTGAACAGGAGGAGTTATCTAATAAGAGCATTGACATTAAACACAATGACAAAAGATGCAGAAAGAGGTAAGTTGAAAAGGCGTGCAATTGCAACACCAGGGATGCAGATCAGAGGGTTTGTGTACTTTGTAGAAACACTGGCGAGGAGCATCTGTGAGAAACTTGAGCAGTCTGGGCTTCCAGTAGGAGGAAATGAAAAGAAAGCCAAATTGGCAAATGTTGTGAGAAAAATGATGACCAACTCACAAGATACAGAACTCTCCTTTACAATTACTGGAGACAACACCAAATGGAATGAGAACCAAAACCCTAGGGTGTTTCTGGCAATGATAACGTACATCACAAGAAATCAACCTGAGTGGTTCAGAAATGTTTTAAGCATCGCCCCTATAATGTTCTCAAACAAAATGGCAAAGTTAGGAAAAGGATACATGTTCGAAAGTAAGAGCATGAAGCTACGGACACAAATACCAGCAGAAATGCTCGCAAACATTGACTTGAAATACTTTAATGAATCAACAAGAAAAAAGATAGAGAAGATACGGCCACTCCTAATAGATGGCACCGCCTCATTAAGTCCTGGAATGATGATGGGCATGTTTAACATGCTGAGCACAGTTCTAGGAGTCTCAGTCTTGAATCTTGGACAAAAGAGATACACCAAAACCACATACTGGTGGGATGGACTCCAATCTTCTGATGACTTCGCCCTCATAGTGAATGCACCTAATCATGTAGGAATACAAGCAGGAGTGGATAGGTTTTATAGGACCTGCAAACTGGTTGGAATCAATATGAGCAAGAAGAAATCTTACATAAATAGGACAGGAACATTTGAATTCACAAGCTTTTTCTATCGTTATGGTTTTGTAGCCAATTTCAGTATGGAGCTACCCAGCTTTGGGGTGTCTGGGATTAATGAATCGGCTGATATGAGTATTGGAGTGACAGTGATAAAGAACAACATGATAAATAATGATCTCGGACCAGCAACTGCCCAAATGGCTCTTCAGCTTTTCATCAAGGACTACAGGTATACATACCGGTGCCACAGAGGTGACACTCAAATCCAAACGAAGAGATCATTTGAGCTGAAAAAGCTATGGGAGCAAACCCGTTCAAAAGCAGGACTATTGGTTTCAGATGGAGGACCAAATCTATACAATATCCGGAACCTCCACATCCCGGAAGTTTGCTTGAAGTGGGAGCTAATGGATGAAGACTATCGGGGAAGATTGTGTAATCCTCTAAACCCATTTGTTAGCCACAAGGGAATTGAATCCGTAAACAGTGCCGTAGTAATGCAATCTCATGGTCCAGCCAAGAGCATGGAATATGATGCTGTTGCAACTACACATTCTTGGAT
			TCCTAAAAGGAACCGTTCCATTCTCAATACCAGCCAAAGGGGAATTCTTGAGGATGAACAAATGTACCAGAAGTGCTGCAATCTATTCGAGAAATTTTTCCCTAGCAGTTCATACAGGAGGCCAGTTGGAATTTCCAGCATGGTGGAGGCAATGGTATCTAGGGCCAGGATTGATGCACGGATTGATTTCGAGTCTGGAAGGATTAAGAAAGAAGAGTTTGCTGAGATCATGAAGATCTGTTCCACCATTGAAGAGCTCAGACGGCAAAAG---TAG
		</sequence>
		<sequence>
			<taxon idref="28427|swine|CentralEurope|20030307|H3N2"/>
			ATGGATGTCAACCCGACTTTACTTTTCTTGAAAGTGCCAGCGCAAAACGCTATAAGCAGTACATTCCCTTATATTGGAGATCTGCTATACAGTCATGGAACAGGGACAGGATACACAATGGACACGGTCAACAGGACACATCAATATTTAGAAAGAGGGAGATGGACAACAAACACAGAAACTGGAGCACCCCAGCTAAACCCGATTGATGGACCACTACCTGAGGACAACGAGCCAAGCGGGTATGCTCAAACAGACTGTGTCCTGGAGGCAATGGCTTTCCTTGAGGAATCCCACCCAGGGATATTTGAAAACTCGTGTCTTGAAACGATAGAGGTTGTCCAACAAACAAGAGTAGACAAACTGACTCAAGGTCGTCAGACCTATGACTGGACATTAAATAGAAACCAACCAGCTGCAACTGCTTTGGCCAACACAATAGAGGTCTTCAGGTTGAACAGTCTAACAGCCAATGAATCGGGAAGATTAATAGATTTCCTTAAGGATGTGATGGAGTCAATGGATAAAGAGGAGATGGAAATAACAACACATTTCCAAAGGAAAAGAAGAATAAGGGACAACATGACCAAGAAAATGGTAACACAAAGGACTATAGGAAAGAAAAGGCAGAAACTGAACAAGAGGAGTTATCTAATAAGAGCATTGACATTAAACACAATGACAAAAGATGCAGAAAGAGGCAAGTTGAAAAGGCGTGCTATTGCAACACCAGGGATGCAGATCAGAGGGTTTGTGTACTTCGTAGAAGCACTGGCGAGGAGCATCTGTGAGAAACTTGAGCAATCTGGGCTCCCAGTTGGAGGAAATGAAAAGAAAGCCAAATTGGCAAATGTTGTGAGGAAAATGATGACCAACTCACAAGATACAGAGCTCTCCTTTACAATTACTGGAGACAACACCAAATGGAATGAGAATCAAAACCCCCGGATATTTCTGGCAATGATAACGTACATCACAAGAAATCAGCCTGAATGGTTCAGAAATGTTTTAAGCATCGCCCCTATAATGTTCTCAAACAAAATGGCAAGGTTAGGGAAAGGATACATGTTCGAAAGTAAGAGCATGAAACTACGAACACAAATACCAGCAGAAATGCTTGCAGATATTGACTTGAAATACTTCAATGAATCAACAAGGAAAAAAATCGAGAAGATAAGGCCACTCCTAATAGATGGCACGGCCTCATTAAGTCCTGGAATGATGATGGGCATGTTTAACATGCTGAGCGCAGTCCTAGGAGTCTCAATCGTGAATCTTGGGCAAAAGAGATACACTAAAACCACATACTGGTGGGATGGACTCCAATCTTCTGATGACTTCGCCCTCATAGTAAATGCACCTAATCATGAGGGAATACAAGCAGGAGTGGATAGGTTCTACAGGACCTGCAAACTGGTTGGAATCAATATGAGCAAAAAGAAATCTTACATAAATAGAACAGGAACATTTGAATTCACAAGCTTTTTCTACCGCTACGGGTTTGTAGCCAACTTCAGTATGGAGCTGCCCAGCTTTGGGGTATCTGGGGTTAATGAATCGGCTGATATGAGCATTGGAGTGACAGTGATAAAGAACAACATGATAAACAATGATCTCGGCCCAGCAACTGCCCAAATGGCTCTTCAGCTATTCGTTAAGGACTACAGATACACATACCGGTGCCACAGAGGTGACACGCAAATTCAAACGAAAAGATCATTTGAGCTAAAAAAACTGTGGGAGCAAACCCATTCAAAGGCGGGACTACTGATCTCAGATGGAGGGCCAAATCTGTATAATATCCGGAATCTCCACATCCCGGAAGTCTGCTTGAAGTGGGAGCTAATGGATGTAGATTATCGGGGAAGATTGTGTAATCCTCTGAATCCATTTGTCAACCATAAGGGAACTGAGTCCGTAAACAGTGCCGTGGTAATGCCAGCTCATGGTCCTGCTAAGAGCATGGAATATGATGCTGTTGCAACTACACATTCTTGGAT
			TCCCAAAAGGAACCGTTCTATTCTCAATACCAGCCAAAGGGGAATTCTTGAGGATGAACAAATGTACCAGAAATGCTGCAATCTATTCGAGAAATTCTTCCCTAGCAGTTCATACAGGAGGCCAGTTGGAATTTCCAGCATGGTGGAGGCCATGGTATCTAGGGCCAGGATTGATGCACGGATTGATTTCGAGTCTGGAAGGATTAAGAAAGAAGAGTTTGCTGAGATCATGAAGATCTGTTCCACCATTGAAGAGCTCAGACGGCAAAAG---TAG
		</sequence>
		<sequence>
			<taxon idref="23393|swine|SouthernEurope|20030615|H1N1"/>
			ATGGATGTCAACCCGACTTTACTTTTCTTGAAAGTGCCAGCGCAAAATGCTATAAGCACTACATTCCCTTATACTGGAGATCCTCCATACAGTCATGGAACAGGGACAGGGTACACCATGGACACGGTCAACAGAACACATCAATATTCAGAAAGGGGAAAATGGTCAACAAACACAGAAACTGGAGCACCCCAGCTTAACCCGATTGATGGACCACTACCAGAGGACAATGAGCCAAGCGGATATGCTCAAACAGACTGTGTCCTGGAGGCAATGGCTTTCCTTGAGGAATCCCACCCAGGGATATTTGAAAACTCGTGTCTTGAAACGATAGAGATTGTCCAACAAACAAGAGTGGACAAACTGACTCAAGGTCGTCAGACCTATGACTGGACCTTAAATAGAAACCAACCGGCTGCAACTGCTTTGGCCAACACAATAGAGGTCTTTAGGTTGAACAGTCTAACAGCCAATGAATCGGGAAGATTAATAGATTTCCTTAAGGATGTGATGGAGTCAATGGATAAAGAAGAGATGGAAATAACAACACATTTCCAAAGGAAAAGAAGAATAAGGGACAACATGACCAAGAAAATGGTAACACAAAGGACTATAGGAAAGAAGAGGCAGAGACTGAACAAGAGGAGTTATCTAATAAGAGCATTGACATTAAACACAATGACAAAAGATGCAGAAAGAGGCAAGTTGAAAAGGCGTGCTATTGCAACACCAGGGATGCAGATCAGAGGGTTCGTGTACTTCGTAGAAGCACTGGCAAGGAGCATCTGTGAGAAACTAGAGCAGTCTGGGCTCCCAGTTGGAGGAAATGAAAAGAAAGCCAAATTGGCAAATGTTGTGAGGAAAATGATGACCAACTCACAGGATACAGAGCTCTCCTTTACAATTACAGGAGACAACACCAAATGGAATGAGAATCAAAATCCCCGGATGTTTCTGGCAATGATAACGTACATCACAAGAAATCAGCCTGAATGGTTCAGAAATGTTTTAAGCATCGCCCCTATAATGTTCTCAAACAAAATGGCAAGATTAGGGAAAGGATACATGTTCGAAAGTAAGAGCATGAAGCTACGGACACAAATACCAGCAGAAATGCTTGCAGATATTGACTTGAAATACTTCAATGAATCAACAAGGAAAAAAATCGAGAAGATAAGGCCACTCTTAGTAGATGGCACGGCCTCATTAAGTCCTGGAATGATGATGGGCATGTTTAACATGCTGAGCACAGTCCTAGGAGTCTCAATCCTGAATCTTGGGCAAAAGAGATACACTAAAACCACATACTGGTGGGATGGGCTCCAATCTTCTGATGACTTCGCCCTCATAGTGAATGCACCTAATCATGAGGGAATACAAGCAGGAGTGGATAGGTTCTACAGGACCTGCAAACTGGTCGGAATCAATATGAGCAAAAAGAAATCTTACATAAATAGGACAGGAACATTTGAATTCACAAGCTTTTTCTACCGCTACGGGTTTGTAGCCAATTTCAGTATGGAGCTACCCAGTTTTGGGGTATCTGGGGTTAATGAATCGGCTGATATGAGTATTGGAGTGACAGTGATAAAGAACAACATGATAAACAATGATCTCGGCCCAGCAACTGCCCAAATGGCTCTTCAGCTATTCATTAAGGACTACAGGTACACATACCGGTGCCACAGAGGTGACACGCAAATTCAAACGAGAAGATCATTTGAGCTAAAAAGACTATGGGAGCAAACCCATTCAAAGGCGGGACTACTGATTTCAGATGGAGGACCAAATCTGTACAATATCCGAAATCTCCACATCCCGGAGGTCTGCTTGAAGTGGGAGCTAATGGATGTAGATTATCGGGGAAGATTGTGTAATCCTCTGAATCCATTTGTCAACCATAAGGGAATTGAGTCCGTAAACAGTGCCGTGGTAATGCCAGCTCATGGCCCTGCTAAGAGCATGGAGTATGATGCTGTTGCAACCACACATTCTTGGAT
			TCCCAAAAGGAACCGTTCCATTCTCAATACCAGCCAAAGGGGAATTCTCGAGGATGAACAAATGTACCAAAAATGCTGCAATCTATTCGAGAAATTTTTCCCTAGCAGTTCATACAGGAGGCCAGTTGGAATTTCCAGCATGGTGGAGGCCATGGTATCCAGGGCCAGAATTGATGCACGGATTGATTTCGAATCTGGAAGGATTAAGAAAGAAGAGTTTGCTGAGATCATGAAGATCTGTTCCACCATTGAAGAGCTCAGACGGCAAAAG---TAG
		</sequence>
		<sequence>
			<taxon idref="1004436|swine|CentralEurope|20031009|H1N1"/>
			ATGGATGTCAACCCGACTCTACTTTTCTTAAAAGTGCCAGCACAAAATGCTATAAGCACTACATTCCCTTATACTGGAGATCCTCCATATAGTCATGGAACAGGGACAGGATACACCATGGACACGGTCAACAGAACACATCAATATTCAGAAAGGGGAAGGTGGACAACAAACACAGAAACTGGAGCACCCCAGCTTAACCCGATTGATGGACCACTACCTGAGGACAATGAGCCAAGCGGGTATGCTCAAACAGACTGTGTCCTGGAGGCAATGGCTTACCTTGAGGAATCCCACCCAGGGATATTCGAAAACTCGTGTCTTGAAACAATGGAAGTTGTCCAACAAACAAGAGTGGACAAACTGACTCAAGGTCGTCAGACCTATGACTGGACATTGAATAGAAACCAACCAGCTGCAACTGCTTTGGCCAACACAATAGAGGTCTTCAGGTTGAACAGCCTAACAGCCAATGAATCGGGGAGATTAATAGATTTCCTTAAAGATGTGATGGAATCAATGGATAAAGAAGAGATGGAAATAACAACACATTTCCAAAGGAAAAGAAGAATAAGGGACAACATGACCAAGAAAATGATAACACAAAGGACAATAGGGAAGAAAAAGCAGAAACTGAACAAGAGGAGTTATCTAATAAGAGCATTGACATTAAACACAATGACAAAAGATGCAGAAAGAGGCAAGTTGAAAAGGCGTGCAATTGCAACACCAGGGATGCAGATCAGAGGGTTTGTGTACTTTGTAGAAACACTGGCTAGGAGCATCTGTGAGAAACTTGAGCAATCTGGGCTCCCAGTTGGAGGGAATGAAAAGAAAGCCAAATTGGCAAATGTTGTGAGGAAAATGATGACAAACTCACAAGATACAGAGCTCTCCTTTACAATTACTGGAGACAACACCAAATGGAATGAGAATCAAAACCCACGGGTGTTTCTGGCTATGATAACATACATCACAAGAAATCAGCCTGAATGGTTCAGAAATGTTTTAAGCATCGCCCCTATAATGTTCTCAAATAAAATGGCAAGATTAGGGAAAGGATACATGTTCGAAAGTAAGAGCATGAAGCTACGAACACAAATACCAGCAGAAATGCTAGCAGATATTGACTTGAAATACTTCAATGAATCAACAAGGAAAAAGATCGAGAAGATAAGGCCACTTCTAATAAATGGCACGGCCTCATTAAGCCCTGGAATGATGATGGGCATGTTTAACATGCTGAGCACAGTCCTAGGAGTCTCGATCCTGAACCTTGGGCAAAAGAGGTACACTAAAACCACATACTGGTGGGATGGACTCCAATCTTCTGATGACTTCGCCCTCATAGTGAATGCACCTAGTCATGAAGGAATACAAGCAGGAGTAGATAGGTTCTATAGGACCTGCAAACTGGTTGGAATCAACATGAGCAAAAAGAAATCTTACATAAATAGGACAGGAACATTTGAATTCACAAGCTTTTTCTACCGCTACGGGTTTGTAGCCAATTTCAGTATGGAGCTACCCAGTTTTGGGGTATCTGGAGTTAATGAATCGGCTGATATGAGCATCGGAGTGACAGTGATAAAGAACAACATGATAAACAATGATCTCGGGCCAGCAACTGCCCAAATGGCTCTTCAGCTATTCATTAAGGACTACAGGTATACATACCGGTGCCACAGAGGTGACACGCAAATCCAAACGAAAAGATCATTCGAGCTAAAAAGACTATGGGAGCAAACTCATTCAAAGGCAGGACTACTGATTTCAGATGGAGGTCCAAATCTGTACAATATCCGGAATCTCCACATCCCGGAAGTATGCTTGAAGTGGGAGCTGATGGATGTAGATTATCGGGGAAGATTGTGTAATCCTCTGAATCCATTTGTCAACCATAAGGGAATTGAGTCCGTAAACAGTGCTGTGGTAATGCCAGCACACGGTCCAGCTAAGAGCATGGAATATGATGCTGTTGCAACTACACATTCTTGGAC
			TCCAAAAAGGAACCGTTCCATCCTCAATACCAGCCAAAGGGGAATTCTTGAGGATGAACAAATGTACCAGAAGTGCTGCAATCTATTTGAGAAATTCTTCCCTAGCAGTTCATACAGGAGGCCAGTTGGAATTTCCAGCATGGTGGAGGCCATGGTATCTAGGGCCAGAATTGATGCACGGATTGATTTCGAGTCTGGAAGGATTAAGAAAGAAGAGTTTGCTGAGATCATGAAGATCTGTTCCACCATTGAAGAGCTCGGACGGCAAAAG---TAG
		</sequence>
		<sequence>
			<taxon idref="28425|swine|CentralEurope|20040826|H1N2"/>
			ATGGATGTCAACCCGACTCTACTTTTCTTGAAAGTGCCAGCGCAAAATGCTATAAGCACTACATTCCCTTATACTGGAGATCCTCCATATAGTCATGGAACAGGGACAGGATACACCATGGACACGGTCAACAGAACACATCAATATTCAGAAAGGGGAAGATGGACAACAAACACAGAAACCGGAGCACCCCAGCTTAACCCGATTGATGGACCATTACCTGAGGACAATGAGCCAAGCGGGTATGCTCAAACAGACTGTGTCCTGGAGGCAATGGCTTACCTTGAGGAATCCCACCCAGGGATATTCGAAAACTCGTGTCTTGAAACAATGGAAGTTGTTCAACAAACAAGAGTGGACAAACTGACTCAAGGTCGTCAGACCTATGACTGGACATTGAATAGAAACCAACCAGCTGCAACTGCTTTAGCCAACACAATAGAGGTCTTCAGGTTGAACGGTCTAACAGCCAATGAATCGGGAAGATTAATAGATTTCCTTAAGGATGTGATGGAATCAATGGATAAAGAAGAGATGGAAATAACAACACATTTCCAAAGGAAAAGAAGAATAAGGGACAACATGACCAAGAAAATGATAACACAAAGGACAATAGGAAAGAAAAAGCAGAAACTGAACAAGAGGAGTTATCTAATAAGAGCATTGACATTAAACACAATGACAAAAGATGCAGAGAGAGGCAAGTTGAAAAGGCGTGCAATTGCAACACCAGGGATGCAGATCAGAGGGTTTGTGTACTTCGTAGAAACACTGGCGAGGAGCATCTGTGAGAAACTTGAGCAATCTGGGCTCCCAGTTGGAGGGAATGAAAAGAAAGCCAAATTGGCAAATGTTGTGAGGAAAATGATGACCAACTCACAAGATACAGAGCTCTCCTTTACAATTACTGGGGACAACACCAAATGGAATGAGAATCAAAACCCACGGGTGTTTCTGGCTATGATAACATACATCACAAGAAATCAGCCTGAATGGTTCAGAAATGTTTTAAGCATCGCCCCTATAATGTTCTCAAATAAAATGGCAAGATTAGGGAAAGGATACATGTTCGAAAGTAAAAGCATGAAGCTACGAACACAAATACCATCAGAAATGCTCGCAGATATAGACTTGAAATACTTCAATGAATCAACAAGGAAAAAAATCGAGAAGATAAGGCCACTCCTAATAGATGGCACGGCCTCATTAAGCCCTGGAATGATGATGGGCATGTTCAACATGCTGAGCACAGTCCTAGGAGTCTCAATCCTGAACCTTGGGCAAAAGAGGTACACTAAAACCACATACTGGTGGGATGGGCTCCAATCTTCTGATGACTTCGCCCTCATAGTGAATGCACCTAATCATGAAGGAATACAAGCAGGAGTGGATAGGTTCTATAGGACCTGCAAACTGGTTGGAATCAACATGAGCAAAAAGAAATCTTACATAAATAGGACAGGAACATTTGAATTCACAAGCTTTTTCTACCGCTACGGGTTTGTAGCCAATTTCAGTATGGAGCTACCCAGTTTTGGGGTATCTGGAGTTAATGAATCGGCTGATATGAGCATCGGAGTGACAGTGATAAAGAACAACATGATAAACAATGATCTCGGGCCAGCAACTGCCCAAATGGCTCTTCAGCTATTCATTAAAGACTACAGGTATACATACCGGTGCCACAGAGGTGACACGCAAATCCAAACGAAAAGATCATTCGAGCTAAAAAGACTATGGGAGCAAACCCATTCAAAGGCAGGACTACTGATTTCAGATGGAGGACCAAATCTGTACAATATCCGGAATCTCCACATCCCGGAAGTATGCTTGAAGTGGGAGCTAATGGATGTAGATTATCGGGGAAGATTGTGCAATCCTCTGAATCCATTTGTCAACCATAAGGGAATTGAGTCCGTAAACAGTGCCGTGGTAATGCCAGCTCACGGTCCATCTAAGAGCATGGAGTATGATGCTGTTGCAACTACACATTCTTGGAT
			TCCCAAAAGGAACCGTTCCATCCTCAATACCAGCCAAAGGGGAATTCTTGAGGATGAACAAATGTACCAGAAGTGCTGCAATTTATTTGAGAAATTCTTCCCTAGCAGTTCATACAGGAGACCAGTTGGAATTTCTAGCATGGTGGAGGCCATGGTATCTAGGGCCAGAATTGATGCACGGATTGATTTCGAGTCTGGAAGGATTAAGAAAGAAGAGTTTGCTGAGATCATGAAGATCTGTTCCACCATTGAAGAGCTCGGACGGCAAAAG---TAG
		</sequence>
		<sequence>
			<taxon idref="1020834|swine|CentralEurope|20091117|H3N1"/>
			ATGGATGTCAACCCGACTCTACTTTTCTTAAAAGTGCCAGCACAAAATGCTATAAGCACTACATTCCCTTATACTGGAGATCCCCCATACAGTCATGGAACAGGGACAGGATACACCATGGACACGGTCAACAGAACACATCAATACTCAGAAAGAGGAAGATGGACAACAAACACAGAAACTGGAGCACCTCAGCTTAACCCGATTGATGGACCACTACCTGAGGACAATGAGCCAAGCGGGTATGCTCAAACAGACTGTGTCCTGGAGGCAATGGCTTTCCTTGAGGAATCCCACCCAGGGATATTTGAAAACTCTTGTATTGAAACGATGGAGGTTGTCCAACAAACAAGAGTGGACAAACTGACTCAAGGTCGTCAGACCTATGACTGGACATTGAATAGAAACCAACCGGCTGCAACTGCTTTGGCCAACACAATAGAGGTATTCAGGATGAACAGTCTAACAGCCAATGAGTCGGGAAGATTAATAGATTTCCTTAAGGATGTAATGGAATCAATGAATAAAGAAGAGATGGAAATAACAACACATTTCCAAAGGAAAAGAAGAATAAGGGATAACATGACCAATAAAATGATAACACAAAGGACAATAGGGAAGAAAAAGCAGAAACTGAACAAAAGGAGTTATCTAATAAGAGCATTGACATTAAACACAATGACAAAAGATGCAGAAAGAGGCAAATTGAAAAGGCGTGCAATTGCAACACCAGGAATGCAGATCAGAGGATTTGTGTACTTCGTAGAAACACTAGCGAGGAGCATCTGTGAGAAACTTGAGCAATCTGGGCTCCCAGTTGGGGGGAATGAAAAGAAAGCCAAATTAGCAAATGTTGTGAGGAAGATGATGACCAACTCACAAGATACAGAGCTTTCCTTCACAATTACTGGGGACAACACCAAATGGAATGAAAATCAAAACCCCAGGGTGTTTCTGGCGATGATAACGTACATCACAAGAAATCAACCTGAATGGTTCAGAAATGTTTTAAGCATCGCCCCTATAATGTTCTCAAACAAAATGGCAAGATTAGGGAAAGGATACATGTTCGAAAGTAAAAGCATGAAGCTACGAACACAAATACCAGCAGAAATGCTCGCATATATTGACTTGAAATACTTCAATGAATCAACAAGGAAAAAGATTGAGAAGATAAGGCCACTCCTCACAGATGGCACGGCCTCACTAAGCCCTGGAATGATGATGGGCATGTTTAACATGCTGAGCACAGTTCTAGGAGTCTCAATCCTGAACCTTGGGCAAAAGAAGTACACTAAAACCACCTACTGGTGGGATGGACTCCAATCCTCTGATGACTTCGCCCTCATAGTGAATGCACCTAATCATGAAGGAATACAAGCAGGAGTGGATAGGTTCTATAGGACCTGCAAACTGGTTGGAATCAATATGAGCAAAAAGAAATCTTACATAAATAGGACAGGAACGTTTGAATTCACAAGTTTTTTCTACCGCTATGGGTTTGTAGCCAACTTCAGTATGGAGCTGCCCAGCTTTGGGGTATCTGGAGTTAATGAATCGGCTGACATGAGCATTGGAGTGACAGTGATAAAGAACAACATGATAAACAATGATCTCGGGCCAGCAACAGCCCAAATGGCTCTTCAGTTATTCATTAAGGACTACAGGTATACATACCGATGCCACAGAGGTGACACACAGATCCAAACGAAAAGATCATTCGAGCTAAAAAAACTATGGGAGCAAACCCATTCAAAGGCAGGACTACTGGTTTCAGATGGAGGACCAAATCTGTATAATATCCGGAATCTCCACATCCCGGAAGTCTGTTTGAAATGGGAACTAATGGATGTAGATTATCGGGGAAGATTATGTAATCCTCTGAATCCGTTTGTCAGCCACAAGGAAATTGAGTCTGTAAACAATGCCGTGGTAATGCCAGCCCATGGTCCAGTCAAAAGCATGGAATATGATGCTGTTGCAACTACACATTCTTGGAT
			TCCAAAAAGGAATCGTTCCATTCTCAATACCAGCCAAAGGGGAATTCTTGAAGATGAACAAATGTACCAGAAGTGCTGCAATCTATTCGAGAAATTCTTCCCCAGCAGTTCATACAGGAGGCCAGTTGGAATTTCAAGCATGGTGGAGGCCATGGTATCTAGGGCCAGAATTGATGCACGGGTTGATTTCGAGTCTGGAAGGATTAAGAAAGAAGAATTTGCTGAGATCATGAAGATCTGTTCCACCATTGAAGAGCTCAGACGGCAAAAT---TAG
		</sequence>
		<sequence>
			<taxon idref="1014811|swine|WesternEurope|20070615|H1N2"/>
			ATGGATGTCAACCCGACTCTACTTTTCTTAAAAGTGCCAGCACAAAATGCTATAAGCACTACATTCCCTTATACTGGAGATCCCCCATATAGTCATGGAACAGGGACAGGATACACCATGGACACGGTCAACAGAACACATCAATATTCAGAAAGGGGGAGATGGACAACAAACACAGAAACTAGAGCACCCCAGCTTAACCCAATTGATGGACCACTACCTGAGGACAATGAGCCAAGCGGGTATGCTCAAACAGACTGTGTCCTGGAGGCAATGGCTTTCCTTGAGGAATCCCATCCAGGGATATTTGAAAACTCTTGTCTTGAAACGATGGAGATTGTCCAACAAACAAGAGTGGACAAACTGACTCAAGGTCGTCAGACCTATGACTGGACATTGAATAGAAACCAACCGGCTGCAACAGCTTTGGCCAACACAATAGAGGTCTTCAGGATGAACAGTCTAACAGCCAATGAATCGGGAAGATTAATAGATTTCCTTAAGGATGTGATGGAATCAATGGATAAAGAAGAAATGGAAATAACAACACATTTCCAAAGGAAAAGAAGAATAAGGGACAACATGACCAAGAAGATGGTAACACAAAGGACAATAGGAAAGAAAAAACAGAAACTGAACAAGAGAAATTATCTAATAAGAGCATTGACATTAAACACAATGACAAAAGATGCTGAAAGAGGCAAGTTGAAAAGGCGTGCAATTGCAACACCGGGGATGCAAATCAGAGGATTTGTGTACTTCGTAGAAACACTAGCGAGGAGCATCTGTGAGAAACTTGAGCAATCTGGGCTCCCAGTTGGGGGGAATGAAAAGAAAGCCAAATTGGCAAATGTTGTGAGGAAAATGATGACCAACTCACAAGATACAGAGCTTTCCTTTACAATTACTGGGGACAACACCAAATGGAATGAGAATCAAAACCCCAGGATGTTTCTGGCGATGATAACGTACATTACAAGAAATCAGCCTGAATGGTTCAGAAATGTTTTAAGCATCGCCCCTATAATGTTCTCAAACAAAATGGCAAGATTAGGAAGAGGATACATGTTCGAAAGTAAGAGCATGAAGCTACGAACACAAATACCAGCAGAAATGCTCGCATATATTGACCTGAAATATTTCAATGAATCAACAAAGAAAAAGATCGAAAAGATAAGGCCACTCCTCATAGATGGCACGGCATCACTAAGCCCTGGAATGATGATGGGCATGTTTAACATGCTGAGCACAGTTCTAGGGGTCTCAATCCTGAACCTTGGGCAAAAGAGGTACACTAAAACCACCTACTGGTGGGACGGACTCCAATCTTCTGATGACTTCGCCCTCATAGTGAATGCACCTAATCATGAAGGAATACAAGCAGGAGTGGATAGGTTCTATAGGACCTGCAAACTGGTTGGAATCAATATGAGCAAAAAGAAATCTTACATAAATAGGACAGGAACATTTGAATTCACAAGCTTTTTCTACCGCTATGGGTTTGTGGCCAACTTCAGTATGGAGCTACCCAGCTTTGGGGTATCTGGAGTTAATGAATCGGCTGACATGAGCATTGGAGTGACAGTGATAAAGAACAACATGATAAACAATGATCTCGGGCCAGCAACAGCCCAGATGGCTCTTCAGCTATTCATTAAGGACTACAGGTATACATACCGATGCCACAGAGGTGACACGCAAATCCAAACGAAAAGGTCATTCGAGCTAAAAAAACTATGGGAGCAAACCAATTCAAAGGCAGGACTACTGGTTTCAGATGGAGGACCAAATCTGTACAATATCCGGAATCTCCACATCCCGGAAGTCTGCTTGAAATGGGAGCTAATGGATGTAGATTATCGGGGAAGATTGTGTAATCCCCTGAATCCGTTCGTCAACCATAAGGGAATTGAGTCCGTAAACAGTGCCGTGGTAATGCCAGCCCATGGTCCAGCTAAAAGCATGGAATATGATGCTGTTGCAACTACACATTCTTGGAT
			TCCAAAAAGGAATCGTTCCATTCTCAATACCAGCCAAAGGGGGGTTCTTGAGGATGAACAAATGTACCAGAAGTGCTGCAATCTATTCGAGAAATTCTTCCCTAGCAGTTCATACAGGAGGCCAGTTGGGATTTCAAGCATGGTGGAGGCTATGGTATCTAGGGCCAGAATTGATGCACGGATTGATTTTGAGTCTGGAAGGATTAAGAAAGAAGAATTTGCTGAGATCATGAAGATCTGTTCCACCATTGAAGAGCTCGGACGGCAAAAG---TAG
		</sequence>
		<sequence>
			<taxon idref="1018264|swine|SouthernEurope|20120815|H1N1"/>
			ATGGATGTCAACCCGACTCTACTTTTCTTAAAAGTGCCAGCACAAAATGCTATAAGCACTACATTCCCTTATACTGGAGATCCCCCATATAGTCATGGAACTGGGACAGGATACACCATGGACACAGTCAACAGAACACATCAATACTCAGAAAGGGGAAGATGGACAACAAACACAGAAACTGGAGCACCCCAGCTTAACCCAATTGATGGACCACTACCTGAGGACAATGAGCCAAGCGGGTATGCCCAAACAGATTGTGTCCTGGAGGCAATGGCTTTTCTTGAAGAATCCCATCCAGGGATTTTTGAAAACTCTTGTCTTGAAACGATGGAAGTTGTCCAACAAACAAGAGTGGACAAACTGACTCAAGGCCGTCAGACCTATGACTGGACATTGAATAGAAACCAACCGGCTGCAACTGCCTTGGCCAACACAATAGAAGTCTTCAGGACGAACAGTCTAACAGCCAATGAATCGGGAAGATTAATAGATTTCCTTAAGGATGTGATGGAATCAATGGATAAAGAAGATATGGAAATAACAACACATTTCCAAAGGAAAAGAAGAATAAGGGACAACATGACCAAAAAAATGGTAACACAAAGGACAATAGGAAAGAAAAAACAGAAACTGAACAAGAGGAATTATCTAATAAGAGCATTGACATTAAACACGATGACAAAGGATGCAGAAAGAGGCAAATTGAAAAGGCGTGCAATTGCAACACCAGGAATGCAGATTAGAGGATTTGTGTACTTCGTAGAAGCACTGGCGAGGAGCATATGTGAGAAACTTGAGCAATCTGGGCTCCCAGTTGGGGGGAATGAGAAGAAAGCTAAATTGGCAAATGTTGTGAGGAAAATGATGACCAACTCACAAGATACAGAGCTTTCCTTTACAATTACTGGGGACAACACCAAATGGAATGAGAATCAAAACCCCAGGATGTTTCTGGCGATGATAACGTACATCACAAGAAATCAGCCTGAATGGTTCAGAAATGTCTTAAGCATCGCACCTATAATGTTCTCAAACAAAATGGCAAGATTAGGGAAAGGATACATGTTCGAAAGTAAGAGCATGAAGCTACGAACACAAATACCAGCAGAAATGCTCGCAAATATTGACTTGAAATACTTCAATGAATCAACAAGAGAAAAGATCGAGAAGATAAGGCCACTACTCATCGATGGCACGGCCTCGCTAAGTCCTGGAATGATGATGGGCATGTTTAACATGCTGAGCACAGTTTTAGGAGTTTCAATCCTGAACCTCGGACAAAAGAGGTACACTAAAACCACCTACTGGTGGGATGGACTCCAATCTTCTGATGACTTCGCCCTCATAGTGAATGCACCTAATCATGAAGGAATACAAGCTGGAGTGGATAGGTTCTATAGGACCTGCAAACTGGTCGGAATCAATATGAGCAAAAAGAAATCTTACATAAATAGGACAGGAACATTTGAATTCACAAGCTTTTTCTACCGGTATGGGTTTGTAGCCAACTTCAGTATGGAGTTACCCAGCTTTGGGGTATCTGGAGTTAATGAATCGGCTGACATGAGCATTGGAGTTACTGTGATAAAGAACAACATGGTAAACAATGATCTCGGGCCAGCGACAGCTCAAATGGCTCTTCAGCTATTCATTAAGGACTACAGGTATACATACCGATGCCACAGAGGTGACACGCAAATCCAAACGAAAAGATCATTCGAGTTAAAAAAACTATGGGAGCAAACCCATTCAAAGGCAGGACTGCTTGTTTCAGATGGGGGACCAAATCTGTACAATATCCGGAATCTCCACATTCCGGAAGTCTGCTTGAAATGGGAGCTAATGGATGTAGATTATCGGGGAAGACTGTGTAATCCTCTGAATCCGTTTGTCAACCATAAGGGAATTGAGTCTGTAAACAGTGCCGTGGTAATGCCAGCCCATGGTCCAGCTAAGAGCATGGAATATGATGCTGTTGCAACTACACATTCTTGGGT
			TCCAAAAAGGAATCGTTCCATTCTCAATACTAGCCAAAGGGGAATTCTTGAGGATGAGCAAATGTATCAGAAGTGCTGCAATCTATTTGAGAAATTCTTCCCTAGCAGTTCATACAGGAGGCCAGTTGGAATTTCAAGCATGGTGGAGGCCATGGTATCTAGGGCCAGAATTGATGCACGGATTGATTTCGAGTCTGGAAGGATTAAGAAAGAAGAATTTGCTGAGATCATGAAGATCTGTTCCACCATAGAAGAGTTCAGACGGCAAAAG---TAG
		</sequence>
		<sequence>
			<taxon idref="1023399|human|SouthernEurope|20140115|H3N2"/>
			ATGGATGTCAACCCGACTCTACTTTTCTTAAAAGTGCCAGCACAAAATGCTATAAGCACTACATTCCCTTATACTGGAGATCCCCCATATAGTCATGGAACTGGGACAGGATACACCATGGACACCGTCAACAGAACACATCAATATTCAGAAAGGGGAAGATGGACAACAAACACAGAAACTGGAGCACCTCAGCTTAACCCAATTGATGGACCACTACCTGAGGACAATGAGCCAAGCGGGTATGCTCAAACAGATTGTGTCCTGGAGGCAATGGCTTTTCTTGAGGAATCCCATCCAGGGATTTTTGAAAACTCTTGTCTTGAAACGATGGAAGTTGTCCAACAAACAAGAGTGGACAAACTGACTCAAGGTCGTCAGACTTATGACTGGACATTAAATAGAAACCAACCGGCTGCAACTGCCTTGGCCAACACAATAGAAGTCTTCAGGACGAACAGTCTAACAGCCAATGAATCGGGAAGATTAATAGATTTCCTTAAGGATGTGATGGAATCAATGGATAAAGAAGATATGGAAATAACAACACATTTCCAAAGGAAAAGAAGAATAAGGGACAACATGACCAAAAAAATGGTAACACAAAGGACAATAGGAAAGAAAAAGCAAAAGCTGAACAAGAGGAATTATCTAATAAGAGCATTGACATTAAACACAATGACAAAGGATGCAGAAAGAGGCAAATTGAAAAGGCGTGCAATTGCAACACCAGGAATGCAAATTAGAGGATTTGTGTACTTTGTAGAAGCACTGGCGAGGAGCATATGTGAGAAACTTGAGCAATCTGGACTCCCAGTTGGGGGGAACGAGAAGAAAGCTAAATTGGCAAATGTTGTGAGGAAAATGATGACCAACTCACAAGATACAGAGCTTTCCTTTACAATTACTGGGGACAACACCAAATGGAATGAGAATCAAAACCCCAGGATGTTTCTGGCGATGATAACATACATCACAAGAAATCAGCCTGAATGGTTCAGAAATGTCTTAAGCATCGCACCTATAATGTTCTCAAACAAAATGGCAAGATTAGGGAAAGGATACATGTTTGAAAGTAAGAGCATGAAGCTACGAACACAAATACCAGCAGAAATGCTCGCAGAAATTGACTTGAAATACTTCAATGAATCAACAAGAGAAAAGATCGAGAAGATAAGGCCACTACTCATCGATGGCACTGCCTCGCTAAGTCCTGGAATGATGATGGGCATGTTTAACATGCTGAGCACAGTTTTAGGAGTTTCAATCCTAAATCTCGGGCAAAAGAGGTACACTAAAACCACCTTCTGGTGGGATGGACTCCAATCTTCTGATGACTTTGCCCTCATAGTGAATGCACCTAATCATGAAGGAATACAAGCTGGAGTGGATAGGTTCTATAGGACATGCAAATTAGTCGGAATCAATATGAGCAAAAAGAAATCTTACATAAATAGGACAGGAACATTTGAATTCACAAGCTTTTTCTACCGGTATGGGTTTGTAGCCAACTTCAGTATGGAGTTACCCAGCTTTGGGGTATCTGGAGTTAATGAATCAGCTGACATGAGCATTGGAGTTACAGTGATAAAGAACAACATGATAAACAATGATCTCGGGCCAGCGACAGCTCAAATGGCTCTTCAGCTATTCATTAAGGACTACAGGTATACATACCGATGCCACAGAGGTGACACGCAAATCCAAACGAAAAGATCATTCGAGCTAAAAAAACTATGGGAGCAAACCCATTCAAAAGCAGGACTACTTGTTTCAGATGGGGGGCCAAATCTGTACAATATCCGGAATCTCCACATTCCGGAAGTCTGCTTGAAATGGGAGCTAATGGATGTAGATTATCGGGGAAGACTGTGTAATCCTCTGAATCCGTTTGTCAACCATAAAGGAATTGAGTCTGTAAACAGTGCCGTGGTAATGCCAGCCCATGGTCCGGCTAAGAGCATGGAATATGATGCTGTTGCAACTACACATTCTTGGAT
			TCCAAAAAGGAATCGTTCCATTCTCAATACTAGCCAAAGGGGAATTCTTGAGGATGAGCAAATGTATCAGAAGTGCTGCAATCTATTTGAGAAATTCTTCCCTAGCAGTTCATACAGGAGACCAGTTGGAATTTCAAGCATGGTGGAGGCCATGGTATCCAGGGCCAGAATTGATGCACGGATTGATTTCGAGTCTGGAAGGATTAAGAAAGAAGAATTTGCTGAGATCATGAAGATCTGTTCCACCATAGAAGAGTTCAGACGGCAAAAG---TAG
		</sequence>
		<sequence>
			<taxon idref="1009195|human|CentralEurope|20101021|H1N1"/>
			ATGGATATCAATCCGATTCTACTTTTCTTAAAAGTGCCAGCACAAAATGCTATAAGCACTACATTCCCTTACACTGGAGATCCCCCATACAGTCATGGAACAGGGACTGGATACACCATGGACACGGTCAACAGAACACATCAATATTCAGAAAGGGGAAAATGGACAACAAACACAGAAACTGGAGCACCCCAGCTTAACCCGATTGATGGACCACTACCTGAGGACAATGAGCCAAGCGGGTATGCTCAAACAGACTGTGTCCTAGAGGCAATGGCTTTCCTTGAGGAATCCCATCCAGGGATATTTGAAAACTCTTGTCTTGAAACGATAGAGGTTGTCCAGCAAACAAGAGTGGACAAACTGACTCAAGGTCGTCAGACCTATGACTGGACATTGAATAGAAACCAACCTGCTGCAACTGCTTTGGCCAACACAATAGAAGTCTTCAGGATGAACAGTCTAACAGCCAATGAATCGGGAAGATTAATAGATTTCCTTAAGGACGTGATGGAATCAATGGACAAAGAAGAGATGGAAATAACAACACATTTCCAAAGAAAAAGAAGAATAAGGGACAACATGACCAAGAAAATGGTAACACAAAGAACAATAGGAAAGAAGAAGCAGAAACTGAACAAGAAGAATTATCTAATAAGAGCATTGACATTAAACACAATGACAAAAGATGCAGAAAGAGGCAAGTTGAAAAGGCGTGCAATTGCAACACCAGGGATGCAGATCAGAGGATTTGTGTACTTCGTAGAAACACTGGCGAGGAGCATCTGTGAGAAACTTGAGCAATCCGGGCTCCCAGTTGGGGGGAATGAGAAGAAAGCCAAATTGGCAAATGTTGTGAGGAAAATGATGACCAACTCACAAGACACAGAGCTTTCCTTTACAATTACTGGGGACAACACCAAATGGAATGAGAATCAAAACCCTAGGATGTTTCTGGCGATGATAACGTATATCACAAGAAATCAGCCTGAATGGTTCAGAAATGTTTTAAGCATCGCCCCTATAATGTTCTCAAACAAAATGGCAAGATTAGGGAAAGGATACATGTTCGAAAGTAAGAGTATGAAGCTACGAACACAAATACCAGCAGAAATGCTCGCAGATATTGACTTGAAATACTTCAATGAGTCAACAAGGAAAAAGATCGAGAAGATAAGGCCACTCCTCATAGATGGCACGGCCTCACTGAGCCCAGGAATGATGATGGGCATGTTTAACATGCTGAGCACAGTTCTAGGAGTTTCAATCCTGAACCTCGGGCAAAAGAGGTACACTAAAACAACCTACTGGTGGGATGGACTCCAATCTTCTGATGACTTCGCCCTCATAGTGAATGCACCTAATCACGAAGGAATACAAGCAGGAGTGGATAGGTTCTACAGGACCTGCAAATTGGTTGGAATCAACATGAGCAAAAAGAAATCTTATATAAATAGGACAGGAACATTTGAATTCACAAGCTTTTTCTACCGCTATGGGTTTGTAGCCAACTTCAGTATGGAGCTACCCAGCTTTGGGGTGTCTGGAGTTAATGAATCAGCTGACATGAGCATTGGAGTGACAGTGATAAAAAACAACATGATAAACAATGATCTCGGCCCAGCAACAGCCCAAATGGCTCTTCAACTATTCATTAAGGACTACAGGTATACATACCGATGCCACAGAGGTGACACGCAAATCCAAACGAAAAGATCATTCGAGCTGAAAAAACTATGGGAGCAAACCCATTCAAAGGCAGGACTACTGGTTTCTGATGGAGGACCAAATCTTTACAATATCCGGAATCTCCACATTCCGGAAGTCTGCTTAAAATGGGAGCTAATGGATGTAGATTATCGGGGAAGATTGTGTAATCCTCTGAATCCGTTTGTCAACCATAAGGGAATTGAGTCTGTAAACAGTGCCATGGTAATGCCAGCCCATGGTCCAGCTAAAAGCATGGAATATGATGCTGTTGCAACTACACATTCTTGGGT
			TCCAAAAAGGAATCGTTCCATTCTCAATACCAGTCAAAGGGGAATTCTTGAGGATGAGCAAATGTACCAGAAGTGTTGCAATCTATTCGAGAAATTCTTCCCTAGCAGTTCATACAGGAGGCCAGTTGGAATTTCAAGCATGGTGGAGGCCATGGTATCTAGGGCCAGAATTGATGCACGGATTGATTTCGAGTCTGGAAAGATTAAGAAAGAAGAATTTGCTGAGATCATGAAGATCTGTTCCACCATTGAAGAGTTCAAACGGCAAAAG---TAG
		</sequence>
		<sequence>
			<taxon idref="1011535|swine|EastAsia|20100227|H1N2"/>
			ATGGATGTCAACCCGACTCTACTTTTCTTGAAAGTGCCAGCGCAAAATGCTATAAGCACTACATTCCCTTACACTGGAGATCCTCCATACAGCCATGGAACAGGGACAGGATACACCATGGACACGGTAAACAGAACACATCAATATTCAGAAAGGGGAAGATGGACAACAAACACGGAGACTGGAGCACCCCAGCTTAACCCGATCGATGGACCACTACCTGAGGACAATGAGCCAAGCGGGTATGCCCAAACAGACTGCGTCCTAGAGGCAATGGCTTTCCTTGAGGAATCCCACCCAGGAATATTTGAAAACTCGTGTCTTGAAACAATGGAGATTGTCCAACAGACAAGAGTGGACAAACTGACCCAAGGTCGTCAGACCTACGACTGGACATTAAATAGAAACCAACCGGCTGCAACTGCTTTGGCCAACACAATAGAGGTCTTTAGGTTGAACAGTCTAACAGCCAATGAATCGGGAAGATTGATAGATTTCCTTAAAGATGTTATGGAATCAATGGACAAAGAAGAGATGGAAATAATAACACATTTCCAAAGGAAAAGAAGAATAAGGGACAACATGACCAAGAAAATGGTAACACAAAGGACAATAGGAAAGAAAAAGCAGAAACTGAACAAGAGGAGTTATCTAATAAGAGCACTGACATTAAACACAATGACAAAAGATGCCGAAAGAGGCAAATTGAAAAGGCGTGCAATTGCAACACCAGGGATGCAGATCAGAGGGTTTGTGTACTTCGTAGAAACACTAGCGAGGAGCATTTGTGAGAAACTTGAGCAATCTGGGCTCCCAGTTGGAGGAAATGAAAAGAAAGCCAAATTGGCAAATGTTGTGAGGAAAATGATGACCAATTCACAAGATACAGAGCTCTCCTTTACGATTACTGGAGACAACACCAAATGGAATGAGAATCAAAACCCCAGGATGTTTCTGGCGATGATAACGTACATTACAAGAAATCAGCCTGAATGGTTCAGAAATGTTTTAAGCATCGCCCCTATAATGTTCTCAAACAAAGTGGCAAGATTGGGAAAAGGATACATGTTCGAAAGTAAGAGCATGAAGCTACGAACACAAATACCAGCAGAAATGCTTACAGATATTGACTTGAAATACTTCAATGAATCAACAAGGAAAAAAATTGAAAAGATAAGGCCACTCCTAATAAACGGCACAGCCTCATTAAGCCCTGGAATGATGATGGGCATGTTTAACATGCTGAGCACAGTCCTAGGAGTTTCAATCCTGAATCTTGGGCAAAAGAAATACACTAAGACCACATACTGGTGGGATGGACTCCAATCTTCTGATGACTTCGCCCTCATAGTGAATGCACCTAATCATGAGGGAATACAAGCGGGAGTGGATAGGTTTTACAGGACTTGCAAACTGGTTGGAATCAATATGAGCAAAAAGAAATCTTACATAAATAGGACAGGAACATTTGAATTCACAAGCTTTTTCTACCGCTATGGGTTTGTAGCCAATTTTAGTATGGAGCTACCCAGCTTTGGGGTGTCTGGGATTAATGAATCAGCTGATATGAGCATTGGAGTGACAGTGATAAAAAACAACATGATAAACAATGACCTCGGGCCAGCAACTGCCCAAATGGCTCTTCAGCTATTCATTAAGGACTACAGATATACATACCGGTGCCACAGAGGTGACACGCAAATCCAAACGAAAAGATCATTTGAGCTAAAAAAGCTATGGGAGCAAACCCATTCAAAAACAGGACTACTGATTTCAGATGGAGGACCAAATCTATACAATATCCGGAATCTCCACATCCCAGAAGTCTGCTTGAAGTGGGAGCTAATGGATATAGATTATCGGGGAAGATTGTGTAATCCTCTGAATCCATTTGTCAACCATAAGGGAATTGAGTCCATAAACAGTGCCGTGGTAATGCCAGCTCATGGTCCTGTTAAGAGCATGGAATATGATGCTGTTGCAACTACACATTCTTGGAT
			CCCCAAAAGGAACCGTTCCATTCTCAACACCAGCCAAAGGGGAATTCTTGAGGATGAACAAATGTACCAGAAGTGCTGCAATCTATTCGAAAAATTCTTCCCTAGCAGTTCATACAGAAGGCCAGTTGGAATTTCCAGCATGGTGGAGGCCATGGTATCTAGGGCCAGAATTGACGCACGGATTGATTTCGAGTCTGGAAGAATTAAGAAAGAAGAGTTTGCTGAGATCATGAAGATCTGTTCCACCATTGAAGAGCTCAGACGGCAAAAG---TAG
		</sequence>
		<sequence>
			<taxon idref="1026265|swine|EastAsia|20140104|H1N1"/>
			ATGGATGTCAACCCGACTCTACTTTTCTTGAAAGTGCCAGCGCAAAATGCTATAAGCACTACATTCCCTTACACTGGAGATCCTCCATACAGCCATGGAACGGGGACAGGATACACCATGGACACGGTAAACAGAACACACCAATATTCAGAAAGGGGAAGATGGACAACAAACACAGAGACTGGAGCACCTCAGCTCAACCCGATTGATGGACCACTACCTGAGGACAATGAGCCAAGTGGATATGCACAAACAGACTGTGTTCTAGAGGCTATGGCTTTTCTTGAAGAATCCCAACCAGGAATATTTGAGAATTCATGCCTTGAAACAATGGAAGTTGTTCAACAAACAAGGGTAGATAAACTAACTCAAGGCCGCCAGACTTATTATTGGACATTAAACAGAAACCAACCGGCAGCAACTGCATTGGCCAACACCATAGAAGTCTTTAGATCGAATGGCCTAACAGCTAATGAGTCAGGAAGGCTAATAGATTTCCTTAAAGATGTAATGGAATCAATGAACAAAGAGGAGATAGAGATAACAACCCACTTTCAAAGAAAAAGGACAGTAAGAGACAACATGACCAAGAAAATGGTAACACAAAGGACAATAGGAAAGAAAAAGCAGAAACTGAATAAAAGGAGTTATCTAATAAGAGCATTGACATTAAACACAATGATAAAGGATGCAGAAAGAGGCAAATTGAAAAGGCGTGCAATTGCAACACCAGGGATGCAGATCAGAGGATTTGTGTACTTCGTAGAAACACTGGCTAGGAGCATTTGTGAGAAACTTGAGCAATCTGGGCTCCCGGTTGGAGGAAATGAAAAGAAAGCCAAATTGGCAAATGTTGTGAGGAAAATGATGACCAACTCACAGGATACAGAGCTCTCATTCACAATTACGGGAGACAACACCAAATGGAATGAGAATCAAAATCCCAGGGTGTTTCTGGCAATGATAACGTACATCACAAGAAATCAGCCTGAATGGTTCAGAAATGTTTTAAGCATTGCCCCCATAATGTTCTCAAACAAAGTGGCAAGACTAGGAAAAGGATTCATGTTCGAAAGTAAGAGCATGAAGCTACGGACACAAATACGAGCAGACATGCTTGCAGATATTGACTTGAAATACTTCAATGAATCAACAAGGAAAAAAATTGAGAAGATAAGGCCACTCCTAATAGATGGCACAGCCTCATTAAGTCCTGGAATGATGATGGGCATGTTTAACATGCTTAGCACTGTCCTAGGAGTTTCAATCCTGAATCTTGGGCTAAATTGCCCTTCCAAAACTACATACTGGTGGGACGGACTCCAATCCTCCGATGACTTCGCCCTCATCGTGAATGCACCTAATCATGAGGGAATACAAGCGGGAGTGGACAGGTTCTATAGGACCTGCAAACTGGTTGGGATCAATATGAGCAAAAAGAAATCTTACATAAATAGGACAGGAACATTTGAATTCACAAGTTTTTTCTACCGCTACGGGTTTGTAGCCAATTTTAGTATGGAGCTACCCAGCTTTGGAGTGTCTGGGGTTAACGAATCGGCTGATATGAGCATTGGGGTGACAGTGATAAAGAACAACATGATAAACAATGATCTCGGGCCAGCAACTGCCCAAATGGCTCTTCAGCTATTCAATAAAGACTACAGATACACATACCGGTGCCACAGAGGTGACACGCAAATCCAAACGAAAAGATCATTTGAGCTAAAAAGGCTATGGGAGCAGACCCATTCAAAAACACGACTATTGGTTTCAGATGGAGGACCAAATCTATACAATATCCGGAATCTCCACATTCCTGAAGTTTGCTTAAAGTGGGAGCTAATGGATATAGACTATCGGGGGAGGTTGTGTAATCCTCTGAATCCATTTGTTAACCACAAGGGAATTGAGTCCGTAAACAGTGCTGTGGTAATGCCAGCTCATGGTCCAGCTAATAGCATGGAATATGATGCTGTTGCAACTACACATTCTTGGAT
			TCCCAAAAGGAACCGTTCCATTCTCAATACCAGCCAAAGGGGAATTCTTGAGGATGAACAAATGTACCAGAAGTGCTGTAATCTTATCGAAAAATTCTTCCCTAGCAGTTCATACAGGAGACCAGTTGGAATTTCCAGTATGGTGGAGGCCATGGTATCTAGGGCCAGAATTGATGCACGGATTGATTTTGAGTCTGGAAGGATTAAGAAAGAAGAATTTGCTGAGATCATGAAGATCTGTTTCACCATTGAAGAGCTCAGACGGCAAAAG---TAG
		</sequence>
		<sequence>
			<taxon idref="1025229|swine|EastAsia|20120705|H1N1"/>
			ATGGATGTCAACCCGACTCTACTTTTCTTGAAAGTGCCAGCGCAAAATGCTATAAGCACTACATTCCCTTACACTGGAGATCCTCCATACAGCCATGGAACAGGGACAGGATATACCATGGACACGGTAAACAGAACACACCAATATTCAGAAAGGGGAAGATGGACAACAAACACAGAGACTGGAGCACCTCAGCTTAACCCGATTGATGGACCACTACCTGAGGACAATGAGCCAAGCGGGTATGCTCAAACAGACTGCGTCCTGGAGGCGATGGCTTTCCTTGAGGAATCCCACCCAGGGATATTTGAAAACTCGTGTCTTGAAACAATGGAGATTGTCCAACAAACAAGAGTGGACAAACTGACCCAAGGTCGCCAGACCTATGACTGGACATTAAATAGAAACCAACCGGCTGCAACTGCCTTGGCCAATACAATAGAGGTCTTCAGGTTGAACAGCCTAACAGCCAATGAGTCAGGAAGATTGATAGATTTCCTCAAGGATGTGATGGAATCAATGGATAAAGAGGAAATGGAAATAACTACACATTTCCAAAGGAAAAGAAGAATAAGGGACAACATGACCAAGAAAATGGTAACACAAAGGACAATAGGGAAGAAAAAGCAGAAACTGAACAAAAGGAGTTATCTAATAAGAGCATTGACATTAAACACAATGACAAAGGATGCAGAAAGAGGCAAATTGAAAAGGCGTGCAATTGCAACACCAGGGATGCAGATCAGAGGGTTTGTGTACTTCGTAGAAACACTGGCGAGGAGCATCTGTGAGAAACTTGAGCAATCTGGGCTCCCAGTTGGAGGAAATGAAAAGAAAGCCAAATTGGCAAATGTTGTGAGGAAAATGATGACCAACTCACAAGATACAGAGCTCTCCTTCACAATTACTGGAGACAACACCAAATGGAATGAGAATCAAAACCCCAGGGTGTTTCTGACGATGATAACGTACATCACAAGAAATCAGCCTGAATGGTTCAGAAATGTTTTAAGCATTGCCCCTATAATGTTCTCAAACAAAGTGGCAAGACTAGGAAAAGGATACATGTTCGAAAGTAAGAGCATGAAACTACGGACACAAATACCAGCAGAAATGCTTGCAGATATTGACTTGAAATACTTCAATGAATCAACAAGGAAAAAAATTGAGAAGATAAGACCACTCCTAATAGATGGCACGGCCTCATTAAGTCCTGGAATGATGATGGGCATGTTTAACATGCTTAGCACAGTTCTAGGGGTTTCAATCCTGAATCTTGGGCAAAAGAGATACACTAAAACCACATACTGGTGGGACGGACTCCAATCTTCCGATGACTTCGCCCTTATAGTGAATGCACCTAATCATGAGGGAATACAAGCGGGAGTGAACAGGTTCTATAGGGCCTGCAAACTGGTTGGGATCAATATGAGCAAAAAGAAATCTTACATAAATAGGACAGGAACATTTGAATTCACGAGCTTTTTCTACCGCTACGGGTTTGTAGCCAATTTTAGTATGGAGCTACCCAGCTTTGGGGTGTCTGGGGTTAATGAATCGGCTGATATGAGCATTGGAGTGACAGTGATAAAGAACAACATGATAAACAATGATCTCGGGCCAGCAACTGCCCAAATGGCTCTTCAGCTATTTGTTAAGGACTACAGATATACATACCGGTGCCACAGAGGTGACACGCAAATCCAAACGAAAAGATCATTTGAGCTAAAAAGGCTATGGGAGCAAACCCGCTCAAAAACAGGACTACTGATTTCTGATGGAGGACCAAATCTATACAACATCCGGAATCTCCACATTCCGGAAGTTTGCTTGAAGTGGGAGCTAATGGATATAGACTATCGAGGGAGATTGTGTAATCCTCTGAATCCATTTGTTAACCACAAGGGAATTGAGTCCGTAAACAGTGCCGTGATAATGCCAGCTCATGGTCCAGCTAAAAGCATGGAATATGATGCTGTTGCAACTACACATTCTTGGAT
			TCCCAAAAGGAACCGGTCCATTCTCAATACCAGCCAAAGGGGAATTCTTGAGGATGAACAAATGTACCAGAAGTGCTGTAATCTATTCGAAAAATTCTTCCCTAGCAGTTCATACAGGAGGCCTGTTGGGATTTCCAGCATGGTGGAGGCCATGGTATCTAGGGCCAGAATTGATGCACGGATTGATTTCGAGTCTGGAAGGATTAAGAAAGAAGAGTTTGCTGAGATCATGAAGATCTGTTCCACCATTGAAGAGCTCAGACGGCAAAAG---TAG
		</sequence>
		<sequence>
			<taxon idref="1019500|human|EastAsia|20110104|H1N1"/>
			ATGGATGTCAACCCGACTCTACTTTTCTTGAAAGTGCCAGCGCAAAATGCTATAAGCACTACATTCCCTTACACTGGAGATCCTCCATACAGCCATGGAACAGGGACAGGATACACCATGGACACGGTGAACAGGACACACCAATATTCAGAAAGGGGAAGATGGACAACAAACACAGAGACTGGAGCACCTCAGCTTAACCCTATTGATGGACCACTACCTGAGGACAATGAGCCAAGCGGGTATGCTCAAACAGACTGCGTCCTGGAGGCAATGGCTTTCCTTGAGGAATCCCACCCAGGGATATTTGAAAACTCGTGTCTTGAAACAATGGAGATTGTCCAACAAACAAGAGTGGACAAACTGACCCAAGGCCGTCAGACCTATGACTGGACATTAAATAGAAACCAGCCGGCTGCAACTGCCTTGGCCAACACAATAGAGGTCTTCAGATTGAACAGTCTAACAGCCAATGAATCAGGAAGATTGATAGATTTCCTTAAGGATGTGATGGAATCAATGGATAAAGAAGAGATGGAAATAACAACACATTTCCAAAGGAAAAGAAGAATAAGGGACAACATAACCAAAAAAATGGTAACACAAAGGACAATAGGAAAGAAAAAGCAGAAACTAAACAAAAGGAGTTATCTAATAAGAGCATTGACATTAAACACAATGACAAAGGACGCAGAAAGAGGCAAATTGAAAAGGCGTGCAATTGCAACACCAGGGATGCAGATCAGAGGGTTTGTGTACTTCGTAGAAACACTGGCGAGGAGCATCTGTGAGAAACTTGAGCAATCTGGGCTCCCAGTTGGAGGAAATGAAAAGAAAGCCAAATTGGCAAATGTTGTGAGAAAAATGATGACCAACTCACAGGATACAGAGCTCTCCTTCACAATTACTGGAGACAACACCAAATGGAATGAGAATCAAAATCCCAGGGTGTTTCTGGCGATGATAACGTACATCACAAGAAATCAGCCTGAATGGTTCAGAAATGTTTTAAGCATTGCCCCTATAATGTTCTCAAACAAAGTGGCAAGGCTAGGGAAAGGATACATGTTCGAAAGTAAGAGCATGAAACTACGGACACAAATACCAGCAGAAATGCTTGCAGATATTGACTTGAAATACTTCAATGAATCAACAAGGAAAAAAATTGAGAAGATAAGGCCACTCCTAATAGATGGCACAGCCTCATTAAGTCCTGGAATGATGATGGGCATGTTTAACATGCTTAGCACTGTCCTAGGAGTTTCAATCCTGAATCTTGGGCAAAAGAGATACACTAAAACTACATACTGGTGGGACGGACTCCAATCCTCCGATGACTTCGCCCTCATAGTGAATGCACCTAACCATGAGGGAATACAAGCGGGAGTGAACAGATTCTATAGGACCTGCAAACTGGTTGGGATCAATATGAGTAAAAAGAAATCTTACATAAATAGGACAGGAACATTTGAATTCACAAGCTTTTTCTACCGCTACGGGTTTGTAGCCAATTTTAGTATGGAGCTACCCAGCTTTGGGGTGTCTGGGGTCAACGAATCGGCTGATATGAGCATTGGAGTGACAGTGATAAAGAACAACATGATAAACAATGATCTCGGGCCAGCAACTGCCCAAATGGCTCTTCAGCTATTCGTTAAGGACTACAGATATACATACCGGTGCCACAGAGGTGACACGCAAATCCAAACGAAAAGATCATTTGAGCTAAAAAGGCTATGGGAGCAGACCCATTCAAAAACAGGACTACTAATTTCAGATGGAGGACCAAATCTATATAATATCCGGAATCTCCACATTCCGGAAGTTTGCCTGAAGTGGGAGCTAATGGATATAGACTATCGGGGGAGATTGTGTAATCCTCTGAATCCATTTGTTAACCACAAGGGAATTGAATCCATAAACAGTGCCGTGGTAATGCCAGCTCATGGTCCAGCTAAGAGTATGGAATATGATGCTGTTGCAACTACACATTCTTGGAT
			TCCCAAAAGGAACCGTTCCATTCTCAATACCAGCCAGAGGGGAATTCTTGAGGATGAACAAATGTACCAGAAGTGCTGTAATCTATTTGAAAAATTCTTCCCTAGCAGTTCATACAGGAGGCCAGTTGGAATTTCCAGCATGGTGGAGGCCATGGTATCTAGGGCCAGAATTGATGCACGGATTGATTTCGAGTCTGGAAGGATTAAGAAAGAAGAGTTTGCTGAGATCATGAAGACCTGTTCCACCATTGAAGAGCTCAGACGGCAAAAG---TAG
		</sequence>
		<sequence>
			<taxon idref="1021595|swine|SoutheastAsia|20120213|H1N1"/>
			ATGGATGTCAACCCGACTCTACTTTTCTTGAAAGTGCCAGCACAAAATGCTATAAGCACTACGTTCCCTTATACTGGAGATCCTCCATACAGTCATGGAACAGGAACAGGATACACCATGGACACGATCAACAGGACACATCAATATTCAGAAAAGGGAAAGTGGACAACAAACACAGAGACTGGGGCACCCCAGCTTAATCCGATTGATGGACCACTACCTGAGGACAATGAACCAAGCGGATATGCACAAACAGACTGTGTCCTGGAGGCAATGGCTTTCCTTGAGGAATCCCACCCAGGAATATTTGACAACTCGTGCCTTGAAACGATGGAGATTGTGCAACAAACAAGAGTGGACAAATTGACTCAAGGTCGTCAGACCTATGACTGGACGTTAAATAGAAACCAACCGGCAGCAACTGCTTTGGCCAACACCATAGAGGTCTTCAGGTCGAACAGTCTAACAGCTAATGAATCGGGGAGACTAATAGATTTCCTTAAGGATGTGATGGAATCAATGGATAAAGAGGAGATGGAAATAACAACACATTTCCAAAGAAAAAGAAGGGTAAGGGACAACATGACCAAGAAAATGGTGACGCAAAGAACAATAGGGAAGAAGAAACAGAGGCTGAACAAGAGGAGTTATCTGATAAGAGCATTGACATTGAACACAATGACAAAGGATGCAGAAAGAGGCAAATTGAAAAGGCGTGCAATTGCAACACCAGGGATGCAAATCAGAGGGTTTGTGTACTGTGTAGAAACATTGGCGAGGAGCATATGTGAAAAACTAGAGCAATCTGGGCTTCCAGTTGGAGGAAATGAGAAGAAAGCCAAATTGGCGAACGTTGTGAGAAAAATGATGGCTAACTCACAAGATACAGAAATCTCCTTTACAATTACTGGAGACAACACCAAATGGAATGAGAATCAAAACCCTCGGGTGTTTCTGGCGATGATAACGTACATCACAAGAAACCAGCCTGAATGGTTCAGAAATATCTTAAGCATCGCTCCCGTAATGTTCTCAAACAAAATGGCAAGATTAGGGAAAGGGTACATGTTTGAAAGTAAGAGCATGAAGCTGCGGACACAAATACCAGCAGATATACTCGCAGACATTGACTTGAGATATTTCAATGACTCAACAAGAAAGAAAATTGAGAAGATAAAGCCACTCCTAATAGATGGCACAGCCTCATTGAGCCCTGGAATGATGATGGGCATGTTCAACATGCTGAGCACAGTCTTAGGAGTCTCAATCTTGAATCTTGGGCAAAAAAGATACACTAGAACCACGTATTGGTGGGATGGACTCCAATCTTCAGATGACTTCGCCCTCATAGTGAATGCACCCACTCATGAGGGAATACAAGCAGGAGTGGATAGATTTTATAGGACCTGCAAGCTGGTTGGAATCAATATGAGCAAAAAGAAATCTTACATAAATAGAACAGGGACATTTGAATTCACAAGCTTTTTCTACCGTTATGGATTTGTTGCCAATTTCAGTATGGAGCTACCCAGTTTTGGGGTATCTGGGGTTAATGAATCAGCTGATATGAGCATTGGAGTGACGGTGATAAAGAACAACATGATAAACAATGATCTTGGGCCAGCAACTGCCCAAATGGCTCTTCAGCTATTCATCAAAGACTACAGATACACATATCGGTGCCACAGAGGTGACACACAAATCCAGACAAGAAGATCATTTGAGCTGAAGAAGCTATGGGATCAAACCCATTCAAGGGCAGGACTATTGGTTTCGGATGGAGGACCAAATTTATACAATATCCGGAACCTACACATTCCGGAAGTCTGCCTGAAATGGGAGCTAATGGATGAAGATTATAGAGGTAGGTTGTGTAATCCTCTGAACCCATTCGTTAACCACAAGGAAATCGAGTCTGTAAACAATGCCGTGGTAATGCCAGCTCATGGTCCAGCCAAGAGCATGGAATATGATGCTGTTGCAACCACACACTCTTGGAT
			TCCTAAAAGGAATCGTTCCATTCTCAATACCAGCCAAAGGGGAATTCTTGAGGATGAACAAATGTACCAGAAGTGCTGCAATCTATTCGAGAAATTCTTCCCTAGCAGTTCATACAGGAGGCCAGTTGGGATTTCCAGCATGGTGGAGGCCATGGTATCTAGGGCCAGGATTGATGCACGGATTGATTTTGAGTCTGGAAGAATCAAGAAAGAAGAGTTTGCTGAGATCATGAAGATCTGTTCCACCATTGAAGAGCTCAGACGGCAGAGT---TAG
		</sequence>
		<sequence>
			<taxon idref="24517|avian_waterfowl|CentralEurope|19790615|H7N7"/>
			ATGGATGTCAATCCGACTTTACTTTTCTTGAAGGTGCCAGCGCAAAATGCCATAAGTACTACATTCCCTTATACTGGGGATCCTCCATACAGCCATGGAACAGGAACAGGATACACCATGGACACAGTCAACAGAACCCATCAATATTCAGAAAAAGGGAAATGGACAACAAACACGGAGACTGGAGCGCCCCAACTCAACCCGATTGATGGACCACTACCTGAGGACAATGAGCCAAGCGGATATGCGCAAACGGACTGTGTCTTGGAAGCAATGGCTTTCCTTGAAGAATCCCACCCAGGGATCTTTGAAAACTCATGTCTTGAAACGATGGAAGTTGTTCAGCAAACAAGAGTGGACAAACTGACCCAAGGTCGCCAGACCTATGACTGGACATTAAACAGAAACCAACCGGCTGCAACTGCTTTGGCCAACACTATAGAGGTCTTCAGATCGAACGGTCTAACAGCTAATGAATCAGGAAGGCTAATAGATTTCCTCAAGGATGTGATGGAATCAATGGATAAAGAAGAAATGGAAATAACAACACATTTCCAAAGAAAAAGAAGAGTGAGAGACAACATGACCAAGAAAATGGTCACACAAAGAACAATAGGGAAGAAGAAGCAGAGATTGAACAAGAGGAGCTACTTAATAAGAGCACTGACATTGAACACAATGACAAAAGATGCAGAAAGAGGCAAATTGAAGAGGCGGGCAATTGCAACACCCGGGATGCAGATCAGAGGGTTCGTGTACTTTGTCGAAACACTTGCAAGGAGCATCTGTGAGAAACTTGAACAGTCTGGACTCCCAGTAGGAGGGAATGAGAAGAAGGCTAAATTGGCAAATGTTGTGAGAAAGATGATGACTAACTCACAAGATACAGAGCTCTCATTTACAATTACTGGAGACAACACCAAATGGAATGAGAACCAAAATCCTCGGATGTTTCTGGCAATGATAACATACATTACGAGAAACCAACCTGAATGGTTTAGGAATGTCTTGAGCGTTGCCCCTATAATGTTCTCAAACAAAATGGCAAGATTAGGAAAAGGATACATGTTCGAAAGTAAGAGCATGAAGCTACGGACACAAATGCCAGCAGAAATGCTTGCAAATATTGACCTGAAATACTTCAACGAATCAACGAGGAAGAAAATCGAGAAAATAAGACCTCTCCTAATAGATGGCACAGCCTCATTAAGTCCTGGAATGATGATGGGCATGTTCAACATGCTGAGTACAGTCTTAGGAGTCTCAATACTGAATCTCGGGCAAAAGAGGTACACCAAGACCACATACTGGTGGGATGGACTCCAATCCTCTGATGACTTTGCCCTCATAGTGAATGCACCGAATCATGAGGGAATACAAGCAGGAGTGGATAGGTTCTATAGGACCTGCAAACTAGTTGGGATCAATATGAGCAAAAAGAAGTCTTATATAAATAGAACAGGAACATTTGAATTCACGAGCTTTTTCTACCGCTATGGATTTGTAGCCAACTTCAGTATGGAACTGCCCAGCTTTGGAGTGTCTGGGATTAATGAGTCGGCAGATATGAGCATTGGAGTGACAGTGATAAAGAACAATATGATAAACAACGACCTTGGACCAGCAACAGCCCAAATGGCTCTTCAGTTATTCATCAAGGACTACAGATACACATATCGATGCCACAGGGGTGACACGCAAATACAGACGAGGAGATCATTCGAGCTGAAGAAGCTGTGGGAGCAGACCCGTTCAAAAGCAGGACTGTTGGTTTCAGATGGAGGACCAAACCTATACAACATCCGGAATCTTCACATCCCAGAGGTCTGCTTGAAATGGGAACTAATGGATGAAGATTATCAGGGCAGACTGTGTAATCCCCTGAATCCGTTTGTCAGCCATAAGGAAATTGAGTCAGTAAACAATGCTGTAGTAATGCCAGCCCATGGTCCTGCCAAGAGTATGGAATATGATGCTGTTGCAACCACACACTCCTGGAT
			TCCTAAGAGGAACCGTTCCATTCTCAATACCAGCCAAAGGGGAATTCTTGAGGATGAACAGATGTACCAGAAGTGCTGCAATCTATTCGAGAAATTCTTCCCTAGCAGCTCCTACAGGAGACCAGTTGGAATTTCCAGCATGGTGGAGGCCATGGTGTCTAGGGCCCGAATTGATGCACGGATTGACTTCGAATCTGGAAGGATTAAGAAAGAGGAGTTTGCTGAGATCATGAAGATCTGTTCCACCATTGAAGAGCTCAGACGGCAAAAACAGTGA
		</sequence>
		<sequence>
			<taxon idref="1000875|avian_domesticbirds|EastAsia|19970615|H5N1"/>
			ATGGATGTCAATCCGACTTTACTCTTCCTGAAAGTGCCAGCGCAAAATGCTATAAGTACTACATTCCCTTATACTGGAGATCCTCCATACAGCCATGGGACAGGAACAGGATACACCATGGACACAGTTAACAGAACACATCAATATTCAGAAAAAGGGAAGTGGACAACAAACACGGAAACTGGAGCACCCCAACTCAACCCGATTGATGGACCACTACCTGAAGACAATGAGCCAAGCGGATATGCACAAACAGATTGTGTTTTGGAAGCAATGGCTTTCCTTGAGGAATCCCACCCAGGGATCTTTGAAAACTCGTGTCTTGAGACAATGGAAGTTGTTCAGCAAACAAGAGTGGACAAACTGACCCAAGGTCGCCAGACCTATGACTGGACATTAAACAGAAACCAGCCGGCTGCAACTGCTTTGGCCAACACTATAGAGGTCTTCAGATCGAACGGTCTAACAGCTAATGAATCGGGGAGGCTAATAGATTTCCTCAAGGATGTGATGGAATCAATGGATAAAGAAGAAATGGAAATAACAACACACTTCCAAAGAAAAAGAAGAGTAAGAGACAACATGACCAAGAAAATGGTCACACAAAGAACAATAGGGAAGAAGAAGCAGAGATTGAACAAGAGGAACTACTTGATAAGAGCATTGACATTAAACACAATGACAAAAGATGCAGAAAGAGGCAAGTTGAAGAGGCGGGCAATTGCAACGCCCGGGATGCAGATCAGAGGGTTCGTGTACTTTGTTGAAACACTAGCGAGGAGCATCTGTGAGAAACTGGAGCAATCTGGGCTCCCAGTCGGAGGGAATGAGAAGAAGGCTAAATTGGCAAATGTTGTGAGAAAGATGATGACTAACTCACAAGACACAGAGCTCTCCTTTACAATTACTGGAGACAACACCAAATGGAATGAGAATCAAAATCCTCGGATGTTTCTGACAATGATAACATACATCACAAGAAACCAACCTGAATGGTTTAGAAATGTCTTGAGCATTGCCCCTATAATGTTCTCAAACAAAATGGCAAGGTTAGGAAAAGGATACATGTTCGAAAGCAAGAGCATGAAGCTACGGACACAAATACCAGCAGAAATGCTTGCAAATATTGACCTGAAATACTTCAACGAATCAACGAGAAAGAAAATCGAAAAGATAAGACCTCTCTTAATAGATGGCACAGCCTCATTGAGTCCTGGAATGATGATGGGCATGTTTAACATGCTGAGTACAATCTTAGGAGTCTCAATCCTGAATCTTGGGCAAAAGAGATACACCAAAACCACATACTGGTGGGATGGACTCCAATCCTCTGATGATTTCGCCCTTATAGTGAATGCACCGAATCATGAGGGAATACAAGCAGGAGTGGATAGATTCTATAGGACCTGCAAACTGGTTGGAATCAATATGAGCAAAAAGAAGTCTTACATAAATAGGACAGGAACATTTGAATTCACGAGCTTTTTCTACCGCTATGGATTTGTAGCCAACTTCAGCATGGAGCTGCCCAGCTTCGGAGTATCTGGGATCAATGAATCGGCTGACATGAGCATTGGAGTGACAGTGATAAAGAACAATATGATAAACAACGACCTTGGACCAGCAACAGCCCAAATGGCCCTTCAGCTATTCATCAAGGACTACAGATACACATATCGATGCCACAGGGGTGACACGCAAATCCAAACGAGGAGATCATTCGAACTGAAGAAACTGTGGGAGCAGACCCGTTCAAAGGCAGGACTGTTGGTTTCGGATGGAGGACCAAACCTATACAATATCCGGAATCTCCACATCCCAGAGGTCTGCTTGAAGTGGGAACTAATGGATGAAGATTATCAAGGTAGGTTGTGTAATCCCCTGAATCCGTTTGTCAGCCATAAGGAGATTGAGTCCGTAAACAACGCTGTGGTAATGCCAGCCCATGGTCCAGCCAAGAGCATGGAGTATGATGCTGTTGCAACTACACACTCCTGGAT
			TCCCAAGAGAAACCGTTCCATTCTCAATACCAGCCAAAGGGGAATTCTTGAGGATGAACAGATGTATCAGAAGTGCTGCAATCTATTCGAGAAATTCTTCCCTAGTAGTTCATACAGGAGACCAGTTGGAATTTCCAGCATGGTGGAGGCCATGGTGTCCAGGGCCCGAATTGACGCACGAATTGACTTCGAATCTGGAAGGATTAAGAAAGAAGAGTTTGCTGAGATCATGAAGATCTGTTCCACCATTGAAGAGCTCAGACGGCAAAAACAGTGA
		</sequence>
		<sequence>
			<taxon idref="1015563|avian_domesticbirds|WesternEurope|19630615|H7N3"/>
			ATGGATGTCAATCCGACTTTACTTTTCTTGAAAGTGCCAGCGCAAAATGCCATAAGTACTACATTCCCTTATACTGGAGATCCTCCATACAGCCATGGAACAGGAACAGGATACACCATGGACACAGTTAACAGAACACATCAATATTCAGAAAAGGGAAAGTGGACAACAAATACGGAAACTGGAGCACCCCAACTCAACCCGATTGATGGACCACTACCTGAGGACAATGAGCCAAGCGGGTATGCACAAACAGACTGCGTTTTGGAAGCAATGGCTTTCCTTGAAGAATCCCACCCAGGAATCTTTGAAAACTCGTGTCTTGAAACGATGGAAGTCGTTCAGCAAACAAGAGTGGACAAACTGACCCAAGGTCGCCAGACCTATGACTGGACATTAAACAGAAATCAGCCGGCTGCAACTGCTTTGGCCAACACTATAGAAGTCTTCAGATCGAACGGTCTAACAGCTAATGAGTCGGGGAGGTTAATAGATTTCCTCAAGGATGTGATGGAATCAATGGACAAAGAAGAAATGGAAATAACAACACATTTCCAAAGAAAAAGAAGAGTAAGAGACAACATGACCAAGAAAATGATCACACAAAGAACAATAGGGAAGAAGAAGCAGAGATTAAACAAGAGGAGCTACTTGATAAGAGCATTGACGTTGAACACAATGACAAAAGATGCAGAAAGAGGCAAATTGAAGAGGCGGGCAATTGCAACACCTGGGATGCAGATCAGAGGATTCGTGTACTTTGTCGAAACGCTGGCAAGGAGCATCTGTGAGAAACTTGAACAATCTGGGCTCCCAGTTGGAGGGAATGAGAAGAAGGCTAAACTGGCAAATGTTGTGAGAAAGATGATGACTAACTCACAAGACACAGAGCTCTCCTTCACAATTACTGGAGACAATACCAAATGGAATGAGAATCAAAATCCTCGGATGTTTCTGGCAATGATAACATATATTACAAGAAATCAACCTGAATGGTTTAGGAACGTCCTGAGCATTGCCCCTATAATGTTTTCAAACAAAATGGCAAGACTAGGGAAAGGATACATGTTCGAAAGTAAGAGCATGAAGCTCCGAACACAAATACCAGCAGAAATGCTCGCAAATATTGATCTGAAATACTTCAACGAATCAACGAGAAAGAAAATCGAGAAAATAAGACCTCTCCTAATAGATGGCACAGCCTCATTGAGTCCTGGAATGATGATGGGTATGTTCAACATGCTGAGCACAGTCTTGGGGGTCTCAATCTTGAATCTTGGGCAAAAGAGGTATACCAAGACCACATACTGGTGGGATGGACTTCAATCCTCTGATGACTTCGCCCTCATAGTGAATGCACCAAATCATGAGGGAATACAAGCAGGAGTGGATAGGTTCTATAGGACCTGCAAACTAGTTGGAATCAACATGAGCAAAAAGAAGTCTTACATAAACAGAACAGGAACATTTGAGTTCACGAGTTTTTTCTACCGCTATGGATTTGTAGCCAACTTCAGTATGGAGCTGCCCAGTTTTGGAGTGTCTGGGATTAATGAATCGGCTGATATGAGCATTGGAGTGACTGTGATAAAGAACAATATGATAAACAACGACCTTGGACCAGCAACAGCCCAAATGGCTCTTCAGCTATTCATCAAGGACTACAGATACACATATCGATGCCACAGGGGCGACACGCAAATCCAAACGAGGAGATCATTCGAGCTAAAGAAGCTGTGGGAGCAGACCCATTCAAAGGCAGGATTGTTGGTTTCAGATGGAGGACCAAACCTATATAATATCCGGAATCTCCACATTCCAGAGGTCTGCTTGAAGTGGGAACTAATGGATGAAGATTATCAGGGAAGGCTGTGTAACCCCCTGAATCCGTTTGTCAGTCATAAGGAGATTGAGTCAGTAAACAATGCTGTGGTGATGCCAGCCCATGGTCCAGCCAAGAGCATGGAATATGATGCTGTTGCAACTACACACTCCTGGAT
			CCCTAAGAGGAACCGTTCCATCCTCAATACCAGCCAAAGGGGAATTCTTGAGGATGAACAGATGTATCAGAAATGCTGCAATCTATTCGAGAAATTCTTCCCTAGCAGTTCATACAGGAGACCAGTTGGAATTTCCAGTATGGTGGAGGCCATGGTGTCTAGGGCCCGGATTGATGCACGAATTGACTTCGAATCTGGGAGGATTAAGAAAGAAGAGTTTGCTGAGATCATGAAGATCTGTTCCACCATTGAAGAACTCAGACGGCAAAAA---TAG
		</sequence>
		<sequence>
			<taxon idref="1001166|avian_shorebirds|Oceania|19840615|H4N8"/>
			ATGGATGTCAATCCGACTTTACTCTTCTTGAAAGTACCAGCACAAAATGCTATAAGTACTACATTCCCTTATACTGGAGATCCTCCATACAGCCATGGAACAGGAACAGGATACACCATGGATACAGTCAACAGAACACACCAATATTCAGAAAAGGGAAAGTGGACAACAAACACGGAAACTGGAGCACCACAGCTCAATCCAATTGATGGACCATTACCTGAAGACAATGAGCCAAGTGGGTATGCACAGACAGATTGTGTTTTGGAAGCAATGGCCTTCCTTGAGGAATCCCACCCAGGGATCTTTGAAAACTCGTGTCTTGAAACGATGGAAGTCGTTCAGCAAACAAGAGTGGACAAACTGACCCAGGGTCGCCAGACTTATGATTGGACATTAAACAGAAATCAGCCAGCTGCGACTGCTTTGGCCAACACTATAGAAGTCTTCAGATCGAACGGTTTGACGGCTAATGAATCAGGGAGGTTGATAGATTTTCTCAAAGACGTGATGGAGTCAATGGATAAGAATGAAATGGAAATAACAACACATTTCCAGAGAAAGAGAAGAGTTAGGGACAACATGACCAAGAAAATGGTCACACAAAGAACAATAGGGAAGAAAAAACAAAAGCTTAACAAGAGGAGCTACCTGATAAGAGCATTGACATTGAACACAATGACAAAGGATGCAGAAAGAGGCAAGCTGAAAAGGCGGGCAATTGCAACACCTGGGATGCAGATCAGAGGATTTGTGTACTTTGTCGAAATATTGGCGAGGAGCATTTGTGAAAAACTTGAACAATCTGGGCTCCCAGTAGGAGGAAATGAGAAGAAGGCTAAGCTGGCAAATGTTGTAAGAAAGATGATGACTAATTCACAAGACACTGAGCTCTCTTTCACAATCACTGGGGACAACACCAAATGGAATGAGAATCAAAATCCCCGGATGTTTCTGGCAATGATAACATACATCACAAGGAACCAACCTGAATGGTTCAGAAATGTCTTAAGCATTGCCCCTATAATGTTCTCAAACAAGATGGCAAGATTAGGAAAAGGGTACATGTTCGAGAGTAAGAGCATGAAGCTTCGGACACAAATACCAGCAGAAATGCTCGCAAGTATCGATCTGAAATACTTTAACGAATCAACGAGAAAGAAAATTGAGAAAATAAGACCTCTCTTAATAGATGGAACAGCCTCATTGAGCCCTGGGATGATGATGGGCATGTTCAACATGTTAAGTACGGTATTGGGGGTCTCAATATTGAACCTTGGGCAAAAGAGATACACCAAGACCACATACTGGTGGGATGGACTACAATCCTCTGATGACTTTGCTCTCATAGTGAATGCACCAAATCATGAGGGAATCCAAGCAGGAGTGGATAGGTTCTATAGGACCTGCAAACTAGTTGGAATCAATATGAGTAAGAAGAAGTCTTACATAAATAGGACTGGAACATTTGAATTCACGAGCTTTTTCTACCGTTATGGATTTGTAGCCAATTTCAGCATGGAGCTGCCCAGCTTTGGAGTGTCTGGAATCAATGAATCGGCTGATATGAGCATTGGAGTGACAATAATAAAGAACAATATGATAAACAACGACCTCGGACCAGCAACAGCTCAAATGGCTCTTCAGCTATTTATCAAGGATTACAGATACACATACCGATGCCACAGGGGTGACACGCAAATTCAAACGAGAAGATCATTTGAGCTTAAGAAATTATGGGAGCAAACCCGCTCAAAGGCAGGGCTGTTGGTCTCAGATGGGGGACCGAACCTATACAATATTCGGAACCTCCATATTCCAGAAGTCTGCCTGAAATGGGAACTAATGGATGAAGACTATCAGGGCCGGCTGTGTAATCCCCTGAATCCATTTGTCAGTCACAAGGAGATTGAGTCCGTAAATAATGCTGTGGTAATGCCAGCTCATGGTCCAGCCAAGAGCATGGAATATGATGCTGTTGCAACTACACACTCTTGGAT
			TCCCAAGAGGAACCGTTCCATTCTCAATACCAGCCAAAGGGGAATTCTCGAGGATGAACAGATGTATCAGAAGTGTTGCAATTTATTCGAAAAATTCTTCCCCAGCAGTTCATACAGGAGACCAGTTGGAATTTCCAGTATGGTGGAGGCCATGGTATCTAGGGCCCGGATTGATGCACGAATTGACTTCGAGTCTGGAAGGATCAGGAAAGAAGAGTTCTCTGAGATCATGAAGATCTGTTCCACCATTGAAGAGCTTAGACGGCAAAAA---TAG
		</sequence>
		<sequence>
			<taxon idref="1001351|avian_shorebirds|Oceania|19830615|H3N8"/>
			ATGGATGTCAATCCGACTTTACTCTTCTTGAAAGTACCAGCACAAAATGCTATAAGTACTACATTCCCTTATACTGGAGATCCTCCATACAGCCATGGAACAGGAACAGGATACACCATGGATACAGTCAACAGAACACACCAATATTCAGAAAAGGGAAAGTGGACAACAAACACGGAAACTGGAGCACCACAGCTCAATCCAATTGATGGACCATTACCTGAAGACAATGAGCCAAGTGGGTATGCACAGACAGATTGTGTTTTGGAAGCAATGGCCTTCCTTGAGGAATCCCACCCAGGGATCTTTGAAAACTCGTGTCTTGAAACGATGGAAGTCGTTCAGCAAACAAGAGTGGACAAACTGACCCAGGGTCGCCAGACTTATGATTGGACATTAAACAGAAATCAGCCAGCTGCGACTGCTTTGGCCAACACTATAGAAGTCTTCAGATCGAACGGTTTGACGGCTAATGAATCAGGGAGGTTGATAGATTTTCTCAAAGACGTGATGGAGTCAATGGATAAGAATGAAATGGAAATAACAACACATTTCCAGAGAAAGAGAAGAGTTAGGGACAACATGACCAAGAAAATGGTCACACAAAGAACAATAGGGAAGAAAAAACAAAAGCTTAACAAGAGGAGCTACCTGATAAGAGCATTGACATTGAACACAATGACAAAGGATGCAGAAAGAGGCAAGCTGAAAAGGCGGGCAATTGCAACACCTGGGATGCAGATCAGAGGATTTGTGTACTTTGTCGAAATATTGGCGAGGAGCATTTGTGATAAACTTGAACAATCTGGGCTCCCAGTAGGAGGAAATGAGAAGAAGGCTAAGCTGGCAAATGTTGTAAGAAAGATGATGACTAATTCACAAGACACTGAGCTCTCTTTCACAATCACTGGGGACAACACCAAATGGAATGAGAATCAAAATCCCCGGATGTTTCTGGCAATGATAACATACATCACAAGGAACCAACCTGAATGGTTCAGAAATGTCTTAAGCATTGCCCCTATAATGTTCTCAAACAAGATGGCAAGATTAGGAAAAGGGTACATGTTCGAGAGTAAGAGCATGAAGCTTCGGACACAAATACCAGCAGAAATGCTCGCAAGTATCGATCTGAAATACTTTAACGAATCAACGAGAAAGAAAATTGAGAAAATAAGACCTCTCTTAATAGATGGAACAGCCTCATTGAGCCCTGGGATGATGATGGGCATGTTCAACATGTTAAGTACGGTATTGGGGGTCTCAATATTGAACCTTGGGCAAAAGAGATACACCAAGACCACATACTGGTGGGATGGACTACAATCCTCTGATGACTTTGCTCTCATAGTGAATGCACCAAATCATGAGGGAATCCAAGCAGGAGTGGATAGGTTCTATAGGACCTGCAAACTAGTTGGAATCAATATGAGTAAGAAGAAGTCTTACATAAATAGGACTGGAACATTTGAATTCACGAGCTTTTTCTACCGTTATGGATTTGTAGCCAATTTCAGCATGGAGCTGCCCAGCTTTGGAGTGTCTGGAATCAATGAATCGGCTGATATGAGCATTGGAGTGACAGTAATAAAGAACAATATGATAAACAACGACCTCGGACCAGCAACAGCTCAAATGGCTCTTCAGCTATTTATCAAGGATTACAGATACACATACCGATGCCACAGGGGTGACACGCAAATTCAAACGAGAAGATCATTTGAGCTTAAGAAATTATGGGAGCAAACCCGCTCAAAGGCAGGGCTGTTGGTCTCAGATGGGGGACCGAACCTATACAATATTCGGAACCTCCATATTCCAGAAGTCTGCCTGAAATGGGAACTAATGGATGAAGACTATCAGGGCCGGCTGTGTAATCCCCTGAATCCATTTGTCAGTCACAAGGAGATTGAGTCCGTAAATAATGCTGTGGTAATGCCAGCTCATGGTCCAGCCAAGAGCATGGAATATGATGCTGTTGCAACTACACACTCTTGGAT
			TCCCAAGAGGAACCGTTCCATTCTCAATACCAGCCAGAGGGGAATTCTCGAGGATGAACAGATGTATCAGAAGTGTTGCAATTTATTCGAAAAATTCTTCCCCAGCAGTTCATACAGGAGACCAGTTGGAATTTCCAGTATGGTGGAGGCCATGGTATCTAGGGCCCGGATTGATGCACGAATTGACTTCGAGTCTGGAAGGATCAGGAAAGAAGAGTTCTCTGAGATCATGAAGATCTGTTCCACCATTGAAGAGCTTAGACGGCAAAAA---TAG
		</sequence>
		<sequence>
			<taxon idref="1001352|avian_shorebirds|Oceania|19840615|H3N8"/>
[truncated: 1,374,690 more chars]
