# Supplementary material for: Ecological dynamics of influenza A viruses: cross-species transmission and global migration
Source: Sci Rep. 2016 Nov 9;6:36839. doi: 10.1038/srep36839 (PMC5101809; doi:10.1038/srep36839)
Supplement: Supplementary File 12 [file srep36839-s13.xml]

<?xml version="1.0" standalone="yes"?>

<!-- Generated by BEAUTi v1.8.2                                              -->
<!--       by Alexei J. Drummond, Andrew Rambaut and Marc A. Suchard         -->
<!--       Department of Computer Science, University of Auckland and        -->
<!--       Institute of Evolutionary Biology, University of Edinburgh        -->
<!--       David Geffen School of Medicine, University of California, Los Angeles-->
<!--       http://beast.bio.ed.ac.uk/                                        -->
<beast>

	<!-- The list of taxa to be analysed (can also include dates/ages).          -->
	<!-- ntax=664                                                                -->
	<taxa id="taxa">
		<taxon id="1020378|others|MidwestSouthAmerican|20100615|H18N11">
			<date value="2010.4520547945206" direction="forwards" units="years"/>
			<attr name="host">
				others
			</attr>
		</taxon>
		<taxon id="1001552|others|NorthAmerica|19660615|H7N7">
			<date value="1966.4520547945206" direction="forwards" units="years"/>
			<attr name="host">
				others
			</attr>
		</taxon>
		<taxon id="1010115|others|CentralEurope|19560611|H7N7">
			<date value="1956.4426229508197" direction="forwards" units="years"/>
			<attr name="host">
				others
			</attr>
		</taxon>
		<taxon id="1012983|avian_waterfowl|SouthernSouthAmerica|20070615|H9N2">
			<date value="2007.4520547945206" direction="forwards" units="years"/>
			<attr name="host">
				avian_waterfowl
			</attr>
		</taxon>
		<taxon id="1011093|avian_waterfowl|SouthernSouthAmerica|20100629|H6N2">
			<date value="2010.490410958904" direction="forwards" units="years"/>
			<attr name="host">
				avian_waterfowl
			</attr>
		</taxon>
		<taxon id="1011094|avian_waterfowl|SouthernSouthAmerica|20070513|H6N8">
			<date value="2007.3616438356164" direction="forwards" units="years"/>
			<attr name="host">
				avian_waterfowl
			</attr>
		</taxon>
		<taxon id="1007529|avian_waterfowl|SouthernSouthAmerica|20070515|H6N8">
			<date value="2007.3671232876711" direction="forwards" units="years"/>
			<attr name="host">
				avian_waterfowl
			</attr>
		</taxon>
		<taxon id="24459|avian_domesticbirds|CentralEurope|19490615|H10N7">
			<date value="1949.4520547945206" direction="forwards" units="years"/>
			<attr name="host">
				avian_domesticbirds
			</attr>
		</taxon>
		<taxon id="24523|avian_domesticbirds|WesternEurope|19590615|H5N1">
			<date value="1959.4520547945206" direction="forwards" units="years"/>
			<attr name="host">
				avian_domesticbirds
			</attr>
		</taxon>
		<taxon id="22431|avian_domesticbirds|SouthernEurope|19650615|H10N8">
			<date value="1965.4520547945206" direction="forwards" units="years"/>
			<attr name="host">
				avian_domesticbirds
			</attr>
		</taxon>
		<taxon id="1010116|avian_shorebirds|Oceania|19720611|H10N8">
			<date value="1972.4426229508197" direction="forwards" units="years"/>
			<attr name="host">
				avian_shorebirds
			</attr>
		</taxon>
		<taxon id="1000449|avian_domesticbirds|EastAsia|20020615|H7N2">
			<date value="2002.4520547945206" direction="forwards" units="years"/>
			<attr name="host">
				avian_domesticbirds
			</attr>
		</taxon>
		<taxon id="1011409|swine|SouthernEurope|19940615|H1N1">
			<date value="1994.4520547945206" direction="forwards" units="years"/>
			<attr name="host">
				swine
			</attr>
		</taxon>
		<taxon id="28547|swine|WesternEurope|20000317|H1N1">
			<date value="2000.207650273224" direction="forwards" units="years"/>
			<attr name="host">
				swine
			</attr>
		</taxon>
		<taxon id="1014757|swine|WesternEurope|20071106|H1N1">
			<date value="2007.8465753424657" direction="forwards" units="years"/>
			<attr name="host">
				swine
			</attr>
		</taxon>
		<taxon id="1018834|swine|NorthernEurope|20120221|H1N2">
			<date value="2012.139344262295" direction="forwards" units="years"/>
			<attr name="host">
				swine
			</attr>
		</taxon>
		<taxon id="1001943|swine|SoutheastAsia|20050615|H3N2">
			<date value="2005.4520547945206" direction="forwards" units="years"/>
			<attr name="host">
				swine
			</attr>
		</taxon>
		<taxon id="1012649|swine|SoutheastAsia|20090715|H3N2">
			<date value="2009.5342465753424" direction="forwards" units="years"/>
			<attr name="host">
				swine
			</attr>
		</taxon>
		<taxon id="1003266|swine|SoutheastAsia|20040615|H1N1">
			<date value="2004.4535519125684" direction="forwards" units="years"/>
			<attr name="host">
				swine
			</attr>
		</taxon>
		<taxon id="1002077|swine|SoutheastAsia|20030615|H1N1">
			<date value="2003.4520547945206" direction="forwards" units="years"/>
			<attr name="host">
				swine
			</attr>
		</taxon>
		<taxon id="1019149|swine|SoutheastAsia|20090115|H1N1">
			<date value="2009.0383561643835" direction="forwards" units="years"/>
			<attr name="host">
				swine
			</attr>
		</taxon>
		<taxon id="1021595|swine|SoutheastAsia|20120213|H1N1">
			<date value="2012.1174863387978" direction="forwards" units="years"/>
			<attr name="host">
				swine
			</attr>
		</taxon>
		<taxon id="1014606|swine|SoutheastAsia|20080115|H1N1">
			<date value="2008.0382513661202" direction="forwards" units="years"/>
			<attr name="host">
				swine
			</attr>
		</taxon>
		<taxon id="1012647|swine|SoutheastAsia|20091115|H1N1">
			<date value="2009.8712328767124" direction="forwards" units="years"/>
			<attr name="host">
				swine
			</attr>
		</taxon>
		<taxon id="1014814|swine|WesternEurope|20020615|H1N2">
			<date value="2002.4520547945206" direction="forwards" units="years"/>
			<attr name="host">
				swine
			</attr>
		</taxon>
		<taxon id="28427|swine|CentralEurope|20030307|H3N2">
			<date value="2003.1780821917807" direction="forwards" units="years"/>
			<attr name="host">
				swine
			</attr>
		</taxon>
		<taxon id="26229|swine|SouthernEurope|20020615|H3N2">
			<date value="2002.4520547945206" direction="forwards" units="years"/>
			<attr name="host">
				swine
			</attr>
		</taxon>
		<taxon id="1014817|swine|SouthernEurope|20030615|H1N1">
			<date value="2003.4520547945206" direction="forwards" units="years"/>
			<attr name="host">
				swine
			</attr>
		</taxon>
		<taxon id="23393|swine|SouthernEurope|20030615|H1N1">
			<date value="2003.4520547945206" direction="forwards" units="years"/>
			<attr name="host">
				swine
			</attr>
		</taxon>
		<taxon id="1018264|swine|SouthernEurope|20120815|H1N1">
			<date value="2012.620218579235" direction="forwards" units="years"/>
			<attr name="host">
				swine
			</attr>
		</taxon>
		<taxon id="1023399|human|SouthernEurope|20140115|H3N2">
			<date value="2014.0383561643835" direction="forwards" units="years"/>
			<attr name="host">
				human
			</attr>
		</taxon>
		<taxon id="1011535|swine|EastAsia|20100227|H1N2">
			<date value="2010.1561643835616" direction="forwards" units="years"/>
			<attr name="host">
				swine
			</attr>
		</taxon>
		<taxon id="1026265|swine|EastAsia|20140104|H1N1">
			<date value="2014.0082191780823" direction="forwards" units="years"/>
			<attr name="host">
				swine
			</attr>
		</taxon>
		<taxon id="1025229|swine|EastAsia|20120705|H1N1">
			<date value="2012.5081967213114" direction="forwards" units="years"/>
			<attr name="host">
				swine
			</attr>
		</taxon>
		<taxon id="1019500|human|EastAsia|20110104|H1N1">
			<date value="2011.0082191780823" direction="forwards" units="years"/>
			<attr name="host">
				human
			</attr>
		</taxon>
		<taxon id="1014809|swine|WesternEurope|19950615|H1N1">
			<date value="1995.4520547945206" direction="forwards" units="years"/>
			<attr name="host">
				swine
			</attr>
		</taxon>
		<taxon id="1015563|avian_domesticbirds|WesternEurope|19630615|H7N3">
			<date value="1963.4520547945206" direction="forwards" units="years"/>
			<attr name="host">
				avian_domesticbirds
			</attr>
		</taxon>
		<taxon id="22387|avian_waterfowl|EastAsia|19770615|H5N3">
			<date value="1977.4520547945206" direction="forwards" units="years"/>
			<attr name="host">
				avian_waterfowl
			</attr>
		</taxon>
		<taxon id="1001167|avian_waterfowl|Oceania|20020615|H4N8">
			<date value="2002.4520547945206" direction="forwards" units="years"/>
			<attr name="host">
				avian_waterfowl
			</attr>
		</taxon>
		<taxon id="1008823|avian_waterfowl|EastAsia|20071215|H9N2">
			<date value="2007.9534246575342" direction="forwards" units="years"/>
			<attr name="host">
				avian_waterfowl
			</attr>
		</taxon>
		<taxon id="1013954|avian_waterfowl|EastAsia|19970913|H9N2">
			<date value="1997.6986301369864" direction="forwards" units="years"/>
			<attr name="host">
				avian_waterfowl
			</attr>
		</taxon>
		<taxon id="1014157|avian_domesticbirds|EastAsia|20080102|H9N2">
			<date value="2008.0027322404371" direction="forwards" units="years"/>
			<attr name="host">
				avian_domesticbirds
			</attr>
		</taxon>
		<taxon id="1000131|avian_domesticbirds|EastAsia|20010615|H9N2">
			<date value="2001.4520547945206" direction="forwards" units="years"/>
			<attr name="host">
				avian_domesticbirds
			</attr>
		</taxon>
		<taxon id="1002166|swine|EastAsia|20040615|H9N2">
			<date value="2004.4535519125684" direction="forwards" units="years"/>
			<attr name="host">
				swine
			</attr>
		</taxon>
		<taxon id="1004844|avian_landbirds|NorthAmerica|19920615|H7N1">
			<date value="1992.4535519125684" direction="forwards" units="years"/>
			<attr name="host">
				avian_landbirds
			</attr>
		</taxon>
		<taxon id="1018998|avian_domesticbirds|EastAsia|20100615|H9N2">
			<date value="2010.4520547945206" direction="forwards" units="years"/>
			<attr name="host">
				avian_domesticbirds
			</attr>
		</taxon>
		<taxon id="1000775|swine|EastAsia|20050615|H9N2">
			<date value="2005.4520547945206" direction="forwards" units="years"/>
			<attr name="host">
				swine
			</attr>
		</taxon>
		<taxon id="1001691|avian_unknown|EastAsia|20060615|H9N2">
			<date value="2006.4520547945206" direction="forwards" units="years"/>
			<attr name="host">
				avian_unknown
			</attr>
		</taxon>
		<taxon id="1016710|avian_domesticbirds|EastAsia|20121117|H9N2">
			<date value="2012.877049180328" direction="forwards" units="years"/>
			<attr name="host">
				avian_domesticbirds
			</attr>
		</taxon>
		<taxon id="1026330|avian_waterfowl|EastAsia|20110320|H9N2">
			<date value="2011.213698630137" direction="forwards" units="years"/>
			<attr name="host">
				avian_waterfowl
			</attr>
		</taxon>
		<taxon id="1026332|avian_domesticbirds|EastAsia|20100320|H9N2">
			<date value="2010.213698630137" direction="forwards" units="years"/>
			<attr name="host">
				avian_domesticbirds
			</attr>
		</taxon>
		<taxon id="1014161|avian_domesticbirds|EastAsia|20111129|H6N2">
			<date value="2011.9095890410958" direction="forwards" units="years"/>
			<attr name="host">
				avian_domesticbirds
			</attr>
		</taxon>
		<taxon id="1012518|avian_domesticbirds|NorthAfrica|20100615|H5N1">
			<date value="2010.4520547945206" direction="forwards" units="years"/>
			<attr name="host">
				avian_domesticbirds
			</attr>
		</taxon>
		<taxon id="1024929|avian_waterfowl|EastAsia|20131214|H3N2">
			<date value="2013.9506849315069" direction="forwards" units="years"/>
			<attr name="host">
				avian_waterfowl
			</attr>
		</taxon>
		<taxon id="1025585|others|EastAsia|20131220|H5N6">
			<date value="2013.9671232876713" direction="forwards" units="years"/>
			<attr name="host">
				others
			</attr>
		</taxon>
		<taxon id="1021617|avian_landbirds|NorthAmerica|19940222|H7N1">
			<date value="1994.1424657534246" direction="forwards" units="years"/>
			<attr name="host">
				avian_landbirds
			</attr>
		</taxon>
		<taxon id="1004245|avian_waterfowl|EastAsia|19970615|H5N1">
			<date value="1997.4520547945206" direction="forwards" units="years"/>
			<attr name="host">
				avian_waterfowl
			</attr>
		</taxon>
		<taxon id="15617|avian_waterfowl|EastAsia|19960615|H5N1">
			<date value="1996.4535519125684" direction="forwards" units="years"/>
			<attr name="host">
				avian_waterfowl
			</attr>
		</taxon>
		<taxon id="1001692|avian_domesticbirds|EastAsia|20050615|H9N2">
			<date value="2005.4520547945206" direction="forwards" units="years"/>
			<attr name="host">
				avian_domesticbirds
			</attr>
		</taxon>
		<taxon id="1000516|human|EastAsia|20060615|H5N1">
			<date value="2006.4520547945206" direction="forwards" units="years"/>
			<attr name="host">
				human
			</attr>
		</taxon>
		<taxon id="1011423|avian_waterfowl|EastAsia|20110115|H1N2">
			<date value="2011.0383561643835" direction="forwards" units="years"/>
			<attr name="host">
				avian_waterfowl
			</attr>
		</taxon>
		<taxon id="1011539|avian_waterfowl|EastAsia|20110215|H5N1">
			<date value="2011.123287671233" direction="forwards" units="years"/>
			<attr name="host">
				avian_waterfowl
			</attr>
		</taxon>
		<taxon id="1026270|avian_waterfowl|EastAsia|20130426|H3N2">
			<date value="2013.3150684931506" direction="forwards" units="years"/>
			<attr name="host">
				avian_waterfowl
			</attr>
		</taxon>
		<taxon id="1024928|avian_waterfowl|EastAsia|20131214|H3N2">
			<date value="2013.9506849315069" direction="forwards" units="years"/>
			<attr name="host">
				avian_waterfowl
			</attr>
		</taxon>
		<taxon id="26801|avian_domesticbirds|SouthernEurope|19980615|H5N9">
			<date value="1998.4520547945206" direction="forwards" units="years"/>
			<attr name="host">
				avian_domesticbirds
			</attr>
		</taxon>
		<taxon id="1019115|avian_waterfowl|EastAsia|19970615|H9N2">
			<date value="1997.4520547945206" direction="forwards" units="years"/>
			<attr name="host">
				avian_waterfowl
			</attr>
		</taxon>
		<taxon id="1012054|avian_waterfowl|EastAsia|20050415|H6N1">
			<date value="2005.2849315068493" direction="forwards" units="years"/>
			<attr name="host">
				avian_waterfowl
			</attr>
		</taxon>
		<taxon id="1018430|avian_domesticbirds|EastAsia|20120105|H5N2">
			<date value="2012.0109289617487" direction="forwards" units="years"/>
			<attr name="host">
				avian_domesticbirds
			</attr>
		</taxon>
		<taxon id="1021678|avian_domesticbirds|EastAsia|20130322|H5N2">
			<date value="2013.2191780821918" direction="forwards" units="years"/>
			<attr name="host">
				avian_domesticbirds
			</attr>
		</taxon>
		<taxon id="1021668|avian_domesticbirds|EastAsia|20121206|H5N2">
			<date value="2012.9289617486338" direction="forwards" units="years"/>
			<attr name="host">
				avian_domesticbirds
			</attr>
		</taxon>
		<taxon id="1018431|avian_domesticbirds|EastAsia|20120215|H5N2">
			<date value="2012.122950819672" direction="forwards" units="years"/>
			<attr name="host">
				avian_domesticbirds
			</attr>
		</taxon>
		<taxon id="1021673|avian_domesticbirds|EastAsia|20130129|H5N2">
			<date value="2013.0767123287671" direction="forwards" units="years"/>
			<attr name="host">
				avian_domesticbirds
			</attr>
		</taxon>
		<taxon id="1009814|avian_waterfowl|SouthAfrica|20080615|H6N2">
			<date value="2008.4535519125684" direction="forwards" units="years"/>
			<attr name="host">
				avian_waterfowl
			</attr>
		</taxon>
		<taxon id="1015807|avian_landbirds|SouthAfrica|20110916|H1N2">
			<date value="2011.7068493150684" direction="forwards" units="years"/>
			<attr name="host">
				avian_landbirds
			</attr>
		</taxon>
		<taxon id="1021765|avian_waterfowl|NorthernEurope|20051102|H4N6">
			<date value="2005.835616438356" direction="forwards" units="years"/>
			<attr name="host">
				avian_waterfowl
			</attr>
		</taxon>
		<taxon id="22363|avian_waterfowl|EastAsia|19921201|H3N8">
			<date value="1992.9153005464482" direction="forwards" units="years"/>
			<attr name="host">
				avian_waterfowl
			</attr>
		</taxon>
		<taxon id="1004857|others|EastAsia|20020615|H5N1">
			<date value="2002.4520547945206" direction="forwards" units="years"/>
			<attr name="host">
				others
			</attr>
		</taxon>
		<taxon id="1001743|avian_waterfowl|EastAsia|20030615|H5N1">
			<date value="2003.4520547945206" direction="forwards" units="years"/>
			<attr name="host">
				avian_waterfowl
			</attr>
		</taxon>
		<taxon id="1007153|avian_waterfowl|EastAsia|20010615|H6N2">
			<date value="2001.4520547945206" direction="forwards" units="years"/>
			<attr name="host">
				avian_waterfowl
			</attr>
		</taxon>
		<taxon id="1019075|avian_waterfowl|EastAsia|20070615|H11N9">
			<date value="2007.4520547945206" direction="forwards" units="years"/>
			<attr name="host">
				avian_waterfowl
			</attr>
		</taxon>
		<taxon id="1026209|avian_landbirds|EastAsia|20140122|H5N8">
			<date value="2014.0575342465754" direction="forwards" units="years"/>
			<attr name="host">
				avian_landbirds
			</attr>
		</taxon>
		<taxon id="1024856|avian_waterfowl|EastAsia|20090515|H3N8">
			<date value="2009.3671232876711" direction="forwards" units="years"/>
			<attr name="host">
				avian_waterfowl
			</attr>
		</taxon>
		<taxon id="1024842|others|EastAsia|20130310|H3N2">
			<date value="2013.186301369863" direction="forwards" units="years"/>
			<attr name="host">
				others
			</attr>
		</taxon>
		<taxon id="1018456|avian_waterfowl|EastAsia|20111113|H11N9">
			<date value="2011.8657534246574" direction="forwards" units="years"/>
			<attr name="host">
				avian_waterfowl
			</attr>
		</taxon>
		<taxon id="1001268|avian_waterfowl|EastAsia|20040615|H5N1">
			<date value="2004.4535519125684" direction="forwards" units="years"/>
			<attr name="host">
				avian_waterfowl
			</attr>
		</taxon>
		<taxon id="27769|avian_waterfowl|EastAsia|20010615|H5N1">
			<date value="2001.4520547945206" direction="forwards" units="years"/>
			<attr name="host">
				avian_waterfowl
			</attr>
		</taxon>
		<taxon id="1010270|avian_landbirds|EastAsia|20030416|H5N1">
			<date value="2003.2876712328766" direction="forwards" units="years"/>
			<attr name="host">
				avian_landbirds
			</attr>
		</taxon>
		<taxon id="1001081|avian_waterfowl|EastAsia|20020615|H5N1">
			<date value="2002.4520547945206" direction="forwards" units="years"/>
			<attr name="host">
				avian_waterfowl
			</attr>
		</taxon>
		<taxon id="1000710|swine|EastAsia|20040615|H5N1">
			<date value="2004.4535519125684" direction="forwards" units="years"/>
			<attr name="host">
				swine
			</attr>
		</taxon>
		<taxon id="1000295|avian_domesticbirds|EastAsia|20040615|H5N1">
			<date value="2004.4535519125684" direction="forwards" units="years"/>
			<attr name="host">
				avian_domesticbirds
			</attr>
		</taxon>
		<taxon id="1000630|avian_waterfowl|EastAsia|20040615|H5N1">
			<date value="2004.4535519125684" direction="forwards" units="years"/>
			<attr name="host">
				avian_waterfowl
			</attr>
		</taxon>
		<taxon id="1000454|avian_waterfowl|EastAsia|20040615|H5N1">
			<date value="2004.4535519125684" direction="forwards" units="years"/>
			<attr name="host">
				avian_waterfowl
			</attr>
		</taxon>
		<taxon id="1015468|avian_waterfowl|SoutheastAsia|20070615|H5N1">
			<date value="2007.4520547945206" direction="forwards" units="years"/>
			<attr name="host">
				avian_waterfowl
			</attr>
		</taxon>
		<taxon id="1008550|avian_domesticbirds|SoutheastAsia|20070615|H5N1">
			<date value="2007.4520547945206" direction="forwards" units="years"/>
			<attr name="host">
				avian_domesticbirds
			</attr>
		</taxon>
		<taxon id="1014858|avian_domesticbirds|EastAsia|20101215|H5N2">
			<date value="2010.9534246575342" direction="forwards" units="years"/>
			<attr name="host">
				avian_domesticbirds
			</attr>
		</taxon>
		<taxon id="1020857|avian_domesticbirds|EastAsia|20111215|H5N1">
			<date value="2011.9534246575342" direction="forwards" units="years"/>
			<attr name="host">
				avian_domesticbirds
			</attr>
		</taxon>
		<taxon id="1019107|avian_waterfowl|SoutheastAsia|20130605|H5N1">
			<date value="2013.4246575342465" direction="forwards" units="years"/>
			<attr name="host">
				avian_waterfowl
			</attr>
		</taxon>
		<taxon id="1026381|avian_waterfowl|SoutheastAsia|20140712|H5N1">
			<date value="2014.5260273972603" direction="forwards" units="years"/>
			<attr name="host">
				avian_waterfowl
			</attr>
		</taxon>
		<taxon id="1026171|human|SoutheastAsia|20130206|H5N1">
			<date value="2013.0986301369862" direction="forwards" units="years"/>
			<attr name="host">
				human
			</attr>
		</taxon>
		<taxon id="1020935|avian_waterfowl|SouthAsia|20130214|H5N1">
			<date value="2013.1205479452055" direction="forwards" units="years"/>
			<attr name="host">
				avian_waterfowl
			</attr>
		</taxon>
		<taxon id="1021714|avian_domesticbirds|SouthAsia|20120118|H5N1">
			<date value="2012.0464480874316" direction="forwards" units="years"/>
			<attr name="host">
				avian_domesticbirds
			</attr>
		</taxon>
		<taxon id="1007840|avian_domesticbirds|EastAsia|20080615|H5N1">
			<date value="2008.4535519125684" direction="forwards" units="years"/>
			<attr name="host">
				avian_domesticbirds
			</attr>
		</taxon>
		<taxon id="1012517|avian_domesticbirds|NorthAfrica|20100615|H5N1">
			<date value="2010.4520547945206" direction="forwards" units="years"/>
			<attr name="host">
				avian_domesticbirds
			</attr>
		</taxon>
		<taxon id="1021399|avian_domesticbirds|NorthAfrica|20121007|H5N1">
			<date value="2012.7650273224044" direction="forwards" units="years"/>
			<attr name="host">
				avian_domesticbirds
			</attr>
		</taxon>
		<taxon id="1021400|avian_waterfowl|NorthAfrica|20121007|H5N1">
			<date value="2012.7650273224044" direction="forwards" units="years"/>
			<attr name="host">
				avian_waterfowl
			</attr>
		</taxon>
		<taxon id="1020974|avian_domesticbirds|NorthAfrica|20130131|H5N1">
			<date value="2013.0821917808219" direction="forwards" units="years"/>
			<attr name="host">
				avian_domesticbirds
			</attr>
		</taxon>
		<taxon id="1007837|avian_landbirds|EastAsia|20060615|H5N1">
			<date value="2006.4520547945206" direction="forwards" units="years"/>
			<attr name="host">
				avian_landbirds
			</attr>
		</taxon>
		<taxon id="1007800|human|EastAsia|20050615|H5N1">
			<date value="2005.4520547945206" direction="forwards" units="years"/>
			<attr name="host">
				human
			</attr>
		</taxon>
		<taxon id="1014960|avian_waterfowl|EastAsia|20100328|H5N5">
			<date value="2010.2356164383561" direction="forwards" units="years"/>
			<attr name="host">
				avian_waterfowl
			</attr>
		</taxon>
		<taxon id="1002063|others|EastAsia|20050615|H5N1">
			<date value="2005.4520547945206" direction="forwards" units="years"/>
			<attr name="host">
				others
			</attr>
		</taxon>
		<taxon id="1001160|human|EastAsia|20030615|H5N1">
			<date value="2003.4520547945206" direction="forwards" units="years"/>
			<attr name="host">
				human
			</attr>
		</taxon>
		<taxon id="1019506|avian_domesticbirds|EastAsia|20120413|H5N1">
			<date value="2012.2814207650274" direction="forwards" units="years"/>
			<attr name="host">
				avian_domesticbirds
			</attr>
		</taxon>
		<taxon id="1012986|human|SoutheastAsia|20040615|H5N1">
			<date value="2004.4535519125684" direction="forwards" units="years"/>
			<attr name="host">
				human
			</attr>
		</taxon>
		<taxon id="1018259|avian_domesticbirds|SoutheastAsia|20120607|H5N1">
			<date value="2012.431693989071" direction="forwards" units="years"/>
			<attr name="host">
				avian_domesticbirds
			</attr>
		</taxon>
		<taxon id="1004190|avian_domesticbirds|SoutheastAsia|20080615|H5N1">
			<date value="2008.4535519125684" direction="forwards" units="years"/>
			<attr name="host">
				avian_domesticbirds
			</attr>
		</taxon>
		<taxon id="1002099|avian_waterfowl|EastAsia|20050615|H5N1">
			<date value="2005.4520547945206" direction="forwards" units="years"/>
			<attr name="host">
				avian_waterfowl
			</attr>
		</taxon>
		<taxon id="1001265|avian_waterfowl|EastAsia|20030615|H5N1">
			<date value="2003.4520547945206" direction="forwards" units="years"/>
			<attr name="host">
				avian_waterfowl
			</attr>
		</taxon>
		<taxon id="1018432|avian_waterfowl|SoutheastAsia|20130107|H5N1">
			<date value="2013.0164383561644" direction="forwards" units="years"/>
			<attr name="host">
				avian_waterfowl
			</attr>
		</taxon>
		<taxon id="1012924|avian_waterfowl|EastAsia|20071215|H6N6">
			<date value="2007.9534246575342" direction="forwards" units="years"/>
			<attr name="host">
				avian_waterfowl
			</attr>
		</taxon>
		<taxon id="1000972|avian_shorebirds|Oceania|20040615|H4N8">
			<date value="2004.4535519125684" direction="forwards" units="years"/>
			<attr name="host">
				avian_shorebirds
			</attr>
		</taxon>
		<taxon id="1009129|avian_shorebirds|EastAsia|20060726|H4N8">
			<date value="2006.5643835616438" direction="forwards" units="years"/>
			<attr name="host">
				avian_shorebirds
			</attr>
		</taxon>
		<taxon id="1003995|avian_waterfowl|Oceania|20040615|H4N6">
			<date value="2004.4535519125684" direction="forwards" units="years"/>
			<attr name="host">
				avian_waterfowl
			</attr>
		</taxon>
		<taxon id="1008949|avian_waterfowl|Oceania|20050615|H6N9">
			<date value="2005.4520547945206" direction="forwards" units="years"/>
			<attr name="host">
				avian_waterfowl
			</attr>
		</taxon>
		<taxon id="26823|avian_landbirds|Oceania|19971208|H7N4">
			<date value="1997.9342465753425" direction="forwards" units="years"/>
			<attr name="host">
				avian_landbirds
			</attr>
		</taxon>
		<taxon id="26821|avian_domesticbirds|Oceania|19971127|H7N4">
			<date value="1997.9041095890411" direction="forwards" units="years"/>
			<attr name="host">
				avian_domesticbirds
			</attr>
		</taxon>
		<taxon id="22397|avian_waterfowl|EastAsia|19791010|H9N2">
			<date value="1979.772602739726" direction="forwards" units="years"/>
			<attr name="host">
				avian_waterfowl
			</attr>
		</taxon>
		<taxon id="1008198|swine|EastAsia|20010615|H11N6">
			<date value="2001.4520547945206" direction="forwards" units="years"/>
			<attr name="host">
				swine
			</attr>
		</taxon>
		<taxon id="1023747|avian_shorebirds|NorthAmerica|19760615|H1N9">
			<date value="1976.4535519125684" direction="forwards" units="years"/>
			<attr name="host">
				avian_shorebirds
			</attr>
		</taxon>
		<taxon id="1003996|avian_waterfowl|CentralEurope|19560611|H4N6">
			<date value="1956.4426229508197" direction="forwards" units="years"/>
			<attr name="host">
				avian_waterfowl
			</attr>
		</taxon>
		<taxon id="24511|avian_shorebirds|SouthAfrica|19610615|H5N3">
			<date value="1961.4520547945206" direction="forwards" units="years"/>
			<attr name="host">
				avian_shorebirds
			</attr>
		</taxon>
		<taxon id="22409|avian_waterfowl|Oceania|19790101|H4N6">
			<date value="1979.0" direction="forwards" units="years"/>
			<attr name="host">
				avian_waterfowl
			</attr>
		</taxon>
		<taxon id="1000785|avian_landbirds|Oceania|19790615|H6N2">
			<date value="1979.4520547945206" direction="forwards" units="years"/>
			<attr name="host">
				avian_landbirds
			</attr>
		</taxon>
		<taxon id="22421|avian_shorebirds|Oceania|19830615|H15N9">
			<date value="1983.4520547945206" direction="forwards" units="years"/>
			<attr name="host">
				avian_shorebirds
			</attr>
		</taxon>
		<taxon id="22411|avian_waterfowl|Oceania|19800615|H1N1">
			<date value="1980.4535519125684" direction="forwards" units="years"/>
			<attr name="host">
				avian_waterfowl
			</attr>
		</taxon>
		<taxon id="22393|avian_waterfowl|EastAsia|19770615|H6N2">
			<date value="1977.4520547945206" direction="forwards" units="years"/>
			<attr name="host">
				avian_waterfowl
			</attr>
		</taxon>
		<taxon id="22377|avian_waterfowl|EastAsia|19780615|H2N2">
			<date value="1978.4520547945206" direction="forwards" units="years"/>
			<attr name="host">
				avian_waterfowl
			</attr>
		</taxon>
		<taxon id="1000875|avian_domesticbirds|EastAsia|19970615|H5N1">
			<date value="1997.4520547945206" direction="forwards" units="years"/>
			<attr name="host">
				avian_domesticbirds
			</attr>
		</taxon>
		<taxon id="1015546|avian_waterfowl|EasternEurope|19630615|H3N8">
			<date value="1963.4520547945206" direction="forwards" units="years"/>
			<attr name="host">
				avian_waterfowl
			</attr>
		</taxon>
		<taxon id="1023623|avian_shorebirds|NorthAmerica|19760615|H1N2">
			<date value="1976.4535519125684" direction="forwards" units="years"/>
			<attr name="host">
				avian_shorebirds
			</attr>
		</taxon>
		<taxon id="1023637|avian_shorebirds|NorthAmerica|19760615|H1N2">
			<date value="1976.4535519125684" direction="forwards" units="years"/>
			<attr name="host">
				avian_shorebirds
			</attr>
		</taxon>
		<taxon id="1023649|avian_shorebirds|NorthAmerica|19760615|H1N6">
			<date value="1976.4535519125684" direction="forwards" units="years"/>
			<attr name="host">
				avian_shorebirds
			</attr>
		</taxon>
		<taxon id="1001276|avian_waterfowl|EasternEurope|19980615|H13N6">
			<date value="1998.4520547945206" direction="forwards" units="years"/>
			<attr name="host">
				avian_waterfowl
			</attr>
		</taxon>
		<taxon id="22157|avian_shorebirds|NorthAmerica|20040517|H13N9">
			<date value="2004.3743169398906" direction="forwards" units="years"/>
			<attr name="host">
				avian_shorebirds
			</attr>
		</taxon>
		<taxon id="1005192|avian_shorebirds|EastAsia|20070828|H13N6">
			<date value="2007.654794520548" direction="forwards" units="years"/>
			<attr name="host">
				avian_shorebirds
			</attr>
		</taxon>
		<taxon id="1019439|avian_shorebirds|NorthernEurope|20111016|H16N3">
			<date value="2011.7890410958903" direction="forwards" units="years"/>
			<attr name="host">
				avian_shorebirds
			</attr>
		</taxon>
		<taxon id="1022256|avian_shorebirds|NorthAmerica|20130709|H16N3">
			<date value="2013.517808219178" direction="forwards" units="years"/>
			<attr name="host">
				avian_shorebirds
			</attr>
		</taxon>
		<taxon id="1025407|others|NorthAmerica|19841015|H13N2">
			<date value="1984.7868852459017" direction="forwards" units="years"/>
			<attr name="host">
				others
			</attr>
		</taxon>
		<taxon id="1017953|avian_shorebirds|NorthAmerica|20000601|H16N3">
			<date value="2000.4153005464482" direction="forwards" units="years"/>
			<attr name="host">
				avian_shorebirds
			</attr>
		</taxon>
		<taxon id="22391|avian_domesticbirds|EastAsia|19770615|H6N1">
			<date value="1977.4520547945206" direction="forwards" units="years"/>
			<attr name="host">
				avian_domesticbirds
			</attr>
		</taxon>
		<taxon id="1024618|avian_waterfowl|NorthernEurope|20021212|H7N9">
			<date value="2002.945205479452" direction="forwards" units="years"/>
			<attr name="host">
				avian_waterfowl
			</attr>
		</taxon>
		<taxon id="1018810|avian_landbirds|NorthAmerica|19910221|H5N2">
			<date value="1991.1397260273973" direction="forwards" units="years"/>
			<attr name="host">
				avian_landbirds
			</attr>
		</taxon>
		<taxon id="24525|avian_domesticbirds|WesternEurope|19830615|H5N8">
			<date value="1983.4520547945206" direction="forwards" units="years"/>
			<attr name="host">
				avian_domesticbirds
			</attr>
		</taxon>
		<taxon id="26471|avian_domesticbirds|SouthernEurope|19800615|H5N2">
			<date value="1980.4535519125684" direction="forwards" units="years"/>
			<attr name="host">
				avian_domesticbirds
			</attr>
		</taxon>
		<taxon id="1013458|avian_waterfowl|CentralEurope|19830615|H2N2">
			<date value="1983.4520547945206" direction="forwards" units="years"/>
			<attr name="host">
				avian_waterfowl
			</attr>
		</taxon>
		<taxon id="1015556|avian_waterfowl|EasternEurope|19820615|H14N5">
			<date value="1982.4520547945206" direction="forwards" units="years"/>
			<attr name="host">
				avian_waterfowl
			</attr>
		</taxon>
		<taxon id="1005753|avian_domesticbirds|EastAsia|20040615|H9N2">
			<date value="2004.4535519125684" direction="forwards" units="years"/>
			<attr name="host">
				avian_domesticbirds
			</attr>
		</taxon>
		<taxon id="28414|avian_domesticbirds|EastAsia|20010615|H9N2">
			<date value="2001.4520547945206" direction="forwards" units="years"/>
			<attr name="host">
				avian_domesticbirds
			</attr>
		</taxon>
		<taxon id="1009516|avian_domesticbirds|EastAsia|20071124|H9N2">
			<date value="2007.8958904109588" direction="forwards" units="years"/>
			<attr name="host">
				avian_domesticbirds
			</attr>
		</taxon>
		<taxon id="1007015|avian_domesticbirds|EastAsia|20090315|H7N6">
			<date value="2009.2" direction="forwards" units="years"/>
			<attr name="host">
				avian_domesticbirds
			</attr>
		</taxon>
		<taxon id="1013503|avian_waterfowl|EastAsia|20000412|H2N9">
			<date value="2000.27868852459" direction="forwards" units="years"/>
			<attr name="host">
				avian_waterfowl
			</attr>
		</taxon>
		<taxon id="1014158|avian_domesticbirds|EastAsia|20040302|H9N2">
			<date value="2004.1666666666667" direction="forwards" units="years"/>
			<attr name="host">
				avian_domesticbirds
			</attr>
		</taxon>
		<taxon id="1001839|avian_waterfowl|EastAsia|20050615|H9N2">
			<date value="2005.4520547945206" direction="forwards" units="years"/>
			<attr name="host">
				avian_waterfowl
			</attr>
		</taxon>
		<taxon id="1019002|avian_domesticbirds|EastAsia|20110615|H9N2">
			<date value="2011.4520547945206" direction="forwards" units="years"/>
			<attr name="host">
				avian_domesticbirds
			</attr>
		</taxon>
		<taxon id="1014732|swine|EastAsia|20080430|H10N5">
			<date value="2008.327868852459" direction="forwards" units="years"/>
			<attr name="host">
				swine
			</attr>
		</taxon>
		<taxon id="22447|avian_waterfowl|WesternEurope|19990615|H11N9">
			<date value="1999.4520547945206" direction="forwards" units="years"/>
			<attr name="host">
				avian_waterfowl
			</attr>
		</taxon>
		<taxon id="1020953|avian_domesticbirds|NorthAfrica|20130218|H9N2">
			<date value="2013.131506849315" direction="forwards" units="years"/>
			<attr name="host">
				avian_domesticbirds
			</attr>
		</taxon>
		<taxon id="1015217|avian_domesticbirds|WestAsia|20101215|H9N2">
			<date value="2010.9534246575342" direction="forwards" units="years"/>
			<attr name="host">
				avian_domesticbirds
			</attr>
		</taxon>
		<taxon id="1004263|avian_waterfowl|SoutheastAsia|20040615|H5N2">
			<date value="2004.4535519125684" direction="forwards" units="years"/>
			<attr name="host">
				avian_waterfowl
			</attr>
		</taxon>
		<taxon id="1024239|avian_waterfowl|NorthernEurope|20030902|H8N4">
			<date value="2003.668493150685" direction="forwards" units="years"/>
			<attr name="host">
				avian_waterfowl
			</attr>
		</taxon>
		<taxon id="26119|avian_domesticbirds|SouthernEurope|19970615|H5N2">
			<date value="1997.4520547945206" direction="forwards" units="years"/>
			<attr name="host">
				avian_domesticbirds
			</attr>
		</taxon>
		<taxon id="1002796|avian_landbirds|NorthAmerica|19940615|H5N9">
			<date value="1994.4520547945206" direction="forwards" units="years"/>
			<attr name="host">
				avian_landbirds
			</attr>
		</taxon>
		<taxon id="1024379|avian_waterfowl|NorthernEurope|20021102|H10N4">
			<date value="2002.835616438356" direction="forwards" units="years"/>
			<attr name="host">
				avian_waterfowl
			</attr>
		</taxon>
		<taxon id="1024389|avian_waterfowl|WestAsia|20100203|H7N7">
			<date value="2010.0904109589042" direction="forwards" units="years"/>
			<attr name="host">
				avian_waterfowl
			</attr>
		</taxon>
		<taxon id="1014908|avian_landbirds|EastAsia|20111015|H5N2">
			<date value="2011.786301369863" direction="forwards" units="years"/>
			<attr name="host">
				avian_landbirds
			</attr>
		</taxon>
		<taxon id="1007257|avian_waterfowl|EastAsia|20010615|H6N2">
			<date value="2001.4520547945206" direction="forwards" units="years"/>
			<attr name="host">
				avian_waterfowl
			</attr>
		</taxon>
		<taxon id="1007179|avian_waterfowl|EastAsia|20010615|H6N2">
			<date value="2001.4520547945206" direction="forwards" units="years"/>
			<attr name="host">
				avian_waterfowl
			</attr>
		</taxon>
		<taxon id="1012858|avian_waterfowl|EastAsia|20070515|H6N6">
			<date value="2007.3671232876711" direction="forwards" units="years"/>
			<attr name="host">
				avian_waterfowl
			</attr>
		</taxon>
		<taxon id="1012862|avian_waterfowl|EastAsia|20070715|H6N6">
			<date value="2007.5342465753424" direction="forwards" units="years"/>
			<attr name="host">
				avian_waterfowl
			</attr>
		</taxon>
		<taxon id="1000344|avian_waterfowl|EastAsia|20040615|H6N2">
			<date value="2004.4535519125684" direction="forwards" units="years"/>
			<attr name="host">
				avian_waterfowl
			</attr>
		</taxon>
		<taxon id="1012901|avian_waterfowl|EastAsia|20060815|H6N6">
			<date value="2006.6191780821919" direction="forwards" units="years"/>
			<attr name="host">
				avian_waterfowl
			</attr>
		</taxon>
		<taxon id="1012877|avian_waterfowl|EastAsia|20060215|H6N6">
			<date value="2006.123287671233" direction="forwards" units="years"/>
			<attr name="host">
				avian_waterfowl
			</attr>
		</taxon>
		<taxon id="1025606|avian_waterfowl|SoutheastAsia|20140604|H6N6">
			<date value="2014.4219178082192" direction="forwards" units="years"/>
			<attr name="host">
				avian_waterfowl
			</attr>
		</taxon>
		<taxon id="1018751|avian_waterfowl|EastAsia|20110114|H6N6">
			<date value="2011.035616438356" direction="forwards" units="years"/>
			<attr name="host">
				avian_waterfowl
			</attr>
		</taxon>
		<taxon id="1018749|avian_waterfowl|EastAsia|20091114|H6N6">
			<date value="2009.868493150685" direction="forwards" units="years"/>
			<attr name="host">
				avian_waterfowl
			</attr>
		</taxon>
		<taxon id="1012852|avian_waterfowl|EastAsia|20070515|H6N6">
			<date value="2007.3671232876711" direction="forwards" units="years"/>
			<attr name="host">
				avian_waterfowl
			</attr>
		</taxon>
		<taxon id="1007130|avian_waterfowl|EastAsia|20050615|H6N2">
			<date value="2005.4520547945206" direction="forwards" units="years"/>
			<attr name="host">
				avian_waterfowl
			</attr>
		</taxon>
		<taxon id="1012058|avian_domesticbirds|EastAsia|20070615|H6N2">
			<date value="2007.4520547945206" direction="forwards" units="years"/>
			<attr name="host">
				avian_domesticbirds
			</attr>
		</taxon>
		<taxon id="28006|avian_waterfowl|EastAsia|20080317|H6N6">
			<date value="2008.207650273224" direction="forwards" units="years"/>
			<attr name="host">
				avian_waterfowl
			</attr>
		</taxon>
		<taxon id="1024956|avian_waterfowl|EastAsia|20110309|H6N6">
			<date value="2011.1835616438357" direction="forwards" units="years"/>
			<attr name="host">
				avian_waterfowl
			</attr>
		</taxon>
		<taxon id="1002659|avian_waterfowl|EastAsia|20051015|H4N6">
			<date value="2005.786301369863" direction="forwards" units="years"/>
			<attr name="host">
				avian_waterfowl
			</attr>
		</taxon>
		<taxon id="1012031|avian_waterfowl|EastAsia|20080415|H6N2">
			<date value="2008.2868852459017" direction="forwards" units="years"/>
			<attr name="host">
				avian_waterfowl
			</attr>
		</taxon>
		<taxon id="1012032|avian_waterfowl|EastAsia|20080415|H6N2">
			<date value="2008.2868852459017" direction="forwards" units="years"/>
			<attr name="host">
				avian_waterfowl
			</attr>
		</taxon>
		<taxon id="1012053|avian_waterfowl|EastAsia|20100415|H6N6">
			<date value="2010.2849315068493" direction="forwards" units="years"/>
			<attr name="host">
				avian_waterfowl
			</attr>
		</taxon>
		<taxon id="1014911|avian_waterfowl|EastAsia|20111015|H5N2">
			<date value="2011.786301369863" direction="forwards" units="years"/>
			<attr name="host">
				avian_waterfowl
			</attr>
		</taxon>
		<taxon id="1019473|avian_waterfowl|NorthAmerica|20111216|H12N5">
			<date value="2011.9561643835616" direction="forwards" units="years"/>
			<attr name="host">
				avian_waterfowl
			</attr>
		</taxon>
		<taxon id="1014162|avian_waterfowl|EastAsia|20120110|H10N8">
			<date value="2012.0245901639344" direction="forwards" units="years"/>
			<attr name="host">
				avian_waterfowl
			</attr>
		</taxon>
		<taxon id="1014660|avian_waterfowl|EastAsia|20111222|H3N2">
			<date value="2011.972602739726" direction="forwards" units="years"/>
			<attr name="host">
				avian_waterfowl
			</attr>
		</taxon>
		<taxon id="1002728|avian_domesticbirds|EastAsia|20070615|H9N2">
			<date value="2007.4520547945206" direction="forwards" units="years"/>
			<attr name="host">
				avian_domesticbirds
			</attr>
		</taxon>
		<taxon id="1025761|avian_domesticbirds|EastAsia|20091201|H9N2">
			<date value="2009.9150684931508" direction="forwards" units="years"/>
			<attr name="host">
				avian_domesticbirds
			</attr>
		</taxon>
		<taxon id="1025605|avian_waterfowl|SoutheastAsia|20140604|H9N2">
			<date value="2014.4219178082192" direction="forwards" units="years"/>
			<attr name="host">
				avian_waterfowl
			</attr>
		</taxon>
		<taxon id="1018395|avian_domesticbirds|EastAsia|20130412|H5N2">
			<date value="2013.2767123287672" direction="forwards" units="years"/>
			<attr name="host">
				avian_domesticbirds
			</attr>
		</taxon>
		<taxon id="1024970|human|EastAsia|20130403|H7N9">
			<date value="2013.2520547945205" direction="forwards" units="years"/>
			<attr name="host">
				human
			</attr>
		</taxon>
		<taxon id="1024937|avian_waterfowl|EastAsia|20091224|H6N2">
			<date value="2009.978082191781" direction="forwards" units="years"/>
			<attr name="host">
				avian_waterfowl
			</attr>
		</taxon>
		<taxon id="1012799|avian_waterfowl|EastAsia|20060515|H6N2">
			<date value="2006.3671232876711" direction="forwards" units="years"/>
			<attr name="host">
				avian_waterfowl
			</attr>
		</taxon>
		<taxon id="1000887|avian_waterfowl|EastAsia|20050615|H8N4">
			<date value="2005.4520547945206" direction="forwards" units="years"/>
			<attr name="host">
				avian_waterfowl
			</attr>
		</taxon>
		<taxon id="1003371|avian_waterfowl|WesternEurope|20050615|H11N2">
			<date value="2005.4520547945206" direction="forwards" units="years"/>
			<attr name="host">
				avian_waterfowl
			</attr>
		</taxon>
		<taxon id="1024392|avian_waterfowl|WestAsia|20100428|H10N7">
			<date value="2010.3205479452056" direction="forwards" units="years"/>
			<attr name="host">
				avian_waterfowl
			</attr>
		</taxon>
		<taxon id="1014941|avian_domesticbirds|EastAsia|20090301|H11N2">
			<date value="2009.1616438356164" direction="forwards" units="years"/>
			<attr name="host">
				avian_domesticbirds
			</attr>
		</taxon>
		<taxon id="1016517|avian_shorebirds|NorthernEurope|20100523|H11N2">
			<date value="2010.3890410958904" direction="forwards" units="years"/>
			<attr name="host">
				avian_shorebirds
			</attr>
		</taxon>
		<taxon id="1010658|avian_domesticbirds|WestAsia|20100815|H9N2">
			<date value="2010.6191780821919" direction="forwards" units="years"/>
			<attr name="host">
				avian_domesticbirds
			</attr>
		</taxon>
		<taxon id="1024415|avian_shorebirds|WestAsia|20120222|H2N5">
			<date value="2012.1420765027322" direction="forwards" units="years"/>
			<attr name="host">
				avian_shorebirds
			</attr>
		</taxon>
		<taxon id="1012846|avian_waterfowl|EastAsia|20070715|H6N9">
			<date value="2007.5342465753424" direction="forwards" units="years"/>
			<attr name="host">
				avian_waterfowl
			</attr>
		</taxon>
		<taxon id="1018448|avian_waterfowl|EastAsia|20111111|H5N2">
			<date value="2011.8602739726027" direction="forwards" units="years"/>
			<attr name="host">
				avian_waterfowl
			</attr>
		</taxon>
		<taxon id="1014479|avian_waterfowl|EastAsia|20100322|H13N2">
			<date value="2010.2191780821918" direction="forwards" units="years"/>
			<attr name="host">
				avian_waterfowl
			</attr>
		</taxon>
		<taxon id="1026311|human|SouthernEurope|20130907|H7N7">
			<date value="2013.682191780822" direction="forwards" units="years"/>
			<attr name="host">
				human
			</attr>
		</taxon>
		<taxon id="1026216|avian_waterfowl|EastAsia|20140120|H5N8">
			<date value="2014.0520547945205" direction="forwards" units="years"/>
			<attr name="host">
				avian_waterfowl
			</attr>
		</taxon>
		<taxon id="1024331|avian_waterfowl|NorthernEurope|20091111|H11N9">
			<date value="2009.8602739726027" direction="forwards" units="years"/>
			<attr name="host">
				avian_waterfowl
			</attr>
		</taxon>
		<taxon id="1024382|avian_waterfowl|NorthernEurope|20051005|H10N4">
			<date value="2005.7589041095891" direction="forwards" units="years"/>
			<attr name="host">
				avian_waterfowl
			</attr>
		</taxon>
		<taxon id="1014153|avian_waterfowl|WesternEurope|20100615|H2N3">
			<date value="2010.4520547945206" direction="forwards" units="years"/>
			<attr name="host">
				avian_waterfowl
			</attr>
		</taxon>
		<taxon id="1018851|avian_waterfowl|EastAsia|20080615|H7N7">
			<date value="2008.4535519125684" direction="forwards" units="years"/>
			<attr name="host">
				avian_waterfowl
			</attr>
		</taxon>
		<taxon id="1024905|others|EasternEurope|20121003|H4N6">
			<date value="2012.7540983606557" direction="forwards" units="years"/>
			<attr name="host">
				others
			</attr>
		</taxon>
		<taxon id="1024391|avian_waterfowl|WestAsia|20100217|H1N1">
			<date value="2010.1287671232876" direction="forwards" units="years"/>
			<attr name="host">
				avian_waterfowl
			</attr>
		</taxon>
		<taxon id="1015808|avian_landbirds|SouthAfrica|20110720|H5N2">
			<date value="2011.5479452054794" direction="forwards" units="years"/>
			<attr name="host">
				avian_landbirds
			</attr>
		</taxon>
		<taxon id="1016896|avian_waterfowl|SoutheastAsia|20120607|H3N6">
			<date value="2012.431693989071" direction="forwards" units="years"/>
			<attr name="host">
				avian_waterfowl
			</attr>
		</taxon>
		<taxon id="1016214|avian_waterfowl|SoutheastAsia|20120615|H3N8">
			<date value="2012.4535519125684" direction="forwards" units="years"/>
			<attr name="host">
				avian_waterfowl
			</attr>
		</taxon>
		<taxon id="1026271|avian_domesticbirds|EastAsia|20130815|H3N2">
			<date value="2013.6191780821919" direction="forwards" units="years"/>
			<attr name="host">
				avian_domesticbirds
			</attr>
		</taxon>
		<taxon id="1024278|avian_waterfowl|NorthernEurope|20061031|H10N9">
			<date value="2006.8301369863013" direction="forwards" units="years"/>
			<attr name="host">
				avian_waterfowl
			</attr>
		</taxon>
		<taxon id="1002689|avian_waterfowl|WesternEurope|20050615|H6N8">
			<date value="2005.4520547945206" direction="forwards" units="years"/>
			<attr name="host">
				avian_waterfowl
			</attr>
		</taxon>
		<taxon id="1024381|avian_waterfowl|NorthernEurope|20030525|H10N8">
			<date value="2003.3945205479451" direction="forwards" units="years"/>
			<attr name="host">
				avian_waterfowl
			</attr>
		</taxon>
		<taxon id="1024412|avian_waterfowl|WestAsia|20120110|H1N1">
			<date value="2012.0245901639344" direction="forwards" units="years"/>
			<attr name="host">
				avian_waterfowl
			</attr>
		</taxon>
		<taxon id="1018251|avian_waterfowl|WesternEurope|19990615|H1N1">
			<date value="1999.4520547945206" direction="forwards" units="years"/>
			<attr name="host">
				avian_waterfowl
			</attr>
		</taxon>
		<taxon id="1008549|avian_unknown|WestAsia|20060615|H9N2">
			<date value="2006.4520547945206" direction="forwards" units="years"/>
			<attr name="host">
				avian_unknown
			</attr>
		</taxon>
		<taxon id="1023958|avian_domesticbirds|SouthAsia|20121115|H9N2">
			<date value="2012.8715846994535" direction="forwards" units="years"/>
			<attr name="host">
				avian_domesticbirds
			</attr>
		</taxon>
		<taxon id="1023945|avian_domesticbirds|SouthAsia|20121125|H9N2">
			<date value="2012.8989071038252" direction="forwards" units="years"/>
			<attr name="host">
				avian_domesticbirds
			</attr>
		</taxon>
		<taxon id="1023961|avian_domesticbirds|SouthAsia|20130128|H9N2">
			<date value="2013.0739726027398" direction="forwards" units="years"/>
			<attr name="host">
				avian_domesticbirds
			</attr>
		</taxon>
		<taxon id="1023942|others|SouthAsia|20130330|H9N2">
			<date value="2013.2410958904109" direction="forwards" units="years"/>
			<attr name="host">
				others
			</attr>
		</taxon>
		<taxon id="1019110|avian_domesticbirds|WestAsia|20100215|H9N2">
			<date value="2010.123287671233" direction="forwards" units="years"/>
			<attr name="host">
				avian_domesticbirds
			</attr>
		</taxon>
		<taxon id="22425|avian_waterfowl|Oceania|19840209|H1N2">
			<date value="1984.1065573770493" direction="forwards" units="years"/>
			<attr name="host">
				avian_waterfowl
			</attr>
		</taxon>
		<taxon id="1015562|avian_unknown|WesternEurope|19270615|H7N7">
			<date value="1927.4520547945206" direction="forwards" units="years"/>
			<attr name="host">
				avian_unknown
			</attr>
		</taxon>
		<taxon id="1004062|swine|NorthAmerica|19310615|H1N1">
			<date value="1931.4520547945206" direction="forwards" units="years"/>
			<attr name="host">
				swine
			</attr>
		</taxon>
		<taxon id="1000675|swine|NorthAmerica|19420615|H1N1">
			<date value="1942.4520547945206" direction="forwards" units="years"/>
			<attr name="host">
				swine
			</attr>
		</taxon>
		<taxon id="1003326|swine|EastAsia|20060615|H1N2">
			<date value="2006.4520547945206" direction="forwards" units="years"/>
			<attr name="host">
				swine
			</attr>
		</taxon>
		<taxon id="28060|swine|EastAsia|20050615|H1N2">
			<date value="2005.4520547945206" direction="forwards" units="years"/>
			<attr name="host">
				swine
			</attr>
		</taxon>
		<taxon id="28059|swine|EastAsia|20040615|H1N2">
			<date value="2004.4535519125684" direction="forwards" units="years"/>
			<attr name="host">
				swine
			</attr>
		</taxon>
		<taxon id="28057|swine|EastAsia|20040615|H1N2">
			<date value="2004.4535519125684" direction="forwards" units="years"/>
			<attr name="host">
				swine
			</attr>
		</taxon>
		<taxon id="26659|swine|NorthAmerica|19760615|H1N1">
			<date value="1976.4535519125684" direction="forwards" units="years"/>
			<attr name="host">
				swine
			</attr>
		</taxon>
		<taxon id="1000939|swine|NorthAmerica|19750615|H1N1">
			<date value="1975.4520547945206" direction="forwards" units="years"/>
			<attr name="host">
				swine
			</attr>
		</taxon>
		<taxon id="1009958|swine|EastAsia|19780106|H1N1">
			<date value="1978.013698630137" direction="forwards" units="years"/>
			<attr name="host">
				swine
			</attr>
		</taxon>
		<taxon id="26737|swine|NorthAmerica|19710615|H1N1">
			<date value="1971.4520547945206" direction="forwards" units="years"/>
			<attr name="host">
				swine
			</attr>
		</taxon>
		<taxon id="1001054|swine|NorthAmerica|19570615|H1N1">
			<date value="1957.4520547945206" direction="forwards" units="years"/>
			<attr name="host">
				swine
			</attr>
		</taxon>
		<taxon id="1018546|human|NorthAmerica|19760615|H1N1">
			<date value="1976.4535519125684" direction="forwards" units="years"/>
			<attr name="host">
				human
			</attr>
		</taxon>
		<taxon id="1000475|swine|NorthAmerica|20030615|H1N1">
			<date value="2003.4520547945206" direction="forwards" units="years"/>
			<attr name="host">
				swine
			</attr>
		</taxon>
		<taxon id="1000334|swine|NorthAmerica|20040615|H1N2">
			<date value="2004.4535519125684" direction="forwards" units="years"/>
			<attr name="host">
				swine
			</attr>
		</taxon>
		<taxon id="1009932|swine|EastAsia|20010327|H1N1">
			<date value="2001.2328767123288" direction="forwards" units="years"/>
			<attr name="host">
				swine
			</attr>
		</taxon>
		<taxon id="1007002|swine|EastAsia|20090604|H1N1">
			<date value="2009.4219178082192" direction="forwards" units="years"/>
			<attr name="host">
				swine
			</attr>
		</taxon>
		<taxon id="1009957|swine|EastAsia|20000915|H1N1">
			<date value="2000.704918032787" direction="forwards" units="years"/>
			<attr name="host">
				swine
			</attr>
		</taxon>
		<taxon id="1001518|swine|NorthAmerica|19860615|H1N1">
			<date value="1986.4520547945206" direction="forwards" units="years"/>
			<attr name="host">
				swine
			</attr>
		</taxon>
		<taxon id="1001282|human|NorthAmerica|19760615|H1N1">
			<date value="1976.4535519125684" direction="forwards" units="years"/>
			<attr name="host">
				human
			</attr>
		</taxon>
		<taxon id="1001137|swine|NorthAmerica|19770615|H1N1">
			<date value="1977.4520547945206" direction="forwards" units="years"/>
			<attr name="host">
				swine
			</attr>
		</taxon>
		<taxon id="1001240|swine|EastAsia|19810615|H1N1">
			<date value="1981.4520547945206" direction="forwards" units="years"/>
			<attr name="host">
				swine
			</attr>
		</taxon>
		<taxon id="1001835|swine|NorthAmerica|19780615|H1N1">
			<date value="1978.4520547945206" direction="forwards" units="years"/>
			<attr name="host">
				swine
			</attr>
		</taxon>
		<taxon id="28056|swine|EastAsia|20050615|H1N1">
			<date value="2005.4520547945206" direction="forwards" units="years"/>
			<attr name="host">
				swine
			</attr>
		</taxon>
		<taxon id="1010340|human|WesternEurope|19330601|H1N1">
			<date value="1933.4136986301369" direction="forwards" units="years"/>
			<attr name="host">
				human
			</attr>
		</taxon>
		<taxon id="16804|human|WesternEurope|19330615|H1N1">
			<date value="1933.4520547945206" direction="forwards" units="years"/>
			<attr name="host">
				human
			</attr>
		</taxon>
		<taxon id="1004050|human|Oceania|19460615|H1N1">
			<date value="1946.4520547945206" direction="forwards" units="years"/>
			<attr name="host">
				human
			</attr>
		</taxon>
		<taxon id="1018547|human|NorthAmerica|19760615|H1N1">
			<date value="1976.4535519125684" direction="forwards" units="years"/>
			<attr name="host">
				human
			</attr>
		</taxon>
		<taxon id="1018304|avian_waterfowl|EastAsia|20080115|H9N2">
			<date value="2008.0382513661202" direction="forwards" units="years"/>
			<attr name="host">
				avian_waterfowl
			</attr>
		</taxon>
		<taxon id="1002580|swine|EastAsia|20050615|H3N2">
			<date value="2005.4520547945206" direction="forwards" units="years"/>
			<attr name="host">
				swine
			</attr>
		</taxon>
		<taxon id="25895|human|NorthAmerica|19480615|H1N1">
			<date value="1948.4535519125684" direction="forwards" units="years"/>
			<attr name="host">
				human
			</attr>
		</taxon>
		<taxon id="1018539|human|SouthernEurope|19490615|H1N1">
			<date value="1949.4520547945206" direction="forwards" units="years"/>
			<attr name="host">
				human
			</attr>
		</taxon>
		<taxon id="16779|human|EasternEurope|19770615|H1N1">
			<date value="1977.4520547945206" direction="forwards" units="years"/>
			<attr name="host">
				human
			</attr>
		</taxon>
		<taxon id="23259|human|EastAsia|19770615|H1N1">
			<date value="1977.4520547945206" direction="forwards" units="years"/>
			<attr name="host">
				human
			</attr>
		</taxon>
		<taxon id="26149|human|EasternSouthAmerica|19780615|H1N1">
			<date value="1978.4520547945206" direction="forwards" units="years"/>
			<attr name="host">
				human
			</attr>
		</taxon>
		<taxon id="25899|human|NorthAmerica|19780615|H1N1">
			<date value="1978.4520547945206" direction="forwards" units="years"/>
			<attr name="host">
				human
			</attr>
		</taxon>
		<taxon id="26107|human|NorthAmerica|19800615|H1N1">
			<date value="1980.4535519125684" direction="forwards" units="years"/>
			<attr name="host">
				human
			</attr>
		</taxon>
		<taxon id="26373|human|NorthAmerica|19810615|H1N1">
			<date value="1981.4520547945206" direction="forwards" units="years"/>
			<attr name="host">
				human
			</attr>
		</taxon>
		<taxon id="24127|human|NorthAmerica|19830615|H1N1">
			<date value="1983.4520547945206" direction="forwards" units="years"/>
			<attr name="host">
				human
			</attr>
		</taxon>
		<taxon id="1000980|swine|EastAsia|20040615|H1N1">
			<date value="2004.4535519125684" direction="forwards" units="years"/>
			<attr name="host">
				swine
			</attr>
		</taxon>
		<taxon id="25433|human|NorthAmerica|19860615|H1N1">
			<date value="1986.4520547945206" direction="forwards" units="years"/>
			<attr name="host">
				human
			</attr>
		</taxon>
		<taxon id="23641|human|NorthAmerica|19800615|H1N1">
			<date value="1980.4535519125684" direction="forwards" units="years"/>
			<attr name="host">
				human
			</attr>
		</taxon>
		<taxon id="1002397|human|SouthernEurope|19890102|H1N1">
			<date value="1989.0027397260274" direction="forwards" units="years"/>
			<attr name="host">
				human
			</attr>
		</taxon>
		<taxon id="1002065|human|EastAsia|19950615|H1N1">
			<date value="1995.4520547945206" direction="forwards" units="years"/>
			<attr name="host">
				human
			</attr>
		</taxon>
		<taxon id="1014402|human|EastAsia|19970615|H1N1">
			<date value="1997.4520547945206" direction="forwards" units="years"/>
			<attr name="host">
				human
			</attr>
		</taxon>
		<taxon id="1014404|human|CentralEurope|19980615|H1N1">
			<date value="1998.4520547945206" direction="forwards" units="years"/>
			<attr name="host">
				human
			</attr>
		</taxon>
		<taxon id="1014401|human|SouthAfrica|19970615|H1N1">
			<date value="1997.4520547945206" direction="forwards" units="years"/>
			<attr name="host">
				human
			</attr>
		</taxon>
		<taxon id="1014394|human|EastAsia|19990615|H1N1">
			<date value="1999.4520547945206" direction="forwards" units="years"/>
			<attr name="host">
				human
			</attr>
		</taxon>
		<taxon id="1012079|human|MidwestSouthAmerican|20090114|H1N1">
			<date value="2009.035616438356" direction="forwards" units="years"/>
			<attr name="host">
				human
			</attr>
		</taxon>
		<taxon id="1024070|human|EastAfrica|20090916|H1N1">
			<date value="2009.7068493150684" direction="forwards" units="years"/>
			<attr name="host">
				human
			</attr>
		</taxon>
		<taxon id="1014403|human|EasternEurope|19980615|H1N1">
			<date value="1998.4520547945206" direction="forwards" units="years"/>
			<attr name="host">
				human
			</attr>
		</taxon>
		<taxon id="1014409|human|SouthernSouthAmerica|20000615|H1N1">
			<date value="2000.4535519125684" direction="forwards" units="years"/>
			<attr name="host">
				human
			</attr>
		</taxon>
		<taxon id="21233|human|NorthAmerica|20000412|H1N1">
			<date value="2000.27868852459" direction="forwards" units="years"/>
			<attr name="host">
				human
			</attr>
		</taxon>
		<taxon id="26555|human|NorthAmerica|19840615|H1N1">
			<date value="1984.4535519125684" direction="forwards" units="years"/>
			<attr name="host">
				human
			</attr>
		</taxon>
		<taxon id="26109|human|Oceania|19830615|H1N1">
			<date value="1983.4520547945206" direction="forwards" units="years"/>
			<attr name="host">
				human
			</attr>
		</taxon>
		<taxon id="24225|human|NorthAmerica|19400615|H1N1">
			<date value="1940.4535519125684" direction="forwards" units="years"/>
			<attr name="host">
				human
			</attr>
		</taxon>
		<taxon id="1018537|human|NorthAmerica|19470615|H1N1">
			<date value="1947.4520547945206" direction="forwards" units="years"/>
			<attr name="host">
				human
			</attr>
		</taxon>
		<taxon id="1004055|human|NorthAmerica|19470615|H1N1">
			<date value="1947.4520547945206" direction="forwards" units="years"/>
			<attr name="host">
				human
			</attr>
		</taxon>
		<taxon id="26377|human|SoutheastAsia|19540615|H1N1">
			<date value="1954.4520547945206" direction="forwards" units="years"/>
			<attr name="host">
				human
			</attr>
		</taxon>
		<taxon id="26579|human|NorthAmerica|19510615|H1N1">
			<date value="1951.4520547945206" direction="forwards" units="years"/>
			<attr name="host">
				human
			</attr>
		</taxon>
		<taxon id="23265|human|NorthAmerica|19500615|H1N1">
			<date value="1950.4520547945206" direction="forwards" units="years"/>
			<attr name="host">
				human
			</attr>
		</taxon>
		<taxon id="1018413|human|NorthAmerica|19570615|H1N1">
			<date value="1957.4520547945206" direction="forwards" units="years"/>
			<attr name="host">
				human
			</attr>
		</taxon>
		<taxon id="1014950|human|EastAsia|19570615|H1N1">
			<date value="1957.4520547945206" direction="forwards" units="years"/>
			<attr name="host">
				human
			</attr>
		</taxon>
		<taxon id="1026396|human|EastAsia|19570615|H2N2">
			<date value="1957.4520547945206" direction="forwards" units="years"/>
			<attr name="host">
				human
			</attr>
		</taxon>
		<taxon id="1003151|human|EasternEurope|19650615|H2N2">
			<date value="1965.4520547945206" direction="forwards" units="years"/>
			<attr name="host">
				human
			</attr>
		</taxon>
		<taxon id="1026397|human|EastAsia|19570615|H2N2">
			<date value="1957.4520547945206" direction="forwards" units="years"/>
			<attr name="host">
				human
			</attr>
		</taxon>
		<taxon id="26607|human|NorthAmerica|19600615|H2N2">
			<date value="1960.4535519125684" direction="forwards" units="years"/>
			<attr name="host">
				human
			</attr>
		</taxon>
		<taxon id="26253|human|NorthAmerica|19590203|H2N2">
			<date value="1959.0904109589042" direction="forwards" units="years"/>
			<attr name="host">
				human
			</attr>
		</taxon>
		<taxon id="1014953|human|WesternEurope|19630615|H2N2">
			<date value="1963.4520547945206" direction="forwards" units="years"/>
			<attr name="host">
				human
			</attr>
		</taxon>
		<taxon id="1004053|human|NorthAmerica|19630615|H2N2">
			<date value="1963.4520547945206" direction="forwards" units="years"/>
			<attr name="host">
				human
			</attr>
		</taxon>
		<taxon id="1002101|human|NorthAmerica|19680615|H2N2">
			<date value="1968.4535519125684" direction="forwards" units="years"/>
			<attr name="host">
				human
			</attr>
		</taxon>
		<taxon id="1001050|human|EastAsia|19640615|H2N2">
			<date value="1964.4535519125684" direction="forwards" units="years"/>
			<attr name="host">
				human
			</attr>
		</taxon>
		<taxon id="1014948|human|EastAsia|19680615|H2N2">
			<date value="1968.4535519125684" direction="forwards" units="years"/>
			<attr name="host">
				human
			</attr>
		</taxon>
		<taxon id="1026395|human|WesternEurope|19620615|H2N2">
			<date value="1962.4520547945206" direction="forwards" units="years"/>
			<attr name="host">
				human
			</attr>
		</taxon>
		<taxon id="1026398|human|EasternEurope|19630615|H2N2">
			<date value="1963.4520547945206" direction="forwards" units="years"/>
			<attr name="host">
				human
			</attr>
		</taxon>
		<taxon id="1002103|human|CentralEurope|19650615|H2N2">
			<date value="1965.4520547945206" direction="forwards" units="years"/>
			<attr name="host">
				human
			</attr>
		</taxon>
		<taxon id="1001938|human|CentralEurope|19640615|H2N2">
			<date value="1964.4535519125684" direction="forwards" units="years"/>
			<attr name="host">
				human
			</attr>
		</taxon>
		<taxon id="1026400|human|Oceania|19680615|H2N2">
			<date value="1968.4535519125684" direction="forwards" units="years"/>
			<attr name="host">
				human
			</attr>
		</taxon>
		<taxon id="1001939|human|CentralAsia|19670615|H2N2">
			<date value="1967.4520547945206" direction="forwards" units="years"/>
			<attr name="host">
				human
			</attr>
		</taxon>
		<taxon id="22619|human|EastAsia|19710615|H3N2">
			<date value="1971.4520547945206" direction="forwards" units="years"/>
			<attr name="host">
				human
			</attr>
		</taxon>
		<taxon id="26205|human|NorthAmerica|19670615|H2N2">
			<date value="1967.4520547945206" direction="forwards" units="years"/>
			<attr name="host">
				human
			</attr>
		</taxon>
		<taxon id="26207|human|NorthAmerica|19680615|H2N2">
			<date value="1968.4535519125684" direction="forwards" units="years"/>
			<attr name="host">
				human
			</attr>
		</taxon>
		<taxon id="16775|human|NorthAmerica|19710615|H3N2">
			<date value="1971.4520547945206" direction="forwards" units="years"/>
			<attr name="host">
				human
			</attr>
		</taxon>
		<taxon id="21973|human|EastAsia|19720615|H3N2">
			<date value="1972.4535519125684" direction="forwards" units="years"/>
			<attr name="host">
				human
			</attr>
		</taxon>
		<taxon id="1013156|human|WesternEurope|19720615|H3N2">
			<date value="1972.4535519125684" direction="forwards" units="years"/>
			<attr name="host">
				human
			</attr>
		</taxon>
		<taxon id="1013153|human|WesternEurope|19710615|H3N2">
			<date value="1971.4520547945206" direction="forwards" units="years"/>
			<attr name="host">
				human
			</attr>
		</taxon>
		<taxon id="26525|human|NorthAmerica|19710615|H3N2">
			<date value="1971.4520547945206" direction="forwards" units="years"/>
			<attr name="host">
				human
			</attr>
		</taxon>
		<taxon id="21967|human|EastAsia|19730615|H3N2">
			<date value="1973.4520547945206" direction="forwards" units="years"/>
			<attr name="host">
				human
			</attr>
		</taxon>
		<taxon id="1013155|human|WesternEurope|19720615|H3N2">
			<date value="1972.4535519125684" direction="forwards" units="years"/>
			<attr name="host">
				human
			</attr>
		</taxon>
		<taxon id="26389|human|NorthAmerica|19770615|H3N2">
			<date value="1977.4520547945206" direction="forwards" units="years"/>
			<attr name="host">
				human
			</attr>
		</taxon>
		<taxon id="1014802|swine|WesternEurope|19900806|H3N2">
			<date value="1990.5945205479452" direction="forwards" units="years"/>
			<attr name="host">
				swine
			</attr>
		</taxon>
		<taxon id="1014165|swine|EastAsia|20080715|H3N2">
			<date value="2008.535519125683" direction="forwards" units="years"/>
			<attr name="host">
				swine
			</attr>
		</taxon>
		<taxon id="1013159|human|Oceania|19730615|H3N2">
			<date value="1973.4520547945206" direction="forwards" units="years"/>
			<attr name="host">
				human
			</attr>
		</taxon>
		<taxon id="1013161|human|WesternEurope|19740615|H3N2">
			<date value="1974.4520547945206" direction="forwards" units="years"/>
			<attr name="host">
				human
			</attr>
		</taxon>
		<taxon id="22673|human|EastAsia|19740615|H3N2">
			<date value="1974.4520547945206" direction="forwards" units="years"/>
			<attr name="host">
				human
			</attr>
		</taxon>
		<taxon id="1013165|human|WesternEurope|19750615|H3N2">
			<date value="1975.4520547945206" direction="forwards" units="years"/>
			<attr name="host">
				human
			</attr>
		</taxon>
		<taxon id="26383|human|NorthAmerica|19750615|H3N2">
			<date value="1975.4520547945206" direction="forwards" units="years"/>
			<attr name="host">
				human
			</attr>
		</taxon>
		<taxon id="22625|human|NorthAmerica|19740615|H3N2">
			<date value="1974.4520547945206" direction="forwards" units="years"/>
			<attr name="host">
				human
			</attr>
		</taxon>
		<taxon id="1020931|human|WesternEurope|19760615|H3N2">
			<date value="1976.4535519125684" direction="forwards" units="years"/>
			<attr name="host">
				human
			</attr>
		</taxon>
		<taxon id="22621|human|NorthAmerica|19780615|H3N2">
			<date value="1978.4520547945206" direction="forwards" units="years"/>
			<attr name="host">
				human
			</attr>
		</taxon>
		<taxon id="26117|human|NorthAmerica|19780615|H3N2">
			<date value="1978.4520547945206" direction="forwards" units="years"/>
			<attr name="host">
				human
			</attr>
		</taxon>
		<taxon id="26601|human|EasternEurope|19790615|H1N1">
			<date value="1979.4520547945206" direction="forwards" units="years"/>
			<attr name="host">
				human
			</attr>
		</taxon>
		<taxon id="1001055|human|SoutheastAsia|19790615|H3N2">
			<date value="1979.4520547945206" direction="forwards" units="years"/>
			<attr name="host">
				human
			</attr>
		</taxon>
		<taxon id="1013180|human|WesternEurope|19810615|H3N2">
			<date value="1981.4520547945206" direction="forwards" units="years"/>
			<attr name="host">
				human
			</attr>
		</taxon>
		<taxon id="1013179|human|WesternEurope|19801201|H3N2">
			<date value="1980.9153005464482" direction="forwards" units="years"/>
			<attr name="host">
				human
			</attr>
		</taxon>
		<taxon id="22669|human|NorthAmerica|19800615|H3N2">
			<date value="1980.4535519125684" direction="forwards" units="years"/>
			<attr name="host">
				human
			</attr>
		</taxon>
		<taxon id="1014016|human|SoutheastAsia|19820615|H3N2">
			<date value="1982.4520547945206" direction="forwards" units="years"/>
			<attr name="host">
				human
			</attr>
		</taxon>
		<taxon id="1013182|human|WesternEurope|19821201|H3N2">
			<date value="1982.9150684931508" direction="forwards" units="years"/>
			<attr name="host">
				human
			</attr>
		</taxon>
		<taxon id="22019|human|EastAsia|19830615|H3N2">
			<date value="1983.4520547945206" direction="forwards" units="years"/>
			<attr name="host">
				human
			</attr>
		</taxon>
		<taxon id="24689|human|NorthAmerica|19860615|H3N2">
			<date value="1986.4520547945206" direction="forwards" units="years"/>
			<attr name="host">
				human
			</attr>
		</taxon>
		<taxon id="21961|human|EastAsia|19850615|H3N2">
			<date value="1985.4520547945206" direction="forwards" units="years"/>
			<attr name="host">
				human
			</attr>
		</taxon>
		<taxon id="21965|human|EastAsia|19850615|H3N2">
			<date value="1985.4520547945206" direction="forwards" units="years"/>
			<attr name="host">
				human
			</attr>
		</taxon>
		<taxon id="1014020|human|EasternEurope|19860615|H3N2">
			<date value="1986.4520547945206" direction="forwards" units="years"/>
			<attr name="host">
				human
			</attr>
		</taxon>
		<taxon id="21639|human|NorthAmerica|19860615|H3N2">
			<date value="1986.4520547945206" direction="forwards" units="years"/>
			<attr name="host">
				human
			</attr>
		</taxon>
		<taxon id="1013191|human|EastAsia|19870615|H3N2">
			<date value="1987.4520547945206" direction="forwards" units="years"/>
			<attr name="host">
				human
			</attr>
		</taxon>
		<taxon id="1013195|human|NorthernEurope|19880615|H3N2">
			<date value="1988.4535519125684" direction="forwards" units="years"/>
			<attr name="host">
				human
			</attr>
		</taxon>
		<taxon id="1013197|human|WesternEurope|19890615|H3N2">
			<date value="1989.4520547945206" direction="forwards" units="years"/>
			<attr name="host">
				human
			</attr>
		</taxon>
		<taxon id="1013327|human|NorthAmerica|19880615|H3N2">
			<date value="1988.4535519125684" direction="forwards" units="years"/>
			<attr name="host">
				human
			</attr>
		</taxon>
		<taxon id="1013216|human|CentralEurope|19910615|H3N2">
			<date value="1991.4520547945206" direction="forwards" units="years"/>
			<attr name="host">
				human
			</attr>
		</taxon>
		<taxon id="1002398|human|SouthernEurope|19880205|H3N2">
			<date value="1988.0956284153006" direction="forwards" units="years"/>
			<attr name="host">
				human
			</attr>
		</taxon>
		<taxon id="1013193|human|WesternEurope|19880615|H3N2">
			<date value="1988.4535519125684" direction="forwards" units="years"/>
			<attr name="host">
				human
			</attr>
		</taxon>
		<taxon id="1013214|human|Oceania|19910615|H3N2">
			<date value="1991.4520547945206" direction="forwards" units="years"/>
			<attr name="host">
				human
			</attr>
		</taxon>
		<taxon id="1013204|human|SoutheastAsia|19890615|H3N2">
			<date value="1989.4520547945206" direction="forwards" units="years"/>
			<attr name="host">
				human
			</attr>
		</taxon>
		<taxon id="1013206|human|Oceania|19890615|H3N2">
			<date value="1989.4520547945206" direction="forwards" units="years"/>
			<attr name="host">
				human
			</attr>
		</taxon>
		<taxon id="16806|human|EastAsia|19890615|H3N2">
			<date value="1989.4520547945206" direction="forwards" units="years"/>
			<attr name="host">
				human
			</attr>
		</taxon>
		<taxon id="1013304|human|EastAsia|19961002|H3N2">
			<date value="1996.7513661202186" direction="forwards" units="years"/>
			<attr name="host">
				human
			</attr>
		</taxon>
		<taxon id="23769|human|NorthAmerica|19960301|H3N2">
			<date value="1996.1639344262296" direction="forwards" units="years"/>
			<attr name="host">
				human
			</attr>
		</taxon>
		<taxon id="1013239|human|WesternEurope|19911219|H3N2">
			<date value="1991.964383561644" direction="forwards" units="years"/>
			<attr name="host">
				human
			</attr>
		</taxon>
		<taxon id="1013210|human|EastAsia|19900615|H3N2">
			<date value="1990.4520547945206" direction="forwards" units="years"/>
			<attr name="host">
				human
			</attr>
		</taxon>
		<taxon id="23941|human|NorthAmerica|19930203|H3N2">
			<date value="1993.0904109589042" direction="forwards" units="years"/>
			<attr name="host">
				human
			</attr>
		</taxon>
		<taxon id="1013230|human|EastAsia|19920615|H3N2">
			<date value="1992.4535519125684" direction="forwards" units="years"/>
			<attr name="host">
				human
			</attr>
		</taxon>
		<taxon id="22537|human|EastAsia|19940615|H3N2">
			<date value="1994.4520547945206" direction="forwards" units="years"/>
			<attr name="host">
				human
			</attr>
		</taxon>
		<taxon id="1013259|human|NorthernEurope|19921101|H3N2">
			<date value="1992.8333333333333" direction="forwards" units="years"/>
			<attr name="host">
				human
			</attr>
		</taxon>
		<taxon id="1013087|human|EastAsia|19920615|H3N2">
			<date value="1992.4535519125684" direction="forwards" units="years"/>
			<attr name="host">
				human
			</attr>
		</taxon>
		<taxon id="1013295|human|EastAsia|19950124|H3N2">
			<date value="1995.0630136986301" direction="forwards" units="years"/>
			<attr name="host">
				human
			</attr>
		</taxon>
		<taxon id="1013623|human|SoutheastAsia|19950703|H3N2">
			<date value="1995.5013698630137" direction="forwards" units="years"/>
			<attr name="host">
				human
			</attr>
		</taxon>
		<taxon id="1013275|human|SouthernEurope|19930615|H3N2">
			<date value="1993.4520547945206" direction="forwards" units="years"/>
			<attr name="host">
				human
			</attr>
		</taxon>
		<taxon id="24149|human|NorthAmerica|19940114|H3N2">
			<date value="1994.035616438356" direction="forwards" units="years"/>
			<attr name="host">
				human
			</attr>
		</taxon>
		<taxon id="1013104|human|SoutheastAsia|19931221|H3N2">
			<date value="1993.9698630136986" direction="forwards" units="years"/>
			<attr name="host">
				human
			</attr>
		</taxon>
		<taxon id="1013280|human|WesternEurope|19931201|H3N2">
			<date value="1993.9150684931508" direction="forwards" units="years"/>
			<attr name="host">
				human
			</attr>
		</taxon>
		<taxon id="1013109|human|WesternEurope|19940615|H3N2">
			<date value="1994.4520547945206" direction="forwards" units="years"/>
			<attr name="host">
				human
			</attr>
		</taxon>
		<taxon id="1013269|human|WesternEurope|19931130|H3N2">
			<date value="1993.9123287671232" direction="forwards" units="years"/>
			<attr name="host">
				human
			</attr>
		</taxon>
		<taxon id="1013300|human|EastAsia|19960224|H3N2">
			<date value="1996.1475409836066" direction="forwards" units="years"/>
			<attr name="host">
				human
			</attr>
		</taxon>
		<taxon id="1013331|human|WesternEurope|19980114|H3N2">
			<date value="1998.035616438356" direction="forwards" units="years"/>
			<attr name="host">
				human
			</attr>
		</taxon>
		<taxon id="1013628|human|SoutheastAsia|19960703|H3N2">
			<date value="1996.5027322404371" direction="forwards" units="years"/>
			<attr name="host">
				human
			</attr>
		</taxon>
		<taxon id="24119|human|NorthAmerica|19961112|H3N2">
			<date value="1996.863387978142" direction="forwards" units="years"/>
			<attr name="host">
				human
			</attr>
		</taxon>
		<taxon id="1013303|human|EastAsia|19960719|H3N2">
			<date value="1996.5464480874316" direction="forwards" units="years"/>
			<attr name="host">
				human
			</attr>
		</taxon>
		<taxon id="1002399|human|SouthernEurope|19970106|H3N2">
			<date value="1997.013698630137" direction="forwards" units="years"/>
			<attr name="host">
				human
			</attr>
		</taxon>
		<taxon id="1013637|human|SoutheastAsia|19970602|H3N2">
			<date value="1997.4164383561645" direction="forwards" units="years"/>
			<attr name="host">
				human
			</attr>
		</taxon>
		<taxon id="22569|human|NorthAmerica|19971226|H3N2">
			<date value="1997.9835616438356" direction="forwards" units="years"/>
			<attr name="host">
				human
			</attr>
		</taxon>
		<taxon id="1013309|human|WesternEurope|19981216|H3N2">
			<date value="1998.9561643835616" direction="forwards" units="years"/>
			<attr name="host">
				human
			</attr>
		</taxon>
		<taxon id="1013638|human|SoutheastAsia|19991009|H3N2">
			<date value="1999.7698630136986" direction="forwards" units="years"/>
			<attr name="host">
				human
			</attr>
		</taxon>
		<taxon id="1014032|human|EasternEurope|19990615|H3N2">
			<date value="1999.4520547945206" direction="forwards" units="years"/>
			<attr name="host">
				human
			</attr>
		</taxon>
		<taxon id="1019318|swine|EastAsia|20100215|H3N2">
			<date value="2010.123287671233" direction="forwards" units="years"/>
			<attr name="host">
				swine
			</attr>
		</taxon>
		<taxon id="1003976|swine|EastAsia|20040325|H3N2">
			<date value="2004.2295081967213" direction="forwards" units="years"/>
			<attr name="host">
				swine
			</attr>
		</taxon>
		<taxon id="21945|human|NorthAmerica|19991217|H3N2">
			<date value="1999.958904109589" direction="forwards" units="years"/>
			<attr name="host">
				human
			</attr>
		</taxon>
		<taxon id="1013312|human|WesternEurope|20010321|H3N2">
			<date value="2001.2164383561644" direction="forwards" units="years"/>
			<attr name="host">
				human
			</attr>
		</taxon>
		<taxon id="1013635|human|SoutheastAsia|19990716|H3N2">
			<date value="1999.5369863013698" direction="forwards" units="years"/>
			<attr name="host">
				human
			</attr>
		</taxon>
		<taxon id="1012422|human|SoutheastAsia|20010615|H3N2">
			<date value="2001.4520547945206" direction="forwards" units="years"/>
			<attr name="host">
				human
			</attr>
		</taxon>
		<taxon id="25905|human|Oceania|20000919|H3N2">
			<date value="2000.7158469945355" direction="forwards" units="years"/>
			<attr name="host">
				human
			</attr>
		</taxon>
		<taxon id="1000347|human|EastAsia|20020615|H3N2">
			<date value="2002.4520547945206" direction="forwards" units="years"/>
			<attr name="host">
				human
			</attr>
		</taxon>
		<taxon id="25409|human|Oceania|20041007|H3N2">
			<date value="2004.7650273224044" direction="forwards" units="years"/>
			<attr name="host">
				human
			</attr>
		</taxon>
		<taxon id="1000665|human|EastAsia|20040615|H3N2">
			<date value="2004.4535519125684" direction="forwards" units="years"/>
			<attr name="host">
				human
			</attr>
		</taxon>
		<taxon id="1005698|human|SoutheastAsia|20060615|H3N2">
			<date value="2006.4520547945206" direction="forwards" units="years"/>
			<attr name="host">
				human
			</attr>
		</taxon>
		<taxon id="1010423|human|SoutheastAsia|20031008|H3N2">
			<date value="2003.7671232876712" direction="forwards" units="years"/>
			<attr name="host">
				human
			</attr>
		</taxon>
		<taxon id="1000664|human|EastAsia|20040615|H3N2">
			<date value="2004.4535519125684" direction="forwards" units="years"/>
			<attr name="host">
				human
			</attr>
		</taxon>
		<taxon id="1013319|human|WesternEurope|20060225|H3N2">
			<date value="2006.150684931507" direction="forwards" units="years"/>
			<attr name="host">
				human
			</attr>
		</taxon>
		<taxon id="1012508|human|SoutheastAsia|20060110|H3N2">
			<date value="2006.0246575342467" direction="forwards" units="years"/>
			<attr name="host">
				human
			</attr>
		</taxon>
		<taxon id="1012474|human|SoutheastAsia|20070310|H3N2">
			<date value="2007.186301369863" direction="forwards" units="years"/>
			<attr name="host">
				human
			</attr>
		</taxon>
		<taxon id="1010430|human|SoutheastAsia|20040915|H3N2">
			<date value="2004.704918032787" direction="forwards" units="years"/>
			<attr name="host">
				human
			</attr>
		</taxon>
		<taxon id="1005692|human|SoutheastAsia|20060615|H3N2">
			<date value="2006.4520547945206" direction="forwards" units="years"/>
			<attr name="host">
				human
			</attr>
		</taxon>
		<taxon id="1010360|human|NorthAmerica|20050310|H3N2">
			<date value="2005.186301369863" direction="forwards" units="years"/>
			<attr name="host">
				human
			</attr>
		</taxon>
		<taxon id="21669|human|NorthAmerica|20041209|H3N2">
			<date value="2004.9371584699454" direction="forwards" units="years"/>
			<attr name="host">
				human
			</attr>
		</taxon>
		<taxon id="21829|human|Oceania|20041012|H3N2">
			<date value="2004.77868852459" direction="forwards" units="years"/>
			<attr name="host">
				human
			</attr>
		</taxon>
		<taxon id="1022415|human|NorthAmerica|20070305|H3N2">
			<date value="2007.172602739726" direction="forwards" units="years"/>
			<attr name="host">
				human
			</attr>
		</taxon>
		<taxon id="1021097|human|MidwestSouthAmerican|20120511|H3N2">
			<date value="2012.3579234972678" direction="forwards" units="years"/>
			<attr name="host">
				human
			</attr>
		</taxon>
		<taxon id="1023058|human|NorthAmerica|20130103|H3N2">
			<date value="2013.0054794520547" direction="forwards" units="years"/>
			<attr name="host">
				human
			</attr>
		</taxon>
		<taxon id="1012450|human|SoutheastAsia|20050830|H3N2">
			<date value="2005.6602739726027" direction="forwards" units="years"/>
			<attr name="host">
				human
			</attr>
		</taxon>
		<taxon id="1010361|human|NorthAmerica|20060213|H3N2">
			<date value="2006.1178082191782" direction="forwards" units="years"/>
			<attr name="host">
				human
			</attr>
		</taxon>
		<taxon id="21487|human|NorthAmerica|19981228|H3N2">
			<date value="1998.9890410958903" direction="forwards" units="years"/>
			<attr name="host">
				human
			</attr>
		</taxon>
		<taxon id="1020710|swine|NorthAmerica|20090924|H3N2">
			<date value="2009.7287671232878" direction="forwards" units="years"/>
			<attr name="host">
				swine
			</attr>
		</taxon>
		<taxon id="21753|human|NorthAmerica|19990209|H3N2">
			<date value="1999.1068493150685" direction="forwards" units="years"/>
			<attr name="host">
				human
			</attr>
		</taxon>
		<taxon id="1013633|human|SoutheastAsia|19990218|H3N2">
			<date value="1999.131506849315" direction="forwards" units="years"/>
			<attr name="host">
				human
			</attr>
		</taxon>
		<taxon id="1013296|human|EastAsia|19950901|H3N2">
			<date value="1995.6657534246576" direction="forwards" units="years"/>
			<attr name="host">
				human
			</attr>
		</taxon>
		<taxon id="1013326|human|Oceania|19880615|H3N2">
			<date value="1988.4535519125684" direction="forwards" units="years"/>
			<attr name="host">
				human
			</attr>
		</taxon>
		<taxon id="1013194|human|WesternEurope|19880301|H3N2">
			<date value="1988.1639344262296" direction="forwards" units="years"/>
			<attr name="host">
				human
			</attr>
		</taxon>
		<taxon id="1013184|human|NorthernEurope|19830615|H3N2">
			<date value="1983.4520547945206" direction="forwards" units="years"/>
			<attr name="host">
				human
			</attr>
		</taxon>
		<taxon id="22659|human|EastAsia|19830615|H3N2">
			<date value="1983.4520547945206" direction="forwards" units="years"/>
			<attr name="host">
				human
			</attr>
		</taxon>
		<taxon id="1014955|human|NorthAmerica|19600615|H2N2">
			<date value="1960.4535519125684" direction="forwards" units="years"/>
			<attr name="host">
				human
			</attr>
		</taxon>
		<taxon id="1001900|human|EasternEurope|19590615|H2N2">
			<date value="1959.4520547945206" direction="forwards" units="years"/>
			<attr name="host">
				human
			</attr>
		</taxon>
		<taxon id="26551|human|NorthAmerica|19450615|H1N1">
			<date value="1945.4520547945206" direction="forwards" units="years"/>
			<attr name="host">
				human
			</attr>
		</taxon>
		<taxon id="1002156|others|EastAsia|19710615|H3N8">
			<date value="1971.4520547945206" direction="forwards" units="years"/>
			<attr name="host">
				others
			</attr>
		</taxon>
		<taxon id="1018812|others|NorthAmerica|19640615|H7N7">
			<date value="1964.4535519125684" direction="forwards" units="years"/>
			<attr name="host">
				others
			</attr>
		</taxon>
		<taxon id="1026049|others|NorthAmerica|20130615|H3N8">
			<date value="2013.4520547945206" direction="forwards" units="years"/>
			<attr name="host">
				others
			</attr>
		</taxon>
		<taxon id="1018813|avian_waterfowl|NorthAmerica|19530615|H10N7">
			<date value="1953.4520547945206" direction="forwards" units="years"/>
			<attr name="host">
				avian_waterfowl
			</attr>
		</taxon>
		<taxon id="1015550|avian_domesticbirds|NorthAmerica|19680615|H8N4">
			<date value="1968.4535519125684" direction="forwards" units="years"/>
			<attr name="host">
				avian_domesticbirds
			</attr>
		</taxon>
		<taxon id="17515|avian_waterfowl|NorthAmerica|19971031|H12N5">
			<date value="1997.8301369863013" direction="forwards" units="years"/>
			<attr name="host">
				avian_waterfowl
			</attr>
		</taxon>
		<taxon id="1015551|avian_domesticbirds|NorthAmerica|19660615|H9N2">
			<date value="1966.4520547945206" direction="forwards" units="years"/>
			<attr name="host">
				avian_domesticbirds
			</attr>
		</taxon>
		<taxon id="1006194|avian_domesticbirds|NorthAmerica|19720615|H5N2">
			<date value="1972.4535519125684" direction="forwards" units="years"/>
			<attr name="host">
				avian_domesticbirds
			</attr>
		</taxon>
		<taxon id="1003281|avian_waterfowl|NorthAmerica|19950615|H3N8">
			<date value="1995.4520547945206" direction="forwards" units="years"/>
			<attr name="host">
				avian_waterfowl
			</attr>
		</taxon>
		<taxon id="1015477|avian_landbirds|EastAsia|20051105|H9N2">
			<date value="2005.8438356164384" direction="forwards" units="years"/>
			<attr name="host">
				avian_landbirds
			</attr>
		</taxon>
		<taxon id="1004327|avian_domesticbirds|NorthAmerica|20020615|H7N2">
			<date value="2002.4520547945206" direction="forwards" units="years"/>
			<attr name="host">
				avian_domesticbirds
			</attr>
		</taxon>
		<taxon id="1004298|avian_domesticbirds|NorthAmerica|20010615|H7N2">
			<date value="2001.4520547945206" direction="forwards" units="years"/>
			<attr name="host">
				avian_domesticbirds
			</attr>
		</taxon>
		<taxon id="1023667|avian_waterfowl|NorthAmerica|19810615|H3N8">
			<date value="1981.4520547945206" direction="forwards" units="years"/>
			<attr name="host">
				avian_waterfowl
			</attr>
		</taxon>
		<taxon id="1016347|avian_waterfowl|NorthAmerica|19870805|H1N1">
			<date value="1987.5917808219178" direction="forwards" units="years"/>
			<attr name="host">
				avian_waterfowl
			</attr>
		</taxon>
		<taxon id="1023574|avian_waterfowl|NorthAmerica|19820615|H6N1">
			<date value="1982.4520547945206" direction="forwards" units="years"/>
			<attr name="host">
				avian_waterfowl
			</attr>
		</taxon>
		<taxon id="1023727|avian_waterfowl|NorthAmerica|19750615|H4N6">
			<date value="1975.4520547945206" direction="forwards" units="years"/>
			<attr name="host">
				avian_waterfowl
			</attr>
		</taxon>
		<taxon id="1023940|avian_waterfowl|NorthAmerica|19770615|H12N2">
			<date value="1977.4520547945206" direction="forwards" units="years"/>
			<attr name="host">
				avian_waterfowl
			</attr>
		</taxon>
		<taxon id="1013519|avian_waterfowl|NorthAmerica|19840820|H2N3">
			<date value="1984.6338797814208" direction="forwards" units="years"/>
			<attr name="host">
				avian_waterfowl
			</attr>
		</taxon>
		<taxon id="22267|avian_waterfowl|NorthAmerica|19870804|H8N4">
			<date value="1987.5890410958905" direction="forwards" units="years"/>
			<attr name="host">
				avian_waterfowl
			</attr>
		</taxon>
		<taxon id="22243|avian_waterfowl|NorthAmerica|19850827|H4N6">
			<date value="1985.6520547945206" direction="forwards" units="years"/>
			<attr name="host">
				avian_waterfowl
			</attr>
		</taxon>
		<taxon id="22315|avian_waterfowl|NorthAmerica|19840815|H10N6">
			<date value="1984.620218579235" direction="forwards" units="years"/>
			<attr name="host">
				avian_waterfowl
			</attr>
		</taxon>
		<taxon id="1000170|avian_waterfowl|NorthAmerica|19870615|H11N9">
			<date value="1987.4520547945206" direction="forwards" units="years"/>
			<attr name="host">
				avian_waterfowl
			</attr>
		</taxon>
		<taxon id="1003320|avian_domesticbirds|NorthAmerica|19870615|H5N2">
			<date value="1987.4520547945206" direction="forwards" units="years"/>
			<attr name="host">
				avian_domesticbirds
			</attr>
		</taxon>
		<taxon id="1017047|avian_waterfowl|NorthAmerica|19860615|H11N9">
			<date value="1986.4520547945206" direction="forwards" units="years"/>
			<attr name="host">
				avian_waterfowl
			</attr>
		</taxon>
		<taxon id="22305|avian_waterfowl|NorthAmerica|19880903|H9N2">
			<date value="1988.672131147541" direction="forwards" units="years"/>
			<attr name="host">
				avian_waterfowl
			</attr>
		</taxon>
		<taxon id="1013521|avian_waterfowl|NorthAmerica|19880903|H2N3">
			<date value="1988.672131147541" direction="forwards" units="years"/>
			<attr name="host">
				avian_waterfowl
			</attr>
		</taxon>
		<taxon id="25075|avian_waterfowl|NorthAmerica|19881013|H4N6">
			<date value="1988.7814207650274" direction="forwards" units="years"/>
			<attr name="host">
				avian_waterfowl
			</attr>
		</taxon>
		<taxon id="1011833|avian_waterfowl|NorthAmerica|19910809|H4N6">
			<date value="1991.6027397260275" direction="forwards" units="years"/>
			<attr name="host">
				avian_waterfowl
			</attr>
		</taxon>
		<taxon id="1013500|avian_waterfowl|NorthAmerica|19960615|H2N3">
			<date value="1996.4535519125684" direction="forwards" units="years"/>
			<attr name="host">
				avian_waterfowl
			</attr>
		</taxon>
		<taxon id="1012016|avian_waterfowl|NorthAmerica|20090822|H2N3">
			<date value="2009.6383561643836" direction="forwards" units="years"/>
			<attr name="host">
				avian_waterfowl
			</attr>
		</taxon>
		<taxon id="1011941|avian_shorebirds|NorthAmerica|20030519|H9N2">
			<date value="2003.3780821917808" direction="forwards" units="years"/>
			<attr name="host">
				avian_shorebirds
			</attr>
		</taxon>
		<taxon id="1011881|avian_waterfowl|NorthAmerica|19950807|H3N8">
			<date value="1995.5972602739726" direction="forwards" units="years"/>
			<attr name="host">
				avian_waterfowl
			</attr>
		</taxon>
		<taxon id="1011408|swine|NorthAmerica|20000615|H1N1">
			<date value="2000.4535519125684" direction="forwards" units="years"/>
			<attr name="host">
				swine
			</attr>
		</taxon>
		<taxon id="1011406|swine|NorthAmerica|20020615|H1N1">
			<date value="2002.4520547945206" direction="forwards" units="years"/>
			<attr name="host">
				swine
			</attr>
		</taxon>
		<taxon id="1010539|swine|SoutheastAsia|20100215|H3N2">
			<date value="2010.123287671233" direction="forwards" units="years"/>
			<attr name="host">
				swine
			</attr>
		</taxon>
		<taxon id="1025149|swine|EastAsia|20111006|H1N2">
			<date value="2011.7616438356165" direction="forwards" units="years"/>
			<attr name="host">
				swine
			</attr>
		</taxon>
		<taxon id="1025148|swine|EastAsia|20111006|H1N1">
			<date value="2011.7616438356165" direction="forwards" units="years"/>
			<attr name="host">
				swine
			</attr>
		</taxon>
		<taxon id="1025208|swine|EastAsia|20120315|H1N2">
			<date value="2012.2021857923498" direction="forwards" units="years"/>
			<attr name="host">
				swine
			</attr>
		</taxon>
		<taxon id="1025025|swine|EastAsia|20120301|H1N2">
			<date value="2012.1639344262296" direction="forwards" units="years"/>
			<attr name="host">
				swine
			</attr>
		</taxon>
		<taxon id="1025162|swine|EastAsia|20111020|H1N2">
			<date value="2011.8" direction="forwards" units="years"/>
			<attr name="host">
				swine
			</attr>
		</taxon>
		<taxon id="1011435|swine|TheCaribbean|20101101|H1N1">
			<date value="2010.8328767123287" direction="forwards" units="years"/>
			<attr name="host">
				swine
			</attr>
		</taxon>
		<taxon id="1007108|human|SouthernSouthAmerica|20090530|H1N1">
			<date value="2009.4082191780822" direction="forwards" units="years"/>
			<attr name="host">
				human
			</attr>
		</taxon>
		<taxon id="1026088|human|NorthernEurope|20140218|H1N1">
			<date value="2014.131506849315" direction="forwards" units="years"/>
			<attr name="host">
				human
			</attr>
		</taxon>
		<taxon id="29018|swine|NorthAmerica|20031009|H1N1">
			<date value="2003.7698630136986" direction="forwards" units="years"/>
			<attr name="host">
				swine
			</attr>
		</taxon>
		<taxon id="1020758|swine|NorthAmerica|20060517|H1N1">
			<date value="2006.372602739726" direction="forwards" units="years"/>
			<attr name="host">
				swine
			</attr>
		</taxon>
		<taxon id="1020773|swine|NorthAmerica|20090721|H1N2">
			<date value="2009.5506849315068" direction="forwards" units="years"/>
			<attr name="host">
				swine
			</attr>
		</taxon>
		<taxon id="1020610|swine|NorthAmerica|20061006|H1N1">
			<date value="2006.7616438356165" direction="forwards" units="years"/>
			<attr name="host">
				swine
			</attr>
		</taxon>
		<taxon id="1018774|swine|NorthAmerica|20121205|H3N2">
			<date value="2012.9262295081967" direction="forwards" units="years"/>
			<attr name="host">
				swine
			</attr>
		</taxon>
		<taxon id="1020733|swine|NorthAmerica|20031003|H3N2">
			<date value="2003.7534246575342" direction="forwards" units="years"/>
			<attr name="host">
				swine
			</attr>
		</taxon>
		<taxon id="1020730|swine|NorthAmerica|20030829|H1N1">
			<date value="2003.6575342465753" direction="forwards" units="years"/>
			<attr name="host">
				swine
			</attr>
		</taxon>
		<taxon id="1011014|swine|NorthAmerica|19980615|H3N2">
			<date value="1998.4520547945206" direction="forwards" units="years"/>
			<attr name="host">
				swine
			</attr>
		</taxon>
		<taxon id="27855|swine|NorthAmerica|20021115|H3N2">
			<date value="2002.8712328767124" direction="forwards" units="years"/>
			<attr name="host">
				swine
			</attr>
		</taxon>
		<taxon id="1000682|human|NorthAmerica|20050615|H1N1">
			<date value="2005.4520547945206" direction="forwards" units="years"/>
			<attr name="host">
				human
			</attr>
		</taxon>
		<taxon id="1011468|swine|NorthAmerica|20080312|H1N1">
			<date value="2008.1939890710382" direction="forwards" units="years"/>
			<attr name="host">
				swine
			</attr>
		</taxon>
		<taxon id="1020623|swine|NorthAmerica|20070313|H1N1">
			<date value="2007.194520547945" direction="forwards" units="years"/>
			<attr name="host">
				swine
			</attr>
		</taxon>
		<taxon id="1020759|swine|NorthAmerica|20061206|H1N2">
			<date value="2006.9287671232876" direction="forwards" units="years"/>
			<attr name="host">
				swine
			</attr>
		</taxon>
		<taxon id="1020745|swine|NorthAmerica|20040723|H1N1">
			<date value="2004.5573770491803" direction="forwards" units="years"/>
			<attr name="host">
				swine
			</attr>
		</taxon>
		<taxon id="1018755|swine|EastAsia|20120423|H3N2">
			<date value="2012.308743169399" direction="forwards" units="years"/>
			<attr name="host">
				swine
			</attr>
		</taxon>
		<taxon id="1005655|human|NorthAmerica|20090618|H1N1">
			<date value="2009.4602739726026" direction="forwards" units="years"/>
			<attr name="host">
				human
			</attr>
		</taxon>
		<taxon id="1020714|swine|NorthAmerica|20111021|H3N2">
			<date value="2011.8027397260273" direction="forwards" units="years"/>
			<attr name="host">
				swine
			</attr>
		</taxon>
		<taxon id="1020995|swine|NorthAmerica|20130326|H3N2">
			<date value="2013.2301369863014" direction="forwards" units="years"/>
			<attr name="host">
				swine
			</attr>
		</taxon>
		<taxon id="1026389|swine|NorthAmerica|20121009|H3N2">
			<date value="2012.7704918032787" direction="forwards" units="years"/>
			<attr name="host">
				swine
			</attr>
		</taxon>
		<taxon id="1020727|swine|NorthAmerica|20111201|H3N2">
			<date value="2011.9150684931508" direction="forwards" units="years"/>
			<attr name="host">
				swine
			</attr>
		</taxon>
		<taxon id="1021514|swine|NorthAmerica|20130910|H1N1">
			<date value="2013.690410958904" direction="forwards" units="years"/>
			<attr name="host">
				swine
			</attr>
		</taxon>
		<taxon id="1012758|swine|NorthAmerica|20110616|H3N2">
			<date value="2011.454794520548" direction="forwards" units="years"/>
			<attr name="host">
				swine
			</attr>
		</taxon>
		<taxon id="1021665|swine|NorthAmerica|20130719|H3N2">
			<date value="2013.545205479452" direction="forwards" units="years"/>
			<attr name="host">
				swine
			</attr>
		</taxon>
		<taxon id="1002135|human|NorthAmerica|20070615|H3N2">
			<date value="2007.4520547945206" direction="forwards" units="years"/>
			<attr name="host">
				human
			</attr>
		</taxon>
		<taxon id="1020651|swine|NorthAmerica|20080926|H1N1">
			<date value="2008.7349726775956" direction="forwards" units="years"/>
			<attr name="host">
				swine
			</attr>
		</taxon>
		<taxon id="1020726|swine|NorthAmerica|20080108|H1N1">
			<date value="2008.01912568306" direction="forwards" units="years"/>
			<attr name="host">
				swine
			</attr>
		</taxon>
		<taxon id="1020893|swine|NorthAmerica|20100120|H3N2">
			<date value="2010.0520547945205" direction="forwards" units="years"/>
			<attr name="host">
				swine
			</attr>
		</taxon>
		<taxon id="1020626|swine|NorthAmerica|20070621|H1N1">
			<date value="2007.468493150685" direction="forwards" units="years"/>
			<attr name="host">
				swine
			</attr>
		</taxon>
		<taxon id="1020666|swine|NorthAmerica|20090129|H1N1">
			<date value="2009.0767123287671" direction="forwards" units="years"/>
			<attr name="host">
				swine
			</attr>
		</taxon>
		<taxon id="29014|swine|NorthAmerica|20050301|H3N2">
			<date value="2005.1616438356164" direction="forwards" units="years"/>
			<attr name="host">
				swine
			</attr>
		</taxon>
		<taxon id="1020717|swine|NorthAmerica|20060512|H1N1">
			<date value="2006.358904109589" direction="forwards" units="years"/>
			<attr name="host">
				swine
			</attr>
		</taxon>
		<taxon id="1020724|swine|NorthAmerica|20110928|H1N2">
			<date value="2011.7397260273972" direction="forwards" units="years"/>
			<attr name="host">
				swine
			</attr>
		</taxon>
		<taxon id="1020673|swine|NorthAmerica|20100618|H1N1">
			<date value="2010.4602739726026" direction="forwards" units="years"/>
			<attr name="host">
				swine
			</attr>
		</taxon>
		<taxon id="1016156|swine|NorthAmerica|20120927|H1N2">
			<date value="2012.7377049180327" direction="forwards" units="years"/>
			<attr name="host">
				swine
			</attr>
		</taxon>
		<taxon id="1020633|swine|NorthAmerica|20070410|H1N1">
			<date value="2007.2712328767122" direction="forwards" units="years"/>
			<attr name="host">
				swine
			</attr>
		</taxon>
		<taxon id="20867|swine|NorthAmerica|20070131|H3N2">
			<date value="2007.0821917808219" direction="forwards" units="years"/>
			<attr name="host">
				swine
			</attr>
		</taxon>
		<taxon id="1021477|swine|NorthAmerica|20120914|H3N2">
			<date value="2012.7021857923498" direction="forwards" units="years"/>
			<attr name="host">
				swine
			</attr>
		</taxon>
		<taxon id="1026276|swine|NorthAmerica|20140702|H3N2">
			<date value="2014.4986301369863" direction="forwards" units="years"/>
			<attr name="host">
				swine
			</attr>
		</taxon>
		<taxon id="1023400|human|NorthAmerica|20121215|H1N2">
			<date value="2012.9535519125684" direction="forwards" units="years"/>
			<attr name="host">
				human
			</attr>
		</taxon>
		<taxon id="1025628|swine|NorthAmerica|20111116|H1N1">
			<date value="2011.8739726027397" direction="forwards" units="years"/>
			<attr name="host">
				swine
			</attr>
		</taxon>
		<taxon id="28525|swine|NorthAmerica|20120308|H3N2">
			<date value="2012.1830601092897" direction="forwards" units="years"/>
			<attr name="host">
				swine
			</attr>
		</taxon>
		<taxon id="1018386|swine|NorthAmerica|20120914|H1N2">
			<date value="2012.7021857923498" direction="forwards" units="years"/>
			<attr name="host">
				swine
			</attr>
		</taxon>
		<taxon id="1020589|swine|NorthAmerica|20130308|H1N2">
			<date value="2013.1808219178083" direction="forwards" units="years"/>
			<attr name="host">
				swine
			</attr>
		</taxon>
		<taxon id="1025065|swine|EastAsia|20111023|H1N2">
			<date value="2011.8082191780823" direction="forwards" units="years"/>
			<attr name="host">
				swine
			</attr>
		</taxon>
		<taxon id="1025057|swine|EastAsia|20111009|H1N2">
			<date value="2011.7698630136986" direction="forwards" units="years"/>
			<attr name="host">
				swine
			</attr>
		</taxon>
		<taxon id="29011|swine|NorthAmerica|20080916|H1N1">
			<date value="2008.707650273224" direction="forwards" units="years"/>
			<attr name="host">
				swine
			</attr>
		</taxon>
		<taxon id="1020556|swine|NorthAmerica|20101217|H3N2">
			<date value="2010.958904109589" direction="forwards" units="years"/>
			<attr name="host">
				swine
			</attr>
		</taxon>
		<taxon id="1011493|swine|NorthAmerica|20060519|H1N1">
			<date value="2006.3780821917808" direction="forwards" units="years"/>
			<attr name="host">
				swine
			</attr>
		</taxon>
		<taxon id="20868|swine|NorthAmerica|20070220|H3N2">
			<date value="2007.13698630137" direction="forwards" units="years"/>
			<attr name="host">
				swine
			</attr>
		</taxon>
		<taxon id="1020614|swine|NorthAmerica|20061128|H1N1">
			<date value="2006.9068493150685" direction="forwards" units="years"/>
			<attr name="host">
				swine
			</attr>
		</taxon>
		<taxon id="1020764|swine|NorthAmerica|20070424|H1N1">
			<date value="2007.309589041096" direction="forwards" units="years"/>
			<attr name="host">
				swine
			</attr>
		</taxon>
		<taxon id="1020718|swine|NorthAmerica|20070201|H1N1">
			<date value="2007.0849315068492" direction="forwards" units="years"/>
			<attr name="host">
				swine
			</attr>
		</taxon>
		<taxon id="20866|swine|NorthAmerica|20070615|H3N2">
			<date value="2007.4520547945206" direction="forwards" units="years"/>
			<attr name="host">
				swine
			</attr>
		</taxon>
		<taxon id="1020885|swine|NorthAmerica|20050308|H1N1">
			<date value="2005.1808219178083" direction="forwards" units="years"/>
			<attr name="host">
				swine
			</attr>
		</taxon>
		<taxon id="1000476|swine|NorthAmerica|20030615|H1N1">
			<date value="2003.4520547945206" direction="forwards" units="years"/>
			<attr name="host">
				swine
			</attr>
		</taxon>
		<taxon id="1018289|swine|EastAsia|20120306|H1N2">
			<date value="2012.1775956284152" direction="forwards" units="years"/>
			<attr name="host">
				swine
			</attr>
		</taxon>
		<taxon id="1014753|swine|EastAsia|20090115|H1N2">
			<date value="2009.0383561643835" direction="forwards" units="years"/>
			<attr name="host">
				swine
			</attr>
		</taxon>
		<taxon id="24803|avian_waterfowl|NorthAmerica|20020827|H5N2">
			<date value="2002.6520547945206" direction="forwards" units="years"/>
			<attr name="host">
				avian_waterfowl
			</attr>
		</taxon>
		<taxon id="1017994|avian_shorebirds|NorthAmerica|20030520|H9N9">
			<date value="2003.3808219178081" direction="forwards" units="years"/>
			<attr name="host">
				avian_shorebirds
			</attr>
		</taxon>
		<taxon id="1015148|avian_shorebirds|NorthAmerica|19990524|H11N2">
			<date value="1999.3917808219178" direction="forwards" units="years"/>
			<attr name="host">
				avian_shorebirds
			</attr>
		</taxon>
		<taxon id="1011925|avian_shorebirds|NorthAmerica|19990524|H3N8">
			<date value="1999.3917808219178" direction="forwards" units="years"/>
			<attr name="host">
				avian_shorebirds
			</attr>
		</taxon>
		<taxon id="1016451|avian_waterfowl|NorthAmerica|20040703|H1N1">
			<date value="2004.5027322404371" direction="forwards" units="years"/>
			<attr name="host">
				avian_waterfowl
			</attr>
		</taxon>
		<taxon id="1018028|avian_shorebirds|NorthAmerica|20000515|H10N4">
			<date value="2000.3688524590164" direction="forwards" units="years"/>
			<attr name="host">
				avian_shorebirds
			</attr>
		</taxon>
		<taxon id="1013453|avian_waterfowl|NorthAmerica|19970730|H2N9">
			<date value="1997.5753424657535" direction="forwards" units="years"/>
			<attr name="host">
				avian_waterfowl
			</attr>
		</taxon>
		<taxon id="26529|avian_waterfowl|NorthAmerica|19871023|H7N8">
			<date value="1987.8082191780823" direction="forwards" units="years"/>
			<attr name="host">
				avian_waterfowl
			</attr>
		</taxon>
		<taxon id="24219|avian_waterfowl|NorthAmerica|19861029|H4N8">
			<date value="1986.8246575342466" direction="forwards" units="years"/>
			<attr name="host">
				avian_waterfowl
			</attr>
		</taxon>
		<taxon id="1011830|avian_waterfowl|NorthAmerica|19900827|H4N6">
			<date value="1990.6520547945206" direction="forwards" units="years"/>
			<attr name="host">
				avian_waterfowl
			</attr>
		</taxon>
		<taxon id="26295|avian_waterfowl|NorthAmerica|19861020|H3N2">
			<date value="1986.8" direction="forwards" units="years"/>
			<attr name="host">
				avian_waterfowl
			</attr>
		</taxon>
		<taxon id="1018041|avian_waterfowl|NorthAmerica|19880615|H10N7">
			<date value="1988.4535519125684" direction="forwards" units="years"/>
			<attr name="host">
				avian_waterfowl
			</attr>
		</taxon>
		<taxon id="1023843|avian_waterfowl|NorthAmerica|19790615|H7N3">
			<date value="1979.4520547945206" direction="forwards" units="years"/>
			<attr name="host">
				avian_waterfowl
			</attr>
		</taxon>
		<taxon id="1016512|avian_waterfowl|NorthAmerica|20100915|H4N8">
			<date value="2010.704109589041" direction="forwards" units="years"/>
			<attr name="host">
				avian_waterfowl
			</attr>
		</taxon>
		<taxon id="1008331|avian_waterfowl|NorthAmerica|20060615|H5N2">
			<date value="2006.4520547945206" direction="forwards" units="years"/>
			<attr name="host">
				avian_waterfowl
			</attr>
		</taxon>
		<taxon id="24493|avian_waterfowl|NorthAmerica|19990525|H6N2">
			<date value="1999.3945205479451" direction="forwards" units="years"/>
			<attr name="host">
				avian_waterfowl
			</attr>
		</taxon>
		<taxon id="1015367|avian_waterfowl|NorthAmerica|20070821|H7N4">
			<date value="2007.6356164383562" direction="forwards" units="years"/>
			<attr name="host">
				avian_waterfowl
			</attr>
		</taxon>
		<taxon id="1024709|avian_waterfowl|NorthAmerica|20121123|H11N9">
			<date value="2012.8934426229507" direction="forwards" units="years"/>
			<attr name="host">
				avian_waterfowl
			</attr>
		</taxon>
		<taxon id="1026189|avian_domesticbirds|NorthAmerica|20060615|H5N2">
			<date value="2006.4520547945206" direction="forwards" units="years"/>
			<attr name="host">
				avian_domesticbirds
			</attr>
		</taxon>
		<taxon id="1026183|avian_domesticbirds|NorthAmerica|20060615|H5N2">
			<date value="2006.4520547945206" direction="forwards" units="years"/>
			<attr name="host">
				avian_domesticbirds
			</attr>
		</taxon>
		<taxon id="1000680|avian_domesticbirds|EastAsia|20050615|H5N2">
			<date value="2005.4520547945206" direction="forwards" units="years"/>
			<attr name="host">
				avian_domesticbirds
			</attr>
		</taxon>
		<taxon id="1026274|avian_domesticbirds|NorthAmerica|20100415|H5N2">
			<date value="2010.2849315068493" direction="forwards" units="years"/>
			<attr name="host">
				avian_domesticbirds
			</attr>
		</taxon>
		<taxon id="1008508|avian_landbirds|NorthAmerica|20070615|H5N2">
			<date value="2007.4520547945206" direction="forwards" units="years"/>
			<attr name="host">
				avian_landbirds
			</attr>
		</taxon>
		<taxon id="1022300|avian_waterfowl|NorthAmerica|20130908|H3N8">
			<date value="2013.6849315068494" direction="forwards" units="years"/>
			<attr name="host">
				avian_waterfowl
			</attr>
		</taxon>
		<taxon id="1004842|avian_domesticbirds|NorthAmerica|19950615|H10N7">
			<date value="1995.4520547945206" direction="forwards" units="years"/>
			<attr name="host">
				avian_domesticbirds
			</attr>
		</taxon>
		<taxon id="22289|avian_waterfowl|NorthAmerica|19931201|H10N7">
			<date value="1993.9150684931508" direction="forwards" units="years"/>
			<attr name="host">
				avian_waterfowl
			</attr>
		</taxon>
		<taxon id="22351|avian_shorebirds|EasternSouthAmerica|19900418|H2N1">
			<date value="1990.2931506849316" direction="forwards" units="years"/>
			<attr name="host">
				avian_shorebirds
			</attr>
		</taxon>
		<taxon id="1008299|avian_waterfowl|NorthAmerica|20060615|H5N2">
			<date value="2006.4520547945206" direction="forwards" units="years"/>
			<attr name="host">
				avian_waterfowl
			</attr>
		</taxon>
		<taxon id="1017433|avian_waterfowl|NorthAmerica|20090908|H6N2">
			<date value="2009.6849315068494" direction="forwards" units="years"/>
			<attr name="host">
				avian_waterfowl
			</attr>
		</taxon>
		<taxon id="1023928|avian_waterfowl|NorthAmerica|19780615|H6N8">
			<date value="1978.4520547945206" direction="forwards" units="years"/>
			<attr name="host">
				avian_waterfowl
			</attr>
		</taxon>
		<taxon id="1013981|avian_waterfowl|NorthAmerica|19780810|H2N3">
			<date value="1978.6054794520549" direction="forwards" units="years"/>
			<attr name="host">
				avian_waterfowl
			</attr>
		</taxon>
		<taxon id="22225|avian_waterfowl|NorthAmerica|19770830|H4N3">
			<date value="1977.6602739726027" direction="forwards" units="years"/>
			<attr name="host">
				avian_waterfowl
			</attr>
		</taxon>
		<taxon id="1023911|avian_waterfowl|NorthAmerica|19780615|H6N8">
			<date value="1978.4520547945206" direction="forwards" units="years"/>
			<attr name="host">
				avian_waterfowl
			</attr>
		</taxon>
		<taxon id="1002090|avian_waterfowl|NorthAmerica|19780615|H3N2">
			<date value="1978.4520547945206" direction="forwards" units="years"/>
			<attr name="host">
				avian_waterfowl
			</attr>
		</taxon>
		<taxon id="1023790|avian_waterfowl|NorthAmerica|19790615|H3N8">
			<date value="1979.4520547945206" direction="forwards" units="years"/>
			<attr name="host">
				avian_waterfowl
			</attr>
		</taxon>
		<taxon id="22165|avian_waterfowl|NorthAmerica|19770903|H1N1">
			<date value="1977.6712328767123" direction="forwards" units="years"/>
			<attr name="host">
				avian_waterfowl
			</attr>
		</taxon>
		<taxon id="1011821|avian_waterfowl|NorthAmerica|19860815|H4N6">
			<date value="1986.6191780821919" direction="forwards" units="years"/>
			<attr name="host">
				avian_waterfowl
			</attr>
		</taxon>
		<taxon id="1023899|avian_waterfowl|NorthAmerica|19820615|H3N8">
			<date value="1982.4520547945206" direction="forwards" units="years"/>
			<attr name="host">
				avian_waterfowl
			</attr>
		</taxon>
		<taxon id="1023553|avian_waterfowl|NorthAmerica|19850615|H12N5">
			<date value="1985.4520547945206" direction="forwards" units="years"/>
			<attr name="host">
				avian_waterfowl
			</attr>
		</taxon>
		<taxon id="28254|avian_shorebirds|NorthAmerica|19990523|H3N8">
			<date value="1999.3890410958904" direction="forwards" units="years"/>
			<attr name="host">
				avian_shorebirds
			</attr>
		</taxon>
		<taxon id="1017399|avian_waterfowl|NorthAmerica|20081108|H4N6">
			<date value="2008.8524590163934" direction="forwards" units="years"/>
			<attr name="host">
				avian_waterfowl
			</attr>
		</taxon>
		<taxon id="1004221|avian_waterfowl|NorthAmerica|20050830|H5N2">
			<date value="2005.6602739726027" direction="forwards" units="years"/>
			<attr name="host">
				avian_waterfowl
			</attr>
		</taxon>
		<taxon id="1008743|avian_waterfowl|NorthAmerica|20060723|H3N2">
			<date value="2006.5561643835617" direction="forwards" units="years"/>
			<attr name="host">
				avian_waterfowl
			</attr>
		</taxon>
		<taxon id="1003515|avian_waterfowl|NorthAmerica|20070615|H5N2">
			<date value="2007.4520547945206" direction="forwards" units="years"/>
			<attr name="host">
				avian_waterfowl
			</attr>
		</taxon>
		<taxon id="1017454|avian_waterfowl|NorthAmerica|20091114|H6N8">
			<date value="2009.868493150685" direction="forwards" units="years"/>
			<attr name="host">
				avian_waterfowl
			</attr>
		</taxon>
		<taxon id="1019096|avian_waterfowl|NorthAmerica|20020816|H1N1">
			<date value="2002.6219178082192" direction="forwards" units="years"/>
			<attr name="host">
				avian_waterfowl
			</attr>
		</taxon>
		<taxon id="1014163|avian_landbirds|EastAsia|20030123|H5N1">
			<date value="2003.0602739726028" direction="forwards" units="years"/>
			<attr name="host">
				avian_landbirds
			</attr>
		</taxon>
		<taxon id="1004301|avian_waterfowl|NorthAmerica|20030615|H5N2">
			<date value="2003.4520547945206" direction="forwards" units="years"/>
			<attr name="host">
				avian_waterfowl
			</attr>
		</taxon>
		<taxon id="24513|human|NorthAmerica|20040511|H7N3">
			<date value="2004.3579234972678" direction="forwards" units="years"/>
			<attr name="host">
				human
			</attr>
		</taxon>
		<taxon id="1004257|avian_domesticbirds|NorthAmerica|20040615|H7N3">
			<date value="2004.4535519125684" direction="forwards" units="years"/>
			<attr name="host">
				avian_domesticbirds
			</attr>
		</taxon>
		<taxon id="1015615|avian_waterfowl|NorthAmerica|20100622|H4N6">
			<date value="2010.4712328767123" direction="forwards" units="years"/>
			<attr name="host">
				avian_waterfowl
			</attr>
		</taxon>
		<taxon id="26411|avian_waterfowl|NorthAmerica|19930615|H6N8">
			<date value="1993.4520547945206" direction="forwards" units="years"/>
			<attr name="host">
				avian_waterfowl
			</attr>
		</taxon>
		<taxon id="22309|avian_waterfowl|NorthAmerica|19910809|H9N2">
			<date value="1991.6027397260275" direction="forwards" units="years"/>
			<attr name="host">
				avian_waterfowl
			</attr>
		</taxon>
		<taxon id="22333|avian_waterfowl|NorthAmerica|19910826|H11N2">
			<date value="1991.6493150684933" direction="forwards" units="years"/>
			<attr name="host">
				avian_waterfowl
			</attr>
		</taxon>
		<taxon id="28433|avian_shorebirds|NorthAmerica|20060615|H7N7">
			<date value="2006.4520547945206" direction="forwards" units="years"/>
			<attr name="host">
				avian_shorebirds
			</attr>
		</taxon>
		<taxon id="1009187|avian_waterfowl|NorthAmerica|20081031|H2N3">
			<date value="2008.8306010928961" direction="forwards" units="years"/>
			<attr name="host">
				avian_waterfowl
			</attr>
		</taxon>
		<taxon id="1016371|avian_waterfowl|NorthAmerica|19950803|H10N7">
			<date value="1995.5863013698631" direction="forwards" units="years"/>
			<attr name="host">
				avian_waterfowl
			</attr>
		</taxon>
		<taxon id="22319|avian_waterfowl|NorthAmerica|19950801|H10N1">
			<date value="1995.5808219178082" direction="forwards" units="years"/>
			<attr name="host">
				avian_waterfowl
			</attr>
		</taxon>
		<taxon id="1015090|avian_waterfowl|NorthAmerica|19930817|H6N8">
			<date value="1993.6246575342466" direction="forwards" units="years"/>
			<attr name="host">
				avian_waterfowl
			</attr>
		</taxon>
		<taxon id="1011884|avian_shorebirds|NorthAmerica|19960515|H7N3">
			<date value="1996.3688524590164" direction="forwards" units="years"/>
			<attr name="host">
				avian_shorebirds
			</attr>
		</taxon>
		<taxon id="1015133|avian_shorebirds|NorthAmerica|19960515|H6N2">
			<date value="1996.3688524590164" direction="forwards" units="years"/>
			<attr name="host">
				avian_shorebirds
			</attr>
		</taxon>
		<taxon id="1001177|avian_waterfowl|NorthAmerica|19950615|H1N1">
			<date value="1995.4520547945206" direction="forwards" units="years"/>
			<attr name="host">
				avian_waterfowl
			</attr>
		</taxon>
		<taxon id="25087|avian_waterfowl|NorthAmerica|20050819|H8N4">
			<date value="2005.6301369863013" direction="forwards" units="years"/>
			<attr name="host">
				avian_waterfowl
			</attr>
		</taxon>
		<taxon id="22255|avian_waterfowl|NorthAmerica|20010727|H4N8">
			<date value="2001.5671232876712" direction="forwards" units="years"/>
			<attr name="host">
				avian_waterfowl
			</attr>
		</taxon>
		<taxon id="1017978|avian_shorebirds|NorthAmerica|20030524|H12N4">
			<date value="2003.3917808219178" direction="forwards" units="years"/>
			<attr name="host">
				avian_shorebirds
			</attr>
		</taxon>
		<taxon id="1011965|avian_waterfowl|NorthAmerica|20050810|H3N8">
			<date value="2005.6054794520549" direction="forwards" units="years"/>
			<attr name="host">
				avian_waterfowl
			</attr>
		</taxon>
		<taxon id="1004218|avian_waterfowl|NorthAmerica|20050822|H3N8">
			<date value="2005.6383561643836" direction="forwards" units="years"/>
			<attr name="host">
				avian_waterfowl
			</attr>
		</taxon>
		<taxon id="1024653|avian_shorebirds|NorthAmerica|20060522|H7N3">
			<date value="2006.386301369863" direction="forwards" units="years"/>
			<attr name="host">
				avian_shorebirds
			</attr>
		</taxon>
		<taxon id="1018014|avian_shorebirds|NorthAmerica|20060517|H7N3">
			<date value="2006.372602739726" direction="forwards" units="years"/>
			<attr name="host">
				avian_shorebirds
			</attr>
		</taxon>
		<taxon id="1021707|avian_waterfowl|NorthAmerica|20061218|H5N2">
			<date value="2006.9616438356165" direction="forwards" units="years"/>
			<attr name="host">
				avian_waterfowl
			</attr>
		</taxon>
		<taxon id="1010816|avian_waterfowl|NorthAmerica|20081221|H1N6">
			<date value="2008.9699453551912" direction="forwards" units="years"/>
			<attr name="host">
				avian_waterfowl
			</attr>
		</taxon>
		<taxon id="1022289|avian_waterfowl|NorthAmerica|20130907|H3N8">
			<date value="2013.682191780822" direction="forwards" units="years"/>
			<attr name="host">
				avian_waterfowl
			</attr>
		</taxon>
		<taxon id="1022201|avian_waterfowl|NorthAmerica|20121024|H6N2">
			<date value="2012.811475409836" direction="forwards" units="years"/>
			<attr name="host">
				avian_waterfowl
			</attr>
		</taxon>
		<taxon id="1026405|avian_domesticbirds|NorthAmerica|20140415|H5N8">
			<date value="2014.2849315068493" direction="forwards" units="years"/>
			<attr name="host">
				avian_domesticbirds
			</attr>
		</taxon>
		<taxon id="1020415|avian_waterfowl|NorthAmerica|20120806|H11N2">
			<date value="2012.5956284153006" direction="forwards" units="years"/>
			<attr name="host">
				avian_waterfowl
			</attr>
		</taxon>
		<taxon id="1020422|avian_waterfowl|NorthAmerica|20120803|H2N3">
			<date value="2012.5874316939892" direction="forwards" units="years"/>
			<attr name="host">
				avian_waterfowl
			</attr>
		</taxon>
		<taxon id="1008294|avian_waterfowl|NorthAmerica|20060615|H5N2">
			<date value="2006.4520547945206" direction="forwards" units="years"/>
			<attr name="host">
				avian_waterfowl
			</attr>
		</taxon>
		<taxon id="1025622|avian_domesticbirds|NorthAmerica|20130417|H12N5">
			<date value="2013.2904109589042" direction="forwards" units="years"/>
			<attr name="host">
				avian_domesticbirds
			</attr>
		</taxon>
		<taxon id="1022323|avian_waterfowl|NorthAmerica|20130914|H4N6">
			<date value="2013.7013698630137" direction="forwards" units="years"/>
			<attr name="host">
				avian_waterfowl
			</attr>
		</taxon>
		<taxon id="1015624|avian_shorebirds|NorthAmerica|20100813|H16N3">
			<date value="2010.613698630137" direction="forwards" units="years"/>
			<attr name="host">
				avian_shorebirds
			</attr>
		</taxon>
		<taxon id="1018018|avian_shorebirds|NorthAmerica|20070810|H12N5">
			<date value="2007.6054794520549" direction="forwards" units="years"/>
			<attr name="host">
				avian_shorebirds
			</attr>
		</taxon>
		<taxon id="1018020|avian_shorebirds|NorthAmerica|20070816|H12N5">
			<date value="2007.6219178082192" direction="forwards" units="years"/>
			<attr name="host">
				avian_shorebirds
			</attr>
		</taxon>
		<taxon id="1008303|avian_waterfowl|NorthAmerica|20060615|H5N2">
			<date value="2006.4520547945206" direction="forwards" units="years"/>
			<attr name="host">
				avian_waterfowl
			</attr>
		</taxon>
		<taxon id="1017863|avian_waterfowl|NorthAmerica|20090906|H3N8">
			<date value="2009.6794520547944" direction="forwards" units="years"/>
			<attr name="host">
				avian_waterfowl
			</attr>
		</taxon>
		<taxon id="1014472|avian_waterfowl|NorthAmerica|20070816|H4N6">
			<date value="2007.6219178082192" direction="forwards" units="years"/>
			<attr name="host">
				avian_waterfowl
			</attr>
		</taxon>
		<taxon id="1018006|avian_shorebirds|NorthAmerica|20050526|H11N8">
			<date value="2005.3972602739725" direction="forwards" units="years"/>
			<attr name="host">
				avian_shorebirds
			</attr>
		</taxon>
		<taxon id="1015174|avian_shorebirds|NorthAmerica|20050519|H11N6">
			<date value="2005.3780821917808" direction="forwards" units="years"/>
			<attr name="host">
				avian_shorebirds
			</attr>
		</taxon>
		<taxon id="22179|avian_waterfowl|NorthAmerica|19921201|H1N1">
			<date value="1992.9153005464482" direction="forwards" units="years"/>
			<attr name="host">
				avian_waterfowl
			</attr>
		</taxon>
		<taxon id="1011929|avian_waterfowl|NorthAmerica|19990807|H3N6">
			<date value="1999.5972602739726" direction="forwards" units="years"/>
			<attr name="host">
				avian_waterfowl
			</attr>
		</taxon>
		<taxon id="1002646|avian_waterfowl|NorthAmerica|19990615|H3N6">
			<date value="1999.4520547945206" direction="forwards" units="years"/>
			<attr name="host">
				avian_waterfowl
			</attr>
		</taxon>
		<taxon id="1008318|avian_waterfowl|NorthAmerica|20070615|H5N2">
			<date value="2007.4520547945206" direction="forwards" units="years"/>
			<attr name="host">
				avian_waterfowl
			</attr>
		</taxon>
		<taxon id="1004889|avian_waterfowl|NorthAmerica|20060615|H5N3">
			<date value="2006.4520547945206" direction="forwards" units="years"/>
			<attr name="host">
				avian_waterfowl
			</attr>
		</taxon>
		<taxon id="28225|avian_waterfowl|NorthAmerica|20070822|H3N8">
			<date value="2007.6383561643836" direction="forwards" units="years"/>
			<attr name="host">
				avian_waterfowl
			</attr>
		</taxon>
		<taxon id="1024711|avian_waterfowl|NorthAmerica|20121110|H10N3">
			<date value="2012.8579234972678" direction="forwards" units="years"/>
			<attr name="host">
				avian_waterfowl
			</attr>
		</taxon>
		<taxon id="1025627|avian_domesticbirds|NorthAmerica|20140402|H7N7">
			<date value="2014.2493150684932" direction="forwards" units="years"/>
			<attr name="host">
				avian_domesticbirds
			</attr>
		</taxon>
		<taxon id="1014723|human|NorthAmerica|20120709|H7N3">
			<date value="2012.51912568306" direction="forwards" units="years"/>
			<attr name="host">
				human
			</attr>
		</taxon>
		<taxon id="1020416|avian_waterfowl|NorthAmerica|20120806|H3N8">
			<date value="2012.5956284153006" direction="forwards" units="years"/>
			<attr name="host">
				avian_waterfowl
			</attr>
		</taxon>
		<taxon id="26459|avian_waterfowl|NorthAmerica|20050615|H4N6">
			<date value="2005.4520547945206" direction="forwards" units="years"/>
			<attr name="host">
				avian_waterfowl
			</attr>
		</taxon>
		<taxon id="1015163|avian_shorebirds|NorthAmerica|20010518|H6N2">
			<date value="2001.3753424657534" direction="forwards" units="years"/>
			<attr name="host">
				avian_shorebirds
			</attr>
		</taxon>
		<taxon id="1017319|avian_waterfowl|NorthAmerica|20000615|H1N9">
			<date value="2000.4535519125684" direction="forwards" units="years"/>
			<attr name="host">
				avian_waterfowl
			</attr>
		</taxon>
		<taxon id="1015178|avian_shorebirds|NorthAmerica|20070523|H6N2">
			<date value="2007.3890410958904" direction="forwards" units="years"/>
			<attr name="host">
				avian_shorebirds
			</attr>
		</taxon>
		<taxon id="1026058|avian_waterfowl|NorthAmerica|20130908|H3N8">
			<date value="2013.6849315068494" direction="forwards" units="years"/>
			<attr name="host">
				avian_waterfowl
			</attr>
		</taxon>
		<taxon id="1024762|avian_waterfowl|NorthAmerica|20130209|H6N2">
			<date value="2013.1068493150685" direction="forwards" units="years"/>
			<attr name="host">
				avian_waterfowl
			</attr>
		</taxon>
		<taxon id="1015982|avian_waterfowl|NorthAmerica|20101116|H10N6">
			<date value="2010.8739726027397" direction="forwards" units="years"/>
			<attr name="host">
				avian_waterfowl
			</attr>
		</taxon>
		<taxon id="1001853|avian_domesticbirds|NorthAmerica|20040615|H6N2">
			<date value="2004.4535519125684" direction="forwards" units="years"/>
			<attr name="host">
				avian_domesticbirds
			</attr>
		</taxon>
		<taxon id="22337|avian_shorebirds|NorthAmerica|20030530|H11N9">
			<date value="2003.4082191780822" direction="forwards" units="years"/>
			<attr name="host">
				avian_shorebirds
			</attr>
		</taxon>
		<taxon id="1008328|avian_waterfowl|NorthAmerica|20070615|H5N2">
			<date value="2007.4520547945206" direction="forwards" units="years"/>
			<attr name="host">
				avian_waterfowl
			</attr>
		</taxon>
		<taxon id="22247|avian_waterfowl|NorthAmerica|19900822|H4N3">
			<date value="1990.6383561643836" direction="forwards" units="years"/>
			<attr name="host">
				avian_waterfowl
			</attr>
		</taxon>
		<taxon id="1011806|avian_waterfowl|NorthAmerica|19870804|H3N8">
			<date value="1987.5890410958905" direction="forwards" units="years"/>
			<attr name="host">
				avian_waterfowl
			</attr>
		</taxon>
		<taxon id="1015116|avian_shorebirds|NorthAmerica|19950521|H7N9">
			<date value="1995.3835616438357" direction="forwards" units="years"/>
			<attr name="host">
				avian_shorebirds
			</attr>
		</taxon>
		<taxon id="24471|avian_domesticbirds|NorthAmerica|19800902|H6N6">
			<date value="1980.6693989071039" direction="forwards" units="years"/>
			<attr name="host">
				avian_domesticbirds
			</attr>
		</taxon>
		<taxon id="1023875|avian_waterfowl|NorthAmerica|19800615|H6N6">
			<date value="1980.4535519125684" direction="forwards" units="years"/>
			<attr name="host">
				avian_waterfowl
			</attr>
		</taxon>
		<taxon id="1011826|avian_waterfowl|NorthAmerica|19890903|H7N3">
			<date value="1989.6712328767123" direction="forwards" units="years"/>
			<attr name="host">
				avian_waterfowl
			</attr>
		</taxon>
		<taxon id="26413|avian_waterfowl|NorthAmerica|19890615|H6N8">
			<date value="1989.4520547945206" direction="forwards" units="years"/>
			<attr name="host">
				avian_waterfowl
			</attr>
		</taxon>
		<taxon id="1023662|avian_waterfowl|NorthAmerica|19830615|H10N7">
			<date value="1983.4520547945206" direction="forwards" units="years"/>
			<attr name="host">
				avian_waterfowl
			</attr>
		</taxon>
		<taxon id="24537|avian_waterfowl|NorthAmerica|19871019|H6N2">
			<date value="1987.7972602739726" direction="forwards" units="years"/>
			<attr name="host">
				avian_waterfowl
			</attr>
		</taxon>
		<taxon id="1007237|avian_waterfowl|EastAsia|20000615|H6N2">
			<date value="2000.4535519125684" direction="forwards" units="years"/>
			<attr name="host">
				avian_waterfowl
			</attr>
		</taxon>
		<taxon id="1023599|avian_waterfowl|NorthAmerica|19810615|H2N3">
			<date value="1981.4520547945206" direction="forwards" units="years"/>
			<attr name="host">
				avian_waterfowl
			</attr>
		</taxon>
		<taxon id="1003321|avian_domesticbirds|NorthAmerica|19820615|H5N2">
			<date value="1982.4520547945206" direction="forwards" units="years"/>
			<attr name="host">
				avian_domesticbirds
			</attr>
		</taxon>
		<taxon id="1013520|avian_waterfowl|NorthAmerica|19840820|H2N3">
			<date value="1984.6338797814208" direction="forwards" units="years"/>
			<attr name="host">
				avian_waterfowl
			</attr>
		</taxon>
		<taxon id="1023620|avian_waterfowl|NorthAmerica|19820615|H7N3">
			<date value="1982.4520547945206" direction="forwards" units="years"/>
			<attr name="host">
				avian_waterfowl
			</attr>
		</taxon>
		<taxon id="1023910|avian_waterfowl|NorthAmerica|19780615|H6N1">
			<date value="1978.4520547945206" direction="forwards" units="years"/>
			<attr name="host">
				avian_waterfowl
			</attr>
		</taxon>
		<taxon id="1023914|avian_waterfowl|NorthAmerica|19780615|H3N2">
			<date value="1978.4520547945206" direction="forwards" units="years"/>
			<attr name="host">
				avian_waterfowl
			</attr>
		</taxon>
		<taxon id="1023786|avian_waterfowl|NorthAmerica|19760615|H3N8">
			<date value="1976.4535519125684" direction="forwards" units="years"/>
			<attr name="host">
				avian_waterfowl
			</attr>
		</taxon>
		<taxon id="22091|avian_waterfowl|NorthAmerica|19790811|H3N8">
			<date value="1979.6082191780822" direction="forwards" units="years"/>
			<attr name="host">
				avian_waterfowl
			</attr>
		</taxon>
		<taxon id="1023823|avian_waterfowl|NorthAmerica|19760615|H2N3">
			<date value="1976.4535519125684" direction="forwards" units="years"/>
			<attr name="host">
				avian_waterfowl
			</attr>
		</taxon>
		<taxon id="1013506|avian_waterfowl|NorthAmerica|19760615|H2N3">
			<date value="1976.4535519125684" direction="forwards" units="years"/>
			<attr name="host">
				avian_waterfowl
			</attr>
		</taxon>
		<taxon id="22205|avian_waterfowl|NorthAmerica|19850822|H3N8">
			<date value="1985.6383561643836" direction="forwards" units="years"/>
			<attr name="host">
				avian_waterfowl
			</attr>
		</taxon>
		<taxon id="1011823|avian_waterfowl|NorthAmerica|19860826|H3N8">
			<date value="1986.6493150684933" direction="forwards" units="years"/>
			<attr name="host">
				avian_waterfowl
			</attr>
		</taxon>
		<taxon id="1023832|avian_waterfowl|NorthAmerica|19760615|H6N2">
			<date value="1976.4535519125684" direction="forwards" units="years"/>
			<attr name="host">
				avian_waterfowl
			</attr>
		</taxon>
		<taxon id="1003357|avian_domesticbirds|NorthAmerica|19860615|H5N2">
			<date value="1986.4520547945206" direction="forwards" units="years"/>
			<attr name="host">
				avian_domesticbirds
			</attr>
		</taxon>
		<taxon id="1002797|avian_waterfowl|NorthAmerica|19860615|H5N2">
			<date value="1986.4520547945206" direction="forwards" units="years"/>
			<attr name="host">
				avian_waterfowl
			</attr>
		</taxon>
		<taxon id="1023761|avian_waterfowl|NorthAmerica|19790615|H1N1">
			<date value="1979.4520547945206" direction="forwards" units="years"/>
			<attr name="host">
				avian_waterfowl
			</attr>
		</taxon>
		<taxon id="1005232|avian_waterfowl|NorthAmerica|20060306|H4N2">
			<date value="2006.1753424657534" direction="forwards" units="years"/>
			<attr name="host">
				avian_waterfowl
			</attr>
		</taxon>
		<taxon id="1012636|others|MiddleAmerica|20100915|H17N10">
			<date value="2010.704109589041" direction="forwards" units="years"/>
			<attr name="host">
				others
			</attr>
		</taxon>
	</taxa>

	<!-- The sequence alignment (each sequence refers to a taxon above).         -->
	<!-- ntax=664 nchar=2295                                                     -->
	<alignment id="alignment" dataType="nucleotide">
		<sequence>
			<taxon idref="1020378|others|MidwestSouthAmerican|20100615|H18N11"/>
			ATGGATCGCATAAAAGAACTACTAGAAATGACAAAAAATTCCCGCATGAGGGAAATTTTATCGACAACAAGTGTCGACCATATGGCGGTAATCAGAAAATACACAAGTGGGAGACAAGAGAAAAACCCGGCACTAAGAATGAAATGGATGATGGCAATGAAATTTCCAATAAGTGCATCAGCCAAAATAAAAGAATTAATACCAGAAAAGGATGAAGATGGAAACGTATTGTGGACAAACACAAAGGATGCCGGGAGTAACAGATTACTTGTTTCACCAAATGCCGTGACTTGGTGGAATAGAGCTGGACCAATCTCAGAAGTTGTACATTATCCTAAAGTCTACAAGATGTATTTTGATAGACTTGATCGGTTACAAAATGGAACATATGGACCAGTGAAATTTTACAACCAAATGAAAATAAGAAAGAGAGTTGATATAAATCCCGGGCACAAGGATTTGACATCAAAAGAAGCTCAGGATGTAATAATGGAAGTTGTCTTTCCGAATGAAGTGGGAGCAAGAACATTATCATCAGATGCACAATTAGCGATCACCAAGGAGAAAAAACAAGAGTTGCAGAACTGCAAAATCTCTCCAATTATGGTTGCATACATGCTTGAAAGGGAACTAGTACGAAAAACAAGGTTCCTACCAGTTGCAGGGGCAACCTCAAGCACTCATGTTGAAGTTTTACACCTAACCCAAGGCACATGTTGGGAGCAACAATATACACCAGGAGGTGAAGCAGAGAATGATGACATGGATCAGACTTTAATAATTGCTGCCAGGAACATTGTAAGAAGATCAATTGTTGCAATTGATCCCTTAGCATCCTTAATATCTATGTGTCATACTACAAACATATCTGCCGAACCACTCACTGAAATACTAAAGGCGAATCCAACAGATGAGCAAGCT---GTAAATATTTGCAAAGCAGCTCTTGGAATCAAAATAAATAATAGTTTTAGCTTTGGAGGCTATAACTTTAAGAAAATAAAAGGAAATTCAAAAAGGAGTGAACAGCAGGTATTGACTGGGAATCTTCAGACATTAACATTAACAATCTTTGAAGGTTACGAAGAATTCAATGTATCTGGGAAAAGAGCTTCTGCAGTATTGAAGAAAGGAACACAAAGGCTCATACAAGCAATTATTGGTGGAAGAACTATTGAAGATATACTAAATTTGATGATAACACTGATGGTCTTCTCTCAAGAAGATAAAATGATAAAATCAGTAAGAGGGGATTTGAATTTCCTCAACAGAGCAAATCAACGATTGCACCCCATGTACCAATTATTAAGACATTTCCAAAAAGACTCTGGAGTTCTTTTAAGGAACTGGGGAATGGAAGACATAGACCCAGTAATGGGAATTATGGGAATATTACCAGATGGAACAATAAACAGGAATACTACATTGGTTGGAGTAAGAATAAGTCAGGGAGGAGTTGATGAATACTCTTTCAACGAAAGAATAAGAGTGTCAATTGACAAATACTTAAGGGTCAAAAATGAAAAGGGAGAATTACTAATAAGCCCAGAAGAAGTAAGTGAAGCACAAGGACAAGAAAAATTACCAATAAACTACAATTCGTCCCTGATGTGGGAGGTAAATGGCCCAGAATCAATACTAACAAACACTTATCACTGGATACTAAAAAACTGGGAAATCTTAAAAACCCAATGGATGACTACACCTAATATTCTATATAATAGAATGGAATTTGAACCTTTTCAAACTTTAATACCCAAAGGGAATAGAGCTGCATATAGTGGTTTTACTAGAACTCTATTTCAACAAATGAGAGATGTAGAAGGAACCTTTGACAGTATTCAAATAATAAAGCTCTTACCATTTGCAGCACACCCACCGTCTGCTGGTCGAAGTCAATTCAGTTCCTTCACCATTAACATAAGAGGTGCACCACTCAGGCTTCTAATAAGAGGGAACTCACAAATTTTCAACTACAATAAAATGGAAAACAGTATCAT
			TATATTAGGAAAAAATGTAGGAAAACTAGATGAATCAATAATAACAGAAACCAACACTATTGAGTCTGCTGTGTTAAGGGGTTTCCTAATTCTTGGGAAAGCCAACAGTAAATATGGACCTGTATTGACTATTGCAGAGCTTGATAAATTAGGAAGGGGAGAAAAAGCAAATGTCCTGATAGGACAGGGAGATACAGTGTTGGTCATGAAACGAAAAAGAGACTCCAGTATACTTACTGATAGCCAGACAGCCATCAAA---------AGGATTCGTTTGGAGGAATCAAAATAA
		</sequence>
		<sequence>
			<taxon idref="1001552|others|NorthAmerica|19660615|H7N7"/>
			ATGGAGAGAATAAAAGAACTAAGGGATTTAATGTCACAATCCCGCACTCGCGAGATACTAACAACAACCACCGTGGACCACATGGCCATAATTAAGAGGTACACATCAGGAAGACAAGAAAAGAACCCAGCATTAAGAATGAAATGGATGATGGCAATGAAATACCCAATTACAGCAGACAAAAGAATAATGGAGATGATCCCTGAAAGAAATGAACAAGGACAGACTCTCTGGAGCAAAACAAATGATGCCGGATCAGATAGAGTGATGGTTTCACCTCTAGCAGTGACATGGTGGAATAGAAATGGGCCAACAACAGCAACAACCCATTACCCAAAGGTTTACAAAACTTATTTTGAAAAAGTTGAAAGATTAAAAAATGGGACCTTTGGCCCTGTTCATTTTCGAAACCAGGTTAAAATACGCCGTAGAGTAGACACAAATCCTGGTCATGCAGATCTTAGTGCCAAAGAGGCACAGGATGTCATAATGGAAGTTGTGTTCCCTAATGAAGTGGGAGCCCGATTACTAACCTCAGAATCACAACTAAAAATAACCCAAGAAAAAAAGGAAGAACTTCAAGACTGCAAAATAGCACCATTAATGGTAGCATACATGTTGGAAAGAGAATTAGTCCGAAAAACCAGATTTCTCCCTGTAGCCGGTGGAACAAGCAGTGTGTATATCGAAGTCTTGCACTTGACCCAGGGAACATGTTGGGAACAGATGTATGCCCCGGGTGGAGAAGTAAGAAATGATGATATTGATCAGAGCTTAATAATTGCTGCAAGAAACATTGTTAGAAGAGCAACAGTATCAACAGATCCACTGGCATCGCTATTGGAGATGTGTCACAGCACACAAATTGGTGGAATAAGAATGGTAGACATTTTAAAGCAAAACCCAACTGAAGAACAAGCC---GTGGACATATGCAAGGCAGCAATGGGTCTAAAAATAAGTTCATCCTTCAGTTTCGGTGGATTTACCTTTAAAAGAACCAGTGGAACATCCATCAGAAAAGAAGAAGAAGTACTTACAGGCAATCTTCAAACATTAAAAATACAAATACATGAAGGGTATGAAGAATTTACAATAGTTGGGAAGAGAGCAACAGCTATTCTCCGAAAGGCAACCCAAAGGTTAGTCCAATTAATAATAAGTGGAAAAGATGAGCAGTCGATTGCTGAAGCAATCATTGTAGCAATGGTATTCTCACAAGAAGACTGCATGATAAAGGCCGTGAGAGGGGATCTGAACTTTGTGAATAGAGCAAACCAACGATTGAACCCCATGCATCAACTCTTAAGGCATTTCCAAAAAGATGCCAAAATATTATTTCAAAATTGGGGAATTGAACCAATTGACAATATAATGGGAATGATTGGAGTATTACCTGATATGACCCCTAGCACAGAAATGTCATTGAGAGGAATAAGAATCAGCAAAACAGGGGTGGATGAATATTCTAGTACAGAAAGGATAGTAGTAAGCATAGACCGTTTTTTGAGGGTTAGAGATCAACGTGGAAATATATTATTATCCCCCGAGGAAGTTAGTGAAACACAAGGAACAGAAAAATTGACAATAACATATTCCTCATCAATGATGTGGGAAATTAACGGCCCTGAATCAATACTAGTCAATACATATCAATGGATCATTAAAAATTGGGAAACAGTGAAAATCCAATGGTCACAAGACCCCACAATACTATATAATAAAATAGAATTTGAACCCTTTCAGTCATTAATTCCAAAAGCCGCAAGAGCCCAATATAGTGGGTTTGTGAGAACTCTGTTTCAGCAGATGCGAGATGTACTTGGAACTTTTGACACAGTTCAGATAATAAAGCTATTACCCTTCGCAGCGGCTCCACCAGAACAAAGCCGGATACAGTTTTCTTCTCTAACAGTAAACGTGAGGGGATCAGGAATGAGAATTCTTATAAGGGGTAATTCCCCAGTGTTTAATTATAACAAAACCACAAAACGTCTTAC
			AGTTCTTGGAAAAGATGCAGGTGCATTAATGAATGACCCTGATGAAGGAACAACTGGGATAGAATCTGCAGTTCTAAGAGGATTTCTAATTCTAGGCAAAGAAAACAAAAAATATGGACCAGCATTAAGCATCAGTGAGCTAAGCAACCTTGCAAAAGGAGAGAAGGCAAATGTGTTAATAGGACAAGGAGATGTAGTGTTAGTAATGAAACGGAAACGGGACTCTAGCATACTTACTGACAGCCAGACAGCGACCAAA---------AGAATCCGAATGGCCACCAAT---TAG
		</sequence>
		<sequence>
			<taxon idref="1010115|others|CentralEurope|19560611|H7N7"/>
			ATGGAGAGAATAAAAGAACTAAGAGATTTGATGTCACAATCCCGCACTCGCGAGATACTAACAACAACCACCGTGGACCACATGGCCATAATTAAAAGGTACACATCAGGAAGACAAGAAAAGAACCCAGCATTAAGAATGAAATGGATGATGGCAATGAAATACCCAATCACAGCGGACAAAAGAATAATGGAGATGATCCCTGAAAGAAATGAACAAGGACAGACTCTCTGGAGCAAAACAAATGATGCCGGATCAGATAGAATAATGGTCTCACCTCTAGCAGTGACATGGTGGAATAGAAATGGGCCAACAGCAGTAACAACCCATTACCCAAAGGTTTACAAAACTTATTTTGAAAAAGTTGAAAGATTAAAAAATGGGACTTTTGGCCCTGTTCATTTTCGAAACCAGATTAAAATACGCCGTAGAGTAGACACAAATCCTGGTCATGCAGACCTTAGTGCCAAAGAGGCACAAGATGTCATAATGGAAGTTGTGTTCCCTAATGAAGTGGGAGCCCAATTACTAACCTCAGAATCACAACTAAAAATAACTCAAGAAAAAAAGGAAGAACTTCAAGACTGCAAGATAGCACCATTAATGGTGGCATACATGTTGGAAAGAGAATTAGTCCGAAAAACCAGATTTCTCCCTGTAGCCGGTGGAACAAGCAGTGTGTATATCGAAGTCTTGCACTTGACCCAGGGAACATGCTGGGAACAGATGTACGCCCCGGGTGGAGAAGTAAGAAATGATGATATTGACCAGAGCTTAATAATTGCTGCAAGAAATATTGTTAGAAGAGCTACAGTGTCAACAGACCCACTGGCATCGCTATTGGAGATGTGTCACAGCACACAAATTGGTGGAATAAGAATGGTAGACATTTTAAAACAAAACCCAACTGAAGAACAAGCT---GTGGACATATGCAAGGCAGCAATGGGTCTAAAAATAAGTTCATCCTTCAGTTTCGGTGGATTTACCTTCAAAAGAACCAGTGGAACATCTGTCAGAAGGGAAGAGGAAATACTTACAGGCAACCTTCAAACATTAAAAATACAAATACATGAAGGATATGAAGAATTTACGATAGTTGGGAAGAGAGCAACAGCTATTCTCCGAAAGGCAACCCAAAAGTTAGTCCAATTAATAATAAGTGGAAAAGATGAGCAATCAATTGCTGAAGCAATCATTGTAGCAATGGTATTCTCACAAGAAGACTGTATGATAAAGGCTGTGAGAGGAGATCTGAACTTTATGAATAGAGCAAACCAACGATTGAACCCCATGCACCAACTCTTAAGGCATTTCCAAAAAGATGCTAAGATATTATTCCAAAATTGGGGAATTGAACCAATTGACAATATAATGGGAATGACTGGAATATTACCTGATATGACCCCTAGCACAGAAATGTCGTTGAGAGGAATAAGGATCAGCAAAACAGGAGTGGATGAATATTCTAGTACAGAAAGAATAGTAGTAAGCATAGACCGTTTTTTAAGGGTCAGAGATCAACGCGGAAATGTATTACTATCTCCCGAGGAAGTTAGTGAAACACAAGGAACAGAAAAATTAACAATAACATATTCCTCATCAATGATGTGGGAAATTAACGGCCCTGAATCAATACTAGTCAATACATACCAATGGATCATTAAGAATTGGGAAACAGTGAAAATCCAGTGGTCACAAGACCCCACAATACTATATAATAAAATAGAATTTGAACCCTTTCAGTCATTAATTCCAAAAGCCGCAAGAGCCCAATATAGTGGGTTTGTGAGAACTCTGTTTCAGCAGATGCGAGATGTACTTGGAACTTTTGACACAGTTCAAATAATAAAGTTATTACCCTTTGCAGCGGCTCCACCAGAACAAAGCCGAATACAGTTTTCTTCTTTAACAGTAAATGTGAGGGGATCAGGAATGAGAATTCTTATAAGGGGTAATTCCCCAGTATTTAATTATAACAAAACCACTAAACGTCTTAC
			AGTTCTTGGGAAAGATGCAGGTGCATTAATGAATGACCCTGATGAAGGAACAACTGGGATAGAATCTGCAGTTCTAAGAGGATTTCTAATTCTAGGCAAAGAAAATAAAAGATACGGACCAGCATTAAGCATCAGTGAGCTAGGCAACCTTGCAAAAGGGGAGAAGGCAAATGTGTTAATAGGACAAGGAGATGTAGTGTTAGTAATGAAACGGAAACGGGACTCTAGCATACTTACTGACAGTCAGACAGCGACCAAA---------AGAATTCGAATGGCCACCAAT---TAG
		</sequence>
		<sequence>
			<taxon idref="1012983|avian_waterfowl|SouthernSouthAmerica|20070615|H9N2"/>
			ATGGAAAGAATAAAAGAATTACGAGACCTAATGTCGCAATCCCGCACTCGCGAGATACTCACAAAGACCACTGTAGACCACATGGCAATAATCAAGAAATACACATCAGGAAGACAGGAGAAAAACCCAGCACTCAGAATGAAATGGATGATGGCAATGAAGTACCCCATAACAGCTGACAAGAGAATCATGGAAATGATCCCTGAGAGGAACGAACAAGGCCAGACACTGTGGAGCAAAACAAACGACGCAGGGTCCGACAGAGTAATGGTGTCGCCCCTTGCTGTAACATGGTGGAACAGAAGCGGGCCAACAACAAGCACAGTTCACTACCCAAAGGTGTATAAAACTTATTTCGAGAAAGTTGAGAGACTGAAACACGGAACCTTTGGACCTGTCCACTTCCGGAACCAAGTCAAAATCCGTCGAAGAGTGGACATAAACCCCGGTCATGCAGACCTCAGCGCAAAAGAAGCGCAGGATGTAATCATGGAAGTAGTCTTCCCAAATGAAGTGGGTGCAAGAATACTGACTTCTGAATCACAACTGGCCATAACCAAGGAGAAGAAGGAAGAATTGCAAGAATGCAAAATTGCACCGTTGATGGTTGCCTACATGCTGGAAAGGGAGCTAGTGAGGAAAACACGGTTCCTGCCAGTAGCTGGTGGAACCAGCAGTGTTTACATCGAAGTGCTGCATCTAACCCAGGGAACATGCTGGGAGCAAATGTACACCCCAGGTGGTGAAGTGAGGAATGATGACATCGATCAAAGTCTAATTATTGCGGCTAGAAACATTGTCAGAAGGGCAACAGTCTCTGCAGACCCTTTGTCCTCACTACTAGAGATGTGTCACAGTACTCAAATAGGGGGGATAAGAATGGTGGACATACTCAGGCAGAATCCAACGGAGGAGCAGGCT---GTTGACATATGCAAAGCAGCAATGGGTTTGAGAATCAGTTCTTCTTTCAGCTTTGGGGGCTTCACCTTCAAAAGGACAAGCGGATCATCTGTCAAAAAAGAGGAAGAAGTCCTCACTGGTAATCTTCAAACATTGAAGATAAGAGTGCATGAAGGATATGAAGAATTCACAATGGTAGGGCGACGAGCTACAGCCATACTAAGGAAGGCAACAAGGAGGCTAATCCAACTGATTGTAAGTGGAAGAGATGAACAATCAATTGCTGAGGCAATAATTGTAGCAATGGTCTTTTCACAAGAGGACTGCATGATAAAGGCAGTACGAGGTGATCTGAATTTCGTAAATAGGGCAAACCAGAGATTGAATCCGATGCACCAACTGCTAAGACATTTCCAAAAGGATGCAAAAGTCCTATTTCAAAGTTGGGGGTTGGAACAGATTGACAATGTAATGGGAATGATTGGGATACTGCCAGACATGACTCCCAGCACAGAGTTGTCACTGAGGGGAATAAGAGTCAGCAAAATGGGAGTAGACGAGTACTCCAGTGCTGAGAGAGTGGTAGTGAGTATTGATCGCTTCTTGCGAGTTAGGGATCAACGGGGGAATGTGCTTTTGTCACCTGAGGAAGTAAGTGAAACAGAAGGAACAGAGAAACTGACAATAACATATTCATCATCAATGATGTGGGAAATTAACGGACCAGAATCAGTATTAATCAATACATACCAATGGATCATCAGAAACTGGGAAACAGTGAAAATCCAATGGTCCCAAGACCCAACCATGCTATACAACAAAATGGAGTTTGAGCCGTTCCAATCTCTGGTTCCTAAGGCTGCCCGAGGCCAGTACAGTGGTTTTGTGAGAACATTGTTCCAGCAAATGAGAGATGTGCTCGGGACATTTGATACTGTCCAAATCATAAAATTGCTCCCATTTGCAGCTGCGCCTCCGGAACAAAGCAGAATGCAATTCTCCTCTTTGACCGTAAATGTAAGAGGATCGGGCATGAGAATACTTGTAAGGGGCAATTCTCCTGTGTTCAATTACAACAAAGCCACTAAACGTCTAAC
			TGTGCTTGGGAAGGATGCAGGAGCACTGGTTGAAGATCCGGATGAGGGTACTGCTGGGGTGGAATCTGCTGTGCTAAGAGGGTTTCTGATCTTGGGGAAAGAAGACAAAAGATACGGACCGGCACTGAGCATCAATGAATTGAGCAATCTTGCCAAAGGGGAGAAAGCTAATGTGCTGATTGGGCAAGGAGACGTAGTGTTGGTGATGAAACGGAAACGGGACTCTAGCATACTTACTGACAGCCAGACAGCGACCAAA---------AGGATTCGGATGGCCATCAAT---TAG
		</sequence>
		<sequence>
			<taxon idref="1011093|avian_waterfowl|SouthernSouthAmerica|20100629|H6N2"/>
			ATGGAGAGAATAAAAGAATTACGAGATCTGATGTCACAATCCCGCACTCGCGAGATACTCACAAAGACCACTGTAGACCACATGGCAATAATTAAGAAGTACACATCGGGCAGGCAAGAGAAGAACCCAGCACTCAGGATGAAATGGATGATGGCAATGAAGTACCCCATAACAGCTGACAAGAGAATCATGGAAATGATTCCTGAGAGGAATGAGCAGGGCCAAACACTGTGGAGCAAAACAAACGATGCGGGGTCCGACAGAGTAATGGTGTCGCCCCTTGCTGTAACATGGTGGAACAGGAACGGACCCACAACAAGCACAGTCCACTATCCGAAGGTCTACAAAACTTATTTTGAGAAAGTTGAGAGGCTGAAACATGGGACCTTTGGCCCTGTCCACTTCCGAAATCAAGTCAAAATACGTCGAAGGGTGGATATAAACCCCGGTCATGCAGACCTCAGTGCAAAGGAAGCACAGGATGTAATCATGGAAGTGGTTTTTCCAAACGAAGTGGGTGCAAGAATACTGACTTCTGAATCACAACTGGCCATAACCAAGGAGAAAAAGGAAGAACTGCAAGAATGCAAAATTGCACCATTGATGGTTGCCTACATGCTGGAGAGGGAACTAGTGAGAAAAACACGGTTCCTGCCAGTGGCTGGTGGAACCAGTAGTGTTTACATCGAAGTTCTGCATCTAACCCAGGGAACATGCTGGGAGCAGATGTACACTCCAGGTGGTGAAGTGAGAAATGATGATGTCGACCAAAGTCTAATCATTGCAGCGAGGAACATTGTCAGAAGAGCAACAGTCTCTGCAGACCCCTTGGCCTCACTATTAGAAATGTGTCACAGCACCCAAATAGGAGGGATAAGAATGGTGGACATACTCAGGCAGAATCCAACAGAGGAGCAGGCC---ATTGACATATGCAAAGCAGCAATGGGCTTAAGAATAAGTTCTTCTTTCAGCTTTGGGGGCTTCACTTTCAAAAGGACAAGCGGCTCATCCGTCAAAAGGGAGGAAGAAGTCCTCACTGGTAACCTTCAAACACTGAAAATAAGAGTGCACGAAGGGTACGAAGAATTCACGATGGTGGGGCGACGGGCTACAGCCATATTAAGGAAATCAACCAGAAGACTGATCCAGCTCATCGTAAGTGGAAGGGACGAACAGTCAATTGCTGAAGCAATAATTGTAGCAATGGTCTTTTCACAAGAGGACTGCATGATAAAAGCAGTACGAGGTGATCTGAATTTCGTAAATAGAGCAAACCAAAGATTGAATCCAATGCACCAATTGCTGAGGCACTTCCAAAAGGATGCAAAAATCCTATTTCAAAGTTGGGGATTGGAGCAGATTGACAATGTAATGGGAATGATTGGGATACTGCCTGACATGACTCCCAGCACAGAATTGTCACTAAGAGGAATAAGAGTCAGCAAGATGGGGGTAGATGAATACTCCAGCACTGAGAGAGTGGTGGTGAGTATTGACCGCTTCTTGCGAGTTAGGGACCAGCGAGGGAATGTGCTTTTGTCACCTGAGGAAGTAAGTGAGACACAGGGGACAGAGAAACTGACAATAACATACTCATCATCAATGATGTGGGAAATCAACGGACCAGAATCAGTATTGGTCAACACTTATCAATGGATTATCAGAAACTGGGAAACAGTGAAGATCCAGTGGTCCCAAGACCCAACTATGCTGTACAATAAAATGGAGTTTGAGCCGTTCCAATCCCTGGTTCCTAAAGCAGCCCGAGGCCAGTACAGCGGTTTTGTAAGAACACTGTTTCAGCAAATGAGAGATGTGATTGGAACATTTGACACTGTCCAAATCATAAAATTGCTCCCATTTGCCGCTGCGCCTCCAGAACAAAGCAGAATGCAATTCTCCTCTTTAACCGTAAATGTAAGAGGATCAGGCATGAGAATACTTGTGAGGGGTAATTCCCCTGTGTTCAACTACAACAAAGCCACTAAACGCCTAAC
			TGTGCTTGGGAAGGATGCAGGGGCATTGGTTGAAGATCCGGATGAGGGTAGTGCAGGGGTAGAGTCTGCTGTACTACGGGGTTTCCTGATCTTGGGAAAGGAAGACAAGAGATACGGGCCGGCACTGAGCATCAATGAGCTGAGCAATCTTGCCAAAGGGGAGAAAGCTAATGTGTTGATTGGGCAAGGAGACGTAGTGTTGGTGATGAAACGGAAACGGGACTCTAGCATACTTACTGACAGCCAGACAGCGACCAAA---------AGAATTCGGATGGCCATCAAT---TAG
		</sequence>
		<sequence>
			<taxon idref="1011094|avian_waterfowl|SouthernSouthAmerica|20070513|H6N8"/>
			ATGGAGAGAATAAAAGAATTACGAGACCTGATGTCACAATCCCGCACTCGCGAGATACTCACAAAGACTACTGTAGACCACATGGCAATAATCAAGAAGTACACATCAGGCAGGCAAGAGAAGAACCCAGCACTCCGAATGAAATGGATGATGGCAATGAAGTACCCCATAACAGCTGACAAGAGAATCATGGAAATGATTCCTGAGAGGAATGAGCAAGGCCAGACGCTATGGAGCAAAACAAACGATGCAGGGTCAGACAGAGTAATGGTGTCACCCCTTGCTGTAACATGGTGGAACAGAAACGGACCAACAACAAGCACAGTCCACTATCCGAAGGTCTATAAAACTTATTTCGAGAAAGTTGAGAGGCTGAAACACGGGACCTTTGGCCCTGTCCACTTCCGAAATCAAGTCAAGATACGTCGAAGGGTGGATATAAACCCCGGTCATGCAGACCTCAGTGCCAAAGAAGCGCAGGATGTAATCATGGAAGTGGTTTTTCCGAATGAAGTGGGTGCAAGAATACTGACTTCTGAATCACAACTGGCCATAACCAAAGAGAAAAAAGAGGAGTTGCAAGAATGCAAAATTGCACCATTGATGGTTGCCTACATGCTGGAGAGGGAACTAGTTAGAAAAACACGGTTCTTGCCAGTAGCAGGTGGGACCAGCAGTGTTTACATCGAAGTGCTGCATCTAACCCAGGGAACATGCTGGGAGCAAATGTACACCCCAGGTGGTGAAGTGAGAAATGATGACATCGACCAAAGTTTGATCATTGCAGCGAGAAACATTGTCAGAAGGGCAACAGTCTCTGCGGACCCCTTGGCCTCACTATTAGAGATGTGTCACAGTACCCAAATAGGAGGGATAAGAATGGTGGACATACTCAGGCAGAATCCAACGGAGGAGCAGGCC---GTTGACATATGCAAAGCAGCAATGGGCTTGAGAATCAGTTCTTCTTTCAGCTTCGGGGGCTTCACCTTCAAAAGGACAAGCGGCTCATCTGTCAAAAAAGAGGAAGAAGTCCTTACCGGTAACCTTCAAACATTGAAAATAAGAGTGCATGAAGGGTACGAAGAGTTCACGATGGTGGGGCGACGAGCTACAGCCATATTAAGGAAAGCAACAAGAAGATTGATTCAGCTCATAGTGAGTGGAAGGGATGAACAGTCAATTGCTGAAGCAATAATTGTGGCAATGGTCTTTTCACAAGAGGACTGCATGATAAAAGCAGTACGAGGTGATCTAAATTTCGTAAATAGGGCAAACCAAAGATTGAATCCAATGCACCAATTGCTGAGGCATTTCCAAAAGGATGCAAAAGTCCTATTCCAAAGTTGGGGGTTGGAACAGATTGACAATGTAATGGGGATGATTGGAATACTGCCTGACATGACTCCCAGCACAGAGCTGTCACTAAGAGGAATAAGAGTCAGCAAGATGGGGGTAGATGAATACTCCAGTACTGAGAGAGTGGTAGTGAGTATTGACCGATTCTTGCGGGTTAGGGATCAACGGGGGAATGTGCTTTTGTCACCTGAGGAAGTAAGTGAGACACAAGGGACGGAGAAACTGACAATAACATACTCATCATCAATGATGTGGGAAATCAATGGACCAGAATCAGTGTTGGTCAACACCTATCAATGGATCATCAGAAACTGGGAAACAGTGAAGATCCAGTGGTCCCAAGACCCAACTATGCTATACAACAAAATGGAATTTGAGCCGTTCCAATCTCTGGTTCCTAAAGCAGCCCGAGGCCAATACAGCGGTTTTGTAAGAACACTGTTTCAGCAAATGAGAGATGTGCTTGGGACATTTGATACTGTCCAAATCATAAAATTGCTCCCATTTGCCGCTGCGCCTCCGGAACAAAGCAGAATGCAATTCTCCTCTTTAACCGTAAATGTAAGAGGGTCGGGCATGAGAATACTTGTGAGGGGTAATTCCCCTGTGTTCAACTACAACAAAGCCACTAAACGTCTAAC
			TGTACTTGGGAAGGATGCAGGAGCATTGGTTGAAGATCCAGATGAGGGTACTGCTGGGGTGGAATCTGCTGTACTAAGGGGTTTTCTGATCTTGGGAAAGGAAGACAAAAGATACGGACCGGCACTGAGCATCAATGAGTTGAGCAATCTTGCCAAAGGGGAGAAGGCTAATGTACTGATTGGGCAAGGAGACGTAGTGTTGGTAATGAAACGGAAACGGGACTCTAGCATACTTACTGACAGCCAGACAGCGACCAAA---------AGAATTCGGATGGCCATCAAT---TAG
		</sequence>
		<sequence>
			<taxon idref="1007529|avian_waterfowl|SouthernSouthAmerica|20070515|H6N8"/>
			ATGGAGAGAATAAAAGAATTACGAGACCTGATGTCACAATCCCGCACTCGCGAGATACTCACAAAGACTACTGTAGACCACATGGCAATAATCAAGAAGTACACATCAGGCAGGCAAGAGAAGAACCCAGCACTCCGAATGAAATGGATGATGGCAATGAAGTACCCCATAACAGCTGACAAGAGAATCATGGAAATGATTCCTGAGAGGAATGAGCAAGGCCAGACGCTATGGAGCAAAACAAACGATGCAGGGTCAGACAGAGTAATGGTGTCACCCCTTGCTGTAACATGGTGGAACAGAAACGGACCAACAACAAGCACAGTCCACTATCCGAAGGTCTACAAAACTTATTTCGAGAAAGTTGAGAGGCTGAAACACGGGACCTTTGGCCCTGTCCACTTCCGGAATCAAGTCAAGATACGTCGAAGGGTGGATATAAACCCCGGTCATGCAGACCTCAGTGCCAAAGAAGCGCAGGATGTAATCATGGAAGTGGTTTTTCCGAATGAAGTGGGTGCAAGAATACTGACTTCTGAATCACAACTGGCCATAACCAAAGAGAAAAAAGAGGAGTTGCAAGAATGCAAAATTGCACCATTGATGGTTGCCTACATGCTGGAGAGGGAACTAGTTAGAAAAACACGGTTCTTGCCAGTAGCAGGTGGGACCAGCAGTGTTTACATCGAAGTGCTGCATCTAACCCAGGGAACATGCTGGGAGCAAATGTACACCCCAGGTGGTGAAGTGAGAAATGATGACATCGACCAAAGTTTGATCATTGCAGCGAGAAACATTGTCAGAAGGGCAACAGTCTCTGCGGACCCCTTGGCCTCAATATTAGAGATGTGTCACAGTACCCAAATAGGAGGGATAAGAATGGTGGACATACTCAGGCAGAATCCAACGGAGGAGCAGGCC---GTTGACATATGCAAAGCAGCAATGGGCTTGAGAATCAGTTCTTCTTTCAGCTTCGGGGGCTTCACCTTCAAAAGGACAAGCGGCTCATCTGTCAAAAAAGAGGAAGAAGTCCTTACCGGTAACCTTCAAACATTGAAAATAAGAGTGCATGAAGGGTACGAAGAGTTCACGATGGTGGGGCGGCGAGCTACAGCCATATTAAGGAAAGCAACAAGAAGATTGATTCAGCTCATAGTGAGTGGAAGGGATGAACAGTCAATTGCTGAAGCAATAATTGTGGCAATGGTCTTTTCACAAGAGGACTGCATGATAAAAGCAGTACGAGGTGATCTAAATTTCGTAAATAGGGCAAACCAAAGATTGAATCCAATGCACCAATTGCTGAGGCATTTCCAAAAGGATGCAAAAGTCCTATTCCAAAGTTGGGGATTGGAACAGATTGACAATGTAATGGGGATGATTGGAATACTGCCTGACATGACTCCCAGCACAGAGCTGTCACTAAGAGGAATAAGAGTCAGCAAGATGGGGGTAGATGAATACTCCAGTACTGAGAGAGTGGTAGTGAGTATTGACCGATTCTTGCGGGTTAGGGATCAACGGGGGAATGTGCTTTTGTCACCTGAGGAAGTAAGTGAGACACAAGGGACGGAGAAACTGACAATAACATACTCATCATCAATGATGTGGGAAATCAATGGACCAGAATCAGTGTTGGTCAACACCTATCAATGGATCATCAGAAACTGGGAAACAGTGAAGATCCAGTGGTCCCAAGACCCAACTATGCTATACAACAAAATGGAATTTGAGCCGTTCCAATCTCTGGTTCCTAAAGCAGCCCGAGGCCAATACAGCGGTTTTGTAAGAACACTGTTTCAGCAAATGAGAGATGTGCTTGGGACATTTGATACTGTCCAAATCATAAAATTGCTCCCATTTGCCGCTGCGCCTCCGGAACAAAGCAGAATGCAATTCTCCTCTTTAACCGTAAATGTAAGAGGGTCGGGCATGAGAATACTTGTGAGGGGTAATTCCCCTGTGTTCAACTACAACAAAGCCACTAAACGTCTAAC
			TGTACTTGGGAAGGATGCAGGAGCATTGGTTGAAGATCCAGATGAGGGTACTGCTGGGGTGGAATTTGCTGTACTAAGGGGTTTTTTGATCTTGGGGAAGGAAGACAAAAGATACGGACCGGCACTGAGCATCAATGAGTTGAGCAATCTTGCCAAAGGGGAGAAGGCTAATGTACTGATTGGGCAAGGAGACGTAGTGTTGGTAATGAAACGGAAACGGGACTCTAGCATACTTACTGACAGCCAGACAGCGACCAAA---------AGAATTCGGATGGCCATCAAT---TAG
		</sequence>
		<sequence>
			<taxon idref="24459|avian_domesticbirds|CentralEurope|19490615|H10N7"/>
			ATGGAGAGAATAAAAGAACTAAGAGATCTGATGTCGCAGTCTCGCACTCGCGAGATATTAACAAAAACCACTGTGGACCATATGGCCATAATCAAGAAATACACATCAGGAAGACAGGAGAAGAACCCTGCTCTCAGGATGAAATGGATGATGGCAATGAAATATCCAATTACAGCAGACAAGAGAATAATGGAGATGATCCCTGAGAGAAATGAGCAAGGGCAGACGCTTTGGAGTAAGACAAATGATGCTGGATCGGACAGGGTGATGGTGTCGCCTCTAGCTGTAACATGGTGGAACAGAAATGGACCGACAACAAGTACAGTTCATTATCCAAAGGTCTACAAACCCTACTTTGAAAAGGTTGAAAGGTTAAAGCATGGAACCTTTGGTCCCGTCCATTTCCGAAACCAAGTTAAAATACGTCGCAGGGTTGACATAAACCCGGGCCATGCAGATCTCAGTGCTAAAGAAGCACAAGATGTTATCATGGAGGTCGTTTTCCCAAATGAAGTGGGAGCTAGAATATTAACGTCAGAGTCACAATTGACAATAACAAAAGAGAAAAAGGAGGAACTCCAGAACTGCAAGATCGCTCCTTTAATGGTGGCATACATGTTGGAAAGAGAACTGGTTCGCAAGACCAGATTCCTACCAGTAGCTGGCGGAACAAGCAGTGTGTATATCGAAGTATTGCATTTGACTCAAGGAACCTGCTGGGAACAGATGTACACTCCAGGTGGAGAAGTGAGAAATGATGATGTTGACCAGAGTTTAATCATCGCTGCCAGGAACATTGTTAGGAGAGCAACAGTATCAGCAGATCCACTGGCATCACTGTTGGAGATGTGCCATAGCACACAAATTGGCGGGATAAGAATGGTGGACATCCTTAGACAAAACCCAACAGAGGAGCAAGCT---GTGGATATATGCAAGGCAGCAATGGGCCTAAGAATCAGCTCATCCTTTAGCTTTGGAGGCTTCACTTTCAAAAGAACAAGCGGATCATCTGTCAAAAGGGAAGAAGAAGTGCTTACAGGCAACCTCCAAACATTGAAAATAAGAGTACATGAAGGGTATGAGGAATTCACAATGGTTGGGCGGAGAGCAACAGCTATCCTAAGGAAAGCAACCAGAAGGCTGATCCAGTTGATAGTAAGTGGGAGAGATGAACAGTCGATTGCTGAAGCGATCATTGTGGCAATGGTGTTCTCACAAGAGGATTGCATGATAAAAGCAGTCCGGGGTGATCTGAATTTCGTAAACAGAGCGAACCAACGACTGAATCCCATGCATCAACTCCTGAGGCACTTCCAAAAGGATGCAAAAGTGCTGTTTCAAAACTGGGGAATTGAACCCATTGACAATGTCATGGGGATGATCGGAATACTGCCTGACATGACTCCAAGCACAGAGATGTCACTGAGAGGAGTGAGGGTCAGTAAGATGGGAGTGGATGAATATTCCAGCACTGAGAGAGTGGTCGTGAGTATTGACCGTTTCTTAAGGGTCCGAGATCAGCGAGGGAATGTACTCTTATCTCCTGAAGAGGTTAGTGAAACACAGGGAACAGAGAAATTGACAATAACATATTCATCATCAATGATGTGGGAGATCAACGGTCCTGAGTCAGTGCTAGTTAACACCTATCAATGGATCATCAGAAATTGGGAGACTGTGAAGATTCAATGGTCCCAAGACCCAACAATGCTATACAATAAGATGGAGTTTGAGCCATTCCAATCCTTGGTACCTAAAGCTGCCAGAGGCCAATACAGTGGATTTGTGAGGACACTATTCCAACAGATGCGTGATGTGCTGGGGACATTTGACACTGTCCAAATAATAAAGCTGCTACCATTTGCAGCAGCCCCACCGAAGCAGAGTAGGATGCAGTTCTCTTCTCTAACTGTGAATGTAAGAGGCTCAGGAATGAGAATACTCGTGAGGGGTAACTCCCCTGTGTTTAACTACAATAAGGCAACCAAAAGGCTTAC
			AGTCCTCGGGAAGGACGCAGGTGCACTAACAGAAGACCCAGATGAGGGAACAGCGGGAGTGGAATCTGCGGTATTGAGAGGGTTTCTAATTCTAGGCAAGGAAGACAAAAGGTATGGGCCAGCATTGAGCATCAACGAACTGAGCAATCTTGCAAAGGGGGAGAAGGCTAACGTGTTGATAGGGCAAGGAGACGTAGTGTTGGTAATGAAACGGAAACGGGACTCTAGCATACTTACTGACAGCCAGACAGCGACCAAA---------AGGATTCGGATGGCCATCAAT---TAG
		</sequence>
		<sequence>
			<taxon idref="24523|avian_domesticbirds|WesternEurope|19590615|H5N1"/>
			ATGGAGAGAATAAAAGAATTAAGAGATCTAATGTCGCAGTCTCGCACTCGCGAGATACTAACAAAGACCACTGTGGACCATATGGCCATAATCAAGAAATACACATCAGGGAGACAAGAGAAGAACCCTGCTCTCAGAATGAAATGGATGATGGCAATGAAATACCCAATCACAGCAGACAAGAGAATAATGGAGATGATTCCTGAAAGAAATGAACAAGGGCAGGCGCTTTGGAGCAAGACAAATGATGCTGGATCAGACAGGGTGATGGTGTCACCCCTAGCTGTAACCTGGTGGAACAGAAATGGACCGACAACAAGTACAGTCCATTATCCAAAGGTTTACAAAACATACTTTGAAAAGGTTGAAAGGTTGAAGCATGGAACTTTCGGTCCCGTTCATTTCCGAAACCAAGTTAAAATACGCCGCCGGGTTGACATAAACCCGGGCCATGCAGATCTCAGTGCTAAAGAAGCACAAGATGTTATCATGGAAGTCGTTTTCCCGAATGAAGTGGGAGCTAGAATATTGACATCAGAGTCACAATTGACAATAACAAAAGAGAAGAAGGAAGAGCTCCAGGATTGTAAGATTGCTCCTTTAATGGTGGCATACATATTGGAAAGAGAACTGGTTCGCAAAACCAGATTCCTACCGGTAGCGGGTGGAACAAGCAGTGTGTACATTGAAGTATTGCATTTGACTCAAGGAACCTGCTGGGAACAGATGTACACCCCAGGTGGAGAAGTGAGAAATGATGATGTTGACCAGAGTTTGATCATTGCTGCCAGAAACATTGTTAGGAGAGCAACAGTATCGGCAGATCCACTGGCATCACTATTGGAGATGTGCCATAGCACACAAATTGGTGGGATAAGGATGGTGGACATCCTTAGACAAAATCCAACAGAAGAGCAAGCC---GTGGATATATGCAAAGCAGCAATGGGTCTGAGGATCAGCTCATCCTTTAGCTTTGGAGGCTTCACTTTCAAAAGAACAAGTGGATCATCTGTCAAAAGAGAAGAAGAAGTGCTTACAGGCAACCTCCAAACATTGAAAATAAGAGTACATGAGGGGTATGAGGAATTCACAATGGTTGGGCGGAGAGCAACAGCTATCTTAAGGAAAGCAACTAGAAGGCTGATTCAGCTGATAGTAAGTGGAAGAGATGAACAGTCAATCGCTGAAGCGATCATTGTAGCAATGGTGTTCTCACAAGAGGATTGCATGATAAAGGCAGTTCGAGGTGATCTGAATTTCGTAAACAGAGCGAACCAACGGCTGAACCCCATGCATCAACTCCTGAGGCACTTCCAAAAGGATGCAAAAGTGCTGTTTCAAAACTGGGGAATTGAACCCATTGACAATGTCATGGGGATGATCGGAATATTACCTGACATGACTCCAAGCACAGAGATGTCACTGAGAGGAGTAAGGGTTAGTAAAATGGGAGTGGATGAATATTCCAGCACTGAGAGAGTGGTTGTGAGTATTGACCGCTTCTTAAGGGTTCGAGATCAGAGAGGAAATGTACTCTTATCTCCTGAAGAGGTTAGTGAAACACAGGGAACAGAGAAATTGACAATAACATATTCATCATCAATGATGTGGGAGATCAACGGTCCTGAGTCAGTGCTTGTTAACACCTATCAATGGATCATCAGAAATTGGGAGGCTGTAAAGATTCAATGGTCCCAAGACCCTACAATGCTATACAATAAAATGGAGTTTGAGCCATTTCAATCCTTGGTACCTAAAGCTACCAGAGGCCAATACAGTGGATTTGTGAGAACACTATTCCAACAAATGCGTGATGTGCTGGGGACATTTGACACTGTCCAAATAATAAAGCTGCTACCATTTGCAGCAGCCCCACCGGAGCAGAGTAGAATGCAGTTCTCTTCTCTAACTGTGAATGTAAGAGGCTCAGGAATGAGAATACTCGTAAGGGGTAATTCCCCCGTGTTTAACTATAATAAGGCAACCAAAAGGCTTAC
			AGTCCTCGGAAAGGACGCAGGTGCATTAACAGAAGACCCAGATGAGGGAACAGCTGGAGTGGAATCTGCGGTACTGAGAGGATTTCTAATTCTAGGCAAGGAGGACAAGAGATATGGACCAGCATTGAGCATCAATGAACTGAGCAATCTTGCGAAAGGGGAGAAAGCTAACGTGTTGATAGGGCAAGGAGACGTGGTGTTGGTAATGAAACGGAAACGGGACTCTAGCATACTTACTGACAGCCAGACAGCGACCAAA---------AGGATTCGGATGGCCATCAAT---TAG
		</sequence>
		<sequence>
			<taxon idref="22431|avian_domesticbirds|SouthernEurope|19650615|H10N8"/>
			ATGGAGAGAATAAAAGAATTAAGAGATCTAATGTCGCAGTCTCGCACTCGCGAGATACTAACAAAAACCACTGTGGACCATATGGCCATAATCAAGAAATACACATCAGGAAGACAAGAGAAGAACCCTGCTCTCAGAATGAAATGGATGATGGCAATGAAATATCCAATCACAGCAGACAAAAGAATAATGGAGATGATTCCTGAAAGAAATGAACAAGGACAGGCGCTTTGGAGTAAGACAAATGATGCTGGATCGGACAGGGTGATGGTGTCACCCCTAGCTGTAACTTGGTGGAACAGGAATGGGCCGACAACAAGTACAGTCCATTATCCAAAGGTTTACAAAACATACTTTGAGAAAGTTGTAAGGTTAAAGCATGGAACCTTCGGTCCCATTCATTTCCGAAACCAAGTTAAAATACGCCGCCGAGTTGACATAAACCCGGGCCATGCAGATCTCAGTGCTAAAGAAGCACAAGATGTTATCATGGAGGTCGTTTTCCCAAATGAAGTGGGAGCTAGAATATTGACATCAGAGTCGCAATTGACAATAACAAAAGAGAAGAAAGAGGAGCTCCAGGATTGTAAGATTGCTCCTTTAATGGTGGCATACATGTTGGAAAGAGAACTGGTTCGCAAAACCAGATTCCTACCAGTAGCGGGCGGAACAAGCAGTGTGTACATTGAAGTATTGCATTTGACTCAAGGAACCTGCTGGGAACAGATGTACACTCCAGGTGGAGAAGTGAGAAATGATGATGTGGACCAGAGTTTGATCATTGCTGCCAGAAACATTGTTAGGAGAGCAACAGTATCGGCAGATCCACTGGCATCACTATTGGAGATGTGCCATAGCACACAAATTGGTGGGATAAGGATGGTAGACATCCTTAGACAAAATCCAACAGAGGAGCAAGCT---GTGGATATATGCAAAGCAGCAATGGGTTTGAGGATCAGCTCATCCTTTAGCTTTGGAGGCTTCACTTTCAAAAGAACAAGTGGATCATCTGTCAAAAGGGAAGAAGAAGTGCTTACAGGCAACCTCCAAACATTGAAAATAAGAGTACATGAAGGGTATGAGGAATTCACAATGGTTGGGCGGAGAGCAACAGCTATCCTAAGGAAAGCAACCAGAAGGCTGATTCAGCTGATAGTAAGTGGAAGAGATGAACAGGCAATCGCTGAAGCGATCATTGTAGCAATGGTGTTCTCACAAGAGGATTGCATGATAAAGGCAGTCCGAGGTGATCTGAATTTCGTAAACAGAGCAAACCAACGATTGAATCCCATGCATCAACTCCTGAGGCACTTCCAAAAGGATGCAAAGGTGCTGTTTCAAAACTGGGGAATTGAATCTATTGATAATGTCATGGGGATGATCGGAATATTACCTGATATGACTCCAAGCACAGAGATGTCACTGAGAGGAGTGAGGGTTAGTAAAATGGGAGTGGATGAATATTCCAGCACTGAGAGAGTGGTTGTGAGTATTGACCGCTTCTTAAGAGTTCGAGATCAGAGGGGGAATGTACTCTTATCTCCCGAAGAGGTTAGTGAAACACAAGGAACAGAGAAATTGACAATAACATATTCATCATCAATGATGTGGGAGATCAACGGTCCTGAGTCAGTGCTTGTTAACACCTATCAGTGGATCATCAGAAATTGGGAGACTGTGAAGATTCAATGGTCTAAGGACCCTACAATGCTATACAATAAGATGGAATTTGAGCCATTCCAGTCCTTGGTACCTAAAGCTGCCAGAGGTCAGTACAGTGGATTTGTGAGGACACTATTCCAACAAATGCGTGATGTGCTGGGGACATTTGATACTGTCCAAATAATAAAGCTGCTACCATTTGCAGCAGCCCCACCGGAGCAGAGTAGGATGCAGTTTTCTTCTCTAACTGTGAATGTAAGAGGCTCAGGAATGAGAATACTCGTAAGGGGTAACTCCCCCGTGTTTAACTATAATAAGGCAACCAAAAGGCTTGC
			AGTCCTCGGAAAGGACGCAGGTGCATTAACAGAAGACCCAGATGAGGGAACAGCTGGAGTGGAATCTGCAGTACTGAGAGGATTCCTAATTCTAGGCAAGGAAGACAAAAGATATGGACCAGCATTGAGCATCAATGAACTGAGCAATCTTGCGAAAGGGGAGAAAGCTAACGTGTTGATAGGGCAAGGAGACGTGGTGTTGGTAATGAAACGGAAACGAGACTCTAGCATACTTACTGACAGCCAGACAGCGACCAAA---------AGGATTCGGATGGCCATCAAT---TAG
		</sequence>
		<sequence>
			<taxon idref="1010116|avian_shorebirds|Oceania|19720611|H10N8"/>
			ATGGAGAGAATAAAAGAATTAAGAGATCTAATGTCGCAGTCTCGCACTCGCGAGATACTAACAAAAACCACTGTGGACCATATGGCCATAATCAAGAAATACACATCAGGAAGACAAGAGAAGAACCCTGCTCTCAGAATGAAATGGATGATGGCAATGAAATATCCAATCACAGCAGACAAAAGAATAATGGAGATGATTCCTGAAAGAAATGAACAAGGACAGGCGCTTTGGAGTAAGACAAATGATGCTGGATCGGACAGGGTGATGGTGTCACCCCTAGCTGTAACTTGGTGGAACAGGAATGGGCCGACAACAAGTACAGTCCATTATCCAAAGGTTTACAAAACATACTTTGAGAAAGTTGTAAGGTTAAAGCATGGAACCTTCGGTCCCATTCATTTCCGAAACCAAGTTAAAATACGCCGCCGAGTTGACATAAACCCGGGCCATGCAGATCTCAGTGCTAAAGAAGCACAAGATGTTATCATGGAGGTCGTTTTCCCAAATGAAGTGGGAGCTAGAATATTGACATCAGAGTCGCAATTGACAATAACAAAAGAGAAGAAAGAGGAGCTCCAGGATTGTAAGATTGCTCCTTTAATGGTGGCATACATGTTGGAAAGAGAACTGGTTCGCAAAACCAGATTCCTACCAGTAGCGGGCGGAACAAGCAGTGTGTACATTGAAGTATTGCATTTGACTCAAGGAACCTGCTGGGAACAGATGTACACTCCAGGTGGAGAAGTGAGAAATGATGATGGGGACCAGAGTTTGATCATTGCTGACAGAAACATTGTTAGGAGAGCAACAGTATCGGCAGATCCACTGGCATCACTATTGGAGATGTGCCATAGCACACAAATTGGTGGGATAAGGATGGTAGACATCCTTAGACAAAATCCAACAGAGGAGCAAGCT---GTGGATATATGCAAAGCAGCAATGGGTTTGAGGATCAGCTCATCCTTTAGCTTTGGAGGCTTCACTTTCAAAAGAACAAGTGGATCATCTGTCAAAAGGGAAGAAGAAGTGCTTACAGGCAACCTCCAAACATTGAAAATAAGAGTACATGAAGGGTATGAGGAATTCACAATGGTTGGGCGGAGAGCAACAGCTATCCTAAGGAAAGCAACCAGAAGGCTGATTCAGCTGATAGTAAGTGGAAGAGATGAACAGGCAATCGCTGAAGCGATCATTGTAGCAATGGTGTTCTCACAAGAGGATTGCATGATAAAGGCAGTCCGAGGTGATCTGAATTTCGTAAACAGAGCAAACCAACGATTGAATCCCATGCATCAACTCCTGAGGCACTTCCAAAAGGATGCAAAGGTGCTGTTTCAAAACTGGGGAATTGAATCTATTGATAATGTCATGGGGATGATCGGAATATTACCTGATATGACTCCAAGCACAGAGATGTCACTGAGAGGAGTGAGGGTTAGTAAAATGGGAGTGGATGAATATTCCAGCACTGAGAGAGTGGTTGTGAGTATTGACCGCTTCTTAAGAGTTCGAGATCAGAGGGGGAATGTACTCTTATCTCCCGAAGAGGTTAGTGAAACACAAGGAACAGAGAAATTGACAATAACATATTCATCATCAATGATGTGGGAGATCAACGGTCCTGAGTCAGTGCTTGTTAACACCTATCAGTGGATCATCAGAAATTGGGAGACTGTGAAGATTCAATGGTCTAAGGACCCTACAATGCTATACAATAAGATGGAATTTGAGCCATTCCAGTCCTTGGTACCTAAAGCTGCCAGAGGTCAGTACAGTGGATTTGTGAGGACACTATTCCAACAAATGCGTGATGTGCTGGGGACATTTGATACTGTCCAAATAATAAAGCTGCTACCATTTGCAGCAGCCCCACCGGAGCAGAGTAGGATGCAGTTTTCTTCTCTAACTGTGAATGTAAGAGGCTCAGGAATGAGAATACTCGTAAGGGGTAACTCCCCCGTGTTTAACTATAATAAGGCAACCAAAAGGCTTGC
			AGTCCTCGGAAAGGACGCAGGTGCATTAACAGAAGACCCAGATGAGGGAACAGCTGGAGTGGAATCTGCAGTACTGAGAGGATTCCTAATTCTAGGCAAGGAAGACAAAAGATATGGACCAGCATTGAGCATCAATGAACTGAGCAATCTTGCGAAAGGGGAGAAAGCTAACGTGTTGATAGGGCAAGGAGACGTGGTGTTGGTAATGAAACGGAAACGAGACTCTAGCATACTTACTGACAGCCAGACAGCGACCAAA---------AGGATTCGGATGGCCATCAAT---TAG
		</sequence>
		<sequence>
			<taxon idref="1000449|avian_domesticbirds|EastAsia|20020615|H7N2"/>
			ATGGAGAGAATAAAAGAATTAAGAGATCTAATGTCGCAGTCTCGCACCCGCGAGATACTGACAAAAACCACTGTGGACCACATGGCCATAATCAAAAAATACACATCAGGAAGACAAGAGAAGAACCCCGCTCTCAGAATGAAATGGATGATGGCAATGAAATATCCAATCACAGCAGACAAGAGAATAATGGAGATGATTCCTGAAAGAAATGAACAAGGGCAGACACTTTGGAGTAAGGCAAATGATGCTGGATCGGACAGGGTGATGGTATCACCCCTAGCTGTAACTTGGTGGAACAGGAATGGACCGACAACAAGTACAGTCCATTATCCGAAGGTTTACAAAACATACTTTGAGAAGGTTGAAAGGTTAAAGCATGGAACCTTCGGTCCCGTTCATTTTCGAAATCAAGTTAAGATACGCCGCCGAGTTGACATAAACCCGGGCCATGCAGATCTCAGTGCTAAAGAAGCACAAGATGTTATCATGGAGGTCGTTTTCCCAAATGAAGTGGGAGCCAGAATATTGACATCAGAGTCGCAATTGACAATAACAAAAGAGAAGAAAGAGGAGCTCCAGGATTGTAAGATTGCCCCTTTAATGGTGGCATACATGTTGGAAAGAGAACTGGTTCGCAAAACCAGATTCCTACCGGTAGCAGGCGGAACAAGCAGTGTGTACATAGAAGTATTGCATATGACTCAAGGAACCTGCTGGGAACAGATGTACACTCCAGGTGGAGAAGTGAGAAATGATGATGTTGACCAGAGTTTGATCATTGCTGCCAGAAACATTGTTAGGAGAGCAACAGTATCAGCAGATCCACTGGCATCACTATTGGAGATGTGTCATAGCACACAAATAGGTGGGATAAGGATGGTGGACATCCTAAGACAAAACCCAACGGAGGAGCAAGCC---GTGGATATATGCAAAGCAGCAATGGGTTTGAGGATCAGCTCATCCTTCAGCTTTGGAGGCTTCACTTTCAAAAGAACTAGTGGATCATCTGTAAAAAGGGAAGAAGAAGTGCTAACAGGCAACCTCCAAACATTGAAAATAAGAGTACATGAGGGATATGAGGAATTCACAATGGTTGGGCGGAGAGCAACAGCTATCCTAAGAAAAGCAACTAGAAGGCTGATTCAGCTGATAGTAAGTGGAAGAGACGAACAGTCAATCGCTGAAGCGATTATCGTAGCAATGGTGTTCTCGCAAGAGGATTGCATGATAAAGGCAGTCCGAGGTGATCTGAATTTCGTAAACAGAGCAAACCAACGATTGAATCCCATGCATCAACTCCTGAGGCATTTCCAAAAGGATGCAAAAGTGCTGTTTCAAAATTGGGGAATTGAACCTATAGATAATGTCATGGGGATGATCGGAATATTACCTGATATGACTCCAAGCACAGAGATGTCACTGAGAGGAGTGAGGGTCAGTAAAATGGGAGTAGATGAATATACCAGCACTGAGAGAGTGGTTGTGAGTATTGATCGCTTCTTAAGAGTTCGAGATCAGCGGGGGAATGTACTCTTATCTCCCGAAGAGGTTAGTGAAACACAGGGAACAGAGAAATTGACAATAACATATTCATCATCAATGATGTGGGAGATCAACGGTCCTGAGTCAGTGCTTATTAACACCTATCAATGGATCATCAGAAATTGGGAGACTGTGAAGATCCAATGGTCTCAAGACCCCACAATGCTATACAATAAGATGGAATTTGAGCCATTTCAGTCCTTGGTACCTAAAGCTGCCAGAGGTCAATATAGCGGATTTGTGAGAACACTATTCCAGCAAATGCGTGATGTGCTGGGGACATTTGACACTGTCCATATAATAAAGCTGCTACCATTTGCAGCAGCCCCACCGGAACAGAGTAGAATGCAGTTCTCTTCTCTAACTGTGAATGTAAGAGGCTCAGGAATGAGAATACTCGTAAGGGGTAACTCCCCCGTGTTTAACTACAATAAGGCAACCAAAAGGCTTAC
			AGTCCTCGGAAAGGACGCAGGCGCATTAACAGAAGACCCAGATGAGGGAACAGCTGGAGTGGAATCTGCGGTACTGAGAGGATTCCTAATTCTAGGAAAGGAAGACAAAAGATATGGACCAGCATTGAGCATCAATGAACTGAGTAATCTTGCGAAAGGGGAGAAAGCTAACGTGTTGATAGGGCAAGGAGACGTGGTGTTGGTAATGAAACGGAAACGGGACTCTAGCATACTTACTGACAGCCAGACAGCGACCAAA---------AGGATTCGGATGGCCATTAAT---TAG
		</sequence>
		<sequence>
			<taxon idref="1011409|swine|SouthernEurope|19940615|H1N1"/>
			ATGGAAAGAATAAAAGAATTAAGAGATCTAATGTCGCAGTCCCGCACTCGCGAGATACTGACAAAAACCACTGTGGACCACATGGCAATAATCAAAAAGTACACATCAGGAAGACAAGAGAAGAACCCCGCTCTCAGAATGAAATGGATGATGGCAATGAAATATCCGATCACAGCAGATAGGAGAATAATGGAGATGATTCCTGAAAGAAATGAACAAGGACAAACACTTTGGAGTAAGACAAATGATGCTGGGTCAGATAGGGTGATGATATCACCTCTAGCCGTTACTTGGTGGAATAGGAATGGACCGACAACAAATACAGTCCACTATCCGAAAGTCTACAAAACATATTTTGAAAAAGTTGAAAGGTTAAAGCATGGGACCTTTGGTCCTGTTCATTTTCGAAATCAAGTTAAAATACGCCGAAGAGTTGACACAAACCCAGGCCATGCAGACCTCAGTGCCAAGGAAGCACAAGATGTTATCATGGAGGTCGTTTTCCCAAATGAAGTGGGAGCCAGAATATTAACATCAGAGTCGCAATTAACAATAACAAAAGAGAAGAAAGAGGAGCTCCAGGATTGTAAGATTGCCCCTTTAATGGTGGCATACATGTTGGAAAGAGAACTGGTTCGAAAAACCAGATTCCTACCGGTAGCAGGCGGAACAAGTAGTGTGTACATTGAAGTATTACACTTGACTCAAGGAACCTGCTGGGAGCAGATGTACACTCCAGGTGGGGAGGTGAAGAATGATGATGTTGACCAGAGTTTGATCATTGCTGCCAGAAACATTGTTAGGAGAGCAACAGTATCGGCAGATCCACTGGCATCACTATTGGAGATGTGTCACAGCACACAAATTAGTGGGATAAGGATGGTTGACATCCTTAGACAAAATCCAACGGAAGAGCAAGCC---GTGGATATATGCAAAGCAGCAATGGGTTTGAGAATCAGCTCCTCCTTTAGCTTTGGGGGCTTCACTTTCAAAAGAACAAGTGGATCATCTGTTAAAAGGGAAGAAGAAGTGCTTACAGGCAATCTCCAAACACTAAAATTAAGAATACATGAGGGATATGAGGAATTCACAATGGTTGGGAAGAGAGCAACAGCCATCTTAAGGAAAGCAACTAGAAGGCTGATTCAGCTGATAGTAAGTGGAAGAGACGAACAGTCAATTGCTGAAGCGATCATAGTAGCAATGGTGTTCTCGCAAGAGGATTGCATGATAAAGGCTGTCCGAGGTGATCTGAATTTTGTAAACAGAGCAAACCAACGGCTGAATCCCATGCATCAACTCCTGAGGCACTTCCAGAAGGATGCAAAAGTGCTGATTCAAAATTGGGGAATTGAACCTATTGATAATGTCATGGGAATGATGGGGATATTACCTGATATGACTCCAAGCACAGAGATGTCACTAAGAGGGGTGAGGGTCAGTAAAACGGGAGTAGACGAATATTCCAGTACTGAGAGAGTGGTTGTGAGTATTGATCGCTTCTTAAGAGTTCGAGATCAGCGGGGGAATGTACTCCTATCTCCTGAGGAGGTTAGCGAAACACAGGGAACAGAGAAATTGACAATAACATATTCATCATCAATGATGTGGGAGATCAACGGTCCTGAGTCAGTGCTCGTTAACACATATCAATGGATCATTAGAAATTGGGAGACTGTGAAGATCCAATGGTCTCAAGACCCCACAATGCTATACAACAAGATGGAATTTGAACCATTTCAGTCTCTAGTACCCAAAGCATCCAGAGGCCAATACAGTGGATTTGTGAGAACACTATTCCAGCAAATGCGTGATGTGCTGGGGACATTTGATACTGTTCAAATAATAAAGCTGCTGCCGTTCGCAGCAGCACCACCAGTGCAAAGTAGGATGCAGTTCTCTTCTCTAACTGTAAATGTAAGAGGATCAGGAATGAGAATACTCATAAGAGGTAACTCCCCCGTATTTAACCACAATAAGGTAACCAAAAGGCTAAC
			GGTCCTCGGAAAAGACGCAGGTGCATTAACAGAAGATCCAGATGAGGGAACGGCTGGAGTGGAATCTGCGGTACTGAGAGGATTCCTAATTCTAGGAAAGGAAAACAAAAGATATGGACCAGCATTGAGCATCAATGAACTGAGTAATCTTGCAAAAGGGGAGAAAGCCAACGTGTTGATAGGGCAAGGAGACGTGGTGTTGGTAATGAAACGAAAACGGGACTCTAGCATACTTACTGACAGCCAGACAGCGACCAAA---------AGAATTCGGATGGCCATCAAT---TAG
		</sequence>
		<sequence>
			<taxon idref="28547|swine|WesternEurope|20000317|H1N1"/>
			ATGGAAAGAATAAAAGAATTAAGAGATCTAATGTCGCAGTCCCGCACTCGCGAGATACTGACAAGAACAACTGTGGACCATATGGCAATAATCAAAAAATACACATCAGGAAGACAAGAGAAGAACCCCGCTCTCAGAATGAAATGGATGATGGCAATGAAATATCCAATCACTGCAGACAGGAGAATAATGGAGATGATTCCTGAAAGGAATGAACAAGGACAAACACTTTGGAGTAAGACAAATGATGCTGGATCAGATAGGGTGATGGTATCACCCCTAGCCATAACTTGGTGGAATAGGAAGGGACCGACAACAAACACAGTCCACTATCCGAAAGTTTACAAAACATATTTTGAAAAGGTTGAAAGGTTAAAGCATGGGACCTTTGGGCCTGTCCATTTTCGGAATCAAGTTAAGATACGTCGAAGAGTTGACATAAACCCAGGCCATGCAGACCTCAGTGCCAAGGAAGCACAAGATGTTATCATGGAGGTAGTTTTCCCAAATGAAGTGGGGGCCAGAATATTAACATCAGAGTCACAATTAACAATAACAAAAGAGAAGAAAGAGGAGCTCCAGGATTGTAAGATTGCCCCTTTAATGGTGGCATACATGTTGGAAAGAGAACTGGTACGAAAAACCAGATTCCTACCGGTAGCAGGCGGAACAAGCAGTGTGTACATTGAAGTATTGCACTTGACTCAAGGAACCTGCTGGGAACAGATGTACACTCCAGGTGGGGAGGTGAAAAATGATGATGTTGACCAGAGTTTGATCATTGCCGCCAGGAACATTGTTAGGAGAGCAACAGTATCGGCAGATCCACTAGCATCACTATTGGAAATGTGTCACAGCACACAAATTGGTGGGATAAGGATGGTTGACATCCTTAGACAAAATCCAACGGAAGAGCAAGCA---GTGGATATATGCAAAGCAGCAATGGGTTTGAGGATCAGCTCCTCCTTTAGCTTTGGAGGCTTCACTTTCAAAAGAACAAGTGGATCATCTGTTAAAAGGGAAGAAGAAGTGCTTACAGGCAATCTTCAAACACTAAAAATAAGGATACATGAGGGGTATGAGGAATTCACAATGGTCGGAAAGAGAGCAACAGCTATCTTAAGGAAAGCAACTAGAAGACTGATTCAGTTGATAGTAAGTGGAAAAGACGAACAGTCAATTGCTGAAGCAATCATCGTAGCAATGGTGTTCTCGCAAGAGGATTGCATGATAAAAGCTGTCCGAGGTGATCTGAATTTTGTAAACAGAGCAAACCAACGGCTGAATCCCATGCATCAACTCCTGAGGCACTTCCAGAAGGATGCAAAAGTGCTGATTCAAAATTGGGGAATTGAACCTATTGATGATGTCATGGGGATGATAGGGATATTACCTGATATGACTCCAAGCACAGAGATGTCACTAAGGGGGGTGAGGGTCAGTAAAACGGGAGTAGACGAATATTCCAGTACTGAGAGAGTAATTGTGAGTATTGATCGCTTCTTGAGAGTTCGAGATCAGCGGGGGAATGTCCTCCTATCTCCTGAGGAGGTTAGCGAAACGCAGGGGACAGAAAAACTGACAATAACATATTCATCATCAATGATGTGGGAGATCAACGGTCCCGAATCAGTGCTCGTTAACACATATCAATGGATCATTAGAAATTGGGAGACTGTGAAGATCCAATGGTCTCAAGACCCCACAATGCTATACAATAAGATGGAATTTGAGCCATTTCAGTCTCTAGTACCTAAAGCAACCAGAGGTCAATACAGTGGGTTTGTGAGAACACTATTCCAGCAAATGCGTGATGTGCTGGGGACATTTGATACTGCTCAAATAATAAAGCTGCTGCCATTTGCAGCAGCACCACCAGAGCAGAGTAGGATGCAGTTCTCTTCCCTAACTGTAAATGTAAGAGGATCAGGAATGAGAATACTTATAAGAGGCAACTCCCCCGTATTTAACTACAATAGGACAACCAAAAGGCTAAC
			AGTCCTCGGAAAGGACGCAGGTGCATTAACAGAAGATCCGGATGAAGGAACGGCTGGAATAGAATCTGCGGTACTGAGAGGATTCCTAATTCTAGGAAAGGAAAACAAAAGATATGGACCAGCATTGAGCATCAATGAATTGAGTAATCTTGCAAAAGGGGAGAAAGCCAACGTGTTGATAGGGCAAGGAGACGTGGTGTTGGTAATGAAACGGAAACGGGACTCTAGCATACTTACTGACAGCCAGACAGCGACCAAA---------AGGATTCGGATGGCCATCAAT---TAG
		</sequence>
		<sequence>
			<taxon idref="1014757|swine|WesternEurope|20071106|H1N1"/>
			ATGGAAAGAATAAAAGAACTAAGAGATCTAATGTCACAGTCTCGCACTCGCGAGATATTGACAAGAACAACTGTGGACCATATGGCAATAATCAAAAAATACACATCGGGAAGACAAGAGAAGAACCCTGCTCTCAGAATGAAATGGATGATGGCAATGAAATATCCGATCACAGCAGATAAGAGAATAATGGAGATGATCCCTGAAAGAAATGAACAAGGACAAACACTTTGGAGTAAGACAAATGATGCTGGATCAGACAGGGTGATGGTATCACCCCTAGCCATAACGTGGTGGAATAGGAATGGACCGACAACAAATACAGTCCATTATCCAAAAGTCTACAAAACATATTTTGAAAAAGTTGAAAGATTAAAGCATGGGACCTTCGGACCCGTTCATTTTCGAAATCAAGTTAAAATACGCCGGAGAGTTGACATAAACCCAGGCCATGCAGACCTCAGTGCCAAAGAAGCACAAGATGTTATCATGGAGGTTGTTTTCCCAAATGAAGTGGGAGCCAGAATATTAACATCAGAGTCGCAACTAACAATAACAAAAGAGAAGAAAGAAGAGCTTCAGGATTGTAAGATTGCCCCTTTAATGGTGGCATACATGTTGGAAAGAGAACTGGTTCGAAAAACCAGATTCCTACCTATAGCAGGCGGAACAAGCAGTGTGTACATTGAAGTACTACACTTGACTCAAGGAACCTGCTGGGAACAGATGTATACACCTGGTGGGGAGGTAAAGAATGATGATGTTGATCAGAGTTTGATCATTGCTGCCCGGAATATTGTTAGGAGAGCAACAGTATCGGCAGATCCACTGGCGTCATTATTAGAGATGTGCCACAGCACACAAATTGGAGGAATAAGAATGGTTGACATCCTTAGACAAAATCCAACGGAAGAGCAAGCA---GTGGATATATGCAAAGCAGCAATGGGTTTAAGGATCAGCTCCTCTTTTAGCTTTGGAGGCTTCACTTTCAAGAGAACAAGTGGGTCATCTATTAAAAGGGAAGAAGAAGTGCTTACAGGTAATCTTCAAACACTGAAAATAAGAGTACATGAGGGATATGAGGAATTTACAATGGTTGGGAGGAGGGCAACAGCTATATTAAGGAAAGCTACTAGAAGGCTGATTCAGCTGATAGTAAGTGGAAGAGACGAACAGTCAATTGCTGAAGCAATCATAGTAGCAATGGTGTTCTCGCAAGAGGATTGCATGATAAAAGCTGTCCGAGGTGATCTGAATTTTGTAAACAGAGCAAACCAACGGCTGAACCCCATGCACCAACTCCTGAGGCACTTCCAGAAGGATGCAAAAGTGCTGATTCAAAATTGGGGAGTTGAACCTATTGATAATGTCATGGGGATGATAGGGATATTACCTGATATGACTCCAAGCACAGAGATGTCACTAAGAGGGGTGAGGGTCAGTAAAACAGGAGTAGACGAATATTCCAGTACTGAGAGAGTGGTTGTGAGCATCGATCGCTTCCTGAGAGTTCGAGATCAAAGGGGGAATGTCCTCCTATCTCCTGAGGAGGTTAGCGAAACACAGGGAACAGAGAAATTGACAATAACATATTCATCATCAATGATGTGGGAAATCAACGGGCCTGAGTCAGTGCTCGTCAATACATATCAATGGATCATTAGAAATTGGGAGACTGTGAAGATCCAATGGTCTCAAGACCCCACGATGCTATACAATAAAATGGAATTTGAACCATTTCAGTCTCTAGTACCTAAAGCAGCCAGAGGCCAGTACAGTGGGTTCGTGAGAACGCTATTTCAGCAAATGCGTGATGTGCTGGGGACATTTGATACTGTACAAATAATAAAGCTGCTGCCATTTGCAGCAGCTCCACCGGAACAGAGTAGGATGCAATTCTCCTCTCTAACTGTGAATGTAAGAGGATCAGGAATGAGAATACTCATAAGAGGTAATTCACCCGTATTCAACTACAATAAGGCAACCAAAAGGCTAAC
			AGTCCTCGGAAAGGACGCAGGTGCATTAACAGAAGATCCAGATGAAGGAAAGGCTGGAATTGAATCTGCGGTACTGAGGGGATTCCTAATTTTAGGAAAGGAAAACAAAAGGTATGGACCAGCATTGAGCATTAATGAGTTGAGTAATCTTGCGAAAGGGGAGAAAGCCAACGTATTGATAGGGCAAGGAGACGTGGTGTTGGTGATGAAACGGAAGCGGGACTCTAGCATACTTACTGACAGCCAGACAGCGACCAAA---------AGACTTCGGATGGCCATCAAT---TAA
		</sequence>
		<sequence>
			<taxon idref="1018834|swine|NorthernEurope|20120221|H1N2"/>
			ATGGAAAGAATAAAAGAATTAAGAGATCTAATGTCGCAATCTCGCACTCGCGAGATACTGACAAAAACCACTGTGGACCATATGGCAATAATCAAAAAATACACATCAGGAAGGCAGGAGAAGAACCCCGCTCTCAGAATGAAATGGATGATGGCAATGAAATACCCAATCACAGCAGACAAAAGGATAATGGATATGATTCCAGAAAGGAACGAACAAGGACAAACACTTTGGAGTAAGACAAGTGATGCTGGATCAGATAGGGTGATGGTATCACCCTTAGCCGTAACCTGGTGGAATAGGAATGGACCGACAACAAATACAGTTCACTACCCGAAAGTCTATAAGACATACTTTGAAAGAGTTGAGAGGTTAAAGAATGGGACCTTTGGTCCCGTCCATTTTCGAAATCAAGTTAAAATACGCCGAAGAGTTGACATAAACCCAGGTCATGCAGACCTCAGTGGCAAGGAGGCACAGGATGTCATCATGGAGGTCGTATTCCCAAATGAAGTGGGAGCCAGAATATTAACATCAGAGTCGCAATTGACGATAACAAAAGAAAAGAAAGAAGAACTCCAGGATTGCAAGATTGCTCCCCTAATGGTGGCATACATGTTGGAAAGAGAACTGGTTCGCAAGACCAGATTCCTACCGGTAGTAGGCGGGACAAGCAGTGTATACATTGAAGTACTACACTTAACTCAAGGAACCTGCTGGGAACAGATGTATACTCCAGGCGGGGAGGTTAAGAATGATGATATTGACCAGAGTTTGATTATTGCTGCAAGGAACATTGTTAGAAGAGCAACAGTATCGGCAGATCCACTGGCATCATTACTGGAGATGTGTCACAGCACGCAGATTGGTGGGATGAGGATGGTTGATATCCTTAAACAAAATCCAACGGAAGAGCAAGCT---GTGGATATATGCAAGGCAGCAATGGGTTTGAGAATCAGCTCCTCTTTTAGCTTTGGAGGCTTCACATTCAAGCGAACAAGTGGATCATCCATTAAAAGAGAAGAGGAAGTGCTCACAGGCAATCTCCAAACACTGAAAATAAGAGTACATGAGGGGTATGAAGAATTCACTATGGTTGGGAAGAGAGCAACAGCTATATTGAGGAAAGCAACCAGAAGACTGGTTCAGCTGATAGTGAGTGGAAGAGACGAACAGTCAATAGCTGAAGCGATCATAGTCGCAATGGTATTCTCGCAAGAGGATTGCATGATAAAGGCTGTTCGAGGTGATCTGAATTTTGTAAACAGAGCAAACCAACGACTGAACCCCATGCATCAACTCTTGAGGCACTTCCAGAAGGATGCAAAAGTGTTGATTCAAAACTGGGGAATTGAACCTATTGATGATGTCATGGGAATGATTGGGATATTACCTGATATGACTCCAAGCACAGAGATGTCACTAAGGGGGGTGAGGGTCAGTAAAACAGGAGTAGACGAATATTCCAGTACTGAGAGAGTGGTTGTGAATATTGATCGATTCTTGAGAGTTAGAGACCATAGGGGGAATGTACTCCTATCTCCTGAGGAAGTCAGCGAAACACAGGGAACAGAGAAATTGACAATAACATATTCATCATCAATGATGTGGGAGATTAACGGTCCTGAATCAGTGCTCGTTAACACATACCAATGGATCATTAGAAATTGGGAAACTGTAAAGATTCAATGGTCTCAAGACCCCACGATGTTATATAATAGGATGGAATTTGAGCCATTTCAGTCTCTAGTGCCTAAAGCAGCCAGAGGTCAATACAGTGGGTTTGTGAGGACACTATTCCAGCAAATGCGTGACGTGCTGGGGACATTTGATACTGCACAAATAATAAAACTGTTGCCCTTTGCAGCAGCACCACCGGAACAGAGTAGGATGCAATTCTCTTCTCTAACTGTAAATGTAAGAGGAACAGGAATGAGAATACTCATAAGAGGTAACTCCCCCGTATTTAACTACAATAAGGTAACCAAAAGGCTAAC
			AGTCCTCGGGAAGGATGCAGGTGCATTAACAGAAGATCCAGATGAGGGGAAGGCTGGAGTGGAATCTGCGGTACTAAGAGGATTTCTAATTCTAGGAAAGGAAAACAAAAGATATGGACCAGCATTGAGCATCAATGAACTAAGTAATCTTGCAAAAGGGGAGAAAGCCAACGTGTTGATAGGGCAAGGAGACGTGGTGTTGGTAATGAAACGGAAACGGGACTCTAGCATACTTACTGACAGCCAGACAGCGACCAAA---------AGAATTCGAATGGCCATCAAT---TAG
		</sequence>
		<sequence>
			<taxon idref="1001943|swine|SoutheastAsia|20050615|H3N2"/>
			ATGGAAAGAATAAAAGAATTAAGGGATCTAATGTCTCAGTCTCGCACTCGCGAGATACTGACAAAAACCACTGTGGACCATATGGCAATAATCAAAAAATACACATCAGGAAGACAAGAGAAGAACCCCGCCCTCAGAATGAAATGGATGATGGCAATGAAATATCCGATCACAGCAGACAGGAGAATAATGGAGATGATTCCTGAGAGAAATGAACAAGGACAAACACTGTGGAGTAAAACAAATGATGCTGGATCAGATAGAGTGATGGTATCATCCCTAGCCGTAACTTGGTGGAATAGAAATGGGCCGACAGCAACTACAGTCCACTATCCGAAAGTCTACAAAACATATTTTGAAAAAATTGAAAGGTTAAAGCATGGGACCTTTGGTCCCGTCCATTTTCGAAATCAAGTTAAAATACGCCGAAGAGTTGATATAAACCCAGGCCATGCAGACCTTAGTGCGAAAGAAGCGCAAGATGTAATCATGGAGGTTGTTTTCCCAAATGAAGTGGGAGCCAGAATATTAACATCAGAATCGCAACTAACAATAACAAAAGAGAAGAAAGAGGAGCTCCAGGATTGTAAGATTGCCCCTTTAATGGTGGCATACATGTTGGAAAGAGAACTGGTTCGCAAAACCAGGTTCCTACCGGTAGCAGGCGGGACAAGCAGTGTGTACATTGAAGTATTGCATCTGACTCAAGGAACCTGCTGGGAACAGATGTACACTCCAGGTGGAAAGGTGAAGAATGATGATGTTGACCAGAGTCTAATCATTGCTGCCAGAAACATTGTTAGGAGAGCAACAGTATCAGCAGATCCACTGGCATCACTATTGGAGATGTGTCATAGCACACAAATTGGTGGAGTAAGGATGGTCGACATCCTTAGACAGAATCCAACGGAAGAACAAGCC---GTAGATATATGCAAAGCAGCAATGGGTTTGAGAATCAGCTCCTCCTTTAGCTTTGGGGGATTCATTTTCAAAAGAACAAGTGGGTCATCTGTTAAAAAGGAAGAAGAAGTGCTCACAGGCAACCTCCAAACACTAAAATTGAGAGTACATGAGGGGTATGAGGAATTCACAATGGTTGGGAGGAGAGCAACAGCTATATTAAGGAAAGCAACCAGAAGGCTGATCCAGCTGATAGTGAGTGGAAGAGACGAACAGTCAATTGCTGAAGCGATCATAGTAGCAATGGTATTCTCGCAAGAGGATTGCATGGTAAAGGCTGTCCGAGGTGATCTGAATTTTGTAAACAGAGCAAATCAACGGCTGAACCCCATGCATCAGCTCCTGAGGCACTTCCAGAAGGATGCAAAAGTGTTGTTTCAAAATTGGGGAATTGAGCCTATTGATAATGTCATGGGGATGACAGGGATATTACCTGATATGACTCCAAGCACAGAGGTGTCACTAAGAGGGGTGAGGGTCAGTAAAACAGGAGTAGATGAATATTCCAGTACTGAGAGAGTGCTTGTGAGCATTGATCGCTTCTTGAGAGTTCGAGATCAGCGAGGGAATGTGCTCCTATCTCCTGAGGAGGTTAGCGAAACACAGGGAACAGAGAAATTAACAATAACATATTCATCATCAATGATGTGGGAGATCAACGGTCCTGAGTCAGTGCTCGTTAACACATATCAATGGATCATTAGAAATTGGGAAACTGTGAAGATCCAATGGTCTCAGGACCCCACAATGCTATACAATAAAATGGAATTTGAGCCTTTTCAGTCTCTAGTACCCAAAGCAGCCAGAGGTCAATACAGTGGGTTTGTGAGGACACTATTCCAGCAAATGCGTGATGTGCTGGGGACATTTGATACTGCCCAAATAATAAAGCTGCTGCCATTTGCAGCAGCACCACCGGAACAGAGTAGGATGCAGTTCTCTTCTCTAACTGTAAATGTAAGAGGATCAGGGATGAGAATACTCATAAGAGGTAACTCCCCTGTATTTAATTACAATAAGATAACCAAAAGACTAAC
			AGTCCTCGGAAAGGACGCAGGTGCATTAATAGAAGATCCAGACGAGGGGACGGCTGGAGTGGAATCTGCGGTACTGAGAGGGTTCCTAATTCTTGGAAAGGAAAACAAAAGATACGGACCAGCATTGAGCATCAATGAACTGAGCAATCTTGCAAAAGGGGAGAAAGCCAATGTGCTGATAGGCCAAGGAGACGTAGTGTTGGTGATGAAACGGAAACGGGACTCTAGCATACTTACTGACAGCCAGACAGCGACCAAA---------AGAATTCGGATGGCCATCAAT---TAA
		</sequence>
		<sequence>
			<taxon idref="1012649|swine|SoutheastAsia|20090715|H3N2"/>
			ATGGAAAGAATAAGAGAATTAAGAGATCTAATGTCTCAGTCTCGCACCCGCGAGATACTAACAAAAACCACTGTGGACCATATGGCAATAATAAAAAAGTACACATCAGGAAGACAAGAAAAGAACCCAGCCCTCAGAATGAAATGGATGATGGCAATGAAATATCCGATAACAGCAGACAAGAGAATAATGGAGATGATTCCTGAAAGAAATGAACATGGACAGACACTTTGGAGTAAGACAAATGATGCCGGATCAGATAGAGTGATGGTGTCACCCCTAGCCGTAACTTGGTGGAATAGAAATGGACCAACAACAAGTACAGTCCACTATCCGAAAGTCTACAAAACATATTTTGAAAAAGTTGAAAGGTTAAGGCATGGGACCTTTGGTCCTGTCCATTTTCGAAATCAAGTTAAAATACGCCGAAGAGTTGACATAAACCCAGGCCATGCAGACCTCAGTGCAAAGGAGGCACAAGATGTTATTATGGAGGTCGTTTTTCCAAATGAAGTGGGAGCCCGAATATTAACATCAGAATCGCAATTAACAATAACAAAAGAAAAGAAAGAGGAGCTCCAGGATTGTAAGATCGCCCCTTTAATGGTGGCATACATGTTGGAAAGAGAACTGGTTCGCAAAACCAGATTCCTACCGGTAGCAGGCGGGACAAGTAGTGTGTACATTGAAGTATTGCACCTGACCCAAGGAACCTGCTGGGAACAGATGTACACTCCAGGTGGAGAGGTGAAGAATGATGACGTTGATCAGAGTTTAATCATTGCTGCCAGGAACATTGTTAGGAGGGCAACAGTATCGGCAGATCCACTAGCATCACTATTGGAGATGTGTCATAGCACACAGATTGGTGGAATAAGGATGGTAGACATCCTTAAACAGAACCCAACGGAAGAACAAGCC---GTGGATATATGCAAAGCAGCAATGGGTATGAGAATCAGCTCCTCTTTTAGCTTTGGGGGATTCACTTTCAAAAGAACAAGTGGGTCATCTATTAAAAGGGAAGAAGAAGTGCTCACAGGCAATCTTCAGACACTAAAAATAAGGGTACATGAGGGGTATGAGGAATTCACAATGGTTGGGAGAAGAGCAACAGCTATCCTAAGGAAGGCAACCAGAAGGCTGATCCAGCTGATAGTAAGTGGAAAAGATGAACAGTCAATTGCTGAAGCGATCATAGTAGCAATGGTTTTCTCGCAAGAGGATTGCATGACGAAGGCTGTCCGAGGTGATCTGAATTTTGTAAACAGAGCAAACCAACGGCTGAACCCCATGCATCAACTCCTGAGGCACTTCCAGAAGGATGCAAAGGTGCTGCTTCAAAATTGGGGAATTGAACCTATTGATAATGTCATGGGGATGATAGGGATATTACCTGATATGACCCCAAGCACAGAGATGTCACTGAGAGGGGTGAGGGTCAGTAAAACAGGAGTAGATGAATATTCCAGTACTGAGAGAGTGATTGTGAGTATTGATCGTTTCTTGAGAGTTAGAGACCAGCGGGGGAATGTACTCCTATCTCCTGAGGAGGTCAGCGAAACACAGGGAACAGAGAAATTAACAATAACATATTCATCGTCAATGATGTGGGAGATCAACGGCCCTGAGTCAGTTCTCGTCAACACATATCAATGGATAATTAGAAATTGGGAAGCTGTGAAGATCCAATGGTCTCAGGATCCTACAATGCTATACAATAAGATGGAATTTGAGCCATTTCAGTCTCTGGTACCCAAAGCAGCCAGAGGCAAATACAGTGGGTTTGTGAGAACACTATTTCAGCAAATGCGGGATGTGCTGGGGACATTTGATACTGCCCAAATAATAAAGCTGCTGCCATTTGCAGCAGCACCACCGGAACAAAGTAGGGTGCAGTTCTCTTCTCTAACTGTAAATGTAAGAGGATCAGGGATGAGAATACTCATAAGAGGTAACTCCCCCGTTTTCAACTACAATAAGATAACCAAAAGACTAAC
			AGTCCTCGGAAAGGACGCAGGAGCATTGACAGAAGATCCAGATGAGGGGACAGCTGGAGTAGAATCTGCGGTACTGAGAGGGTTCCTAATTCTCGGAAAGGAAAACAAAAGATACGGACCAGCACTAAGCATTAATGAATTGAGTAATCTTGCGAAAGGAGAGAAAGCCAATGTGTTGATAGGGCAAGGAGACGTGGTGTTGGTAATGAAACGGAAACGGGACTCTAGCATACTTACTGACAGCCAGACAGCGACCAAA---------AGAATTCGGATGGCCATCAAT---TAG
		</sequence>
		<sequence>
			<taxon idref="1003266|swine|SoutheastAsia|20040615|H1N1"/>
			ATGGAAAGAATAAAAGAATTGAGAGATCTAATGTCGCAATCTCGCACTCGCGAGATACTGACAAAAACCACTGTGGACCATATGGCAATAATCAGAAAATACACATCCGGAAGACAAGAGAAGAACCCCGCTCTCAGAATGAAATGGATGATGGCAATGAAATACCCGATCACAGCAGACAGGAGAATAATGGAGATGATTCCTGAGAGAAATGAACAAGGACAAACACTTTGGAGTAAGACAAATGATGCTGGATCGGATAGGGTGATGGTATCACCCCTAGCCATAACTTGGTGGAATAGGAATGGACCGACAACAAATACAGTCCACTATTCGAAAGTCTACAAAACATATTTTGAAAAAGTTGAAAGATTAAGGCATGGGACATTTGGTCCCGTCTACTTTCGAAATCAAGTTAAAATACGCCGAAGAGTTGACATAAACCCAGGTCATGCAGATCTCAGTACAAAGGAGGCACAAGATGTTATCATGGAGGTTGTTTTCCCAAACGAAGTGGGAGCCAGAATATTAACATCAGAATCGCAATTAACAATAACAAAAGAGAAAAGAGAGGAGCTCCAGGATTGTAAGATTGCCCCTTTAATGGTGGCATACATGTTGGAAAGAGAACTGGTTCGCAAAACCAGATTCCTACCGGTAGCAGGAGGAACAAGCAGTGTGTACATTGAAGTATTGCACTTGACTCAAGGAACCTGCTGGGAACAGATGTACACTCCAGGTGGAGGGGTGAAAAATGATGACGTTGACCAGAGTTTGATCATTGCTGCCAGGAACATTGTTAGGAGAGCTACAGTATCGGCAGATCCACTGGCATCACTATTGGAAATGTGTCATAGCACACAAATTGGTGGGACAAGAATGGTCGACATCCTTAGACAGAATCCAACGGAAGAACAAGCC---GTGGATATATGCAAAGCAGCAATGGGTTTGAGAATCAGCTCCTCCTTTAGCTTCGGAGGCTTCACTTTCAAAAGAACAAGTGGGTCATCTGTTAAAAGGGAAGAGGAAGTGCTCACAGGCAATCTCCAAACACTAAAAATACGAGTACATGAGGGGTATGAAGAATTCACAATGGTTGGGAGGAGAGCAACAGCTATATTAAGGAAAGCAACCAGAAGGCTGATCCAGCTGATAGTGAGTGGAAGGGACGAACAGTCAATTGCTGAAGCGATCATAGTAGCAATGGTGTTCTCGCAAGAGGATTGCATGATAAAGGCTGTCCGCGGTGATCTGAATTTTGTAAACAGAGCAAACCAACGGCTGAACCCTATGCATCAACTCCTGAGGCACTTCCAGAAGGATGCAAAGGTGCTGATTCAAAATTGGGGAATTGAGCCTATTGATAATGTCATGGGGATGATAGGGATATTACCTGATATGACACCAAGCACAGAGATGTCACTAAGAGGGGTGAGGGTCAGTAAAACGGGAGTAGACGAATATTCCAGTACTGAGAGAGTGATTGTGAGTATTGATCGATTCTTGAGAGTTCGAGATCAGCGGGGGAATGTACTCCTATCTCCTGAGGAGGTTAGCGAAACACAGGGAACAGAGAAATTGACAATAACATACTCATCATCAATGATGTGGGAGATCAACGGTCCTGAGTCAGTGCTCGTCAACACATATCAATGGATCATTAGAAATTGGGAAACTGTGAAAATCCAATGGTCTCAGGACCCTACAATGCTATACAATAAGATGGAATTTGAGCCATTTCAGTCTCTAGTACCTAAAGCAGCCCGAGGTAAATATAGTGGGTTTGTGAGAACACTGTTTCAGCAAATGCGTGATGTACTAGGGACATTTGATACTGCCCAAATAATAAAGCTGCTGCCATTTGCAGCAGCACCACCGGAACAGAGTAGGATGCAGTTCTCTTCTTTAACTGTAAATGTAAGAGGATCAGGAATGAGGATACTCATAAGAGGTAACTCCCCCGTATTCAACTACAATAAGGTAACCAAAAGGCTAAC
			AGTCCTCGGAAAAGACGCAGGTGCATTAACAGAAGATCCAGAAGAGGGGACGGCTGGAGTGGAATCTGCGGTACTGAGAGGGTTTCTAATTCTAGGAAAGGAAAACAAAAGATATGGACCAGCATTGAGCATCAATGAATTGAGTAATCTTGCAAAAGGGGAGAAAGCCAATGTATTGATAGGGCAAGGAGACGTGGTGTTGGTGATGAAACGGAAACGGGACTCTAGCATACTTACTGACAGCCAGACAGCGACCAAA---------AGAATTCGGATGGCCATCAAT---TAG
		</sequence>
		<sequence>
			<taxon idref="1002077|swine|SoutheastAsia|20030615|H1N1"/>
			ATGGAAAGAATAAAAGAGTTAAGAGATCTAATGTCGCAGTCTCGCACTCGCGAGATACTGACAAAAACCACTGTGGACCATATGGCGATAATCAAAAAATACACATCGGGAAGACAAGAGAAGAACCCCGCTCTCAGAATGAAATGGATGATGGCAATGAAATACCCGATCACAGCACACAGGCGAATAATGGAGATGATCCCTGAAAGAAATGAACAAGGGCAAACACTTTGGAGTAAGACAAATGATGCCGGATCGGATAGGGTGATGGTATCACCCCTAGCCGTAACTTGGTGGAATAGGAATGGACCGACAACAAGCACAGTCCACTATCCAAAAGTCTACAAAACATATTTTGAAAAGGTTGAAAGGTTAAGGCATGGGACCTTTGGTCCCGTCCATTTTCGAAATCAAGTTAAAATACGCAGAAGAGTTGATATAAATCCAGGCCATGCAGACCTCAGTGCAAAGGAAGCACAAGATGTTATCATGGAGGTTGTTTTCCCAAATGAAGTGGGAGCCAGAATATTAACATCAGAATCGCAGTTAACAATAACAAAAGAGAAGAAGGAGGAGCTCCAGGATTGTAAAATTGCCCCTTTAATGGTGGCATACATGTTGGAAAGAGAACTGGTTCGCAAAACCAGATTTCTACCAGTAGCAGGCGGAACAAGCAGTGTGTACATCGAAGTACTGCACTTGACTCAAGGAACCTGCTGGGAACAGATGTACACTCCAGGTGGAGAGGTGAAAAATGATGACGTTGACCAGAGTTTGATCATTGCTGCCAGGAACATTGTTAGGAGAGCAACAGTATCGGCAGATCCGCTGGCATCACTATTGGAAATGTGTCATAGCACACAAATTGGTGGGATAAGGATGGTTGACATCCTTAGGCAGAATCCAACAGAAGAACAAGCC---GTGGATATATGCAAAGCAGCAATGGGTTTGAGGATCAGCTCATCCTTTAGCTTTGGGGGCTTCACTTTCAAAAGAACAAGTGGATCATCTGTTAAAAGGGAGGAGGAAGTGCTCACAGGCAATCTCCAAACACTAAAAATAAGAGTACATGAGGGGTATGAGGAATTCACTATGGTTGGGAGGAGAGCAACAGCTATATTAAAGAAAGCAACCAGAAGACTGATCCAGCTGATAGTAAGTGGAAGAGACGAACAGTCAATTGCTGAAGCGATCATAGTAGCGATGGTATTCTCACAAGAGGATTGCATGATAAAGGCTGTCCGAGGTGATCTGAATTTTGTAAACAGAGCAAACCAACGGCTGAACCCTATGCATCAACTCCTGAGGCACTTCCAGAAGGATGCAAAGGTGCTGATTCAAAACTGGGGAATTGAGCCTATTGATAATGTCATGGGGATGATAGGGATATTACCTGATATGACTCCAAGCACAGAGATGTCACTAAGAGGGGTAAGGGTCAGTAAAACGGGAGTAGATGAATATTCCAGTACTGAGAGAGTGGTTGTGAGTATTGATCGCTTCTTGAGAGTTCGAGATCAGCGGGGGAATGTACTCCTCTCTCCTGAGGAGGTTAGCGAAACACAGGGAACAGAGAAATTGACCATAACATATTCATCATCAATGATGTGGGAGATCAACGGTCCTGAGTCAGTGCTCGTTAACACATACCAATGGATCATTAGGAATTGGGAAACTGTGAAGATCCAATGGTCTCAGGACCCCACAATGCTATACAATAAGATGGAATTTGAGCCATTTCAGTCTCTAGTACCTAAAGCAGCCAGAGGTAAATACAGTGGGTTTGTGAGAACACTATTCCAGCAAATGCGTGATGTGCTGGGTACATTTGATACTGCCCAAATAATAAAGCTACTACCATTTGCAGCAGCACCACCGGAACAGAGTAGGATGCAGTACTCTTCTCTAACTGTAAATGTAAGAGGATCAGGAATGAGAATACTCATAAGAGGTAACTCCCCCGTATTCAACTACAATAAGGCAACCAAAAGGCTAAC
			AGTCCTAGGAAAGGACGCAGGTGCATTAACAGAAGATCCAGATGAGGGAACGGCTGGAGTGGAATCTGCGGTATTGAGAGGATTCCTAATTCTAGGAAAGGAAAACAAAAGATATGGACCGGCACTGAGCATCAATGAACTAAGTAATCTTGCAAAAGGAGAGAAAGCCAACGTGTTGATAGGGCAAGGAGACGTGGTGTTGGTGATGAAACGGAAACGGGACTCTAGCATACTTACTGACAGCCAGACAGCGACCAAA---------AGAATTCGGATGGCCATCAAT---TAG
		</sequence>
		<sequence>
			<taxon idref="1019149|swine|SoutheastAsia|20090115|H1N1"/>
			ATGGAAAGAATAAAAGAATTAAGAGATCTGATGTCGCAATCTCGCACTCGCGAGATACTGACAAAAACCACTGTGGACCATATGGCAATAATCAAAAATTACACATCGGGAAGACAAGAGAAGAACCCCGCCCTCAGAATGAAATGGATGATGGCAATGAAATACCCAATCACAGCTGACAGGAGAATAATGGAGATGATTCCCGAAAGAAATGAACAAGGGCAAATACTTTGGAGCAAGACAAATGATGCAGGATCAGATAGGGTGATGGTATCACCCCTAGCCGTAACTTGGTGGAATAGGAAAGGACCGACAGCAAATACAGTCCACTATCCGAAAGTCTACAAAACATATTTTGAAAAAATTGAAAGGTTAAGGCATGGGACCTTTGGTCCTGTCAATTTTCGAAATCAAGTTAAAATACGCCGGAGAGTTGACATCAACCCGGGCCATGCAGACCTCAGTGCAAAGGAAGCACAAGATGTCATCATGGAGGTCGTTTTCCCAAATGAAGTGGGAGCCAGAATATTAACATCAGAATCGCAACTAACAATAACAAAAGAGAAGAAAGAGGAGCTCCAGGATTGCAAGATTGCCCCTTTAATGGTGGCATACATGTTGGAAAGGGAATTGGTTCGCAAAACCAGATTCCTACCGATAGCAGGTGGGACAAGCAGTGTGTACATCGAAGTACTGCACTTGACTCAAGGAACCTGTTGGGAACAGATGTACACTCCAGGTGGAGAAGTGAAAAATGATGACGTTGACCAGAGCCTGATCATTGCTGCCAGAAACATCGTTAGGAGAGCAACAGTATCGGCAGATCCACTGGCATCACTATTGGAAATGTGTCATAGCACACAAATTGGTGGAATAAGGATGGTCGACATCCTTAGACAGAATCCAACAGAAGAACAAGCC---GTGGATATATGCAAAGCAGCAATGGGTTTGAAAATCAGCTCCTCCTTTAGCTTTGGGGGTTTCACTTTCAAAAGAACAAGTGGGTCATCTGTTAAGAGGGAAGAAGAAGTGCTCACAGGCAATCTCCAAACACTAAAAATAAGAGTACATGAGGGGTATGAGGAATTCACAATGGTTGGTAGGAGAGCAACAGCTATATTAAGGAAAGCAACCAGAAGGTTGATTCAGCTAATAGTAAGTGGAAAAGACGAACAGTCAATTGCTGAAGCGATCATAGTCGCAATGGTGTTCTCGCAAGAGGATTGCATGATAAAGGCTGTCCGAGGGGATCTGAATTTTGTAAACAGAGCAAACCAACGGCTAAACCCTATGCATCAACTCCTGAGGCACTTCCAGAAGGATGCAAAGGTGCTGATTCAAAACTGGGGAATTGAGCCTATTGATAATGTCATGGGGATGATAGGGATATTACCTGATATGACTCCAAGCACAGAGATGTCACTAAGAGGGGTGAGGGTCAGCAAAACGGGAGTAGACGAGTACTCCAGTACTGAGAGAGTGGTTGTAAGTATTGACCGTTTCTTGAGAGTTCGAGATCAGCGGGGGGAATGTACTCCTCTCTCTGAGGAGGTTAGCGAAACACAGGGAACAGAAAAATTGACAATAACATATTCATCATCAATGATGTGGGAGATCAACGGCCCTGAGTCAGTGCTCGTCAACACATATCAATGGATCATTAGAAATTGGGAAACTGTGAAGATCCAATGGTCTCAGGACCCTACAATGCTATACAATAAGATGGAATTTGAGCCATTTCAGTCTCTAGTACCTAAAGCAGCAAGAGGTAAATACAGTGGGTTTGTGAGGACATTATTCCAACAAATGCGTGATGTGCTGGGGACGTTTGATACAGCCCAAATAATAAAGCTGCTACCATTTGCAGCAGCACCACCGGAGCAGAGTAAGATGCAGTACTCTTCTCTAAATGTGAATATAAGAGGATCAGGAATGAGAATACTCATAAGAGGAAACTCCCCCGTGTTCAACTACAATAAGGTGACCAGAAGACTAAC
			AGTCCTCGGAAAGGACGCAGGTGCATTAACAGAAGACCCAGATGAGGGGACAGCTGGAGTGGAATCTGCGGTACTGAGAGGGTTCCTAATTCTAGGAAAGGAAAACAAAAGATATGGACCAGCATTGAGCATCAATGAACTGAGTAATCTTGCAAAAGGGGAGAAAGCCAATGTGTTGATGGGGCAAGGAGACGTGGTGTTGGTGATGAAACGGAAACGGGACTCTAGCATACTTACTGACAGCCAGACAGCGACCAAA---------AGAATTCGGATGGCCATCAAT---TAG
		</sequence>
		<sequence>
			<taxon idref="1021595|swine|SoutheastAsia|20120213|H1N1"/>
			ATGGAAAGAATAAAGGAATTAAGAGATCTAATGTCGCAGTCTCGCACTCGCGAGATACTGACAAAAACCACTGTGGACCATGTGGCAATAATCAAAAAATACACATCGGGAAGACAAGAGAAGAACCCCGCCCTCAGAATGAAATGGATGATGGCAATGAAATACCCAATCACAGCAGACAGGAGAATAATGGAGATGATTCCTGAAAGAAATGAGCAAGGGCAAACACTTTGGAGTAAGACAAATGATGCAGGATCGGACAGGGTGATGGTGTCACCCCTAGCCGTAACTTGGTGGAATAGAAATGGACCTACAACAAATACAGTTCACTACCCGAAAGTTTACAAAACATATTTTGAAAAAGTTGAACGGTTAAGGCATGGGACCTTTGGTCCCGTCCATTTTCGGAATCAAGTTAAAATACGCCGAAGAGTTGACATAAACCCAGGTCATGCAGACCTCAGTGCAAAGGAAGCACAAGATGTCATCATGGAGGTCGTTTTCCCAAATGAAGTGGGAGCCAGAATATTAACATCAGAATCACAATTAACAATAACGAGAGAAAAGAAGGAGGAGCTCCAGGATTGTAAGATTGCCCCTTTAATGGTGGCATACATGTTGGAAAGGGAACTGGTTCGCAAAACCAGATTCCTACCGGTAGCAGGTGGGACAAGCAGTGTGTACATTGAAGTACTGCATTTAACTCAAGGAACTTGCTGGGAACAAATGTACACCCCAGGTGGAGAGGTGAAAAATGATGATGTTGACCAGAGTCTGATCATTGCTGCCCGGAACATTGTTAGGAGGGCAACAGTATCGGCAGATCCACTGGCATCACTATTGGAAATGTGCCATAGCACACAAATTGGTGGGATAAGGATGGTTGACATCCTTAGGCAGAATCCCACAGAAGAACAAGCC---GTAGATATATGCAAAGCAGCAATGGGTTTAAGAATCAGCTCCTCCTTTAGCTTTGGGGGCTTCACTTTCAAAAGAACAAGTGGATCATCTGTTAAAAGTGAAGAAGAAGTGCTCACAGGCAATCTCCAAACACTAAAAATAAGAATACACGAGGGGTTTGAGGAATTCACAATGGTTGGGAAGAGAGCAACAGCTATATTAAAAAAAGCAACCAGAAGGCTGATTCAGCTGATAGTAAATGGAAGAGACGAACAGTCAATTGCTGAAGCAATCATAGTGGCGATGGTGTTCTCACAAGAGGATTGCATGATAAAGGCTGTCCGAGGTGATCTGAATTTTGTAAACAGAGCAAACCAGCGGCTGAACCCTATGCATCAGCTCCTGAGGCACTTCCAGAAGGATGCAAAGGTGTTGATTCAAAACTGGGGAATTGAGCCTATTGATAATGTCATGGGAATGATAGGGATATTACCTGACATGACCCCAAGCACAGAGATGTCACTAAGAGGGGTGAGGGTCAGTAAAACAGGAGTAGACGAGTATTCCAGTACTGAGAGAGTGGTTGTGAGTATTGATCGCTTTTTGAGAGTTCGAGATCAGCGAGGAAATGTACTCCTCTCTCCTGAGGAGGTTAGCGAAACACAGGGAACAGAGAAATTGACAATAACATATTCATCAGCAATGATGTGGGAGATCAACGGCCCTGAGTCAGTGCTCGTTAACACCTATCAATGGATCATTAGGAATTGGGAAGCTGTGAAGATTCAATGGTCTCAGGACCCCACAATGCTGTACAACAAGATGGAATTTGAGCCGTTTCAGTCCCTAGTACCTAAAGCAACCAGAGGTAAATACAGCGGATTTGTAAGAACACTGTTCCAACAAATGCGGGATGTGCTGGGGACGTTTGATACTGCCCAAATAATAAAGCTTCTACCATTTGCAGCAGCACCACCAGAACAGAGTAGGATGCAATACTCTTCTCTAACTGTAAATGTAAGAGGATCAGGAATGAGAATACTCATAAGAGGTAACTCCCCCGTGTTCAACTACAATAAGGTTACCAAAAGGCTAAC
			AATCCTCGGAAAGGACGCAGGTGCATTAACAGAAGATCCAGATGAGGGGACTGCTGGAGTGGAATCTGCAGTCCTGAGAGGGTTTCTAATTCTAGGAAAGGAAAACAAAAGATACGGACCAGCATTGAGCATCAATGAACTGAGCAATCTTGCAAAAGGGGAGAAAGCCAACGTGTTGATAGGGCAAGGAGACGTGGTGTTGGTGATGAAACGGAAACGGGACTCTAGCATACTTACTGACAGCCAGACAGCGACCAAA---------AGGATTCGAATGGCCATCAAT---TAG
		</sequence>
		<sequence>
			<taxon idref="1014606|swine|SoutheastAsia|20080115|H1N1"/>
			ATGGAAAGAATAAAAGAATTAAGAAACCTAATGTCGCAGTCCCGCACTCGCGAGATACTTACAAAAACTACTGTGGACCATATGGCAATAATCAAAAAGTACACATCAGGAAGACAAGAGAAGAACCCCGCTCTCAGAATGAAATGGATGATGGCAATGAAATATCCGATCACAGCAGACAGGAGAATAATGGAGATGATTCCTGAAAGAAATGAACAAGGACAAACACTTTGGAGCAAGACAAATGATGCTGGATCAGATAGGGTGATGGTATCACCACTAGCCGTAACTTGGTGGAATAGGAAGGGGCCGACAACAAATACCGTCCACTATCCGAAAGTCTACAAAACATATTTTGAAAAGGTTGAAAGATTAAGGCATGGGACCTTTGGTCCCGTACACTTTCGAAACCAAGTTAAAATACGCCGAAGAGTTGACATAAATCCAGGCCATGCAGACCTCAGTGCAAAGGAAGCGCAAGATGTTATCATGGAGGTCGTTTTCCCAAACGAAGTAGGGGCCAGAATACTAACATCAGAATCGCAATTAACAATAACAAAAGAGAAGAAAGAAGAACTCCAGGATTGTAAGATTGCCCCTTTAATGGTGGCATACATGTTGGAAAGAGAGCTGGTTCGCAAAACCAGATTCCTACCGGTAGCAGGCGGAACAAGCAGTGTGTACATTGAAGTATTGCACTTGACTCAAGGAACCTGCTGGGAACAGATGTACACTCCAGGTGGAGATGTGAAGAATGATGATATTGACCAAAGTTTGATCATTGCTGCCCGAAACATTGTTAGGAGAGCAACAGTATCGGCAGACCCACTTGCATCACTATTGGAGATGTGTCATAGCACACAAATTGGTGGGGTAAGGATGGTTGACATCCTTAGGCAGAATCCTACTGAAGAACAAGCC---GTGGATATTTGCAAAGCAGCAATGGGTTTGAGAATCAGCTCCTCTTTTAGCTTTGGGGGCTTCACTTTCAAAAGAACAAGTGGATCGTCTGTTAAAAGGGAAGAAGAAGTGCTCACAGGCAATCTCCAAACACTAAAAATAAGAGTACATGAGGGGTATGAGGAATTCACAATGGTTGGGAAAAGGGCAACAGCTATCTTGAGGAAAGCAACCAGACGCCTGATTCAGATGATAGTAAGTGGAAAAGATGAACAGTCAATCGCTGAAGCTATCATAGTAGCAATGGTATTTTCGCAAGAGGACCGCATGATAAAGGCTGTCCGAGGCGATCTGAATTTTGTAAACAGAGCAAACCAACGGCTGAATCCTATGCATCAACTCCTGAGGCACTTCCAGAAGGATGCAAGGGTGCTGTTTCAAAATTGGGGAATTGAACCTATTGATAATGTCATGGGGATGATAGGGATGTTACCCGATATGACTCCAAGCACAGAGATGTCACTAAGAGGAGTGAGAGTCAGTAAAACAGGTGTAGACGAATACTCCAGTACTGAGAGAGTGGTCGTGAGTATCGATCGTTTCTTGAGAGTTCGGGATCAGAGAGGGAACGTACTCCTGTCTCCTGAGGAGGTTAGCGAAACACAGGGGACAGAGAAATTGACAATAACATATTCATCGTCAATGATGTGGGAAATCAATGGCCCTGAGTCTGTACTCGTCAACACATATCAATGGATCATTAGAAATTGGGAAACTGTGAAAATCCAATGGTCTCAGGACCCCACAATGCTATACAATAAGATGGAATTTGAACCCTTTCAATCTCTGGTACCTAAAGCAGCCAGAGGTCAATACAGTGGGTTCGTGAGGACACTGTTCCAGCAAATGCGTGATGTGCTGGGAACATTTGACACTGCCCAAATAATAAAGCTGCTGCCCTTTGCAGCAGCACCACCAGAACAGAGTAGGATGCAATTCTCTTCTCTAACGTTAAATATAAGAGGATCAGGAATGAGAATACTCGTAAGAGGTAACTCCCCAGTGTTTAATTACAATAAGGTAACCAAAAGGCTAAC
			AGTCCTTGGAAAGGACGCAGGTGCACTAACAGAAGATCCAGATGAGGGGGTGGCTGGAGTGGAATCTGCGGTACTAAGAGGGTTCCTAATTCTAGGAAAGGAAAACAAAAGATATGGACCAGCACTGAGCATCGGTGAACTGAGTAATCTTGCAAAAGGGGAGAAAGCCAACGTGTTGATAGGGCAAGGAGACGTGGTGTTGGTAATGAAACGGAAACGGGACTCTAGCATACTTACTGACAGCCAGACAGCGACCAAA---------AGAATTCGGATGGCCATCAAT---TAG
		</sequence>
		<sequence>
			<taxon idref="1012647|swine|SoutheastAsia|20091115|H1N1"/>
			ATGGAGAGAATAAAAGAATTAAGAGATCTAATGTCGCAGTCCCGCACTCGCGAGATACTTACAAAAACTACTGTGGACCATATGGCAATAATCAAAAAGTACACATCAGGAAGACAAGAGAAGAACCCCGCTCTCAGAATGAAATGGATGATGGCAATGAAATATCCGATCACAGCAGACAGGAGAATAATGGAGATGATTCCTGAAAGAAATGAACAAGGACAAACACTTTGGAGCAAGACAAATGATGCTGGATCAGATAGGGTGATGGTATCACCACTAGCCGTAACTTGGTGGAATAGGAAGGGGCCGACAACAAATACCGTCCACTATCCGAAAGTCTACAAAACATATTTTGAAAAGGTTGAAAGGTTAAGGCATGGGACCTTTGGTCCCGTACACTTTCGAAACCAAGTTAAAATACGCCGAAGAGTTGACATAAATCCAGGCCATGCAGACCTCAGTGCAAAGGAAGCGCAAGATGTTATCATGGAGGTCGTTTTCCCAAACGAAGTAGGGGCCAGAATACTAACATCAGAATCGCAATTAACAATAACAAAAGAGAAGAAAGAAGAACTCCAGGATTGCAAGATTGCTCCTTTAATGGTGGCATACATGTTGGAAAGAGAGCTGGTTCGCAAAACCAGATTCCTACCGGTAGCAGGCGGAACAAGCAGTGTGTACATTGAAGTATTGCACTTGACTCAAGGAACCTGCTGGGAACAGATGTACACTCCAGGTGGAGATGTGAAGAATGATGATATTGACCAAAGTTTGATCATTGCTGCCAGAAACATTGTTAGGAGAGCGACAGTATCGGCAGACCCACTGGCATCACTATTGGAGATGTGTCATAGCACACAAATTGGTGGGGTAAGGATGGTTGACATCCTTAGGCAGAATCCTACCGAAGAACAAGCC---GTGGATATTTGCAAAGCAGCAATGGGTTTGAGAATCAGCTCCTCCTTTAGCTTTGGGGGCTTCACTTTCAAAAGAACAAGTGGCTCGTCTGTTAAAAGGGAAGAAGAAGTGCTCACAGGCAACCTCCAAACACTAAAAATAAGAGTACATGAGGGGTATGAGGAATTCACAATGGTTGGGAAAAGAGCAACAGCTATCTTGAGGAAAGCAACCAGACGCCTGATCCAGATGATAGTAAGTGGAAAAGATGAACAGTCAATCGCTGAAGCTATCATAGTAGCAATGGTATTCTCGCAAGAGGACCGCATGATAAAGGCTGTCCGAGGCGATCTGAATTTTGTAAACAGAGCAAACCAACGGCTGAATCCTATGCATCAACTCCTGAGGCACTTCCAGAAGGATGCAAGGGTGCTGTTTCAAAATTGGGGAATTGAACCTATTGATAATGTCATGGGGATGATAGGGATGTTACCCGATATGACTCCAAGCACAGAGATGTCACTAAGAGGAGTGAGAGTCAGTAAAACAGGTGTAGACGAATACTCCAGTACTGAGAGAGTGGTCGTGAGTATCGATCGTTTCTTGAGAGTTCGGGATCAGAGAGGGAACGTACTCCTGTCTCCTGAGGAGGTTAGCGAAACACAGGGGACAGAGAAATTGACAATAACATATTCATCGTCAATGATGTGGGAAATCAATGGTCCTGAATCTGTACTCGTCAACACATATCAATGGATCATTAGAAATTGGGAAACTGTGAAAATCCAATGGTCTCAGGACCCCACAATGCTATACAATAAGATGGAATTTGAACCCTTTCAATCTCTGGTACCTAAAGCAGCCAGAGGTCAATACAGTGGGTTCGTGAGAACACTTTTCCAGCAAATGCGTGATGTGCTGGGAACATTTGATACTGCCCAAATAATAAAGCTGCTGCCCTTTGCAGCAGCACCACCAGAACAGAGTAGGATGCAATTCTCTTCTCTAACGGTAAATATAAGAGGATCAGGAATGAGAATACTCATAAGAGGTAACTCCCCAGTGTTTAATTACAATAAGGTAACCAAAAGGCTAAC
			AGTCCTTGGAAAGGACGCAGGTGCATTAACAGAAGATCCAGATGAGGGAACAGCTGGAGTGGAATCTGCGGTACTAAGAGGGTTCCTAATTTTAGGAAAGGAAAACAAAAGATATGGACCAGCACTGAGCATCGGTGAACTGAGTAATCTTGCAAAAGGGGAGAAAGCCAACGTGTTGATAGGGCAAGGAGACGTAGTGTTGGTAATGAAACGGAAACGGGACTCTAGCATACTTACTGACAGCCAGACAGCGACCAAA---------AGAATTCGGATGGCCATCAAT---TAG
		</sequence>
		<sequence>
			<taxon idref="1014814|swine|WesternEurope|20020615|H1N2"/>
			ATGGAGAGAATAAAAGAATTAAGGGATCTGATGTCGCAGTCTCGCACTCGCGAGATACTGACAAAAACCACTGTGGATCATATGGCAATAATCAAAAAATACACATCAGGAAGACAAGAAAAGAACCCCGCTCTCAGAATGAAATGGATGATGGCAATGAAATATCCAATTACAGCAGACAGGAGAATAATGGAGATGATTCCTGAAAGAAATGAACAAGGACAAACACTTTGGAGTAAGACAAATGATGCTGGATCAGATAGAGTGATGGTATCACCCCTAGCTGTGACTTGGTGGAATAGGAATGGACCAACAACAGATACAGTCCACTATCCGAAAGTCTACAAAACATATTTTGAAAAAGTTGAAAGGTTGAAGCATGGGACATTTGGTCCCGTCCATTTCCGAAATCAAGTTAAAATACGCCGAAGAGTTGACATAAACCCAGGTCATGCAGACCTCAGTGCCAAGGAAGCACAAGATGTTATCATGGAGGTCGTTTTCCCAAATGAAGTGGGGGCCAGAATACTAACATCAGAGTCGCAATTAACAATAACAAGAGAGAAGAAAGAGGAGCTCCAGGATTGTAAGATTGCCCCTTTAATGGTGGCATACATGTTGGAAAGAGAACTGGTTCGCAAAACCAGATTCCTGCCGGTAGCAGGCGGAACAAGCAGTGTGTACATTGAAGTATTGCACTTGACTCAAGGAACCTGCTGGGAACAGATGTACACTCCAGGTGGAGGGGTGAAGAATGATGATGTAGACCAGAGTTTGATCATTGCTGCCAGAAACATTGTTAGGAGAGCAATAGTATCAGCAGATCCACTGGCATCACTATTGGAGATGTGTCATAGCACACAAATTGGTGGGATAAGAATGGTTGACATCCTTAGACAAAATCCAACGGAAGAGCAAGCC---GTGGATATATGCAAAGCGGCAATGGGTCTGAGAATCAGTTCCTCATTTAGCTTTGGAGGTTTCACTTTCAAAAGAACAAGTGGATCATCTATTAAAAGGGAAGAAGAAGTGCTTACAGGCAATCTTCAAACATTAAAAATAAGAGTACATGAGGGGTACGAAGAATTCACAATGGTTGGGAGAAGAGCAACGGCCATCTTAAGGAAAGCAACTAGAAGGCTGATTCAGCTGATAGTAAGTGGAAGAGACGAACAGTCGATTGCTGAAGCGATCATAGTAGCAATGGTATTCTCACAAGAGGATTGCATGATAAAGGCTGTCCGGGGTGATCTGAATTTTATAAATAGAGCAAACCAACGGCTGAATCCCATGCACCAACTCCTGAGACACTTCCAGAAGGATGCAAAGGTGCTGTTTCAAAATTGGGGAATTGAAACTATTGATAATGTCATGGGAATGATAGGTATATTGCCTGACATGACTCCAAGCACAGAGAAGTCACTAAGAGGGGTGAGGATCAGTAAAACAGGAGTAGACGAATATTCCAGTACTGAGAGAGTGGTTGTGAGTATTGATCGCTTCTTGAGAGTTCGAGATCAGCGGGGGAATGTACTACTATCTCCTGAGGAGGTTAGTGAAACACAGGGAACAGAGAAATTGACAATAACCTATTCATCATCAATGATGTGGGAGATCAACGGACCTGAGTCAGTGCTCGTTAACACATATCAATGGATCATTAGAAACTGGGAAACTGTGAAGATCCAATGGTCTCAAGACCCCACAATGCTATACAACAAGATGGAATTTGAGCCATTTCAGTCTCTAGTACCTAAAGCAGCCAGAGGTCAATACAGTGGATTTGTGAGAACACTATTCCAGCAAATGCGTGATGTGCTGGGGACATTTGATACTGCCCAAATAATAAAGCTGTTGCCATTTGCAGCAGCGCCACCGGAACAGAGTAGAATGCAGTTCTCTTCTCTAACTGTAAATGTAAGAGGATCAGGAATGAGGATACTCATAAGAGGTAACTCCCCCGTATTTAACTACAATAAGGCAACCAAAAGGCTAAC
			AGTACTCGGAAAGGACGCAGGTGCATTAACAGAAGATCCAGATGAGGGAACAGCTGGAGTGGAATCTGCAGTGCTGAGAGGATTCTTAATTCTAGGAAAGGAAAACAAAAGGTATGGACCCGCATTGAGCATCAATGAATTGAGTAATCTTACAAAAGGGGAGAAAGCCAACGTTTTGATAGGGCAAGGAGACGTGGTGTTGGTAATGAAACGGAAACGGGACTCAAGCATACTTACTGACAGCCAGACAGCGACCAAA---------AGAATTCGGATGGCCATCAAT---TAG
		</sequence>
		<sequence>
			<taxon idref="28427|swine|CentralEurope|20030307|H3N2"/>
			ATGGAGAGAATAAAAGAATTAAGAGATCTGATGTCGCAGTCTCGCACTCGCGAGATACTGACAAAGACCACTGTGGATCATATGGCAATAATCAAAAAATACACATCAGGAAGACAAGAAAAGAACCCCGCTCTCAGAAATGAATGGATGATGGCAATGAAATACCCGATTACAGCAGATAGGAGAATAATGGAGATGATTCCTGAAAGAAATGAACAAGGACAAACACTTTGGAGTAAGACAAATGATGCTGGATCAGATAGGGTAATGGTATCACCCTTAGCTGTGACTTGGTGGAATAGGAATGGACCGACAACAGATACAGTCCACTATCCGAAAGTCTACAAAACATATTTTGAAAAAGTTGAAAGGTTGAGGCATGGGACCTTTGGTCCCGTCCATTTTCGGAATCAAATTAAAATACGCCGAAAAGTTGACATAAACCCAGGCCATGCAGACCTCAGTGCCAAGGAAGCACAAGATGTTATCATGGAGGTCGTTTTCCCAAATGAAGTGGGAGCCAGAATACTAACATCAGAGTCGCAATTAACAATAACAAAGGAGAAAAAAGAGGAACTCCAGGATTGTAAGATTGCCCCTTTAATGGTGGCATACATGTTGGAAAGAGAACTGGTTCGCAAAACCAGATTCCTGCCGGTAGCAGGCGGAACAAGCAGTGTGTACATTGAAGTATTGCACTTGACTCAGGGAACCTGCTGGGAACAAATGTACACTCCAGGTGGAGGGGTAAAGAATGATGATGTAGACCAGAGTTTGATCATTGCTGCCAGAAACATTGTTAGGAGAGCAATAGTATCAGCAGATCCACTGGCATCACTATTGGAGATGTGTCACAGCACACAAATTGGTGGGGTAAGAATGGTTGATATCCTTAAACAAAATCCAACGGAAGAGCAAGCC---GTGGATATATGCAAAGCTGCAATGGGTTTGAGAATCAGCTCCTCATTTAGCTTTGGAGGTTTCACTTTCAAAAGAACAAGTGGATCATCTATTAAAGGGGAAGAAGAAGTGCTTACAGGCAATCTCCAAACATTAAAAATAAGAGTACATGAGGGGTATGAGGAATTCACAATGGTTGGGAGAAGAGCAACAGCCATCTTAAGGAAAGCAACTAGAAGGCTGATTCAGCTGATAGTAAGTGGAAGAGACGAACAATCAATTGCTGAAGCGATCATAGTCGCAATGGTATTCTCACAAGAGGATTGCATGATAAAGGCTGTCCGAGGTGATCTGAATTTTGTAAACAGAGCAAACCAACGGCTGAATCCCATGCACCAGCTCCTGAGACACTTCCAGAAGGATGCAAAAGTACTGTTTCAAAATTGGGGAATTGAACCTATTGATAATGTCATGGGAATGATAGGTATATTACCTGATATGACTCCAAGTACAGAGATGTCGCTAAGAGGAGTGAGGGTCAGTAAAACAGGAGTAGACGAATATTCCAGTACTGAGAGAGTGGTTGTGAGTATTGATCGCTTCTTGAGAGTTCGAGATCAGAGGGGGAATGTACTACTATCTCCTGAGGAGGTTAGTGAAACACAGGGAACAGAGAAACTAACAATAACTTATTCATCATCAATGATGTGGGAGATCAACGGACCTGAGTCAGTGCTCGTTAACACATATCAATGGATCATTAGAAACTGGGAAATTGTGAAGATCCAATGGTCTCAAGACCCCACAATGCTATACAACAAGATGGAATTCGAGCCATTTCAGTCTCTAGTACCTAAAGCAGTCAGAGGTCAATACAGTGGGTTTGTGAGAACACTATTCCAGCAAATGCGTGATGTGCTGGGGACATTTGATACTGCCCAAATAATAAAACTGCTGCCGTTTGCAGCAGCGCCACCAGAGCAGAGTAGAATGCAGTTCTATTCTCTAACTGTAAATGTTAGAGGATCAGGAATGAGGATACTCATAAGAGGTAACTCCCCCGTATTTAACTACAATAAGGCAACCAAAAGGCTAAC
			AGTCCTCGGAAAGGACGCAGGTGCATTAACAGAAGATCCAGATGAGGGAACAGCTGGAGTGGAATCTGCGGTACTGAGAGGATTCCTAATTCTAGGAAAGGAAAACAAAAGGTATGGACCCGCGTTGAGCATCAATGAACTGAGTAATCTTGCAAAAGGGGAGAAAGCCAACGTTTTGATAGGGCAAGGAGACGTGGTGTTGGTAATGAAACGGAAACGGGACTCTAGCATACTTACTGACAGCCAGACAGCGACCAAA---------AGAATTCGGACGGCCATCAAT---TAG
		</sequence>
		<sequence>
			<taxon idref="26229|swine|SouthernEurope|20020615|H3N2"/>
			ATGGAGAGAATAAAAGAATTAAGAGATCTTATGTCGCAGTCTCGCACCCGCGAGATACTGACAAAAACCACTGTGGACCATATGGCAATAATCAAAAAATACACATCAGGAAGACAAGAGAAGAACCCCGCTCTCAGAATGAAATGGATGATGGCAATGAAATATCCGATTACAGCAGACAGGGGAATAATGAAGATGATTCCTGAAAGAAATGAACAAGGACAAACACTTTGGAGTAAGACAAATGATGCTGGATCAGATAGGGTGATGGTATCACCCCTAGCTGTAACTTGGTGGAATAGGAATGGACCGACAACAGATACAGTCCACTATCCTAAAGTCTACAAAACATATTTTGAGAAAGTTGAAAGGTTAAAGCATGGGACCTTTGGCCCCGTCCATTTTCGAAATCAAGTTAAAATACGCCGAAGAGTTGACATAAACCCAGGCCATGCAGACCTCAGTGCCAAGGAAGCACAAGATGTTATTATGGAAGTTGTTTTCCCAAATGAAGTGGGAGCCAGAATACTAATATCAGAGTCGCAATTAACAGTAACAAAGGAGAAGAAAGAGGAACTCCAGGATTGTAAGATTGCCCCTCTAATGGTGGCATACATGTTGGAAAGAGAACTGGTTCGCAAAACCAGATTCCTGCCGGTAGCAGGCGGAACAAGCAGTGTATACATTGAAGTATTGCACCTGACTCAAGGAACCTGCTGGGAACAGATGTATACTCCAGGTGGGGAGGTGAAGAATGATGATGTAGACCAGAGTTTGATCATTGCGGCCAGAAACATTGTTAGAAGAGCAATAGTGTCAGCAGATCCACTGGCATCACTATTGGAGATGTGTCACAGCACACAAATCGGTGGGATAAGAATGGTTGACATCCTCAAACAAAATCCAACAGAAGAGCAGGCC---GTAGATATATGCAAAGCGGCAATGGGTCTGAGAATCAGTTCCTCCTTTAGCTTTGGAGGTTTCACTTTCAAAAGAACAAATGGATCATCTGTTAAAAGGGAAGAAGAAGTACTTACAGGCAATCTCCAAACATTAAAGATAAGGGTACATGAGGGGTATGAGGAATTCACAATGGTCGGGAGAAGAGCAACAGCCATCCTAAGGAAAGCAACTAGAAGACTGATTCAGCTGATAGTAAGTGGAAGAGACGAACAGTCAATTGCTGAGGCGATCATAGTGGCAATGGTGTTCTCACAAGAGGATTGCATGATAAAGGCTGTCCGAGGTGATCTGAATTTTGTAAACAGAGCAAACCAACGGCTGAACCCCATGCATCAACTCCTGAGACACTTCCAGAAGGATGCAAGAGTGCTGCTTCAAAATTGGGGAATTGAACCTATTGATAATATCATGGGAATGATAGGTATATTACCTGATCTGACTCCAAGCACAGAGATGTCACTAAGAGGGGTGAGGGTCAGTAAAACAGGAGTAGACGAATATTCCAGTACTGAGAGAGTGGTTGTGAGTATTGATCGCTTCTTGAGAGTTCGAGATCAGCGGGGGAATGTACTACTATCTCCTGAGGAGGTTAGCGAAACACAGGGAACAGAGAAATTGACAATAACCTATTCATCATCAATGATGTGGGAGATCAACGGACCTGAGTCAGTGCTAGTTAACACATATCAATGGATCATTAGAAATTGGGAAACTGTGAAGATCCAATGGTCCCAAGACCCCACAATGCTATACAACAAGATGGAATTTGAGCCATTTCAGTCTCTAGTACCTAAAGCAGTCAGAGGTCAATACAGCGGGTTTGTGAGAACACTATTCCAGCAAATGCGTGACGTTCTGGGAACATTTGATACTGCCCAAATAATAAAGCTGCTGCCATTTGCAGCAGCGCCACCGGAGCAGAGTAGGATGCAGTTTTCTTCCCTAACTGTAAACGTAAGAGGATCAGGAATGAGAATACTCATAAGAGGCAACTCCCCCGTATTTAACTACAATAAGACAACCAAAAGGCTAAC
			AGTCCTCGGAAAAGACGCAGGTGCATTAACAGAAGATCCAGATGAGGGAACGGCTGGAGTGGAATCTGCGGTACTGAGAGGCTTTCTAATTCTAGGAAAGGAAAACAAAAGATATGGACCCGCATTGAGCATCAATGAACTGAGCAATCTTGCAAAAGGGGAGAAAGCAAACGTTTTGATAGGACAAGGAGACGTAGTGTTGGTAATGAAACGGAAACGGGACTCTAGCATACTTACTGACAGCCAGACAGCGACCAAA---------AGAATTCGGTTGGCCATCAAT---TAG
		</sequence>
		<sequence>
			<taxon idref="1014817|swine|SouthernEurope|20030615|H1N1"/>
			ATGGAGAGAATAAAAGAATTAAGAGACCTGATGTCGCAGTCTCGCACTCGCGAGATACTGACAAAAACCACTGTGGACCATATAGCAATAATCAAAAAATACACATCAGGGAGACAAGAGAAGAACCCCGCTCTCAGAATGAAATGGATGATGGCAATGAAATATCCGATTACAGCAGAAAGGAGAATAATGGAGATGATTCCTGAAAGAAATGAACAAGGACAAACACTTTGGAGTAAGACAAATGATGCTGGATCAGATAGGGTGATGGTGTCACCCCTAGCCGTAACTTGGTGGAATAGGAATGGACCGACAACAGATACAGTCCACTACCCTAAAGTCTACAAAACATATTTTGGAAAAGTTGAAAGGTTAAAGCATGGGACCTTTGGTCCCGTCCATTTTCGAAACCAAGTTAAAATACGCCGAAGAGTTGACATAAACCCAGGTCATGCAGACCTCAGTGCCAAGGAAGCACAAGATGTCATCATGGAAGTTGTTTTCCCAAATGAAGTGGGAGCCAGAATACTAGCATCAGAGTCGCAATTAACAATAACAAAAGAGAAGAAAGAGGAACTCCAGGATTGTAAGATTGCCCCTTTAATGGTGGCATACATGTTGGAGAGAGAACTGGTTCGCAAGACCAGATTCCTGCCGGTAGCAGGCGGAACAAGCAGTATTTACATTGAAGTATTGCACTTGACTCAAGGAACCTGCTGGGAACAGATGTACACTCCAGGTGGGGAGGTGAAGAATGATGATGTAGACCAGAGTTTGATCATTGCTGCCAGAAACATTGTTAGAAGAGCGATAGTATCAGCAGATCCACTGGCATCACTATTGGAGATGTGTCACAGCACACAAATTGGTGGGATAAGAATGGTTGACATCCTTAAACAAAATCCAACGGAAGAGCAAGCC---GTGGATATATGCAAAGCGGCAATGGGTTTGAGAATCAGTTCCTCCTTTAGCTTTGGAGGTTTCACCTTCAAAAGAACAAGTGGATCATCCGTTAAAAGAGAAGAAGAAGTGCTCACAGGCAATCTCCAAACACTAAAGATAAGGGTACATGAGGGGTATGAGGAATTCACAATGGTTGGGAGAAGAGCAACAGCCATCTTGAGGAAAGCAACTAGAAGGCTGATTCAGCTGATAGTAAGTGGAAGAGACGAACAGTCAATTGCTGAAGCAATCATAGTAGCAATGGTGTTCTCACAAGAGGATTGCATGATAAAGGCTGTCCGAGGTGATCTGAATTTTGTGAACAGAGCAAATCAACGGCTGAATCCCATGCACCAACTCCTGAGACACTTCCAGAAGGATGCAAAAGTGCTGTTTCAAAATTGGGGGATTGAACCTATTGATAATATCATGGGAATGATAGGTATATTACCTGACATGACTCCAAGCACAGAGATGTCACTAAGAGGAGTGAGGGTCAGTAAAACAGGAGTGGACGAATACTCCAGTACTGAGAGAGTGGTTGTGAACATTGATCGCTTCTTGAGAGTTCGAGATCAGCGGGGGAATGTGTTACTATCTCCTGAGGAGGTTAGCGAAACACAGGGGACAGAGAAATTGACAATAACCTATTCATCATCAATGATGTGGGAGATCAACGGACCTGAGTCAGTACTTGTCAACACATATCAATGGATCATTAGAAATTGGGAAACTGTAAAGATCCAATGGTCCCAAGACCCCACAATGCTATACAACAAGATGGAATTTGAACCATTTCAGTCTCTAGTGCCTAAAGCCGCCAGAGGCCAATACAGCGGGTTTGTGAGAACACTATTCCAGCAAATGCGTGATGTGCTGGGGACATTTGATACTGCCCAAATAATAAAGTTGCTGCCATTTGCAGCGGCGCCACCGGAGCAGAGTAGGATGCAGTTCTCTTCTCTAACTGTAAATGTAAGAGGATCAGGAATGAGAATACTCATAAGAGGTAACTCCCCCGTATTTAACTACAATAAGGCAACCAAAAGGCTAAC
			AGTCCTCGGAAAGGACGCAGGTGCATTAACAGAAGATCCAGATGAGGGAACAGCTGGAGTGGAATCTGCGGTACTGAGAGGATTCCTAATTCTAGGAAAAGAAAACAAAAGATATGGACCGGCATTGAGTATCAATGAACTAAGTAATCTTGCAAAAGGGGAGAAAGCCAACGTTTTGATAGGGCAAGGGGACGTTGTGTTGGTAATGAAACGGAAACGGGACTCTAGCATACTTACTGACAGCCAGACAGCGACCAAA---------AGAATTCGGTTGGCCATCAAT---TAG
		</sequence>
		<sequence>
			<taxon idref="23393|swine|SouthernEurope|20030615|H1N1"/>
			ATGGAGAGAATAAAAGAATTAAGAGATCTGATGTCGCAGTCTCGCACTCGCGAGATACTGACAAAAACCACTGTAGACCATATGGCAATAATCAAAAAATACACATCAGGGAGACAAGAGAAGAACCCCGCTCTCAGAATGAAATGGATGATGGCAATGAAATATCCGATTACAGCAGACAGGAGAATAATGGAGGTGATTCCTGAAAGAAATGAACAAGGACAAATACTTTGGAGTAAGACAAATGATGCTGGATCAGATAGGGTGATGGTATCACCCCTAGCCGTAACTTGGTGGAATAGGAATGGACCGACAACAGATACAGTTCACTATCCTAAAGTCTACAAAACATATTTTGAAAAAATTGAAAGGTTAAAGCATGGAACCTTTGGTCCCGTCCATTTTCGAAATCAAGTTAAAATACGCCGAAGAGTTGACATAAACCCAGGCCATGCAGACCTCAGTGCCAAGGAAGCACAAGATGTTATCATGGAGGTTGTTTTCCCAAATGAAGTGGGAGCCAGAATACTAGCATCAGAGTCACAATTAACAATAACAAAAGAGAAGAAAGAGGAACTCCAGAATTGTAAGATTGCCCCTTTAATGGTGGCATACATGTTGGAAAGAGAACTGGTTCGCAAAACCAGATTCCTGCCGGTAGCAGGCGGAACAAGCAGTATTTACATTGAGGTGTTGCACTTGACTCAAGGAACCTGCTGGGAACAGATGTACACTCCAGGTGGGGAGGTGAAGAATGATGATGTAGATCAGAGTTTGATCATTGCTGCCAGAAACATTGTTAGAAGAGCGATAGTATCCGCAGATCCACTGGCATCACTATTGGAGATGTGTCACAGCACACAAATTGGTGGGATAAGAATGGTTGACATCCTTAAACAAAATCCAACGGAAGAGCAAGCC---GTGGATATATGCAAAGCGGCAATGGGTTTAAGAATCAGTTCCTCCTTTAGCTTTGGAGGTTTCACTTTCAAAAGAACAAGTGGATCATCTGTTAAAAGAGAAGAAGAAGTGCTTACAGGCAATCTCCAAACATTAAAAATAAGGGTACATGAGGGGTATGAGGAATTCACAATGGTTGGGAGAAGGGCAACAGCCATCTTGAGGAAAGCAACTAGAAGACTGATTCAGCTGATAGTAAGTGGGAGAGACGAACAGTCAATTGCTGAAGCAATCATAGTAGCAATGGTGTTCTCACAAGAGGATTGTATGATAAAGGCTGTCCGAGGTGATCTGAATTTTGTAAACAGAGCAAACCAACGGCTGAATCCCATGCATCAACTCCTAAGACACTTCCAGAAGGATGCAAAAGTGCTGTTTCAAAATTGGGGGATTGAACCTATTGATGATATCATGGGAATGATAGGTATATTACCTGACATGACTCCAAGCACCGAGATGTCACTAAGAGGAGTGAGGGTCAGTAAAACAGGAGTGGACGAATACTCCAGTACTGAGAGAGTGGTTGTGAGCATTGATCGCTTCTTGAGAGTTCGAGATCAGCGGGGAAATGTGTTATTATCTCCTGAGGAGGTTAGCGAAACACAGGGGACAGAGAAATTGACAATAACTTATTCATCATCAATGATGTGGGAGATCAACGGACCTGAGTCAGTGCTCGTCAACACATATCAATGGATCATTAGAAATTGGGAAACTGTAAAGATCCAATGGTCCCAGGACCCCACAATTCTGTACAACAAGATAGAATTTGAACCATTTCAGTCTCTAGTACCTAAAGCCGCCAGAGGTCAATACAGCGGGTTTGTGAGAACACTATTTCAGCAAATGCGTGATGTACTGGGGACATTTGATACTGCCCAAATAATAAAGCTGCTGCCATTTGCAGCAGCGCCACCGGAGCAGAGTAGGGTGCAGTTCTCTTCTCTGACTGTAAATGTAAGAGGATCAGGAATGAGAATACTCATAAGAGGCAACTCCCCCGTATTTAACTACAATAAAGCAACCAAAAGGCTAAC
			AGTCCTCGGAAAGGACGCGGGTGCATTAACAGAAGATCCAGATGAGGGAACGGCTGGAGTGGAATCTGCGGTACTAAGAGGATTCCTAATTCTAGGAAAGGAAAACAAAAGATATGGACCAGCATTGAGTATCAATGAACTAAGTAATCTTGCAAAAGGGGAGAAAGCCAACGTTTTGATAGGGCAAGGAGACGTTGTGTTGGTAATGAAACGGAAACGGGACTCTAGCATACTTACTGACAGCCAGACAGCGACCAAA---------AGAATTCGATTGGCCATCAAT---TAG
		</sequence>
		<sequence>
			<taxon idref="1018264|swine|SouthernEurope|20120815|H1N1"/>
			ATGGAGAGAATAAAAGAATTAAGAGATCTGATGTCGCAGTCTCGCACTCGCGAGATACTGACAAAAACCACTGTGGACCATATGGCAATAATGAAAAAATACACATCAGGAAGACAAGAGAAGAACCCCGCTCTCAGAATGAAATGGATGATGGCAATGAAGTATCCAATTACAGCAGACAGGAGAATAATGGAGATGATTCCTGAAAGAAACGAACAAGGACAAATACTTTGGAGTAAGGCAAATGATGCTGGATCAGATAGGGTGATGGTGTCACCCCTAGCCGTAACTTGGTGGAATAGAAAAGGACCAACAACAGACACAGTCCACTACCCTAAAGTATACAAAACATATTTTGAAAAAGTGGAAAGATTGAAGCATGGAACCTTTGGTCCAGTGCATTTTCGAAATCAAGTTAAAGTACGCAGGAGGGTTGACATAAACCCAGGTCACGCAGACCTCAGTGCTAAGGAAGCACAAGATGTTATCATGGAAGTTGTTTTCCCAAACGAAGTGGGAGCCAGAATACTAACATCGGAGTCGCAATTAACAATAACAAAGGAGAAGAAAGAGGAACTCCAAGATTGTAAGATTGCCCCTTTAATGGTGGCATACATGTTGGAAAGAGAACTGGTCCGCAAAACCAGATTCCTGCCGGTAGCAGGAGGAACAAGTAGTGTCTACATTGAAGTCTTGCACTTAACTCAAGGAACCTGCTGGGAACAGATGTACACTCCAGGTGGAGAAGTGAAGAATGATGATGTAGACCAGAGTTTGATCATTGCTGCCAGAAACATTGTTAGAAGAGCAATAGTGTCAGCAGATCCACTGGCATCACTATTGGAGATGTGTCACGGCACACAAATTGGTGGAATAAGAATGGTTGACATCCTTAAACAAAATCCAACGGAAGAACAAGCC---GTGGATATATGCAAAGCAGCAATGGGTTTGAGAATCAGCTCCTCTTTTAGCTTTGGAGGTTTCACTTTCAAAAGAACAAGTGGATCATCTGTTAAAAGGGAAGAAGAAGTGCTTACAGGCAATCTCCAAGCACTGAAAATAAGGGTACATGAGGGATATGAGGAATTTACAATGGTCGGAAGAAGAGCAACAGCTATCTTAAGGAAAGCAACTAGAAGGCTGATTCAGTTGATAGTAAGTGGAAGAGACGAACAGTCGATTGCTGAAGCAATCATAGTAGCAATGGTGTTCTCACAAGAAGATAGTATGGTAAAGGCTGTCCGAGGTGATCTAAATTTTGTAAACAGAGCAAACCAGAGGCTGAATCCCATGCATCAACTCCTAAGACACTTCCAGAAGGATGCAAAAGTGCTATTTCAAAATTGGGGAATTGAACCTATTGATAATATCATGGGAATGATAGGTATATTACCCGATATGACTCCAAGCACAGAGATGTCTTTAAGAGGAGTGAGAATCAGTAAAACGGGAGTAGACGAATATTCCAGTACTGAGAGAGTGGTTGTGAGTATTGATCGCTTCTTGAGAGTTCGAGATCAGCGGGGAAATGTACTATTGTCTCCTGAGGAGGTTAGTGAAACACAAGGGACAGAGAAATTGACAATAACCTATTCATCATCAATGATGTGGGAGATCAATGGACCTGAATCAGTGCTCGTTAACACGTATCAATGGATAATTAGAAATTGGGAAACTGTAAAGATCCAATGGTCCCAAGACCCCACAATGCTATACAACAAAATGGAATTTGAGCCATTTCAGTCTCTAGTACCTAAAGCAGCCAGAGGTAAATACAGCGGGTTTGTAAGAACACTATTCCAGCAAATGCGCGATGTACTGGGGACATTTGATACTGCCCAAATAATAAAGCTACTGCCATTTGCAGCAGCCCCACCAGAGCAGAGTAGGATGCAATTCTCTTCTCTAACTGTAAATGTGAGAGGATCAGGACTAAGAATACTCGTAAGAGGTAACTCCCCAGTATTTAACTACAATAAGGCAACAAAAAGGCTAAC
			GGTTCTCGGAAAGGACGCAGGTGCATTGACAGAAGATCCAGATGAGGGAAAGGCTGGAATAGAATCTGCAGTGCTGAGAGGGTTCCTAATTCTAGGGAAGGAAAACAAAAGATATGGGCCAGCATTGAGTATCAACGAACTGAGCAATCTTGCAAAAGGGGAGAAAGCCAACGTTTTGATAGGGCAAGGAGACGTAGTGTTGGTAATGAAACGGAAACGGGACTCTAGCATACTTACTGACAGCCAGACAGCGACCAAA---------AGAATTCGGTTGGCCATCAAT---TAG
		</sequence>
		<sequence>
			<taxon idref="1023399|human|SouthernEurope|20140115|H3N2"/>
			ATGGAGAGAATAAAAGAATTAAGAGATCTGATGTCGCAGTCTCGCACTCGCGAGATACTGACAAAAACCACTGTGGACCATATGGCAATAATAAAAAAATACACATCAGGAAGACAAGAGAAGAACCCCGCTCTCAGAATGAAATGGATGATGGCAATGAAGTATCCAATTACAGCAGACAGGAGAATAATGGAGATGATTCCTGAAAGAAACGAACAAGGACAAATACTTTGGAGTAAGACAAATGATGCTGGATCAGATAGGGTGATGGTATCACCCCTAGCCGTAACTTGGTGGAATAGAAAAGGACCAACAACAGACACAGTCCACTACCCTAAGGTCTACAAAACATATTTTGAAAAAGTGGAAAGATTGAAGCATGGGACCTTTGGTCCAGTGCATTTTCGAAATCAAGTTAAAATACGCAGAAGGGTTGACATAAACCCAGGCCATGCAGACCTCAGTGCTAAGGAAGCACAAGATGTTATCATGGAAGTTGTTTTCCCAAATGAAGTGGGAGCCAGAATACTAACATCGGAGTCGCAATTAACAATAACAAAGGAGAAGAAAGAGGAACTCCAAGATTGTAAGATTGCCCCTTTGATGGTGGCATACATGTTGGAAAGAGAACTGGTTCGAAAAACCAGATTCCTGCCGGTAGCAGGTGGAACAAGTAGTGTCTACATTGAAGTATTGCACTTAACTCAAGGAACATGCTGGGAACAGATGTACACTCCAGGTGGAGAAGTGAAGAATGATGATGTAGACCAGAGTTTGATCATTGCTGCCAGAAACATTGTTAGAAGAGCAATAGTGTCAGCAGATCCACTGGCATCACTATTGGAGATGTGTCACGGCACACAAATTGGTGGAATAAGAATGGTTGACATCCTTAAACAAAATCCAACGGAAGAGCAAGCC---GTAGATATATGCAAAGCAGCAATGGGTTTGAGAATCAGCTCCTCTTTTAGCTTTGGAGGTTTCACTTTCAAAAGAACAAGTGGATCATCTGTCAAAAGGGAAGAAGAAGTGCTTACAGGCAATCTCCAAGCACTGAAAATAAAGGTACATGAGGGATATGAGGAATTTACAATGGTCGGAAGAAGAGCAACAGCTATCTTAAGGAAAGCAACTAGAAGGCTGATTCAGTTGATAGTGAGTGGAAGAGACGAACAGTCGATTGCTGAAGCAATCATAGTAGCAATGGTGTTCTCACAAGAAGATAGTATGGTAAAGGCTGTCCGAGGTGATCTAAATTTTGTAAACAGAGCAAACCAGAGGCTGAATCCCATGCATCAACTCCTAAGACACTTCCAGAAGGATGCAAAAGTGCTATTTCAAAATTGGGGAATTGAACCTATTGATAATATCATGGGAATGGTAGGTGTATTACCCGATATGACTCCAAGCACAGAGATGTCATTAAGAGGAGTGAGAATCAGTAAAACGGGAGTAGACGAATATTCCAGTACTGAGAGAGTGGTTGTGAGTATTGATCGCTTCTTGAGAGTTCGAGATCAGCGGGGAAACGTACTGTTGTCTCCTGAGGAGGTCAGTGAAACACAAGGAACAGAGAAATTGACAATAACCTATTCATCATCAATGATGTGGGAGATCAATGGACCTGAATCAGTGCTCGTTAACACGTATCAATGGATAATTAGAAATTGGGAAACTGTAAAGATCCAATGGTCCCAAGACCCCACAATGCTATACAACAAGATGGAATTTGAGCCATTTCAGTCTCTAGTACCTAAAGCAGCCAGAGGTAAATACAGCGGGTTTGTGAGAACATTATTCCAGCAGATGCGCGATGTACTGGGGACATTTGATACTGCCCAAATAATAAAGCTACTGCCATTTGCAGCAGCCCCACCAGAGCAGAGTAGGATGCAATTCTCTTCTCTAACTGTAAATGTGAGAGGATCAGGACTGAGAATACTCATAAGAGGTAACTCCCCAGTATTTAACTACAATAAGGCAACAAAAAGGCTAAC
			GGTCCTCGGAAAGGACGCAGGTGCATTGACAGAAGATCCAGATGAGGGAAAGGCTGGAATAGAATCTGCAGTGCTGAGAGGGTTCCTAATTATAGGGAAGGAAAACAAAAGATATGGGCCAGCATTGAGTATCAACGAACTGAGCAATCTTGCAAAAGGGGAGAAAGCCAACGTTTTAATAGGGCAAGGAGACGTAGTGTTGGTAATGAAACGGAAACGGGACTCTAGCATACTTACTGACAGCCAGACAGCGACCAAA---------AGAATTCGGTTGGCCATCAAT---TAG
		</sequence>
		<sequence>
			<taxon idref="1011535|swine|EastAsia|20100227|H1N2"/>
			ATGGAAAGAATAAAAGAATTAAGAGATCTGATGTCACAGTCCCGCACTCGCGAGATACTGACAAAAACCACAGTGGACCATATGGCAATAATCAAAAAATACACATCAGGAAGACAAGAGAAGAACCCCGCTCTCAGAATGAAATGGATGATGGCAATGAAATATCCGATCACAGCAGAAAGGAGAATAATGGAGATGATTCCTGAAAGAAATGAACAAGGACAAACACTTTGGAGCAAGACAAATGATGCTGGATCAGATAGGGTGATGGTATCACCCCTAGCAGTAACTTGGTGGAACAGGAAAGGACCGACAACAGACACAGTCCACTATCCGAAAGTCTACAAAACATATTTTGAGAAAGTTGAAAGGTTAAAGCATGGAACCTTTGGCCCCGTCCATTTCCAAAATCAAGTTAAAATACGCCGGAGAGTTGACATAAATCCTGGCCATGCAGACCTCAGTGCCAAGGAAGCACAGGATGTTATCATGGAGGTCGTTTTCCCAAATGAAGTTGGAGCCAGAATATTAACGTCAGAGTCGCAATTAACAATAACAAGAGAGAAGAAAGAGGAACTCCAGGATTGTAAGATTGCCCCCTTAATGGTGGCATACATGTTGGAAAGAGAACTGGTCCGCAAAACTAGATTCCTGCCAGTAGCAGGCGGGACAAGCAGTGTGTACATTGAAGTATTGCACTTGACTCAAGGAACTTGCTGGGAACAGAAATACACTCCAGGTGGGGAGGTGAAGAATGATGATATCGACCAGAGTTTGATCATTGCTGCCAGAAATATTGTCAGGAGAGCAACAGTATCGACAGACCCATTGGCATCGCTATTGGAGATGTGTCACAGCACACAAATTGGTGGGATAAGAATGGTTGACATCCTTAGACAAAATCCAACTGAAGAGCAAGCC---GTGGATATATGCAAAGCAGCAATGGGTTTAAGAATCAGCTCCTCCTTTAGCTTTGGAGGTTTCACTTTCAAAAGAACAAGTGGATCATCTGTTAAGAGAGAAGAAGAAGTGCTCACGGGCAATCTCCAAACACTAAAAATAAGAGTACATGAGGGGTATGAGGAGTTCACCATGGTAGGGAGAAGAGCAACAGCCATCTTAAGGAAAGCAACTAGAAGATTGATTCAGCTGATAGTAAGTGGAAGAGACGAGCAATCAATTGCTGAAGCGCTCATAGTAGCAATGGTGTTCTCACAAGAGGATTGCATGATAAAGGCTGTCAGAGGTGATCTGAATTTTGTAAATAGAGCAAATCAACGGCTGAATCCTATGCATCAACTCCTGAGGCACTTCCAAAAGGATGCAAAAGTGCTGCTTCAAAATTGGGGAATTGAACCTATTGATGATGTCATGGGGATGATAGGTATATTACCTGATATGACTCCAAGCACAGAGATGTCACTAAGAGGAGTGAGGGTCAGCAAAACAGGAGTAGATGAATATTCCAGTACTGAGAGAGTGGTTGTGAGTATTGATCGCTTCCTGAGAGTTCGAGATCAGAGGGGAAATGTACTCCTATCTCCTGAGGAGGTTAGCGAAACACAGGGAACGGAGAAATTGACAATAACCTATTCATCATCAATGATGTGGGAAATAAACGGACCTGAGTCAGTGCTCGTTAATACATATCAATGGATCATTAGAAATTGGGAAACTGTGAAAATCCAATGGTCTCAAGACCCCACAATGCTATACAACAAAATGGAATTTGAGCCATTTCAGTCTCTAATACCTAAAGCAGCCAGGGGTCAGTACAGTGGATTTGTGAGAACACTATTCCAGCAAATGCGTGATGTGCTGGGGACATTTGATACTGTCCAAATAATAAAGCTGCTGCCATTTGCAGCAGCGCCACCGGAGCAGAGCAGGATGCAGTTCTCTTCCCTAACTGTAAATGTAAGGGGATCAGGAATGAGAATACTCATAAGGGGTAACTCCCCTATATTTAATTACAATAAGACAACCAAAAGGCTAAC
			GGTCCTCGGAAAGGACGCAGGTGCATTAACAGAAGATCCAGATGAGGGAACAGCTGGAGTGGAATCTGCGGTACTGAGGGGATTCTTAATTCTAGGAAAGGAAAACAAAAAATATGGACCCGCATTGAGCATCAATGAACTGAGTAATCTTGCAAAAGGGGAGAAAGCCAACGTGTTGATAGGACAAGGAGACGTGGTGTTGGTAATGAAACGGAAACGGAACTCTAGCATACTTACTGACAGCCAGACAGCGACCAAA---------AGAATTCGGATGGCCATCAAT---TAG
		</sequence>
		<sequence>
			<taxon idref="1026265|swine|EastAsia|20140104|H1N1"/>
			ATGGAAAGAATAAAAGAATTAAGAGATCTAATGTCACAGTCCCGCACTCGCGAGATACTGACAAAAACCACAGTGGACCATATGGCAATAATCAAAAAATACACATCAGGAAGACAAGAGAAGAACCCCGCTCTTAGAATGAAATACTTGATGGCAATGAAATATCCGATCACAGCAGAAAGGAGAATAATGGAGATGATTCCTGAAAGAAATGAACAAGGGCAAACACTTTGGAGTAAGACAAATGATGCTGGATCAGATAGGGTGATGGTATCACCCCTAGCAGTAACTTGGTATGATAGGAAAGGACCGACAACAGATACAGTCCACTATTCGAAAGTCTACAAAACATATTTTGAAAGAGTTGAAAGGCTAAAGCATGGGACCTTTGGCCCCGTCCACTTTCAAAATCAAGTTAAAATACGCCGAAGAGTTGACATTAACCCAGGCCATGCAGACCTCAGTGCCAAGGAAGCACAAGATGTTATCATGGAGGTTGTTTTCCCAAATGAAGTGGGAGCCAGAATACTAACATCAGCTTCGCAATTGACAATAACAAGAGAGAAGAAAGAGGAACTACAGGGTTGTACGATTGCCCCCTTAATGGTGGCATACATGTTGGAAAGAGAACTGGTTCGCAAAACCAGATTCCTGCCGGTAGCAGGCGGGACAAGCAGTGTGTACATTGAAGTATTGCACTTGACTCAAGGAACTTGCTGGGAGCAGATGTACACTCCAGGTGGGGAGGTGAGGAATGATGATGTCGACCAGAGTTTGATCATCGCTGCCAGAAACATTGTTAGGAGAGCAACAGTATCGGCAGATCCACTGGCATCACTACTGGAAATGTGTCACAGCACACAAATTGGACGGATAAGGATGGTTGACATCCTTAAACAAAATCCAACTGAAGAGCAAGCC---GTGGATATATGCAAAGCAGCAATGGGTTTGAGAATCAGCTCCTCTTTTAGCTTTGGAGGTTTCACTTTCAAAAGAACAAGTGGATCATCTATTAAAAGAGAAGAAGAAGTGCTTACAGGCAATCTCCAAACACTAAAAATAAGAGTACATGAGGGGTATGAGGAGTTCACAATGGTTGGGAGAAGAGCAACAGCCATCTTGAGGAAAGCAACTAGAAGGCTGATCCAGCTGATAGTAAGTGGAAGAGACGAACAATCAATTGCTGAGGCGATCATAGTAGCAATGGTGTTCTCACAAGAGGATTGCATGATAAAGGCTGTCAGAGGTGATCTGAATTTTGTAAACAGAGCAAACCAAAGGCTGAATCCCATGCATCAACTTCTGAGGCACTTCCAGAAGGATGCAAAGGTACTGGTTCAAAATTGGGGAATTGAACCTATTGACAATGTCATGGGAATGATAGGTATATTACCTGATATGACTCCAAGCACAGAGATGTCACTAAGAGGAGTGAGGGTCAGTAAAACAGGAGTAGACGAATATTCCAGTACTGAGAGAGTGGTTGTGAGTATTGATCGATTCCTGAGAGTTCGAGATCAAAGGGGAAATGTACTTCTATCTCCTGAGGAGGTTAGCGAAACACAAGGAACGGAAAAATTGACAATAACCTATTCATCATCAATGATGTGGGAGATCAACGGACCTGAGTCAGTGCTCGTTAACACATATCAATGGATCATTAGAAATTGGGAAGCTGTGAAGATCCAATGGTCTCAAGACCCCACGATGCTATACAACAAAATGGAATTTGAGCCTTTTCAATCTTTAGTACCTAGAGCAGCCAGAGGTCAATACAGTGGATTTGTGAGAACACTATTCCAGCAAATGCGTGATGTGCTGGGGACATTTGATACTGTCCAAATAATAAAGCTGCTGCCCTTCGCAGCAGCACCTCCTGAGCAGAGTAGGATGCAGTTCTCTTCTCTAACTGTGAATGTAAGGGGATCAGGAATGAGAATACTCATAAGGGGTAACTCTCCTATATTTAATTACAATATGGCAACCAAAAGGCTAAC
			AATCCTCGGGAAGGACGCAGGTGCATTAACAGAAGATCCAGATGAGGGAACAGCTGGAGTGGAATCTGCGGTACTGAGAGGATTCCTAATTCTAGGAAAGGAAAACAAAAAAGATGGGCCCGCGGTGAGCATCAATGAGCTGAGTAATCTTGCAAAAGGAGAGAAAGCCCACGTGTTAATAGGACAAGGAGACGTGGTGTTGGTAATGAAACGGAAACGGAACTCTAGCATACTTACTGACAGCCAGACAGCGACCAAA---------AGACTTCGGATGGCCATCAAT---TAG
		</sequence>
		<sequence>
			<taxon idref="1025229|swine|EastAsia|20120705|H1N1"/>
			ATGGAAAGAATAAAAGAATTAAGAGATCTAATGTCACAGTCCCGCACTCGCGAGATACTGACAAAAACCACAGTGGACCATATGGCAATAATCAAAAAATACACATCAGGAAGACAAGAGAAGAACCCCGCTCTTAGAATGAAATGGATGATGGCAATGAAATATCCGATCACAGCAGAAAGGAGAATAATGGAGATGATTCCTGAAAGAAATGAACAAGGGCAAACACTTTGGAGTAAGACAAATGATGCTGGATCAGATAGGGTGATGGTATCACCCCTAGCAGTAACTTGGTGGAATAGGAAAGGACCGACAACAGATACAGTCCACTATCCGAAAGTCTACAAAACATATTTTGAAAAAGTTGAAAGGTTAAAGCATGGGACCTTTGGTCCCGTCCACTTTCAAAATCAAGTTAAAATACGCCGAAGAGTTGACATAAACCCAGGCCATGCAGACCTCAGTGCCAAGGAAGCACAAGATGTCATCATGGAGGTTGTTTTCCCAAATGAAGTGGGAGCCAGAATATTAACATCAGAGTCGCAATTAACAATAACAAGAGAGAAGAAAGAGGAATTACAGGGTTGTACGATTGCCCCCTTAATGGTGGCTTACATGTTGGAGAGAGAACTGGTTCGCAAAACCAGATTCCTGCCGGTAGCAGGCGGGACAAGCAGTGTGTATATTGAAGTATTGCACTTGACTCAAGGAACTTGCTGGGAGCAAATGTACACTCCAGGTGGGGAGGTGAGGAATGATGATGTCGATCAGAGTTTGATCATCGCTGCCAGAAACATTGTTAGGAGAGCAACAGTATCGGCAGACCCACTGGCATCACTGCTGGAAATGTGCCACAGCACACAAATTGGTGGAATAAGGATGGTTGACATCCTCAAACAAAATCCAACTGAAGAGCAAGCC---GTAGATATATGCAAAGCAGCAATGGGTTTGAAAATCAGCTCCTCTTTTAGCTTTGGAGGTTTCACTTTCAAAAGAACAAGTGGATCATCTATTAAAAGAGAAGAAGAAGTGCTTACAGGCAATCTCCAAACACTAAAATTAAGAGTACATGAGGGGTATGAGGAGTTCACAATGGTTGGGAGAAGAGCAACAGCCATCTTGAGGAAAGCAACTAGAAGGCTGGTCCAGCTGATAGTAAGTGGGAGAGACGAACAATCAATTGCTGAGGCGATCATAGTAGCAATGGTGTTCTCACAAGAGGATTGCATGATAAAGGCTGTCAGAGGTGATCTGAATTTTGTAAACAGAGCAAACCAACGGCTGAATCCCATGCATCAACTTTTGAGGCACTTCCAGAAGGATGCAAAGGTACTGGTTCAAAATTGGGGAATTGAACCTATTGACAATGTCATGGGAATGATAGGTATATTACCTGATATGACTCCAAGCACAGAGATGTCACTAAGAGGAGTGAGGGTCAGTAAAACAGGAGTAGACGAATATTCCAGTACTGAGAGAGTGGTTGTAAGTATTGATCGATTCCTGAGAGTTCGAGATCAAAGGGGAAATGTACTCCTATCTCCTGAGGAGGTTAGCGAAACACAAGGAACGGAGAAATTGACAATAACCTATTCATCATCAATGATGTGGGAGATCAACGGACCTGAGTCAGTGCTCGTTAACACATACCAATGGATCATTAGAAATTGGGAAACTGTGAAGATCCAATGGTCACAAGACCCCACGATGCTATACAATAAAATGGAATTTGAGCCTTTTCAATCTCTAGTACCTAGAGCAGCCAGAGGTCAATACAGTGGATTTGTGAGAACACTATTCCAGCAAATGCGTGATGTGCTGGGGACATTTGATACTGTCCAAATAATCAAGCTGTTGCCGTTTGCAGCATCACCACCTGAGCAGAGTAGGATGCAGTTCTCTTCTCTAACTGTGAATGTAAGGGGATCAGGAATGAGAATACTCATAAGGGGTAACTCTCCCATATTTAATTACAATAAGGCAACCAAAAGGCTAAC
			AGTCCTCGGAAAGGACGCAGGTGCATTAACAGAGGATCCAGATGAGGGAACGGCTGGAGTGGAATCTTCGGTAGTGAGAGGATTGTTAATTCTAGGAAAGGAAAACAAAAAATATGGACCCGCATTGAGCATCAATGAATTGAGTAATCTTGCAAAAGGAGAGAAAGCCAACGTGTTGATAGGACAAGGAGACGTGGTGTTGGTAATGAAACGGAAACGGAACTCTAGCATACTTACTGACAGCCAGACAGCGACCAAA---------AGACTTCGGATGGCCATCAAT---TAG
		</sequence>
		<sequence>
			<taxon idref="1019500|human|EastAsia|20110104|H1N1"/>
			ATGGAAAGAATAAAAGAATTAAGAGATCTAATGTCACAGTCCCGCACTCGCGAGATACTGACAAAAACCACAGTGGACCATATGGCAATAATCAAAAAATACACATCAGGAAGACAAGAGAAGAACCCCGCTCTTAGAATGAAATGGATGATGGCAATGAAATATCCGATCACAGCAGAAAGGAGAATAATGGAGATGATCCCTGAAAGAAATGAACAAGGGCAAACACTTTGGAGTAAGACAAATGATGCTGGATCAGATAGGGTGATGGTATCACCCCTAGCAGTAACTTGGTGGAATAGGAAAGGACCGACAACAGATACAGTCCACTATCCGAAAGTCTACAAAACATATTTTGAAAAAGTTGAAAGGTTAAAGAATGGGACCTTTGGCCCCGTTCACTTTCAAAATCAAGTTAAAATACGCCGAAGAGTTGACATAAACCCAGGCCATGCAGACCTCAGTGCCAAGGAAGCACAAGATGTTATCATGGAGGTTGTTTTCCCAAATGAAGTGGGAGCCAGAATATTAACATCAGAGTCGCAATTAACAATAACGAGAGAGAAGAAAGAGGAACTACAGGGTTGTACGATTGCCCCCTTAATGGTGGCATACATGTTGGAAAGAGAACTGGTTCGCAAAACCAGGTTCCTGCCAGTAGCAGGCGGGACAAGCAGTGTGTACATTGAAGTATTGCACTTGACTCAAGGAACTTGCTGGGAGCAGATGTACACTCCAGGTGGGGAGGTGAGGAATGATGATGTCGACCAGAGTTTGATCATCGCTGCCAGAAACATTGTTAGGAGAGCAACAGTATCGGCAGATCCACTGGCATCACTACTGGAAATGTGTCACAGCACACAAATTGGTGGGATAAGGATGATTGACATCCTTAAACAAAATCCAACTGAAGAGCAAGCC---GTGGATATATGCAAAGCAGCAATGGGTTTGAGAATCAGCTCCTCTTTTAGCTTTGGAGGTTTCACTTTCAAAAGAACAAGTGGATCATCTATTAAAAGAGAAGAAGAAGTGCTTACAGGCAATCTCCAAACACTAAAATTAAGAGTACATGAGGGGTATGAGGAGTTCACAATGGTTGGAAGAAGAGCAACAGCCATCTTGAGGAAGGCAACTAGAAGGCTGATCCAGCTGATAGTAAGTGGAAGAGACGAACAATCAATTGCTGAGGCGATCATAGTAGCAATGGTATTCTCACAAGAGGATTGCATGATAAAGGCTGTCAGAGGTGATCTGAATTTTGTAAACAGAGCAAACCAACGGCTGAACCCCATGCATCAACTTCTGAGGCACTTCCAGAAGGATGCAAAGGTACTGATTCAAAATTGGGGAATTGAACCCATTGACAATGTCATGGGAATGATAGGTATATTGCCTGATATGACTCCAAGCACAGAGATGTCACTAAGAGGAGTGAGGATCAGTAAAACAGGAGTAGACGAATATTCCAGTACTGAGAGAGTGGTTGTAAGTATTGATCGATTCCTGAGAGTTCGAGATCAAAGGGGAAATGTACTCCTGTCTCCTGAGGAGGTTAGCGAAACACAAGGAACGGAGAAATTGACAATAACCTATTCATCATCAATGATGTGGGAGATCAACGGACCTGAGTCAGTGCTCGTCAACACATATCAATGGATCATTAGAAATTGGGAAACTGTGAAGATCCAATGGTCTCAAGACCCCACAATGCTATACAACAAAATGGAATTTGAGCCTTTTCAGTCCCTAGTACCCAGAGCAGCCAGAGGTCAATACAGTGGATTTGTGAGAACACTCTTTCAGCAGATGCGTGATGTGCTGGGGACATTTGATACTGTTCAAATAATAAAATTGCTGCCATTCGCAGCAGCACCACCTGAGCAGAGTAGGATGCAGTTCTCTTCTCTAACTGTGAACGTAAGGGGATCAGGAATGAGAATACTCATAAGGGGTAACTCTCCTATATTTAATTACAATAAGGCAACCAAAAGGCTAAC
			AGTCCTCGGAAAGGATGCAGGTGCATTAACGGAAGATCCAGATGAAGGAACAGCTGGAGTGGAATCTGCGGTACTGAGAGGATTCCTGATTCTAGGAAAGGAAAACAAGAAATATGGACCCGCGTTGAGCATCAATGAACTGAGTAATCTTGCAAAAGGGGAGAAAGCCAACGTGTTGATAGGACAAGGAGACGTGGTGTTGGTAATGAAACGGAAACGGAACTCTAGCATACTTACTGACAGCCAGACAGCGACCAAA---------AGACTTCGGATGGCCATCAAT---TAG
		</sequence>
		<sequence>
			<taxon idref="1014809|swine|WesternEurope|19950615|H1N1"/>
			ATGGAAAGAATAAAAGAATTAAGAGATCTAATGTCGCAGTCTCGCACCCGCGAGATACTGACAAAAACCACTGTGGATCACATGGCAATAATCAAAAAATACACATCAGGAAGACAAGAGAAGAACCCCGCTCTCAGAATGAAATGGATGATGGCAATGAAATATCCGATCACAGCAGACCAGAGAATAATGGAGATGATTCCTGGGAGAAATGAACAAGGACAGACACTTTGGAGTAAGACAAATGATGCTGGGTCAGATAGAGTGATGGTATCACCCCTAGCCGTAACTTGGTGGAACAGGAATGGACCGACGACAAGTACAGTACATTATCCGAAGGTTTACAAAACATATTTTGAAAAGGTTGAAAGATTAAAGCACGGGACCTTTGGTCCCGTCCATTTTCGAAATCAAGTCAAAATACGCCGCAGAGTGGACATAAACCCGGGCCATGCAGATCTCAGTACCAAGGAAGCACAAGATGTCATCATGGAGGTTGTTTTCCCAAATGAAGTGGGAGCCAGAATATTAACATCAGAGTCGCAATTGACAATTACAAAAGAGAAGAAAGAGGAGCTCCAGGATTGTAAGATTGCCCCATTAATGGTGGCGTACATGTTGGAAAGAGAACTGGTTCGCAAAACCAGATTCCTACCGGTAGCAGGCGGAACAAGCAGTGTATACATTGAAGTATTGCACTTGGCTCAAGGAACCTGCTGGGAGCAGATGTACACTCCAGGTGGGGAAGTGAAAAACGATGATGTTGACCAGAGTTTGATCATTGCTGCCAGAAACATTGTTAGGAGAGCAACAGTATCGGCAGATCCACTGGCATCACTACTGGAAATGTGTCACAGCACACAAATTGGTGGGGTAAGGATGGTTGACATCCTTAAACAAAATCCAACGGAGGAGCAAGCT---GTGGATATATGCAAAGCAGCAATGGGTTTGAGAATCAGCTCATCCTTTAGCTTTGGAGGCTTCACTTTCAAAAGAACAAGTGGATCATCTGTTAAAAGAGAAGAAGAAGTGCTCACAGGCAATCTCCAAACACTGAAAATAAGAGTACATGAGGGGTATGAGGAATTCACAATGGTTGGACGGAGAGCAACAGCTATCTTAAGAAAAACAACTAGAAGGCTGATTCAGCTGATAGTAAGTGGGAAAGACGAACAGTCAATTGCTGAAGCGATCATCGTAGCAATGGTGTTCTCGCAAGAGGATTGCATGATTAAGGCTGTCCGAGGTGATCTGAACTTTGTAAACAGAGCAAACCAGCGGCTGAATCCCATGCATCAACTCCTGAGGCACTTCCAGAAGGATGCAAAAGTGCTGATTCAAAATTGGGGAACTGAACCTATTGATAATGTCATGGGGATGATAGGGATATCACCTGATATGACTCCAAGCACAGAGATGTCACTAAGAGGGGTAAGGGTCAGTAAAACTGGAGTAGACGAATATTCCAGTACTGAGAGAGTGGCCGTGAGTATTGATCGTTTCTTGAGAGTTAGAGATCAGCAGGGGAATGTACTCTTATCTCCTGAGGAGGTTAGCGAAACACAGGGGACGGAGAAATTAACAATAACATATTCATCATCAATGATGTGGGAAATCAATGGTCCTGAGTCAGTGCTCGTTAACACATATCAATGGATCATCAGAAATTGGGAGGCTGTGAAGATCCAATGGTCTCAAGACCCCACGATGCTATACAATAAGATGGAATTCGAGCCATTTCAGTCGTTAGTACCTAAAGCTGCCAGAGGCCAATACAGTGGATTTGTGAGAACACTATTCCAGCAAATGCGTGATGTGCTGGGAACATTCGATACTGTCCAAATAATAAAGCTACTACCATTTGCAGCAGCGCCACCGGAGCAAAGTAGAATGCAGTTCTCTTCTCTAACTGTTAATGTAAGAGGATCAGGGATGAGAATACTCATAAGGGGTAACTCCCCTGTATTTAACTACAATAAGGTAACCAAAAGACTAAC
			AGTCCTCGGAAAGGACGCAGGTGCACTAACAGAAGATCCAGATGAGGGAACAGCTGGAGTAGAATCTGCAGTACTGAGAGGGTTTCTAATTCTAGGGAAGGAAAACAAAAGGTATGGACCAGCATTGAGCATCAATGAACTGAGTAATCTTGCAAAAGGGGAGAAAGCTAACGTGTTGATAGGGCAAGGAGACGTGGTGTTGGTAATGAAACGGAAACGGGACTCTAGCATACTTACTGACAGCCAGACAGCGACCAAA---------AGACTTCGGATGGCCATCAAT---TAG
		</sequence>
		<sequence>
			<taxon idref="1015563|avian_domesticbirds|WesternEurope|19630615|H7N3"/>
			ATGGAAAGAATAAAAGAATTGAGAGATCTAATGTCGCAGTCTCGCACTCGCGAGATACTAACAAAAACCACTGTGGACCATATGGTCATAATCAAGAAATACACATCAGGAAGACAAGAGAAGAACCCTGCTCTCAGAATGAAATGGATGATGGCAATGAAATATCCAATCACAGCAGACAAGAGAATAATAGAGATGATTCCTGAAAGAAATGAACAAGGGCAGACGCTTTGGAGTAAGACAAATGATGCTGGATCGAACAGGGTGATGGTGTCACCCCTAGCTGTAACTTGGTGGAACAGGAATGGACCGACAACAAGCACAGTTCATTATCCAAAGGTTTACAAAACATACTTTGAGAAGGTTGAAAGGTTAAAGCATGGAACCTTCGGTCCCGTTCATTTCCGAAACCAAGTTAAAATACGCCGCCGAGTTGACATAAACCCGGGCCATGCAGATCTCAGTGCTAAAGAAGCACAAGATGTTATCATGGAGGTCGTTTTCCCAAATGAAGTGGGAGCTAGAATATTGACATCAGAGTCGCAACTGACAATAACAAAAAAGAAGAAAGAGGAGCTCCAGGATTGTAAGATTGCTCCTTTAATGGTGGCATACATGTTGGAAAGAGAACTGGTTCGCAAAACCAGATTCCTACCAGTAGCGGGCGGAACAAGCAGTGTGTACATTGAAGTGTTGCATTTGACTCAAGGAACCTGCTGGGAACAGATGTACACTCCAGGTGGAGAAGTGAGAAATGATGATGTTGACCAGAGTTTGATCATTGCTGCCAGAAACATTGTTAGGAGAGCAACAGTATCAGCAGATCCACTGGCATCACTATTGGAGATGTGCCATAGCACACAAATTGGTGGGACAAGGATGGTGGACATCCTTAGACAAAATCCAACGGAGGAGCAAGCC---GTGGATATATGCAAAGCAGCAATGGGTTTGAGGATCAGCTCATCCTTTAGCTTTGGAGGATTCACTTTCAAAAGAACAAGTGGATCATCTGTCAAAAGGGAAGAAGAAGTGCTTACAGGCAATCTCCAAACATTGAAAATAGGAGTACATGAGGGGTATGAGGAATTCACAATGGTTGGGCGGAGAGCAACAGCTATCCTAAGGAAAGCAACTAGAAGGCTGATTCAGCTGATAGTAAGTGGAAGAGATGAACAGTCAATCGCTGAAGCGATCATTGTAGCAATGGTGTTCTCACAAGAGGATTGTATGATAAAGGCAGTCCGAGGTGATCTGAATTTCGTAAACAGAGCGAACCAACGATTGAATCCCATGCATCAACTCCTGAGGCACTTCCAAAAGGATGCAAAAGTGCTGTTTCAAAACTGGGGAATTGAACCTATTGATGATGTCATGGGGATGATCGGAATATTACCTGACATGACTCCAAGCACAGAGATGTCACTGAGAGGAGTGAGGGTTAGTAAAATGGGAGTGGATGAATATTCCAGCACTGAGAGAGTGGTTGTGAGTATTGACCGCTTCTTAAGAGTTCGAGATCAACGGGGGAATGTACTCTTATCTCCCGAAGAGGTTAGTGAAACACAGGGAACAGAGAAATTGACAATAACATATTCATCATCAATGATGTGGGAGATCAACGGTCCTGAGTCAGTGCTTGTTAACACCTATCAATGGATCATCAGAAATTGGGAGACTGTGAAGATTCAATGGTCTCAAGACCCTACAATGCTATACAATAAGATGGAATTTGAGCCATTTCAGTCCTTGGTACCTAAGGCTGCCAGAGGTCAATACAGTGGATTTGTGAGGACACTATTCCAACAAATGCGTGATGTGCTGGGGACATTTGATACTGTCCAAATAATAAAGCTGCTACCATTTGCAGCAGCTCCACCGGAACAGAGTAGAATGCAGTTCTCTTCTCTAACTGTGAATGTAAGAGGCTCAGGAATGAGAATACTCGTAAGGGGTAACTCCCCTGTGTTTAACTACAATAAGGCAACCAAAAGGCTTAC
			AGTCCTCGGAAAGGACGCAGGTGCATTAACAGAAGACCCAGATGAGGGAACAGCTGGAGTGGAATCTGCGGTGCTGAGAGGATTCCTAATTCTAGGCAAAGAAGACAAAAGATATGGACCAGCATTGAGCATCAATGAACTGAGCAATCTTGCGAAAGGGGAGAAAGCTAATGTGTTGATAGGGCAAGGAGACGTTGTGTTGGTAATGAAACGGAAACGGGACTCTAGCATACTTACTGACAGCCAGACAGCGACCAAA---------AGGATTCGGATGGCCATCAAT---TAG
		</sequence>
		<sequence>
			<taxon idref="22387|avian_waterfowl|EastAsia|19770615|H5N3"/>
			ATGGAGAGAATAAAAGAATTAAGAGATCTAATGTCGCAGTCCCGCACTCGCGAGATACTAACAAAGACCACTGTGGACCATATGGCCATAGTCAAGAAATACACATCAGGGAGGCAAGAGAAGAACCCTGCTCTCAGAATGAAATGGATGATGGCAATGAAATATCCAATCACAGCAGACAAGAGAATAATGGAGATGATTCCCGAAAGGAATGAACAAGGGCAGACACTTTGGAGCAAGACAAATGATGCCGGATCGGACAGGGTAATGGTGTCTCCCCTAGCCGTGACTTGGTGGAACAGGAATGGGCCGACAACAAGTACATTCCATTATCCAAAGGTTTACAAAACATACTTTGAGAAGGTTGAAAGGTTAAAACATGGAACCTTCGGTCCCGTTCATTTCCGAAACCAAGTTAAAATACGCCGCCGAGTTGATATAAACCCGGGCCATGCAGATCTCAGTGCTAAAGAAGCACAAGATGTTATCATGGAGGTCGTTTTCCCAAATGAAGTTGGAGCTAGAATATTGACATCAGAGTCGCAATTGACAATAACAAAAGAAAAGAAAGAAGAGCTCCAGGATTGCAAGATTGCTCCTTTAATGGTGGCATACATGTTGGAGAGGGAACTGGTTCGCAAAACCAGATTCCTACCGGTAGCAGGCGGAACAAGCAGTGTGTACATTGAGGTATTGCATTTGACTCAAGGAACCTGCTGGGAACAGATGTACACTCCAGGCGGGGAAGTGAGAAATGATGATGTTGACCAGAGTTTGATCATTGCTGCCAGAAACATTGTTAGAAGAGCAACGGTATCAGCGGACCCACTGGCATCACTACTAGAGATGTGCCATAGCACACAAATTGGTGGGATAAGGATGGTGGACATCCTTAGGCAAAATCCAACTGAGGAGCAAGCT---GTGGATATATGCAAAGCAGCAATGGGTTTGAGGATCAGTTCATCCTTTAGCTTTGGAGGCTTCACTTTCAAAAGAACAAGTGGGTCATCCGTCAAGAAGGAAGAGGAAGTGCTTACAGGCAACCTCCAAACATTGAAAATAAGAGTACATGAGGGGTATGAGGAATTCACAATGGTTGGGCGGAGAGCGACAGCTATCCTGAGGAAAGCAACTAGAAGGCTGATTCAGTTGATAGTAAGTGGAAGAGATGAACAATCAATCGCTGAGGCGATCATTGTAGCAATGGTGTTCTCACAAGAGGATTGCATGATAAAGGCAGTTCGAGGTGATCTGAATTTCGTAAACAGAGCAAACCAGAGATTGAACCCCATGCATCAACTCCTGAGGCACTTCCAAAAAGATGCAAAAGTGCTGTTTCAGAACTGGGGAATTGAACCTATTGATAATGTCATGGGGATGATCGGAATGTTACCTGACATGACTCCAAGCACAGAGATGTCACTGAGAGGAGTGAGAGTTAGCAAGATGGGAGTGGACGAGTATTCCAGCACTGAGAGAGTGGTTGTGAGTATTGACCGCTTCTTAAGGGTTCGAGATCAGCGGGGGAATGTACTCTTGTCTCCCGAAGAGGTTAGTGAAACACAGGGAATAGAGAAATTGACAATAACATATTCATCATCAATGATGTGGGAGATCAACGGTCCTGAGTCAGTGCTTGTTAACACCTATCAATGGATCATCAGGAATTGGGAGACTGTGAAGATTCAATGGTCTCAAGACCCTACAATGCTATACAATAAGATGGAGTTTGAGCCGTTCCAATCCTTGATACCTAAAGCTGCCCGAGGTCAATACAGTGGATTTGTGAGAACACTATTCCAACAAATGCGTGATGTACTGGGGACATTTGATACTGTCCAAATAATAAAGCTGCTACCATTTGCAGCAGCCCCACCGGAGCAGAGCAGAATGCAGTTTTCTTCTCTAACTGTGAATGTGAGAGGCTCAGGAATGAGAATACTCGTAAGGGGTAACTCCCCCGTGTTCAACTATAATAAGGCAACCAAAAGGCTTAC
			AGTCCTCGGAAAGGACGCAGGTGCGTTAACTGAGGATCCAGATGAGGGAACAGCCGGAGTGGAATCTGCGGTACTGAGGGGATTCCTAATTCTAGGCAAAGAGGACAAAAGATATGGACCAGCATTGAGCATCAATGAACTGAGCAATCTTGCGAAAGGGGAGAAAGCTAATGTGCTGATAGGGCAAGGAGACGTGGTGTTGGTAATGAAACGGAAACGGGACTCTAGCATACTTACTGACAGCCAGACAGCGACCAAA---------AGGATTCGGATGGCCATCAAT---TAG
		</sequence>
		<sequence>
			<taxon idref="1001167|avian_waterfowl|Oceania|20020615|H4N8"/>
			ATGGAGAGAATAAAAGAATTAAGAGATTTGATGTCACAATCCCGCACCCGCGAGATACTAACAAGAACCACTGTGGACCATATGGCCATCATCAAAAAGTACACATCGGGAAGACAAGAGAAGAACCCTGCTCTTAGGATGAAATGGATGATGGCAATGAAATATCCAATCACAGCAGACAAAAGGATAATGGAAATGATTCCTGAAAGAAATGAGCAAGGGCAAACACTTTGGAGCAAAACAAATGATGCTGGATCAGACAGAGTGATGGTGTCTCCCCTTGCTGTAACTTGGTGGAACAGGAATGGACCGACAACAAGTACAATCCATTATCCGAAAGTTTACAAGACATACTTTGAAAAGGTTGAAAGATTGAAACATGGAACCTTCGGCCCCGTTCACTTCCGAAACCAGGTGAAAATACGTCGCCGAGTAGACATAAATCCTGGTCATGCAGATCTCAGCGCTAAAGAAGCACAAGATGTTATCATGGAGGTCGTCTTCCCAAATGAAGTAGGAGCTAGGATATTAACATCAGAATCACAGTTAACAATAACAAAGGAGAAGAAAGAAGAACTACAAGACTGTAAGATTGCTCCTCTAATGGTAGCATACATGTTGGAAAGAGAACTGGTCCGAAAAACCAGATTCCTGCCAGTAGCAGGCGGAACAAGCAGTGTGTACATTGAAGTATTGCATTTGACTCAAGGGACCTGTTGGGAACAAATGTACACTCCAGGCGGAGAAGTGAGGAATGACGATGTTGACCAGAGTTTGATCATTGCTGCAAGAAATATTGTCAGGAGAGCAACTGTATCAGCAGACCCATTAGCATCACTATTAGAGATGTGCCACAGCACCCAAATAGGAGGAATAAGGATGGTAGACATCCTTAAACAAAATCCAACTGAAGAACAGGCT---GTGGACATATGTAAAGCAGCAATGGGTTTAAAGATCAGTTCATCCTTTAGCTTTGGGGGCTTCACTTTCAAAAGAACAAGTGGGTCATCCATCAAAAAGGAAGAAGAAGTGCTCACGGGCAATCTCCAAACATTAAAAATAAGGGTACATGAGGGATATGAAGAGTTCACAATGGTCGGGCGAAGGGCGACAGCTATCCTGAGAAAGGCAACTAGAAGATTAATTCAGCTGATAGTAAGTGGACGAGATGAGCAATCAATTGCTGAAGCGATCATTGTGGCAATGGTATTCTCACAAGAAGATTGCATGATAAAAGCAGTCCGCAGTGATCTAAATTTTGTAAACAGAGCAAACCAGAGACTGAACCCCATGCATCAACTCCTGAGGCACTTTCAAAAAGATGCCAAAGTGCTATTTCAGAATTGGGGAATTGAACCCATTGACAATGTCATGGGAATGATCGGGATATTACCTGACATGACCCCGAGCACAGAGATGTCATTAAGAGGAGTGAGAGTTAGTAAAATGGGAGTGGACGAATATTCCAGCACTGAGAGAGTGGTTGTTAATATTGATCGCTTCTTAAGAGTTAGGGACCAACGAGGAAACGTACTCTTATCCCCTGAAGAGGTCAGTGAAACACAAGGAATAGAAAAGTTGACAATAACATATTCATCATCAATGATGTGGGAGATCAATGGTCCTGAGTCAGTCCTTGTTAATACCTATCAATGGATTATTAGAAATTGGGAGACTGTGAAGATTCAATGGTCTCAAGACCCCACAATGCTATACAATAAGATGGAGTTTGAACCGTTCCAATCCCTGGTGCCTAAAGCTGCCAGAGGCCAATACAGTGGATTTGTGAGAACACTGTTCCAACAAATGCGTGATGTGCTAGGAACGTTTGATACTATCCAAATAATAAAGCTGTTACCATTTGCAGCAGCTCCACCAGAACAAAGCAGAATGCAGTTCTCTTCTCTAACCGTGAATGTGAGGGGCTCGGGAATGAGAATACTTGTAAGGGGTAATTCCCCTGTGTTCAACTACAATAAGGCAACCAAAAGGCTTAC
			AATTCTTGGAAAAGACGCAGGTGCATTAACAGAAGACCCAGATGAGGGAACAGCCGGAGTAGAATCAGCAGTATTGAGGGGATTCCTCATTCTTGGCAAAGAGGACAAAAGATATGGACCAGCATTGAGCATCAATGAGTTGAGCAATCTTGCAAAAGGGGAGAAGGCTAATGTGCTAATAGGGCAAGGAGACGTAGTGTTGGTAATGAAACGGAAACGGGACTCTAGCATACTTACTGACAGCCAGACAGCGACCAAA---------AGGATTCGGATGGCCATCAAT---TAG
		</sequence>
		<sequence>
			<taxon idref="1008823|avian_waterfowl|EastAsia|20071215|H9N2"/>
			ATGGAGAGAATAAAAGAATTAAGAGACCTAATGTCGCAGTCCCGCACCCGCGAGATACTAACGAAAACCACTGTGGACCATATGGCCATAATCAAGAAGTACACATCAGGAACACAAGAGAAGAACCCTGCACTCAGAATGAAATGGATGATGGCTATGAAATATCCAATCACAGCAGACAAGAGAATAATGGAGGTGATTCCCGAAAGAAATGAGCAAGGGCAGACGCTTTGGAGCAGGACAAATGATGCTGGATCGGACAGGGTGATGGTTTCTCCCCTAGCTGTAACTTGGTGGAACAGGAATGGACCGACAACAAGTACAGTCCATTACCCAAAGGTTTACAAAACATACTTTGAGAAGGTTGAGAGGTTAAAGCATGGAGCCTTTGGTCCCGTTCACTTCCGAAATCAAGTTAAAATACGCCGCCGGGTTGATATAAACCCGGGTCATGCGGATCTCAGTGCCAAAGAAGCACAAGATGTTATCATGGAGGTCGTTTTCCCAAATGAAGTGGGAGCTAGAATATTGACATCAGAATCGCAATTGACAATAACAAAAGAGAAGAAAGAAGAGCTCCAGGATTGTAAGATTGCCCCCTTAATGGTGGCATACATGTTGGAAAGAGAACTGGTCCGAAAAACCAGATTCCTACCGGTAGCAGGTGGGACAAGCAGTGTTTACATTGAAGTATTGCATTTGACTCAAGGGACCTGCTGGGAGCAGATGTACACTCCAGGCGGAGAAGTGAGAAATGATGATGTTGACCAGAGTTTGATCATTGCTGCCAGAAATATTGTTAGGAGAGCAACGGTGTCAGCAGATCCATTGGCATCATTATTAGAGATGTGCTACAGCACACAAATTGGTGGGATAAGGATGGTGGACATCCTTAGACAAAATCCAACTGAGGAACAAGCT---GTGGATATATGCAAAGCAGCAATGGGCTTGAGGATCAGTTCATCTTTTAGCTTTGGAGGCTTCACTTTCAAAAGAACAAGTGGTACATCTGCTAAGAAGGAAGAGGAAGTGCTTACGGGCAACCTCCAAACATTGAGGATTAGAATACATGAGGGGTATGAGGAATTCACAATGGTTGGACGGATGGCAACAGCTATCCTGAGGAAAGCAACTAGAAGGCTGATTCAGTTGATAGTAAGCGGAAGAGATGAACAATCAATTGCTGAAGCAATTATTGTAGCAATGGTGTTCTCACAGGAGGAGTGTATGATAAAGGCAGTCCGTGGCGATTTGAATTTTGTAAACAGAGCAAACCAAAGATTGAACCCCATGCATCAACTCCTGAGGCACTTCCAAAAGGATGCAAAGGTGCTATTTCAGGACTGGGGAATTGAACCCATTGACAATGTCATGGGGATGATCGGAATATTACCTGACATGACTCCAAGCACAGATATGTCACTGAGAGGGGTGAGAGTTAGTAAGATGGGAGTTGATGAATATTCCAGCACTGAGAGGGTGACTGTGAGCATTGACCGTTTCTTAAGGGTCCGAGATCAGCTGGGGAACATACTCCTATCTCCCGAAGAAGTGAGTGAAACACAGGGAACAGAGAAATTGACGATAACATATTCATCACCAATGATGTGGGAAATCAATGGTCCTGAGTCAGTACTTGTTAACACCTATCAATGGATCATCAGAAATTGGGAGACCGTTAAGATTCAATGGTCTCAAGACCCTACTATGTTGTACAATAAAATGGAGTTTGAACCGTTCCAATCCCTGGTACCCAAAGCTGCCAGAAGTCTATACAGTGGATTTGTGAGAACACTATTCCAACAAATGCGTGATATACTGGGAACATTTGATACCGTTCAAATAATAAAGCTGCTACCATTTGCAGCAGCCCCACCGGAGCAGAGCAGAATGCAGTTTTCTTCCCTAACTGTAAATGTGAGAGGCTCAGGAATGAGAATACTCGTAAGGGGTAATTCCCCTGTGTTCAATTACAATAAGGCAACCAAAAGGCTTAC
			AGTACTCGGAAAGGATGCAGGGGCACTGACAGAAGATCCAGATGAGGGAACAGCCGGAGTTGAGTCTGCAGTACTAAGGGGATTCCTAATTCTAGGCAAGGAGGACAGAAGGTATGGACCAGCATTGAGCATCAGTGAACTGAGCAATCTTGCGAAAGGGGAGAAAGCTAATGTGCTGATAGGGCAAGGAGACGTAGTGTTGGTAATGAAACGGAAACGGAACTCTAGCATACTTACTGACAGCCAGACAGCGACCAAA---------AGGATTCGGATGGCCATCAAT---TAG
		</sequence>
		<sequence>
			<taxon idref="1013954|avian_waterfowl|EastAsia|19970913|H9N2"/>
			ATGGAGAGAATAAAAGAATTAAGAGAGCTAATGTCGCAATCCCGCACCCGCGAGATACTAACAAAAACCACTGTGGACCATATGGCCATAATTAAGAAATACACATCAGGAAGGCAAGAGAAGAACCCTGCTCTCAGAATGAAATGGATGATGGCAATGAAATATCCAATCACCGCAGACAAGAGAATAATGGAGATGATTCCTGAAAGGAATGAGCAAGGGCAGACGCTGTGGAGCAAGACAAATGATGCTGGATCGGACAGGGTAATGGTGTCTCCCCTAGCCGTAACATGGTGGAACAGGAATGGGCCGATAACAAGTACAGTCCATTATCCAAAGGTTTACAAAACATACTTTGAGAAAGTTGAAAGGTTAAAACATGGGACATTTGGTCCCGTTCACTTCCGAAACCAAGTTAAAATACGCCGCCGAGTTGATGTAAACCCGGGTCATGCAGATCTCAGTGTTAAAGAAGCACAAGATGTCATCATGGAGGTAGTTTTCCCAAATGAAGTGGGAGCTAGAATGTTGACATCAGAATCGCAATTAGCAATAACAAAAGAGAAGAAAGAAGAGCTCCAGGATTGTAAGATTGCTCCTTTAATGGTGGCTTACATGTTGGAAAGGGAACTAGTTCGGAAAACTAAGTTCCTACCAGTATCAGGCGGAACAAGTAGTGTGTACATTGAGGTATTGCACTTGACTCAGGGTACCTGCTGGGAACAGATGTACACCCCGGGCGGAGAAGTGAGAAATGATGATGTTGACCAGAGTTTGATCATTGCTGCTAGAAACATTGTTAGGAGAGCAACGGTATCAGCGGATCCACTGCTATCACTATTGGAGATGTGCAACAGCACACAGATCGGTGGGATAAGGATGGTGGACATCCTTAGGCAAAATCCAACTGAGGAGCAAGCT---GTGGATATATGCAAAGCAGCAATGGGTCTGAGAATCAGTTCGTCTTTTAGCTTTGGAGGCTTCACTTTCAAAAGAACAAGTGGATCGTCTGTAAAGAAAGAAGAAGAAGTACTTACAGGCAACCTCCAAACATTGAGGATTAGAATACATGAGGGGTATGAGGAATTCACAATGGTTGGACGGATGGCAACAGCTATCCTGAGGAAAGCAACTAGAAGGCTGATTCAGTTGATAGTAAGCGGAAGAGATGAACAATCAATTGCTGAAGCAATTATTGTAGCAATGGTGTTCTCACAGGAGGAGTGTATGATAAAGGCAGTCCGTGGCGATTTGAATTTTGTAAACAGAGCAAACCAAAGATTGAACCCCATGCATCAACTCCTGAGGCACTTCCAAAAGGATGCAAAGGTGCTATTTCAGGACTGGGGAATTGAACCCATTGACAATGTCATGGGGATGATCGGAATATTACCTGACATGACTCCAAGCACAGATATGTCACTGAGAGGGGTGAGAGTTAGTAAGATGGGAGTTGATGAATATTCCAGCACTGAGAGGGTGACTGTGAGCATTGACCGTTTCTTAAGGGTCCGAGATCAGCTGGGGAACATACTCCTATCTCCCGAAGAAGTGAGTGAAACACAGGGAACAGAGAAATTGACGATAACATATTCATCATCAATGATGTGGGAAATCAATGGTCCTGAGTCAGTACTTGTTAACACATACCAGTGGATCATTAGGAATTGGGAGACTGTGAAAATTCAATGGTCCCAAGATCCTACTATGTTATACAATAAGATGGAATTCGAACCCTTTCAATCTTTGGTACCTAAGGCTGCGAGAGGCCAATACAGTGGATTTGTGAGAACACTATTCCAGCAAATGCGTGATGTGCTGGGAACCTTTGACACTGTTCAAATAATAAAGCTGCTACCATTTGCAGCAGCCCCACCAGAACAAAGTAGAATGCAATTTTCCTCTCTGACAGTAAATGTGAGAGGATCTGGAATGAGAATACTTGTTAGAGGTAACTCTCCTGTGTTCAACTTTAACAAGGCAACTAAGAGGCTTAC
			AGTACTCGGGAAGGATGCAGGTGCACTTACAGAAGACCCAGATGAGGGAACAGCAGGAGTGGAATCTGCAGTATTGAGGGGATTTCTAATCCTAGGCAAAGAAGACAAGAGGTATGGACCAGCATTGAGCATCAACGAATTAAGCAATCTTGCGAAAGGGGAGAAAGCTAATGTATTGATAGGGCAAGGAGACGTGGTGTTGGCAATGAAACGGAAACGGGACTCTAGCATACTTACTGACAGCCAGACAGCGACCAAA---------AGAATTCGAATGGCCATCAAT---TAG
		</sequence>
		<sequence>
			<taxon idref="1014157|avian_domesticbirds|EastAsia|20080102|H9N2"/>
			ATGGAGAGAATAAAAGAATTAAGAGAGCTTATGTCGCAATCCCGCACCCGCGAGATACTAACAAAAACCACTGTGGACCATATGGCCATAATTAAAAAATACACATCAGGAAGACAAGAGAAGAATCCTGCTCTCAGAATGAAATGGATGATGGCAATGAAATATCCAATCACCGCAGACAAGAGAATAATGGAGATGATTCCTGAGAGGAATGAACAAGGACAGATGCTGTGGAGCAAGACAAATGATGCTGGATCAGACAGGGTGATGGTGTCTCCCCTAGCCGTAACATGGTGGAACAGGAATGGGCCGACAACAAGTACAATCCATTATCCAAAGGTCTACAAAACATACTTTGAGAAAGTTGAAAGGTTAAAACATGGAACATTTGGTCCCGTTCACTTCCGAAACCAAGTTAAAATACGCCGACGGGTTGATGTGAACCCGGGTCATGCAGATCTCAGTGCTAAAGAAGCACAAGATGTCATCATGGAGGTGGTTTTCCCAAATGAAGTGGGAGCTAGAATATTGACATCAGAATCGCAATTAGCAATAACAAAGGATAAGAAAGAAGAACTCCAGGATTGCAAGATAGCTCCTTTAATGGTGGCTTACATGTTGGAAAGAGAACTAGTTCGGAAAACTAGATTCCTACCAGTGTCAGGCGGGACAAGTAGTGTGTACATTGAGGTGTTGCATTTGACTCAGGGTACCTGCTGGGAGCAAATGTATACCCCGGGCGGAGAAGTGAGAAATGATGATGTTGACCAGAGTTTGATCATTGCTGCTAGAAACATTGTTAGGAGAGCAACGGTATCAGCCGATCCACTGCTATCACTATTGGAGATGTGCCACAGCACACAAATTGGTGGGGTAAGGATGGTGGACATCCTTAGGCAAAATCCGACTGAGGAGCAAGCT---GTGGATATATGCAAAGCAGCAATGGGCCTAAGAATCAGTTCGTCTTTCAGCTTTGGAGGCTTCACTTTCAAAAGAACAAGTGGATCGTCTGTAAAGAAAGAAGAAGAAGTGCTTACAGGCAACCTCCAGACATTGAGGATTAGAATACATGAGGGGTATGAGGAGTTCACAATGGTTGGACGGAGGGCAACAGCTATCCTGAGAAAAGCAACTAAAAGGTTGATTCAGTTGATAGTAAGTGGAAGGGACGAACAATCAATTGCTGAAGCAATTATTGTAGCAATGGTGTTCTCACAGGAAGAGTGTATGATAAAGGCAGTCCGTGGCGATTTGAATTTTGTAAACAGAGCAAACCAAAGGTTGAACCCCATGCATCAACTCCTGAGGCACTTCCAAAAAGATGCAAAAGTGCTATTTCAGAACTGGGGAATTGAACCCATTGACAATGTCATGGGGATGATCGGAATATTACCTGATATGACCCCAAGCACAGAGATGTCACTGAGGGGGGTGAGAGTTAGTAAGATGGGAGTGGATGAATATTCCAGCACTGAGAGGGTGACTGTGAGCATTGATCGTTTCTTAAGGGTCCGAGATCAACTGGGGAACATACTACTATCTCCCGAAGAAGTGAGTGAAACACAGGGAACAGAAAAGTTGACGATAACATACTCATCATCAATGATGTGGGAAATCAATGGTCCTGAGTCAGTACTTGTTAACACCTATCAATGGATCATCAAAAATTGGGAGACCGTTAAGATTCAATGGTCTCAAGACCCTACCATGTTGTACAATAAAATGGAATTTGAACCGTTCCAATCTCTGGTACCCAAAGCTGCCAGAAGTCTGTACAGTGGATTTGTGAGGACACTATTCCAACAAATGCGTGACATACTGGGAACATTTGATACCATTCAGATAATAAAACTGCTACCGTTTGCAGCAGCCCCACCGAAGCAGAGCAGAATGCAGTTTTCTTCCCTAACTGTAAATGTGAGAGGCTCAGGGATGAGAATACTCATAAGGGGTAACTCCCCTGTGTTCAATTACAATAAGGTAACCAAAAGGCTTAC
			AGTACTCGGGAAAGATGCAGGGGCACTGACAGAAGATCCAGATGAGGGAACAGCCGGAGTGGAGTCTGCGGTACTAAGGGGATTCCTAATTCTAGGCAAAGAGGACAGAAGGTATGGGCCAGCATTAAGCATCAGTGAACTGAGCAATCTTGCGAAAGGGGAGAAAGCTAATGTGCTGATAGGGCAAGGAGACGTAGTTCTGGTAATGAAACGGAAACGGGACTCTAGCATACTTACTGACAGCCAGACAGCGACCAAA---------AGGATTCGGATGGCCATCAAT---TAA
		</sequence>
		<sequence>
			<taxon idref="1000131|avian_domesticbirds|EastAsia|20010615|H9N2"/>
			ATGGAGAGAATAAAAGAATTAAGAGAGCTTATGTCGCAATCCCGCACTCGCGAGATACTAACAAAAACCACTGTGGACCATATGGCCATAATTAAGAAATACACATCAGGAAGACAAGAGAAGAATCCTGCTCTCAGAATGAAATGGATGATGGCAATGAAATATCCAATCACCGCAGACAAGAGAATAATGGAGATGATTCCTGAGAGGAATGAACAAGGACAGATGCTGTGGAGCAAGACAAATGATGCTGGATCAGACAGGGTGATGGTGTCTCCCCTAGCCGTAACATGGTGGAACAGGAATGGGCCGACAACAAGTACAGTCCATTATCCAAAGGTCTACAAAACATACTTTGAGAAAGTTGAAAGGTTAAAACATGGAACATTTGGTCCCGTTCACTTCCGAAGCCAAGTCAAAATACGCCGACGGGTTGATGTGAACCCGGGTCATGCAGATCTCAGTGCTAAAGAAGCACAAGATGTCATCATGGAGGTGGTTTTCCCAAATGAAGTGGGAGCTAGAATATTGACATCAGAATCGCAATTAGCAATAACAAAAGAGAAGAAAGAAGAACTTCAGGATTGCAAGATAGCTCCTTTAATGGTGGCTTATATGTTGGAAAGAGAACTAGTTCGGAAAACTAGATTCCTACCAGTATCAGGCGGGACAAGTAGTGTGTACATTGAGGTATTGCATTTGACTCAGGGTACCTGCTGGGAACAAATGTACACCCCGGGCGGAGAAGTGAGAAATGATGATGTTGACCAGAGTTTGATCATTGCTGCTAGAAACATTGTTAGGAGAGCAACGGTATCAGCTGATCCACTGCTATCACTATTGGAGATGTGCCACAGCACACAAATTGGTGGGGTAAGGATGGTGGACATCCTTAGGCAAAATCCGACTGAGGAGCAAGCT---GTGGATATATGCAAAGCAGCAATGGGCCTAAGAATCAGTTCGTCTTTCAGCTTTGGAGGCTTCACTTTCAAAAGAACAAGTGGATCATCTGTAAAGAAAGAAGAAGAAGTGCTTACAGGCAACCTCCAAACATTGAGGATTAGAATACATGAGGGGTATGAGGAGTTCACAATGGTTGGACGGAGGGCAACAGCTATCCTGAGAAAAGCAACTAAAAGGTTGATTCAGTTGATAGTAAGTGGAAGGGACGAACAATCAATTGCTGAAGCAATTATTGTAGCAATGGTGTTCTCACAGGAAGAGTGTATGATAAAGGCAGTCCGTGGCGATTTGAATTTTGTAAACAGAGCAAACCAAAGGTTGAACCCCATGCATCAACTCCTGAGGCACTTCCAAAAAGATGCAAAAGTGCTATTTCAGAACTGGGGAATTGAACCCATTGACAATGTCATGGGGATGATCGGAATATTACCTGATATGACCCCAAGCACAGAAATGTCACTGAGGGGGGTGAGAGTTAGTAAGATGGGAGTGGATGAATATTCCAGCACTGAGAGGGTGACTGTGAGCATTGATCGGTTCTTAAGGGTCCGAGATCAACTGGGGAACATACTACTATCTCCCGAAGAAGTGAGTGAAACACAGGGAACAGAAAAATTGACGATAACATATTCATCATCAATGATGTGGGAAATCAATGGTCCTGAGTCAGTACTTGTTAACACCTATCAATGGATCATCAAAAATTGGGAGACCGTTAAGATTCAATGGTCTCAAGACCCTACCATGTTGTACAATAAAATGGAATTTGAACCGTTCCAATCTCTGGTACCCAAAGCTGCCAGAAGTCTGTACAGTGGATTTGTGAGGACACTATTCCAACAAATGCGTGACATACTGGGAACATTTGATACCGTTCAGATAATAAAACTGCTACCGTTTGCAGCAGCCCCACCGGAGCAGAGCAGAATGCAGTTTTCTTCTTTGACTGTGAATGTGAGAGGCTCAGGAATGAGAATACTCGTAAGGGGCAACTCCCCTGTGTTCAACTACAATAAGGCAAATAAAAGGCTTAC
			CGTTCTTGGAAAGGACGCAGGTGCATTAACAGAGGATCCAGATGAGGGAACAGCTGGAGTGGAATCTGCAGTGCTGAGGGGATTCCTAATTCTAGGCAAGGAGGACAAAAGATATGGACCAGCATTGAGCATCAATGAACTGAGCAATCTTGCGAAAGGGGAGAAAGCTAATGTGCTGATAGGGCAAGGAGACGTGGTGTTGGTAATGAAACGGAAACGGGACTCTAGCATACTTACTGACAGCCAGACAGCGACCAAA---------AGAATTCGGATGGCCATCAAT---TAG
		</sequence>
		<sequence>
			<taxon idref="1002166|swine|EastAsia|20040615|H9N2"/>
			ATGGAGAGAATAAAAGAATTAAGAGATCTAATGTCGCAATCCCGCACCCGCGAGATACTAACAAAAACCACTGTGGACCATATGGCCATAATTAAGAAATACACATCAGGAAGACAAGAGAAGAACCCTGCTCTCAGAATGAAATGGATGATGGCAATGAAATATCCAATCACCGCAGACAAGAGAATAATGGAGATGATTCCTGAAAGGAATGAACAAGGACAGACGCTGTGGAGCAAGACAAATGATGCTGGATCAGACAGGGTGATGGTGTCTCCCCTAGCTGTAACATGGTGGAACAGGAATGGGCCGACAACAAGCACAGTCCATTATCCAAAGGTTTACAAAACATACTTTGAGAAAGTTGAAAGATTAAAACATGGAACATTTGGTCCCGTGCACTTCCGAAACCAAGTTAAAATACGCCGCAGGGTTGATATGAACCCGGGTCATGCAGATCTCAGTGCTAAAGAAGCACAAGATGTCATCATGGAGGTTGTTTTCCCAAATGAAGTGGGAGCCAGAATATTGACATCAGAGTCACAATTGACAATAACAAAAGAAAAGAAAGAAGAACTCCAGGACTGTAAAATCGCCCCTTTAATGGTGGCATACATGTTGGAAAGAGAGCTGGTTCGCAAGACCAGATTCCTACCAGTAGCTGGCGGGACAAGCAGTGTGTATATCGAAGTATTGCATTTGACTCAAGGAACCTGCTGGGAACAAATGTACACTCCAGGAGGAGAAGTGAGAAATGATGATGTTGACCAAAGTCTGATCATTGCTGCTAGAAACATTGTTAGGAGAGCAACGGTATCAGCTGATCCACTGCTATCACTATTGGAGATGTGCCACAGCACACAAATTGGTGGGATAAGGATGGTGGACATCCTTAAGCAAAATCCAACTGAGGAGCAAGCT---GTGGATATATGCAAAGCAGCAATGGGCCTAAGAATCAGTTCGTCTTTTAGCTTTGGAGGCTTCACTTTCAAAAGAACAAGTGGATCGTCTGTAAAGAAAGAAGAAGAAGTGCTTACAGGCAACCTCCAAACATTGAGGATTAGAATACATGAGGGGTATGAGGAGTTCACAATGGTTGGACGGAGGGCAACCGCTATCCTGAGAAAAGCAACTAGAAGGCTGATTCAGTTGATAGTAAGTGGAAGAGATGAACAATCAATTGCTGAAGCAATTATTGTAGCAATGGTGTTCTCACAGGAAGAGTGTATGATAAAGGCAGTCCGTGGCGATTTGAATTTTGTAAACAGAGCAAACCAAAGATTGAACCCCATGCATCAACTCCTGAGGCACTTCCAAAAAGATGCAAAAGTGCTATTTCAGAACTGGGGAATTGAACCCATTGACAATGTCATGGGGATGATCGGAATATTACCTGATATGACTCCAAGCACAGAGATATCACTGAGGGGGGTGAGAGTTAGTAAGATGGGAGTGGATGAATATTCCAGCACTGAGAGGGTGACTGTGAGCATTGATCGTTTCTTAAGGGTCCGAGATCAACTGGGGAACATACTACTATCTCCCGAAGAAGTGAGTGAAACACAGGGAACAGAGAAATTGACGATAACATATTCATCATCAATGATGTGGGAAATCAATGGTCCTGAGTCAGTACTTATTAACACCTATCAATGGATCATCAGAAATTGGGAGACCGTTAAGATTCAATGGTCTCAAGACCCTACCATGTTGTACAATAAAATGGAGTTTGAACCGTTCCAATCTCTGGTACCCAAAGCTGCCAGAAGTCTATACAGTGGATTTGTGAGGACACTATTCCAACAAATGCGTGATATACTGGGAACATTTGATACCGTTCAAATAATAAAGCTGCTACCATTTGCAGCAGCCCCACCGGAGCAGAGCAGAATGCAGTTTTCTTCCCTAACTGTAAATGTGAGAGGCTCAGGGATGAGAATACTCGTAAGGGGTAACTCCCCTGTGTTCAATTACAATAAGGTAACCAAAAGGCTTAC
			AGTACTCGGGAAAGATGCAGGGGCACTGACAGAAGATCCAGATGAGGGAACAGCCGGAGTGGAGTCTGCGGTACTAAGGGGATTCCTAATTCTAGGCAAGGAGGACAGAAGGTATGGGCCAGCACTGAGCATCAGTGAACTGAGCAATCTTGCGAAAGGGGAGAAAGCTAATGTGCTGATAAGGCAAGGAGACGTAGTGCTGGTAATGAAACGGAAACGGGACTCTAGCATACTTACTGACAGCCAGACAGCGACCAAA---------AGGATTCGGATGGCCATCAAT---TAG
		</sequence>
		<sequence>
			<taxon idref="1004844|avian_landbirds|NorthAmerica|19920615|H7N1"/>
			ATGGAGAGAATAAAAGAATTAAGAGATCTAATGTCGCAATCCCGCACCCGCGAGATACTAACAAAAACCACTGTGGACCATATGGCCATAATCAAGAAGTACACATCAGGAAGACAAGAGAAGAACCCTGCTCTCAGAATGAAATGGATGATGGCCATGAAATATCCAATCACAGCAGACAAGAGAATAATGGAGATGATTCCCGAAAGGAATGAACAAGGGCAGACGCTTTGGAGCAAGACAAATGATGCTGGATCGGACAGGGTGATGGTGTCTCCCCTAGCTGTAACTTGGTGGAACAGGAATGGGCCGACAACAAGTACAGTCCATTACCCAAAGGTTTACAAAACATACTTTGAGAAGGTTGAAAGGTTAAAACATGGAACCTTCGGTCCCGTTCATTTCCGAAATCAAGTTAAAATACGCCGCCGAGTTGATATAAATCCGGGCCATGCAGATCTCAGTGCTAAAGAGGCACAAGATGTTATCATGGAGGTCGTTTTCCCAAATGAAGTGGGAGCTAGAATATTGACATCAGAATCGCAATTGACAATAACGAGAGAGAAAAAAGAAGAGCTCCAGGATTGTAAGATTGCTCCTTTAATGGTGGCATACATGTTGGAAAGGGAACTGGTCCGGAAAACCAGATTCCTACCGGTAGCAGGCGGGACAAGCAGTGTATACATTGAAGTATTGCATTTGACTCAAGGGACCTGCTGGGAACAGATGTACACTCCAGGCGGAGAAGTGAGAAATGATGATGTTGACCAGAGTTTGATCATTGCTGCCAGAAACATTGTTAGGAGAGCAACGGTATCAGCGGATCCACTGGCATCACTATTGGAGATGTGCCACAGCACACAAATTGGTGGGATAAGGATGGTGGACATTCTTAGGCAAAATCCAACTGAGGAACAAGCT---GTGGATATATGCAAAGCAGCAATGGGCTTGAGGATCAGTTCATCTTTTAGCTTTGGAGGCTTCACTTTCAAAAGAACAAGTGGATCATCCGTCAAGAAGGAAGAGGAAGTGCTTACAGGCAACCTCCAAACATTGAAAATAAGAGTACATGAGGGGTATGAGGAATTCACAATGGTTGGGCGGAGAGCAACAGCTATCCTGAGGAAAGCAACCAGAAGGCTGATTCAGCTGATAGTAAGTGGAAGAGACGAACAATCAATCGCTGAAGCGATCATTGTAGCAATGGTGTTCTCACAGGAGGATTGCATGATAAAAGCAGTCCGAAGCGATCTGAATTTCGTAAACAGGGCAAACCAAAGATTGAACCCCATGCATCAACTCCTGAGGCACTTCCAAAAAGATGCAAAAGTGCTGTTTCAGAACTGGGGAATTGAACCTATTGACAATGTCATGGGGATGATCGGAATATTACCTGACATGACTCCAAGCACAGAGATGTCACTGAGAGGAGTAAGAGTTAGTAAAATGGGAGTGGATGAATATTCCAGCACTGAGAGAGTGGTTGTAAGTATTGACCGTTTCTTAAGGGTTCGAGATCAGCGGGGGAACGTACTCTTATCCCCCGAAGAGGTTAGTGAAACACAGGGGACAGAGAAATTGACAATAACATATTCATCATCAATGATGTGGGAAATCAACGGTCCTGAGTCAGTGCTTGTTAACACCTATCAATGGATCATCAGAAACTGGGAAACTGTGAAGATTCAATGGTCTCAAGACCCCACAATGCTGTACAATAAGATGGAGTTTGAACCGTTCCAATCCTTGGTGCCTAAAGCTGCCAGAGGTCAATACAGTGGATTTGTGAGAACACTATTCCAACAAATGCGTGACGTATTGGGGACATTTGATACTGTCCAGATAATAAAGCTGCTACCATTTGCAGCAGCCCCACCGGAGCAGAGCAGAATGCAGTTTTCTTCTCTAACTGTGAATGTGAGAGGATCAGGAATGAGAATACTCGTAAGGGGCAACTCCCCCGTGTTCAACTACAATAAGGCAACCAAAAGGCTTAC
			CGTTCTTGGAAAGGACGCAGGTGCATTAACAGAAGATCCAGATGAGGGAACAACCGGAGTGGAATCTGCAGTACTGAGGGGATTCCTAATTCTAGGCAAGGAGGACAAAAGATATGGACCAGCGTTGAGCATCAATGAACTGAGCAATCTTGCGAAAGGGGAGAAAGCTAATGTGCTGATAGGGCAAGGAGACGTGGTGTTGGTAATGAAACGGAAACGGGACTCTAGCATACTTACTGACAGCCAGACAGCGACCAAA---------AGGATTCGGATGGCCATCAAT---TAG
		</sequence>
		<sequence>
			<taxon idref="1018998|avian_domesticbirds|EastAsia|20100615|H9N2"/>
			ATGGAGAGAATAAAAGAATTAAGAGACCTAATGTCGCAGTCCCGCACCCGCGAGATACTAACGAAAACCACTGTGGACCATATGGCCATAATCAAGAAATACACATCAGGAAGACAAGAGAAGAACCCTGCACTCAGAATGAAATGGATGATGGCCATGAAATATCCAATCACAGCAGACAAGAGAATAATGGAGGTGATTCCCGAAAGAAACGAGCAAGGGCAGACGCTTTGGAGCAGGACAAATGATGCTGGATCGGACAGGGTGGTGGTGTCTCCCCTAGCTGTAACTTGGTGGAACAGAAATGGACCGACAACAAGTACGGTCCATTACCCAAAGGTTTACAAAACATACTTTGAGAAGGTTGAAAGGTTGAAGCATGGAGCCTTTGGACCCGTTCACTTCCGAAATCAAATTAAAATACGCCGCCGGGTTGATATAAACCCGGGTCATGCAGATCTCAGTGCCAAAGAAGCACAGGATGTTATCATGGAGGTCGTTTTCCCAAATGAAGTGGGAGCTAGAATATTGACATCAGAATCACAATTGGCAATAACAAAAGAAAAGAAAGAAGAACTCCAGGATTGTAAGATTGCCCCTTTAATGGTGGCATACATGTTGGAAAGAGAACTAGTCCGAAAAACCAGATTTCTACCGGTAGCAGGTGGAACAAGTAGTGTTTACATTGAAGTCTTGCATTTGACTCAAGGGACCTGCTGGGAGCAAATGTACACTCCGGGCGGAGGAGTGAGAAATGATGATGTTGACCAGAGTTTGATCATTGCTGCCAGAAATATTGTTAGGAGAGCAACGGTGTCAGCAGATCCACTGGCATCATTACTAGAGATGTGCTACAGCACACAAATTGGTGGGGTAAGAATGGTGGACATCCTTAGACAAAATCCAACTGAGGAACAAGCT---GTGGATATATGCAAAGCAGCAATGGGCTTGAGGATCAGTTCCTCTTTTAGCTTTGGAGGCTTCACTTTCAAAAGAACAAGTGGTTCATCTGCTAAGAAAGAAGAGGAAGTACTTACAGGCAATCTCCAAACACTGAAAATAAGAGTACATGAGGGGTACGAGGAATTCACAATGGTTGGGCGGAAAGCAACGGCCATCTTGAGGAAAGCAACCAGAAGGCTGATTCAGCTGATAGTAAGTGGAAGAGATGAACAATCAATCACTGAAGCGATCATTGTAGCAATGGTCTTCTCACAGGAAGATTGCATGATAAAAGCAGTCAGAGGTGATCTGAATTTCGTAAATAGGGCGAATCAAAGATTAAACCCCATGCATCAACTTCTTAGGCATTTCCAAAAGGATGCAAAGGTGCTATTTCAGAACTGGGGAATTGAACCTATTGACGATGTCATGGGGATGATTGGAATATTGCCTGATATGACTCCAAGCACAGAAATGTCACTGAGAGGAGTAAGAGTTAGTAAAATGGGAGTGGATGAATATTCCAGCACTGAGAGGGTGGTAGTAAGTATTGACCGTTTCTTAAGGGTCCGAGATCAGCGGGGAAACGTACTCCTATCCCCCGAAGAGGTCAGCGAAACACAGGGAACTGAGAAACTGACAATAACATATTCATCACCAATGATGTGGGAAATCAACGGTCCTGAATCAATACTAGTTAATACATATCAATGGATCATTAGGAATTGGGAGACTGTGAAGATCCAATGGTCTCAAGACCCAACAATGCTGTACAATAAAATGGAATTTGAACCGTTCCAATCCTTGGTGCCTAAAGCTATCAGGGGTCAATATAGTGGATTTGTGAGAACATTATTCCAACAGATGCGTGACGTGTTGGGAACATTTGATACCGTACAGATAATAAAGCTGCTACCATTTGCAGCAGCTCCACCGGAACAAAGTAGAATGCAGTTTTCTTCTCTAACTGTTAATGTAAGAGGCTCAGGAATGAGAATACTCGTAAGGGGTAATTCCCCAGTGTTCAACTATAATAAGGCAACCAAAAGACTTAC
			CGTTCTTGGAAAGGATGCAGGTACATTAACAGAAGATCCAGATGAGGGAACAGCAGGAGTGGAGTCTGCAGTGCTGAGGGGATTCCTAATTCTAGGCAAGGAGGACAAAAGGTATGGCCCAGCATTGAGCATCGATGAACTGAGCAACCTTGCGAAAGGGGAGAAAGCTAATGTACTTGTAGGGCAAGGAGACGTGGTGTTGGTAATGAAACGAAAACGGGACTCTAGCATACTTACTGACAGCCAGACAGCGACCAAA---------AGGATTCGGATGGCCATCAAT---TAG
		</sequence>
		<sequence>
			<taxon idref="1000775|swine|EastAsia|20050615|H9N2"/>
			ATGGAGAGAATAAAAGAATTAAGAGACCTAATGTCGCAGTCCCGCACTCGCGAGATACTAACGAAAACCACTGTGGACCATATGGCCATAATCAAGAAGTACACATCAGGAAGACAGGAGAAGAACCCTGCTCTCAGAATGAAATGGATGATGGCTATGAAATATCCAATCACAGCAGACAAGAGAATAATGGAGGTTATTCCCGAAAGGAATGAGCAAGGGCAGACGCTTTGGAGCAAGACAAATGATGCTGGATCGGACAGAGTGATGGTGTCTCCCCTAGCTGTAACTTGGTGGAACAGGAATGGGCCGACAACAAGTACGGTCCATTACCCAAAGGTTTACAAAACATACTTTGAGAAGGTTGAGAGGTTAAAGCATGGAGCCTTTGGTCCCGTTCACTTCCGAAATCAAGTTAAAATACGCCGCAGGGTTGATATAAATCCGGGTCATGCAGATCTCAGTGCTAAAGAAGCACAAGATGTTATCATGGAGGTTGTTTTCCCAAATGAAGTGGGGGCTAGAATATTAACGTCAGAATCGCAATTGACAATAACAAAAGAGAAGAAAGAAGAGCTCCAGGATTGTAAGATTGCTCCTTTAATGGTAGCATACATGTTGGAAAGAGAACTGGTCCGGAAAACCAGATTCCTACCGGTAGCAGGTGGGACGAGCAGTGTTTACATTGAAGTATTGCATTTAACTCAAGGGACCTGCTGGGAACAGATGTACACTCCAGGCGGAGAAGTGAGAAATGATGATGTTGACCAGAGTTTGATCATTGCTGCCAGAAATATTGTTAGGAGAGCAACGGTATCAGCAGATCCATTGGCATCATTATTAGAGATGTGCCACAGCACACGAATTGGTGGGATAAGGATGGTGGACATCCTTAGGCAAAATCCAACTGAAGAACAAGCT---GTGGATATATGCAAAGCAGCAATGGGCTTGAGGATCAGTTCATCTTTTAGCTTTGGAGGCTTCACTTTCAAAAGAACAAGTGGGTCATCTGCCAAGAAGGAAGAGGAAGTGCTTACGGGCAACCTCCAAACACTGAGAATCAGAGTACATGAGGGATACGAGGAATTCACAATGGTTGGGCAGAGAGCAACAGCTATCTTGAGGAAAGCAACCAGAAGGTTGATTCAGCTGATAGTAAGTGGAAGAGATCAACAATCAATCGCTGAAGCGATCATTGTAGCAATGGTGTTCTCACAGGAAGATTGCATGATAAAAGCAGTCAGAGGTGATCTGAATTTCGTAAATAGAGCAAATCAAAGGTTAAACCCCATGCATCAACTCCTGAGGCACTTTCAAAAGGATGCAAAGGTGCTATTTCAGAACTGGGGAATTGAACCCATTGATAATGTCATGGGGATGATCGGAATATTACCTGACATGACTCCCAGCACAGAAATGTCACTGAGAGGAGTAAGAGTTAGTAAAATGGGAGTGGATGAATATTCCAGCACTGAGAGAGTAGTTGTAAGCATTGACCGCTTCTTAAGGGTTCGAGATCAGCGGGGGAATGTACTCTTATCTCCCGAAGAGGTCAGCGAAACCCAGGGAACAGAGAAGTTGACAATAACATATTCGTCATCAATGATGTGGGAAATCAACGGTCCTGAGTCAGTGCTTGTCAACACCTACCAATGGATCATCAGAAACTGGGAGACCGTGAAGATTCAATGGTCTCAGGACCCCACGATGCTGTACAATAAGATGGAGTTTGAACCGTTCCAATCCTTGGTACCTAAAGCTGCCAGAGGTCAATACAGTGGATTTGTGAGAACATTATTCCAACAAATGCGTGACGTACTGGGGACATTTGATACTGTCCAGATAATAAAGCTGCTACCATTTGCAGCAGCACCACCGGAGCAGAGCAGAATGCAGTTTTCTTCTCTAACTGTGAATGTGAGAGGCTCAGGAATGAGAATACTCGTAAGGGGCAATCCCCCTGTGTTCAACTACAATAAGGCAACCAAAAGGCTTAC
			CGTTCTTGGAAAGGACGCAGGTGCATTAACAGAGGATCCAGACGAGGGGACAGCCGGAGTGGAATCTGCAGTACTGAGGGGATTCCTAATTCTAGGCAAGGAGGACAAAAGATATGGACCAGCATTGAGCATCAATGAACTGAGCAATCTTGCAAAAGGGGAGAAAGCTAATGTGCTGATAGGACAAGGAGACGTGGTGTTGGTAATGAAACGGAAACGGGACTCTAGCATACTTACTGACAGCCAGACAGCGACCAAA---------AGAAGTCGGATGGCCATCAAT---TAG
		</sequence>
		<sequence>
			<taxon idref="1001691|avian_unknown|EastAsia|20060615|H9N2"/>
			ATGGAGAGAATAAAAGAATTAAGAGACCTAATGTCGCAGTCCCGCACTCGCGAGATACTAACGAAAACCACTGTGGACCATATGGCCATAATCAAGAAGTACACATCAGGAAGACAGGAGAAGAACCCTGCTCTCAGAATGAAATGGATGATGGCTATGAAATATCCAATCACAGCAGACAAGAGAATAATGGAGGTTATTCCCGAAAGGAATGAGCAAGGGCAGACGCTTTGGAGCAAGACAAATGATGCTGGATCGGACAGAGTGATGGTGTCTCCCCTAGCTGTAACTTGGTGGAACAGGAATGGGCCGACAACAAGTACAGTCCATTACCCAAAGGTTTACAAAACATACTTTGAGAAGGTTGAGAGGTTAAAGCATGGAGCCTTTGGTCCCGTTCACTTCCGAAATCAAGTTAAAATACGCCGCAGGGTTGATATAAATCCGGGTCATGCAGATCTCAGTGCTAAAGAAGCACAAGATGTTATCATGGAGGTTGTTTTCCCAAATGAAGTGGGGGCTAGAATATTAACGTCAGAATCGCAATTGACAATAACAAAAGAGAAGAAAGAAGAGCTCCAGGATTGTAAGATTGCTCCTTTAATGGTAGCATACATGTTGGAAAGAGAACTGGTCCGGAAAACCAGATTCCTACCGGTAGCAGGTGGGACGAGCAGTGTTTACATTGAAGTATTGCATTTAACTCAAGGGACCTGCTGGGAACAGATGTACACTCCAGGCGGGGAAGTGAGAAATGATGATGTTGACCAGAGTTTGATCATTGCTGCCAGAAATATTGTTAGGAGAGCAACGGTATCAGCAGATCCATTGGCATCATTATTAGAGATGTGCCACAGCACACGAATTGGTGGGATAAGGATGGTGGACATCCTTAGGCAAAATCCAACTGAAGAACAAGCT---GTGGATATATGCAAAGCAGCAATGGGTTTGAAAATCAGTTCGTCTTTCAGCATTGGAGGGTTCACTTTCAAAAGAACAAGTGGATCTTCTGTCAAAAGAGAAGAAGAAGTGCTTACAGGCAACCTCCAAACATTGAGGATAAAAGTACATGAGGGATATGAGCAATTCACAATGGTTGGACGAAGAGCAACAGCTATTCTGAGGAAAGCAACCAGAAGGATGATCCAACTGATAGTCACTGGAAGGCACGAACAATCAATTGCTGAAGCAATTATTGTAGCAATGGTGTTCTCACAAGAGGATTGCATGATAAAGGCAGTCCGTGGAGATTTGAATTTTGTAAACAGAGCAAATCAACGGTTAAACCCCATGCACCAACTCCTTAGGCACTTCCAAAAAGATGCAAAGGTGCTATTTCAGAACTGGGGAATTGAACCTATTGATGATGTCATGGGGATGGTCGGAATATTACCTGACATGACTCCAAGCACAGAGATGTCACTGAGAGGAGTAAGAGTTAGTAAAATGGGAGTGGATGAATATTCCAGCACTGAGAGAGTGGTAGTGAGTATTGACCGTTTCTTAAGGGTTCGAGATCAGCGGGGGAACGTACTCTTATCCCCCGAAGAGGTCAGCGAAACACAGGGGACTGAGAAATTGACGATAACATATTCATCACCAATGATGTGGGAAATCAACGGTCCTGAATCAGTGCTAGTTAACACCTATCAATGGATCATTAGAAATTGGGAGACTGTGAAGATTCAATGGTCTCAAGACCCAACAATGCTGTACAATAAAGTAGAGTTTGAACCGTTCCAGTCCTTGGTGCCCAAAGCTACCAGAGGTCAATATAGTGGATTTGTGAGAACACTATTCCAACAGATGCGTGACGTATTGGGAACATTTGATACTGTACAGATAATAAAGCTGCTACCATTTGCAGCAGCCCCACCGGAGCAGAGCAGAATGCAGTTCTCTTCTCTAACTGTGAATGTGAGAGGCTCGGGAATGAGAATACTCGTAAGGGGCAACTCCCCAGTATTCAACTATAATAAGGCAACCAAAAGACTTAC
			CGTTCTTGGAAAGGATGCAGGTGCATTAACAGAAGACCCAGAAGAGGGAACAGCAGGAGTGGAATCTGCAGTACTGAGGGGACTCCTAATTCTAGGCAGGGAGGACAAAAGGTACGGGCCAGCATTGAGCATCAATGAACTGAGCAATCTTGCGAAAGGGGAGAAAGCTAATGTGCTTATAGGGCAAGGAGACGTGGTGTTGGTAATGAAACGGAAACGGGACTCTAGCATACTTACTGACAGCCAGACAGCGACCAAA---------AGGATTCGGATGGCCATCAAT---TAG
		</sequence>
		<sequence>
			<taxon idref="1016710|avian_domesticbirds|EastAsia|20121117|H9N2"/>
			ATGGAGAGAATAAAAGAATTAAGAGAGCTAATGTCGCAATCCCGCACCCGCGAGATACTAACAAAAACCACTGTGGACCATATGGCCATAATTAAGAAATACACATCAGGAAGACAAGAGAAGAACCCTGCTCTCAGAATGAAATGGATGATGGCAATGAAATATCCAATCACCGCAGACAAGAGAATAATGGAGATGATTCCTGAAAGGAATGAACAAGGGCAGACGCTGTGGAGCAAGACAAATGATGCTGGATCGGACAGGGTAATGGTATCTCCTCTAGCCGTAACATGGTGGAACAGGAATGGGCCGATAACAAGTACAGTCCATTATCCAAAGGTTTACAAAACATACTTTGAGAAAGTTGAAAGGTTAAAACATGGAACATTTGGTCCCGTTCACTTCCGAAACCAAGTTAAAATACGCCGCCGAGTTGATGTAAACCCGGGTCATGCAGATCTCAGTGCTAAAGAAGCACAAGATGTCATCATGGAGGTAGTTTTCCCAAATGAAGTGGGAGCTAGAATGTTGACATCAGAATCGCAATTAGCAATAACAAAAGAGAAGAAAGAAGAGCTCCAGGATTGTAAGATTGCTCCTTTAATGGTAGCATACATGTTGGAAAGGGAACTAGTCCGGAAAACCAGATTCCTACCGGTAGCAGGTGGAACAAGCAGCGTTTACATTGAAGTATTGCATTTGACTCAAGGGACCTGCTGGGAACAGATGTACACTCCAGGCGGAGAAGTGAGAAATGATGATGTTGACCAGAGTTTGATCATTGCTGCCAGAAATATTGTTAGGAGAGCTACGGTGTCGGCAGATCCATTGGCATCATTATTAGAAATGTGCCACAGCACACAAATTGGTGGGATAAGGATGGTGGACATCCTTAGGCAAAATCCAACTGAGGAACAAGCT---GTGGATATATGCAAAGCAGCAATGGGCTTGAGGATCAGTTCATCTTTTAGCTTTGGAGGCTTCACTTTCAAAAGAACAAGTGGGTCGTCTGTCAAGAAGGAAGAGGAAGTGCTCACAGGCAATCTCCAAACACTGAAGATAAGAGTACATGAGGGGTACGAGGAATTCACAATGGTCGGGCAAAGAGCAACAGCCATTCTAAGGAAAGCAACCAGAAGACTGATCCAACTGATAGTGAGTGGGAAAGACGAGCAATCAATCGCCGAGGCAATCATAGTGGCAATGGTGTTTTCACAAGAGGATTGCATGATAAAGGCAGTGAGAGGTGATTTGAATTTTGTCAACAGAGCGAACCAGCGGCTAAATCCCATGCATCAACTCCTGAGGCACTTCCAAAAGGATGCAAAGGTGCTGTTCCAAAACTGGGGAATTGAACCCATTGACAATGTAATGGGGATGATCGGAATATTGCCTGACATGACCCCCAGCACAGAGATGTCATTGAGAGGAGTGAGAGTCAGTAAAATGGGAGTAGATGAATATTCCAGTACTGAGAAAGTGGTCGTGAGTATTGATCGCTTCTTAAGGGTTCGAGATCAGCGGGGAAACGTACTCTTATCCCCCGAGGAGGTAAGCGAAACACAGGGGACTGAGAAATTGACAATAACATATTCATCACCAATGATGTGGGAAATCAACGGTCCTGAATCAGTGCTAGTTAACACATACCAGTGGATCATTAGAAAGTGGGAGACTGTAAAGATTCAATGGTCTCAAGACCCAACAATGCTGTACAATAAAGTGGAGTTTGAACCGTTCCAATCCTTGGTGCCTAAAGCTACCAGAGGTCAATATAGTGGGTTTGTGAGAACATTATTCCAACAGATGCGTGACGTATTGGGAACATTTGATACTGTACAGATAATAAAGCTTTTACCATTTGCGGCCGCCCCACCAGAACAGAGCAGAATGCAGTTTTCTTCTCTAACTGTGAATGTAAGAGGATCGGGAATGCGAATACTCGTAAGGGGCAACTCTCCAGTGTTCAACTATAATAAGGCAACCAAGAGGCTTAC
			AGTACTTGGAAAGGATGCAGGTGCATTGATGGAAGACCCAGATGAGGGAACAGCAGGAGTGGAATCTGCGGTATTGAGAGGATTTCTGATCCTAGGCAAAGAAGACAAAAGATATGGGCCAGCATTGAGCATCAACGAATTGAGCAATCTTGCGAGAGGGGAGAAGGCTAATGTGCTGATAGGGCAAGGAGACGTGGTGTTGGTAATGAAACGAAAACGGGACTCTAGCATACTTACTGACAGCCAGACAGCGACCAAA---------AGGATTCGGATGGCCATCAAT---TAA
		</sequence>
		<sequence>
			<taxon idref="1026330|avian_waterfowl|EastAsia|20110320|H9N2"/>
			ATGGAGAGAATAAAAGAATTAAGAGACCTAATGTCGCAATCCCGCACCCGCGAGATACTAACGAGAACCACTGTGGATCATATGGCCATAATCAAGAAGTACACATCAGGAAGGCAAGAGAAAAACCCTGCTCTCAGAATGAAATGGATGATGGCTATGAAATACCCGATCACAGCAGACAAAAGAATAGTGGAGATGATTCCTGAAAGGAATGAGCAGGGGCAGACGCTTTGGAGCAAGACAAACGATGCTGGATCAGACAGGGTGATGGTGTCTCCCCTCGCTGTAACTTGGTGGAACAGGAATGGGCCCATAACAAGTACTGTTCATTACCCAAAGGTTTACAAAACATACTTTGAGAAAGTCGAGAGGTTAAAGCATGGAACCTTTGGTCCCGTCCACTTCCGAAATCAAATTAAAATACGCCGTCGGGTTGACATAAACCCGGGTCATGCAGATCTAAGTGCTAAAGAAGCACAAGATGTTATCATGGAGGTTGTTTTTCCAAATGAAGTGGGAGCCAGGATATTGACATCAGAATCGCAGTTGACAATAACAAAAGAGAAGAAGGAAGAGCTCCAGGATTGTAAAATTGCTCCTTTAATGGTAGCATACATGTTGGAAAGGGAACTAGTCCGAAAAACAAGATTCCTACCGGTGGCAGGTGGAACAAGCAGCGTTTACATTGAAGTATTGCATTTGACTCAAGGAACCTGCTGGGAACAGATGTACACTCCAGGTGGAGAAGTGAGAAATGATGATGTTGACCAGAGTTTGATCATTGCTGCCAGAAACATTGTTAGGAGAGCTACGGTGTCGGCAGATCCATTGGCATCACTATTAGAAATGTGCCACAGCACACAAATTGGTGGGATAAGGATGGTGGACATCCTCAAGCAAAATCCGACTGAGGAACAGGCT---GTGGATATATGCAAAGCAGCAATGGGCTTGAGGATCAGTTCATCTTTTAGCTTTGGAGGATTCACTTTCAAAAGAACAAGTGGGTCGTCTGTCAAGAAGGAAGAGGAAGTGCTCACAGGCAATCTCCAAACACTGAAGATAAGAATACATGAGGGGTACGAGGAATTCACAATGGTTGGGCGGAGAGCAACAGCTATCCTGAGGAAAGCAACTAGAAGACTGATTCAGCTGATAGTGAGTGGAAGAGATGAACAATCAATCGCTGAAGCGATCATTGTAGCAATGGTGTTCTCTCAGGAAGATTGCATGATAAAAGCAGTCAGAGGTGATCTTAATTTCGTAAATAGAGCAAATCAAAGATTAAACCCCATGCATCAACTCCTTAGGCACTTCCAAAAAGATGCAAAAGTACTATTTCAAAACTGGGGAATTGAACCCATTGACGATGTCATGGGGATGATCGGAATATTACCTGACATGGCTCCAAGCACAGAGATGTCACTGAGAGGGGTAAGAGTCAGTAAGATGGGGGTGGATGAATATTCCAGCACCGAGAGAGTGGTAGTTAGTATTGACCGTTTCTTAAGGGTTCGAGATCAGCGGGGAAACGTACTCTTATCCCCCGAGGAGGTAAGCGAGACACAGGGGACAGAGAAACTGACAATAACATATTCATCACCAATGATGTGGGAAATCAACGGTCCTGAATCAGTGCTAGTTAACACCTATCAGTGGGTCATTAGAAATTGGGAGAATGTAAAGATTCAATGGTCTCAAGACCCAACAATGCTGTACAATAAAATGGAGTTTGAACCGTTCCAATCCTTGGTGCCTAAAGCTATCAGAGGTCAATATAGTGGATTTGTGAGAACATTATTCCAACAGATGCGTGACGTATTGGGAACATTTGATACTGTACAGATAATAAAGCTGCTACCATTTGCGGCCGCTCCACCAGAGCAGAGCAGAATGCAGTTTTCCTCTCTAACTGTGAATGTGAGAGGATCGGGGATGCGAATACTCGTAAGGGGCAACTCCCCAGTGTTCAACTATAATAGGGCAACCAAAAGGCTTAC
			CATTCTTGGAAAGGATGCAGGTTCATTAGCAGAAGATCCAGATGAGGGAACAGCAGGAGTGGAATCTGCAGTATTGAGGGGATTCCTAATTCTAGGCAAAGAGGACAAAAGGTATGGACCGGCATTGAGCATCAATGAACTGAGCAATCTTGCAAAAGGGGAGAAAGCTAATGTGCTTATAGGGCAAGGAGACGTAGTGTTGGTAATGAAACGGAAACGGGACTCTAGCATACTTACTGACAGCCAGACAGCGACCAAA---------AGAATTCGGATGGCCATCAAT---TAG
		</sequence>
		<sequence>
			<taxon idref="1026332|avian_domesticbirds|EastAsia|20100320|H9N2"/>
			ATGGAGAGAATAAAAGAATTAAGAGACCTAATGTCGCAATCTCGCACCCGCGAGATACTAACGAGAACCACTGTGGATCATATGGCCATAATCAAGAAGTACACATCAGGAAGGCAAGAGAAGAACCCTGCTCTCAGAATGAAATGGATGATGGCTATGAAATACCCAATCACAGCAGACAAGAGAATAATGGAGGTGATCCCCGAAAGGAATGAACAAGGGCAGACGCTTTGGAGCAAGACAAACGATGCTGGATCAGACAGGGTGATGGTGTCTCCCCTTGCTGTAACTTGGTGGAACAGGAGTGGGCCTACAACAAGTACTGTCCATTACCCAAAGGTTTACAAAACATACTTTGAGAAGGTTGAGAGGTTAAAGCATGGAACCTTTGGTCCCGTTCACTTCCGAAATCAAATTAAAATACGCCGCCGGGTTGACATAAACCCGGGTCATGCAGATCTCAGTGCTAAAGAAGCACAAGATGTTATCATGGAGGTTGTTTTTCCAAATGAAGTGGGAGCTAGAATATTGACATCAGAATCGCAGTTGACAATAACAAAGGAGAAGAAAGAAGAGCTCCAAGATTGTAAGATTGCTCCTTTAATGGTAGCATACATGTTGGAAAGGGAACTTGTCCGGAAAACCAGATTCCTACCTGTAGCAGGTGGAACAAGCAGCGTTTACATTGAAGTATTGCATTTGACTCAAGGGACCTGCTGGGAACAGATGTACACTCCGGGCGGAGAAGTGAGAAATGATGATGTTGACCAGAGTTTGATCATTGCTGCCCGAAATATTGTTAGGAGAGCTACGGTGTCGGCAGATCCATTGGCATCATTATTAGAAATGTGCCACAGCACACAAATTGGTGGGATAAGGATGATGGACATTCTTAGGCAAAATCCAACTGAGGAACAAGCT---GTAGATATATGCAAAGCAGCAATGGGCTTAAGGATCAGTTCATCTTTTAGCTTTGGAGGCTTCACTTTCAAAAGAACAAGCGGTTCGTCTGTCAAGAAGGAAGAGGAAGTACTCACAGGCAATCTCCAAACACTGAAGATAAGAGTACATGAGGGATACGAGGAGTTCACAATGGTTGGGCGGAGAGCAACAGCTATCCTGAGGAAATCAACCAGAAGACTGATTCAGCTAATAGTGAGTGGAAGAGATGAACAGTCAGTCGCTGAAGCGATCATTGTAGCAATGGTGTTCTCACAGGAAGATTGCATGATAAAAGCGGTCAGAGGTGATCTGAATTTCGTAAATAGGGCAAATCAAAGATTAAACCCCATGCATCAACTCCTTAGGCACTTCCAAAAAGATGCAAAGGTACTATTTCAAAACTGGGGAATTGAACCTATTGACGATGTCATGGGGATGATTGGAATATTACCTGACATGACCCCAAGCACAGAGATGTCACTGAGAGGAGTAAGGGTTAGCAAAATGGGGGTGGATGAATATTCCAGCACTGAGAGAGTGGTAGTAAGTATTGACCGTTTCTTGAGGGTTCGAGATCAGCGGGGAAACGTGCTCTTATCCCCAGAGGAGGTCAGCGAAACACAGGGGATTGAGAAACTGACAATAACATATTCATCACCAATGATGTGGGAAATCAACGGTCCTGAATCAGTGCTAGTTAACACCTACCAGTGGATCATTAGAAATTGGGAGATTGTAAAGATTCAGTGGTCTCAAGACCCAACAATGCTGTACAATAAAGTGGAGTTTGAACCGTTCCAATCATTGGTGCCTAAAGCTATCAGAGGTCAATATAGTGGATTTGTGAGAACATTATTCCAACAGATGCGTGACGTATTGGGAACATTTGATACTGTACAAATAATAAAGCTGCTACCATTTGCGGCCGCCCCACCAGAGCAGAGCAGAATGCAGTTTTCTTCTCTAACTGTGAATGTAAGAGGATCAGGAATGAGAATACTCGTAAGGGGCAACTCCCCAGTGTTCAACTATAATAAGGCAACCAAAAGACTTAC
			CATTCTTGGAAAGGATGCAGGTTCACTAGTAGAAGATCCAGATGAGGGAACAGCAGGAGTGGAATCTGCAGTACTGAGGGGATTCCTAATTCTAGGCAAAGAGGACAAAAGGTATGGGCCAGCATTAAGCATCAATGAACTGAGCAATCTTGCGAAAGGGGAGAAAGCTAATGTGCTTATAGGGCAAGGAGACGTAGTGTTGGTAATGAAACGGAAACGGGACTCTAGCATACTTACTGACAGCCAGACAGCGACCAAA---------AGGATTCGGATGGCCATCAAT---TAG
		</sequence>
		<sequence>
			<taxon idref="1014161|avian_domesticbirds|EastAsia|20111129|H6N2"/>
			ATGGAGAGAATAAAAGAATTAAGAGATTTAATGTCACAGTCCCGCACTCGCGAGATACTGACAAAAACCACTGTGGACCATATGGCCATAATCAAGAAATACACATCAGGAAGACAAGAGAAGAATCCTGCTCTCAGAATGAAATGGATGATGGCAATGAAGTATCCGATTACAGCGGACAAGAGAATAATGGATATGATTCCTGAAAGGAATGAACAAGGGCAGACGCTCTGGAGCAAGACAAATGATGCTGGGTCGGACAGGGTGATGGTGTCCCCTCTAGCTGTAACTTGGTGGAATAGGAATGGGCCGACGACAAGTACAGTTCATTATCCAAAAGTTTACAAAACATACTTCGAGAAGGTTGAAAGGTTAAAACATGGAACCTTCGGTCCCGTTCATTTCCGAAACCAAGTTAAAATACGCCGCCGAGTTGATACAAACCCGGGCCATGCAGATCTCAGTGCTAAAGAAGCACAAGATGTCATCATGGAAGTTGTTTTCCCAAATGAAGTGGGAGCTAGAATATTGACTTCGGAGTCGCAATTGACAATAACGAAAGAGAAGAAAGAAGAGCTCCAAGATTGTAAGATTGCTCCCTTAATGGTTGCATACATGTTGGAGAGGGAACTGGTCCGCAAAACCAGATTCCTACCGGTAGCGGGCGGAACAAGCAGTGTGTACATTGAGGTACTGCATTTGACTCAAGGAACCTGCTGGGAACAGATGTACACTCCAGGCGGAGAAGTGAGAAATGACGATGTTGACCAGAGTTTGATCATTGCTGCCAGAAACATTGTTAGGAGAGCAACGGTATCAGCGGATCCATTGGCATCACTGCTGGAGATGTGTCACAGCACACAAATTGGTGGGATAAGGATGGTGGACATCCTTAGGCAAAATCCAACTGAGGAACAAGCT---GTGGATATATGCAAAGCAGCAATGGGTCTGAGGATCAGTTCATCTTTTAGTTTTGGAGGTTTCACTTTCAAAAGAACAAGTGGGTCATCCGTCAAGAAGGAAGAAGAAGTGCTTACGGGCAACCTCCAAACATTGAAAATAAGAGTACATGAGGGGTATGAAGAATTCACAATGGTTGGGCAGAGGGCAACAGCTATCCTGAGGAAAGCAACTAGGAGGCTGATTCAGTTGATAGTAAGCGGAAGAAACGAACAATCAATCGCTGAGGCAATAATTGTAGCGATGGTGTTCTCACAGGAGGATTGCATGATAAAGGCCGTCCGAGGCGATTTAAATTTCGTAAACAGAGCAAACCAAAGATTGAACCCCATGCATCAACTCCTGAGGCACTTCCAAAAGGACGCAAAAGTACTGTTCCAGAACTGGGGAATTGAGCCCATCGAAAATGTAATGGGGATGATTGGGATATTGCCCGACATGACTCCCAGCACAGAAATGTCATTAAGAGGAGTGAGGGTCAGTAAAACGGGAGTAGACGAATATTCTAGCACAGAAAGAGTGGTTGTGAGCATTGACCGTTTCCTAAGAGTTCGAGATCAGCAGGGGAATGTACTCTTATCCCCAGAAGAAGTTAGTGAAACACAGGGGACGGAAAAGCTAACGATAACATATTCATCATCCATGATGTGGGAGATTAATGGACCAGAATCAGTACTAGTTAACACATACCAATGGATCATTAGAAATTGGGAGACCGTGAAAATTCAATGGTCCCAAGATCCTACTATGTTGTATAATAAAATGGAATTTGAACCCTTTCAATCTTTGGTACCTAAAGCTGCTAGAGGCCAATACAGTGGGTTTGTGAGAACACTATTCCAGCAAATGCGTGATGTGCTGGGAACATTTGACACTGTCCAAATAATAAAGCTGCTACCATTTGCAGCAGCCCCACCAGAACAAAGTAGAATGCAATTTTCTTCTCTAACAGTGAATGTAAGAGGATCTGGACTGAGAATACTTGTGAGAGGCAACTCTCCTGTGTTCAACTATAACAAGGCAACCAAGAGGCTTAC
			CGTCCTCGGGAAGGATGCAGGTGCACTTACAGAAGACCCAGATGAGGGGACAGCAGGAGTGGAATCTGCAGTATTGAGGGGGTTTCTAATCTTGGGCAAAGAAGATAAGAGATATGGGCCAGCATTGAGCATCAACGAATTGAGCAATCTTGCAAAAGGAGAGAAAGCTAATGTGTTGATAGGGCAAGGAGACGTGGTGTTGGTAATGAAACGGAAACGGGACTCTAGCATACTTACTGACAGCCAGACAGCGACCAAA---------AGAATTCGGATGGCCATCAAT---TAG
		</sequence>
		<sequence>
			<taxon idref="1012518|avian_domesticbirds|NorthAfrica|20100615|H5N1"/>
			ATGGAGAGAATAAAAGAACTAAGAGATCTAATGTCGCAGTCTCGCACTCGCGAGATACTCACCAAAACCACTGTGGACCACATGGCCATAATCAAGAAATACACATCAGGAAGACAGGAGAAAAACCCATCACTTAGGATGAAATGGATGATGGCAATGAAATACCCAATCACAGCTGACAAGAGAATAATAGAGATGATTCCTGAAAGAAATGAACAAGGACAGACACTCTGGAGCAAGACAAATGATGCAGGATCGGACAGGGTGATGGTGTCTCCCCTAGCTGTAACTTGGTGGAATAGGAATGGGCCGACAACAAGTACAGTTCATTATCCAAAGGTTTACAAAACTTACTTTGAAAAGGTTGAAAGGTTAAAACATGGAACCTTTGGCCCTGTACACTTTAGAAACCAAGTCAAAATACGCCGAAGAGTCGACATAAATCCTGGTCATGCAGACCTCAGCGCCAAGGAGGCACAGGATGTAATTATGGAAGTTGTTTTCCCTAATGAAGTGGGAGCCAGAATACTAACATCAGAATCGCAATTAACGATAACCAAAGAGAAAAAAGAAGAACTCCAGAATTGCAAAATTGCCCCCTTAATGGTTGCATACATGTTGGAAAGGGAACTGGTCCGCAAAACCAGATTCCTACCGGTAGCAGGCGGAACAAGCAGTGTGTACATTGAGGTATTGCATTTGACTCAAGGAACCTGCTGGGAACAGATGTACACTCCAGGCGGAGAAGTAAGAAATGACGATGTTGACCAGAGTTTGATCATTGCTGCCAGAAACATTGTTAGAAGAGCAACGGTATCAGCAGATCCACTAGCATCTTTATTAGAAATGTGCCACAGCACACAGATTGGTGGAACAAGGATGGTGGATATCCTCAGGCAAAATCCAACAGAAGAACAAGCT---GTTGACATATGCAAAGCAGCAATGGGGCTGAGAATCAGTTCATCCTTCAGCTTTGGAGGATTCACATTTAAGAGAACAAGTGGATCATCAGTCAAAAAGGAGGAAGAAGTGCTTACAGGCAATCTCCAAACATTGAAGATAAGAGTACATGAGGGGTATGAGGAGTTCACAATGGTTGGGCAGAGGGCAACAGCTATCCTGAGGAAAGCTACTAGAAGGCTGATTCAGTTGATAGTAAGTGGAAGAAACGAACAATCAATCGCTGAGGCAATCATTGTAGCAATGGTGTTCTCACAGGAGGATTGCATGATAAAAGCAGTCCGAGGCGATTTGAATTTCGTAAACAGAGCAAACCAAAGACTAAACCCCATGCATCAACTCCTGAGACATTTTCAAAAGGACGCAAAAGTGTTGTTTCAGAATTGGGGAACTGAACCCATTGATAATGTGATGGGAATGATCGGAATATTACCAGACATGACTCCAAGCACAGAGATGTCAATGAGAGGAGTAAGAGTTAGTAAAATGGGAGTAGATGAATATTCCAGCACTGAGAGGGTAGTGGTGAGCATTGACCGTTTTTTGAGAGTCCGAGACCAAAGAGGAAACGTACTCTTATCTCCCGAAGAGGTCAGCGAAACCCAGGGAACAGAGAAGTTGACAATAACATATTCATCATCAATGATGTGGGAAATCAACGGCCCTGAGTCAGTACTTGTTAACACCTACCAATGGATCATCAGAAACTGGGAGGCTGTGAAAATTCAGTGGTCTCAAGACCCCACGATATTGTACAATAAGATGGAGTTTGAACCGTTCCAATCCTTGGTACCTAAAGCTGCCAGAGGTCAATACAGTGGATTTGTGAGAACATTATTCCAACAAATGCGTGACGTACTGGGGACGTTTGATACTGTCCAGATAATAAAGCTGCTACCATTTGCAGCAGCCCCACCGAAGCAGAGCAGAATGCAATTCTCTTCACTAACTGTGAATGTGAGGGGATCAGGAATGAGAATACTTGTAAGGGGCAATTCTCCAGTATTCAACTACAATAAGGCAACCAAAAGACTTAC
			AATTCTTGGAAAGGACGCAGGTGCATTAACAGAGGATCCAGATGAAGGGACAGCCGGAGTGGAATCTGCAGTACTAAGGGGATTCCTCATTCTAGGCAAGGAAGACAAAAGATATGGACCAGCATTGAGCATCAATGAACTGAGCAATCTTGCAAAAGGGGAGAAAGCTAATGTGCTAATTGGGCAAGGAGACGTGGTGTTGGTAATGAAACGGAAACGGGACTCTAGCATACTTACTGACAGCCAGACAGCGACCAAA---------AGAATTCGGATGGCCATCAAT---TAG
		</sequence>
		<sequence>
			<taxon idref="1024929|avian_waterfowl|EastAsia|20131214|H3N2"/>
			ATGGAGAGAATAAAAGAACTAATAGATCTAATGTCACAGTCCCGCACCCGCGAGATACTGACAAAGACCACTGTGGACCATATGGCCATAATCAAGAAATACACATCAGGAAGACAAGAAAAGAATCCTGCCCTCAGAATGAAATGGATGATGGCAATGAAATATCCAATCACAGCAGACAAAAGAATAATGGAGATGATCCCTGAAAGAAATGAACAGGGACAGACGCTTTGGAGCAAGACAAATGATGCTGGATCGGATAGGGTGATGGTGTCTCCCCTAGCTGTGACTTGGTGGAACAGGAACGGGCCGACAACAAGTACAGTCCATTATCCGAAGGTTTACAAAACATATTTTGAGAAGGTTGAAAGGTTGAAACATGGAACCTTTGGTCCCGTTCATTTCCGAAATCAAGTTAAGATACGCCGCCGAGTGGATATAAACCCTGGCCATGCAGACCTCAGTGCTAAAGAAGCACAAGATGTTATTATGGAGGTTGTTTTTCCTAATGAAGTGGGAGCTAGGATATTGACATCAGAGTCGCAATTGACAATAACAAAAGAGAAGAAAGAAGAGCTCCATGATTGTAAGATTGCTCCTTTAATGGTGGCATACATGCTGGAAAGAGAACTGGTCCGCAAAACTAGATTTCTACCGGTAGCAGGCGGAACAAGCAGTGTATACATTGAGGTATTGCATTTGACCCAAGGGACCTGTTGGGAACAAATGTACACTCCCGGTGGAGAAGTGAGAAATGATGATGTTGATCAGAGTTTGATCATCGCTGCCAGAAACATTGTCAGGAGAGCAACAGTATCAGCAGATCCACTGGCATCACTACTGGAGATGTGTCACAGCACACAGATTGGTGGAATAAGGATGGTAGACATTCTTAGGCAAAATCCCACCGAGGAACAAGCT---GTGGATATATGCAAAGCAGCAATGGGCCTGAGGATCAGTTCATCCTTTAGCTTTGGAGGCTTCACTTTCAAAAGGACAAGTGGGTCATCCATAAAGAAGGAAGAAGAAGTGCTTACAGGCAACCTCCAAACATTGAAAATAAGAGTGCATGAGGGGTATGAAGAATTCACAATGGTTGGGCGGAGAGCAACAGCTATTCTGAGAAAAGCAACCAGAAGGTTGATTCAATTGATAGTAAGTGGAAGGGACGAGCAATCAATCGCTGAAGCGATCATTGTAGCAATGGTGTTCTCACAGGAGGATTGCATGATAAAGGCAGTCCGAGGCGATCTGAATTTCGTAAATAGAGCAAACCAAAGATTGAACCCCATGCACCAACTGTTGAGGCATTTTCAGAAAGATGCAAAGGTGCTATTTCAGAATTGGGGACTTGAACCCATTGATAATGTCATGGGGATGATCGGGATACTACCTGACATGACTCCCAGCACAGAACTGTCATTGAGAGGAGTGCGAATTAGTAAAATGGGAGTGGATGAATATTCCAGCACTGAAAGAGTAGTTGTAAGCATTGACCGCTTTTTAAGGGTTCGAGATCAGCGGGGAAATGTACTCTTATCTCCCGAAGAGGTCAGCGAAACTCAGGGAACAGAGAAGTTGACAATAACATATTCATCATCAATGATGTGGGAAATCAACGGTCCTGAATCAGTGCTTGTCAACACCTATCAATGGATCATCAGAAATTGGGAAACTGTGAAGATTCAATGGTCTCAGGATCCCACGATGCTGTACAATAAGATGGAGTTCGAACCATTCCAATCCTTGGTACCTAAAGCTACCAGAGGTCAATACAGTGGATTTGTGAGAACATTATTTCAACAAATGCGTGATGTACTAGGGACATTTGATACAGCCCAGATAATAAAGCTGCTACCATTTGCAGCAGCACCACCTGAGCAGAGCAGAATGCAGTTTTCTTCTCTAACTGTGAATGTGAGGGGGTCAGGAATGAGAATACTCATAAGGGGCAATTCCCCTGTGTTCAACTACAATAAGGCGACCAAAAGGCTTAC
			TGTTCTTGGAAAGGACGCAGGTGCATTAACTGAGGATCCGGACGAGGGGGCAGCCGGAGTGGAATCTGCTGTGCTGAGGGGATTCCTAATTCTAGGCAAGGAGGACAAAAGATATGGACCAGCATTGAGCATCAATGAACTGAGCAATCTTGCAAAAGGGGAGAAAGCTAATGTGCTGATAGGGCAAGGAGACGTGGTGTTGGTAATGAAACGAAAACGGGACTCTAGCATACTTACTGACAGCCAGACAGCGACCAAA---------AGAATTCGAATGGCCATCAAT---TAG
		</sequence>
		<sequence>
			<taxon idref="1025585|others|EastAsia|20131220|H5N6"/>
			ATGGAGAGAATAAAAGAGCTAAGAGATCTAATGTCACAGTCTCGCACTCGCGAGATACTGACAAAAACCACTGTGGACCATATGGCCATAATCAAGAAATATACGTCAGGAAGACAGGAGAAGAACCCTGCACTTAGGATGAAATGGATGATGGCAATGAAGTATCCGATTACAGCGGACAAGAGAATAATAGATATGATTCCTGAAAGGAATGAACAAGGACAGACACTCTGGAGTAAGACAAATGATGCTGGGTCGGATAGGGTGATGGTGTCACCTCTGGCTGTGACGTGGTGGAATAGAAATGGACCAACAACAAGTACAGTCCATTATCCAAAGGTCTATAAAACCTACTTTGAAAAGGTTGAAAGGTTAAAGCATGGAACCTTCGGCCCTGTTCATTTTCGAAATCAGGTTAAGATACGCCGCAGAGTTGACATAAACCCGGGCCATGCGGACCTCAGTGCTAAAGAAGCACAAGACGTCATCATGGAGGTTGTTTTCCCAAATGAAGTTGGAGCTAGAATATTGACATCGGAGTCACAATTGACAATAACAAAGGAGAAGAAAGAAGAGCTTCAAGATTGTAAGATTGCTCCCTTAATGGTCGCATACATGTTGGAGAGGGAACTGGTCCGCAAAACCAGATTCCTACCTGTAGCAGGCGGTACAAGCAGTGTATACATTGAGGTACTGCATTTGACTCAAGGAACCTGCTGGGAACAAATGTATACGCCAGGAGGAGAAGTAAGAAATGACGACGTTGATCAGAGTTTGATCATTGCTGCTAGAAACATTGTTAGGAGAGCAACGGTGTCAGCGGATCCATTGGCATCACTGTTGGAGATGTGTCACAGTACACAAATTGGTGGAATAAGGATGGTGGACATCCTTAGGCAAAATCCAACTGAGGAACAAGCT---GTGGATATATGCAGAGCAGCAATGGGTCTGAGGATCAGCTCATCCTTTAGTTTTGGAGGTTTCACTTTCAAGAGAACAAGTGGGTCATCCGTCACGAAAGAAGAGGAAGTGCTAACAGGCAACCTTCAAACATTAAAAATAAAAGTACATGAGGGGTATGAAGAATTCACAATGGTCGGGCAGAGAGCAACAGCTATCCTGAGGAAGGCAACTAGGAGGCTGATTCAGTTGATAGTAAGCGGGAGGAACGAACAATCAATCGCTGAGGCAATCATTGTGGCGATGGTTTTCTCACAGGAGGATTGCATGATAAAGGCAGTCCGAGGCGATCTAAATTTCGTAAACAGAGCAAACCAAAGATTAAATCCCATGCATCAACTCCTGAGGCATTTTCAAAAGGACGCAAAGGTGCTATTTCAGAATTGGGGACTTGAACCCATTGACAATGTCATGGGGATGATAGGAATATTGCCTGATATGACACCCAGCACAGAGATGTCACTAAGAGGAGTGAGAGTCAGTAAAATGGGAGTGGATGAATATTCCAGTACTGAGAGGGTGGTCGTGAGTATTGATCGTTTCTTGAGGGTCCGAGACCAGAGAGGAAATGTACTCTTATCTCCCGAAGAGGTCAGCGAAACTCAGGGAACAGAGAAGTTGACAATAACATATTCATCATCAATGATGTGGGAAATCAACGGTCCTGAATCAGTGCTTGTCAACACCTATCAATGGATCATCAGAAATTGGGAAACTGTGAAGATTCAATGGTCTCAGGATCCCACGATGCTGTACAATAAGATGGAGTTCGAACCATTCCAATCCTTGGTACCTAAAGCTACCAGAGGTCAATACAGTGGATTTGTGAGAACATTATTTCAACAAATGCGTGATGTACTAGGGACATTTGATACAGCCCAGATAATAAAGCTGCTACCATTTGCAGCAGCACCACCTGAGCAGAGCAGAATGCAGTTTTCTTCTCTAACTGTGAATGTGAGGGGGTCAGGAATGAGAATACTCATAAGGGGCAATTCCCCTGTGTTCAACTACAATAAGGCGACCAAAAGGCTTAC
			TGTTCTTGGAAAGGACGCAGGTGCATTAACTGAGGATCCGGACGAGGGGGCAGCCGGAGTGGAATCTGCTGTGCTGAAGGGATTCCTAATTCTAGGCAAGGAGGACAAAAGATATGGACCAGCATTGAGCATCAATGAACTGAGCAATCTTGCAAAAGGGGAGAAAGCTAATGTGCTGATAGGGCAAGGAGACGTGGTGTTGGTAATGAAACGAAAACGGGACTCTAGCATACTTACTGACAGCCAGACAGCGACCAAA---------AGAATTCGAATGGCCATCAAT---TAG
		</sequence>
		<sequence>
			<taxon idref="1021617|avian_landbirds|NorthAmerica|19940222|H7N1"/>
			ATGGAGAGAATAAAAGAATTAAGAGATCTAATGTCGCAGTCCCGCACTCGCGAGATACTAACAAAAACCACTGTGGACCATATGGCCATAATCAAGAAATACACATCAGGAAGACAAGAGAAGAACCCTGCTCTCAGAATGAAATGGATGATGGCAATGAAATATCCAATCACAGCAGACAAGAGAATAATGGAGATGATTCCTGAAAGGAATGAACAAGGACAGACGCTTTGGAGCAAGACAAATGATGCTGGGTCGGACAGAGTGATGGTGTCTCCCCTAGCTGTAACTTGGTGGAACAGGAATGGGCCGACAACAAGTACAGTCCATTATCCAAAGGTTTACAAAACATACTTTGAGAAGGTTGAAAGGTTAAAACATGGAACCTTCGGTCCCGTTCATTTCCGAAACCAAGTTAAAATACGCCGCCGAGTGGATATAAACCCGGGCCATGCAGATCTCAGTGCTAAAGAAGCACAAGATGTTATCATGGAGGTCGTTTTCCCAAATGAAGTGGGAGCTAGAATATTGACATCAGAGTCGCAATTGACAATAACAAAAGAGAAGAAAGAAGAGCTCCAGGATTGTAAGATTGCTCCTCTAATGGTGGCATACATGCTGGAGAGAGAACTGGTCCGCAAAACCAGATTTCTACCGGTAGCAGGCGGAACAGGCAGTGTGTACATTGAGGTATTGCATTTGACTCAAGGGACCTGTTGGGAACAGATGTACACTCCCGGCGGAGAAGTGAGAAATGATGATGTTGACCAGAGTTTGATCATCGCTGCCAGAAACATTGTTAGGAGAGCAACAGTATCAGCGGATCCACTGGCATCACTATTGGAGATGTGTCACAGCACACAAATTGGTGGAATAAGGATGGTGGACATCCTTAGGCAAAATCCAACTGAGGAGCAAGCT---GTGGATATATGCAAAGCAGCAATGGGTTTGAGGATCAGTTCATCCTTTAGCTTTGGAGGCTTCACTTTCAAAAGAACAAGTGGATCATCCGTCAAGAAGGAAGAGGAAGTGCTTACAGGCAACCTCCAAACATTGAAAATAAGAGTACATGAGGGGTATGAGGAATTCACAATGGTTGGGCGGAGAGCAACAGCTATCCTGAGGAAAGCAACTAGAAGGCTGATTCAGTTGATAGTAAGTGGAAGAGATGAACAATCAATCGCTGAAGCGATCATTGTAGCAATGGTGTTCTCACAGGAGGATTGCATGATAAAGGCAGTCCGAGGCGATCTGAATTTCGTAAACAGAGCAAACCAAAGATTGAACCCCATGCATCAACTCCTGAGGCACTTCCAAAAAGATGCAAAAGTGCTGTTTCAGAACTGGGGAATTGAACCTATTGATAATGTCATGGGGATGATCGGAATATTACCTGACATGACTCCAAGCACAGAGATGTCACTGAGAGGAGTGAGAGTTAGTAAGATGGGAGTGGATGAATATTCCAGCACTGAGAGAGTGGTTGTGAGTATTGACCGTTTCTTGAGGGTTCGAGATCAGCGGGGGAACGTACTCTTATCTCCCGAAGAAGTTAGTGAAACACAGGGAACAGAGAAATTGACAATAACATATTCATCCTCAATGATGTGGGAAATCAACGGTCCTGAGTCAGTGCTTGTTAACACTTATCAATGGATCATCAGGAATTGGGAGACTGTAAAGATTCAATGGTCTCAAGATCCCACAATGTTGTACAATAAGATGGAGTTTGAACCGTTCCAATCCCTGGTGCCTAAAGCTGCCAGAGGTCAATACAGTGGGTTTGTGAGAACACTATTCCAACAAATGCGTGATGTACTGGGGACATTTGATACTGTCCAAATAATAAAGCTGCTACCATTTGCAGCAGCCCCACCGGAGCAGAGCAGAATGCAGTTTTCTTCTCTAACTGTGAATGTGAGAGGCTCAGGAATGAGAATACTCGTAAGGGGTAACTCCCCCGTGTTCAACTACAACAAGGCAACCAAAAGGCTTAC
			AGTCCTCGGAAAGGACGCAGGCGCATTAACAGAAGATCCAGACGAGGGAACAGCCGGGGTGGAGTCTGCGGTACTGAGGGGATTCCTAATTCTAGGCAAGGAGGACAAAAGATATGGACCAGCGTTGAGCATCAATGAACTGAGCAATCTTGCAAAAGGGGAGAAGGCTAATGTGCTGATAGGGCAAGGAGACGTGGTGTTGGTAATGAAACGGAAACGGGACTCTAGCATACTTACTGACAGCCAGACAGCGACCAAA---------AGAATTCGGATGGCCATCAAT---TAG
		</sequence>
		<sequence>
			<taxon idref="1004245|avian_waterfowl|EastAsia|19970615|H5N1"/>
			ATGGAGAGAATAAAAGAATTAAGAGATCTAATGTCGCAGTCCCGCACTCGCGAGATACTAACAAAAACCACTGTGGACCATATGGCCATAATCAAGAAATGCACATCAGGAAGACAAGAGAAGAACCCTGCTCTCAGAATGAAATGGATGATGGCAATGAAATATCCAATCACAGCAGACAAGAGAATAATGGAGATGATTCCTGAAAGGAATGAACAAGGACAAACGCTTTGGAGCAAGACAAATGACGCTGGGTCGGACAGAGTGATGGTGTCTCCCCTAGCTGTAACTTGGTGGAACAGGAATGGGCCGACAACAAGTACAGTCCATTATCCAAAGGTTTACAAAACATACTTTGAGAAGGTTGAAAGGTTAAAACATGGAACCTTCGGTCCCGTTCATTTCCGAAACCAAGTTAAAATACGTCGCCGGGCGGATATAAACCCGGGCCATGCAGATCCCAGTGCTAAAGAAGCACAAGATGTTATCATGGAGGTCGTTTTCCCAAATGAAGTGGGAGCTAGAATATTGACATCAGAGTCGCAATTGACAATAACAAAAGAGAAGAAAGAAGAGCTCCAGGATTGTAAAATTGCTCCTTTAATGGTGGCATACATGTTGGAAAGAGAACTGGTCCGCAAAACCAGATTTCTACCGGTAGCAGGCGGAACAAGCAGTGTGTACATTGAGGTATTGCATTTGACTCAAGGGACCTGTTGGGAACAGATGTACACTCCCGGCGGAGAAGTGAGAAATGATGATGTTGACCAGAGTTTGATCATCGCTGCCAGAAACATTGTTAGGAGAGCAACAGTGTCAGCGGATCCACAGGCATCACTACTGGAGATGTGTCACAGCACACAAATTGGGGGAATAAGGATGGTGGACATCCTTAGGCAAAACCCAACTGAGGAGCAAGCT---GTGGATATATGCAAAGCAGCAATGGGTTTGAGGATCAGTTCATCCTTTAGCTTTGGAGGTTTCACTTTCAAAAGAACAAGTGGATCATCCGTCAAGAAGGAAGAGGAAGTGCTTACAGGCAACCTCCAAACATTGAAAATAAGAGTACATGAGGGGTATGAAGAATTCACAATGGTTGGGCGGAGAGCAACAGCTATCCTGAGGAAAGCAACTAGAAGGCTGATTCAGTTGATAGTAAGTGGAAGAGATGAACAATCAATCGCTGAAGCGATCATTGTAGCAATGGTGTTCTCACAGGAGGATTGCATGATAAAGGCAGTCCGAGGCGATCTGAATTTCGTGAACAGAGCAAACCAAAGATTGAACCCCATGCATCAACTCCTGAGGCACTTCCAAAAAGATGCAAAAGTGCTGTTTCAGAACTGGGGAATTGAACCTATTGACAATGTCATGGGGATGATCGGAATATTACCTGACATGACTCCAAGCGCAGAGATGTCACTGAGAGGAGTGAGAGTTAGTAAGATGGGAGTAGATGAATATTCCAGCACGGAGAGAGTGGTGGTGAGTATTGACCGTTTCTTGAGGGTCCGAGATCAGCAGGGGAACGTACTCTTATCTCCTGAAGAGGTTAGTGAGACACAGGGAACAGAGAAGTTGACAATAACATATTCATCCTCAATGATGTGGGAAATCAACGGTCCTGAGTCAGTGCTTGTTAACACTTATCAATGGATCATCAGGAATTGGGAGACTGTAAAGATTCAATGGTCTCAAGATCCCACAATGCTGTACAATAAGATGGAGTTTGAATCGTTCCAATCCTTGGTGCCTAAAGCTGCCAGAGGTCAATACAGTGGGTTTGTGAGAACACTATTCCAACAAATGCGTGATGTACTGGGGACATTTGATACTGTCCAAATAATAAAGCTGCTACCATTTGCAGCAGCCCCACCGGAGCAGAGCAGAATGCAGTTTTCTTCTCTAACTGTGAATGTGAGAGGCTCAGGAATGAGAATACTCGTGAGGGGTAACTCCCCCGTGTTCAACTACAACAAGGCAACCAAAAGGCTTAC
			AGTCCTCGGAAAGGACGCAGGTGCATTAACAGAAGATCCAGACGAGGGAACAGCCGGGGTGGAATCTGCAGTATTGAGGGGATTCCTAATTCTAGGCAGAGAGGACAAAAGATATGGACCAGCATTGAGCATCAATGAACTGAGCAATCTTGCAAAAGGGGAGAAGGCTAATGTGCTGATAGGGCAAGGAGACGTGGTGTTGGTAATGAAACGGAAACGGGACTCTAGCATACTTACTGACAGTCAGACAGCGACCAAA---------AGAATTCGGATGGCCATCAAT---TAG
		</sequence>
		<sequence>
			<taxon idref="15617|avian_waterfowl|EastAsia|19960615|H5N1"/>
			ATGGAAAGAATAAAAGAACTAAGAGATCTAATGTCGCAGTCCCGCACTCGCGAGATACTAACAAAAACCACTGTGGATCATATGGCCATAATCAAGAAATACACATCAGGAAGACAAGAGAAGAACCCTGCTCTCAGAATGAAATGGATGATGGCAATGAAATATCCAATCACAGCAGACAAGAGAATAATGGAGATGATTCCTGAAAGGAATGAGCAAGGACAAACGCTTTGGAGCAAGACAAATGATGCTGGGTCGGACAGAGTGATGGTGTCTCCCCTAGCTGTAACTTGGTGGAACAGGAATGGGCCGACAACAAGTACAGTCCATTATCCAAAGGTTTACAAAACATACTTTGAGAAGGTTGAAAGGTTAAAACATGGAACCTTCGGTCCCGTTCATTTCCGAAACCAAGTTAAAATACGTCGCCGGGTGGATATAAACCCGGGCCATGCAGATCTCAGTGCTAAAGAAGCACAAGATGTTATCATGGAGGTCGTTTTCCCAAATGAAGTGGGAGCTAGAATATTGACATCAGAGTCGCAATTGACAATAACAAAAGAGAAGAAAGAAGAGCTCCAGGATTGTAAAATTGCTCCTTTAATGGTGGCATACATGTTGGAAAGAGAACTGGTCCGCAAAACCAGATTTCTACCGGTAGCAGGCGGAACAAGCAGTGTGTACATTGAGGTATTGCATTTGACTCAAGGGACCTGTTGGGAACAGATGTACACTCCCGGCGGAGAAGTAAGAAATGATGATGTTGACCAGAGTTTGATCATCGCTGCCAGAAACATTGTTAGGAGAGCAACAGTATCAGCGGACCCACTGGCATCACTCTTGGAGATGTGTCACAGCACACAAATTGGGGGAATAAGGATGGTGGACATCCTTAGGCAAAACCCAACTGAGGAGCAAGCT---GTGGATATATGCAAAGCAGCAATGGGTTTGAGGATCAGTTCATCCTTTAGCTTTGGAGGCTTCACTTTCAAAAGAACAAATGGATCATCCGTCAAGAAGGAAGAGGAAGTGCTTACAGGCAACCTCCAAACATTGAAAATAAAAGTACATGAGGGGTATGAAGAATTCACAATGGTTGGGCGGAGAGCAACAGCTATCCTGAGGAAAGCAACTAGAAGGCTGATTCAGTTGATAGTAAGTGGAAGAGATGAACAATCAATCGCTGAAGCGATCATTGTAGCAATGGTGTTCTCACAGGAGGATTGCATGATAAAGGCAGTCCGAGGCGATCTGAATTTCGTGAACAGAGCAAACCAAAGATTGAACCCCATGCATCAACTCCTGAGGCACTTCCAAAAAGATGCAAAAGTGCTGTTTCAGAACTGGGGAATTGAACCTATTGACAATGTCATGGGGATGATCGGAATATTACCTGACATGACTCCAAGCGCAGAGATGTCACTGAGAGGAGTGAGAGTTAGTAAGATGGGAGTAGATGAATATTCCAGCACGGAGAGAGTGGTGGTGAGTATTGACCGTTTCTTGAGGGTCCGAGATCAGCAGGGGAACGTACTCTTATCTCCTGAAGAGGTTAGTGAAACACAGGGAACAGAGAAGTTGACAATAACATATTCATCCTCAATGATGTGGGAAATCAACGGTCCTGAGTCAGTGCTTGTTAACACTTATCAATGGATCATCAGGAATTGGGAGACTGTAAAGATTCAATGGTCTCAAGATCCCACAATGCTGTACAATAAGATGGAGTTTGAATCGTTCCAATCCTTGGTGCCAAAGGCTGCCAGAAGCCAATATAGTGGATTTGTGAGAACACTATTCCAACAGATGCGTGATGTTTTGGGGACATTTGATACTGTCCAAATAATCAAGCTGCTACCATTTGCAGCAGCCCCACCGGAGCCGAGCAGAATGCAGTTTTCTTCTCTAACTGTGAATGTGAGAGGCTCAGGAATGAGAATACTCGTGAGGGGTAACTCCCCCGTGTTCAACTACAACAAGGCAACCAAAAGGCTTAC
			AGTCCTCGGAAAGGACGCAGGTGCATTAACAGAAGATCCAGACGAGGGAACAGCCGGGGTGGAATCTGCAGTATTGAGGGGATTCCTAATTCTAGGCAGAGAGGACAAAAGATATGGACCCGCATTGAGCATCAATGAACTGAGCAATCTTGCAAAAGGGGAGAAGGCTAATGTATTGATAATGCAAGGAGACGTGGTGTTGGTAATGAAACGGAAACGGGACTTTAGCATACTTACTGACAGCCAGACAGCGACCAAA---------AGAATTCGGATGGCCATCAAT---TAG
		</sequence>
		<sequence>
			<taxon idref="1001692|avian_domesticbirds|EastAsia|20050615|H9N2"/>
			ATGGAGAGAATAAAAGAATTAAGAGACCTAATGTCGCAGTCCCGCACTCGCGAGATACTAACGAGAACCACTGTGGACCATATGGCCATAATCAAGAAGTACACATCAGGAAGACAAGAGAAGAACCCTGCACTCAGAATGAAATGGATGATGGCAATGAAATATCCAATCACAGCAGACAAGAGAATAATGGAGATGATCCCTGAACGGAATGAACAGGGACAAACGCTTTGGAGCAAGGCAAATGATGCTGGATCGGACAGGGTGATGGTGTCTCCCCTAGCTGTGACTTGGTGGAACAGGAATGGACCGACAACAAGTACAGTCCATTATCCAAAGGTTTACAAAACATACTTTGAGAAGGTTGAAAGGTTAAAACATGGAACCTTTGGTCCCGTTCATTTCCGAAACCAAGTTAAGATACGCCGCCGAGTGGATATAACCCCGGGCCATGCAGATCTCAGTGCCAAAGAAGCACAAGATGTTATCATGGAGGTCGTTTTCCCAAATGAAGTGGGAGCTAGAATATTGACATCAGAATCGCAATTGACAATAACAAAAGAGAAGAAAGAAGAGCTCCAGGATTGTAAGATTGCCCCTTTAATGGTGGCATACATGTTGGAAAGAGAACTGGTCCGAAAAACCAGATTCCTACCGGTAGCAGGTGGAACAAGCAGTGTTTACATTGAAGTCTTGCATTTGACTCAAGGGACCTGCTGGGAGCAGATGTACACTCCAGGCGGAGAAGTGAGAAACGATGATGTTGACCAGAGTTTGATCATTGCTGCTAGGAATATTGTTAGGAGAGCAACGGTGTCAGCAGATCCTTTGGCATCATTATTAGAGATGTGTCACAGCACACAAATTGGTGGAATAAGGATGGTGGACATCCTTAGACAAAATCCAACTGAGGAACAAGCT---GTGGATATATGCAAAGCAGCAATGGGCTTGAGGATCAGTTCATCTTTTAGCTTTGGAGGCTTCACTTTCAAAAGAACAAGTGGTTCATCTGCTAAGAAGGAAGAGGAAGTGCTTACGGGCAACCTCCAAACACTGAAAATAAGAGTACATGAGGGGTACGAGGAATTCACAATGGTTGGGCGGAAAGCAACAGCTATCCTGAGGAAAGCAACCAGAAGGCTGATCCAGCTGATAGTAAGTGGAAGAGATGAACAATCAATCACTGAAGCGATCATTGTAGCAATGGTTTTCTCACAAGAAGATTGCATGATAAAAGCAGTCAGAGGTGATCTGAATTTCGTAAATAGAGCGAATCAAAGATTAAACCCCATGCATCAACTCCTTAGGCATTTCCAAAAAGATGCAAGGGTGCTATTTCAGAACTGGGGAATTGAACCTATTGACAATGTCATGGGGATGATCGGGATACTACCTGACATGACTCCAAGCACAGAGATGTCACTGAGAGGGGTGAGAGTTAGTAAGATGGGAGTGGATGAATATTCCAGCACTGAGAGAGTAGTTGTGAGTATTGACCGTTTCTTGAGGGTCCGAGATCAGCGAGGGAATGTACTCTTATCCCCTGAAGAGGTTAGTGAAACACAGGGAACAGAGAAGTTAACAATAACATATTCTTCCTCAATGATGTGGGAAATCAACGGCCCTGAGTCAGTGCTTGTTAATACTTATCAGTGGATCATCAGGAATTGGGAGGCTGTAAAGATTCAATGGTCTCAAGATCCCACGATACTATACAATAAGATGGAATTTGAACCATTCCAATCCTTGGTGCCCAAAGCCGCCAGATGCCAGTACAGTGGGTTTGTGAGAACACTTTTCCAACAGATGCGTGATGTTCTGGGAACGTTTGATACTGTTCAAATAATAAAGCTGCTACCATTTGCAGCAGCCCCACCGGAACAAAGCAGAATGCAGTTTTCTTCTCTAACTGTGAATGTGAGAGGTTCAGGAATGAGAATACTCGTGAGGGGTAACTCCCCCGTATTCAACTACAACAAGGCAACTAAAAGGCTTAC
			AGTCCTCGGAAAGGACGCAGGTGCATTAACAGAAGATCCAGACGAGGGAACAGCCGGGGTTGAATCTGCGGTACTGAGGGGATTCCTAATTCTAGGCAAGGAAGACAAAAGATATGGACCAGCATTGAGCATCAATGAACTGAGCAATCTTGCAAAAGGGGAGAAGGCTAATGTGCTAATAGGGCAAGGGGACGTGGTGTTGGTAATGAAACGGAAACGGGACTCTAGCATACTTACTGACAGCCAGACAGCGACCAAA---------AGAATTCGGATGGCCATCAAT---TAG
		</sequence>
		<sequence>
			<taxon idref="1000516|human|EastAsia|20060615|H5N1"/>
			ATGGAGAGAATAAAAGAACTAAGAGATCTAATGTCACAGTCCCGCACCCGCGAGATACTGACAAAAACCACTGTGGACCATATGGCCATAATCAAGAAATACACATCAGGAAGACAAGAAAAGAACCCTGCCCTCAGAATGAAATGGATGATGGCAATGAAATATCCAATCACAGCAGACAAGAGAATAATGGAGATGATCCCTGAACGGAATGAACAGGGACAAACGCTTTGGAGCAAGGCAAATGATGCTGGATCGGACAGGGTGATGGTGTCTCCCCTAGCTGTGACTTGGTGGAACAGGAATGGACCGACAACAAGTACAGTCCATTATCCAAAGGTTTACAAAACATACTTTGAGAAGGTTGAAAGGTTAAAACATGGAACCTTTGGTCCCGTTCATTTCCGAAACCAAGTTAAGATACGCCGCCGAGTGGATATAAACCCGGGCCATGCCGATCTCAGTGCTAAAGAAGCACAAGATGTTATCATGGAGGTTGTTTTCCCAAATGAAGTGGGAGCTAGAATATTGACATCAGAGTCGCAATTGACAATAACAAAAGAGAAGAAGGAGGAGCTCCAGGACTGTAAGATTGCTCCTTTAATGGTGGCATACATGCTGGAAAGAGAACTGGTCCGCAAAACCAGATTTCTACCGGTAGCAGGCGGAACAAGCAGTGTATACATTGAGGTATTACATTTGACTCAAGGGACCTGTTGGGAACAGATGTACACTCCTGGTGGAGAAGTGAGAAATGATGATGTTGACCAGAGTTTGATCATCGCTGCCAGAAACATTGTTAGGAGAGCAACAGTATCGGCGGACCCACTGGCATCACTACTGGAGATGTGTCACAGCACACAAATTGGTGGAATAAGGATGGTAGACATTCTTAGGCAAAATCCCACTGAGGAACAAGCT---GTGGATATATGCAAAGCAGCAATGGGCTTAAGGATCAGTTCATCTTTTAGCTTTGGAGGCTTCACTTTCAAAAGGACAAGTGGGTCATCCGTAAAGAAAGAAGAAGAAATGCTTACAGGCAACCTCCAAACATTGAAAATAAAAGTGCATGAGGGATATGAAGAATTCACAATGGTTGGGCGGAGAGCAACAGCTATCCTGAGGAAAGCAACTAGGAGGCTGATTCAATTGATAGTAAGTGGAAGAGATGAGCAATCAATCGCTGAAGCGATCATTGTAGCAATGGTGTTCTCACAGGAGGATTGCATGATAAAGGCAGTCCGAGGCGATCTGAATTTCGCAAACAGAGCAAACCAAAGATTGAACCCCATGCATCAGCTATTGAGGCACTTCCAAAAAGATGCAAAAGTGCTGTTTCAGAACTGGGGAATTGAACCTATTGACAATGTCATGGGGATGATCGGGATACTACCTGACATGACTCCAAGCACAGAGATGTCACTGAGAGGGGTGAGAGTTAGTAAGATGGGAGTGGATGAATACTCCAGCACTGAGAGAGTAGTTGTGAGTATTGACCGTTTCTTGAGGGTCCGAGATCAGCGAGGGAATGTACTCTTATCCCCTGAAGAGGTTAGTGAAACACAGGGAACGGAGAAGTTAACAATAACATATTCATCCTCAATGATGTGGGAAATCAACGGCCCTGAGTCAGTGCTTGTTAATACTTATCAGTGGATCATCAGGAATTGGGAGGCTGTAAAGATTCAATGGTCTCAAGATCCCACAATGCTATACAATAAGATGGAATTTGAACCATTCCAATCCTTAGTGCCCAGGGCCGCCAGAGGCCAATACAGTGGGTTTGTGAGAACACTTTTCCAACAGATGCGTGATGTTCTGGGGACGTTTGATACTGTTCAAATAATAAAGCTGCTACCATTTGCAGCAGCCCCCCCGGAACAAAGCAGAATGCAGTTTTCTTCTCTAACTGTGAATGTGAGAGGTTCAGGAATGAGAATACTCGTGAGGGGCAACTCCCCCGTGTTCAACTACAACAAGGCAACTAAAAGGCTTAC
			AGTCCTCGGAAAGGACGCAGGTGCATTAACAGAAGATCCAGACGAGGGAACAGCCGGGGTTGAATCTGCGGTACTGAGGGGATTCCTAATTCTAGGCAAGGAAGACAAAAGATATGGACCAGCATTGAGCATCAATGAACTGAGCAATCTTGCAAAAGGGGAGAAGGCTAATGTGCTAATAGGGCAAGGGGACGTGGTGTTGGTAATGAAACGGAAACGGGACTCCAGCATACTTACTGACAGCCAGACAGCGACCAAA---------AGAATTCGGATGGCCATCAAT---TAG
		</sequence>
		<sequence>
			<taxon idref="1011423|avian_waterfowl|EastAsia|20110115|H1N2"/>
			ATGGAGAGAATAAAAGAACTAAGAGATCTGATGTCACAGTCCCGCACTCGCGAGATACTGACAAAAACCACTGTGGACCATATGGCCATAATCAAGAAATACACATCAGGAAGACAAGAAAAGAACCCTGCCCTCAGAATGAAGTGGATGATGGCAATGAAATACCCAATCACAGCAGACAAGAGAATAATGGAGATGATCCCTGAACGAAATGAACAGGGGCAGACGCTTTGGAGCAAGACAACTGATGCTGGATCAGACAGGGTAATGGTGTCTCCCCTAGCTGTAACTTGGTGGAACAGGAATGGACCGACAACAAGCACAGTCCATTATCCGAAGGTTTACAAAACATATTTTGAGAAGGTTGAAAGGTTGAAACATGGAACCTTTGGTCCCGTTCATTTCCGGAATCAAGTTAAGATACGCCGCCGAGTGGATATAAACCCGGGCCATGCAGACCTCAGTGCTAAAGAGGCACAAGATGTTATCATGGAGGTTGTTTTCCCAAATGAAGTGGGAGCTAGAATATTGACATCAGAGTCGCAATTGACAATAACAAAAGAGAAGAATGAAGAGCTCCAGGATTGTAAAATTGCTCCTTTAATGGTGGCATACATGCTGGAAAGAGAACTGGTCCGCAAAACTAGATTTCTACCGGTAGCAGGCGGAACAAGCAGTGTATACATTGAGGTATTGCATTTGACTCAAGGGACCTGTTGGGAACACATGTACACTCCTGGTGGAGAAGTGAGAAATGATGATGTTGATCAGAGTTTGATCATCGCTGCTAGAAACATTGTTAGGAGAGCAACAGTTTCGGCGGACCCACTGTCATCACTACTGGAGATGTGTCACAGCACACAAATTGGTGGAATAAGGATGGTAGACATTCTTAGACAAAATCCCACCGAGGAACAAGCT---GTGGATATATGCAAAGCAGCAATGGGATTGAGGATCAGTTCATCCTTTACCTTCGGAGGCTTCACTTTCAAAAGGACAAGGGGATCATCCGTAAAGAAGGAAGAAGAAGTGCTTACAGGCAATCTCCAAACATTGAAAATAAGAGTTCATGAGGGATATGAAGAATTCACAATGGTTGGGCGGAGAGCAACAGCTATCCTGAGGAAAGCAACTAGGAGGCTGATTCAATTGATAGTAAGTGGAAGAGATGAGCAATCAATCGCTGAAGCGATCATTGTAGCAATGGTGTTCTCACAGGAGGATTGCATGATAAAGGCAGTCCGAGGCGATCTGAATTTCGTAAACAGAGCAAACCAAAGATTGAACCCCATGCATCAGCTGTTGAGGCATTTTCAGAAAGATGCAAAAGTGCTGTTTCAGAACTGGGGAGTTGAACCCATTGACAATGTCATGGGGATGATCGGGATATTACCTGACATGACTCCAAGCACTGAGATGTCACTGAGAGGAGTGAGGGTTAGTAAGATGGGAGTAGATGAATATTCCAGCACTGAGAGAGTGGTTGTGAGCATTGACCGTTTCTTGAGAGTCCGAGATCAGCGAGGAAACATACTCTTATCTCCTGAAGAGGTTAGTGAAACACAGGGGACAGAGAAGTTAACAATAACATATTCATCCTCCATGATGTGGGAAATCAACGGCCCTGAATCAGTGCTTGTCAACACTTACCAGTGGATCATCAGGAATTGGGAGACTGTAAAGATTCAATGGTCTCAAGACCCTACAATGCTGTACAATAAGATGGAATTTGAACCATTCCAATCCTTGGTACCCAAAGCCGCCAGAGGCCAATACAGCGGATTTGTGAGAACACTTTTCCAACAGATGCGTGATGTCCTGGGAACGTTTGATGCTGTTCAAATAATAAAGCTGATACCATTTGCAGCAGCCCCACCGGAGCAAAGCAGAATGCAGTTTTTTTCTCTAACTGTGAACGTGAGAGGTTCAGGAATGAGAATACTCGTGAGGGGTAACTGCCCAGTGTTCAACTACAACAAGGCAACTAAAAGGCTTAC
			AGTCCTCGGAAAGGACGCAGGTGCATTAACAGAAGACCCAGACGAGGGAACAGCAGGAGTGGAATCAGCAGTACTGAGGGGATTTCTAATTCTAGGCAAGGAGGTCAAAAGATATGGACCAGCATTGAGCATCAATGAATTGAGCAATCTTGCAAAAGGGGAAAAGGGTAATGTGCTGATAGGGCAAGGAGACGTGGTGTTGGTAATGAAACGGAAACGGGACTCTAGCATACTTACTGACAGCCAGACAGCGACCAAA---------AGAATTCGGATGGCCATCAAT---TAG
		</sequence>
		<sequence>
			<taxon idref="1011539|avian_waterfowl|EastAsia|20110215|H5N1"/>
			ATGGAGAGAATAAAAGAACTAAGAGATCTGATGTCACAGTCCCGCACTCGCGAGATACTGACAAAAACCACTGTGGACCATATGGCCATAATCAAGAAATACACATCAGGAAGACAAGAAAAGAACCCTGCCCTCAGAATGAAGTGGATGATGGCAATGAAATACCCAATCACAGCAGACAAGAGAATAATGGAGATGATCCCTGAACGAAATGAACAGGGGCAGACGCTTTGGAGCAAGACAACTGATGCTGGATCAGACAGGGTAATGGTGTCTCCCCTAGCTGTAACTTGGTGGAACAGGAATGGACCGACAACAAGCACAGTCCATTATCCGAAGGTTTACAAAACATATTTTGAGAAGGTTGAAAGGTTGAAACATGGAACCTTTGGTCCCGTTCATTTCCGGAATCAAGTTAAGATACGCCGCCGAGTGGATATAAACCCGGGCCATGCAGACCTCAGTGCTAAAGAGGCACAAGATGTTATCATGGAGGTTGTTTTCCCAAATGAAGTGGGAGCTAGAATATTGACATCAGAGTCGCAATTGACAATAACAAAAGAGAAGAAGGAAGAGCTCCAGGATTGTAAAATTGCTCCTTTAATGGTGGCATACATGCTGGAAAGAGAACTGGTCCGCAAAACTAGATTTCTACCGGTAGCAGGCGGAACAAGCAGTGTATACATTGAGGTATTGCATTTGACTCAAGGGACCTGTTGGGAACAAATGTACACTCCTGGTGGAGAAGTGAGAAATGATGATGTTGATCAGAGTTTGATCATCGCTGCTAGAAACATTGTTAGGAGAGCAACAGTATCGGCGGACCCACTGGCATCACTACTGGAGATGTGTCACAGCACACAAATTGGTGGAGTAAGGATGGTAGACATTCTTAGACAAAATCCCACCGAGGAACAAGCT---GTGGATATATGCAAAGCAGCAATGGGATTGAGGATCAGTTCATCCTTTAGCTTCGGAGGCTTCACTTTCAAAAGGACAAGTGGATCATCCGTAAAGAAGGAAGAAGAAGTGCTTACAGGCAATCTCCAAACATTGAAAATAAGAGTTCATGAGGGATATGAAGAATTCACAATGGTTGGGCGGAGAGCAACAGCTATTTTGAGAAAAGCAACTAGAAGGCTGATTCAGTTGATAGTGAGTGGGAGAGATGAGCAATCAATCGCTGAAGCAATCATTGTAGCAATGGTGTTCTCACAGGAGGATTGCATGATAAAGGCAGTCCGAGGCGATCTGAATTTCGTAAACAGAGCAAACCAAAGATTGAACCCCATGCATCAACTGTTGAGGCACTTCCAAAAAGATGCAAAAGTGTTGTTTCAGAACTGGGGAGTTGAAACCATTGACAATGTCATGGGGATGATCGGGATATTACCTGACATGACCCCAAGCACGGAGATGTCACTGAGAGGAGTGAGGGTTAGTAAGATGGGAGTGGATGAATATTCCAGCACTGAGAGAGTAGTTGTGAGCATTGACCGTTTTTTGAGAGTCCGAGATCAGCGAGGGAACATACTCCTGTCTCCTGAAGAGGTCAGTGAAACACAGGGAACAGAGAAATTAACAATAACATATTCATCCTCCATGATGTGGGAAATCAACGGCCCTGAGTCAGTGCTTGTCAATACTTATCAGTGGATCATCAGGAATTGGGAGACTGTAAAGATTCAATGGTCCCAAGACCCCACAATGCTGTACAACAAGATGGAATTTGAACCATTCCAATCCTTGGTGCCCAAAGCCGCCAGAGGCCAATACAGCGGATTTGTTAGAACACTTTTCCAACAGATGCGTGATGTCCTGGGAACGTTTGATACTGTTCAAATAATAAAGCTGCTACCATTTGCAGCAGCCCCACCGGAGCAAAGCAGAATGCAGTTTTCTTCTCTAACTGTGAACGTGAGAGGTTCAGGAATGAGAATACTCGTGAGGGGTAACTCCCCTGTGTTCAACTACAACAAGGCAACTAAAAGGCTTAC
			AGTCCTCGGAAAGGACGCAGGTGCATTAACAGAAGACCCAGACGAGGGAACAGCAGGAGTTGAATCTGCAGTACTGAGGGGATTTCTAATTCTAGGCAAGGAGGACAAAAGATATGGACCAGCATTGAGCATCAATGAATTGAGCAATCTTGCAAAAGGGGAAAAGGCTAATGTGCTGATAGGGCAAGGAGACGTGGTGTTGGTAATGAAACGGAAACGGGACTCTAGCATACTTACTGACAGCCAGACAGCGACCAAA---------AGAATTCGGATGGCCATCAAT---TAG
		</sequence>
		<sequence>
			<taxon idref="1026270|avian_waterfowl|EastAsia|20130426|H3N2"/>
			ATGGAGAGAATAAAAGAACTAAGAGATCTAATGTCACAGTCCCGCACTCGCGAGATACTGACAAAGACCACTGTGGACCATATGGCCATAATCAAGAAATACACATCAGGAAGGCAAGAAAAGAATCCTGCCCTCACAATGAAGTGGATGATGGCAATGAAATATCCAATCACAGCAGACAAAAGAATAATGGAGATGATCCCTGAACGAAATGAACAGGGACAGACGCTTTGGAGCAAGACTAATGATGCTGGATCGGACAGGGTGATGGTGTCTCCCCTAGCTGTAACTTGGTGGAACAGAAATGGACCGACAACAAATACAGTCCATTATCCGAAGGTTTACAAAACATATTTTGAGAAGGTTGAAAGGTTGAAACATGGAACTTTTGGTCCCGTTCATTTCCGGAATCAAGTTAAGATACGCCGCCGAGTGGATATAAACCCGGGCCATGCAGACCTCAGTGCTAAAGAAGCACAAGATGTTATCATGGAGGTTGTTTTTCCAAATGAAGTGGGAGCTAGGATATTGACATCAGAATCGCAATTGACAATAACAAAAGAGAAGAAAGAAGAGCTCCATGACTGTAAGATTGCTCCTTTAATGGTGGCATACATGCTGGAAAGAGAACTGGTCCGCAAAACTAGGTTTCTACCGGTAGCAGGCGGAACAAGCAGTGTATACATTGAGGTGTTGCACTTGACTCAAGGGACCTGTTGGGAACAAATGTACACTCCTGGTGGGGAAGTGAAAAATGATGATGTTGATCAGAGCTTGATCATTGCTGCCAGAAACATTGTTAGGAGAGCAACAGTATCGACAGACCCACTGGCATCACTACTGGAGATGTGTCACAGCACACAGATTGGTGGAATAAGGATGGTAGACATTCTTAGGCAAAATCCCACAGAGGAACAAGCT---GTGGATATATGCAAAGCAGCAATGGGCTTGAGGATCAGTTCATCCTTTAGCTTTGGAGGCTTCACTTTCAAAAGGACAAGTGGATCATCCGTAAAGAAGGAAGAAGAAGTGCTTACAGGCAACCTCCAAACATTGAAAATAAGAGTGCATGAGGGGTATGAAGAGTTCACAATGGTTGGGCGGAGAGCAACAGCTATTCTGAGAAAAGCAACTAGAAGGTTGGTTCAATTGATAGTAAGTGGAAGGAATGAACAATCAATCGCTGAAGCGATCATTGTGGCAATGGTGTTCTCACAGGAGGATTGCATGATAAAGGCAGTCCGAGGCGATCTGAATTTCGTAAATAGAGCAAATCAAAGATTGAACCCCATGCACCAACTGTTGAGGCATTTTCAGAAAGATGCAAAAGTGCTGTTTCAGAACTGGGGGGTTGAACCCATTGACAATGTCATGGGGATGATCGGGATATTACCTGACATGACTCCAAGCACTGAGATGTCACTGAGAGGAGTGAGGGTTAGTAAGATGGGAGTGGATGAATATTCCAGCACTGAGAGAGTGGTTGTGAGCATTGACCGTTTCTTGAGAGTCCGAGATCAGCGAGGAAACATACTCTTATCTCCTGAAGAGGTTAGTGAAACACAGGGGACAGAGAAGTTAACAATAACATATTCATCCTCCATGATGTGGGAAATCAATGGCCCTGAATCAGTGCTTGTCAACACTTACCAGTGGATCATCAGGAATTGGGAGACTGTAAAGATTCAATGGTCTCAAGACCCTACAATGCTGTACAATAAGATGGAATTTGAACCATTCCAATCCCTGGTACCCAAAGCCGCCAGAGGCCAATACAGCGGATTTGTGAGAACACTATTCCAACAGATGCGTGATGTCCTGGGAACGTTTGATACTGTTCAAATAATAAAGCTGCTACCATTTGCAGCAGCCCCACCGGAGCAAAGCAGAATGCAGTTTTCTTCTCTAACTGTGAACGTGAGAGGTTCAGGAATGAGAATACTCGTGAGAGGTAACTCCCCCGTGTTCAACTACAACAAGGCAACCAAAAGGCTTAC
			AGTCCTCGGAAAGGACGCTGGTGCATTAACAGAAGATCCAGACGAGGGGACAGCCGGAGTTGAATCTGCAGTACTAAGGGGATTTCTAATTCTGGGCAAGGAGGACAAAAGATACGGACCAGCATTGAGCATCAATGAATTGAGCAATCTTGCAAAAGGAGAAAAGGCTAATGTGCTGATAGGGCAAGGAGACGTGGTGTTGGTAATGAAACGGAAACGGGACTCTAGCATACTTACTGACAGCCAGACAGCGACCAAA---------AGAATTCGGATGGCCATCAAT---TAG
		</sequence>
		<sequence>
			<taxon idref="1024928|avian_waterfowl|EastAsia|20131214|H3N2"/>
			ATGGAGAGAATAAAAGAACTAAGAGATCTAATGTCACAGTCCCGCACCCGCGAGATACTAACAAAGACCACTGTGGACCATATGGCCATAATCAAGAAATACACATCAGGAAGACAAGAAAAGAATCCTGCTCTCAGAATGAAATGGATGATGGCAATGAAATATCCAATCACAGCGGATAAGAGAATAATGGAGATGATTCCGGAAAGAAATGAACAAGGGCAAACGCTTTGGAGCAAGACAAATGATGCTGGATCGGATAGGGTGATGGTATCTCCCCTAGCTGTAACCTGGTGGAATAGAAATGGGCCAACAACAAGCACAGTCCATTATCCAAAGGTTTACAAAACATACTTTGAGAAGGCTGAAAGGTTAAAACATGGGACCTTCGGTCCCGTTCATTTCCGAAACCAGGTTAAGATACGCCGCCGAGTGGATATAAACCCTGGTCACGCGGACCTCAGTGCCAAAGAAGCACAAGATGTCATCATGGAGGTAGTTTTCCCTAATGAAGTAGGAGCTAGAATATTGACATCAGAGTCACAATTGACAATAACAAAGGAGAAGAAGGAAGAGCTCCAGGATTGTAAGATTGCTCCTTTGATGGTGGCATACATGCTGGAAAGAGAACTGGTCCGCAAAACCAGATTTCTACCAGTAGCAGGCGGAACAAGCAGTGTATACATTGAGGTACTGCATTTGACCCAAGGGACCTGTTGGGAACAGATGTACACTCCCGGCGGGGAGGTGAGAAACGATGATGTCGATCAGAGTTTGATCATCGCTGCCAGAAATATTGTGAGGAGAGCGACAGTATCAGCAGATCCACTGGCATCACTACTGGAGATGTGTCATAGCACACAGATTGGCGGAATAAGGATGGTGGATATCCTTCGACAAAATCCCACTGAGGAGCAAGCT---GTGGATATATGTAAAGCAGCAATGGGTTTGAGGATCAGCTCATCCTTCAGCTTTGGAGGCTTCACTTTCAAAAGAACAAGTGGATCATCTGTGAAGAAGGAAGAAGAAGTGCTTACAGGCAACCTCCAAACACTAAGAATAAGAGTGCATGAGGGGTATGAAGAGTTCACAATGGTTGGGCGAAGAGCAACAGCTATCCTGAGGAAAGCAACCAGAAGGCTGATTCAGTTAATAGTAAGTGGAAGGGATGAACAATCAATAGCTGAAGCGATCATCGTCGCAATGGTGTTCTCACAGGAGGATTGCATGATAAAAGCAGTTCGAGGAGATCTGAATTTCGTGAACAGAGCAAACCAAAGATTGAACCCCATGCATCAGCTACTGAGGCACTTCCAAAAAGATGCAAAGGTGCTGTTTCAAAACTGGGGGATTGAACCCATTGACAATGTCATGGGCATGATCGGAATATTACCTGACATGACTCCAAGCACAGAGATGTCATTGAGAGGAGTGAGAGTTAGTAAGATGGGAGTAGATGAATACTCAAGCACTGAGAGAGTGGTTGTGAGTATTGACCGTTTCTTGAGGGTCCGAGATCAGCGAGGAAACATACTCTTATCTCCTGAAGAAGTCAGTGAAACACAGGGAACAGAGAAGCTAACAATAACATATTCATCCTCAATGATGTGGGAAATCAACGGTCCTGAATCAGTGCTTGTCAACACTTACCAATGGATCATCAGGAATTGGGAGACTATAAAAATTCAATGGTCTCAGGATCCCACAATGCTGTACAATAAGATGGAGTTCGAACCATTCCAGTCCTTGGTGCCTAAGGCCGCCAGAGGCCAATACAGCGGGTTTGTGAGAACATTATTCCAGCAGATGCGTGATGTGTTGGGGACATTCGATACTGTTCAAATAATAAAGCTGCTACCATTTGCAGCAGCCCCACCAGAGCAGAGTAGAATGCAGTTTTCTTCTCTGACTGTGAATGTGAGAGGTTCAGGAATGAGAATACTCGTGAGGGGCAATTCCCCTGTGTTCAACTACAACAAGGCAACTAAAAGGCTTAC
			AGTCCTCGGAAAAGACGCAGGTGCATTAACAGAAGATCCGGACGAGGGAACAGCCGGAGTGGAATCTGCAGTACTGAGGGGATTCTTAATTCTAGGCAAGGAGGACAAAAGATATGGACCAGCATTGAGTATCAATGAACTGAGCAATCTTGCAAAAGGGGAGAAGGCAAATGTGTTGATAGGGCAAGGAGACGTGGTGTTGGTAATGAAACGGAAACGGGACTCTAGCATACTTACTGACAGCCAGACAGCGACCAAA---------AGAATTCGGATGGCCATCAAT---TAG
		</sequence>
		<sequence>
			<taxon idref="26801|avian_domesticbirds|SouthernEurope|19980615|H5N9"/>
			ATGGAGAGAATAAAAGAATTAAGAGATCTAATGTCGCAGTCCCGCACTCGCGGGATACTAACAAAAACCACTGTGGACCATATGGCCATAATCAAGAAATACACATCAGGAAGACAAGAGAAGAACCCTGCTCTCAGAATGAAATGGATGATGGCAATGAAATATCCAATCACAGCAGACAAGAGAATAATGGAGATGATCCCTGAAAGGAATGAACAAGGACAGACACTTTGGAGCAAGACAAATGATGCTGGGTCGGACAGAGTGATGGTGTCTCCCCTAGCTGTGACTTGGTGGAACAGGAATGGGCCGACAACAAGTACAGTCCATTATCCAAAGGTTTACAAAACATACTTTGAGAAGGTTGAGAGGTTAAAACATGGAACCTTCGGTCCCGTTCATTTCCGAAATCAAGTTAAAATACGCCGCCGGGTGGATATAAACCCGGGCCATGCAGATCTCAGTGCTAAAGAAGCACAAGATGTTATCATGGAGGTTGTTTTCCCAAATGAAGTGGGGGCTAGAATATTGACATCAGAGTCGCAATTGACAATAACAAAAGAGAAGAAAGAAGAGCTCCAGGATTGTAAGATTGCTCCTTTAATGGTGGCATACATGTTAGAAAGGGAACTGGTCCGCAAAACCAGATTTCTACCGGTAGCAGGCGGAACAAGCAGTGTGTACATTGAGGTATTGCATTTGACTCAAGGGACCTGTTGGGAACAGATGTACACTCCAGGCGGAGAAGTAAGAAATGATGATGTTGACCAGAGTTTGATCATCGCTGCCAGAAACATTGTTAGGAGAGCAACAGTATCAGCGGATCCACTGGCATCACTACTGGAGATGTGTCACAGCACACAAATTGGTGGGATAAGGATGGTGGACATCCTTAGGCAAAATCCAACTGAGGAGCAAGCT---GTGGATATATGCAAAGCAGCAATGGGTTTGAGGATTAGTTCATCCTTTAGCTTTGGAGGCTTCACTTTCAAAAGAACAAGTGGATCATCCGTAAAGAGGGAAGAGGAAGTGCTTACAGGCAACCTCCAAACATTGAAAATAAGAGTGCATGAGGGGTATGAGGAATTCACAATGGTTGGGCGGAGAGCAACAGCTATCCTGAGGAAAGCAACTAGAAGGCTAATTCAGTTGATAGTAAGTGGAAGAGATGAACAATCAATCGCTGAAGCGATCATTGTAGCAATGGTGTTCTCACAGGAGGATTGCATGATAAAGGCAGTCCGAGGCGATCTGAATTTCGTAAACAGAGCAAACCAAAGATTGAACCCCATGCATCAACTCCTGAGACATTTCCAAAAAGATGCAAAAGTGCTGTTTCAGAACTGGGGAATTGAACCTATTGATAATGTCATGGGGATGATCGGAATATTACCTGACATGACTCCAAGCACAGAGATGTCACTGAGAGGAGTGAGAGTTAGTAAGATGGGAGTGGATGAATACTCCAGCACTGAAAGAGTGGTTGTGAGTATTGACCGTTTCTTAAGGGTTCGAGATCAGCGGGGGAACGTACTATTATCTCCTGAAGAGGTTAGTGAAACGCAGGGAACAGAGAAATTGACAATAACATATTCATCATCAATGATGTGGGAAATCAACGGTCCTGAGTCAGTGCTTGTTAATACTTATCAATGGATCATCAGAAATTGGGAGACTGTAAAGATTCAATGGTCTCAAGACCCCACAATGTTGTACAATAAGATGGAATTTGAACCGTTCCAATCCTTGGTACCTAAAGCCGCCAGAGGTCAATACAGTGGGTTTGTGAGAACACTATTCCAACAAATGCGTGATGTACTGGGAACATTCGATACTGTCCAAATAATAAAGCTGCTACCATTTGCAGCAGCCCCACCGGAGCAGAGCAGAATGCAGTTTTCTTCTCTAACTGTGAATGTGAGAGGCTCAGGAATGAGAATACTCGTAAGGGGTAACTCCCCCGTGTTCAACTATAACAAGGCAACCAAAAGACTTAC
			AGTCCTCGGGAAGGACGCAGGCGCATTAACGGAAGATCCAGACGAAGGAACAGCCGGGGTGGAATCTGCGGTACTGAGGGGATTCCTAATTCTAGGCAAGGAGGACAAAAGATATGGACCAGCATTGAGCATCAATGAACTGAGCAATCTTGCAAAAGGGGAGAAAGCTAATGTTCTGATAGGGCAAGGAGACGTGGTGTTGGTAATGAAACGGAAACGGGACTCTAGCATACTTACTGACAGCCAGACAGCGACCAAA---------AGAATTCGGATGGCCATCAAT---TAG
		</sequence>
		<sequence>
			<taxon idref="1019115|avian_waterfowl|EastAsia|19970615|H9N2"/>
			ATGGAGAGAATAAAAGAATTAAGAGATCTAATGTCGCAGTCCCGCACTCGCGAGATACTAACAAAAACCACTGTGGACCATATGGCCATAATCAAGAAATACACATCAGGAAGACAAGAGAAGAATCCTGCTCTCAGAATGAAATGGATGATGGCAATGAAGTATCCAATCACAGCAGACAAGAGAATAATGGAAATGATCCCTGAAAGGAATGAACAAGGACAGACGCTTTGGAGTAAGACAAATGATGCTGGGTCGGACAGAGTGATGGTGTCTCCCTTAGCTGTAACTTGGTGGAACAGGAATGGGCCAACAACAAGTACAGTCCATTATCCAAAAGTTTACAAAACATACTTTGAGAAGGCTAAGAGGTTAAAACATGGAACCTTCGGTCCCGTTCATTTCCGAAACCAAGTTAAAATACGCCGCCGAGTGGATATAAACCCGGGCCACGCAGATCTCAGTGCTAAAGAGGCACAAGATGTTATCATGGAGGTGGTTTTTCCAAATGAAGTGGGAGCTAGAATATTGACATCAGAGTCGCAATTGACAATAACAAAAGAGAAGAAAGAAGAGCTCCAAGATTGTAAGATTGCTCCTTTAATGGTGGCATACATGTTGGAAAGGGAACTGGTCCGCAGAACCAGATTTCTACCGGTAGCAGGCGGAACAAGCAGTGTGTACATTGAAGTATTGCATTTGACTCAAGGGACCTGTTGGGAACAGATGTACACCCCAGGCGGAGAAGTGAGAAATGATGATGTTGACCAGAGTTTGATCATCGCTGCCAGAAACATTGTTAGGAGAGCAACAGTATCAGCGGATCCACTGGTATCACTACTTGAGATGTGTCACAGCACACAAATTGGTGGAATAAGGATGGTGGACATCCTTAGGCAAAATCCAACTGAGGAGCAAGCT---GTGGATATATGTAAAGCAGCAATGGGCTTGAGGATCAGTTCATCCTTTAGCTTTGGAGGTTTCACTTTCAAAAGAACAAGTGGATCATCCGTTAAGAAGGAAGAGGAAGTGCTTACAGGCAATCTCCAAGCATTGAAAATAAGAGTACATGAGGGGTATGAGGAATTCACAATGGTTGGGCGAAGAGCAACAGCTATCCTGAGGAAAGCAACTAGAAGGCTGATTCAGTTGATAGTAAGTGGAAGAGATGAACAATCAATCGCTGAAGCGATCATTGTAGCAATGGTGTTCTCACAGGAGGATTGCATGATAAAAGCAGTCCGAGGCGATCTGAATTTCGTAAACAGAGCAAACCAAAGATTGAACCCCATGCATCAACTCCTGAGGCACTTCCAGAAAGATGCAAAAGTGCTGTTTCAGAACTGGGGAATTGAACCTATTGATAATGTCATGGGGATGATCGGAATATTACCTGACATGACTCCAAGCACAGAGATGTCACTGAGAGGGGTGAGAGTTAGTAAGATGGGAGTGGATGAATATTCCAGCACTGAGAGAGTGGTTGTGAGTATTGACCGTTTCTTAAGGGTTCGGGATCAGCGGGGAAACGTACTCTTATCTCCCGAAGAGGTTAGTGAAACACAGGGAACAGAGAAATTGACAATAACATATTCATCATCAATGATGTGGGAAATCAATGGTCCTGAGTCAGTGCTTGTCAATACTTACCAATGGATCATCAGAAATTGGGAGACTGTAAAGATTCAATGGTCTCAAGACCCCACAATGCTATACAATAAAATGGAGTTTGAACCGTTCCAATCCTTGGTACCTAAAGCTGCCAGAGGTCAATATAGTGGATTTGTGAGAACACTATTCCAACAAATGCGTGACGTACTGGGGACATTTGATACAGTCCAAATAATAAAGCTGCTACCATTTGCAGCAGCCCCACCGGAGCAGAGCAGAATGCAGTTTTCTTCTCTAACTGTGAATGTGAGAGGCTCAGGAATGAGAATACTCGTAAGGGGCAATTCCCCCGTGTTCAACTACAACAAGGCAACCAAAAGGCTTAC
			AGTCCTCGGAAAGGATGCAGGCGCATTGACAGAAGATCCAGACGAGGGAACAGCTGGGGTGGAATCTGCGGTACTGAGGGGATTCCTAATTCTAGGCAAAGAGGACAAAAGATATGGACCAGCATTGAGCATCAATGAATTGAGCAATCTTGCAAAAGGGGAGAAAGCTAATGTGCTGATAGGGCAAGGAGACGTGGTGTTGGTAATGAAACGGAAACGGGACTCTAGCATACTTACTGACAGCCAGACAGCGACCAAA---------AGAATTCGGATGGCCATCAAT---TAG
		</sequence>
		<sequence>
			<taxon idref="1012054|avian_waterfowl|EastAsia|20050415|H6N1"/>
			ATGGAGAGAATAAAAGAACTAAGAGATTTGATGTCGCAGTCCCGCACTCGCGAGATACTAACAAAAACCACTGTGGACCATATGGCCATAATCAAGAAATACACATCAGGAAGACAAGAGAAGAACCCTGCCCTCAGAATGAAATGGATGATGGCAATGAAATATCCAATCACAGCAGACAAGAGAATAATGGAGATGATTCCTGAAAGGAATGAACAAGGACAGACGCTTTGGAGCAAGACAAATGATGCTGGGTCGGACAGAGTGATGGTGTCTCCCCTAGCTGTAACTTGGTGGAACAGGAATGGGCCGACAACAAGTACAGTCCATTATCCAAAAGTTTACAAAACATACTTTGAAAAGGTTGAGAGGTTAAAACATGGGACATTCGGTCCCGTTCATTTCCGAAACCAAGTTAAAATACGTCGCCGAGTGGATATAAACCCGGGCCATGCAGATCTCAGTGCTAAAGAAGCACAAGATGTTATCATGGAGGTGGTTTTCCCAAATGAAGTGGGAGCTAGAATATTAACATCAGAATCACAATTGACAATAACAAAAGAGAAGAAAGAAGAGCTCCAAGATTGTAAGATTGCTCCTTTAATGGTGGCATACATGTTGGAAAGGGAACTGGTCCGCAAAACCAGATTTCTACCGGTAGCAGGCGGAACAAGCAGTGTGTACATTGAGGTATTGCATTTGACTCAAGGGACCTGTTGGGAACAGATGTACACTCCAGGCGGAGAAGTGAGAAATGATGATGTTGATCAGAGTTTGATCATCGCTGCTAGAAACATTGTTAGGAGAGCAACAGTATCAGCGGATCCACTGGCATCACTACTGGAGATGTGTCACAGTACACAAATTGGGGGAATAAGGATGGTGGACATCCTTAGGCAAAATCCAACTGAGGAGCAAGCT---GTGGACATATGTAAAGCAGCAATGGGTTTGAGAATCAGTTCATCCTTTAGCTTTGGAGGCTTCACTTTCAAAAGAACAAGTGGATCATCCGTCAAAAAGGAAGAGGAAGTGCTTACAGGCAACCTCCAAACATTGAAAATAAGAGTACATGAGGGGTATGAGGAGTTCACAATGGTCGGGAGAAGAGCAACAGCTATCCTGAGGAAAGCAACTAGAAGGCTGATTCAGTTGATAGTAAGTGGAAGAGATGAACAATCAATCGCTGAAGCGATCATTGTAGCAATGGTGTTTTCACAGGAGGATTGCATGATAAAAGCAGTCCGAGGCGATCTGAATTTCGTAAACAGAGCAAACCAAAGATTGAACCCCATGCACCAACTCCTGAGGCACTTCCAAAAAGATGCAAAAGTGCTGTTTCAGAACTGGGGAATTGAACCTATTGATAATGTCATGGGGATGATCGGAATATTACCCGACATGACTCCAAGCACAGAGATGTCACTGAGAGGAGTGAGAGTTAGTAAGATGGGAGTGGATGAATATTCCAGCGCTGAGAGAGTGGTTGTGAGTATTGACCGTTTCTTAAGGGTTCGAGATCAGCGGGGGAACGTACTCTTATCTCCCGAAGAGGTTAGTGAAACACAGGGAACAGAGAAATTGACAATAACATATTCATCATCAATGATGTGGGAAATCAACGGTCCTGAGTCAGTGCTTGTCAATACTTATCAATGGATCATCAGAAATTGGGAGACTGTAAAGATTCAATGGTCTCAAGACCCCACAATGCTGTACAATAAGATGGAGTTTGAACCGTTCCAATCCTTGGTACCTAAAGCTGCCAGAGGTCAATACAGTGGGTTTGTGAGAACATTATTCCAACAAATGCGTGATGTACTGGGGACATTTGATACTGTCCAAATAATAAAGCTGCTACCATTTGCAGCAGCCCCACCGGAACAGAGCAGAATGCAGTTTTCTTCTCTAACTGTGAATGTGAGAGGTTCAGGAATGAGAATACTCGTAAGGGGTAACTCCCCCGTGTTCAACTACAACAAGGCAACCAAAAGGCTTAC
			AGTCCTCGGAAAGGACGCAAGCGCATTGATGGAAGATCCAGACGATGGAACAGCCGGAGTGGAATCTGCGGTACTGAAGGGATTCCTAATTCTAGGCATGGAGGACAAAAGATATGGACCAGCATTGAGCATCAATGAATTGAGCAATCTTGCAAAAGGGGAGAAAGCTAATGTGCTGATAGGGCAAGGAGACGTGGTGTTGGTAATGAAACGGAAACGGGACTCTAGCATACTTACTGACAGCCAGACAGCGACCAAA---------AGAATTCGGATGGCCATCAAT---TAG
		</sequence>
		<sequence>
			<taxon idref="1018430|avian_domesticbirds|EastAsia|20120105|H5N2"/>
			ATGGAGAGAATAAAAGAATTAAGAGATCTAATGTCGCAATCCCGCACTCGCGAGATACTAACAAAGACCACTGTAGACCATATGGCCATAATCAAAAAATACACATCAGGAAGACAGGAGAAGAACCCTGCTCTCAGAATGAAATGGATGATGGCAATGAAGTATCCAATCACAGCAGACAAGAGAATAATGGAGATGACCCCTGAAAGGAATGAACAAGGACAGAAACTCTGGACCAAGACAAGTGATGCTGGGTCAGACAGAGTGATGGTGTCCCCTCTAGCTGTGACTTGGTGGAACAGAAGTGGACCGACAACAAGTACAGTCCATTACCCCAAGGTTTACAAAACATATTTTGAGAAGATGGAGAGGTTAAAACATGGAACCTTCGGTCCCGTTCATTTTCGAAATCAAGTTAAAATACGCCGCCGAGTGGATATAAACCCAGGCCATGCGGATCTCAGTGCAAAAGAAGCACAAGATGTTATCATGGAAGTGGTCTTCCCAAACGAAGTGGGTGCTAGAATACTAACTTCAGAGTCGCAGTTGACAATAACAAAGGAGAAAAAAGAAGAGCTCCAAGATTGTAAGATTGCTCCTTTAATGATGGCATACATGTTGGAAAGGGAACTGGTCCGAAAAACCAGATTCCTACCGGTAGCAGGCGGAACAAGCAGTGTGTGCATTGAAGTACTGCATTTAACTCAAGGGACTTGTTGGGAACAGATGTACACTCCAGGTGGAGGAGTTAGAAATGATGATGTTGACCAGAGTTTGATTATCGCTGCCAGAAATATTGTTAGGAGAGCAATAGTATCTGCAGATCCACTTGCATCGCTACTGGAGATGTGTCACAGCACGCAGATTGGTGGAGTAAGAATGGTGGATATCATTAGGCAAAACCCGACTGAGGAACAGGCC---GTTGATATATGTAAAGCAGCAATGGGTTTGAGGATTAGTTCATCATTCAGCTTTGGAGGCTTCACTTTCAAAAGAACAAGTGGATCATCCGTCAAGAAGGAAGAAGAAGTGCTCACAGGCAACCTCCAAACACTGAAAATAAGAGTGCATGAAGGGTATGAGGAATTCACAATGGTTGGACGGAGAGCAACAGCTATCCTGAGGAAAGCAACTAGAAGGTTGATCCAACTAATAGTAAGCGGAAGAGATGAACAATCAATCGCTGAAGCAATCATTGTAGCAATGGTATTCTCACAGGAGGATTGCATGATAAAAGCAGTCCGAGGTGATCTAAACTTCGTAAACAGAGCAAACCAAAGATTGAACCCCATGCACCAACTTCTGAGGCATTTCCAAAAAGATGCAAAAGTATTGTTTCAGAACTGGGGAGTTGAAACTATTGATAATGTCATGGGAATGGTAGGAATATTACCTGACATGACTCCAAGCACAGAGATGTCACTGAGGGGGATAAGAGTTAGTAAGATGGGAGTTGATGAATATTCAAGCACTGAGAGAGTGGTTGTGAGCATTGACCGTTTCTTAAGAGTTAGAGACCATAGGGGGAACGTACTCTTATCCCCAGAAGAAGTTAGCGAGACACAGGGGACAGAGAAGCTGACAATAACATATTCATCATCAATGATGTGGGAGATCAACGGTCCAGAGTCAGTGCTTGTCAATACTTATCAATGGATCATCAGAAATTGGGAGACTGTAAAGATTCAATGGTCTCAAGACCCTACAATGCTGTACAATAAGATGGAATTTGAACCGTTCCAATCCTTGGTACCTAAAGCTGCCAGAGGTCAATACAGTGGATTTGTGAGAACACTATTCCAGCAAATGCGTGACGTACTGGGAACATTTGATACTGTCCAGATAATAAAACTGCTACCATTTGCAGCAGCCCCACCGGAGCAAAGCAGAATGCAATTTTCTTCTCTAACTGTAAATGTTAGAGGCTCAGGAATGAGAATACTTGTAAGGGGTAACTCCCCAGTGTTCAACTACAATAAGGCAACCAAAAGGTTGAC
			GGTCTTGGGGAAGGATGCAGGCGCATTGGTGGAGGATCCAGAGGAGGGAACAGCTGGGGTGGAATCTGCGGTACTGAGGGGATTCCTAATTCTAGGCAAGGAGGACAAAAGATATGGTCCAGCATTGAGCATCAATGAACTGAGCAATCTTGCAAAAGGGGAGAAAGCTAATGTGCTGATAGGGCAAGGAGACGTGGTGTTGGTAATGAAACGGAAACGGGACTCTAGCATACTTACTGACAGCCAGACAGCGACCAAA---------AGAGTTCGGATGGCCATCAAT---TAG
		</sequence>
		<sequence>
			<taxon idref="1021678|avian_domesticbirds|EastAsia|20130322|H5N2"/>
			ATGGAGAGAATAAAAGAATTAAGAGATCTAATGTTGCAATCCCGCACTCGCGAGATACTAACAAAAACCACTGTAGACCATATGGCCATAATCAAAAAATACACATCAGGAAGACAGGAGAAGAATCCTTCCCTCAGAATGAAATGGATGATGGCAATGAAGTATCCAATCACAGCAGACAAGAGAATAATGGATATGATCCCTGAAAGGAATGAACAAGGACAGAAACTCTGGACTAAGACAAGTGATGCCGGGTCAGACAGAGTGATGGTGTCCCCTCTAGCTGTGACTTGGTGGAACAGGAATGGACCGACAACAAGTACAGTCCATTACCCCAAAGTTTACAAAACATATTTTGAGAAGGTTGAGAGGTTAAAACATGGAACCTTCGGTCCCGTTCATTTTAGAAATCAAGTTAAGATACGCCGCCGAGTGGATATAAATCCAGGCCATGCAGATCTTAGTGCAAAAGAAGCACAAGATGTTATCATGGAGGTGGTCTTCCCAAATGAAGTGGGTGCTAGAATACTGACTTCAGAGTCGCAATTGACAATAACAAAGGAGAAAAAAGAAGAGCTCCAAGATTGTAGGATTGCCCCTTTAATGATGGCATACATGTTGGAAAGGGAACTGGTCCGAAAAACCAGATTCCTACCGGTAGCAGGCGGAACAAGCAGTGTGTACATTGAGGTACTGCATTTAACTCAAGGGACCTGTTGGGAACAGATGTACACTCCAGGCGGAGAAGTGAAAAATGATGATGTCGACCAGAGTTTGATCATCGCTGCCCGAAATATTGTTAGGAGAGCAGTAGTATCTGCAGATCCACTTGCATCACTGCTGGAGATGTGTCACAGCACGCAAATTGGTGGAGTAAGGATGGTGGACATCCTTAGGCAAAACCCAACTGAGGAGCAAGCT---GTGGATATATGTAAAGCAGCAATAGGTTTGAGGATCAGTTCTTCATTCAGCTTTGGAGGCTTCACTTTCAAAAGAACAAGTGGATCATCCGTCAAGAAGGAAGAAGAAGTGCTCACCGGCAACCTCCAAACACTGAAAATACAAGTGCATGAAGGGTACGAGGAATTCACAATGGTGGGGCGGAGAGCAACAGCTATCATGAGGAAAGCAACTAGAAGGCTGATCCAACTGATAGTAAGCGGAAGAGATGAACAATCAATCGCTGAAGCAATCATTGTGGCAATGGTATTCTCACAGGAGGATTGCATGATAAAAGCAGTCCGAGGTGATCTAAATTTCGTAAACAGAGCAAATCAAAGATTGAACCCCATGCATCAACTTCTGAGGCATTTCCAAAAGGATGCAAAAGTGCTGTTTCAGAACTGGGGAGTTGAAACTATTGATAATGTCATGGGAATGATCGGAATATTGCCTGACATGACTCCAAGCACAGAGGTGTCACTGAGGGGGATAAGGGTTAGTAAGATGGGAGTGGATGAATATTCAAGCACTGAGAGAGTGGTTGTGAGCATTGATCGTTTCTTAAGAGTTAAAGATCAGAGAGGGAACGTACTCTTATCACCAGAAGAGGTTAGCGAAACACAGGGGACAGAGAAGCTGACAATAACATATTCATCATCAATGATGTGGGAGATCAACGGTCCAGAGTCAGTGCTTGTCAACACTTATCAATGGATCATCAGAAATTGGGAGACTGTAAAGATTCAATGGTCTCAAGACCCTACAATGCTGTACAATAAGATAGAATTTGAACCGTTCCAATCCTTGGTGCCTAAAGCTGCCAGAGGCCAATACAGTGGATTTGTGAGAACACTATTCCAACAAATGCGTGACGTACTGGGAACGTTTGATACTGTCCAGATAATAAAGCTGCTACCCTTTGCTGCAGCCCCACCGGAGCAAAGCAGAATGCAATTTTCTTCTCTAACTGTAAATGTTAGAGGTTCAGGAATGAGAATACTTGTAAGGGGTAACTCTCCAGTGTTCAACTACAGTAAAGCAACCAAAAGGTTGAC
			AGTCCTGGGGAAGGATGCAGGCGCATTGGTTGAGGATCCAGAGGAGGGAACAGCTGGGGTTGAATCTGCGGTACTGAGGGGATTCCTAATTCTAGGCAAGGAGGACAAAAGATATGGTCCGGCATTAAGCATCAATGAACTGAGCAATCTTGCAAAAGGGGAGAAAGCTAATGTGCTGATAGGGCAAGGAGACGTAGTGTTGGTAATGAAACGGAAACGGGACTCTAGCATACTTACTGACAGCCAGACAGCGACCAAA---------AGAATTCGGATGGCCATCAAT---TAG
		</sequence>
		<sequence>
			<taxon idref="1021668|avian_domesticbirds|EastAsia|20121206|H5N2"/>
			ATGGAGAGAATAAAAGAATTAAGAGATCTAATGTTGCAATCCCGCACTCGCGAGATACTAACAAAAACCACTGTAGACCATATGGCCATAATCAAAAAATACACATCAGGAAGACAGGAGAAGAACCCTGCCCTCAGAATGAAGTGGATGATGGCAATGAAATATCCAATCACAGCAGACAAGAGAATAATGGATATGATCCCTGAAAGAAATGAACAAGGACAGAAACTCTGGACTAAGACAAGTGATGCCGGGTCAGACAGAGTGATGGTGTCCCCTCTAGCTGTGACTTGGTGGAACAGGAGTGGACCGACAACAAGTACAGTCCATTACCCAAAAGTTTACAAAACATATTTTGAGAAGGTTGAAAGGTTAAAACATGGAACCTTCGGTCCCGTTCATTTTAGAAACCAAGTTAAGATACGCCGCCGAGTGGATATAAACCCAGGCCATGCAGATCTTAGTGCAAAAGAAGCACAAGATGTTATCATGGAGGTGGTATTTCCAAATGAAGTGGGTGCTAGAATACTGACTTCAGAGTCGCAATTGACAATAACAAAGGAGAAGAAGGAAGAGCTCCAAGATTGTAAGATTGCCCCTTTAATGATGGCATACATGTTAGAAAGGGAACTGGTCCGAAAAACCAGATTCCTACCGGTAGCAGGCGGAACAAGCAGTGTGTACATTGAGGTACTGCATTTAACTCAAGGGACCTGTTGGGAACAGATGTACACTCCAGGTGGAGAAGTGAAAAATGATGATGTCGACCAGAGTTTGATCATCGCTGCTAGAAATATTGTTAGGAGAGCAATAGTATCTGCAGATCCACTTGCATCACTACTGGAGATGTGTCACAGCACGCAAATTGGTGGAGTAAGGATGGTGGACATCCTTAGGCAAAACCCAACTGAGGAGCAAGCT---GTGGATATATGTAAAGCAGCAATGGGTTTGAGGATCAGTTCTTCATTCAGCTTTGGAGGCTTCACTTTCAAAAGAACAAGCGGATCATCCGTCAAGAAGGAAGAAGAAGTGCTCACAGGCAACCTCCAAACACTGAAAATAAGAGTGCATGAAGGGTATGAGGAATTCACAATGGTTGGGCGGAGAGCAACAGCTATCATGAGGAAAGCAACTAGAAGGCTGATCCAACTGATAGTAAGCGGAAGAGATGAACAATCAATCGCTGAGGCAATCATTGTAGCAATGGTATTCTCACAGGAGGATTGCATGATAAAAGCAGTCCGAGGTGATCTAAATTTCGTAAACAGAGCAAACCAAAGATTGAACCCCATGCATCAACTTCTGAGGCATTTCCAAAAGGATGCAAAAGTGCTGTTTCAGAACTGGGGGGTTGAAACTATTGATAATGTCATGGGAATGATCGGAATATTACCTGACATGACTCCAAGCACAGAGATGTCACTGAGGGGGATAAGAGTTAGTAAAATGGGAGTGGATGAATATTCAAGCACTGAGAGAGTAGTTGTGAGCATTGACCGTTTCTTAAGAGTTAGAGATCAGAGAGGGAACGTACTCTTATCCCCAGAAGAGGTTAGCGAAACACAGGGAACAGAGAAGCTGACAATAACATATTCATCATCAATGATGTGGGAGATCAACGGTCCAGAGTCAGTGCTTGTCAATACTTATCAATGGATCATCAGAAATTGGGAGACTGTAAAGATTCAATGGTCTCAAGACCCTACAATGCTGTACAATAAGATGGAATTTGAACCGTTCCAATCCTTGGTGCCTAAAGCTGCCAGAGGCCAATACAGTGGATTTGTGAGAACACTATTCCAACAAATGCGTGACGTACTGGGAACATTTGATACTGTCCAGATAATAAAGCTGCTACCATTTGCAGCAGCCCCACCGGAGCAAAGCAGAATGCAATTTTCTTCTCTAACTGTAAATGTTAGAGGCTCAGGAATGAGAATACTTGTAAGGGGTAACTCTCCAGTGTTCAACTACAGTAAGGCAACCAAAAGGTTGAC
			AGTCCTGGGGAAGGATGCAGGCGCATTGGTGGAGGATCCAGATGAGGGAACAGCTGGGGTTGAATCTGCGGTACTGAGGGGATTCCTAATTCTAGGCAAAGAGGACAAAAGATATGGGCCGGCATTAAGCATCAATGAACTGAGCAATCTTGCAAAAGGGGAGAAAGCTAATGTACTAATAGGGCAAGGAGACGTAGTGTTGGTAATGAAACGGAAACGGGACTCTAGCATACTTACTGACAGCCAGACAGCGACCAAA---------AGAATTCGGATGGCCATCAAT---TAG
		</sequence>
		<sequence>
			<taxon idref="1018431|avian_domesticbirds|EastAsia|20120215|H5N2"/>
			ATGGAGAGAATAAAAGAATTAAGGGATCTAATGTTGCAGTCCCGCACTCGCGAGATACTAACAAAAACTACTGTAGACCATATGGCCATAATCAAGAAATACACATCAGGAAGACAGGAGAAGAACCCTGCCCTCAGAATGAAATGGATGATGGCAATGAAATATCCAATCACAGCAGACAAGAGAATAATGGAGATGATTCCTGAAAGGAATGAACAAGGACAGAAACTCTGGACTAAGACAAGTGATGCTGGGTCAGACAGAGTTATGGTGTCCCCTCTAGCTGTAACTTGGTGGAATAGGAATGGGCCAACTACAAGTACAATCCATTATCCAAAAGTTTACAAAACATATTTTGAGAAGATGGAGAGATTAAAACATGGAACCTTCGGTCCCGTTCATTTCCGAAACCAAGTCAAAATACGCCGCCGAGTGGATATAAACCCAGGCCATGCAGATCTCAGTGCAAAAGAAGCACAAGATATCATCATGGAAGTGGTCTTCCCAAATGAAGTTGGTGCTAGAATACTAACTTCAGAGTCGCAATTGACAATAACAAAAGAGAAAAAGAAAGAGCTCCAAGATTGCAAGATTGCTCCTTTAATGATGGCATACATGTTGGAAAGGGAACTGGTCCGAAAAACCAGATTTCTACCGGTAGCAGGCGGAACAAGCAGTGTGTACATTGAGGTATTGCATTTAACTCAAGGGACTTGTTGGGAACAGATGTACACCCCAGGCGGAGATGTGAGAAATGATGATGTAGACCAGAGTTTGATCATCGCTGCCAGAAATATTGTTAGGAGAGCAATAGTATCAGCAGATCCACTGGCATCACTACTGGAAATGTGTCACAGCACACAAATTGGTGGAGTAAGGATGGTGGACATCCTTAGGCAAAACCCAACTGAGGAGCAAGCT---GTGGATATATGTAAAGCAGCAATGGGTTTGAGGATTAGTTCATCATTCAGCTTTGGAGGCTTCACTTTCAAGAGAACAAGTGGATCATCAGTCAAGAAGGAAGAGGAAGTGCTCACAGGCAACCTCCAAACATTGAAAATAAGAGTGCATGAAGGTTATGAGGAATTCACAATGGTTGGGAGAAGAGCAACAGCTATCCTGAGGAAAGCAACTAGAAGGCTAATTCAATTGATAGTAAGCGGAAGAGATGAACAATCAATCGCTGAAGTGATAATTGTAGCAATGGTATTCTCACAGGAGGATTGCATGATAAAAGCAGTCCGAGGTGATTTAAATTTCGTAAACAGAGCAAACCAAAGGTTGAACCCAATGCATCAATTCTTGAGACACTTCCAAAAAGATGCAAAAGTGCTGTTTCAGAACTGGGGGATTGAACCTATTGATAATGTCATGGGAATGATAGGGGTATTACCGGACATGACTCCAAGCACAGAGATGTCACTGAGGGGAGTAAGAGTTAGTAAAATGGGAGTGGATGAATATTCCAGCACTGAAAGAGTGGTTGTGAGTATTGACCGTTTCTTAAGGGTTAGAGATCAGAGGGGGAATGTACTCTTATCCCCAGAAGAAGTTAGCGAAACACAGGGAACAGAGAAGCTAACAATAACATACTCATCATCAATGATGTGGGAGATCAATGGTCCAGAGTCAGTGCTTGTCAATACTTATCAATGGATCATCAGAAATTGGGAGACTGTAAAGATTCAATGGTCTCAAGACCCTACAATGTTATACAATAAGATGGAATTTGAACCGTTCCAATCCTTAGTGCCTAAAGCTGCCAGAGGCCAATACAGTGGATTTGTGAGGACACTATTTCAACAAATGCGTGACGTACTGGGGACATTTGATACTGTCCAGATAATAAAGCTGCTACCATTTGCAGCAGCTCCACCAGAACAAAGCAGAATGCAGTTTTCTTCTCTAACTGTGAATGTTAGAGGCTCAGGAATGAGAATCCTCGTAAGGGGTAACTCCCCCGTGTTCAATTACAATAAAGCAACTAAAAGGCTGAC
			AGTCCTAGGGAAGGATGCAGGCGCATTGGAAGAAGACCCAGAAGAGGGAACAGCTGGGGTGGAATCTGCGGTACTGAGGGGATTCCTAATTCTAGGCAAGGAGGACAAAAGATATGGTCCAGCATTGAGCATCAATGAACTGAGCAATCTTACAAAAGGGGAGAAAGCTAATGTGCTGATAGGGCAAGGAGACGTGGTGTTGGTAATGAAACGGAAACGGGACTCTAGCATACTTACTGACAGCCAGACAGCGACCAAA---------AGAATTCGGATGGCCACCAAT---TAG
		</sequence>
		<sequence>
			<taxon idref="1021673|avian_domesticbirds|EastAsia|20130129|H5N2"/>
			ATGGAGAGAATAAAAGAATTAAGAGATCTAATGTTACAGTCCCGCACTCGCGAGATACTAACAAAAACCACTGTAGACCACATGGCCATAATCAAAAAATACACATCAGGAAGACAGGAGAAGAACCCTGCCCTCAGAATGAAATGGATGATGGCAATGAAATATCCGATCACAGCAGACAAGAGAATAATAGAGATGATCCCTGAAAGGAATGAACAAGGACAGAAGCTCTGGACTAAGATAAGTGATGCCGGGTCAGACAGAGTGATGGTATCCCCTCTAGCTGTAACTTGGTGGAACAGGAATGGGCCGACAACAAGTACAGTCCATTATCCAAAAGTTTACAAAACATATTTTGAGAGGATGGAGAGGTTGAAACATGGAACCTTCGGTCCCGTTCATTTCCGAAATCAAGTTAAAATACGCCGCCGAGTGGATATAAACCCAGGCCATGCAGATCTCAGTGCAAAAGAAGCACAAGATGTTATCATGGAGGTGGTCTTCCCAAATGAAGTGGGTGCTAGAATACTGACTTCAGAGTCGCAGTTGACAATAACAAAAGAGAAAAAAGAAGAGCTTCAAGATTGTAAGATTGCTCCTTTAATGATGGCATACATGTTGGAAAGGGAATTGGTCCGGAAAACCAGATTTCTACCGGTAACAGGCGGAACAAGCAGTGTGTACATTGAGGTATTGCATTTAACTCAAGGGACTTGTTGGGAACAGATGTACACTCCAGGAGGAGAAGTGAGAAATGATGATGTCGACCAGAGTTTGATCATTGCTGCCAGAAATATTGTTAGGAGAGCAATAGTATCCGCAGATCCACTGGCATCACTACTGGAGATGTGCCACAGCACGCAAATTGGTGGAGTACGGATGGTAGACATCCTTAGGCAAAACCCAACTGAGGAGCAAGCT---GTGGATATATGTAAAGCAGCAATGGGGTTGAGAATCAGTTCATCTTTCAGCTTTGGAGGCTTCACTTTCAAAAGAACAAGTGGATCATCCATCAAGAAGGAAGATGAAGTGCTCACAGGAAACCTCCAAACATTGAAAATAAGAGTGCATGAAGGATACGAGGAATTCACAATGGTTGGGCGGAGGGCAACAGCTATCCTGAGGAAAGCAACTAGAAGGCTAATTCAATTGATAGTAAGCGGAAGGGATGAACAATCAATCGCTGAAGCGATCATTGTAGCAATGGTGTTCTCACAGGAGGATTGCATGATAAAAGCAGTCCGAGGTGATCTAAATTTCGTGAACAGAGCAAACCAAAGATTAAACCCCATGTATCAACTCCTGAGGCATTTTCAAAAAAATGCAAAAGTGCTGTTTCAGAGCTGGGGAATTGAACCTATTGATAATGTCATGGGGATGATCGGAATATTGCCTGACATGACTCCAAGCACAGAGATGTCACTGAGGGGGGTAAGAATTAGTAAGATGGGGGTAGATGAATATTCCAGCACTGAGAGAGTGGTTGTGAGCATTGACCGCTTCTTAAGAGTCAGAGATCAAAGGGGGAACGTGCTCTTATCCCCAGAAGAGGTTAGCGAAACGCAAGGGACAGAGAAGCTGACTATAACATATTCATCATCAATGATGTGGGAGATCAATGGCCCAGAGTCAGTGCTTGTTAATACTTATCAATGGATCATCAGACATTGGGAGACTGTAAAGATTCAATGGTCTCAAGACCCTACAATGCTATACAACAAGATGGAATTTGAACCGTTCCAATCCTTGGTGCCTAAAGCTGCCAGAGGTCAGTATAGTGGGTTTGTGAGAACACTATTCCAACAAATGCGTGATGTACTGGGAACGTTTGATACGGTCCAGATAATAAAGCTGTTACCATTTGCAGCAGCCCCACCGGAGCAAAGCAGAATGCAGTTTTCTTCCCTAACTGTGAATGTTAGAGGCTCAGGAATGAGAATACTCATAAGGGGTAACTCCCCCGTGTTCAATTACAATAAAGCAACCAAAAGGCTGAC
			GGTCCTAGGGAAGGATGCAGGCTCATTGGCGGAAGACCCAGAAGAGGGTACAGCTGGGGTGGAATCTGCTGTATTGAGGGGATTCCTAATTCTAGGCAAGGAGGACAAAAGATATGGTCCGGCATTAAGCATCAATGAATTGAGCAATCTTGCAAAAGGGGAAAAAGCTAATGTGCTGATAGGACAAGGAGACGTGGTGTTGGTAATGAAACGGAAACGGGACTCTAGTATACTTACTGACAGTCAGACAGCTACCAAA---------AGAATTCGGTTGGCCATCAAT---TAG
		</sequence>
		<sequence>
			<taxon idref="1009814|avian_waterfowl|SouthAfrica|20080615|H6N2"/>
			ATGGAGAGAATAAAAGAATTAAGAGATCTAATGTCGCAGTCCCGCACTCGCGAGATACTAACAAAAACCACTGTGGACCATATGGCCATAATCAAGAAGTACACATCAGGAAGGCAAGAGAAGAACCCTGCTCTCAGAATGAAATGGATGATGGCAATGAAATATCCAATCACAGCGGACAAGAGAATAATGGAGATGATCCCAGAAAGAAATGAACAAGGGCAAACGCTTTGGAGCAAGACAAATGATGCCGGATCGGACAGAGTGATGGTGTCTCCCCTAGCAGTAACTTGGTGGAACAGGAATGGGCCGACAACAAGCACAGTCCATTATCCAAAAGTTTACAAAACATATTTTGAGAAGGTTGAGAGGTTAAAACATGGAACCTTCGGTCCCGTTCATTTCCGAAACCAAGTTAAAATACGTCGCCGAGTGGATATAAATCCGGGCCATGCAGATCTCAGTGCTAAAGAAGCACAAGATGTTATCATGGAGGTTGTTTTTCCAAATGAAGTGGGAGCTAGGATATTGACATCAGAGTCGCAATTGACAATAACAAAAGAAAAGAAAGAAGAGCTCCAGGACTGTAAGATTGCTCCTTTAATGGTGGCATACATGCTGGAAAGGGAATTGGTCCGAAAAACCAGATTTCTACCGGTAGCAGGCGGGACAAGCAGTGTGTATATCGAGGTACTGCATTTGACTCAAGGGACCTGTTGGGAACAGATGTACACTCCAGGCGGAGAAGTGAGAAATGATGATGTTGACCAGAGTTTGATCATTGCTGCTAGAAACATTGTTAGGAGAGCAACAGTATCAGCGGATCCATTGGCATCACTGTTGGAAATGTGTCACAGCACACAGATTGGTGGAATAAGGATGGTTGACATTCTTAGACAGAATCCAACGGAGGAGCAAGCT---GTGGATATATGCAAAGCTGCCATGGGTTTGAGGATCAGTTCATCCTTTAGCTTTGGAGGTTTCACTTTCAAAAGAACAAGTGGTTCATCCGTCAAAAGGGAAGAAGAAGTGCTTACAGGCAACCTCCAAACACTGAAAATAAGAGTACATGAAGGGTATGAGGAATTCACAATGGTTGGACGGAGAGCAACAGCTATCCTGAGGAAAGCAACCAGAAGGTTGATTCAGTTGATAGTAAGTGGAAGAGATGAACAATCAATCGCGGAAGCAATCATTGTAGCAATGGTATTCTCACAGGAGGACTGCATGATAAAGGCAGTCCGAGGCGATCTGAATTTCGTAAACAGAGCAAACCAAAGACTGAACCCCATGCATCAACTCCTGAGGCACTTCCAAAAAGATGCAAAAGTATTGTTTCAGAACTGGGGAATTGAACCTATTGACAATGTCATGGGGATGATTGGAATATTACCTGACATGACCCCAAGCACAGAGATGTCACTGAGAGGAGTGAGAGTTAGTAAGATGGGAGTGGATGAATATTCCAGCACTGAGAGAGTGGTTGTGAGCATTGACCGTTTCTTAAGGGTCCGAGATCAGCGGGGGAACGTACTCTTATCTCCTGAAGAGGTCAGTGAAACACAGGGAACAGAGAAATTGACAATAACATATTCATCATCAATGATGTGGGAAATTAACGGCCCTGAGTCAGTGCTTGTAAACACTTACCAATGGATCATCAGAAATTGGGAAACTGTGAAAATCCAATGGTCTCAAGACCCGACAATGCTGTACAATAAGATGGAATTCGAACCGTTCCAGTCCTTGGTACCCAAAGCTACTAGAGGCCAATATAGTGGGTTTGTGAGAACACTATTTCAACAAATGCGTGATGTACTGGGAACATTTGATACTGTTCAGATAATAAAGTTGCTACCATTTGCAGCAGCCCCACCGGAGCAGAGCAGAATGCAGTTTTCTTCTCTAACTGTGAACGTGAGAGGCTCAGGAATGAGGATACTCGTAAGAGGAAACTCCCCCGTGTTTAACTACAACAAGGCAACCAAAAGGCTTAC
			AGTCCTCGGAAAAGACGCAGGCGCATTAACGGAAGATCCAGACGAGGGAACAGCTGGGGTGGAGTCTGCGGTGCTGAGGGGATTCTTAATTCTAGGCAAGGAGGACAAAAGATATGGACCAGCATTAAGCATCAATGAACTGAGCAATCTTGCAAAAGGGGAGAAAGCTAATGTGCTAATAGGGCAAGGAGACGTTGTGTTGGTGATGAAACGGAAACGGGACTCTAGCATACTTACTGACAGCCAGACAGCGACCAAA---------AGGATTCGGATGGCCATCAAT---TAG
		</sequence>
		<sequence>
			<taxon idref="1015807|avian_landbirds|SouthAfrica|20110916|H1N2"/>
			ATGGAGAGGATAAAAGAATTAAGAGATCTAATGTCTCAGTCCCGCACTAGCGAGATACTAACAAAGACCACTGTGGACCATATGGCCATAATTAAGAAATACACATCAGGAAGGCAAGAGAAGAACCCTGCTCTCAGAATGAAATGGATGATGGCAATGAAATATCCAATCACAGCGGACAAGAGAATAATGGAGATGATCCCAGAAAGAAATGAACAAGGACAGACGCTTTGGAGCAAGACAAATGATGCTGGATCAGACAGAGTGATGGTGTCTCCCCTAGCTGTAACTTGGTGGAACAGGAATGGACCAACAACAAGTACAGTCCATTATCCAAAAGTTTACAAAACATACTTTGAGAAGGTTGAGAGGTTAAAACACGGAACCTTCGGTCCCGTTCATTTCCGAAACCAGGTTAAAATACGTCGCCGAGTGGATATAAATCCGGGCCATGCAGATCTCAATGCTAAAGAAGCACAAGATGTTATCATGGAGGTTGTTTTTCCAAATGAAGTGGGAGCTAGGATATTGACATCAGAGTCGCAATTGGCAATAACAAAGGGGAAGAAAGAAGAGCTCCGGGATTGTAAGATTGCTCCCTTAATGGTGGCATACATGTTGGAAAGGGAACTGGTCCGCAAAACCAGATTTCTACCGGTAGCCGGCGGAACAAGTAGTGTGTACATCGAGGTATTGCATTTGACTCAAGGGACCTGTTGGGAACAGATGTACACTCCAGGCGGAGAAGTGAGAAATGATGATGTTGACCAGAGTTTGATAATTGCTGCCAGAAACATTGTTAGGAGAGCAACAGTATCAGCGGATCCGTTGGCATCGCTCTTGGAGATGTGTCACAGTACACAAATCGGTGGAATGAGAATGGTTGACATACTTAGGCAAAATCCAACTGAGGAGCAAGCT---GTGGATATATGCAAAGCTGCAATGGGTTTGAGGATCAGCTCATCTTTTAGCTTTGGAGGTTTCACTTTCAAAAGAACGAGTGGCTCATCCACCAAAAGGGAAGAAGAAGTGCTCACAGGCAACCTACAAACATTGAAAATAAGAGTACACGAGGGATATGAGGAATTCACAATGGTTGGGCGGAGAGCAACAGCTATTCTAAGAAAAGCAACCAGAAGGCTGATTCAGTTAATAGTAAGTGGAAGAGACGAACAATCAATAGCAGAGGCAATCATTGTAGCAATGGTGTTCTCGCAAGAGGATTGCATGATAAAGGCAGTCCGAGGCGATCTGAATTTCGTAAACAGAGCAAACCAAAGGCTGAACCCCATGCATCAACTCCTGAGGCATTTCCAAAAAGATGCAAAAGTGTTGTTTCAGAACTGGGGAATCGAATCTATTGACAATGTCATGGGGATGATTGGAATATTACCTGACATGACCCCAAGCACAGAGATGTCACTGAGAGGAGTGAGAGTTAGTAAGATGGGAGTGGATGAATATTCCAGCACTGAAAGAGTGGTTGTGAGCATTGACCGTTTCTTAAGGGTTCGGGATCAGCGGGGGAACGTACTCTTATCTCCCGAAGAGGTCAGTGAAACACAGGGAACGGAGAAATTGACAATAACATATTCCTCATCAATGATGTGGGAAATCAACGGCCCTGAGTCAGTGCTTGTCAATACTTACCAATGGATCATCAGAAATTGGGAAACTGTAAAGATCCAATGGTCTCAAGACCCAACAATGCTGTACAATAAGATGGAGTTTGAACCGTTCCAGTCCTTGGTACCCAAAGCTGCTAGAAGCAAATACAGCGGGTTTGTAAGAACACTATTTCAGCAAATGCGTGATGTACTGGGAACATTTGATACCGTCCAAATAATAAAGCTGCTACCATTTGCAGCAGCCCCACCGGAGCAGAGCAGAATGCAGTTTTCTTCTCTAACTGTGAACGTGAGAGGCTCAGGAATGAGAATACTTGTGAGGGGAAACTCCCCCGTTTTTAACTACAACAAGGCAACCAAAAGGCTTAC
			AGTCCTCGGAAAAGACGCAGGCGCATTGATGGAAGATCCAGACGAGGGGACAGCCGGGGTGGAATCTGCGGTACTGAGGGGATTTCTAATTCTAGGCAAGGAGGACAAAAGATATGGACCAGCATTGAGCATCAATGAACTGAGCAATCTTGCAAAAGGGGAGAAAGCTAATGTGCTGATAGGGCAAGGAGACGTGGTGTTGGTAATGAAACGGAAACGGGACTCTAGCATACTTACTGACAGCCACACAGCAACCAAA---------AGAATTCGGATGGCCATCAAT---TAG
		</sequence>
		<sequence>
			<taxon idref="1021765|avian_waterfowl|NorthernEurope|20051102|H4N6"/>
			ATGGAGAGAATAAAAGAACTAAGAGATCTAATGTCGCAGTCCCGCACTCGCGAGATACTGACAAAAACCACTGTGGACCATATGGCCATAATAAAGAAATACACATCAGGAAGGCAAGAGAAGAACCCTGCTCTCAGAATGAAATGGATGATGGCAATGAAATATCCAATCACAGCGGACAAGAGAATAATGGAGATGATCCCTGAAAGAAATGAACAAGGACAGACGCTTTGGAGCAAGACAAATGATGCTGGATCGGACAGAGTGATGGTGTCTCCCCTAGCTGTAACTTGGTGGAACAGGAATGGGCCGACAACAAGTACAGTCCATTATCCAAAAGTTTACAAAACATACTTTGAGAAGGTTGAAAGGTTAAAACATGGAACCTTCGGTCCCGTTCATTTCCGAAACCAAGTTAAAATACGCCGCCGAGTGGATATAAACCCGGGCCATGCAGATCTCAGTGCTAAAGAAGCACAAGATGTTATCATGGAGGTCGTTTTCCCAAATGAAGTGGGAGCTAGGATATTGACATCAGAGTCGCAATTGACAATAACAAAAGAGAAGAAAGAAGAGCTCCAGGATTGTAAGATTGCTCCTTTAATGGTGGCATACATGTTGGAAAGGGAACTGGTCCGCAAAACCAGATTTCTACCGGTAGCAGGCGGAACAAGCAGTGTGTACATCGAGGTGTTGCATTTGACTCAAGGGACCTGTTGGGAACAAATGTACACTCCAGGCGGAGAAGTGAGAAATGATGATGTTGACCAGAGTTTGATCATCGCTGCCAGAAACATTGTTAGGAGAGCAACAGTATCAGCGGATCCACTGGCATCACTATTGGAGATGTGTCACAGCACACAAATTGGTGGAATAAGGATGGTTGACATCCTTAGGCAAAATCCAACTGAGGAGCAAGCT---GTGGATATATGCAAAGCAGCAATGGGTCTAAGAATCAGTTCATCCTTCAGCTTTGGAGGTTTTACTTTCAAAAGGACAAGTGGGTCATCTGTCAAAAGGGAAGAAGAAGTGCTCACAGGCAACCTCCAAACATTGAAAATAAGGGTACATGAAGGATATGAGGAATTCACAATGGTTGGGAGAAGAGCAACAGCCATTCTAAGGAAAGCAACCAGAAGGTTGATACAATTAATAGTGAGTGGGAGAGACGAGCAGTCAATCGCTGAAGCAATCATTGTAGCAATGGTGTTCTCACAGGAAGATTGCATGATAAAGGCAGTCCGAGGCGATCTGAATTTCGTAAACAGAGCAAACCAAAGACTGAACCCCATGCATCAACTCCTGAGGCACTTCCAAAAAGACGCAAAGGTGTTGTTTCAGAACTGGGGAATTGAACCTATTGACAATGTCATGGGGATGATTGGAATATTACCTGACATGACCCCAAGCACTGAGATGTCACTGAGAGGAGTGAGAGTTAGTAAGATGGGAGTGGATGAATATTCCAGCACTGAAAGAGTGGTTGTGAGCATCGACCGTTTCTTAAGGGTTCGAGACCAGCGGGGGAACGTACTCTTATCTCCCGAAGAGGTTAGTGAAACACAGGGAACAGAGAAATTGACAATAACATATTCATCATCAATGATGTGGGAAATCAACGGTCCTGAGTCAGTGCTTGTCAACACTTACCAATGGATCATCAGAAATTGGGAGACTGTAAAGATTCAATGGTCTCAAGACCCAACAATGCTGTACAATAAGATGGAGTTTGAACCGTTCCAATCCTTGGTACCCAAAGCTGCTAGAGGCCAATACAGTGGGTTTGTGAGAACACTATTCCAACAAATGCGTGATGTACTGGGGACATTTGATACTGTCCAAATAATAAAGCTGCTACCATTTGCAGCAGCTCCACCGGAGCAGAGCAGAATGCAGTTTTCTTCTCTTACTGTGAACGTAAGGGGTTCAGGAATGAGAATACTTGTGAGAGGCAACTCCCCTGTGTTCAACTATAACAAGGCAACCAAGAGGCTCAC
			AGTCCTTGGAAAGGATGCAGGTGCCTTGACAGAGGATCCAGATGAGGGAACAGCAGGAGTGGAATCTGCGGTATTAAGAGGATTTCTAATTCTGGGAAAGGAAGACAAAAGATATGGACCAGCATTGAGCATCAACGAATTGAGCAATCTTGCGAAAGGGGAGAAGGCTAATGTGTTGATAGGGCAAGGAGACGTGGTGTTGGTAATGAAACGGAAACGGGACTCTAGCATACTTACTGACAGCCAGACAGCGACCAAA---------AGGATTCGGATGGCCATCAAT---TAG
		</sequence>
		<sequence>
			<taxon idref="22363|avian_waterfowl|EastAsia|19921201|H3N8"/>
			ATGGAGAGAATAAAAGAATTAAGAGATCTAATGTCGCAGTCCCGCACTCGCGAGATACTAACAAAAACCACTGTGGACCATATGGCCATAATCAAGAAATACACATCAGGAAGACAAGAGAAGAACCCTGCTCTCAGAATGAAATGGATGATGGCAATGAAATATCCAATCACAGCAGACAAGAGAATAATGGAGATGATTCCTGAAAGGAATGAACAAGGGCAGACGCTTTGGAGCAAGACAAATGATGCCGGATCGGACAGGGTGATGGTGTCTCCCCTAGCTGTAACTTGGTGGAACAGGAATGGGCCAACAACAAGTACAGTCCATTATCCAAAGGTTTACAAAACATACTTTGAGAAGGTCGAAAGGTTGAAACATGGAACCTTCGGTCCCGTTCATTTCCGAAACCAAGTTAAAATACGCCGCCGAGTTGATATAAATCCGGGGCATGCAGATCTCAGTGCCAAAGAAGCACAAGATGTTATCATGGAAGTCGTTTTCCCAAATGAAGTGGGAGCTAGAATATTGACATCAGAGTCGCAATTGACAATAACAAAAGAGAAGAAGGAAGAGCTCCAGGATTGTAAGATTGCTCCTTTAATGGTGGCATACATGTTGGAAAGGGAACTGGTCCGCAAAACCAGATTCCTACCGGTAGCAGGCGGAACAAGCAGTGTGTACATTGAAGTATTGCATTTGACTCAAGGGACCTGCTGGGAACAGATGTACACTCCAGGCGGAGAAGTGAGAAATGATGATGTTGACCAGAGTTTGATCATCGCTGCCAGAAACATTGTTAGGAGAGCAACGGTATCAGCGGATCCACTGGCATCATTACTGGAGATGTGCCACAGCACACAAATTGGTGGAATAAGGATGGTGGACATCCTTAGGCAAAATCCAACTGAGGAGCAAGCT---GTGGATATATGCAAAGCAGCAATGGGTTTGAGGATCAGTTCATCCTTTAGCTTTGGAGGCTTCACTTTCAAAAGAACAAGTGGATCATCCGTCAAGAAGGAAGAGGAAGTGCTTACAGGCAACCTCCAAACATTGAAAATAAGAGTGCATGAGGGGTATGAGGAATTCACAATGGTTGGGCGGAGAGCAACAGCTATCTTGAGGAAAGCAACTAGAAGGCTGATCCAGTTGATAGTAAGTGGAAGAGATGAACAATCGATCGCTGAAGCGATCATAGTAGCAATGGTGTTCTCACAGGAGGATTGCATGATAAAGGCAGTCCGAGGCGATCTGAATTTCGTAAACAGAGCAAACCAAAGATTGAACCCCATGCATCAACTCCTGAGGCACTTCCAAAAAGATGCAAAAGTGCTGTTTCAGAACTGGGGAATTGAACCTATTGATAATGTCATGGGAATGATCGGAATATTACCTGACATGACTCCAAGCACAGAGATGTCACTGAGAGGAGTGAGAGTTAGTAAGATGGGAGTAGATGAATATTCCAGCACTGAGAGAGTGGTTGTGAGTATTGACCGTTTCTTAAGGGTTCGAGATCAGAGGGGGAACGTACTCTTATCTCCCGAAGAGGTTAGTGAAACACAGGGAACAGAGAAATTGACAATAACATATTCATCATCAATGATGTGGGAAGTCAACGGTCCTGAGTCAGTGCTTGTTAACACCTATCAATGGATCATCAGAAATTGGGAGACTGTAAAGATTCAATGGTCTCAAGATCCCACAATGCTGTACAATAAGGTGGAGTTTGAACCGTTCCAATCCTTGGTACCTAAAGCTGCCAGAGGTCAATACAGTGGATTTGTGAGAACACTATTCCAACAAATGCGCGATGTACTGGGGACATTTGATACTGTCCAAATAATAAAGCTACTACCATTTGCAGCAGCCCCACCAGAGCAGAGCAGAATGCAGTTTTCCTCTCTAACTGTGAATGTGAGAGGCTCAGGAATGAGAATACTCGTAAGGGGTAACTCCCCCGTGTTCAACTACAATAAGGCAATCAAAAGGCTTAC
			AGTCCTCGGGAAGGACGCAGGAGCATTAACAGAAGATCCAGATGAGGGAACAGCTGGAGTGGAATCTGCGGTACTGAGGGGATTCCTAATTCTAGGCAAGGAGGACAAAAGATATGGGCCAGCATTGAGCATCAATGAACTGAGCAATCTTGCGAAAGGGGAGAAAGCTAATGTGCTGATAGGGCAAGGAGACGTGGTGTTGGTAATGAAACGGAAACGGGACTCTAGCATACTTACTGACAGCCAGACAGCGACCAAA---------AGGATTCGGATGGCCATCAAT---TAG
		</sequence>
		<sequence>
			<taxon idref="1004857|others|EastAsia|20020615|H5N1"/>
			ATGGAGAGAATAAAAGAATTAAGAGATTTAATGTCGCAGCCCCGCACTCGCGAGATACTAACAAAGACCACTGTGGACCACATGGCTATAATCAAGAAATACACATCAGGTAGACAAGAGAAGAACCCTGCTCTCAGAATGAAATGGATGATGGCAATGAAATACCCAATAACAGCAGACAAGAGAATAATGGAGATGATTCCCGAAAGGAATGAACAAGGGCAAACGCTTTGGAGCAAGACAAATGATGCTGGATCGGACAGAGTGATGGTGTCTTCCCTAGCTGTAACTTGGTGGAACAGGAACGGGCCGACAACAAGTACAATCCACTATCCAAAGGTTTACAAGACATACTTTGAGAAGGTTGAAAGATTAAAACATGGAACCTTTGGTCCCGTTCATTTCAGAAACCAAGTTAAAATACGTCGCCGAGTTGATGTAAATCCGGGCCATGCAGATCTCAGTGCTAAAGAAGCACAAGATGTTATCATGGAGGTCGTTTTCCCAAATGAAGTGGGAGCTAGAATATTGACATCAGAGTCTCAATTGACAATAACAAAAGAGAAGAAAGAGGAGCTCCAGGATTGTAAGATTGCTCCTTTAATGGTGGCATACATGTTGGAAAGGGAACTGGTCCGCAAGACCAGATTCCTACCAGTAGCAGGCGGAACGAGCAGTGTGTACATCGAGGTATTGCATTTGACTCAAGGAACTTGCTGGGAGCAGATGTACACCCCAGGCGGAGAAGTGAGAAATGATGATGTTGATCAGAGTTTAATCATCGCAGCCAGAAATATTGTTAGGAGAGCAACGGTATCAGCGGACCCACTGGCATCATTACTGGAGATGTGTCACAGCACACAGATTGGTGGGATAAGGATGGTTGACATCCTTAGGCAAAATCCAACTGAAGAACAGGCT---GTGGATATATGCAAAGCAGCAATGGGTTTGAGGATCAGTTCATCCTTTAGCTTTGGAGGCTTCACTTTCAAAAGAACAAGTGGGTCATCCGTCAAGAAGGAAGAGGAAGTGCTTACAGGCAACCTACAAACATTAAAAATAAGAGTACATGAAGGGTATGAGGAATTCACAATGGTTGGGCGGAGAGCAACAGCTATCTTGAGGAAAGCTACAAGAAGGTTGATTCAATTGATAGTGAGTGGAAGAGATGAACAATCAATCGCTGAAGCGATCATTGTAGCAATGGTGTTCTCACAGGAGGATTGCATGATAAAGGCAGTCCGAGGCGATCTGAATTTCGTGAACAGAGCAAACCAAAGATTGAACCCCATGCATCAACTCCTGAGGCACTTCCAAAAAGATGCAAAAGTGTTGTTTCAGAACTGGGGAATTGAACTCATTGATAATGTCATGGGGATGATCGGGATATTACCTGACATGACTCCAAGCACAGAGATGTCACTGAGAGGAGTAAGGGTTAGTAAGATGGGAGTAGATGAATATTCCAGCACTGAGAGGGTGGTTGTAAGTATTGACCGTTTCTTAAGAGTTCGAGATCAGCGCGGAAACGTACTCTTATCTCCCGAAGAGGTTAGTGAAACACAGGGAACAGAGAAATTGACAATAACATATTCATCATCAATGATGTGGGAAATCAACGGTCCTGAGTCAGTACTCGTTAACACCTATCAATGGATCATCAGAAATTGGGAGACTGTGAAGATTCAATGGTCTCAAGATCCCACAATGCTGTACAATAAAATGGAGTTTGAACCATTCCAATCATTGATACCTAAAGCTGCCAGAGGTCAATACAGTGGGTTTGTGAGAACACTATTCCAACAAATGCGTGACGTATTGGGAACATTTGATACTGTCCAAATAATAAAGCTGCTACCATTTGCAGCAGCCCCACCGGAGCAGAGCAGAATGCAGTTTTCTTCCCTAACTGTGAATGTGAGAGGCTCAGGAATGAGAATACTCGTAAGGGGTAACTCCCCCGTGTTCAACTACAATAAGGCAACCAAAAGGCTTAC
			TGTTCTCGGGAAGGATGCAGGTGCATTAACAGAAGATCCAGACGAGGGAACAGCCGGAGTGGAATCTGCAGTACTGAGGGGATTCCTAATCCTAGGTAAGGAGGACAAGAGATATGGACCAGCATTGAGCATCAATGAACTGAGCAATCTTGCGAAAGGGGAGAAGGCTAACGTGTTGATAGGGCAAGGAGACGTGGTGTTGGTGATGAAACGGAAACGGGACTCTAGCATACTTACTGACAGCCAGACAGCGACCAAA---------AGAATTCGGATGGCCATCAAT---TAG
		</sequence>
		<sequence>
			<taxon idref="1001743|avian_waterfowl|EastAsia|20030615|H5N1"/>
			ATGGAGAGAATAAAAGAATTAAGAGATTTAATGTCGCAGTCCCGCACTCGCGAGATACTAACAAAGACCACTGTGGACCACATAGCTATAATCAAGAAATACACATCAGGTAGACAAGAGAAGAACCCTGCTCTCAGAATGAAATGGATGATGGCAATGAAATACCCAATAACAGCAGACAAGAGAATAATGGAGATGATTCCTGAAAGGAATGAACAAGGGCAAACGCTTTGGAGCAAGACAAATGATGCTGGATCGGACAGAGTGATGGTGTCTTCCCTAGCTGTAACTTGGTGGAACAGGAACGGGCCGACAACAAGTACAGTCCACTATCCAAAGGTTTACAAGACATACTTTGAGAAGGTTGAAAGATTGAAACATGGAACCTTTGGTCCCGTTCATTTCCGAAACCAAGTTAAAATACGTCGCCGAGTTGATGTAAATCCGGGCCATGCAGATCTCAGTGCTAAAGAAGCACAAGATGTTATCATGGAGGTCGTTTTCCCAAATGAAGTGGGAGCTAGAATATTGACATCAGAGTCCCAATTGACAATAACAAAAGAGAAGAAAGAGGAGCTCCAGGATTGTAAGATTGCTCCTTTAATGGTGGCATACATGTTGGAAAGGGAACTGGTCCGCAAGACCAGATTCCTACCAGTAGCAGGCGGAACGAGCAGTGTGTACATCGAGGTATTGCATTTGACTCAAGGAACTTGCTGGGAACAGATGTACACCCCAGGCGGAGAAGTGAGAAATGATGATGTTGATCAGAGTTTAATCATCGCAGCCAGAAATATTGTTAGGAGAGCAACGGTATCAACGGATCCACTGGCATCATTACTGGAGATGTGTCACAGCACACAGATTGGTGGGATAAGGATGGTTGACATCCTTAGGCAAAATCCAACTGAAGAACAGGCT---GTGGATATATGCAAAGCAGCAATGGGTTTGAGGATCAGTTCATCCTTTAGCTTTGGAGGCTTCACTTTCAAAAGAACAAGTGGGTCATCCGTCAAGAAGGAAGAGGAAGTGCTTACAGGCAACCTACAAACATTAAAAATAAGAGTACATGAGGGGTATGAGGAATTCACAATGGTTGGGCGGAGAGCAACAGCTATCTTGAGGAAAGCTACCAGAAGGTTGATTCAATTGATAGTAAGTGGAAGAGATGAACAATCAATCGCTGAAGCGATCATTGTAGCAATGGTGTTCTCACAGGAGGATTGCATGATAAAGGCAGTCCGAGGCGATCTGAATTTCGTGAACAGAGCAAACCAAAGATTGAACCCCATGCATCAACTCCTGAGGCACTTCCAAAAAGATGCAAAAGTGCTGTTTCAGAACTGGGGAATTGAACCCATTGATAATGTCATGGGGATGATCGGGATATTACCTGACATGACTCCAAGCACAGAGATGTCACTGAGAGGAGTAAGGGTTAGTAAGATGGGAGTAGATGAATATTCCAGCACTGAGAGGGTGGTTGTAAATATTGACCGTTTCTTAAGGGTTCGAGATCAGCGCGGAAACGTACTCTTATCTCCCGAAGAGGTTAGCGAAACACAGGGAACAGAGAGATTGACAATAACATATTCATCATCAATGATGTGGGAAATCAACGGTCCTGAGTCAGTACTCGTTAACACCTATCAATGGGTCATCAGAAATTGGGAGACTGTGAAGATTCAATGGTCTCAAGATCCCACAATGCTGTACAATAAGATGGAGTTTGAACCATTCCAATCCTTGATACCTAAAGCTGCCAGAGGTCAATACAGTGGGTTTGTGAGAACACTATTCCAACAAATGCGTGACGTAGTGGGAACATTTGATACTGTCCAAATAATAAAGCTGCTACCATTTACAGCAGCCCCACCGGAGCAGAGCAGAATGCAGTTTTCTTCCCTAACTGTGAATGTGAGAGGCTCAGGAATGAGAATACTCGTAAGGGGCAACTCCCCTGTGTTCAACTACAATAAGGCAACCAAAAGGCTTAC
			TGTTCTCGGGAAGGATGCAGGTGCATTAACAGAAGATCCAGACGAGGGAACAGCCGGAGTGGAATCTGCAGTACTGAGGGGATTCCTAATCCTAGGTAAGGAAGACAAGAGATATGGACCAGCATTGAGCATCAATGAACTGAGCAATCTTGCGAAAGGGGAGAAGGCTAACGTGTTGATAGGGCAAGGAGACGTGGTGTTGGTGATGAAACGGAAACGGGACTCTAGCATACTTACTGACAGCCAGACAGCGACCAAA---------AGAATTCGGATGGCCATCAAT---TAG
		</sequence>
		<sequence>
			<taxon idref="1007153|avian_waterfowl|EastAsia|20010615|H6N2"/>
			ATGGAGAGAATAAAAGAATTAAGAGATCTAATGTCGCAATCCCGCACTCGCGAGATACTAACAAAAACCACTGTGGACCACATGGCCATAATCAAGAAATACACATCAGGAAGGCAAGAGAAGAACCCTGCCCTCAGAATGAAATGGATGATGGCAATGAAATATCCAATCACAGCAGACAAGAGAATAATGGAGATGATTCCTGAAAGGAATGAACAAGGGCAGACGCTTTGGAGCAAGACAAACGATGCTGGATCAGACAGGGTGATGGTATCTCCCCTAGCTGTAACTTGGTGGAACAGGAATGGACCGACGACAAGTACATTCCATTATCCAAAGGTCTACAAAACATACTTTGAAAAGGTTGAAAGGTTAAAACATGGAACCTTCGGTCCCGTCCATTTCCGAAACCAAGTTAAAATACGCCGCCGAGTTGATATAAATCCGGGCCATGCAGATCTCAGTGCTAAAGAAGCACAAGATGTCATCATGGAGGTCGTTTTCCCAAATGAAGTGGGGGCTAGAATATTGACATCAGAATCACAATTGACAATAACGAAAGAGAAGAAAGAAGAGCTCCAGGATTGTAAAATTGCTCCTTTAATGGTGGCATATATGTTGGAAAGGGAACTGGTCCGCAAAACCAGATTCCTACCGGTAGCAGGCGGAACAAGCAGTGTGTACATTGAGGTATTGCATTTGACTCAAGGGACCTGCTGGGAACAGATGTACACGCCAGGCGGAGAAGTGAGAAATGACGATGTTGACCAAAGTTTGATCATCGCAGCCAGAAACATTGTTAGGAGAGCAACGGTATCAGCGGATCCACTGGCATCACTACTGGATATGTGCCACAGCACACAGATTGGTGGGATAAGGATGGTGGACATCCTTAGGCAAAATCCAACTGAAGAACAAGCT---GTAGATATATGCAAAGCAGCAATGGGTTTGAGGATCAGTTCATCCTTTAGCTTTGGAGGCTTCACTTTTAAAAGAACAAGTGGATCATCAGTCAAGAAGGAAGAGGAAGTGCTTACAGGCAACCTCCAAACATTGAAAATAAGAGTACATGAGGGGTATGAAGAATTCACAATGGTTGGGCGGAGAGCAACAGCTATCCTGAGAAAAGCAACTAGAAGGCTGATTCAGTTGATAGTAAGTGGAAGAGACGAACAATCAATCGCTGAAGCGATCATTGTAGCAATGGTGTTCTCACAGGAGGATTGCATGATAAAGGCAGTCCGAGGCGATCTGAATTTCGTAAACAGAGCAAATCAAAGATTGAACCCCATGCATCAACTTCTGAGGCACTTCCAAAAAGATGCAAAGGTGCTGTTTCAGAATTGGGGAGTTGAACCTATTGATAATGTCATGGGAATGATCGGAATATTACCTGACATGACTCCGAGCACAGAGGTGTCACTGAGAGGAATAAGAGTCAGTAAAATGGGAGTAGATGAATATTCCAGCACTGAGAGAGTGGTTGTAAGTATTGATCGTTTCTTAAGGGTTCGAGATCAGCGGGGGAACGTACTCTTATCTCCCGAAGAAGTCAGCGAAACACAGGGAACAGAGAAATTGACAATAACATATTCATCATCAATGATGTGGGAAATCAACGGTCCTGAGTCAGTGCTTGTTAACACCTATCAATGGATCATCAGAAATTGGGAGACTGTGAAGATTCAATGGTCTCAAGACCCCACAATGCTATACAATAAGATGGAGTTTGAACCGTTCCAATCCTTGGTACCTAAAGCTGCCAGAGGTCAATACAGTGGATTTGTGAGAACACTATTCCAACAAATGCGTGATGTATTGGGGACATTTGATACTGTCCAGATAATAAAGCTGCTACCATTTGCAGCAGCCCCACCGGAGCAGAGCAGAATGCAATTTTCTTCTTTGACTGTGAATGTGAGAGGCTCAGGAATGAGAATACTCGTAAGGGGCAACTCCCCTGTATTCAACTACAATAAGGCAACCAAAAGGCTTAC
			TGTTCTTGGAAAGGACGCAGGTGCATTAACAGAAGATCCAGATGAGGGAACAGCCGGAGTGGAATCTGCAGTACTGAGGGGGTTCCTAATTCTAGGCAAGGAGGACAGAAGATATGGACCAGCATTGAGCATCAATGAACTGAGCAATCTTGCGAAAGGGGAGAAAGCTAATGTGCTGATAGGGCAAGGAGACGTGGTGTTGGTAATGAAACGGAAACGGGACTCTAGCATACTTACTGACAGCCAGACAGCGACCAAA---------AGAATTCGGATGGCCATCAAT---TAG
		</sequence>
		<sequence>
			<taxon idref="1019075|avian_waterfowl|EastAsia|20070615|H11N9"/>
			ATGGAGAGAATAAAAGAATTAAGAGATCTAATGTCGCAGCCCCGCACCCGCGAGATACTAACAAAAACCACCGTGGACCATATGGCCATAATCAAGAAATACACATCAGGAAGACAAGAGAAGAACCCTGCTCTCAGAATGAAATGGATGATGGCAATGAAATACCCAATCACAGCAGACAAGAGAATAATGGAGATAATTCCTGAGAGAAATGAACAAGGGCAAACGCTTTGGAGCAAGACAAATGATGCTGGATCAGACAGGGTGATGGTGTCTCCCCTAGCTGTAACCTGGTGGAACAGGAATGGGCCAACGACAAGTACAGTCCATTATCCAAAGGTTTACAAAACATACTTTGAGAAGGTTGAAAGGTTAAAACATGGAACCTTCGGTCCCGTCCATTTCCGAAACCAGGTTAAAATACGCCGCCGAGTTGATATAAATCCAGGCCATGCAGATCTCAGTGCTAAAGAAGCACAAGATGTCATCATGGAGGTCGTTTTCCCAAATGAAGTGGGGGCTAGAATATTGACATCAGAATCGCAATTGACAATAACGAAAGAGAAGAAAGAAGAGCTCCAGGATTGTAGAATTGCTCCTTTAATGGTGGCATACATGTTGGAAAGGGAACTGGTCCGCAAAACCAGATTCCTACCGGTAGCAGGCGGAACAAGCAGTGTGTACATTGAGGTATTGCATTTGACTCAAGGGACCTGCTGGGAACAGATGTACACTCCAGGCGGAGAAGTGAGAAATGACGATGTTAATCAGAGTCTGATCATCGCTGCCAGAAACATTGTTAGGAGAGCTACGGTTTCAGCAGATCCACTGGCATCACTACTGGAGATGTGCCATAGCACACAAATTGGTGGGATAAGGATGGTGGACATCCTTAGGCAAAATCCAACTGAGGAACAAGCT---GTGGATATATGCAAGGCAGCAATGGGGTTGAGGATCAGTTCATCCTTTAGCTTTGGAGGCTTCACTTTCAAAAGAACAAGTGGGTCATCGGTCAAGAGGGAAGAGGAAGTGCTCACAGGAAACCTCCAAACATTGAAAATAAGAGTACATGAGGGGTATGAGGAATTCACAATGGTTGGGCAGAGAGCAACCGCTATTTTAAGGAAAGCAACTAGAAGGCTGATTCAGTTGATAGTAAGTGGAAGAGACGAACAATCAATCGCTGAAGCGATCATTGTAGCAATGGTGTTCTCACAGGAGGATTGCATGATAAAGGCAGTTCGAGGCGATCTGAATTTCGTAAACAGGGCGAACCAAAGATTAAACCCCATGCATCAACTCCTAAGACACTTCCAAAAAGATGCAAAAGTATTGTTTCAGAATTGGGGGATTGAACCTATTGATAATGTCATGGGGATGATTGGAATATTACCTGACATGACTCCAAGCACAGAGGTATCACTGAGAGGAATAAGAGTTAGTAAAATGGGAGTAGATGAATATTCCAGCACTGAGAGAGTGGTTGTAAGTATCGATCGTTTCTTAAGGGTTCGAGATCAGCGGGGAAACGTACTCTTATCTCCCGAAGAAGTCAGCGAAACACAGGGAACAGAGAAATTGACAATAACATATTCATCATCAATGATGTGGGAAATCAACGGCCCTGAGTCAGTGCTTGTCAATACCTATCAATGGATCATCAGAAATTGGGAGATTGTGAAGATTCAATGGTCTCAAGACCCCACGATGCTGTACAATAAGATGGAATTTGAACCGTTCCAATCCTTGGTACCTAAAGCTGCCAGAGGTCAATACAGTGGATTTGTGAGAACGCTATTCCAACAAATGCGTGACGTATTGGGGACATTTGATACTGTCCAAATAATAAAGCTGCTACCATTTGCAGCAGCCCCACCGGAGCAGAGCAGGATGCAATTTTCTTCTCTGACTGTGAATGTGAGAGGCTCAGGAATGAGAATACTCGTAAGGGGCAACTCCCCTGTGTTCAACTACAATAAGGCAACCAAAAGGCTCAC
			CGTTCTTGGAAAAGACGCAGGTGCACTGACAGAGGATCCAGATGAGGGAACAGCCGGAGTGGAATCCGCAGTATTGAGGGGATTCCTAATTCTAGGCAAGGAGGACAAAAGATATGGACCAGCATTGAGCATCAATGAACTGAGCAATCTTGCAAAAGGGGAGAAAGCTAATGTGCTGATAGGGCAAGGAGACGTTGTGTTGGTAATGAAACGGAAACGGGACTCTAGCATACTTACTGACAGCCAGACAGCGACCAAA---------AGAATTCGAATGGCCATCAAT---TAG
		</sequence>
		<sequence>
			<taxon idref="1026209|avian_landbirds|EastAsia|20140122|H5N8"/>
			ATGGAGAGAATAAAAGAACTAAGAGATCTAATGTCTCAATCCCGCACTCGCGAGATACTAACAAAAACCACTGTGGACCATATGGCCATAATCAAGAAATACACATCAGGAAGACAAGAGAAGAACCCTGCTCTCAGAATGAAATGGATGATGGCAATGAAATATCCAATCACAGCAGACAAGAGAATAATGGAAATGATTCCTGAAAGAAATGAACAAGGCCAGACGCTTTGGAGCAAGACAAATGATGCTGGATCAGACAGAGTGATGGTGTCTCCCCTAGCTGTAACTTGGTGGAATAGAAATGGACCGACAGCAAGTACAGTCCATTATCCAAAGGTCTACAAAACATACTTTGAGAAGGTTGAAAGGTTAAAGCATGGAACCTTCGGTCCCGTTCACTTCCGAAACCAAATTAAAATACGCCGCCGAGTTGACATAAACCCAGGCCACGCAGATCTCAGTGCCAAAGAAGCACAAGATGTCATCATGGAGGTCGTTTTCCCAAATGAAGTGGGAGCTAGAATATTGACATCAGAGTCACAATTGACAATAACGAAAGAGAAAAAAGAAGAACTCCAGGATTGCAAGATTGCTCCTTTAATGGTGGCATACATGTTGGAAAGAGAACTGGTCCGCAAAACCAGATTCCTACCAGTAGCAGGTGGGACAAGCAGTGTGTACATTGAGGTACTGCACTTGACCCAAGGGACCTGCTGGGAACAGATGTACACTCCAGGCGGAGAAGTGAGAAATGACGATGTTGACCAGAGTTTGATCATCGCGGCCAGAAACATTGTTAGGAGAGCAACGGTATCAGCGGATCCACTGGCATCATTATTGGAGATGTGCCACAGCACACAAATTGGTGGGACAAGGATGGTGGATATCCTTAGGCAAAATCCAACTGAGGAACAAGCT---GTGGATATATGCAAAGCAGCAATGGGTTTGAGGATTAGTTCATCCTTTAGCTTTGGAGGATTCACCTTCAAAAGAACAAGTGGTTCATCCGTTAGAAAGGAAGAGGAAGTGCTTACAGGCAACCTCCAAACATTGAAAATAAGAGTACATGAGGGGTATGAGGAGTTCACAATGGTTGGGCGAAGAGCAACAGCCATTCTAAGGAAAGCAACTAGAAGGCTGATTCAGTTGATAGTAAGTGGAAGAGACGAACAATCAATCGCTGAAGCAATCATCGTAGCCATGGTGTTCTCACAGGAGGATTGCATGATAAAGGCAGTCCGAGGCGATCTAAATTTTGTGAACAGAGCAAACCAAAGATTGAACCCCATGCATCAACTCCTGAGACACTTCCAAAAAGATGCAAAAGTGCTGTTTCAAAATTGGGGGATTGAACCTATTGATAATGTCATGGGGATGATTGGAATATTACCTGACATGACTCCAAGCACAGAGATGTCACTAAGAGGAGTAAGAGTTAGTAAAATGGGAGTAGATGAATATTCCAGCACTGAGAGAGTGGTTGTACGCATTGACCGTTTCTTGCGGGTTCGAGATCAGCAGGGGAACGTACTCCTATCTCCCGAAGAGGTCAGCGAAACACTGGGAACAGAAAAATTAACAATAACATATTCATCATCAATGATGTGGGAAATCAATGGTCCTGAGTCAGTGCTGGTCAACACCTATCAATGGATCATCAGAAATTGGGAGATTGTGAAGATTCAATGGTCTCAAGACCCCACGATGCTGTACAATAAGGTGGAGTTTGAACCGTTCCAATCCTTGGTACCTAAAGCTGCCAGAGGCCAATACAGTGGATTTGTGAGAACACTGTTCCAACAAATGCGTGACGTATTGGGGACATTTGATACTATTCAGATAATAAAGCTGTTACCGTTTGCAGCAGCCCCACCGGAGCATAGCAGAATGCAATTTTCTTCCCTGACCGTGAATGTAAGAGGCTCGGGAATGAGAATACTCGTAAGGGGTAACTCCCCTGTGTTCAACTACAATAAGGCAACCAAAAGGCTTGC
			CGTCCTTGGAAAGGACGCAGGTGCATTAACAGAGGATCCAGATGAGGGGACAACAGGAGTGGAATCTGCAGTGCTGAGGGGGTTCCTAATTCTGGGCAAGGAGGACAGAAGATATGGACCAGCACTAAGCATCAATGAACTGAGCAATCTTGCGAAAGGGGAGAAAGCCAATGTGCTGATAGGGCAAGGAGACGTGGTGCTGGTAATGAAACGGAAACGGGACTCTAGCATACTTACTGACAGCCAGACAGCGACCAAA---------AGAATTCGGATGGTCATCAAT---TAG
		</sequence>
		<sequence>
			<taxon idref="1024856|avian_waterfowl|EastAsia|20090515|H3N8"/>
			ATGGAGAGAATAAAAGAATTAAGAGATCTAATGTCACAGTCCCGCACTCGCGAGATACTAACAAAAACCACTGTGGACCATATGGCCATAATCAAGAAATACACATCGGGAAGACAAGAGAAGAACCCTGCTCTCAGAATGAAATGGATGATGGCAATGAAATATCCAATCACAGCAGACAAGAGAATAATGGAGATGATTCCTGAAAGGAATGAACAAGGACAGACGCTCTGGAGCAAGACAAATGATGCTGGATCAGACAGAGTGATGGTGTCTCCCCTAGCTGTAACTTGGTGGAACAGGAATGGTCCGACGACAAGTACAGTCCATTATCCAAAGGTTTACAAAACATACTTTGAGAAGGTTGAAAGGTTAAAACATGGAACCTTCGGTCCCGTTCATTTCCGGAACCAAGTTAAAATACGCCGCCGAGTTGATGTAAATCCGGGCCATGCAGATCTCAGTGCTAAAGAAGCACAAGATGTCATCATGGAGGTCGTTTTCCCAAATGAAGTGGGGGCTAGAATATTGACATCAGAGTCGCAATTGACAATAACGAAAGAGAAAAAAGAAGAGCTCCAGGACTGTAAGATTGCTCCTTTAATGGTGGCATACATGTTGGAAAGGGAACTGGTCCGCAAAACCAGATTCCTACCGGTAGCAGGCGGAACAAGCAGTGTGTACATTGAGGTATTGCATTTGACTCAAGGGACTTGCTGGGAACAGATGTACACTCCAGGCGGAGAAGTGAGAAATGACGATGTTGACCAGAGTTTGATCATCGCTGCCAGAAACATTGTTAGGAGAGCAACGGTATCAGCGGATCCATTGGCATCATTACTGGAGATGTGCCACAGCACACAAATTGGTGGGATAAGGATGGTGGACATCCTTAGGCAAAATCCAACTGAGGAACAAGCT---GTGGATATATGCAAAGCAGCAATGGGTTTGAGGATCAGTTCATCCTTTAGCTTTGGAGGCTTCACTTTCAAAAGAACAAGTGGATCATCCGTCAAGAAGGAAGAAGAAGTGCTTACGGGCAACCTCCAAACATTGAAAATAAAAGTACATGAAGGGTATGAGGAATTCACAATGGTCGGGCGAAGAGCAACAGCTATTCTGAGGAAAGCAACTAGAAGGCTGATTCAGTTGATAGTAAGCGGAAGAGATGACCAATCAATCGCTGAAGCAATCATTGTAGCTATGGTGTTTTCACAGGAGGATTGCATGATGAAGGCAGTCCGAGGCGATCTGAATTTCGTAAACAGAGCAAATCAAAGATTAAACCCCATGCATCAGCTCCTGAGACACTTCCAAAAAGATGCAAAAGTGCTGTTTCAGAATTGGGGAATTGAACCTATTGACAATGTCATGGGAATGATCGGAATATTACCTGACATGACCCCAAGCACAGAGATGTCACTGAGAGGAGTAAGAGTTAGTAAAATGGGAGTAGATGAATATTCCAGCACTGAGAGAATTGTTGTAAGTATTGACCGTTTCTTAAGGGTCCGAGATCAGCGGGGAAACGTACTCTTATCTCCCGAAGAGGTCAGCGAAACACAGGGAACAGAGAAATTGACAATAACATATTCATCATCAATGATGTGGGAAATCAACGGTCCTGAGTCAGTGCTTGTTAACACCTATCAATGGATCATCAGAAACTGGGAGACTGTGAAGATTCAATGGTCTCAAGACCCCACAATGCTGTACAATAGGATGGAGTTTGAACCGTTCCAATCCTTAGTACCTAAAGCTGCTAGAGGTCAATACAGTGGATTTGTGAGAACACTATTCCAACAAATGCGTGACGTACTGGGAACATTTGATACTGTCCAGATAATAAAGCTACTACCATTTGCAGCAGCCCCACCAGAGCAGAGCAGAATGCAATTTTCTTCTCTGACTGTGAATGTGAGAGGCTCAGGTATGAGAATACTCGTAAGGGGCAACTCCCCTGTGTTCAACTACAATAAGGCAACCAAAAGGCTTAC
			CGTCCTTGGAAAGGACGCAGGTGCATTAGCAGAAGATCCAGATGAGGGAGCAGCCGGAGTGGAATCTGCAGTACTGAGGGGATTCCTAATTCTAGGCAAGGAGGACAAAAGATATGGACCAGCATTGAGCATCAATGAACTAAGCAATCTTGCGAAAGGGGAGAAGGCTAATGTGTTGATAGGGCAAGGAGACGTGGTGTTGGTAATGAAACGGAAACGGGACTCTAGCATACTTACTGACAGCCAGACAGCGACCAAA---------AGAATTCGGATGGCCATCAAT---TAG
		</sequence>
		<sequence>
			<taxon idref="1024842|others|EastAsia|20130310|H3N2"/>
			ATGGAGAGAATAAAAGAATTAAGAGATCTAATGTCGCAGTCCCGCACTCGCGAGATACTAACAAAAACCACTGTGGACCATATGGCCATAATCAAGAAATACACATCAGGAAGACAAGAGAAGAACCCTGCTCTCAGAATGAAATGGATGATGGCAATGAAATATCCAATCACAGCAGACAAGAGAATAATGGAGATGATTCCTGAAAGGAATGAACAAGGGCAGATGCTTTGGAGTAAGACAAGTGACGCTGGATCGGACAGGGTGATGGTGTCTCCCCTAGCTGTAACCTGGTGGAACAGGAATGGGCCGACGACAAGTACAGTCCACTATCCAAAGGTTTACAAAACATACTTTGAGAAGGTTGAAAGGTTAAAACATGGAACCTTCGGTCCCGTTCATTTCCGAAACCAAGTTAAAATACGCCGCCGAGTTGATACAAATCCGGGCCATGCAGATCTCAGTGCTAAAGAAGCACAAGATGTCATCATGGAGGTCGTTTTTCCAAATGAAGTGGGAGCTAGAATATTAACATCAGAGTCACAATTGACAATAACAAAAGAGAAGAAGGAAGAGCTCCAAAATTGTAAGATTGCTCCTTTAATGGTGGCATACATGTTGGAAAGAGAACTGGTCCGCAAAACCAGGTTCCTACCGGTAGCAGGCGGAACAAGCAGTGTGTACATTGAGGTATTGCATTTGACACAAGGGACCTGCTGGGAACAGATGTACACTCCAGGCGGAGAAGTGAAAAATGACGATGTTGACCAGAGTCTGATCATCGCAGCCAGAAACATTGTTAGGAGAGCAACGGTATCAGCGGATCCACTGGCATCACTGCTGGAGATGTGCCACAGCACACAAATTGGTGGGACAAGGATGGTGGACATCCTTAGGCAAAATCCAACTGAGGAACAAGCT---GTGGATATATGCAAAGCAGCAATGGGATTGAGGATCAGTTCATCCTTTAGCTTTGGAGGCTTCACTTTCAAAAGAACAAATGGGTCATCCATCAAGAAGGAAGAAGAAGTACTCACAGGAACCCTCCAAACATTGAAAATAAGAGTACATGAGGGGTATGAGGAATTCACAATAGTTGGGCGGAGAGCAACAGCTATCCTAAGGAAAGCAACTAGAAGGCTGATTCAGTTGATAGTAAGTGGAAGAGACGAACAATCAATCGCTGAAGCAATCATTGTAGCAATGGTGTTTTCACAGGAGGATTGCATGATAAAGGCAGTCCGAGGCGATCTGAATTTCGTAAACAGAGCAAACCAAAGATTAAACCCCATGCATCAACTCCTGAGACACTTCCAAAAAGACGCAAAAGTGCTGTTTCAGAATTGGGGGATTGAACCTATTGATAATGTCATGGGGATGATCGGAATATTACCTGACATGACTCCAAGCACAGAGATGTCACTGAGAGGAGTAAGAGTTAGTAAAATGGGAGTAGATGAATATTCCAGCACTGAAAGAGTGGTTGTAAGTATTGATCGTTTCTTACGGGTTCGAGATCAGCGGGGGAACATATTATTATCTCCCGAAGAGGTCAGCGAAACACAAGGAACCGAGAAATTGACAATAACATACTCATCATCAATGATGTGGGAGATCAACGGTCCTGAGTCAGTACTTGTTAACACCTATCAATGGGTCATCAGAAATTGGGAGACCGTGAAGATTCAATGGTCTCAAGACCCCACGGTACTGTACAATAAGATGGAGTTTGAACCGTTCCAATCCTTGGTACCCAAAGCTGCCAGAGGTCAATACAGTGGATTTGTGAGAGCACTATTCCAACAAATGCGTGACGTACTGGGGACATTTGATACTGTCCAGATAATAAAGCTGCTACCATTTGCAGCAGCCCCACCAGAGCAGAGCAGAATGCAGTTTTCTTCTTTGACTGTGAATGTGAGAGGCTCAGGAATGAGAATACTCGTAAGGGGCAATTCCCCTGTGTTCAACTACAATAAGGCAACCAAAAGGCTTAC
			CGTTCTTGGGAAAGACGCAGGTACATTAACGGAGGATCCAGATGAGGGAACTGCCGGAGTGGAATCTGCAGTACTGAGGGGATTCCTAATTTTAGGCAAAGAGGACAAAAGATATGGACCAGCATTAAGCATCAATGAACTGAGCAATCTTGCGAAAGGGGAGAAAGCTAATGTGCTGATAGGACAAGGAGACGTGGTATTGGTAATGAAACGGAAACGGGACTCTAGCATACTTACTGACAGCCAGACAGCGACCAAA---------AGAATTCGGATGGCCATCAAT---TAG
		</sequence>
		<sequence>
			<taxon idref="1018456|avian_waterfowl|EastAsia|20111113|H11N9"/>
			ATGGAGAGAATAAAAGAACTAAGAGATCTAATGTCTCAGTCTCGCACCCGCGAGATACTAACAAAAACCACTGTGGACCATATGGCCATAATTAAAAAATACACATCAGGAAGACAAGAGAAAAACCCTGCTCTCAGAATGAAATGGATGATGGCAATGAAGTATCCAATTACAGCAGATAAGAGAATAATGGAGATGATTCCCGAAAGGAATGAGCAAGGGCAGACGCTCTGGAGCAAAACAAATGATGCTGGATCGGACAGAGTGATGGTGTCTCCCTTAGCTGTAACTTGGTGGAACAGGAATGGACCGACGACAAGCACAGTCCATTATCCAAAGGTTTACAAAACATACTTTGAGAAGGTTGACAGGTTGAAACATGGAACCTTCGGTCCCGTTCATTTCCGAAATCAAGTTAAAATACGCCGCCGAGTTGATATAAATCCAGGTCATGCAGATCTCAGTGCTAAAGAAGCACAAGATGTCATCATGGAAGTCGTTTTTCCAAATGAGGTGGGAGCTAGAATATTAACATCAGAGTCGCAATTGACAATAACGAAAGAGAAAAAAGAAGAGCTCCAAGATTGTAAAATTGCTCCTTTAATGGTGGCATACATGTTGGAAAGGGAACTGGTTCGCAAAACCAGATTCCTACCGGTAGCAGGCGGAACAAGCAGTGTGTACATTGAGGTATTGCATTTAACTCAAGGGACCTGCTGGGAACAGATGTACACTCCAGGAGGAGAAGTGAGGAACGACGATGTTGACCAGAGTTTGATCATTGCTGCCAGAAACATTGTTAGGAGAGCAACTGTATCAGCAGATCCACTGGCATCACTATTGGAAATGTGCCACAGCACACAAATTGGTGGGATAAGGATGGTGGACATCCTTAGGCAAAATCCAACTGAGGAACAAGCC---GTGGATATTTGCAAAGCAGCAATGGGTTTGAGGATTAGTTCATCCTTTAGCTTTGGAGGCTTCACTTTCAAAAGGACAAGTGGATCATCCGTTAAGAAGGAAGAGGAAGTGCTTACAGGCAATCTTCAAACATTGAAAATAAGAGTACATGAGGGATATGAGGAATTCACAATGGTTGGACGGAGAGCAACAGCTATCTTGAGGAAAGCAACTAGAAGACTGATTCAGTTGATAGTAAGTGGAAGAGATGAACAATCAATCGCTGAAGCAATCATTGTAGCAATGGTGTTCTCACAGGAGGACTGCATGATAAAGGCAGTCCGAGGAGATCTGAATTTTGTAAACAGAGCAAACCAAAGGTTAAACCCCATGCATCAACTCTTGAGACACTTCCAAAAAGATGCAAAAGTGCTGTTTCAGAATTGGGGAATTGAACCTATTGACAATGTCATGGGGATGATCGGAATATTACCTGACATGACTCCAAGCACAGAGATATCACTGAGAGGTGTAAGAGTTAGTAAAATGGGAGTAGACGAATACTCCAGCACTGAGAGAGTGGTTGTGAGTATTGACCGTTTCTTAAGGGTTCGGGACCAGCGGGGAAATGTACTCTTATCCCCCGAAGAGGTTAGTGAAACACAAGGAACAGAGAAATTGACAATAACATATTCATCATCAATGATGTGGGAAATCAATGGTCCTGAGTCAGTGCTTGTTAACACTTATCAATGGATCATCAGAAATTGGGAGACTGTGAAGATTCAATGGTCTCAGGACCCTACGATGCTGTATAATAAGATGGAGTTTGAACCGTTCCAATCCTTGGTACCTAAAGCTGCTAGAGGTCAATACAGTGGATTTGTGAGAACACTATTCCAACAAATGCGTGACGTACTGGGAACATTTGATACTGTCCAGATAATAAAACTGCTACCATTTGCAGCAGCCCCACCGGAGCAGAGCAGAATGCAATTTTCTTCTCTGACTGTGAATGTAAGAGGCTCAGGAATGAGAATACTCGTAAGGGGCAACTCCCCTGTGTTCAATTACAATAAGGCAACCAAAAGACTCAC
			TGTTCTTGGAAAGGACGCAGGTGCATTGACAGAGGATCCAGATGAGGGAACAGCCGGAGTGGAATCTGCAGTACTGAGGGGATTCCTAATTCTAGGCAAGGAGGACAAAAGATATGGACCAGCATTGAGCATCAATGAACTGAGCAATCTTGCGAAAGGGGAGAAAGCTAATGTGCTGATAGGGCAAGGAGACGTGGTGTTGGTGATGAAACGGAAACGGGACTCTAGCATACTTACTGACAGCCAGACAGCGACCAAA---------AGAATTCGAATGGCCATCAAT---TAG
		</sequence>
		<sequence>
			<taxon idref="1001268|avian_waterfowl|EastAsia|20040615|H5N1"/>
			ATGGAGAGAATAAAAGAATTAAGAGATCTAATGTCGCAGTCCCGCACCCGCGAGATACTAACAAAAACCACTGTGGACCATATGGCCATAATCAAGAAATACACATCAGGAAGACAAGAGAAGAACCCCGCTCTCAGAATGAAATGGATGATGGCAATGAAATATCCAATCACAGCAGACAAGAGAATAATGGAGATGATTCCTGAAAGGAATGAACAAGGGCAGACGCTTTGGAGCAAGACAAATGATGCTGGATCAGACAGGGTGATGGTGTCTCCCCTAGCTGTAACTTGGTGGAACAGGAATGGACCGACAACAAGTACAGTCCATTATCCAAAGGTTTACAAAACATATTTTGAGAAGGTTGAAAGGTTGAAACATGGAACCTTCGGTCCCGTTCATTTCCGAAACCAAGTTAAAATACGCCGCAGAGTTGATATAAATCCGGGCCATGCAGATCTCATTGCTAAAGAAGCACAAGATGTCATCATGGAGGTCGTTTTTCCAAATGAAGTGGGAGCTAGAATTTTGACCTCAGAGTCGCAATTGACAATAACGAAAGAGAAGAAAGAAGAGCTCCAGGATTGTAAGATTGCTCCTTTAATGGTGGCATACATGTTGGAAAGAGAACTGGTTCGAAAGACCAGATTCCTACCAGTAGCTGGCGGAACAAGCAGTGTGTACATCGAGGTATTGCATTTGACTCAAGGAACCTGCTGGGAACAAATGTACACTCCAGGAGGGGAGGTGAGAAATGACGATGTTGACCAGAGTCTAATCATTGCTGCTAGAAACATTGTAAGGAGAGCAACAGTATCAGCAGATCCACTAGCATCACTGTTGGAGATGTGCCATAGCACACAAATTGGCGGTATAAGGATGGTGGACATCCTTAGGCAAAACCCAACAGAAGAGCAAGCT---GTGGATATATGCAAGGCAGCAATGGGTCTGAGAATCAGTTCATCCTTCAGCTTTGGAGGCTTCACTTTCAAAAGAACGAGTGGATCATCTGTCAAAGAGAAGAAAGAAGAGCTTACGGGCAACCTTCAGACATTGAAAATAAGGGTACATGAAGGATATGAGGAATTCACAATGGTTGGGCGGAGGGCAACAGCTATCCTAAGGAAAGCAACTAGAAGGCTGATTCAGTTGATAGTAAGTGGAAGAGACGAACAATCAATCGCTGAAGCGATCATTGTAGCAATGGTGTTCTCACAGGAGGATTGCATGATAAAGGCAGTCCGAGGCGATCTGAATTTCGTAAACAGAGCAAACCAAAGATTAAACCCCATGCATCAACTCCTGAGACATTTTCAAAAGGATGCAAAAGTGCTATTTCAGAATTGGGGAATTGAACCCATTGATAATGTCATGGGGATGATCGGAATATTACCTGACATGACTCCCAGCACAGAAATGTCACTGAGAGGAGTAAGAGTTAGTAAAATGGGAGTGGATGAATATTCCAGCACTGAGAGAGTAGTTGTAAGTATTGACCGTTTCTTAAGGGTTCGAGATCAGCGGGGGAACGTACTCTTATCTCCCGAAGAGGTCAGCGAAACCCAGGGAACAGAGAAATTGACAATAACATACTCATCATCAATGATGTGGGAAATCAACGGTCCTGAGTCAGTGCTTGTTAACACCTATCAATGGATCATCAGAAACTGGGAGACTGTGAAGATTCAATGGTCTCAAGACCCCACGATGCTGTACAATAAGATGGAGTTTGAACCGTTCCAATCCTTGGTACCTAAAGCTGCCAGAGGTCAATACAGTGGATTTGTGAGAACACTATTCCAACAAATGCGTGACGTACTGGGGACATTTGATACTGTCCAGATAATAAAGCTGCTACCATTTGCAGCAGCCCCACCGGAGCAGAGCAGAATGCAGTTTTCTTCTCTAACTGTGAATGTGAGAGGCTCAGGAATGAGAATACTCGTAAGGGGCAATTCCCCTGTGTTCAACTACAATAAGGCAACCAAAAGGCTTAC
			CGTTCTTGGAAAGGACGCAGGTGCATTAACAGAGGATCCAGATGAGGGGACAGCCGGAGTGGAATCTGCAGTACTGAGGGGATTCCTAATTCTAGGCAAGGAGGACAAAAGATATGGACCAGCATTGAGCATCAATGAACTGAGCAATCTTGCGAAAGGGGAGAAAGCTAATGTGCTGATAGGGCAAGGAGACGTTGTGTTGGTAATGAAACGGAAACGGGACTCTAGCATACTTACTGACAGCCAGACAGCGACCAAA---------AGAATTCGGATGGCCATCAAT---TAG
		</sequence>
		<sequence>
			<taxon idref="27769|avian_waterfowl|EastAsia|20010615|H5N1"/>
			ATGGAGAGAATAAAAGAATTAAGAGATCTAATGTCGCAATCCCGCACTCGCGAGATACTAACAAAAACCACTGTGGACCATATGGCCATAATCAAGAAATACACATCAGGAAGACAAGAGAAGAACCCTGCTCTCAGAATGAAATGGATGATGGCAATGAAATATCCAATCACAGCAGACAAGAGAATAATAGAGATGATTCCTGAAAGGAATGAACAAGGGCAGACGCTTTGGAGCAAGACAAATGATGCTGGATCGGACAGGGTGATGGTGTCTCCTCTAGCTGTAACTTGGTGGAATAGGAATGGGCCGACGACAAGTGCAGTCCATTATCCAAAGGTTTACAAAACATACTTTGAGAAGGTTGAAAGGTTAAAACATGGAACCTTCGGTCCCGTTCATTTCCGAAACCAAGTTAAAATACGCCGCCGAGTTGATATAAATCCGGGCCATGCAGATCTCAGTGCTAAAGAAGCACAAGATGTCATCATGGAGGTCGTTTTCCCAAATGAAGTGGGAGCTAGAATATTGACATCAGAGTCGCAATTGACAATAACGAAAGAGAAGAAAGAAGAGCTCCAGAACTGTAAGATTGCTCCTTTAATGGTTGCATACATGTTGGAAAGGGAACTGGTCCGCAAAACCAGATTCCTACCGGTAGCAGGCGGAACAAGCAGTGTGTACATTGAGGTATTGCATTTGACTCAAGGGACCTGCTGGGAACAGATGTACACTCCAGGCGGAGAAGTGAGAAATGACGATGTTGACCAGAGTTTGATCATCGCTGCCAGAAACATTGTTAGGAGAGCAACGGTATCAGCGGATCCACTGGCATCACTGCTGGAGATGTGTCACAGCACACAAATTGGTGGGATAAGGATGGTGGACATCCTTAGGCAAAATCCAACTGAGGAACAAGCT---GTGGATATATGCAAAGCAGCAATGGGTTTGAGGATCAGTTCATCCTTTAGCTTTGGAGGCTTCACTTTCAAAAGAACAAGTGGAACATCCGTCAAGAAGGAAGAGGAAGTGCTTACAGGCAACCTCCAAACATTGAAAATAAGAGTACATGAGGGGTATGAGGAATTCACAATGGTTGGGCGGAGGGCAACAGCTATCCTGAGGAAAGCAACTAGAAGGCTGATTCAGTTGATAGTAAGTGGAAGAGACGAACAATCAATCGCTGAGGCAATCATTGTAGCAATGGTGTTCTCACAGGAGGATTGCATGATAAAGGCAGTCCGAGGCGATCTGAATTTCGTAAACAGAGCAAACCAAAGATTAAACCCCATGCATCAACTCCTGAGACATTTTCAAAAGGATGCAAAAGTGCTATTTCAGAATTGGGGAATTGAACCCATTGATAATGTCATGGGGATGATCGGAATATTACCTGACATGACCCCCAGCACAGAAATGTCACTGAGAGGAGTAAGAGTTAGTAAAATGGGAGTGGATGAATATTCCAGCACTGAGAGAGTAGTTGTAAGTATTGACCGTTTCTTGAGGGTTCGAGATCAGCGGGGGAACGTACTCTTATCTCCCGAAGAGGTCAGCGAAACACAGGGAACAGAGAAATTGACAATAACATATTCATCATCAATGATGTGGGAAATCAACGGTCCTGAGTCAGTGCTTGTTAACACCTATCAATGGATCATCAGAAACTGGGAGACTGTGAAGATTCAATGGTCTCAAGACCCCACGATGCTGTACAATAAGATGGAATTTGAACCGTTCCAATCCTTGGTACCTAAAGCTGCCAGAGGTCAATACAGTGGATTTGTGAGAACACTATTCCAACAAATGCGTGACGTACTGGGGACATTTGATACTGTCCAGATAATAAAGCTGCTACCATTTGCAGCAGCCCCACCGGAGCAGAGCAGAATGCAGTTTTCTTCTCTAACTGTGAATGTGAGAGGCTCAGGAATGAGAATACTCGTAAGGGGCAATTCCCCTGTGTTCAACTACAATAAGGCAACCAAAAGGCTTAC
			CGTTCTTGGAAAGGACGCAGGTGCATTAACAGAGGATCCAGATGAGGGAACAGCCGGAGTGGAATCTGCAGTACTGAGGGGATTCCTAATTCTAGGCAAGGAGGACAAAAGATATGGACCAGCATTGAGCATCAATGAACTGAGCAATCTTGCGAAAGGGGAGAAAGCTAATGTGCTGATAGGGCAAGGAGACGTGGTGTTGGTAATGAAACGGAAACGGGACTCTAGCATACTTACTGACAGCCAGACAGCGACCAAA---------AGAATTCGGATGGCCATCAAT---TAG
		</sequence>
		<sequence>
			<taxon idref="1010270|avian_landbirds|EastAsia|20030416|H5N1"/>
			ATGGAGAGAATAAAAGAACTAAGAGATCTAATGTCACAGTCCCGCACTCGCGAGATACTAACAAAAACCACTGTGGACCATATGGCCATAATCAAGAAATACACATCAGGAAGACAAGAGAAGAACCCTGCTCTCAGAATGAAATGGATGATGGCAATGAAATATCCAATCACAGCAGACAAAAGAATAATAGAGATGATTCCTGAAAGGAATGAACAAGGGCAGACGCTCTGGAGCAAGACAAATGATGCTGGATCGGACAGGGTGATGGTGTCTCCCCTGGCTGTAACTTGGTGGAATAGGAATGGGCCGACGACAAGTGCAGTCCATTATCCAAAGGTTTACAAAACATACTTTGAGAAGGTTGAAAGGTTAAAACATGGAACCTTCGGTCCCGTTCATTTCCGAAACCAAGTTAAAATACGCCGCCGAGTTGATATAAATCCGGGCCATGCAGATCTCAGTGCTAAAGAAGCACAAGATGTCATCATGGAAGTCGTTTTCCCAAATGAAGTGGGAGCTAGAATATTGACATCAGAGTCGCAATTGACAATAACGAAAGAGAAGAAAGAAGAACTCCAGGATTGCAAGATTGCTCCCTTAATGGTTGCATACATGTTGGAAAGGGAACTGGTCCGCAAAACCAGATTCCTACCGGTAGCAGGCGGAACAAGCAGTGTGTACATTGAGGTATTGCATTTGACTCAAGGGACCTGCTGGGAACAGATGTACACTCCAGGCGGAGAAGTGAGAAATGACGACGTTGACCAGAGTTTGATCATCGCTGCCAGAAACATTGTTAGGAGAGCAACGGTATCAGCGGATCCACTGGCATCACTGCTGGAGATGTGTCACAGCACACAAATTGGTGGGATAAGGATGGTGGACATCCTTAGGCAAAATCCAACTGAGGAACAAGCT---GTAGATATATGCAAAGCAGCAATGGGTCTGAGGATCAGTTCATCCTTTAGCTTTGGAGGCTTCACTTTCAAAAGAACAAGTGGATCATCCGTCAAGAAGGAAGAGGAAGTGCTTACAGGCAACCTCCAAACATTGAAAATAAGAGTACATGAGGGGTATGAGGAGTTCACAATGGTTGGGCGGAGGGCAACAGCTATCCTGAGGAAAGCAACTAGAAGGCTGATTCAGTTGATAGTGAGTGGAAGAGACGAACAATCAATCGCTGAGGCAATCATTGTAGCAATGGTGTTCTCACAGGAGGATTGCATGATAAAGGCAGTCCGAGGCGATCTGAATTTCGTAAACAGAGCAAACCAAAGATTAAACCCCATGCATCAACTACTGAGACATTTTCAAAAGGATGCAAAAGTGCTATTTCAGAATTGGGGAATTGAACCCATTGATAATGTCATGGGGATGATCGGAATATTACCTGACATGACTCCCAACACAGAAATGTCACTGAGAGGAGTAAGAGTTAGTAAAATGGGAGTGGATGAATATTCCAGCACTGAGAGAGTAGTTGTAAGTATTGACCGTTTCTTAAGGGTTCGAGATCAGCGGGGGAACGTACTCTTATCTCCCGAAGAGGTTAGCGAAACCCAAGGAACAGAGAAATTGACAATAACATATTCATCATCAATGATGTGGGAAATCAACGGTCCTGAGTCAGTGCTTGTTAACACCTATCAATGGATCATCAGAAATTGGGAGACTGTGAAGATTCAATGGTCTCAAGACCCCACGATGCTGTACAATAAGATGGAGTTTGAACCGTTCCAATCCTTGGTACCTAAAGCTGCCAGAGGTCAATACAGTGGATTTGTGAGAACACTATTCCAACAAATGCGTGACGTACTGGGGACATTTGATACTGTCCAGATAATAAAGCTGCTACCATTTGCAGCAGCCCCACCGAAGCAGAGCAGAATGCAGTTTTCTTCTCTAACTGTGAATGTGAGAGGCTCAGGAATGAGAATACTCGTAAGGGGCAATTCCCCTGTGTTCAACTACAATAAGGCAACCAAAAGGCTTAC
			CGTTCTTGGAAAGGACGCAGGTGCATTAACAGAGGATCCAGATGAGGGGAAAGCCGGAGTGGAATCTGCAGTACTGAGGGGATTCCTAATTCTAGGCAAGGAGGACAAAAGATATGGACCAGCATTGAGCATCAATGAACTGAGCAATCTTGCGAAAGGGGAGAAAGCTAATGTGCTGATAGGGCAAGGAGACGTGGTGTTGGTAATGAAACGGAAACGGGACTCTAGCATACTTACTGACAGCCAGACAGCGACCAAA---------AGAATTCGGATGGCCATCAAT---TAG
		</sequence>
		<sequence>
			<taxon idref="1001081|avian_waterfowl|EastAsia|20020615|H5N1"/>
			ATGGAGAGAATAAAAGAATTAAGAGATCTAATGTCACAGTCCCGCACTCGCGAGATACTAACAAAAACCACTGTGGACCATATGGCCATAATCAAGAAATACACATCAGGAAGACAAGAGAAGAACCCTGCTCTCAGAATGAAATGGATGATGGCAATGAAATATCCAATCACAGCAGACAAGAGAATAATAGAGATGATTCCTGAAAGGAATGAACAAGGGCAGACGCTCTGGAGCAAGACAAATGATGCTGGATCGGACAGGGTGATGGTGTCTCCCCTAGCTGTAACTTGGTGGAATAGGAATGGGCCGACGACAAGTGCAGTCCATTATCCAAAGGTTTACAAAACATACTTTGAGAAGGTTGAAAGGTTAAAACATGGAACCTTCGGTCCCGTTCATTTCCGAAACCAAGTTAAGATACGCCGCCGAGTTGATATAAATCCGGGCCATGCAGATCTCAGTGCTAAAGAAGCACAAGATGTCATCATGGAGGTCGTTTTCCCAAATGAAGTGGGAGCTAGAATATTGACATCAGAGTCGCAATTGACAATAACGAAAGAGAAGAAAGAAGAGCTCCAGGATTGTAAGATTGCTCCCTTAATGGTTGCATACATGTTGGAAAGGGAACTGGTCCGCAAAACCAGATTCCTACCGGTAGCAGGCGGAACAAGCAGTGTGTACATTGAGGTATTGCATTTGACTCAAGGGACCTGCTGGGAACAGATGTACACTCCAGGCGGAGAAGTGAGAAATGACGATGTTGACCAGAGTTTGATCATCGCTGCCAGAAACATTGTTAGGAGAGCAACGGTATCAGCGGACCCACTGGCATCACTGCTGGAGATGTGTCACAGCACACAAATTGGTGGGATAAGGATGGTGGACATCCTTAGGCAAAATCCAACTGAGGAACAAGCT---GTGGATATATGCAAAGCAGCAATGGGTCTGAGGATCAGTTCATCCTTTAGCTTTGGAGGCTTCACTTTCAAAAGAACAAGTGGATCATCCGCCAAGAAGGAAGAGGAAGTGCTTACAGGCAACCTCCAAACATTGAAAATAAGAGTACATGAGGGGTATGAGGAATTCACAATGGTTGGGCGGAGGGCAACAGCTATCCTGAGGAAAGCAACTAGAAGGCTGATTCAGTTGATAGTAAGTGGAAGAGACGAACAATCAATCGCAGAGGCAATCATTGTAGCAATGGTGTTCTCACAGGAGGATTGCATGATAAAGGCAGTCCGAGGCGATCTGAATTTCGTAAACAGAGCAAACCAAAGATTAAACCCCATGCATCAACTCCTGAGACATTTTCAAAAGGATGCAAAAGTGCTATTTCAGAATTGGGGAATTGAACCCATTGATAATGTCATGGGGATGATCGGAATATTACCTGACATGACTCCCAGCACAGAAATGTCACTGAGAGGAGTAAGAGTTAGTAAAATGGGAGTGGATGAATATTCCAGCACTGAGAGAGTAGTTGTAAGTATTGACCGTTTCTTAAGGGTTCGAGATCAGCGGGGGAACGTACTCTTATCTCCCGAAGAGGTCAGCGAAACCCAGGGAACAGAGAAATTGACAATAACATATTCATCATCAATGATGTGGGAAATCAACGGTCCTGAGTCAGTGCTTGTTAACACCTATCAATGGGTCATCAGAAACTGGGAGACTGTGAAGATTCAATGGTCTCAAGACCCCACGATGCTGTACAATAAGATGGAGTTTGAACCGTTCCAATCCTTGGTACCTAAAGCTGCCAGAGGTCAATACAGTGGATTTGTGAGAACACTATTCCAACAAATGCGTGACGTACTGGGGACATTTGATACTGTCCAGATAATAAAGCTGCTACCATTTGCAGCAGCCCCACCGGAGCAGAGCAGAATGCAGTTCTCTTCTCTAACTGTGAATGTGAGAGGCTCAGGAATGAGAATACTCGTAAGGGGCAATTCCCCTGTGTTCAACTACAATAAGGCAACCAAAAGGCTTAC
			CGTTCTTGGAAAGGATGCAGGTGCATTAACAGAGGATCCAGATGAGGGGACAGCCGGAGTGGAATCTGCAGTACTGAGGGGATTCCTAATTCTAGGCAAGGAGGACAAAAGATATGGACCAGCATTGAGCATCAATGAACTGAGCAATCTTGCGAAAGGGGAGAAAGCTAATGTGCTGATAGGGCAAGGAGACGTGGTGTTGGTAATGAAACGGAAACGGGACTCTAGCATACTTACTGACAGCCAGACAGCGACCAAA---------AGAATTCGGATGGCCATCAAT---TAG
		</sequence>
		<sequence>
			<taxon idref="1000710|swine|EastAsia|20040615|H5N1"/>
			ATGGAGAGAATAAAAGAATTAAGAGATCTAATGTCACAGTCCCGCACTCGCGAGATACTAACAAAAACCACTGTGGACCATATGGCCATAATCAAGAAATACACATCAGGAAGACAAGAGAAGAACCCTGCTCTCAGAATGAAATGGATGATGGCAATGAAATATCCAATCACAGCGGACAAGAGAATAATAGAGATGATTCCTGAAAGGAATGAACAAGGGCAGACGCTCTGGAGCAAGACAAATGATGCTGGATCGGACAGGGTGATGGTGTCTCCCCTAGCTGTAACTTGGTGGAATAGGAATGGGCCGACGACAAGTGCAGTCCATTATCCAAAGGTTTACAAAACATACTTTGAGAAGGTTGAAAGGTTAAAACATGGAACCTTCGGTCCCGTTCATTTCCGAAACCAAGTTAAAATACGCCGCCGAGTTGATATAAATCCGGGCCATGCAGATCTCAGTGCTAAAGAAGCACAAGATGTCATCATGGAGGTCGTTTTCCCAAATGAAGTGGGAGCTAGAATATTGACATCAGAGTCGCAATTGACAATAACGAAAGAGAAGAAAGAAGAACTCCAAGATTGTAAGATTGCTCCCTTAATGGTTGCATACATGTTGGAAAGGGAACTGGTCCGCAAAACCAGATTCCTACCGGTAGCAGGCGGAACAAGCAGTGTGTACATTGAGGTATTGCATTTGACTCAAGGGACCTGCTGGGAACAGATGTACACTCCAGGCGGAGAAGTGAGAAATGACGATGTTGACCAGAGTTTGATCATCGCTGCCAGAAACATTGTTAGGAGAGCAACGGTATCAGCGGATCCACTGGCATCACTGCTGGAGATGTGTCACAGCACACAAATTGGTGGGATAAGGATGGTGGACATCCTTAGGCAAAATCCAACTGAGGAACAAGCT---GTGGATATATGCAAAGCAGCAATGGGTCTGAGGATCAGTTCATCCTTTAGCTTTGGAGGCTTCACTTTCAAAAGAACAAGTGGATCATCCGTCAAGAAGGAAGAGGAAGTGCTTACAGGCAACCTCCAAACATTGAAAATAAGAGTACATGAGGGGTATGAGGAATTCACAATGGTTGGGCGGAGGGCAACAGCTATCCTGAGGAAAGCAACTAGAAGGCTGATTCAGTTGATAGTAAGTGGAAGAGACGAACAATCAATCGCTGAGGCAATCATTGTAGCAATGGTGTTCTCACAGGAGGATTGCATGATAAAGGCAGTCCGAGGCGATCTGAATTTCGTAAACAGAGCAAACCAAAGATTAAACCCCATGCATCAACTCCTGAGACATTTTCAAAAGGATGCAAAAGTGCTATTTCAGAATTGGGGAATTGAACCCATTGATAATGTCATGGGGATGATCGGAATATTACCTGACATGACTCCCAGCACAGAAATGTCACTGAGAGGAGTAAGAGTTAGTAAAATGGGGGTGGATGAATATTCCAGCACTGAGAGAGTAGTTGTAAGTATTGACCGTTTCTTAAGGGTTCGAGATCAGCGGGGGAACGTACTCTTATCTCCCGAAGAGGTCAGCGAAACCCAGGGAACAGAGAAATTGACAATAACATATTCATCATCAATGATGTGGGAAATCAACGGTCCTGAGTCAGTGCTTGTTAACACCTATCAATGGATCATCAGAAACTGGGAGACTGTGAAGATTCAATGGTCTCAAGACCCCACGATGCTGTACAATAAGATGGAGTTTGAACCGTTCCAATCCTTGGTACCTAAAGCTGCCAGAGGTCAATACAGTGGATTTGTGAGAACACTATTCCAACAAATGCGTGACGTACTGGGGACATTTGATACTGTCCAGATAATAAAGCTGCTACCATTTGCAGCAGCCCCACCGGAGCAGAGCAGAATGCAGTTTTCTTCTCTAACTGTGAATGTGAGAGGCTCAGGAATGAGAATACTCGTAAGGGGCAATTCCCCTGTGTTCAACTACAATAAGGCAACCAAAAGGCTTAC
			CGTTCTTGGAAAGGACGCAGGTGCATTAACAGAGGATCCAGATGAGGGGACAGCCGGAGTGGAATCTGCAGTACTGAGGGGATTCCTAATTCTAGGCAAGGAGGACAAAAGATATGGACCAGCATTGAGCATCAATGAACTGAGCAATCTTGCGAAAGGGGAGAAAGCTAATGTGCTGATAGGGCAAGGAGACGTGGTGTTGGTAATGAAACGGAAACGGGACTCTAGCATACTTACTGACAGCCAGACAGCGACCAAA---------AGAATTCGGATGGCCATCAAT---TAG
		</sequence>
		<sequence>
			<taxon idref="1000295|avian_domesticbirds|EastAsia|20040615|H5N1"/>
			ATGGAGAGAATAAAAGAATTAAGAGATCTAATGTCACAGTCCCGCACTCGCGAGATACTAACAAAAACCACTGTGGACCATATGGCCATAATCAAGAAATACACATCAGGAAGACAAGAGAAGAACCCTGCTCTCAGAATGAAATGGATGATGGCAATGAAATATCCAATCACAGCGGACAAGAGAATAATAGAGATGATTCCTGAAAGGAATGAACAAGGGCAGACGCTCTGGAGCAAGACAAATGATGCTGGATCGGACAGGGTGATGGTGTCTCCCCTAGCTGTAACTTGGTGGAATAGGAATGGGCCGACGACAAGTGCAGTCCATTATCCAAAGGTTTACAAAACATACTTTGAGAAGGTTGAAAGGTTAAAACATGGAACCTTCGGTCCCGTTCATTTCCGAAACCAAGTTAAAATACGCCGCCGAGTTGATATAAATCCGGGCCATGCAGATCTCAGTGCTAAAGAAGCACAAGATGTCATCATGGAGGTCGTTTTCCCAAATGAAGTGGGAGCTAGAATATTGACATCAGAGTCGCAATTGACAATAACGAAAGAGAAGAAAGAAGAGCTCCAAGATTGTAAGATTGCTCTCTTAATGGTTGCATACATGTTGGAAAGGGAACTGGTCCGCAAAACCAGATTCCTACCGGTAGCAGGCGGAACAAGCAGTGTGTACATTGAGGTATTGCATTTGACTCAAGGGACCTGCTGGGAACAGATGTACACTCCAGGCGGAGAAGTGAGAAATGACGATGTTGACCAGAGTTTGATCATCGCTGCCAGAAACATTGTTAGGAGAGCAACGGTATCAGCGGATCCACTGGCATCACTGCTGGAGATGTGTCACAGCACACAAATTGGTGGGATAAGGATGGTGGACATCCTTAGGCAAAATCCAACTGAGGAACAAGCT---GTGGATATATGCAAAGCAGCAATGGGTCTGAGGATCAGTTCATCCTTTAGCTTTGGAGGCTTCACTTTCAAAAGAACAAGTGGATCATCCGTCAAGAAGGAAGAGGAAGTGCTTACAGGCAACCTCCAAACATTGAAAATAAGAGTACATGAGGGGTATGAGGAATTCACAATGGTTGGGCGGAAGGCAACAGCTATCCTGAGGAAAGCAACTAGAAGGCTGATTCAGTTGATAGTAAGTGGAAGAGACGAACAATCAATCGCTGAGGCAATCATTGTAGCAATGGTGTTCTCACAGGAGGATTGCATGATAAAGGCAGTCCGAGGCGATCTGAATTTCGTAAACAGAGCAAACCAAAGATTAAACCCCATGCATCAACTCCTGAGACATTTTCAAAAGGATGCAAAAGTGCTATTTCAGAATTGGGGAATTGAACCCATTGATAATGTCATGGGGATGATCGGAATATTACCTGACATGACTCCCAGCACAGAAATGTCACTGAGAGGAGTAAGAGTTAGTAAAATGGGAGTGGATGAATATTCCAGCACTGAGAGAGTAGTTGTAAGTATTGACCGTTTCTTAAGGGTTCGAGATCAGCGGGGGAACGTACTCTTATCTCCCGAAGAGGTCAGCGAAACCCAGGGAACAGAGAAATTGACAATAACATACTCATCATCAATGATGTGGGAAATCAACGGTCCTGAGTCAGTGCTTGTTAACACCTATCAATGGATCATCAGAAACTGGGAGACTGTGAAGATTCAATGGTCTCAAGACCCCACGATGCTGTACAATAAGATGGAGTTTGAACCGTTCCAATCCTTGGTACCTAAAGCTGCCAGAGGTCAATACAGTGGATTTGTGAGAACACTATTCCAACAAATGCGTGACGTACTGGGGACATTTGATACTGTCCAGATAATAAAGCTGCTACCATTTGCAGCAGCCCCACCGGAGCAGAGCAGAATGCAGTTTTCTTCTCTAACTGTGAATGTGAGAGGCTCAGGAATGAGAATACTCGTAAGGGGCAATTCCCCTGTGTTCAACTACAATAAGGCAACCAAAAGGCTTAC
			CGTTCTTGGAAAGGACGCAGGTGCATTAACAGAGGATCCAGATGAGGGGACAACCGGAGTGGAATCTGCAGTGCTGAGGGGATTCCTAATTCTAGGCAAGGAGGACAAAAGATATGGACCAGCATTGAGCATCAATGAACTGAGCAATCTTGCGAAAGGGGAGAAAGCTAATGTGCTGATAGGGCAAGGAGACGTGGTGTTGGTAATGAAACGGAAACGGGACTCTAGCATACTTACTGACAGCCAGACAGCGACCAAA---------AGAATTCGGATGGCCATCAAT---TAG
		</sequence>
		<sequence>
			<taxon idref="1000630|avian_waterfowl|EastAsia|20040615|H5N1"/>
			ATGGAGAGAATAAAAGAATTAAGAGATCTAATGTCACAGTCCCGCACTCGCGAGATACTAACAAAAACCACTGTGGACCATATGGCCATAATCAAGAAATACACATCAGGAAGACAAGAGAAGAACCCTGCTCTCAGAATGAAATGGATGATGGCAATGAAATATCCAATCACAGCGGACAAGAGAATAATAGAGATGATTCCTGAAAGGAATGAACAAGGGCAGACGCTCTGGAGCAAGACAAATGATGCTGGATCGGACAGGGTGATGGTGTCTCCCCTAGCTGTAACTTGGTGGAATAGGAATGGGCCGACGACAAGTGCAGTCCATTATCCAAAGGTTTACAAAACATACTTTGAGAAGGTTGAAAGGTTAAAACATGGAACCTTCGGTCCCGTTCATTTCCGAAACCAAGTTAAAATACGCCGCCGAGTTGATATAAATCCGGGCCATGCAGATCTCAGTGCTAAAGAAGCACAAGATGTCATCATGGAGGTCGTTTTCCCAAATGAAGTGGGAGCTAGAATATTGACATCAGAGTCGCAATTGACAATAACGAAAGAGAAGAAAGAAGAGCTCCAAGATTGTAAGATTGCTCCCTTAATGGTTGCATACATGTTGGAAAGGGAACTGGTCCGCAAAACCAGATTCCTACCGGTAGCAGGCGGAACAAGCAGTGTGTACATTGAGGTATTGCATTTGACTCAAGGGACCTGCTGGGAACAGATGTACACTCCAGGCGGAGAAGTGAGAAATGACGATGTTGACCAGAGTTTGATCATCGCTGCCAGAAACATTGTTAGGAGAGCAACGGTATCAGCGGATCCACTGGCATCACTGCTGGAGATGTGTCACAGCACACAAATTGGTGGGATAAGGATGGTGGACATCCTTAGGCAAAATCCAACTGAGGAACAAGCT---GTGGATATATGCAAAGCAGCAATGGGTCTGAGGATCAGTTCATCCTTTAGCTTTGGAGGCTTCACTTTCAAAAGAACAAGTGGATCATCCGTCAAGAAGGAAGAGGAAGTGCTTACAGGCAACCTCCAAACATTGAAAATAAGAGTACATGAGGGGTATGAGGAATTCACAATGGTTGGGCGGAGGGCAACAGCTATCCTGAGGAAAGCAACTAGAAGGCTGATTCAGTTGATAGTAAGTGGAAGAGACGAACAATCAATCGCTGAGGCAATCATTGTAGCAATGGTGTTCTCACAGGAGGATTGCATGATAAAGGCAGTCCGAGGCGATCTGAATTTCGTAAACAGAGCAAACCAAAGATTAAACCCCATGCATCAACTCCTGAGACATTTTCAAAAGGATGCAAAAGTGCTATTTCAGAATTGGGGAATTGAACCCATTGATAATGTCATGGGGATGATCGGAATATTACCTGACATGACTCCCAGCACAGAAATGTCACTGAGAGGAGTAAGAGTTAGTAAAATGGGAGTGGATGAATATTCCAGCACTGAGAGAGTAGTTGTAAGTATTGACCGTTTCTTAAGGGTTCGAGATCAGCGGGGGAACGTACTCTTATCTCCCGAAGAGGTCAGCGAAACCCAGGGAACAGAGAAATTGACAATAACATACTCATCATCAATGATGTGGGAAATCAACGGTCCTGAGTCAGTGCTTGTTAACACCTATCAATGGATCATCAGAAACTGGGAGACTGTGAAGATTCAATGGTCTCAAGACCCCACGATGCTGTACAATAAGATGGAGTTTGAACCGTTCCAATCCTTGGTACCTAAAGCTGCCAGAGGTCAATACAGTGGATTTGTGAGAACACTATTCCAACAAATGCGTGACGTACTGGGGACATTTGATACTGTCCAGATAATAAAGCTGCTACCATTTGCAGCAGCCCCACCGGAGCAGAGCAGAATGCAGTTTTCTTCTCTAACTGTGAATGTGAGAGGCTCAGGAATGAGAATACTCGTAAGGGGCAATTCCCCTGTGTTCAACTACAATAAGGCAACCAAAAGGCTTAC
			CGTTCTTGGAAAGGACGCAGGTGCATTAACAGAGGATCCAGATGAGGGGACAACCGGAGTGGAATCTGCAGTGCTGAGGGGATTCCTAATTCTAGGCAAGGAGGACAAAAGATATGGACCAGCATTGAGCATCAATGAACTGAGCAATCTTGCGAAAGGGGAGAAAGCTAATGTGCTGATAGGGCAAGGAGACGTGGTGTTGGTAATGAAACGGAAACGGGACTCTAGCATACTTACTGACAGCCAGACAGCGACCAAA---------AGAATTCGAATGGCCATCAAT---TAG
		</sequence>
		<sequence>
			<taxon idref="1000454|avian_waterfowl|EastAsia|20040615|H5N1"/>
			ATGGAGAGAATAAAAGAATTAAGAGATCTAATGTCACAGTCCCGCACTCGCGAGATACTAACAAAAACCACCGTGGACCATATGACCATAATCAAGAAATACACATCAGGAAGACAAGAGAAGAACCCTGCTCTCAGAATGAAATGGATGATGGCAATGAAATATCCAATCACAGCAGACAAGAGAATAATAGAGATGATTCCTGAAAGGAATGAACAAGGGCAGACGCTCTGGAGCAAGACAAATGATGCTGGATCGGACAGAGTGATGGTGTCTCCCCTAGCTGTAACTTGGTGGAATAGGAATGGGCCGACGACAAGTGCAGTCCATTATCCAAAGGTTTACAAAACATACTTTGAGAAGGTTGAAAGATTAAAACATGGAACCTTCGGTCCCGTTCATTTCCGAAACCAAGTTAAAATACGCCGCCGAGTTGATATAAATCCTGGCCATGCAGATCTCAGTGCTAAAGAAGCACTAGATGTCATCATGGAGGTCGTTTTCCCAAATGAAGTGGGAGCTAGAATATTGACATCAGAGTCGCAATTGACAATAACGAAAGAGAAGAAAGAAGAGCTCCAAGATTGTAAGATTGCTCCCTTAATGGTTGCATACATGTTGGAAAGGGAACTGGTCCGCAAAACCAGATTCCTACCGGTAGCAGGCGGAACAAGCAGTGTGTACATTGAGGTATTGCATTTGACTCAAGGGACCTGCTGGGAACAGATGTACACTCCAGGCGGAGAAGTGAGAAATGACGATGTTGACCAGAGTTTAATCATCGCTGCCAGAAACATTGTTAGGAGAGCAACGGTATCAGCGGATCCACTGGCATCACTGCTGGAGATGTGTCACAGCACACAAATTGGTGGGATAAGGATGGTGGACATCCTTAGGCAAAATCCAACTGAGGAACAAGCT---GTGGATATATGCAAAGCAGCGATGGGTCTGAGGATCAGTTCATCCTTTAGCTTTGGAGGCTTCACTTTCAAAAGAACAAGTGGATCATCCGTCAAGAAGGAAGAGGAAGTGCTTACAGGCAACCTCCAAACATTGAAAATAAGAGTACATGAGGGGTATGAGGAATTCACAATGGTTGGGCGGAGGGCAACAGCTATCCTGAGGAAAGCAACTAGAAGGCTGATTCAGTTGATAGTAAGTGGAAAAGACGAACAATCAATCGCTGAGGCAATCATTGTTGCAATGGTGTTCTCACAGGAGGATTGCATGATAAAGGCAGTCCGAGGCGATCTGAATTTCGTAAACAGAGCAAACCAAAGATTAAACCCCATGCATCAACTCCTGAGACATTTTCAAAAGGATGCAAAAGTGCTATTTCAGAATTGGGGAATTGAACCCATTGATAATGTCATGGGGATGATCGGAATATTACCTGACATGACTCCCAGTACAGAAATGTCACTGAGAGGAGTAAGAGTTAGTAAAATGGGAGTGGATGAATATTCCAGCACTGAGAGAGTAGTTGTAAGTATTGACCGTTTCTTAAGGGTTCGAGATCAGCGGGGGAACGTACTCTTATCTCCCGAAGAGGTCAGCGAAGCCCAGGGGACAGAGAAATTGACAATAACATATTCATCATCAATGATGTGGGAAATCAACGGTCCGGAGTCAGTGCTTGTTAACACCTATCAATGGATCATCAGAAACTGGGAGACTGTGAAGATTCAATGGTCTCAAGACCCCACGATGCTGTACAATAAGATGGAGTTTGAACCGTTCCAATCCTTGGTACCTAAAGCTGCCAGAGGTCAATACAGTGGATTTGTGAGAACATTATTCCAACAAATGCGTGACGTACTGGGGACATTTGATACTGTCCAGATAATAAAGCTGCTACCATTTGCAGCAGCCCCACCGGAGCAGAGCAGAATGCAGTTTTCTTCTCTAACTGTGAATGTGAGAGGCTCAGGAATGAGAATACTCGTAAGGGGCAATTCCCCTGTGTTCAACTACAATAAGGCAACCAAAAGGCTTAC
			CGTTCTCGGAAAGGACGCAGGTGCATTAACAGAGGATCCAGATGAGGGGACAGCCGGAGTGGAATCTGCAGTACTGAGGGGATTCCTAATTCTAGGCAAGGAGGACAAAAGATATGGACCAGCATTGAGCATCAATGAACTGAGCAATCTTGCGAAAGGGGAGAAAGCTAATGTGCTGATAGGGCAAGGAGACGTGGTGTTGGTAATGAAACGGAAACGGGACTCTAGCATACTTACTGACAGCCAGACAGCGACCAAA---------AGAATTCGGATGGCCATCAAT---TAG
		</sequence>
		<sequence>
			<taxon idref="1015468|avian_waterfowl|SoutheastAsia|20070615|H5N1"/>
			ATGGAGAGAATAAAAGAATTAAGAGATCTAATGTCACAGTCCCGCACTCGCGAGATACTAACAAAAACCACTGTGGACCATATGGCCATAATCAAGAAATACACATCAGGAAGACAAGAGAAGAACCCTGCTCTCAGAATGAAATGGATGATGGCAATGAAATATCCGATCACAGCGGACAAGAGAATAATAGAGATGATTCCTGAAAGGAATGAACAAGGGCAGACGCTCTGGAGCAAGACAAATGATGCTGGGTCGGACAGGGTGATGGTGTCTCCCCTAGCTGTAACTTGGTGGAATAGGAATGGGCCGGCGACAAGTGCAGTTCATTATCCAAAGGTTTACAAAACATACTTCGAGAAGGTTGAAAGGTTAAAACATGGAACCTTCGGTCCCGTTCACTTCCGAAATCAAGTCAAAATACGCCGCCGAGTGGATATAAATCCTGGCCATGCAGATCTCAGTGCTAAAGAAGCACAAGATGTCATCATGGAGGTCGTTTTCCCAAATGAAGTGGGAGCTAGAATATTGACATCAGAGTCGCAATTGACAATAACGAAAGAGAAGAAAGAAGAGCTCCAAGATTGTAAGATTGCTCCCTTAATGGTTGCATACATGTTGGAAAGGGAACTGGTCCGCAAAACCAGATTCCTACCGGTATCAGGCGGAACAAGCAGTGTGTACATTGAGGTATTGCATTTGACTCAAGGAACCTGCTGGGAACAGATGTACACTCCAGGCGGAGAAGTGAGAAATGACGATGTTGACCAGAGTTTGATCATCGCTGCCAGAAACATTGTTAGAAGAGCAACGGTGTCAGCAGATCCACTGGCATCACTGCTGGAGATGTGTCACAGCACACAAATTGGTGGGATAAGGATGGTGGACATCCTTAGGCAAAATCCAACTGAGGAACAAGCT---GTGGATATATGCAAAGCAGCAATGGGTCTGAGGATCAGTTCATCCTTTAGCTTGGGAGGCTTCACTTTCAAAAGAACAAGTGGATCATCCGTCACGAAGGAAGAGGAAGTGCTCACAGGCAACCTCCAAACATTGAAAATAAGAGTATATGAGGGATATGAGGAATTCACAATGGTTGGGCAGAGGGCAACAGCTATCCTGAGGAAAGCAACTAGAAGGCTGATTCAGTTGATAGTAAGTGGAAGAGACGAACAATCAATCGCTGAGGCAATCATTGTAGCAATGGTGTTCTCACAGGAGGATTGCATGATAAAGGCAGTCCGAGGCGATCTGAATTTCGTAAACAGAGCAAACCAAAGATTAAACACCATGCATCAACTCCTGAGACATTTTCAAAAGGATGCAAAAGTGTTATTTCAGAATTGGGGAATTGAACCCATTGATAATGTCATGGGGATGATCGGAATATTACCTGACATGACTCCCAGCACAGAAATGTCACTGAGAGGAGTAAGAGTTAGTAAAATGGGAGTGGATGAATATTCCAGCACTGAGAGAGTAGTTGTAAGCATTGACCGCTTCTTAAAGGTTCGAGATCAGCGGGGGAATGTACTCTTATCCCCCGAAGAGGTCAGCGAAACCCAGGGAACAGAGAAGTTGACAATAACATATTCATCATCAATGATGTGGGAAATCAACGGTCCTGAGTCAGTGCTTGTCAACACCTATCAATGGATCATCAGAAACTGGGAGACCGTGAAGATTCAATGGTCTCAAGACCCCACGATGCTGTACAATAAGATGGAGTTTGAACCGTTCCAATCCTTGGTACCTAAAGCTGCCAGAGGTCAATACAGTGGATTTGTGAGAACATTATTCCAACAAATGCGTGACGTACTGGGGACATTTGATACTGTCCAGATAATAAAGCTGCTACCATTTGCAGCAGCACCACCAGAGCAGAGCAGAATGCAGTTTTCTTCTCTAACTGTGAATGTGAGAGGCTCAGGAATGAGAATACTCGTAAGGGGCAATTCCCCTGTGTTCAACTACAATAAGGCAACCAAAAGGCTTAC
			CGTTCTTGGAAAGGACGCAGGTGCATTAACAGAGGATCCAGATGAGGGGACAGCCGGAGTGGAATCTGCAGTACTGAGGGGATTCCTAATTCTAGGCAAGGAGGACAAAAGATATGGACCAGCATTGAGCATCAATGAACTGAGCAATCTTGCGAAAGGGGAGAAAGCTAATGTGCTGATAGGACAAGGAGACGTGGTGTTGGTAATGAAACGGAAACGGGACTCTAGCATACTTACTGACAGCCAGACAGCGACCAAA---------AGAATTCGGATGGCCATCAAT---TAG
		</sequence>
		<sequence>
			<taxon idref="1008550|avian_domesticbirds|SoutheastAsia|20070615|H5N1"/>
			ATGGAGAGAATAAAAGAATTAAGAGATCTAATGTCACAGTCCCGCACTCGCGAGATACTAACAAAAACCACTGTGGACCATATGGCCATAATCAAGAAATACACATCAGGAAGACAAGAGAAGAACCCTGCTCTCAGAATGAAATGGATGATGGCAATGAAATATCCGATCACAGCGGACAAGAGAATAATGGAGATGATTCCTGAAAGGAATGAACAAGGGCAGACGCTCTGGAGCAAGACAAATGATGCTGGGTCGGACAGGGTGATGGTGTCTCCCCTAGCTGTAACTTGGTGGAATAGGAATGGGCCGACAACAAGTGCAGTTCATTATCCAAAAGTTTACAAAACATACTTCGAGAAGGTTGAAAGGTTAAAACATGGAACCTTCGGTCCCGTTCACTTCCGAAACCAAGTTAAAATACGCCGCCGAGTTGATACAAACCCTGGCCATGCAGATCTCAGTGCTAAAGAAGCACAAGATGTCATCATGGAGGTCGTTTTCCCAAATGAAGTGGGAGCTAGAATATTGACTTCAGAGTCGCAATTGACAATAACGAAAGAGAAGAAAGAAGAGCTCCAAGATTGTAAGATTGCTCCCTTAATGGTTGCATACATGTTGGAAAGGGAACTGGTCCGCAAAACCAGATTCCTACCGGTATCAGGCGGAACAAGCAGTGTGTACATTGAGGTATTGCAATTGACTCAAGGAACCTGCTGGGAACAGATGTACACTCCAGGCGGAGAAGTAAGAAATGACGATGTTGACCAGAGTTTGATCATTGCTGCCAGAAACATTGTTAGAAGAGCAACGGTGTCGGCGGATCCACTGGCATCACTGCTGGAGATGTGTCACAGCACACAAATTGGTGGGATAAGGATGGTGGACATCCTTAGGCAAAATCCAACTGAGGAACAAGCT---GTGGATATATGCAAAGCAGCAATGGGTCTGAGGATCAGTTCTTCCTTTAGCTTTGGAGGTTTCACTTTCAAAAGAACAAGTGGATCATCCGTCAAGAAGGAAGAGGAAGTGCTCACGGGCAACCTCCAAACATTGAAAATAAGAGTACATGAGGGATATGAGGAATTCACAATGGTTGGGCGGAGGGCAACAGCTATCCTGAGGAAAGCAACTAGAAGGCTGATTCAGTTGATAGTAAGCGGAAGAAACGAACAATCAATCGCTGAGGCAATCATTGTAGCAATGGTGTTCTCACAGGAGGATTGCATGATAAAAGCAGTCCGAGGCGATCTGAATTTCGTAAACAGAGCAAACCAAAGATTAAACCCCATGCATCAACTCCTGAGACATTTTCAAAAGGACTCAAAAGTGTTATTTCAGAATTGGGGAATTGAACCCATTGATAATGTCATGGGGATGATCGGAATATTACCTGACATGACTCCCAGCACAGAAATGTCACTGAGAGGAGTAAGAGTTAGTAAAATGGGAGTGGATGAATATTCCAGCACTGAGAGAATAGTTGTAAGTATTGACCGCTTCTTAAGGGTTCGAGATCAGAGGGGGAATGTACTCTTATCTCCCGAAGAGGTCAGCGAAACCCAGGGAACAGAGAAATTGACAATAACATATTCATCATCAATGATGTGGGAAATCAACGGTCCTGAGTCAGTGCTTGTCAACACCTACCAATGGATCATCAGAAACTGGGAGACCGTGAAGATTCAATGGTCTCAGGACCCCACGATGCTGTACAATAAGATGGAATTTGAACCGTTCCAATCCTTGGTACCCAAAGCTGCCAGAGGTCAATACAGTGGATTTGTGAGAACATTATTCCAACAAATGCGTGACGTACTGGGGACATTTGATACTGTCCAGATAATAAAGCTGCTACCATTTGCAGCAGCCCCACCAGAGCAGAGCAGAATGCAGTTTTCTTCTCTAACTGTGAATGTGAGAGGCTCAGGAATGAGAATACTCGTAAGGGGCAATTCCCCTGTGTTCAACTACAATAAGGCAACCAAAAGGCTTAC
			CGTTCTTGGAAAGGACGCAGGGGCATTAACAGAGGATCCAGACGAGGGGACAGCCGGAGTGGAATCTGCAGTACTGAGGGGATTCCTAATTCTAGGCAAGGAGGACAAAAGATATGGACCAGCATTGAGCATCAATGAACTGAGCAATCTTGCAAAAGGGGAGAAAGCTAATGTGCTGATAGGACAAGGAGACGTGGTGTTGGTAATGAAACGGAAACGGGACTCTAGCATACTTACTGACAGCCAGACAGCGACCAAA---------AGAATTCGGATGGCCATCAAT---TAG
		</sequence>
		<sequence>
			<taxon idref="1014858|avian_domesticbirds|EastAsia|20101215|H5N2"/>
			ATGGAGAGAATAAAGGAATTAAGAGATCTAATGTCACAGTCCCGCACTCGCGAGATACTAACAAAAACCACTGTGGACCATATGGCCATAATCAAGAAATACACATCAGGAAGACAAGAGAAAAATCCTGCTCTCAGAGTGAAATGGATGATGGCAATGAAATATCCGATCACGGCGGACAAGAGAATAATGGAGATGATTCCTGAAAGAAATGTACAAGGGCAGACGCTCTGGCGCAAGACAAATGATGCTGGGTCGGACAAGGTGATGGTGTCTCCCCTAGCTGTAACTTGGTGGAATAGGAATGGGCCGACGACAAGTACTGTCCATTATCCAAAAGTTTACAAAACATACTTCGAGAAGGTTGAAAGGTTAAAACATGGGACCTTCGGTCCCGTTCATTTCCGAAACCAAGTTAAAATACGCCGCCGAGTTGATACAAACCCTGGCCATGCAGACCTCAGTGCTAAAGAAGCACAAGATGTCATCATGGAGGTTGTTTTCCCAAATGAAGTGGGAGCTAGAATATTGACTTCAGAGTCGCAATTGGCAATAACGAAAGAGAAGAAAGACGAGCTCCAAGATTGTAAGATTGCTCCCTTAATGGTTGCATACATGTTGGAAAGGGAACTGGTCCGCAAAACCAGATTCCTACCGGTATCAGGCGGAACAAGCAGTGTGTACATTGAAGTACTACATTTGACTCAAGGAACCTGCTGGGAACAGATGTACACTCCAGGCGGAGAAGTAAGAAATGACGATGTTGACCAGAGTTTGGTCATTGCTGCCAGAAACATTGTTAGGAGAGCAACGGTGTCAGCGGATCCATTGGCATCACTGCTGGAGATGTGTCACAGCACACAAATTGGTGGGGTAAGGATGGTGGACATCCTTAGGCAAAATCCAACTGAGGAACAAGCT---GTGGATATATGCAAAGCAGCAATGGGTCTGAGGATCAGTTCATCCTTTAGCTTCGGAGGTTTCACTTTCAAAAGAACAAGTGGATCATCCGTCACGAAGGAAGAGGAAGTGCTTACGGGCAACCTCCAAACATTGAAAATAAGAGTACATGAGGGATATGAGGAATTCACAATGGTTGGGCAGAGGGCAGCAGCTATCCTGAGGAAAGCAACTAGAAGGCTGATTCAGCTGATAGTGAGCGGGAGAAACGAACAATCAATCGCTGAAGCAATCATTGTAGCAATGGTGTTCTCACAGGAGGATTGCATGATAAAAGCAGTCCGAGGCGATCTAAATTTCGTAAACAGAGCAAACCAAAGATTAAACCCCATGCATCAACTCCTGAGACATTTTCAAAAGGACGCAAAAGTGCTATTTCAGAATTGGGGGATTGAACCCATTGATAACGTCATGGGGATGATTGGAATATTACCTGATATGACTCCCAGCACAGAGATGTCACTGAGAGGAGTAAGAGTTAGTAAAATGGGGGTGGATGAATATTCCGGCACTGAGAGAGTAGTTGTAAGCATTGACCGTTTCTTAAGGGTTCGAGATCAGCGGGGGAATGTACTCCTATCTCCTGAAGAGGTCAGCGAAACCCAGGGAACAGAGAAGTTGACAATAACATATTCGTCATCAATGATGTGGGAAATCAATGGTCCTGAGTCAGTGCTTGTCAACACCTATCAATGGATCATCAGAACCTGGGAGACCGTGAAGATTCAATGGTCTCAGGACCCCACAATGCTGTACAATAAGATGGAGTTTGAACCATTCCAATCCTTGGTACCTAAAGCTGCCAGAGGTCAATACAGTGGATTTGTGAGAACATTATTCCAACAAATGCGTGACGTACTGGGGACATTTGATACTGTCCAGATAATTAAGCTGCTACCATTTGCAGCAGCACCACCGGAGCAGAGCAGGATGCAGTTTTCTTCTCTAACTGTGAATGTGAGAGGCTCAGGAATGAGAATACTCATACGGGGCAATTCCCCTGTGTTCAACTACAATAAGGCAACCAAAAGGCTTAC
			CGTTCTTGGAAAGGACGCAGGTGCATTAACGGAGGATCCAGACGAGGGGACAGCCGGAGTGGAATCTGCAGTACTGAGGGGATTCCTAATTCTAGGCAAAGAGGACAAAAGATATGGGCCAGCATTGAGCATCAATGAACTGAGCAATCTTGCAAAAGGGGAGAAAGCTAATGTGCTGATAGGACAAGGAGACGTGGTGTTGGTAATGAAACGGAAACGGGACTCTAGCATACTTACTGACAGCCAGACAGCGACCAAA---------AGAATTCGGATGGCCATCAAT---TAG
		</sequence>
		<sequence>
			<taxon idref="1020857|avian_domesticbirds|EastAsia|20111215|H5N1"/>
			ATGGAGAGAATAAAAGAATTAAGAGATCTAATGTCACAGTCCCGCACTCGCGAGATACTAACAAAAACCACTGTGGACCATATGGCCATAATCAAGAAATACACATCAGGAAGACAAGAGAAAAATCCTGCTCTCAGAATGAAATGGATGATGGCAATGAAATATCCGATCACGGCGGACAAGAGAATAATGGAGATGATTCCTGAAAGAAATGAACAAGGGCAGACGCTCTGGAGCAAGACAAATGATGCTGGGTCGGACAAGGTGATGGTGTCTCCCCTAGCTGTAACTTGGTGGAATAGGAATGGGCCGACGACAAGTACTGTCCATTATCCAAAAGTTTACAAAACATACTTCGAGAAGGTTGAAAGGTTAAAACATGGGACCTTCGGTCCCGTTCATTTCCGAAACCAAGTTAAAATACGCCGCCGAGTTGATACAAACCCTGGCCATGCAGATCTCAGTGCTAAAGAAGCACAGGATGTCATCATGGAGGTTGTTTTCCCAAATGAAGTGGGAGCTAGAATATTGACTTCAGAGTCGCAATTGGCAATAACGAAAGAGAAGAAAGACGAGCTCCAAGATTGTAAGATTGCTCCCTTAATGGTTGCATACATGTTGGAAAGGGAACTGGTCCGCAAAACCAGATTCCTACCGGTATCAGGCGGAACAAGCAGTGTGTACATTGAAGTACTACATTTGACTCAAGGAACCTGCTGGGAACAGATGTACACTCCAGGCGGAGAAGTAAGAAATGACGATGTTGACCAGAGTTTGGTCATTGCTGCCAGAAACATTGTTAGGAGAGCAACGGTGTCAGCGGATCCATTGGCATCACTGCTGGAGATGTGTCACAGCACACAAATTGGTGGGGTAAGGATGGTAGACATCCTTAGGCAAAATCCAACTGAGGAACAAGCT---GTGGATATATGCAAAGCAGCAATGGGTCTGAGGATCAGTTCATCCTTTAGCTTCGGAGGTTTCACTTTCAAAAGAACAAGTGGATCATCCGTCACGAAGGAAGAGGAAGTGCTTACGGGCAACCTCCAAACATTGAAAATAAGAGTACATGAGGGATATGAGGAATTCACAATGGTTGGGCAGAGGGCAACAGCTATCCTGAGGAAAGCAACTAGAAGGCTGATTCAGCTGATAGTAAGCGGGAGAAACGAACAATCAATCGCTGAAGCAATCATTGTAGCAATGGTGTTCTCACAGGAGGATTGCATGATAAAAGCAGTCCGAGGCGATCTAAATTTCGTGAACAGAGCAAACCAAAGATTAAACCCCATGCATCAACTCCTGAGACATTTTCAAAAGGACGCAAAAGTGCTATTTCAGAATTGGGGGATTGAACCCATTGATAACGTCATGGGGATGATTGGAATATTACCTGATATGACTCCCAGCACAGAAATGTCACTGAGAGGAGTAAGAGTTAGTAAAATGGGAGTGGATGAATATTCCAGCACTGAGAGAGTAGTTGTAAGCATTGACCGTTTCTTAAGGGTTCGAGATCAGCGGGGGAATGTACTCCTATCTCCTGAAGAGGTCAGCGAAACCCAGGGAACAGAGAAGTTGACAATAACATATTCGTCATCAATGATGTGGGAAATCAATGGTCCTGAGTCAGTGCTTGTCAACACCTATCAATGGATCATCAGAAACTGGGAGACCGTGAAGATTCAATGGTCTCAGGACCCCACAATGCTGTACAATAAGATGGAGTTCGAACCATTCCAATCCTTGGTACCTAAAGCTGCCAGAGGTCAATACAGTGGATTTGTGAGAACATTATTCCAACAAATGCGTGACGTACTGGGGACATTTGATACTGTCCAGATAATTAAACTGTTACCATTTGCAGCAGCACCACCGGAGCAGAGCAGGATGCAGTTTTCTTCTCTAACTGTGAATGTGAGAGGCTCAGGAATGAGAATACTCATACGGGGCAATTCCCCTGTGTTCAACTACAATAAGGCAACTAAAAGGCTTAC
			CGTTCTTGGAAAGGACGCAGGTGCATTAACGGAGGATCCAGACGAGGGGACAGCCGGAGTGGAATCTGCAGTACTAAGGGGATTCCTAATTCTAGGCAAAGAGGACAAAAGATATGGGCCAGCATTGAGCATCAATGAACTAAGCAATCTTGCAAAAGGGGAGAAAGCTAATGTGCTGATAGGACAAGGAGACGTGGTGTTGGTAATGAAACGGAAACGGGACTCTAGCATACTTACTGACAGCCAGACAGCGACCAAA---------AGAATTCGGATGCCCATCAAA---TAG
		</sequence>
		<sequence>
			<taxon idref="1019107|avian_waterfowl|SoutheastAsia|20130605|H5N1"/>
			ATGGAACGAATAAAAGAATTAAGAGATCTAATGTCACAGTCCCGCACTCGCGAGATACTAACAAAAACCACTGTGGACCATATGGCCATAATCAAGAAATACACATCAGGAAGACAAGAGAAGAATCCTGCCCTCAGAATGAAGTGGATGATGGCAATGAAGTATCCGATTACAGCGGACAAGAGAATAATAGATATGATTCCTGAAAGGAATGAACAAGGGCAGACACTCTGGAGCAAGACAAATGATGCTGGGTCGGACAGGGTGATGGTGTCCCCCCTAGCTGTAACTTGGTGGAATAGGAATGGGCCGACGACAAATACAGTTCATTACCCAAAAGTTTACAAAACATACTTCGAGAAAGTTGAAAGGTTAAAACATGGAACATTCGGCCCCGTCCATTTCCGAAACCAAGTTAAAATACGCCGCCGAGTTGATACAAACCCTGGCCATGCAGATCTCAGTGCTAAAGAAGCACAAGATGTCATCATGGAAGTTGTTTTCCCAAATGAGGTGGGAGCTAGAATATTGACTTCGGAGTCGCAATTGACAATAACAAAAGAGAAGAAAGAAGAGCTCCAAGATTGTAAGATTGCTCCCCTAATGGTTGCATACATGTTGGAAAGGGAACTGGTCCGCAAAACCAGATTCCTGCCGGTAGCAGGCGGCACAAGCAGTGTGTACATTGAGGTACTGCATCTGACTCAAGGAACCTGCTGGGAGCAGATGTACACTCCAGGCGGAGAAGTAAGAAATGACGATGTTGACCAGAGTTTGATCATTGCTGCCAGAAACATTGTTAGGAGGGCAACGGTATCAGCGGATCCGTTGGCATCACTGCTGGAGATGTGTCACAGCACTCAAATTGGTGGGATAAGGATGGTGGACATCCTTAGGCAAAATCCAACTGAGGAACAAGCT---GTGGATATATGCAGAGCAGCAATGGGTTTGAGGATCAGCTCATCCTTTAGTTTTGGAGGTTTCACTTTCAAAAGAACAAGTGGGTCATCCGTCACGAAGGAAGAGGAAGTGCTTACGGGCAACCTCCAAACATTGAAAATGAGAGTACATGAGGGGTACGAAGAATTCACAATGGTTGGGCAGAGGGCAACAGCTATCCTAAGGAAAGCAACTAGGAGGCTGATTCAGTTGATAGTAAGCGGAAGAAACGAACAGTCAATCGCCGAGGCAATCATTGTAGCGATGGTGTTCTCACAGGAGGATTGTATGATAAAGGCAGTCCGAGGCGATCTAAATTTCGTAAACAGAGCAAACCAAAGATTAAATCCCATGCATCAACTCCTGAGACATTTTCAAAAGGACGCAAAGGTGTTATTTCAGAATTGGGGAATTGAACCCATTGATAATGTCATGGGGATGATCGGAGTATTACCTGACATGACTCCCAGCACAGAAATGTCACTGAGAGGAGTGAGAGTTAGTAAAATGGGAGTGGATGAATATTCCAGCACTGAGAGAATAGTAGTAAGTATTGACCGGTTTTTAAGGGTTCGAGATCAGAAGGGAAATGTACTCTTATCTCCCGAAGAGGTCAGCGAAACTCAGGGAACAGAGAAATTGACAATAACATATTCATCATCAATGATGTGGGAAATCAATGGTCCTGAGTCAGTGCTTGTTAACACCTATCAATGGATCATCAGAAACTGGGAGACTGTGAAGATTCAATGGTCTCAAGACCCCACGATGCTGTACAATAAGATGGAGTTTGAGCCGTTCCAATCCTTGATACCCAAAGCTGCCAGAGGTCAATACAGTGGATTTGTGAGAACATTATTCCAACAAATGCGTGACGTGCTGGGGACATTTGACACTGTCCAGATAATAAAGCTGCTACCATTTGCAGCAGCCCCACCGGAGCAGAGCAGAATGCAGTTTTCTTCTCTAACTGTGAATGTGAGAGGCTCAGGAATGAGAATACTCGTAAGGGGCAATTCCCCTGTGTTCAACTACAATAAGGCAACCAAAAGGCTTAC
			CGTTCTTGGAAAGGACGCAGGTGCATTAACAGAGGATCCAGACGAGGGGACAGCCGGAGTGGAATCTGCAGTACTGAGGGGATTCTTAATTCTAGGCAAGGAGGACAAAAGATATGGACCAGCATTGAGCATCAATGAACTGAGCAATCTTGCAAAAGGGGAGAAAGCTAATGTGCTGATAGGGCAAGGAGACGTGGTGTTGGTAATGAAACGGAAACGGGACTCTAGCATACTTACTGACAGCCAGACAGCGACCAAA---------AGAATTCGGATGGCCATCAAT---TAG
		</sequence>
		<sequence>
			<taxon idref="1026381|avian_waterfowl|SoutheastAsia|20140712|H5N1"/>
			ATGGAACGAATAAAAGAATTAAGAGATCTAATGTCACAGTCCCGCACTCGCGAGATACTAACAAAAACCACTGTGGACCATATGGCCATAATCAAGAAATACACATCGGGAAGACAAGAGAAGAATCCTGCCCTCAGAATGAAATGGATGATGGCAATGAAGTATCCGATTACAGCGGACAAGAGAATAATAGATATGATTCCTGAAAGGAATGAACAAGGGCAGACACTCTGGAGCAAGACAAACGATGCTGGGTCGGACAGGGTGATGGTGTCCCCCCTAGCTGTAACTTGGTGGAATAGGAACGGGCCTACGACAAATACAGTTCATTATCCAAAAGTCTACAAAACATACTTCGAAAAGGTTGAAAGGTTAAAACATGGAACATTCGGCCCCGTACATTTCCGAAACCAAGTTAAAATACGCCGCCGAGTTGATACAAACCCTGGCCATGCAGATCTCAGTGCTAAAGAAGCACAAGATGTCATCATGGAAGTTGTTTTCCCAAATGAGGTGGGAGCTAGAATATTGACTTCGGAGTCGCAATTGACAATAACAAAAGAGAAGAAAGAAGAGCTCCAAGATTGTAAGATTGCTCCCTTAATGGTTGCATACATGTTGGAGAGGGAACTGGTCCGCAAAACCAGATTCCTACCGGTAGCAGGCGGCACAAGCAGTGTGTACATTGAGGTACTGCATTTGACTCAAGGGACCTGCTGGGAGCAGATGTACACTCCAGGCGGAGAAGTAAGAAATGACGATGTTGACCAGAGTTTGATCATTGCTGCCAGAAACATTGTTAGGAGAGCAACGGTATCAGCGGATCCATTGGCATCACTGCTGGAGATGTGTCACAGCACACAAATTGGTGGGATAAGGATGGTGGACATCCTTAGGCAAAATCCAACTGAGGAACAAGCT---GTGGATATATGCAGAGCAGCAATGGGTTTGAGGATCAGCTCATCCTTTAGTTTTGGAGGTTTCACTTTCAAAAGAACAAGTGGGTCATCCGTCACGAAGGAAGAGGAAGTGCTTACGGGCAACCTCCAAACATTGAAAATAAGAATACATGAGGGGTATGAAGAATTCACAATGGTTGGGCAGAGGGCAACAGCTATCCTGAGGAAAGCAACTAGGAGGCTGATTCAGTTGATAGTAAGCGGAAGAAACGAACAATCAATCGCTGAGGCAATCATTGTAGCGATGGTGTTCTCACAGGAGGATTGTATGGTAAAGGCAGTCCGAGGCGATCTAAATTTCGTAAACAGAGCAAACCAAAGATTAAATCCCATGCATCAACTCCTGAGACATTTTCAAAAGGACGCAAAGGTGCTATTTCAGAATTGGGGAATTGAACCCATTGATAATGTCATGGGGATGATCGGAATACTACCCGACATGACTCCCAGCACGGAACTGTCATTGAGAGGAGTGAGAGTTAGTAAAATGGGAGTGGATGAATATTCCAGCACTGAAAGAATAGTTGTAAACATTGACCGTTTTTTAAGGGTTAGAGATCAGCGGGGGAATGTACTCCTATCTCCCGAAGAAGTCAGTGAAACCCAGGGGACAGAGAAGTTGACAATAACATATTCGTCATCAATGATGTGGGAAATCAACGGTCCTGAATCAGTACTTGTCAACACCTACCAATGGATCATCAGAAATTGGGAAACTGTAAAGATTCAATGGTCTCAGGATCCCACGATGCTGTACAATAAGATGGAGTTCGAGCCGTTCCAATCCTTGGTACCTAAAGCTACCAGAGGTCAATACAGTGGATTTGTGAGAACATTATTTCAACAAATGCGTGATGTACTAGGGACATTTGATACTGTCCAGATAATAAAGCTGCTACCATTTGCAGCAGCACCACCTGAGCAGAGCAGAATGCAGTTTTCTTCTCTAACTGTAAATGTGAGGGGCTCAGGAATGAGAATACTCGTAAGGGGCAATTCCCCTGTGTTCAACTACAATAAGGCAACCAAAAGGCTTAC
			CGTCCTTGGAAAGGACGCAGGTGCTTTAACAGAGGATCCAGACGAGGGGACAGCCGGAGTGGAATCTGCAGTACTGAGGGGGTTCCTAATTCTAGGCAAGGAGGACAAAAGATATGGACCAGCATTGAGCATCAATGAACTGAGCAATCTTGCAAAAGGGGAGAAAGCTAATGTGCTGATAGGGCAAGGAGACGTGGTGTTGGTAATGAAACGGAAACGGGACTCTAGCATACTTACTGACAGCCAGACAGCGACCAAA---------AGAATTCGGATGGCCATCAAT---TAG
		</sequence>
		<sequence>
			<taxon idref="1026171|human|SoutheastAsia|20130206|H5N1"/>
			ATGGAGAGAATAAAAGAATTACGAGATCTAATGTCACAGTCCCGCACTCGCGAGATACTAACAAAACCCACTGTGGACCATATGGCCATAATCAAGAAATACACATCAGGAAGACAAGAGAAGAATCCTGCCCTCAGAATGAAATGGATGATGGCAATGAAGTATCCGATTACAGCGGACAAGAGAATAATAGATATGATTCCTGAAAGGAATGAACAAGGGCAGACACTCTGGAGCAAGACAAACGATGCTGGGTCGGACAGGGTGATGGTGTCCCCCCTAGCTGTAACTTGGTGGAATAGGAATGGGCCTACGGCAAATACAGTTCATTATCCAAAAGTCTACAAAACATACTTCGAAAAGGTTGAAAGGTTAAAACATGGAACATTCGGCCCCGTACATTTCCGAAACCAAGTTAAAATACGCCGCCGAGTTGATACAAACCCTGGCCATGCTGATCTCAGTGCTAAAGAAGCACAAGATGTCATCATGGAAGTTGTTTTCCCAAATGAGGTGGGAGCTAGAATATTGACTTCGGAGTCGCAATTGACAATAACAAAAGAGAAGAAAGAAGAGCTCCAAGATTGTAAGATTGCTCCCTTAATGGTTGCATACATGTTGGAGAGGGAACTGGTCCGCAAAACCAGATTCCTACCGGTAGCAGGCGGCACAAGCAGTGTGTACATTGAGGTACTGCATTTGACTCAAGGAACCTGCTGGGAGCAGATGTACACTCCAGGCGGAGAAGTAAGAAATGACGATGTTGACCAGAGTTTGATCATCGCTGCCAGAAACATTGTTAGGAGAGCAACGGTATCAGCGGATCCATTGGCATCACTGCTGGAGATGTGTCACAGCACACAAATTGGTGGGATAAGGATGGTGGACATCCTTAGGCAAAATCCAACTGAGGAACAAGCT---GTGGATATATGCAGAGCAGCAATGGGTCTGAGGATCAGCTCATCCTTTAGTTTTGGGGGTTTCACTTTCAAAAGAACAAGTGGGTCATCCGTCACGAAGGAAGAGGAAGTGCTTACGGGCAACCTCCAAACATTGAAAATAAGAGTACATGAGGGGTATGAAGAATTCACAATGGTTGGGCAGAGGGCAACAGCTATCCTGAGGAAAGCAACTAGGAGGCTGATTCAGCTGATAGTAAGCGGAAGAAACGAACAATCAATCGCTGAGGCAATCATTGTAGCGATGGTGTTCTCACAGGAGGATTGTATGGTAAAGGCAGTCCGAGGCGATCTAAATTTCGTAAACAGAGCAAACCAAAGATTAAATCCCATGCATCAACTCCTGAGACATTTTCAAAAGGACGCAAAGGTGCTATTTCAGAATTGGGGAATTGAACCCATTGATAATGTCATGGGGATGATCGGGATACTACCCGACATGACTCCCAGCACAGAACTGTCACTGAGAGGAGTGAGAGTTAGTAAAATGGGAGTGGATGAATATTCCAGCACTGAAAGAGTAGTTGTAAATATTGACCGCTTTTTAAGGGTTCGAGATCAGCGGGGGAATGTACTCCTATCTCCCGAAGAGGTCAGCGAAACCCAGGGGACAGAGAAGTTGACAATAACATATTCGTCATCAATGATGTGGGAAATCAACGGTCCTGAATCAGTACTTGTCAACACCTACCAATGGATCATCAGAAATTGGGAAACTGTGAAGATTCAATGGTCTCAGGATCCCACGATGCTGTATAATAAGATGGAGTTCGAGCCGTTCCAATCCTTGGTACCTAAAGCTACCAGAGGTCAATACAGTGGATTTGTGAGAACATTATTTCAACAAATGCGTGATGTACTAGGGACATTTGATACTGTCCAGATAATAAAGCTGCTACCATTTGCAGCAGCACCACCTGAGCAGAGCAGACTGCAGTTTTCTTCTCTAACTGTGAATGTGAGGGGCTCAGGAATGAGAATACTCGTAAGGGGCAATTCCCCTGTGTTCAACTACAATAAGGCAACCAAAAGGCTTAC
			CGTCCTTGGAAAGGACGCAGGTGCTTTAACAGAGGATCCAGACGAGGGGAAAGCCGGAGTGGAATCTGCAGTACTGAGGGGGTTCCTAATTCTAGGCAAGGAGGACAAAAGATATGGACCAGCATTGAGCATCAATGAACTGAGCAATCTTGCAAAAGGGGAGAAAGCTAATGTGCTGATAGGGCAAGGAGACGTGGTGTTGGTAATGAAACGGAAACGGGACTCTAGCATACTTACTGACAGCCAGACAGCGACCAAA---------AGAATTCGGATGGCCATCAAT---TAG
		</sequence>
		<sequence>
			<taxon idref="1020935|avian_waterfowl|SouthAsia|20130214|H5N1"/>
			ATGGAACGAATAAAAGAGTTAAGAGATCTAATGTCACAGTCCCGCACTCGCGAGATACTAACAAAAACCACTGTGGACCACATGGCCATAATCAAGAAATACACATCAGGAAGACAGGAGAAGAATCCTGCGCTCAGAATGAAATGGATGATGGCAATGAAATATCCGATTACAGCGGACAAGAGAATAATAGATATGATTCCTGAAAGGAATGAACAAGGGCAGACGCTCTGGAGCAAGACAAATGATGCCGGGTCGGACAGAGTAATGGTGTCCCCCCTAGCGGTAACTTGGTGGAATAGGAGTGGGCCGACGGCAAGTACAGTTCATTATCCAAAAGTTTACAAAACATACTTCGAGAAGGTTGAAAGATTAAAACATGGAACCTTCGGTCCCGTTCATTTCAGAAATCAAGTTAAAATACGCCGCCGAGTTGATACAAACCCTGGCCATGCAGATCTCAGTGCTAAAGAAGCACAAGATGTCATCATGGAAGTTGTTTTCCCAAATGAAGTGGGAGCTAGAATACTGACTTCAGAGTCGCAGTTGGCAATAACGAAAGAAAAGAAAGAAGAGCTCCAAGATTGTAAAATTGCTCCCCTAATGGTTGCATACATGTTGGAGAGGGAACTGGTCCGAAAAACCAGATTCCTACCGGTGGCAGGCGGAACAAGCAGTGTATACATTGAGGTGCTGCATTTGACTCAAGGAACCTGCTGGGAACAGATGTACACTCCAGGCGGAGAAGTAAGAAATGACGATGTTGACCAGAGTCTGATCATTGCTGCCAGAAACATTGTTAGGAGAGCAACGGTATCAGCAGATCCATTGGCATCACTACTGGAGATGTGTCACAGCACACAAATTGGTGGGATAAGGATGGTGGACATCCTTAGACAAAATCCAACTGAGGAACAAGCT---GTGGATATATGCAAGGCAGCAATGGGTATGAGGATCAGCTCATCTTTTAGCTTTGGAGGTTTCACTTTCAAAAGAACAAGTGGGTCATCTGTCACGAAGGAAGAAGAAGTGCTTACGGGCAACCTTCAAACATTGAAAATAAGAGTATATGAGGGGTATGAAGAATTCACAATGGTCGGGCAAAGGGCAACAGCTATCTTGAGGAAAGCAACTAGAAGGCTGATTCAACTGATAGTAAGCGGAAGGAATGAACAATCAATCGCTGAGGCAATTATTGTAGCAATGGTGTTCTCACAGGAGGATTGCATGATAAAGGCAGTCCGAGGCGATCTAAACTTTGTAAACAGAGCAAACCAAAGATTAAACCCCATGCATCAACTCCTGAGACATTTTCAGAAGGACGCAAAAGTGCTATTTCAAAATTGGGGAATTGAACCCATTGATGATGTCATGGGGATGATCGGAATATTACCTGACATGACTCCCAGCACAGAATTGTCACTGAGAGGAGTAAGAGTTAGTAAAATGGGAGTAGATGAATATTCCAGCACTGAAAGAGTAGTTGTAAGCATTGACCGCTTCTTGAGAGTTCGAGATCAGCGGGGGAATGTACTCTTATCTCCCGAAGAGGTCAGTGAAACCCAGGGAACGGAAAAGTTGACAATAACATATTCGTCATCAATGATGTGGGAGATCAACGGTCCTGAGTCAGTGCTTGTCAACACCTATCAGTGGATCATCAGAAACTGGGAAACTGTAAAGATTCAATGGTCTCAGGATCCCACTATGCTGTACAATAAGATGGAGTTCGAACCGTTCCAATCCTTGGTACCTAAAGCTGCCAGAGGTCAATACAGTGGATTTGTGAGAACCTTATTCCAGCAAATGCGTGACGTACTGGGGACATTTGATACTGTCCAGATAATAAAGCTGCTACCATTTGCAGCAGCACCACCTGAGCAGAGCAGAATGCAGTTTACTTCTCTGACTGTGAATGTGAGAGGCTCAGGAATGAGAATACTCGTAAGGGGCAACTCCCCTGTTTTCAACTACAATAAGGCAACCAAAAGGCTTAC
			CGTTCTTGGAAAGGATGCAGGTGCATTAACAGAGGATCCAGACGAGGGGACAGCCGGAGTGGAATCTGCAGTATTGAGGGGTTTCCTAATCCTAGGCAAGGAGGACAAAAGATATGGACCAGCATTGAGCATCAACGAACTGAGCAATCTTGCAAAAGGGGAGAAAGCTAATGTGCTGATAGGACAGGGAGACGTGGTGTTGGTAATGAAACGGAAACGGGACTCTAGCATACTTACTGACAGCCAGACAGCGACCAAA---------AGAATTCGGATGGCCATCAAT---TAG
		</sequence>
		<sequence>
			<taxon idref="1021714|avian_domesticbirds|SouthAsia|20120118|H5N1"/>
			ATGGAACGAATAAAAGAATTAAGAGATCTAATGTCACAGTCCCGCACTCGCGAGATACTAACAAAAACCACTGTGGACCACATGGCCATAATCAAGAAATACACATCAGGAAGACAAGAGAAGAATCCTGCGCTCAGAATGAAATGGATGATGGCAATGAGATATCCGATTACAGCTGACAAGAGAGTAATAGATATGATTCCTGAAAGGAATGAACAAGGGCAGACGCTCTGGAGCAAGACAAATGATGCTGGGTCGGACAGAGTGATGGTGTCCCCCCTAGCTGTAACCTGGTGGAATAGGAGTGGGCCGACGACAAGTACAGTTCATTATCCAAAAGTTTACAAAACATACTTCGAGAAGGTTGAAAGGTTAAGACATGGAACCTTCGGTCCCGTTCATTTCAGAAACCAAGTTAAAATACGCCGCCGAGTTGATACCAACCCTGGCCATGCAGATCTCAGTGCTAAAGAAGCACAAGATGTCATCATGGAAGTTGTTTTCCCAAATGAAGTGGGAGCTAGAATACTGACTTCAGAGTCGCAGTTGGCAATAACGAAAGAGAAGAAAGAAGAGCTCCAAGATTGTAAGATTGCTCCCCTAATGGTTGCATATATGTTGGAGAGAGAACTGGTCCGAAAAACCAGGTTCCTACCGGTGGCAGGCGGAACAAGCAGTGTATACATTGAAGTACTGCATTTGACTCAAGGAACCTGCTGGGAACAGATGTACACTCCAGGCGGAGAAGTAAGAAATGACGATGTTGACCAGAGTCTGATCATTGCTGCCAGAAACATTGTTAGGAGAGCAACGGTATCAGCAGATCCATTGGCATCACTGCTGGAGATGTGTCACAGCACACAAATTGGTGGGATAAGGATGGTGGACATCCTTAAACAAAATCCAACTGAGGAACAAGCT---GTGGATATATGCAAAGCAGCAATGGGTATGAGGATCAGCTCATCCTTTAGTTTTGGAGGTTTCACTTTCAAAAGAACAAGTGGGTCATCTGTCACGAAGGAAGAAGAAGTGCTTACGGGCAACCTCCAAACATTGAAAATAAGAGTACATGAGGGGTATGAAGAATTCACAATGGTCGGGCAAAGGGCAACAGCTATCTTGAGGAAAGCAACTAGAAGGCTGATTCAATTGATAGTAAGCGGAAGGAATGAACAATCAATCGCTGAGGCAATTATTGTAGCAATGGTGTTCTCACAGGAGGATTGCATGATAAAGGCAGTCCGAGGCGATCTAAACTTCGTAAACAGAGCAAACCAAAGATTAAACCCCATGCATCAACTCTTGAGACATTTTCAAAAGGACGCAAAAGTGCTATTTCAAAATTGGGGAGTTGAACCCATTGATAATGTCATGGGGATGATCGGAATATTACCTGACATGACTCCCAGCACAGAATTGTCACTGAGAGGAGTAAGAGTTAGTAAAATGGGAGTAGATGAATATTCCAGCACTGAAAGAGTAGTTGTAAGCATTGACCGCTTCTTGAGAGTTCGAGATCAGCGGGGGAATGTACTCTTATCTCCCGAAGAGGTCAGTGAAACCCAGGGAACAGAAAAGTTGACAATAACATATTCGTCATCAATGATGTGGGAGATCAACGGTCCTGAGTCAGTGCTTGTCAACACCTATCAGTGGATCATCAGAAACTGGGAAACCATAAAGATTCAATGGTCTCAGGATCCCACTATGCTGTACAATAAGATGGAGTTCGAACCGTTCCAATCCTTGGTACCTAAAGCTGCCAGAGGTCAATACAGTGGATTTGTGAGAACATTATTCCAGCAAATGCGTGACGTACTGGGGACATTTGATACTGTCCAGATAATAAAGCTGCTACCATTTGCAGCAGCACCACCTGAGCAGAGCAGAATGCAGTTTTCTTCTCTGACTGTGAATGTGAGAGGCTCAGGAATGAGAATACTCGTAAGGGGCAACTCCCCTGTTTTCAACTACAATAAGGCAACCAAAAGGCTTAC
			CGTTCTTGGAAAGGATGCAGGTGCATTAACAGAGGATCCAGACGAGGGGACAGCCGGAGTGGAATCTGCAGTACTGAGGGGTTTCCTAATCCTAGGCAAGGAGGACAGAAGATATGGACCAGCGTTGAGCATCAATGAACTGAGCAATCTTGCAAAAGGGGAGAAAGCTAATGTGCTGATAGGACAGGGAGACGTGGTGTTGGTAATGAAACGGAAACGGGACTCTAGCATACTTACTGACAGCCAGACAGCGACCAAA---------AGAATTCGGATGGCCATCAAT---TAG
		</sequence>
		<sequence>
			<taxon idref="1007840|avian_domesticbirds|EastAsia|20080615|H5N1"/>
			ATGGAGAGAATAAAGGAATTAAGGGACCTGATGTCACAGTCTCGCACTCGCGAGATACTAACAAAAACCACTGTGGACCATATGGCCATAATCAAGAAATACACATCAGGAAGACAAGAGAAGAACCCTGCTCTCAGAATGAAATGGATGATGGCAATGAAATATCCAATCACAGCGGACAAGAGAATAACAGAGATGATTCCTGAAAGGAATGAACAAGGACAGACGCTCTGGAGCAAGACAAATGATGCCGGATCGGACAGGGTGATGGTGTCTCCCTTAGCTGTAACTTGGTGGAATAGGAATGGGCCGACAGCAAGTGCAGTCCATTATCCAAAGGTTTACAAAACATACTTTGAGAAGGTTGAAAGGCTAAAACATGGAACCTTCGGTCCCGTTCATTTCCGAAACCAAGTTAAAATACGCCGCCGAGTTGATATAAATCCTGGCCATGCAGATCTCAGTGCTAAAGAAGCACAAGATGTCATCATGGAGGTCGTTTTCCCAAATGAAGTGGGAGCTAGAATATTAACATCAGAGTCACAATTGACAATAACGAAAGAGAAAAAAGAAGAGCTCCAGGATTGTAAGATTGCTCCCTTAATGGTTGCATACATGTTGGAAAGGGAACTGGTCCGCAAAACCAGATTCCTACCGGTAGCAGGCGGAACAAGCAGTGTGTACATTGAGGTATTGCATTTGACTCAAGGGACCTGCTGGGAACAGATGTACACTCCAGGCGGAGAAGTGAGAAACGACGATGTTGACCAGAGTTTGATCATCGCTGCTAGAAACATTGTTAGGAGAGCAACGGTATCAGCGGATCCACTGGCATCACTGCTGGAGATGTGTCACAGCACACAAATTGGTGGGATAAGGATGGTGGACATCCTTAGGCAAAACCCAACTGAGGAACAAGCT---GTGGGTATATGCAAAGCAGCAATGGGTCTGAGGATCAGTTCATCCTTTAGCTTTGGAGGCTTCACTTTCAAAAGAACAAGTGGATCATCCGTCACGAAGGAAGAGGAAGTGCTTACAGGCAGCCTCCAAACATTGAAAATAAGAGTACATGAGGGGTATGAGGAGTTCACAATGGTTGGGCGGAGGGCAACAGCTATCCTGAGGAAAGCAACTAGAAGGCTGATTCAGTTGATAGTAAGTGGAAGAGACGAACAATCAATCGCCGAGGCAATCATTGTGGCAATGGTGTTCTCACAGGAGGATTGCATGATAAAGGCGGTCCGAGGCGATTTGAATTTCGTGAACAGAGCAAACCAAAGACTAAACCCCATGCATCAACTCCTGAGACATTTTCAAAAGGACGCAAAAGTGTTGTTTCAGAATTGGGGAACTGAACCCATTGATAATGTCATGGGGATGATCGGAATATTACCTGACATGACTCCCAGCACAGAAATGTCACTGAGAGGAGTAAGAGTTAGTAAAATGGGAGTAGATGAATATTCCAGCACTGAGAGAGTAGTTGTAAGCATTGATCGCTTCTTAAGGGTTCGAGACCAACGGGGGAACGTACTCTTATCTCCCGAAGAGGTCAGCGAAACCCAGGGAACAGAGAAGTTGACAATAACATATTCATCATCAATGATGTGGGAAATCAACGGCCCTGAGTCAGTACTTGTTAACACCTACCAATGGATCATCAGAAACTGGGAGGCCGTGAAAATTCAGTGGTCTCAAGATCCCACGATGTTGTACAATAAGATGGAGTTTGAACCGTTCCAATCCTTGGTACCTAAAGCTGCCAGAGGTCAATACAGTGGATTTGTGAGAACTTTATTCCAACAAATGCGTGACGTACTGGGGACGTTTGATACTGTCCAGATAATAAAGCTGCTACCATTTGCAGCAGCCCCACCGAAGCAGAGCAGAATGCAGTTTTCTTCTCTAACTGTGAATGTTAGAGGCTCAGGAATGAGAATACTCATAAGGGGCAATTCCCCTGTGTTCAATTACAATAAGGCAACCAAAAGACTTAC
			TGTTCTTGGAAAGGACGCAGGTGCGTTAACAGAGGATCCAGATGAGGGGACAGCCGGAGTGGAATCTGCAGTACTGAGGGGGTTCCTAATTCTAGGCAAGGAGGACAAAAGATATGGACCAGCATTGAGCATCAATGAACTGAGCAATCTTGCAAAAGGGGAGAAAGCTAATGTGCTGATAGGGCAAGGAGACGTGGTGTTGGTAATGAAACGGAAACGGGACTCTAGCATACTTACTGACAGCCAGACAGCGACCAAA---------AGACTTCGGATGGCCATCAAT---TAG
		</sequence>
		<sequence>
			<taxon idref="1012517|avian_domesticbirds|NorthAfrica|20100615|H5N1"/>
			ATGGAGAGAATAAAAGAACTGAGAGATCTAATGTCGCAGTCCCGCACTCGCGAGATACTCACTAAGACCACTGTGGACCATATGGCCATAATCAAAAAGTACACATCAGGAAGGCAAGAGAAGAACCCCGCACTCAGAATGAAGTGGATGATGGCAATGAGATACCCAATTACAGCAGACAAGAGAACAATGGACATGATTCCAGAGAGGAATGAACAAGGACAGACACTCTGGAGCAAGACAAATGACGCAGGATCGGACAGGGTGATGGTGTCTCCCCTAGCTGTAACTTGGTGGAATAGGAATGGGCCGACAACAAGTACAGTTCATTATCCAAAGGTTTACAAAACATACTTTGAGAAGGTTGAAAGGTTAAAACATGGAACCTTCGGTCCCGTTCATTTCCGAAACCAAGTTAAAATACGCCGCCGAGTTGATACAAACCCTGGCCATGCAGATCTCAGTGCCAAAGAAGCACAAGATGTCATCATGGAGGTCGTTTTCCCAAATGAGGTGGGAGCTAAGATATTGACTTCAGAGTCACAATTGACAATAACGAAAGAGAAAAAAGAAGAGCTCCAAGGTTGTAAGATTGCTCCTTTAATGGTTGCATACATGTTGGAAAGGGAACTGGTCCGCAAAACCAGATTCCTACCAGTAGCAGGCGGAACAAGCAGTGTGTACATTGAGGTATTGCATTTGACTCAAGGAACCTGCTGGGAACAGATGTACACTCCAGGCGGAGAAGTAAGAAATGACGATGTTGACCAGAGTTTGATCATTGCTGCCAGAAACATTGTTAGAAGAGCAACGGTATCAGCGGATCCACTGGCTTCACTGCTGGAGATGTGCCACAGCACACAGATTGGTGGAATAAGGATGGTGGACATCCTTAGGCAAAATCCAACTGAGGAACAAGCT---GTGGATATATGTAAAGCAGCAATGGGTCTGAGAATTAGTTCATCCTTTAGCTTTGGAGGCTTCACTTTCAAAAGAACAAGTGGATCATCCGTTGCGAAGGAAGAGGAAGTGCTTACAGGCAACCTCCAAACACTGAAAATAAGAGTGCATGAAGGGTATGAGGAATTCACAATGGTTGGGCAGAGGGCAACAGCTATCCTGAGGAAAGCTACTAGAAGACTGATTCAGTTGATAGTAAGTGGAAGAAACGAACAATCAATCGCTGAGGCAATCATTGTAGCAATGGTGTTCTCACAGGAGGATTGCATGATAAAAGCAGTCCGAGGCGATTTGAATTTCGTAAACAGAGCAAACCAAAGACTAAACCCCATGCATCAACTCCTGAGACATTTTCAAAAGGACGCAAAAGTGTTGTTTCAGAATTGGGGAACTGAACCCATTGATAATATCATGGGGATGATCGGAATATTACCTGACATGACTCCCAGCACAGAAATGTCACTGAGAGGAGTAAGAGTTAGTAAAATGGGAGTAGATGAATATTCCAGCACTGAGAGAGTAGTTGTAAGCATTGATCGCTTCTTAAGGGTTCGAGACCAACGGGGGAACGTACTCTTATCTCCCGAAGAGGTCAGCGAAACCCAGGGAACAGAGAAGTTGACAATAACATATTCATCATCAATGATGTGGGAAATCAACGGCCCTGAGTCAGTACTTGTTAACACCTACCAATGGATCATCAGAAACTGGGAGGCTGTGAAAATTCAGTGGTCTCAAGACCCCACGATATTGTACAATAAGATGGAGTTTGAACCGTTCCAATCCTTGGTACCTAAAGCTGCAAGAGGTCAATACAGTGGATTTGTGAGAACATTATTCCAACAAATGCGTGACGTACTGGGGACGTTTGATACTGTCCAAATAATAAAGCTGCTACCATTTGCAGCAGCCCCACCGAAGCAGAGCAGAATGCAATTTTCTTCTCTAACTGTGAATGTTAGAGGCTCAGGAATGAGAATACTCATAAGGGGCAATTCCCCTGTGTTCAATTACAATAAGGCAACCAAAAGACTTAC
			TGTTCTTGGAAAGGACGCAGGTGCATTAACAGAGGATCCAGATGAGGGGACAGCCGGAGTGGAATCTGCAGTACTAAGGGGGTTCCTAATTCTAGGCAATGAGGACAAAAGATATGGACCAGCATTGAGCATCAATGAACTGAGCAATCTTGCAAAAGGAGAGAAAGCTAATGTGCTAATTGGGCAAGGGGACGTAGTGTTGGTAATGAAACGAAAACGGGACTCTAGCATACTTACTGACAGCCAGACAGCGACCAAA---------AGAATTCGGATGGCCATCAAT---TAG
		</sequence>
		<sequence>
			<taxon idref="1021399|avian_domesticbirds|NorthAfrica|20121007|H5N1"/>
			ATGGAGAGAATAAAGGAATTAAGAGATCTAATGTCACAGTCTCGCACTTGCGAGATACTAACAAAAACCACTGTGGACCATATGGCCATAATCAAGAAATACACATCAGGAAGGCAAGAAAAGAACCCTGCTCTCAGGATGAAATGGATGATGGCAATGAAATATCCAATCACAGCGGACAAGAGAATAATAGAGATGATCCCTGAAAGAAATGAACAAGGACAGACACTCTGGAGCAGGACAAATGATGCTGGATCGGACAGGGTAATGGTGTCTCCCCTAGCTGTAACTTGGTGGAATAGGAATGGGCCAACGACAAGTACAGTTCATTATCCAAAGGTTTACAAAACATACTTTGAGAAGGTTGAAAGGTTAAAACATGGAAACTTCGGTCCCGTTCATTTCCGAAATCAAGTTAAAATACGCCGTCGAGTGGATACAAATCCCGGCCATGCAGATCTCAGTGCTAAAGAAGCACAAGATGTCATCATGGAGGTCGTTTTCCCAAATGAAGTGGGAGCTAGGATATTGACTTCAGAGTCACAATTGACAATAACGAAAGAGAAGAAAGAAGAACTCCAAGATTGTAGGATTGCTCCCTTAATGGTTGCATACATGTTGGAAAGGGAGCTGGTCCGCAAAACCAGATTCCTACCGGTAGCAGGCGGAACAAGCAGTGTGTACATTGAGGTATTGCATTTGACTCAAGGAACCTGTTGGGAACAGATGTACACTCCAGGCGGAGAAGTAAGAAATGACGATGTTGACCAGAGTTTAATCATTGCTGCCAGGAACATTGTTAGAAGAGCAACGGTATCAGCAGATCCACTGGCATCACTGCTAGAGATGTGTCACAGCACACAAATTGGTGGGATGAGGATGGTGGACATCCTTAGGCAAAATCCAACTGAGGAACAAGCT---GTGGATATATGTAAAGCAGCAATAGGTCTGAGGATCAGTTCATCCTTTAGCTTTGGAGGCTTCACCTTTAAAAGAACAAGTGGATCATCCGTCACGAAGGAAGAGGAGGTGCTCACAGGCAACCTCCAAACATTGAAAATAAGAGTACATGAGGGGTATGAGGAATTCACAATGGTTGGGCAAAAGGCAACAGCTATCCTGAGGAAAGCTACTAGAAGGCTAATTCAGTTGATAGTAAGTGGGAGAAACGAACAATCAATCGCTGAAGCAGTCATCGTAGCAATGGTGTTCTCACAAGAGGATTGCATGATAAAAGCAGTCCGAGGTGATCTGAATTTCGTAAACAGAGCAAACCAAAGATTAAACCCCATGCATCAACTCCTGAGGCATTTTCAAAAGGACGCAAAGGTGTTATTTCAAAATTGGGGAACTGAACCCATTGATAATGTCATGGGGATGATAGGAATATTACCTGACATGACTCCCAGCACGGAAATGTCACTGAGAGGAGTAAGAGTTAGTAAAATGGGAGTAGATGAATATTCCAGCACTGAGAGAGTAGTTGTAAGCATTGACCGCTTCTTAAGGGTTCGAGACCAGCGGGGGAATGTACTCTTATCTCCCGAAGAGGTCAGCGAAACCCAGGGAACAGAGAAGTTGACAATAACATATTCATCATCAATGATGTGGGAAATTAACGGCCCTGAGTCAGTACTTGTTAACACCTACCAGTGGATCATCAGAAACTGGGAGACCGTGAAAATTCAGTGGTCTCAAGACCCCACGATATTGTACAATAAGATGGAGTTTGAACCGTTTCAATCCCTGATACCTAAAGCTGCCAGAGGTCAATACAGTGGATTTGTGAGAACATTATTCCAACAAATGCGTGATGTACTGGGGACGTTTGATACTGTCCAGATAATAAAGCTGCTACCATTTGCAGCAGCCCCACCGAAACAAAGCAGAATGCAGTTTTCTTCTCTAACTGTGAATGTTAGAGGCTCAGGAATGAGAATACTCATAAGGGGTAATTCCCCTGTATTCAATTACAATAAGGCAACCAAAAGACTCAC
			TGTTCTTGGAAAGGACGCAGGTGCATTGACAGAGGATCCAGATGAGGGGACAGCCGGAGTGGAATCTGCAGTACTGAGGGGATTCCTAATTCTAGGCAAGGAGGACAAAAGGTATGGACCAGCATTGAGCATCAGTGAACTGAGCAATCTTGCAAAAGGGGAGAAAGCTAATGTGCTGATAGGACAAGGAGACGTAGTGTTGGTAATGAAACGGAAACGTGACTCTAGCATACTTACTGACAGCCAGACAGCGACCAAA---------AGAATTCGGATGGCCATCAAT---TAG
		</sequence>
		<sequence>
			<taxon idref="1021400|avian_waterfowl|NorthAfrica|20121007|H5N1"/>
			ATGGAGAGAATAAAGGAATTAAGAGATCTAATGTCACAGTCTCGCACTTGCGAGATACTAACAAAAACCACTGTGGACCATATGGCCATAATCAAGAAATACACATCAGGAAGGCAAGAAAAGAACCCTGCTCTCAGGATGAAATGGATGATGGCAATGAAATATCCAATCACAGCGGACAAGAGAATAATAGAGATGATCCCTGAAAGAAATGAACAAGGACAGACACTCTGGAGCAGGACAAATGATGCTGGATCGGACAGGGTAATGGTGTCTCCCCTAGCTGTAACTTGGTGGAATAGGAATGGGCCAACGACAAGTACAGTTCATTATCCAAAGGTTTACAAAACATACTTTGAGAAGGTTGAAAGGTTAAAACATGGAAACTTCGGTCCCGTTCATTTCCGAAATCAAGTTAAAATACGCCGTCGAGTGGATACAAATCCCGGCCATGCAGATCTCAGTGCTAAAGAAGCACAAGATGTCATCATGGAGGTCGTTTTCCCAAATGAAGTGGGAGCTAGGATATTGACTTCAGAGTCACAATTGACAATAACGAAAGAGAAGAAAGAAGAACTCCAAGATTGTAGGATTGCTCCCTTAATGGTTGCATACATGTTGGAAAGGGAGCTGGTCCGCAAAACCAGATTCCTACCGGTAGCAGGCGGAACAAGCAGTGTGTACATTGAGGTATTGCATTTGACTCAAGGAACCTGTTGGGAACAGATGTACACTCCAGGCGGAGAAGTAAGAAATGACGATGTTGACCAGAGTTTAATCATTGCTGCCAGGAACATTGTTAGAAGAGCAACGGTATCAGCAGATCCACTGGCATCACTGCTAGAGATGTGTCACAGCACACAAATTGGTGGGATGAGGATGGTGGACATCCTTAGGCAAAATCCAACTGAGGAACAAGCT---GTGGATATATGTAAAGCAGCAATAGGTCTGAGGATCAGTTCATCCTTTAGCTTTGGAGGCTTCACCTTTAAAAGAACAAGTGGATCATCCGTCACGAAGGAAGAGGAGGTGCTCACAGGCAACCTCCAAACATTGAAAATAAGAGTACATGAGGGGTATGAGGAATTCACAATGGTTGGGCAAAAGGCAACAGCTATCCTGAGGAAAGCTACTAGAAGGCTAATTCAGTTGATAGTAAGTGGGAGAAACGAACAATCAATCGCTGAAGCAGTCATCGTAGCAATGGTGTTCTCACAAGAGGATTGCATGATAAAAGCAGTCCGAGGTGATCTGAATTTCGTAAACAGAGCAAACCAAAGATTAAACCCCATGCATCAACTCCTGAGGCATTTTCAAAAGGACGCAAAGGTGTTATTTCAAAATTGGGGAACTGAACCCATTGATAATGTCATGGGGATGATAGGAATATTACCTGACATGACTCCCAGCACGGAAATGTCACTGAGAGGAGTAAGAGTTAGTAAAATGGGAGTAGATGAATATTCCAGCACTGAGAGAGTAGTTGTAAGCATTGACCGCTTCTTAAGGGTTCGAGACCAGCGGGGGAATGTACTCTTATCTCCCGAAGAGGTCAGCGAAACCCAGGGAACAGAGAAGTTGACAATAACATATTCATCATCAATGATGTGGGAAATTAACGGCCCTGAGTCAGTACTTGTTAACACCTACCAGTGGATCATCAGAAACTGGGAGACCGTGAAAATTCAGTGGTCTCAAGACCCCACGATATTGTACAATAAGATGGAGTTTGAACCGTTTCAATCCCTGATACCTAAAGCTGCCAGAGGTCAATACAGTGGATTTGTGAGAACATTATTCCAACAAATGCGTGATGTACTGGGGACGTTTGATACTGTCCAGATAATAAAGCTGCTACCATTTGCAGCAGCCCCACCGAAACAAAGCAGAATGCAGTTTTCTTCTCTAACTGTGAATGTTAGAGGCTCAGGAATGAGAATACTCATAAGGGGTAATTCCCCTGTATTCAATTACAATAAGGCAACCAAAAGACTCAC
			TGTTCTTGGAAAGGACGCAGGTGCATTGACAGAGGATCCAGATGAGGGGACAGCCGGAGTGGAATCTGCAGTACTGAGGGGATTCCTAATTCTAGGCAAGGAGGACAAAAGGTATGGACCAGCATTGAGCATCAGTGAACTGAGCAATCTTGCAAAAGGGGAGAAAGCTAATGTGCTGATAGGACAAGGAGACGTAGTGTTGGTAATGAAACGGAAACGTGACTCTAGCATACTTACTGACAGCCAGACAGCGACCAAA---------AGAATTCGGATGGCCATCAAT---TAG
		</sequence>
		<sequence>
			<taxon idref="1020974|avian_domesticbirds|NorthAfrica|20130131|H5N1"/>
			ATGGAGAGAATAAAGGAATTAAGAGATCTAATGTCACAATCTCGCACTCGCGAGATACTAACAAAGACCACTGTGGACCATATGGCCATAATCAAGAAATACACATCAGGAAGGCAAGAAAAGAACCCTGCTCTCAGGATGAAATGGATGATGGCAATGAAATATCCAATCACAGCTGACAAGAGAATAATAGAGATGATCCCTGAAAGAAATGAACAAGGACAGACACTATGGAGCAGGACAAATGATGCTGGATCGGACAGGGTGATGGTGTCTCCCCTAGCTGTAACTTGGTGGAATAGGAATGGGCCGACGACAAGTACAGTTCATTATCCAAAGGTTTACAAAACATACTTTGAGAAGGTTGAAAGGTTAAAACATGGAAACTTCGGTCCCGTTCATTTCCGAAATCAAGTTAAAATACGCCGTCGAGTTGATACAAATCCCGGCCATGCAGATCTCAGTGCTAAAGAAGCACAAGATGTCATCATGGAGGTCGTTTTCCCAAATGAAGTGGGAGCTAGGATATTGACTTCAGAGTCACAATTGACAATAACGAAAGAGAAGAAAGAAGAACTCCAAGATTGTAGGATTGCTCCCTTAATGGTTGCATACATGCTGGAAAGGGAGCTGGTCCGCAAAACCAGATTCCTACCGGTAGCAGGCGGAACAAGCAGTGTGTACATTGAGGTATTACATTTGACTCAAGGAACCTGTTGGGAACAGATGTACACTCCAGGCGGAGAAGTAAGAAATGACGATGTTGACCAGAGTTTGATCATTGCTGCCAGAAACATTGTTAGAAGAGCAACAGTATCAGCAGATCCACTGGCATCACTGCTGGAGATGTGTCACAGCACACAAATTGGTGGGATGAGGATGGTGGACATCCTTAGGCAAAATCCAACTGAGGAACAAGCT---GTGGATATATGTAAAGCAGCAATAGGTCTGAGGATCAGTTCATCCTTTAGCTTTGGAGGCTTCACCTTTAAAAGAACAAGTGGATCATCCGTCACGAAGGAAGAGGAAGTGCTTACAGGCAACCTCCAAACATTGAAAATAAGAGTACATGAGGGGTATGAGGAATTCACAATGGTTGGGCAAAAGGCAACAGCTATCCTGAGGAAAGCTACTAGAAGGCTAATTCAGTTGATAGTAAGTGGGAGAAACGAACAATCAATCGCTGAAGCAATCATCGTAGCAATGGTGTTCTCACAAGAGGATTGCATGATAAAAGCAGTCCGAGGCGATCTGAATTTCGTAAACAGAGCAAACCAAAGATTAAACCCCATGCATCAACTCCTGAGGCATTTTCAAAAGGACGCGAAAGTGTTATTTCAAAATTGGGGAACTGAACCCATTGATAATGTCATGGGGATGATAGGAATATTACCTGACATGACTCCCAGCACGGAAATGTCACTGAGAGGAGTAAGAGTTAGCAAAATGGGAGTAGATGAATATTCCAGCACTGAGAGAGTAGTTGTAAGCATTGACCGCTTCTTAAGGGTTCGAGACCAGCGGGGGAATGTACTCTTATCTCCCGAAGAGGTCAGCGAAACCCAGGGAACAGAGAAGTTGACAGTAACATATTCATCATCAATGATGTGGGAAATTAACGGCCCTGAGTCAGTACTTGTTAACACCTACCAATGGATCATCAGAAACTGGGAGACCGTGAAAATTCAGTGGTCTCAAGACCCCACGATATTGTACAATAAGATGGAGTTTGAACCGTTCCAATCCCTGGTACCTAAAGCTGCCAGAGGTCAATACAGTGGATTTGTGAGAACATTATTCCAACAAATGCGTGATGTACTGGGGACGTTTGACACTGTCCAGATAATAAAGCTACTACCATTTGCAGCAGCCCCACCGAAACAAAGCAGAATGCAGTTTTCTTCTCTAACTGTGAATGTTAGAGGTTCAGGAATGAGAATACTCATAAGGGGCAATTCCCCTGTATTCAATTATAATAAGACAACCAAAAGACTTAC
			TGTTCTTGGAAAGGACGCAGGTGCATTAACAGAGGATCCAGATGAGGGGACAGCCGGAGTGGAATCTGCAGTACTGAGGGGATTCCTAATTCTAGGCAAGGAGGACAAAAGGTATGGACCAGCATTGAGCATCAATGAACTGAGCAATCTTGCAAAAGGGGAGAAAGCTAATGTGCTGATAGGGCAAGGAGACGTAGTGTTGGTAATGAAACGGAAACGGGACTCTAGCATACTTACTGACAGCCAGACAGCGACCAAA---------AGAATTCGGATGGCCATCAAT---TAG
		</sequence>
		<sequence>
			<taxon idref="1007837|avian_landbirds|EastAsia|20060615|H5N1"/>
			ATGGAGAGAATAAAAGAATTAAGGGATCTGATGTCACAGTCCCGCACTCGCGAGATACTAACAAAAACCACTGTGGACCATATGGCCATAATCAAGAAATACACATCAGGAAGACAAGAGAAGAACCCTGCTCTCAGAATGAAATGGATGATGGCAATGAAATATCCAATCACAGCGGACAAGAGAATAACAGAGATGATTCCTGAAAGGAATGAACAAGGGCAGACGCTCTGGAGCAAGACAAATGATGCCGGATCGGACAGGTTGATGGTGTCTCCCTTAGCTGTAACTTGGTGGAATAGGAATGGGCCGACGACAAGTGTAGTCCATTATCCAAAGGTTTACAAAACATACTTTGAGAAGGTTGAAAGGCTAAAACATGGAACCTTCGGTCCCGTCCATTTTCGAAACCAAGTTAAAATACGCCGCCGAGTTGATATAAATCCTGGCCATGCAGATCTCAGTGCTAAAGAAGCACAAGATGTCATCATGGAGGTCGTTTTCCCAAATGAAGTGGGAGCTAGAATATTGACATCAGAGTCACAATTGACAATAACGAAAGAGAAGAAAGAAGAGCTCCAAAATTGTAAGATTGCTCCCTTAATGGTTGCATACATGTTGGAAAGGGAACTGGTCCGCAAAACCAGATTCCTACCGGTAGCAGGCGGAACAAGCAGTGTGTACATTGAGGTATTGCATTTGACTCAAGGGACCTGCTGGGAACAGATGTACACTCCAGGCGGAGAAGTGAGAAACGACGATGTTGACCAGAGTTTAATCATCGCTGCTAGAAACATTGTTAGGAGAGCAACGGTATCAGCGGATCCACTGGCATCACTGCTGGAGATGTGTCACAGCACACAAATTGGTGGGATAAGGATGGTGGACATCCTTAGGCAAAACCCAACTGAGGAACAAGCT---GTGGGTATATGCAAAGCAGCAATGGGTCTGAGGATCAGTTCATCCTTTAGCTTTGGAGGCTTCACTTTCAAAAGAACAAGTGGATCATCCGTCACGAAAGAAGAGGAAGTGCTTACAGGCAACCTCCAAACATTGAAAATAAGAGTACATGAAGGGTATGAAGAGTTCACAATGGTTGGACCGAAGGCAACAGCTATCTTGAAGAAAGCCACTAGAAAGCTGATTCAGTTGATAGTAAGTGGAAGAGACCAACAATCCATCGCTGAAGCCATCATTGTAACCATGGTGTTCTCACAAGAAGATTGCATGATTAAAGCAGTCCGAGGCGATCTGAATTTCGTAAACAGAGCAAACCAAAGATTAAACCCCATGCATCAACTCCTGAGACATTTTCAAAAGGACGCAAAAGTGCTATTTCAGAATTGGGGAATTGAACCCATTGATAATGTCATGGGGATGATTGGAATATTACCTGACCTGACTCCCAGCACAGAAATGTCACTGAGAAGAGTAAGAGTTAGTAAAGTGGGAGTGGATGAATATTCCAGCACTGAGAGAGTAATTGTAAGTATTGACCGTTTCTTAAGGGTTCGAGATCAGCGGGGGAACGTACTCTTATCCCCCGAAGAGGTCAGCGAAACCCAGGGAACAGAGAAATTGACAATAACATATTCATCATCAATGATGTGGGAAATCAACGGTCCTGAGTCAGTGCTTGTTAACACCTATCAATGGATCATCAGAAACTGGGAAACTGTGAAGATTCAATGGTCTCAAGACCCCACGATGCTGTACAATAAGATGGAGTTTGAACCGTTCCAATCCTTGGTACCTAAAGCTGCCAGAGGTCAATACAGTGGATTTGTGAGAACACTATTCCAACAAATGCGTGACGTACTGGGGACATTTGATACTGTCCAGATAATAAAGCTGCTACCATTTGCAGCGGCCCCACCGGAGCAGAGCAGAATGCAGTTTTCTTCTCTAACTGTGAATGTGAGAGGCTCAGGAATGAGAATACTCGTAAGGGGCAACTCCCCTGTGTTCAACTACAATAAGGCAACCAAAAGGCTTAC
			CGTTCTTGGAAAGGACGCAGGTGCATTAACAGAGGATCCAGATGAGGGGACAACCGGAGTGGAGTCTGCAGTACTGAGGGGATTCCTAATTCTAGGCAAGGAGGACAAAAGATATGGACCAGCATTGAGTATCAATGAACTGAGCAACCTTGCGAAAGGGGAGAAAGCTAATGTGCTGATAGGACAAGGAGACGTGGTGTTGGTAATGAAACGGAAACGGGACTCTAGCATACTTACTGACAGCCAGACAGCGACCAAA---------AGAATTCGGATGGCCATCAAT---TAG
		</sequence>
		<sequence>
			<taxon idref="1007800|human|EastAsia|20050615|H5N1"/>
			ATGGAGAGAATAAAAGAATTAAGGGATCTAATGTCACAGTCCCGCACTCGCGAGATACTGACAAAAACCACTGTGGACCATATGGCCATAATCAAGAAATACACATCAGGAAGACAAGAGAAGAACCCTGCTCTCAGAATGAAATGGATGATGGCAATGAAATATCCAATCACAGCGGACAAGAGAATAACAGAGATGATTCCTGAAAGGAATGAACAAGGGCAGACGCTCTGGAGCAAGACAAATGATGCCGGATCGGACAGGTTGATGGTGTCTCCCTTAGCTGTAACTTGGTGGAATAGGAATGGGCCGACGACAAGTGCATTCCATTATCCAAAGGTTTACAAAACATACTTTGAGAAGGTTGAAAGGCTAAAACATGGAACCTTCGGTCCCGTCCATTTCCGAAACCAAGTTAAAATACGCCGCCGAGTTGATATAAATCCTGGCCATGCAGATCTCAGTGCTAAAGAAGCACAAGATGTCATCATGGAGGTCGTTTTCCCAAATGAAGTGGGAGCTAGAATATTGACATCAGAGTCACAATTGACAATAACGAAAGAGAAGAAAGAAGAGCTCCAAGATTGTAAGATTGCTCCCTTAATGGTTGCATACATGTTGGAAAGGGAACTGGTCCGCAAAACCAGATTCCTACCGGTAGCAGGCGGAACAAGCAGTGTGTACATTGAGGTATTGCATTTGACTCAAGGGACCTGCTGGGAACAGATGTACACTCCAGGCGGAGAAGTGAGAAACGACGATGTTGACCAGAGTTTGATCATCGCTGCCAGAAACATTGTTAGGAGAGCAACGGTATCAGCGGATCCACTGGCATCACTGCTGGAGATGTGTCACAGCACACAAATTGGTGGGATAAGGATGGTGGACATCCTTAGGCAAAACCCAACTGAGGAACAAGCT---GTGGGTATATGCAAAGCAGCAATGGGTCTGAGGATCAGTTCATCCTTTAGCTTTGGAGGCTTCACTTTCAAAAGAACAAGTGGATCATCCGTCACGAAGGAAGAGGAAGTGCTTACAGGCAACCTCCAAACATTGAAAATAAGAGTACATGAGGGGTATGAAGAGTTCACAATGGTTGGACGGAGGGCAACAGCTATCCTGAGGAAAGCAACTAGAAGGCTGATTCAGTTGATAGTAAGTGGAAGAGACGAACAATCAATCGCTGAGGCAATCATTGTAGCAATGGTGTTCTCACAGGAGGATTGCATGATAAAGGCAGTCCGGGGTGATTTGAATTTCGTAAACAGAGCAAACCAAAGATTAAACCCCATGCATCAACTCCTGAGACATTTTCAAAAGGACGCAAAAGTGCTATTTCAGAATTGGGGAATTGAACCCATTGATAATGTCATGGGGATGATCGGAATATTACCTGACCTGACTCCCAGCACAGAAATGTCACTGAGAAGAGTAAGAGTTAGTAAAGTAGGAGTGGATGAATATTCCAGCACTGAGAGAGTAATTGTAAGTATTGACCGTTTCTTAAGGGTTCGAGATCAGCGGGGGAACGTACTCTTATCTCCCGAAGAGGTCAGCGAAACCCAGGGAACAGAGAAATTGACAATAACATATTCATCATCAATGATGTGGGAAATCAACGGTCCTGAGTCAGTGCTTGTTAACACCTATCAATGGATCATCAGAAACTGGGAAACTGTGAAGATTCAATGGTCTCAAGACCCCACGATGCTGTACAATAAGATGGAGTTTGAACCGTTCCAATCCTTGGTACCTAAAGCTGCCAGAGGCCAATACAGTGGATTTGTGAGAACACTATTCCAACAAATGCGTGACGTACTGGGGACATTTGATACTGTCCAGATAATAAAGCTGCTACCATTTGCAGCAGCCCCACCAGAGCAGAGCAGAATGCAGTTTTCTTCTCTAACTGTGAATGTGAGAGGCTCAGGAATGAGAATACTCGTAAGGGGCAATTCCCCTGTGTTCAACTACAATAAGGCAACCAAAAGGCTTAC
			CGTTCTTGGAAAGGACGCAGGTGCATTAACAGAGGATCCAGATGAGGGGACAACCGGAGTGGAGTCTGCAGTACTGAGGGGATTCCTAATTCTAGGCAAGGAGGACAAAAGATATGGACCAGCATTGAGTATCAATGAACTGAGCAACCTTGCGAAAGGGGAGAAAGCTAATGTGCTGATAGGACAAGGAGACGTGGTGTTGGTAATGAAACGGAAACGGGACTCTAGCATACTTACTGACAGCCAGACAGCGACCAAA---------AGAATTCGGATGGCCATCAAT---TAG
		</sequence>
		<sequence>
			<taxon idref="1014960|avian_waterfowl|EastAsia|20100328|H5N5"/>
			ATGGAGAGAATAAAAGAATTAAGGGATCTGATGTCACAGTCCCGCACTCGCGAGATACTAACAAAAACCACTGTGGACCATATGGCCGTAATCAAGAAATACACATCAGGAAGACAAGAGAAGAACCCTGCTCTCAGAATGAAATGGATGATGGCAATGAAATATCCAATCACAGCGGACAAGAGAATAACAGAGATGATTCCTGAAAGGAATGAACAAGGGCAGACGCTCTGGAGCAAGACAAATGATGCCGGATCGGACAGGTTGATGGTGTCTCCCTTAGCTGTAACTTGGTGGAATAGGAATGGGCCGACGACAAGTGCAGTACATTATCCAAAGGTTTACAAAACATACTTTGAGAAGGTTGAAAGGCTAAAACATGGAACCTTCGGTCCCGTTCATTTTCGAAACCAAGTTAAAATACGCCGCCGAGTTGATATAAATCCTGGCCATGCAGATCTCAGTGCTAAAGAAGCACAAGATGTCATCATGGAGGTCGTTTTCCCAAATGAAGTGGGAGCTAGAATATTGACATCAGAGTCACAATTGACAATAACGAAAGAGAAGAAAGAAGAGCTCCAAGATTGTAAGATTGCTCCCTTAATGGTTGCATACATGTTGGAAAGGGAACTGGTCCGCAAAACCAGATTCCTACCGGTAGCAGGCGGAACAAGCAGTGTGTACATTGAGGTATTGCATTTAACTCAAGGGACCTGCTGGGAACAGATGTACACTCCGGGCGGAGAAGTGAGAAACGACGATGTTGACCAGAGTTTGATCATCGCTGCTAGAAACATTGTTAGGAGAGCAACGGTATCAGCGGATCCACTGGCATCACTGCTGGAAATGTGTCACAGCACACAAATTGGTGGGATAAGGATGGTGGACATCCTTAGGCAAAACCCAACTGAGGAACAAGCT---GTGGGTATATGCAAAGCAGCAATGGGTCTGAGGATCAGTTCATCCTTTAGCTTTGGAGGCTTCACTTTCAAAAGAACAAGTGGATCATCCGTCACGAAGGAAGAGGAAGTGCTTACAGGCAACCTCCAAACATTGAAAATAAGAGTACATGAGGGGTATGAGGAGTTCACAATGGGTGGACGGAGGGCAACAGCTATCCTGAGGAAAGCAACTAGAAGGCTGATTCAGTTGATAGTAAGTGGAAGAGACGAACAATCAATCGCTGAGGCAATCATTGTAGCAATGGTTTTCTCACAGGAGGATTGCATGATAAAGGCAGTCCGGGGCGATTTGAATTTCGTAAACAGAGCAAACCAAAGATTAAACCCCATGCATCAACTCCTGAGACATTTTCAAAAGGACGCAAAAGTGCTATTTCAGAATTGGGGAATTGAACCCATTGATAATGTCATGGGGATGATCGGAATATTACCTGACATGACTCCCAGCACAGAAATGTCACTGAGAAGAGTAAGAATTAGTAAAGTGGGAGTGGATGAATATTCCAGCACTGAGAGAGTAATTGTAAGTATTGACCGTTTCTTAAGGGTTCGGGATCAGCGGGGGAACGTACTCTTATCTCCCGAAGAGGTCAGCGAAACCCAGGGAACAGAGAAATTGACAATAACATATTCATCATCAATGATGTGGGAAATCAACGGTCCTGAGTCAGTGCTTGTTAACACCTATCAATGGATCATCAGAAACTGGGAAACTGTGAAGATTCAATGGTCTCAAGACCCCACGATGCTGTACAATAAGATGGAGTTTGAACCGTTCCAATCCTTGGTACCTAAAGCTGCCAGAGGTCAATACAGTGGATTTGTGAGAACACTATTCCAACAAATGCGTGACGTACTGGGGACATTTGATACTGTCCAGATAATAAAGCTGCTACCATTTGCAGCAGCCCCACCGGAGCAGAGCAGAATGCAGTTTTCTTCTCTAACTGTGAATGTGAGAGGCTCAGGAATGAGAATACTCGTAAGGGGCAATTCCCCTGTGTTCAACTACAATAAGGCAACCAAAAGGCTTAC
			CGTTCTTGGAAAGGACGCAGGTGCATTAGCAGAGGATCCAGATGAGGGGACAGCCGGAGTGGAGTCTGCAGTACTGAGGGGATTCCTAATTCTAGGCAAAGAGGACAAAAGATATGGACCAGCATTGAGTATCAATGAACTGAGCAACCTTGCGAAAGGGGAGAAAGCTAATGTGCTGATAGGACAAGGAGACGTGGTGTTGGTAATGAAACGGAAACGGGACTCTAGCATACTTACTGACAGCCAGACAGCGACCAAA---------AGAATTCGGATGGCCATCAAT---TAG
		</sequence>
		<sequence>
			<taxon idref="1002063|others|EastAsia|20050615|H5N1"/>
			ATGGAGAGAATAAAAGAATTAAGAGATCTAATGTCACAGTCCCGCACTCGCGAGATACTAACACAAACCACTGTGGACCATATGGCCATAATCAAGAAATACACATCAGGAAGACAAGAGAAGAACCCTGCTCTCAGAATGAAATGGATGATGGCAATGAAATATCCAATCACAGCGGACAAGAGAATAATAGAGATGGTCCCTGAAAGGAATGAACAAGGGCAGACGCTCTGGAGCAAGACAAATGATGCTGGATCGGACAGGGTGATGGTGTCTCCCCTGGCTGTAACTTGGTGGAATAGAAATGGGCCAGCGACAAGTGCAGTCCATTATCCAAAGGTTTACAAAACATACTTTGAGAAGGTTGAAAGGTTAAAACATGGAACCTTCGGTCCCGTTCATTTCCGAAACCAAGTCAAAATACGCCGCCGAGTTGATATAAATCCTGGCCATGCAGATCTCAGTGCTAAAGAAGCACAAGACGTCATCATGGAGGTCGTTTTCCCAAATGAAGTGGGAGCTAGAATATTGACATCAGAGTCGCAATTGACAATAACGAAAGAGAAGAAAGAAGAGCTCCAAGATTGTAAGATTGCTCCCTTAATGGTTGCATACATGTTGGAAAGGGAACTGGTCCGCAAAACCAGATTCCTACCGGTAGCAGGCGGAACAAGCAGTGTGTACATTGAGGTATTGCATTTGACTCAAGGGATCTGCTGGGAACAGATGTACACTCCAGGCGGAGAAGTGAGAAATGATGATGTTGACCAGAGTTTGATCATCGCTGCCAGAAACATTGTTAGGAGAGCAACGGTATCAGCGGATCCACTGGCATCACTGCTGGAGATGTGTCACAGCACACAAATTGGTGGGATAAGGATGGTGGACATCCTTAGGCAAAATCCAACTGAGGGACAAGCT---GTGGATATATGCAAAGCAGCAATGGGTCTGAGGATCAGTTCTTCCTTTAGCTTTGGAGGCTTCACCTTCAAAAGAACAAGTGGATCATCCGTCACGAAGGAAGAGGAAGTGCTTACAGGCAACCTCCAAACATTGAAAATAAGAGTACATGAGGGGTATGAGGAATTCACAATGGTTGGGCGGAGGGCAACAGCTATCCTGAGGAAAGCTACTAGAAGGCTGATTCAGTTGATAGTAAGTGGAAGAGACGAACAATCAATCGCAGAGGCAATCATTGTAGCAATGGTGTTCTCACAGGAGGATTGCATGATAAAGGCAGTCCGAGGCGATCTGAATTTCGTAAACAGAGCAAACCAAAGATTAAACCCCATGCATCAACTCCTGAGACATTTTCAAAAGGACGCAAAAGTGCTATTTCAGAATTGGGGAATTGAACCCATTGATAATGTCATGGGGATGATCGGAATATTACCTGACATGACTCCCAGCACAGAAATGTCACTGAGAGGAGTAAGAATTAGTAAAATGGGAGTGGATGAATATTCCAGCACTGAGAGAGTAGTTGTAAGTATTGACCGTTTCTTAAGGGTTCGAGATCAGCGGGGGAACGTACTCTTATCTCCCGAAGAGGTCAGCGAGACCCAGGGAACAGAGAAATTGACAATAACATATTCATCATCAATGATGTGGGAAATCAACGGTCCTGAGTCAGTGCTTGTTAACACCTATCAATGGATCATCAGAAACTGGGAGACTGTGAAGATTCAATGGTCTCAAGACCCCACTATGCTGTACAATAAGATGGAGTTTGAGCCGTTCCAATCCTTGGTACCTAAAGCTGCCAGAGGTCAATACAGTGGATTTGTGAGAACATTATTCCAACAAATGCGTGACGTACTGGGGACATTTGATACTGTCCAAATAATAAAGCTGCTACCATTTGCAGCAGCCCCACCGGAGCAGAGCAGAATGCAGTTTTCTTCTCTAACTGTGAATGTAAGAGGCTCAGGAATGAGAATACTCGTAAGGGGCAATTCCCCTGTGTTCAACTACAATAAGGCAACCAAAAGGCTTAC
			CGTTCTTGGAAAGGACGCAGGTGCATTAACAGAGGACCAGATGAGGGGACAGCCGGAGTGGAATCTGCAGTACTGCAGGGGATTCCTAATTCTAGGCAAGGAGGACAAAAGATATGGACCAGCATTGAGCATCAATGAACTGAGCAATCTTGCGAAAGGGGAGAAAGCTAATGTGCTGATAGGGCAAGGAGACGTGGTGCTGGTAATGAAACGGGAACGGGACTCTAGCATACTTACTGACAGCCAGACAGCGACCAAA---------AGAATTCGGATGGCCATCAAT---TAG
		</sequence>
		<sequence>
			<taxon idref="1001160|human|EastAsia|20030615|H5N1"/>
			ATGGAGAGAATAAAAGAATTAAGAGATCTAATGTCACAGTCCCGCACTCGCGAGATACTAACAAAAACCACTGTGGACCATATGGCCATAATCAAGAAATACACATCAGGAAGACAAGAGAAGAACCCTGCTCTCAGAATGAAATGGATGATGGCAATGAAATATCCAATCACAGCGGACAAGAGAATAATAGAGATGGTTCCTGAAAGGAATGAACAAGGGCAGACGCTCTGGAGCAAGACAAATGATGCTGGATCGGACAGGGTGATGGTGTCTCCCCTAGCTGTAACTTGGTGGAATAGGAATGGGCCGACGACAAATGCAGTCCATTATCCAAAGGTTTACAAAACATACTTTGAGAAGGTTGAAAGGTTAAAACATGGAACCTTCGGTCCCGTTCATTTCCGAAACCAAGTTAAAATACGCCGCCGAGTTGATATAAATCCTGGCCATGCAGATCTCAGTGCTAAAGAAGCACAAGATGTCATCATGGAGGTCGTTTTCCCAAATGAAGTAGGAGCTAAAATATTGACATCAGAGTCGCAACTGACAATAACGAACGAGAAGAAAGAAGAGCTCCTAGATTGTAAGATTGCTCCCTTAATGGTTGCATACATGTTGGAAAGGGAACTGGTCCGCAAAACCAGATTCCTACCGGTAGCAGGCGGAACAAGCAGTGTGTACATTGAGGTATTGCATCTGACTCAAGGGACCTGCTGGGAACAGATGTACACTCCAGGCGGAGAAGTGAGAAATGACGATGTTGACCAGAGTTTGATCATCGCTGCCAGAAACATTGTTAGGAGAGCAACGGTATCAGCGGATCCACTGGCATCACTGCTGGAGATGTGTCACAGCACACAAATCGGTGGGATAAGGATGGTGGACATCCTTAGGCAAAATCCAACTGAGGAACAAGCT---GTGGATATATGCAAAGCAGCAATGGGTCTGAGGATCAGTTCATCCTTTAGCTTTGGAGGCTTCACCTTCAAAAGAACAAGTGGATCATCCGTCACGAAGGAAGAGGAAGTGCTTACAGGCAACCTCCAAACATTGAACATAAGAGTACATGAGGGGTATGAGGAATTCACAATGGTTGGGCGGAGGGCAACAGCTATCCTGAGGAAAGCAACTAGAAGGCTGATTCAGTTGATAGTAAGTGGAAGAGACGAACAATCAATCGCTGAGGCAATCATTGTAGCAATGGTGTTCTCACAGGAGGATTGCATGATAAAGGCAGTCCGAGGCGATCTGAATTTCGTAAACAGAGCAAACCAAAGATTAAACCCCATGCATCAACTCCTGAGACATTTTCAAAAGGACGCAAAAATACTATTTCAGAATTGGGGAATTGAACCCATTGATAATGTCATGGGGATGATCGGAATATTACCTGACATGACTCCCAGCACAGAAATGTCACTGAGAGGAGTAAGAGTTAGTAAAATGGGAGTGGATGAATATTCCAGCACTGAGAGAGTAGTTGTAAGTATTGACCGTTTCTTAAGGGTTCGAGATCAGCGGGGGAACGTACTCTTATCTCCCGAAGAGGTCAGCGAGACCCAGGGAACAGAGAAATTGACAATAACATATTCATCATCAATGATGTGGGAAATCAACGGTCCTGAGTCAGTGCTTGTTAACACCTATCAATGGATCATCAGAAACTGGGAGACTGTGAAGATTCAATGGTCTCAAGACCCCACGATGCTGTACAATAAGATGGAGTTTGAACCGTTCCAATCCTTGGTACCTAAAGCTGCCAGATGTCAATACAGTGGATTTGTGAGAACATTATTCCAACAAATGCGTGACGTACTGGGGACATTTGATACTGTCCAGATAATAAAGCTGCTACCATTTGCAGCAGCCCCACCGGAGCAGAGCAGAATGCAGTTTTCTTCTCTAACTGTGAATGTGAGAGGCTCAGGAATGAGAATACTCGTAAGGGGCAATTCCCCTGTGTTCAACTACAATAAGGCAACCAAAAGGCTTAC
			CGTTCTTGGAAAGGACGCAGGTGCATTAACAGAGGATCCAGATGAGGGGACAGCCGGAGTGGAATCTGCAGTACTGAGGGGATTCCTAATTCTAGGCAAGGAGGACAAAAGATATGGACCAGCATTGAGCATCAATGAACTGAGCAATCTTGCGAAAGGGGAGAAAGCTAATGTGCTGATAGGGCAAGGAGACGTGGTGTTGGTAATGAAACGGAAACGGGACTCTAGCATACTTACTGACAGCCAGACAGCGACCAAA---------AGAATTCGGATGGCCATCAAT---TAG
		</sequence>
		<sequence>
			<taxon idref="1019506|avian_domesticbirds|EastAsia|20120413|H5N1"/>
			ATGGAGAGAATAAAAGAATTAAGAGATCTAATGTCACAGTCCCGCACTCGCGAGATACTAACAAAAACCACTGTGGACCACATGGCCATAATCAAAAAATACACATCAGGAAGACAAGAGAAGAACCCTGCTCTCAGAATGAAATGGATGATGGCAATGAAATATCCAATCACAGCGGACAAAAGAATAATAGAGATGGTTCCTGAGAGAAATGAACAAGGGCAAACACTCTGGAGCAGGACAAATGATGCTGGATCGGACAGGGTGATGGTGTCTCCCCTAGCTGTGACTTGGTGGAATAGGAATGGGCCTACGTCAAATGCAGTCCATTATCCAAAAGTTTACAAAACATACTTTGAGAAGGTTGAAAGGTTAAAATATGGAACCTTCGGTCCCGTGCATTTCCGGAACCAAGTTAAAATACGCCGCCGAGTTGATGTAAATCCTGGCCATGCAGACCTCAGTGCTAAAGAAGCACAAGATGTCATCATGGAAGTCGTTTTCCCGAATGAAGTAGGGGCTAAAATACTGACATCAGAGTCGCAATTGACAATAATGAAAGAGAAGAAAGAAGAGCTCCAGGATTGTAAGATTGCTCCCTTAATGGTTGCATACATGTTGGAAAGAGAACTGGTCCGCAAAACCAGATTCCTACCGGTAGCAGGCGGGACAAGCAGCGTGTACATTGAGGTATTGCATTTGACTCAAGGGACCTGCTGGGAACAGATGTACACTCCAGGCGGAAAAGTGAAAAATGACGATGTTGATCAGAGTCTGATCATCGCTGCCAGAAACATTGTTAGGAGAGCGACGGTATCCGCGGATCCACTGGCATCATTGCTGGAGATGTGTCACAGCACACAGATCGGTGGGGTAAGAATGGTGGACATCCTTAGACAAAATCCAACTGAGGAACAAGCT---GTGGATATATGCAAAGCAGCAATGGGTCTGAGGATCAGTTCATCCTTTAGCTTTGGAAACTTCACCTTCAAAAGAACAAGTGGATCATCCGTAACAAAGGAAGAGGAAGTACTTACAGGCAACCTCCAAACACTGAAAATAAGAGTACATGAGGGGTATGAGGAATTCACAATGGTTGGACGGAGGGCAACAGCTATCCTGAGAAAAGCAACTAGAAGGCTGATTCAGTTGATAGTAAGTGGGAGGGACGAACAATCAATCGCTGAGGCAATCATTGTAGCAATGGTGCTCTCCCAGGAGGATCGCATGATAAAGGCGGTCCGAGGTGATCTGAATTTTGTAAACAGAGCAAACCAAAGATTAAACCCCATGCATCAACTCCTGAGACACTTTCAAAAGGACGCAAAAGTGCTATTTCAGAATTGGGGAATTGAACCCATTGACAATGTCATGGGAATGATTGGAATATTACCCGACATGACTCCCAGCACAGAAATGTCACTGAGAGGAGTAAGGGTTAGTAAAATGGGAGTGGATGAATATTCCAGCACTGAGAGAGTAGTTGTAAATATTGACCGTTTCTTAAGGGTTCGAGATCAGCGAGGGAATGTACTCTTATCTCCTGAAGAGGTCAGTGAGACCCAGGGAACAGAAAAATTGACAATAACATATTCATCATCAATGATGTGGGAAATCAACGGTCCTGAATCAGTGCTTGTCAACACCTATCAATGGATCATCAGAAATTGGGAGACTGTGAAGATTCAATGGTCTCAAGACCCCACGATGTTGTACAACAAGATGGAGTTTGAACCGTTCCAATCCTTGGTACCTAAAGCTGCCAGATGTCAATACAGTGGATTTGTGAGAACATTATTCCAACAAATGCGTGACGTACTGGGGACATTTGACACAGTCCAGATTATAAAGCTGCTACCATTTGCAGCAGCCCCACCGGAGCAAAGCAGGATGCAGTTTTCTTCTCTAACTGTGAATGTGAGAGGCTCAGGAATGAGAATACTCGTAAGGGGTAATTCCCCTGTGTTCAACTACAATAAGGCAACCAAAAGGCTTGC
			CGTTCTTGGAAAGGACGCAGGTGCATTAACAGAGGATCCAGATGAGGGGACAGCTGGAGTGGAATCTGCAGTACTGAGGGGATTCCTAATCATAGGCAAGGAGGATAAAAGATATGGACCAGCATTGAGCATCAGTGAACTGAGCAATCTTGCTAAAGGGGAGAAAGCTAATGTGCTAATAGGGCAAGGAGACGTGGTGTTGGTAATGAAACGGAAACGGGACTCTAGCATACTTACTGACAGCCAGACAGCGACCAAA---------AGAATTCGGATGGCCATTAAA---TAG
		</sequence>
		<sequence>
			<taxon idref="1012986|human|SoutheastAsia|20040615|H5N1"/>
			ATGGAGAGAATAAAAGAATTACGAGATCTAATGTCACAGTCCCGCACTCGCGAGATACTAACAAAAACCACTGTGGACCATATGGCCATAATCAAGAAATACACATCAGGAAGACAAGAGAAGAACCCTGCTCTCAGAATGAAATGGATGATGGCAATGAAATATCCAATCACAGCGGACAAGAGAATAATAGAGATGATTCCTGAAAGGAATGAACAAGGGCAGACGCTCTGGAGCAAGACAAATGATGCTGGATCGGACAGGGTGATGGTGTCTCCCCTAGCTGTAACTTGGTGGAATAGGAATGGGCCGGCGACAAGTGCAGTTCATTATCCAAAGGTTTACAAAACATACTTTGAGAAGGTTGAAAGATTAAAACATGGAACCTTCGGTCCCGTTCATTTCCGAAACCAGGTTAAAATACGCCGCCGAGTTGATATAAATCCTGGCCATGCAGATCTCAGTGCTAAAGAAGCACAAGATGTCATCATGGAGGTCGTTTTCCCAAATGAAGTGGGAGCTAGAATATTGACATCAGAGTCGCAATTGACAATAACGAAAGAGAAGAAAGAAGAGCTCCAAGATTGTAAGATTGCTCCCTTAATGGTTGCATACATGTTGGAAAGGGAACTGGTCCGCAAAACCAGATTCCTACCGGTAGCAGGCGGAACAAGTAGTGTGTACATTGAGGTATTGCATTTGACTCAAGGGACCTGCTGGGAACAGATGTACACTCCAGGCGGAGAAGTGAGAAATGACGATGTTGACCAGAGTTTGATCATTGCTGCCAGAAACATTGTTAGGAGAGCAACAGTATCAGCGGATCCACTGGCATCACTGCTGGAGATGTGTCACAGCACACAAATTGGTGGGATAAGGATGGTGGACATCCTTAGGCAAAATCCAACTGAGGAACAAGCT---GTGGATATATGCAAAGCAGCAATGGGTCTTAGGATCAGTTCTTCCTTTAGCTTTGGAGGCTTCACTTTCAAAAGAACAAGTGGATCATCCGTCAAGAAGGAAGAGGAAGTGCTTACAGGCAACCTCCAAACATTGAAAATAAGAGTACATGAGGGGTATGAGGAATTCACAATGGTTGGGCGGAGGGCAACAGCTATCCTGAGGAAAGCAACTAGAAGGCTGATTCAGTTGATAGTAAGTGGAAGAGACCAACAATCAATCGCTGAGGCAATCATTGTAGCAATGGTGTTCTCACAGGAGGATTGCATGATAAAGGCAGTCCGAGGCGATCTGAATTTCGTAAACAGAGCAAACCAAAGATTAAACCCCATGCATCAACTCCTGAGACATTTTCAAAAGGACGCAAAAGTGCTATTTCAGAATTGGGGAATTGAACCCATTGATAATGTCATGGGGATGATCGGAATATTACCTGACATGACTCCCAGCACAGAAATGTCACTGAGAGGAGTAAGAGTTAGTAAAATGGGAGTGGATGAATATTCCAGCACTGAGAGAGTAGTTGTAAGTATTGACCGTTTCTTAAGGGTTCGAGATCAGCGGGGGAACGTACTCTTATCTCCCGAAGAGGTCAGCGAAACCCAGGGAACAGAGAAATTGACAATAACATATTCATCATCAATGATGTGGGAAATCAACGGCCCTGAGTCAGTGCTTGTTAACACCTATCAGTGGATCATCAGAAACTGGGAGACTGTGAAGATCCAATGGTCTCAAGACCCCACGATGCTGTACAATAAGATGGAGTTTGAACCGTTCCAATCCTTGGTACCCAAAGCTGCCAGAGGTCAATACAGTGGATTTGTGAGAACATTATTCCAGCAAATGCGTGACGTACTGGGGACATTTGATACTGTCCAGATAATAAAGCTGCTACCATTTGCAGCAGCCCCACCGAAGCAGAGCAGAATGCAGTTTTCTTCTCTAACTGTGAATGTGAGAGGCTCAGGAATGAGAATACTCGTAAGGGGCAATTCCCCTGTGTTCAACTACAATAAGGCAACCAAAAGGCTTAC
[truncated: 1,337,018 more chars]
