# Supplementary material for: Ecological dynamics of influenza A viruses: cross-species transmission and global migration
Source: Sci Rep. 2016 Nov 9;6:36839. doi: 10.1038/srep36839 (PMC5101809; doi:10.1038/srep36839)
Supplement: Supplementary File 13 [file srep36839-s14.xml]

<?xml version="1.0" standalone="yes"?>

<!-- Generated by BEAUTi v1.8.2                                              -->
<!--       by Alexei J. Drummond, Andrew Rambaut and Marc A. Suchard         -->
<!--       Department of Computer Science, University of Auckland and        -->
<!--       Institute of Evolutionary Biology, University of Edinburgh        -->
<!--       David Geffen School of Medicine, University of California, Los Angeles-->
<!--       http://beast.bio.ed.ac.uk/                                        -->
<beast>

	<!-- The list of taxa to be analysed (can also include dates/ages).          -->
	<!-- ntax=714                                                                -->
	<taxa id="taxa">
		<taxon id="1020378|others|MidwestSouthAmerican|20100615|H18N11">
			<date value="2010.4520547945206" direction="forwards" units="years"/>
			<attr name="host">
				others
			</attr>
		</taxon>
		<taxon id="1012636|others|MiddleAmerica|20100915|H17N10">
			<date value="2010.704109589041" direction="forwards" units="years"/>
			<attr name="host">
				others
			</attr>
		</taxon>
		<taxon id="1012634|others|MiddleAmerica|20090515|H17N10">
			<date value="2009.3671232876711" direction="forwards" units="years"/>
			<attr name="host">
				others
			</attr>
		</taxon>
		<taxon id="1015549|avian_shorebirds|Oceania|19730615|H6N5">
			<date value="1973.4520547945206" direction="forwards" units="years"/>
			<attr name="host">
				avian_shorebirds
			</attr>
		</taxon>
		<taxon id="22413|avian_waterfowl|Oceania|19800927|H6N5">
			<date value="1980.7377049180327" direction="forwards" units="years"/>
			<attr name="host">
				avian_waterfowl
			</attr>
		</taxon>
		<taxon id="1015556|avian_waterfowl|EasternEurope|19820615|H14N5">
			<date value="1982.4520547945206" direction="forwards" units="years"/>
			<attr name="host">
				avian_waterfowl
			</attr>
		</taxon>
		<taxon id="1014732|swine|EastAsia|20080430|H10N5">
			<date value="2008.327868852459" direction="forwards" units="years"/>
			<attr name="host">
				swine
			</attr>
		</taxon>
		<taxon id="1014960|avian_waterfowl|EastAsia|20100328|H5N5">
			<date value="2010.2356164383561" direction="forwards" units="years"/>
			<attr name="host">
				avian_waterfowl
			</attr>
		</taxon>
		<taxon id="1009274|avian_waterfowl|EastAsia|20081215|H6N5">
			<date value="2008.9535519125684" direction="forwards" units="years"/>
			<attr name="host">
				avian_waterfowl
			</attr>
		</taxon>
		<taxon id="1019460|avian_waterfowl|NorthernEurope|20111101|H6N5">
			<date value="2011.8328767123287" direction="forwards" units="years"/>
			<attr name="host">
				avian_waterfowl
			</attr>
		</taxon>
		<taxon id="1016935|avian_waterfowl|EastAsia|20100127|H5N5">
			<date value="2010.0712328767124" direction="forwards" units="years"/>
			<attr name="host">
				avian_waterfowl
			</attr>
		</taxon>
		<taxon id="1010255|avian_waterfowl|SoutheastAsia|20090115|H12N5">
			<date value="2009.0383561643835" direction="forwards" units="years"/>
			<attr name="host">
				avian_waterfowl
			</attr>
		</taxon>
		<taxon id="1024415|avian_shorebirds|WestAsia|20120222|H2N5">
			<date value="2012.1420765027322" direction="forwards" units="years"/>
			<attr name="host">
				avian_shorebirds
			</attr>
		</taxon>
		<taxon id="1011874|avian_shorebirds|NorthAmerica|19940523|H7N5">
			<date value="1994.3890410958904" direction="forwards" units="years"/>
			<attr name="host">
				avian_shorebirds
			</attr>
		</taxon>
		<taxon id="1019474|avian_shorebirds|NorthAmerica|20110720|H12N5">
			<date value="2011.5479452054794" direction="forwards" units="years"/>
			<attr name="host">
				avian_shorebirds
			</attr>
		</taxon>
		<taxon id="1018018|avian_shorebirds|NorthAmerica|20070810|H12N5">
			<date value="2007.6054794520549" direction="forwards" units="years"/>
			<attr name="host">
				avian_shorebirds
			</attr>
		</taxon>
		<taxon id="1018020|avian_shorebirds|NorthAmerica|20070816|H12N5">
			<date value="2007.6219178082192" direction="forwards" units="years"/>
			<attr name="host">
				avian_shorebirds
			</attr>
		</taxon>
		<taxon id="1025626|avian_domesticbirds|NorthAmerica|20140319|H6N5">
			<date value="2014.2109589041097" direction="forwards" units="years"/>
			<attr name="host">
				avian_domesticbirds
			</attr>
		</taxon>
		<taxon id="1023754|avian_waterfowl|NorthAmerica|19790615|H6N5">
			<date value="1979.4520547945206" direction="forwards" units="years"/>
			<attr name="host">
				avian_waterfowl
			</attr>
		</taxon>
		<taxon id="1002156|others|EastAsia|19710615|H3N8">
			<date value="1971.4520547945206" direction="forwards" units="years"/>
			<attr name="host">
				others
			</attr>
		</taxon>
		<taxon id="1026049|others|NorthAmerica|20130615|H3N8">
			<date value="2013.4520547945206" direction="forwards" units="years"/>
			<attr name="host">
				others
			</attr>
		</taxon>
		<taxon id="1024364|avian_shorebirds|NorthernEurope|20080721|H13N8">
			<date value="2008.551912568306" direction="forwards" units="years"/>
			<attr name="host">
				avian_shorebirds
			</attr>
		</taxon>
		<taxon id="1024417|avian_shorebirds|WestAsia|20130307|H13N8">
			<date value="2013.1780821917807" direction="forwards" units="years"/>
			<attr name="host">
				avian_shorebirds
			</attr>
		</taxon>
		<taxon id="1024381|avian_waterfowl|NorthernEurope|20030525|H10N8">
			<date value="2003.3945205479451" direction="forwards" units="years"/>
			<attr name="host">
				avian_waterfowl
			</attr>
		</taxon>
		<taxon id="1012793|avian_waterfowl|EastAsia|20060715|H6N8">
			<date value="2006.5342465753424" direction="forwards" units="years"/>
			<attr name="host">
				avian_waterfowl
			</attr>
		</taxon>
		<taxon id="1026209|avian_landbirds|EastAsia|20140122|H5N8">
			<date value="2014.0575342465754" direction="forwards" units="years"/>
			<attr name="host">
				avian_landbirds
			</attr>
		</taxon>
		<taxon id="22431|avian_domesticbirds|SouthernEurope|19650615|H10N8">
			<date value="1965.4520547945206" direction="forwards" units="years"/>
			<attr name="host">
				avian_domesticbirds
			</attr>
		</taxon>
		<taxon id="1010116|avian_shorebirds|Oceania|19720611|H10N8">
			<date value="1972.4426229508197" direction="forwards" units="years"/>
			<attr name="host">
				avian_shorebirds
			</attr>
		</taxon>
		<taxon id="24525|avian_domesticbirds|WesternEurope|19830615|H5N8">
			<date value="1983.4520547945206" direction="forwards" units="years"/>
			<attr name="host">
				avian_domesticbirds
			</attr>
		</taxon>
		<taxon id="1015546|avian_waterfowl|EasternEurope|19630615|H3N8">
			<date value="1963.4520547945206" direction="forwards" units="years"/>
			<attr name="host">
				avian_waterfowl
			</attr>
		</taxon>
		<taxon id="1001166|avian_shorebirds|Oceania|19840615|H4N8">
			<date value="1984.4535519125684" direction="forwards" units="years"/>
			<attr name="host">
				avian_shorebirds
			</attr>
		</taxon>
		<taxon id="1001351|avian_shorebirds|Oceania|19830615|H3N8">
			<date value="1983.4520547945206" direction="forwards" units="years"/>
			<attr name="host">
				avian_shorebirds
			</attr>
		</taxon>
		<taxon id="1018864|avian_waterfowl|EastAsia|20090615|H7N8">
			<date value="2009.4520547945206" direction="forwards" units="years"/>
			<attr name="host">
				avian_waterfowl
			</attr>
		</taxon>
		<taxon id="1024921|avian_waterfowl|EastAsia|20131114|H3N8">
			<date value="2013.868493150685" direction="forwards" units="years"/>
			<attr name="host">
				avian_waterfowl
			</attr>
		</taxon>
		<taxon id="1024378|avian_waterfowl|NorthernEurope|20021025|H10N8">
			<date value="2002.813698630137" direction="forwards" units="years"/>
			<attr name="host">
				avian_waterfowl
			</attr>
		</taxon>
		<taxon id="1024394|avian_waterfowl|WestAsia|20110919|H3N8">
			<date value="2011.7150684931507" direction="forwards" units="years"/>
			<attr name="host">
				avian_waterfowl
			</attr>
		</taxon>
		<taxon id="1009815|avian_waterfowl|SouthAfrica|20080615|H3N8">
			<date value="2008.4535519125684" direction="forwards" units="years"/>
			<attr name="host">
				avian_waterfowl
			</attr>
		</taxon>
		<taxon id="1009873|avian_waterfowl|SouthAfrica|20080715|H3N8">
			<date value="2008.535519125683" direction="forwards" units="years"/>
			<attr name="host">
				avian_waterfowl
			</attr>
		</taxon>
		<taxon id="1024395|avian_waterfowl|WestAsia|20110920|H3N8">
			<date value="2011.717808219178" direction="forwards" units="years"/>
			<attr name="host">
				avian_waterfowl
			</attr>
		</taxon>
		<taxon id="1021491|avian_waterfowl|EastAsia|20100315|H2N8">
			<date value="2010.2" direction="forwards" units="years"/>
			<attr name="host">
				avian_waterfowl
			</attr>
		</taxon>
		<taxon id="1002438|avian_waterfowl|NorthAmerica|19870615|H3N8">
			<date value="1987.4520547945206" direction="forwards" units="years"/>
			<attr name="host">
				avian_waterfowl
			</attr>
		</taxon>
		<taxon id="1011291|avian_waterfowl|NorthAmerica|20100114|H3N8">
			<date value="2010.035616438356" direction="forwards" units="years"/>
			<attr name="host">
				avian_waterfowl
			</attr>
		</taxon>
		<taxon id="1013522|avian_waterfowl|EastAsia|20000101|H2N8">
			<date value="2000.0" direction="forwards" units="years"/>
			<attr name="host">
				avian_waterfowl
			</attr>
		</taxon>
		<taxon id="1010250|avian_domesticbirds|SoutheastAsia|20080115|H3N8">
			<date value="2008.0382513661202" direction="forwards" units="years"/>
			<attr name="host">
				avian_domesticbirds
			</attr>
		</taxon>
		<taxon id="1016214|avian_waterfowl|SoutheastAsia|20120615|H3N8">
			<date value="2012.4535519125684" direction="forwards" units="years"/>
			<attr name="host">
				avian_waterfowl
			</attr>
		</taxon>
		<taxon id="1023398|avian_landbirds|EastAsia|20130803|H3N8">
			<date value="2013.5863013698631" direction="forwards" units="years"/>
			<attr name="host">
				avian_landbirds
			</attr>
		</taxon>
		<taxon id="1018445|avian_waterfowl|EastAsia|20120324|H3N8">
			<date value="2012.2267759562842" direction="forwards" units="years"/>
			<attr name="host">
				avian_waterfowl
			</attr>
		</taxon>
		<taxon id="1023661|avian_waterfowl|NorthAmerica|19830615|H4N8">
			<date value="1983.4520547945206" direction="forwards" units="years"/>
			<attr name="host">
				avian_waterfowl
			</attr>
		</taxon>
		<taxon id="1023660|avian_waterfowl|NorthAmerica|19770615|H4N8">
			<date value="1977.4520547945206" direction="forwards" units="years"/>
			<attr name="host">
				avian_waterfowl
			</attr>
		</taxon>
		<taxon id="1023917|avian_waterfowl|NorthAmerica|19780615|H3N8">
			<date value="1978.4520547945206" direction="forwards" units="years"/>
			<attr name="host">
				avian_waterfowl
			</attr>
		</taxon>
		<taxon id="1023870|avian_waterfowl|NorthAmerica|19800615|H4N8">
			<date value="1980.4535519125684" direction="forwards" units="years"/>
			<attr name="host">
				avian_waterfowl
			</attr>
		</taxon>
		<taxon id="1023777|avian_waterfowl|NorthAmerica|19760615|H3N8">
			<date value="1976.4535519125684" direction="forwards" units="years"/>
			<attr name="host">
				avian_waterfowl
			</attr>
		</taxon>
		<taxon id="1000329|avian_waterfowl|NorthAmerica|19780825|H6N8">
			<date value="1978.6465753424657" direction="forwards" units="years"/>
			<attr name="host">
				avian_waterfowl
			</attr>
		</taxon>
		<taxon id="1011893|avian_shorebirds|NorthAmerica|19980519|H3N8">
			<date value="1998.3780821917808" direction="forwards" units="years"/>
			<attr name="host">
				avian_shorebirds
			</attr>
		</taxon>
		<taxon id="1011898|avian_shorebirds|NorthAmerica|19980519|H3N8">
			<date value="1998.3780821917808" direction="forwards" units="years"/>
			<attr name="host">
				avian_shorebirds
			</attr>
		</taxon>
		<taxon id="1011928|avian_waterfowl|NorthAmerica|19990730|H3N8">
			<date value="1999.5753424657535" direction="forwards" units="years"/>
			<attr name="host">
				avian_waterfowl
			</attr>
		</taxon>
		<taxon id="1003281|avian_waterfowl|NorthAmerica|19950615|H3N8">
			<date value="1995.4520547945206" direction="forwards" units="years"/>
			<attr name="host">
				avian_waterfowl
			</attr>
		</taxon>
		<taxon id="1015135|avian_shorebirds|NorthAmerica|19980518|H6N8">
			<date value="1998.3753424657534" direction="forwards" units="years"/>
			<attr name="host">
				avian_shorebirds
			</attr>
		</taxon>
		<taxon id="24531|avian_shorebirds|NorthAmerica|19980518|H6N8">
			<date value="1998.3753424657534" direction="forwards" units="years"/>
			<attr name="host">
				avian_shorebirds
			</attr>
		</taxon>
		<taxon id="1003400|avian_shorebirds|NorthAmerica|20060522|H6N8">
			<date value="2006.386301369863" direction="forwards" units="years"/>
			<attr name="host">
				avian_shorebirds
			</attr>
		</taxon>
		<taxon id="1022300|avian_waterfowl|NorthAmerica|20130908|H3N8">
			<date value="2013.6849315068494" direction="forwards" units="years"/>
			<attr name="host">
				avian_waterfowl
			</attr>
		</taxon>
		<taxon id="1023659|avian_waterfowl|NorthAmerica|19770615|H6N8">
			<date value="1977.4520547945206" direction="forwards" units="years"/>
			<attr name="host">
				avian_waterfowl
			</attr>
		</taxon>
		<taxon id="22091|avian_waterfowl|NorthAmerica|19790811|H3N8">
			<date value="1979.6082191780822" direction="forwards" units="years"/>
			<attr name="host">
				avian_waterfowl
			</attr>
		</taxon>
		<taxon id="1023535|avian_waterfowl|NorthAmerica|19830615|H6N8">
			<date value="1983.4520547945206" direction="forwards" units="years"/>
			<attr name="host">
				avian_waterfowl
			</attr>
		</taxon>
		<taxon id="1023667|avian_waterfowl|NorthAmerica|19810615|H3N8">
			<date value="1981.4520547945206" direction="forwards" units="years"/>
			<attr name="host">
				avian_waterfowl
			</attr>
		</taxon>
		<taxon id="1023911|avian_waterfowl|NorthAmerica|19780615|H6N8">
			<date value="1978.4520547945206" direction="forwards" units="years"/>
			<attr name="host">
				avian_waterfowl
			</attr>
		</taxon>
		<taxon id="22093|avian_waterfowl|NorthAmerica|19790813|H6N8">
			<date value="1979.613698630137" direction="forwards" units="years"/>
			<attr name="host">
				avian_waterfowl
			</attr>
		</taxon>
		<taxon id="1012851|avian_waterfowl|EastAsia|20070515|H6N8">
			<date value="2007.3671232876711" direction="forwards" units="years"/>
			<attr name="host">
				avian_waterfowl
			</attr>
		</taxon>
		<taxon id="1014162|avian_waterfowl|EastAsia|20120110|H10N8">
			<date value="2012.0245901639344" direction="forwards" units="years"/>
			<attr name="host">
				avian_waterfowl
			</attr>
		</taxon>
		<taxon id="1024871|human|EastAsia|20131219|H10N8">
			<date value="2013.964383561644" direction="forwards" units="years"/>
			<attr name="host">
				human
			</attr>
		</taxon>
		<taxon id="1026405|avian_domesticbirds|NorthAmerica|20140415|H5N8">
			<date value="2014.2849315068493" direction="forwards" units="years"/>
			<attr name="host">
				avian_domesticbirds
			</attr>
		</taxon>
		<taxon id="1017960|avian_shorebirds|NorthAmerica|20010615|H5N8">
			<date value="2001.4520547945206" direction="forwards" units="years"/>
			<attr name="host">
				avian_shorebirds
			</attr>
		</taxon>
		<taxon id="1011855|avian_shorebirds|NorthAmerica|19940522|H3N8">
			<date value="1994.386301369863" direction="forwards" units="years"/>
			<attr name="host">
				avian_shorebirds
			</attr>
		</taxon>
		<taxon id="1011876|avian_shorebirds|NorthAmerica|19940523|H3N8">
			<date value="1994.3890410958904" direction="forwards" units="years"/>
			<attr name="host">
				avian_shorebirds
			</attr>
		</taxon>
		<taxon id="1011860|avian_shorebirds|NorthAmerica|19940522|H3N8">
			<date value="1994.386301369863" direction="forwards" units="years"/>
			<attr name="host">
				avian_shorebirds
			</attr>
		</taxon>
		<taxon id="28250|avian_shorebirds|NorthAmerica|19940522|H3N8">
			<date value="1994.386301369863" direction="forwards" units="years"/>
			<attr name="host">
				avian_shorebirds
			</attr>
		</taxon>
		<taxon id="1024765|avian_waterfowl|NorthAmerica|20121111|H1N8">
			<date value="2012.860655737705" direction="forwards" units="years"/>
			<attr name="host">
				avian_waterfowl
			</attr>
		</taxon>
		<taxon id="1022294|avian_waterfowl|NorthAmerica|20130806|H4N8">
			<date value="2013.5945205479452" direction="forwards" units="years"/>
			<attr name="host">
				avian_waterfowl
			</attr>
		</taxon>
		<taxon id="1023897|avian_waterfowl|NorthAmerica|19820615|H3N8">
			<date value="1982.4520547945206" direction="forwards" units="years"/>
			<attr name="host">
				avian_waterfowl
			</attr>
		</taxon>
		<taxon id="22277|avian_waterfowl|NorthAmerica|19800805|H3N8">
			<date value="1980.5928961748634" direction="forwards" units="years"/>
			<attr name="host">
				avian_waterfowl
			</attr>
		</taxon>
		<taxon id="1001349|avian_waterfowl|Oceania|19830615|H3N8">
			<date value="1983.4520547945206" direction="forwards" units="years"/>
			<attr name="host">
				avian_waterfowl
			</attr>
		</taxon>
		<taxon id="1011094|avian_waterfowl|SouthernSouthAmerica|20070513|H6N8">
			<date value="2007.3616438356164" direction="forwards" units="years"/>
			<attr name="host">
				avian_waterfowl
			</attr>
		</taxon>
		<taxon id="1001167|avian_waterfowl|Oceania|20020615|H4N8">
			<date value="2002.4520547945206" direction="forwards" units="years"/>
			<attr name="host">
				avian_waterfowl
			</attr>
		</taxon>
		<taxon id="1024399|avian_waterfowl|WestAsia|20110211|H10N4">
			<date value="2011.1123287671232" direction="forwards" units="years"/>
			<attr name="host">
				avian_waterfowl
			</attr>
		</taxon>
		<taxon id="1000887|avian_waterfowl|EastAsia|20050615|H8N4">
			<date value="2005.4520547945206" direction="forwards" units="years"/>
			<attr name="host">
				avian_waterfowl
			</attr>
		</taxon>
		<taxon id="1003988|avian_waterfowl|Oceania|19790615|H4N4">
			<date value="1979.4520547945206" direction="forwards" units="years"/>
			<attr name="host">
				avian_waterfowl
			</attr>
		</taxon>
		<taxon id="26823|avian_landbirds|Oceania|19971208|H7N4">
			<date value="1997.9342465753425" direction="forwards" units="years"/>
			<attr name="host">
				avian_landbirds
			</attr>
		</taxon>
		<taxon id="1015550|avian_domesticbirds|NorthAmerica|19680615|H8N4">
			<date value="1968.4535519125684" direction="forwards" units="years"/>
			<attr name="host">
				avian_domesticbirds
			</attr>
		</taxon>
		<taxon id="1016364|avian_shorebirds|NorthAmerica|19940522|H1N4">
			<date value="1994.386301369863" direction="forwards" units="years"/>
			<attr name="host">
				avian_shorebirds
			</attr>
		</taxon>
		<taxon id="1016363|avian_shorebirds|NorthAmerica|19940522|H1N4">
			<date value="1994.386301369863" direction="forwards" units="years"/>
			<attr name="host">
				avian_shorebirds
			</attr>
		</taxon>
		<taxon id="25087|avian_waterfowl|NorthAmerica|20050819|H8N4">
			<date value="2005.6301369863013" direction="forwards" units="years"/>
			<attr name="host">
				avian_waterfowl
			</attr>
		</taxon>
		<taxon id="1018029|avian_shorebirds|NorthAmerica|20000525|H10N4">
			<date value="2000.396174863388" direction="forwards" units="years"/>
			<attr name="host">
				avian_shorebirds
			</attr>
		</taxon>
		<taxon id="1017955|avian_shorebirds|NorthAmerica|20000516|H12N4">
			<date value="2000.3715846994535" direction="forwards" units="years"/>
			<attr name="host">
				avian_shorebirds
			</attr>
		</taxon>
		<taxon id="1022132|avian_waterfowl|NorthAmerica|20110910|H12N4">
			<date value="2011.690410958904" direction="forwards" units="years"/>
			<attr name="host">
				avian_waterfowl
			</attr>
		</taxon>
		<taxon id="22269|avian_waterfowl|NorthAmerica|19921201|H8N4">
			<date value="1992.9153005464482" direction="forwards" units="years"/>
			<attr name="host">
				avian_waterfowl
			</attr>
		</taxon>
		<taxon id="1016362|avian_shorebirds|NorthAmerica|19940522|H6N1">
			<date value="1994.386301369863" direction="forwards" units="years"/>
			<attr name="host">
				avian_shorebirds
			</attr>
		</taxon>
		<taxon id="22301|avian_shorebirds|NorthAmerica|19870527|H9N1">
			<date value="1987.4" direction="forwards" units="years"/>
			<attr name="host">
				avian_shorebirds
			</attr>
		</taxon>
		<taxon id="1015042|avian_shorebirds|NorthAmerica|19870520|H11N1">
			<date value="1987.3808219178081" direction="forwards" units="years"/>
			<attr name="host">
				avian_shorebirds
			</attr>
		</taxon>
		<taxon id="1015157|avian_shorebirds|NorthAmerica|20000514|H6N1">
			<date value="2000.3661202185792" direction="forwards" units="years"/>
			<attr name="host">
				avian_shorebirds
			</attr>
		</taxon>
		<taxon id="1010340|human|WesternEurope|19330601|H1N1">
			<date value="1933.4136986301369" direction="forwards" units="years"/>
			<attr name="host">
				human
			</attr>
		</taxon>
		<taxon id="16804|human|WesternEurope|19330615|H1N1">
			<date value="1933.4520547945206" direction="forwards" units="years"/>
			<attr name="host">
				human
			</attr>
		</taxon>
		<taxon id="25897|human|NorthAmerica|19350615|H1N1">
			<date value="1935.4520547945206" direction="forwards" units="years"/>
			<attr name="host">
				human
			</attr>
		</taxon>
		<taxon id="1009772|human|TheCaribbean|19340615|H1N1">
			<date value="1934.4520547945206" direction="forwards" units="years"/>
			<attr name="host">
				human
			</attr>
		</taxon>
		<taxon id="26551|human|NorthAmerica|19450615|H1N1">
			<date value="1945.4520547945206" direction="forwards" units="years"/>
			<attr name="host">
				human
			</attr>
		</taxon>
		<taxon id="26147|human|NorthAmerica|19430615|H1N1">
			<date value="1943.4520547945206" direction="forwards" units="years"/>
			<attr name="host">
				human
			</attr>
		</taxon>
		<taxon id="1018537|human|NorthAmerica|19470615|H1N1">
			<date value="1947.4520547945206" direction="forwards" units="years"/>
			<attr name="host">
				human
			</attr>
		</taxon>
		<taxon id="26579|human|NorthAmerica|19510615|H1N1">
			<date value="1951.4520547945206" direction="forwards" units="years"/>
			<attr name="host">
				human
			</attr>
		</taxon>
		<taxon id="26377|human|SoutheastAsia|19540615|H1N1">
			<date value="1954.4520547945206" direction="forwards" units="years"/>
			<attr name="host">
				human
			</attr>
		</taxon>
		<taxon id="23265|human|NorthAmerica|19500615|H1N1">
			<date value="1950.4520547945206" direction="forwards" units="years"/>
			<attr name="host">
				human
			</attr>
		</taxon>
		<taxon id="1014950|human|EastAsia|19570615|H1N1">
			<date value="1957.4520547945206" direction="forwards" units="years"/>
			<attr name="host">
				human
			</attr>
		</taxon>
		<taxon id="25895|human|NorthAmerica|19480615|H1N1">
			<date value="1948.4535519125684" direction="forwards" units="years"/>
			<attr name="host">
				human
			</attr>
		</taxon>
		<taxon id="1018539|human|SouthernEurope|19490615|H1N1">
			<date value="1949.4520547945206" direction="forwards" units="years"/>
			<attr name="host">
				human
			</attr>
		</taxon>
		<taxon id="16779|human|EasternEurope|19770615|H1N1">
			<date value="1977.4520547945206" direction="forwards" units="years"/>
			<attr name="host">
				human
			</attr>
		</taxon>
		<taxon id="1000748|human|NorthAmerica|19790615|H1N1">
			<date value="1979.4520547945206" direction="forwards" units="years"/>
			<attr name="host">
				human
			</attr>
		</taxon>
		<taxon id="26107|human|NorthAmerica|19800615|H1N1">
			<date value="1980.4535519125684" direction="forwards" units="years"/>
			<attr name="host">
				human
			</attr>
		</taxon>
		<taxon id="26373|human|NorthAmerica|19810615|H1N1">
			<date value="1981.4520547945206" direction="forwards" units="years"/>
			<attr name="host">
				human
			</attr>
		</taxon>
		<taxon id="1002397|human|SouthernEurope|19890102|H1N1">
			<date value="1989.0027397260274" direction="forwards" units="years"/>
			<attr name="host">
				human
			</attr>
		</taxon>
		<taxon id="1014398|human|NorthAmerica|19930615|H1N1">
			<date value="1993.4520547945206" direction="forwards" units="years"/>
			<attr name="host">
				human
			</attr>
		</taxon>
		<taxon id="24233|human|NorthAmerica|19950731|H1N1">
			<date value="1995.5780821917808" direction="forwards" units="years"/>
			<attr name="host">
				human
			</attr>
		</taxon>
		<taxon id="1014409|human|SouthernSouthAmerica|20000615|H1N1">
			<date value="2000.4535519125684" direction="forwards" units="years"/>
			<attr name="host">
				human
			</attr>
		</taxon>
		<taxon id="1002065|human|EastAsia|19950615|H1N1">
			<date value="1995.4520547945206" direction="forwards" units="years"/>
			<attr name="host">
				human
			</attr>
		</taxon>
		<taxon id="24365|human|EastAsia|19960615|H1N1">
			<date value="1996.4535519125684" direction="forwards" units="years"/>
			<attr name="host">
				human
			</attr>
		</taxon>
		<taxon id="1014402|human|EastAsia|19970615|H1N1">
			<date value="1997.4520547945206" direction="forwards" units="years"/>
			<attr name="host">
				human
			</attr>
		</taxon>
		<taxon id="1014401|human|SouthAfrica|19970615|H1N1">
			<date value="1997.4520547945206" direction="forwards" units="years"/>
			<attr name="host">
				human
			</attr>
		</taxon>
		<taxon id="1014394|human|EastAsia|19990615|H1N1">
			<date value="1999.4520547945206" direction="forwards" units="years"/>
			<attr name="host">
				human
			</attr>
		</taxon>
		<taxon id="1000662|human|EastAsia|19970615|H1N1">
			<date value="1997.4520547945206" direction="forwards" units="years"/>
			<attr name="host">
				human
			</attr>
		</taxon>
		<taxon id="1013709|human|SoutheastAsia|20000504|H1N1">
			<date value="2000.3387978142077" direction="forwards" units="years"/>
			<attr name="host">
				human
			</attr>
		</taxon>
		<taxon id="1010686|human|EastAsia|20090113|H1N1">
			<date value="2009.0328767123287" direction="forwards" units="years"/>
			<attr name="host">
				human
			</attr>
		</taxon>
		<taxon id="1005700|human|SoutheastAsia|20060615|H1N1">
			<date value="2006.4520547945206" direction="forwards" units="years"/>
			<attr name="host">
				human
			</attr>
		</taxon>
		<taxon id="1014404|human|CentralEurope|19980615|H1N1">
			<date value="1998.4520547945206" direction="forwards" units="years"/>
			<attr name="host">
				human
			</attr>
		</taxon>
		<taxon id="23641|human|NorthAmerica|19800615|H1N1">
			<date value="1980.4535519125684" direction="forwards" units="years"/>
			<attr name="host">
				human
			</attr>
		</taxon>
		<taxon id="1000980|swine|EastAsia|20040615|H1N1">
			<date value="2004.4535519125684" direction="forwards" units="years"/>
			<attr name="host">
				swine
			</attr>
		</taxon>
		<taxon id="25769|human|NorthAmerica|19870615|H1N1">
			<date value="1987.4520547945206" direction="forwards" units="years"/>
			<attr name="host">
				human
			</attr>
		</taxon>
		<taxon id="25433|human|NorthAmerica|19860615|H1N1">
			<date value="1986.4520547945206" direction="forwards" units="years"/>
			<attr name="host">
				human
			</attr>
		</taxon>
		<taxon id="24127|human|NorthAmerica|19830615|H1N1">
			<date value="1983.4520547945206" direction="forwards" units="years"/>
			<attr name="host">
				human
			</attr>
		</taxon>
		<taxon id="1004050|human|Oceania|19460615|H1N1">
			<date value="1946.4520547945206" direction="forwards" units="years"/>
			<attr name="host">
				human
			</attr>
		</taxon>
		<taxon id="1004062|swine|NorthAmerica|19310615|H1N1">
			<date value="1931.4520547945206" direction="forwards" units="years"/>
			<attr name="host">
				swine
			</attr>
		</taxon>
		<taxon id="1000675|swine|NorthAmerica|19420615|H1N1">
			<date value="1942.4520547945206" direction="forwards" units="years"/>
			<attr name="host">
				swine
			</attr>
		</taxon>
		<taxon id="28056|swine|EastAsia|20050615|H1N1">
			<date value="2005.4520547945206" direction="forwards" units="years"/>
			<attr name="host">
				swine
			</attr>
		</taxon>
		<taxon id="1014764|swine|WesternEurope|19901207|H1N1">
			<date value="1990.9315068493152" direction="forwards" units="years"/>
			<attr name="host">
				swine
			</attr>
		</taxon>
		<taxon id="1018546|human|NorthAmerica|19760615|H1N1">
			<date value="1976.4535519125684" direction="forwards" units="years"/>
			<attr name="host">
				human
			</attr>
		</taxon>
		<taxon id="26719|swine|NorthAmerica|19750615|H1N1">
			<date value="1975.4520547945206" direction="forwards" units="years"/>
			<attr name="host">
				swine
			</attr>
		</taxon>
		<taxon id="26737|swine|NorthAmerica|19710615|H1N1">
			<date value="1971.4520547945206" direction="forwards" units="years"/>
			<attr name="host">
				swine
			</attr>
		</taxon>
		<taxon id="1001282|human|NorthAmerica|19760615|H1N1">
			<date value="1976.4535519125684" direction="forwards" units="years"/>
			<attr name="host">
				human
			</attr>
		</taxon>
		<taxon id="1001240|swine|EastAsia|19810615|H1N1">
			<date value="1981.4520547945206" direction="forwards" units="years"/>
			<attr name="host">
				swine
			</attr>
		</taxon>
		<taxon id="1001687|swine|NorthAmerica|19780615|H1N1">
			<date value="1978.4520547945206" direction="forwards" units="years"/>
			<attr name="host">
				swine
			</attr>
		</taxon>
		<taxon id="26709|swine|NorthAmerica|19770615|H1N1">
			<date value="1977.4520547945206" direction="forwards" units="years"/>
			<attr name="host">
				swine
			</attr>
		</taxon>
		<taxon id="1023938|avian_waterfowl|NorthAmerica|19830615|H1N1">
			<date value="1983.4520547945206" direction="forwards" units="years"/>
			<attr name="host">
				avian_waterfowl
			</attr>
		</taxon>
		<taxon id="26713|swine|NorthAmerica|19850615|H1N1">
			<date value="1985.4520547945206" direction="forwards" units="years"/>
			<attr name="host">
				swine
			</attr>
		</taxon>
		<taxon id="1001520|swine|NorthAmerica|19870615|H1N1">
			<date value="1987.4520547945206" direction="forwards" units="years"/>
			<attr name="host">
				swine
			</attr>
		</taxon>
		<taxon id="1002802|avian_domesticbirds|NorthAmerica|19870615|H1N1">
			<date value="1987.4520547945206" direction="forwards" units="years"/>
			<attr name="host">
				avian_domesticbirds
			</attr>
		</taxon>
		<taxon id="1000770|swine|NorthAmerica|19870615|H1N1">
			<date value="1987.4520547945206" direction="forwards" units="years"/>
			<attr name="host">
				swine
			</attr>
		</taxon>
		<taxon id="29018|swine|NorthAmerica|20031009|H1N1">
			<date value="2003.7698630136986" direction="forwards" units="years"/>
			<attr name="host">
				swine
			</attr>
		</taxon>
		<taxon id="1009932|swine|EastAsia|20010327|H1N1">
			<date value="2001.2328767123288" direction="forwards" units="years"/>
			<attr name="host">
				swine
			</attr>
		</taxon>
		<taxon id="1015566|swine|EastAsia|20051115|H1N1">
			<date value="2005.8712328767124" direction="forwards" units="years"/>
			<attr name="host">
				swine
			</attr>
		</taxon>
		<taxon id="1007002|swine|EastAsia|20090604|H1N1">
			<date value="2009.4219178082192" direction="forwards" units="years"/>
			<attr name="host">
				swine
			</attr>
		</taxon>
		<taxon id="1009957|swine|EastAsia|20000915|H1N1">
			<date value="2000.704918032787" direction="forwards" units="years"/>
			<attr name="host">
				swine
			</attr>
		</taxon>
		<taxon id="1020816|swine|NorthAmerica|20051108|H1N1">
			<date value="2005.8520547945207" direction="forwards" units="years"/>
			<attr name="host">
				swine
			</attr>
		</taxon>
		<taxon id="1011478|swine|NorthAmerica|20090112|H1N1">
			<date value="2009.0301369863014" direction="forwards" units="years"/>
			<attr name="host">
				swine
			</attr>
		</taxon>
		<taxon id="1020869|swine|NorthAmerica|20030122|H1N1">
			<date value="2003.0575342465754" direction="forwards" units="years"/>
			<attr name="host">
				swine
			</attr>
		</taxon>
		<taxon id="1020867|swine|NorthAmerica|20031015|H1N1">
			<date value="2003.786301369863" direction="forwards" units="years"/>
			<attr name="host">
				swine
			</attr>
		</taxon>
		<taxon id="1020752|swine|NorthAmerica|20051004|H1N1">
			<date value="2005.7561643835616" direction="forwards" units="years"/>
			<attr name="host">
				swine
			</attr>
		</taxon>
		<taxon id="1020610|swine|NorthAmerica|20061006|H1N1">
			<date value="2006.7616438356165" direction="forwards" units="years"/>
			<attr name="host">
				swine
			</attr>
		</taxon>
		<taxon id="1020624|swine|NorthAmerica|20071025|H1N1">
			<date value="2007.813698630137" direction="forwards" units="years"/>
			<attr name="host">
				swine
			</attr>
		</taxon>
		<taxon id="1008819|swine|NorthAmerica|20030615|H1N1">
			<date value="2003.4520547945206" direction="forwards" units="years"/>
			<attr name="host">
				swine
			</attr>
		</taxon>
		<taxon id="1000682|human|NorthAmerica|20050615|H1N1">
			<date value="2005.4520547945206" direction="forwards" units="years"/>
			<attr name="host">
				human
			</attr>
		</taxon>
		<taxon id="1021514|swine|NorthAmerica|20130910|H1N1">
			<date value="2013.690410958904" direction="forwards" units="years"/>
			<attr name="host">
				swine
			</attr>
		</taxon>
		<taxon id="28824|swine|NorthAmerica|20121023|H1N1">
			<date value="2012.808743169399" direction="forwards" units="years"/>
			<attr name="host">
				swine
			</attr>
		</taxon>
		<taxon id="1020892|swine|NorthAmerica|20090617|H1N1">
			<date value="2009.4575342465753" direction="forwards" units="years"/>
			<attr name="host">
				swine
			</attr>
		</taxon>
		<taxon id="1020894|swine|NorthAmerica|20100120|H1N1">
			<date value="2010.0520547945205" direction="forwards" units="years"/>
			<attr name="host">
				swine
			</attr>
		</taxon>
		<taxon id="26863|swine|NorthAmerica|19870615|H1N1">
			<date value="1987.4520547945206" direction="forwards" units="years"/>
			<attr name="host">
				swine
			</attr>
		</taxon>
		<taxon id="1002089|avian_domesticbirds|NorthAmerica|19910615|H1N1">
			<date value="1991.4520547945206" direction="forwards" units="years"/>
			<attr name="host">
				avian_domesticbirds
			</attr>
		</taxon>
		<taxon id="26729|swine|NorthAmerica|19810615|H1N1">
			<date value="1981.4520547945206" direction="forwards" units="years"/>
			<attr name="host">
				swine
			</attr>
		</taxon>
		<taxon id="26739|swine|NorthAmerica|19800615|H1N1">
			<date value="1980.4535519125684" direction="forwards" units="years"/>
			<attr name="host">
				swine
			</attr>
		</taxon>
		<taxon id="24523|avian_domesticbirds|WesternEurope|19590615|H5N1">
			<date value="1959.4520547945206" direction="forwards" units="years"/>
			<attr name="host">
				avian_domesticbirds
			</attr>
		</taxon>
		<taxon id="22389|avian_waterfowl|EastAsia|19760615|H6N1">
			<date value="1976.4535519125684" direction="forwards" units="years"/>
			<attr name="host">
				avian_waterfowl
			</attr>
		</taxon>
		<taxon id="1000338|avian_domesticbirds|EastAsia|19870615|H6N1">
			<date value="1987.4520547945206" direction="forwards" units="years"/>
			<attr name="host">
				avian_domesticbirds
			</attr>
		</taxon>
		<taxon id="1023632|avian_waterfowl|NorthAmerica|19760615|H1N1">
			<date value="1976.4535519125684" direction="forwards" units="years"/>
			<attr name="host">
				avian_waterfowl
			</attr>
		</taxon>
		<taxon id="1023934|avian_waterfowl|NorthAmerica|19740615|H9N1">
			<date value="1974.4520547945206" direction="forwards" units="years"/>
			<attr name="host">
				avian_waterfowl
			</attr>
		</taxon>
		<taxon id="1023910|avian_waterfowl|NorthAmerica|19780615|H6N1">
			<date value="1978.4520547945206" direction="forwards" units="years"/>
			<attr name="host">
				avian_waterfowl
			</attr>
		</taxon>
		<taxon id="1023634|avian_waterfowl|NorthAmerica|19790615|H6N1">
			<date value="1979.4520547945206" direction="forwards" units="years"/>
			<attr name="host">
				avian_waterfowl
			</attr>
		</taxon>
		<taxon id="22169|avian_waterfowl|NorthAmerica|19790816|H1N1">
			<date value="1979.6219178082192" direction="forwards" units="years"/>
			<attr name="host">
				avian_waterfowl
			</attr>
		</taxon>
		<taxon id="22167|avian_waterfowl|NorthAmerica|19790809|H1N1">
			<date value="1979.6027397260275" direction="forwards" units="years"/>
			<attr name="host">
				avian_waterfowl
			</attr>
		</taxon>
		<taxon id="26483|avian_waterfowl|NorthAmerica|19861106|H3N1">
			<date value="1986.8465753424657" direction="forwards" units="years"/>
			<attr name="host">
				avian_waterfowl
			</attr>
		</taxon>
		<taxon id="1023610|avian_waterfowl|NorthAmerica|19830615|H1N1">
			<date value="1983.4520547945206" direction="forwards" units="years"/>
			<attr name="host">
				avian_waterfowl
			</attr>
		</taxon>
		<taxon id="1016488|avian_shorebirds|NorthAmerica|20090520|H10N1">
			<date value="2009.3808219178081" direction="forwards" units="years"/>
			<attr name="host">
				avian_shorebirds
			</attr>
		</taxon>
		<taxon id="1022313|avian_waterfowl|NorthAmerica|20130914|H6N1">
			<date value="2013.7013698630137" direction="forwards" units="years"/>
			<attr name="host">
				avian_waterfowl
			</attr>
		</taxon>
		<taxon id="1003532|avian_domesticbirds|NorthAmerica|19830115|H5N1">
			<date value="1983.0383561643835" direction="forwards" units="years"/>
			<attr name="host">
				avian_domesticbirds
			</attr>
		</taxon>
		<taxon id="22165|avian_waterfowl|NorthAmerica|19770903|H1N1">
			<date value="1977.6712328767123" direction="forwards" units="years"/>
			<attr name="host">
				avian_waterfowl
			</attr>
		</taxon>
		<taxon id="1023761|avian_waterfowl|NorthAmerica|19790615|H1N1">
			<date value="1979.4520547945206" direction="forwards" units="years"/>
			<attr name="host">
				avian_waterfowl
			</attr>
		</taxon>
		<taxon id="22163|avian_waterfowl|NorthAmerica|19770808|H1N1">
			<date value="1977.6" direction="forwards" units="years"/>
			<attr name="host">
				avian_waterfowl
			</attr>
		</taxon>
		<taxon id="1000948|swine|SouthernEurope|19870615|H1N1">
			<date value="1987.4520547945206" direction="forwards" units="years"/>
			<attr name="host">
				swine
			</attr>
		</taxon>
		<taxon id="1014809|swine|WesternEurope|19950615|H1N1">
			<date value="1995.4520547945206" direction="forwards" units="years"/>
			<attr name="host">
				swine
			</attr>
		</taxon>
		<taxon id="1021595|swine|SoutheastAsia|20120213|H1N1">
			<date value="2012.1174863387978" direction="forwards" units="years"/>
			<attr name="host">
				swine
			</attr>
		</taxon>
		<taxon id="1019149|swine|SoutheastAsia|20090115|H1N1">
			<date value="2009.0383561643835" direction="forwards" units="years"/>
			<attr name="host">
				swine
			</attr>
		</taxon>
		<taxon id="1003266|swine|SoutheastAsia|20040615|H1N1">
			<date value="2004.4535519125684" direction="forwards" units="years"/>
			<attr name="host">
				swine
			</attr>
		</taxon>
		<taxon id="1012647|swine|SoutheastAsia|20091115|H1N1">
			<date value="2009.8712328767124" direction="forwards" units="years"/>
			<attr name="host">
				swine
			</attr>
		</taxon>
		<taxon id="23393|swine|SouthernEurope|20030615|H1N1">
			<date value="2003.4520547945206" direction="forwards" units="years"/>
			<attr name="host">
				swine
			</attr>
		</taxon>
		<taxon id="1025148|swine|EastAsia|20111006|H1N1">
			<date value="2011.7616438356165" direction="forwards" units="years"/>
			<attr name="host">
				swine
			</attr>
		</taxon>
		<taxon id="1025229|swine|EastAsia|20120705|H1N1">
			<date value="2012.5081967213114" direction="forwards" units="years"/>
			<attr name="host">
				swine
			</attr>
		</taxon>
		<taxon id="1025239|swine|EastAsia|20100930|H1N1">
			<date value="2010.7452054794521" direction="forwards" units="years"/>
			<attr name="host">
				swine
			</attr>
		</taxon>
		<taxon id="1011531|swine|EastAsia|20100528|H1N1">
			<date value="2010.4027397260274" direction="forwards" units="years"/>
			<attr name="host">
				swine
			</attr>
		</taxon>
		<taxon id="1021732|swine|EastAsia|20130306|H1N1">
			<date value="2013.1753424657534" direction="forwards" units="years"/>
			<attr name="host">
				swine
			</attr>
		</taxon>
		<taxon id="1026265|swine|EastAsia|20140104|H1N1">
			<date value="2014.0082191780823" direction="forwards" units="years"/>
			<attr name="host">
				swine
			</attr>
		</taxon>
		<taxon id="1019500|human|EastAsia|20110104|H1N1">
			<date value="2011.0082191780823" direction="forwards" units="years"/>
			<attr name="host">
				human
			</attr>
		</taxon>
		<taxon id="1018264|swine|SouthernEurope|20120815|H1N1">
			<date value="2012.620218579235" direction="forwards" units="years"/>
			<attr name="host">
				swine
			</attr>
		</taxon>
		<taxon id="1026323|swine|SouthernEurope|20120915|H1N1">
			<date value="2012.704918032787" direction="forwards" units="years"/>
			<attr name="host">
				swine
			</attr>
		</taxon>
		<taxon id="1019118|swine|SouthernEurope|20130315|H1N1">
			<date value="2013.2" direction="forwards" units="years"/>
			<attr name="host">
				swine
			</attr>
		</taxon>
		<taxon id="1026321|swine|SouthernEurope|20121015|H1N1">
			<date value="2012.7868852459017" direction="forwards" units="years"/>
			<attr name="host">
				swine
			</attr>
		</taxon>
		<taxon id="1009195|human|CentralEurope|20101021|H1N1">
			<date value="2010.8027397260273" direction="forwards" units="years"/>
			<attr name="host">
				human
			</attr>
		</taxon>
		<taxon id="1026280|swine|EasternSouthAmerica|20130807|H1N1">
			<date value="2013.5972602739726" direction="forwards" units="years"/>
			<attr name="host">
				swine
			</attr>
		</taxon>
		<taxon id="1025173|swine|EastAsia|20111020|H1N1">
			<date value="2011.8" direction="forwards" units="years"/>
			<attr name="host">
				swine
			</attr>
		</taxon>
		<taxon id="1011435|swine|TheCaribbean|20101101|H1N1">
			<date value="2010.8328767123287" direction="forwards" units="years"/>
			<attr name="host">
				swine
			</attr>
		</taxon>
		<taxon id="1011434|swine|TheCaribbean|20101101|H1N1">
			<date value="2010.8328767123287" direction="forwards" units="years"/>
			<attr name="host">
				swine
			</attr>
		</taxon>
		<taxon id="1004383|human|EastAsia|20090615|H1N1">
			<date value="2009.4520547945206" direction="forwards" units="years"/>
			<attr name="host">
				human
			</attr>
		</taxon>
		<taxon id="1012252|human|SouthAsia|20100909|H1N1">
			<date value="2010.6876712328767" direction="forwards" units="years"/>
			<attr name="host">
				human
			</attr>
		</taxon>
		<taxon id="28750|swine|NorthAmerica|20110830|H1N1">
			<date value="2011.6602739726027" direction="forwards" units="years"/>
			<attr name="host">
				swine
			</attr>
		</taxon>
		<taxon id="28747|swine|NorthAmerica|20111222|H1N1">
			<date value="2011.972602739726" direction="forwards" units="years"/>
			<attr name="host">
				swine
			</attr>
		</taxon>
		<taxon id="1006867|human|SouthernEurope|20091202|H1N1">
			<date value="2009.9178082191781" direction="forwards" units="years"/>
			<attr name="host">
				human
			</attr>
		</taxon>
		<taxon id="28371|human|SoutheastAsia|20090910|H1N1">
			<date value="2009.690410958904" direction="forwards" units="years"/>
			<attr name="host">
				human
			</attr>
		</taxon>
		<taxon id="1016108|human|NorthAmerica|20110113|H1N1">
			<date value="2011.0328767123287" direction="forwards" units="years"/>
			<attr name="host">
				human
			</attr>
		</taxon>
		<taxon id="1026263|swine|EasternSouthAmerica|20100714|H1N1">
			<date value="2010.531506849315" direction="forwards" units="years"/>
			<attr name="host">
				swine
			</attr>
		</taxon>
		<taxon id="1005599|human|Oceania|20090803|H1N1">
			<date value="2009.5863013698631" direction="forwards" units="years"/>
			<attr name="host">
				human
			</attr>
		</taxon>
		<taxon id="1010624|swine|NorthAmerica|20090706|H1N1">
			<date value="2009.509589041096" direction="forwards" units="years"/>
			<attr name="host">
				swine
			</attr>
		</taxon>
		<taxon id="1005513|human|SoutheastAsia|20090714|H1N1">
			<date value="2009.531506849315" direction="forwards" units="years"/>
			<attr name="host">
				human
			</attr>
		</taxon>
		<taxon id="1012267|human|EastAsia|20090615|H1N1">
			<date value="2009.4520547945206" direction="forwards" units="years"/>
			<attr name="host">
				human
			</attr>
		</taxon>
		<taxon id="1003482|human|SouthernEurope|20090527|H1N1">
			<date value="2009.4" direction="forwards" units="years"/>
			<attr name="host">
				human
			</attr>
		</taxon>
		<taxon id="1013745|human|SoutheastAsia|20090805|H1N1">
			<date value="2009.5917808219178" direction="forwards" units="years"/>
			<attr name="host">
				human
			</attr>
		</taxon>
		<taxon id="1007108|human|SouthernSouthAmerica|20090530|H1N1">
			<date value="2009.4082191780822" direction="forwards" units="years"/>
			<attr name="host">
				human
			</attr>
		</taxon>
		<taxon id="1008600|human|SouthernSouthAmerica|20090706|H1N1">
			<date value="2009.509589041096" direction="forwards" units="years"/>
			<attr name="host">
				human
			</attr>
		</taxon>
		<taxon id="1010037|human|NorthAmerica|20090425|H1N1">
			<date value="2009.3123287671233" direction="forwards" units="years"/>
			<attr name="host">
				human
			</attr>
		</taxon>
		<taxon id="1012642|human|CentralEurope|20091026|H1N1">
			<date value="2009.8164383561643" direction="forwards" units="years"/>
			<attr name="host">
				human
			</attr>
		</taxon>
		<taxon id="27918|swine|NorthAmerica|20090826|H1N1">
			<date value="2009.6493150684933" direction="forwards" units="years"/>
			<attr name="host">
				swine
			</attr>
		</taxon>
		<taxon id="1009695|human|NorthAmerica|20100126|H1N1">
			<date value="2010.0684931506848" direction="forwards" units="years"/>
			<attr name="host">
				human
			</attr>
		</taxon>
		<taxon id="1004378|human|SoutheastAsia|20090506|H1N1">
			<date value="2009.3424657534247" direction="forwards" units="years"/>
			<attr name="host">
				human
			</attr>
		</taxon>
		<taxon id="1025252|swine|EastAsia|20101216|H1N1">
			<date value="2010.9561643835616" direction="forwards" units="years"/>
			<attr name="host">
				swine
			</attr>
		</taxon>
		<taxon id="1026255|others|EastAsia|20120313|H3N1">
			<date value="2012.1967213114754" direction="forwards" units="years"/>
			<attr name="host">
				others
			</attr>
		</taxon>
		<taxon id="1025418|swine|SouthernEurope|20120915|H1N1">
			<date value="2012.704918032787" direction="forwards" units="years"/>
			<attr name="host">
				swine
			</attr>
		</taxon>
		<taxon id="1019370|human|NorthernEurope|20130212|H1N1">
			<date value="2013.1150684931506" direction="forwards" units="years"/>
			<attr name="host">
				human
			</attr>
		</taxon>
		<taxon id="1018292|swine|EastAsia|20120207|H3N1">
			<date value="2012.1010928961748" direction="forwards" units="years"/>
			<attr name="host">
				swine
			</attr>
		</taxon>
		<taxon id="1018823|human|SouthAsia|20130131|H1N1">
			<date value="2013.0821917808219" direction="forwards" units="years"/>
			<attr name="host">
				human
			</attr>
		</taxon>
		<taxon id="1021419|human|SouthAsia|20130127|H1N1">
			<date value="2013.0712328767124" direction="forwards" units="years"/>
			<attr name="host">
				human
			</attr>
		</taxon>
		<taxon id="1026088|human|NorthernEurope|20140218|H1N1">
			<date value="2014.131506849315" direction="forwards" units="years"/>
			<attr name="host">
				human
			</attr>
		</taxon>
		<taxon id="1014757|swine|WesternEurope|20071106|H1N1">
			<date value="2007.8465753424657" direction="forwards" units="years"/>
			<attr name="host">
				swine
			</attr>
		</taxon>
		<taxon id="1014784|swine|WesternEurope|20011114|H1N1">
			<date value="2001.868493150685" direction="forwards" units="years"/>
			<attr name="host">
				swine
			</attr>
		</taxon>
		<taxon id="28547|swine|WesternEurope|20000317|H1N1">
			<date value="2000.207650273224" direction="forwards" units="years"/>
			<attr name="host">
				swine
			</attr>
		</taxon>
		<taxon id="1004289|avian_waterfowl|WesternEurope|19830615|H1N1">
			<date value="1983.4520547945206" direction="forwards" units="years"/>
			<attr name="host">
				avian_waterfowl
			</attr>
		</taxon>
		<taxon id="1014125|avian_waterfowl|NorthernEurope|20020615|H2N1">
			<date value="2002.4520547945206" direction="forwards" units="years"/>
			<attr name="host">
				avian_waterfowl
			</attr>
		</taxon>
		<taxon id="1009818|avian_landbirds|SouthAfrica|20091115|H9N1">
			<date value="2009.8712328767124" direction="forwards" units="years"/>
			<attr name="host">
				avian_landbirds
			</attr>
		</taxon>
		<taxon id="1026136|avian_waterfowl|EastAsia|20100115|H1N1">
			<date value="2010.0383561643835" direction="forwards" units="years"/>
			<attr name="host">
				avian_waterfowl
			</attr>
		</taxon>
		<taxon id="1018893|avian_waterfowl|EastAsia|20110615|H7N1">
			<date value="2011.4520547945206" direction="forwards" units="years"/>
			<attr name="host">
				avian_waterfowl
			</attr>
		</taxon>
		<taxon id="1011539|avian_waterfowl|EastAsia|20110215|H5N1">
			<date value="2011.123287671233" direction="forwards" units="years"/>
			<attr name="host">
				avian_waterfowl
			</attr>
		</taxon>
		<taxon id="1025590|avian_shorebirds|NorthernEurope|20130523|H5N1">
			<date value="2013.3890410958904" direction="forwards" units="years"/>
			<attr name="host">
				avian_shorebirds
			</attr>
		</taxon>
		<taxon id="1024391|avian_waterfowl|WestAsia|20100217|H1N1">
			<date value="2010.1287671232876" direction="forwards" units="years"/>
			<attr name="host">
				avian_waterfowl
			</attr>
		</taxon>
		<taxon id="1001257|avian_domesticbirds|EastAsia|20020615|H5N1">
			<date value="2002.4520547945206" direction="forwards" units="years"/>
			<attr name="host">
				avian_domesticbirds
			</attr>
		</taxon>
		<taxon id="1000110|avian_domesticbirds|EastAsia|20040615|H5N1">
			<date value="2004.4535519125684" direction="forwards" units="years"/>
			<attr name="host">
				avian_domesticbirds
			</attr>
		</taxon>
		<taxon id="1004462|avian_waterfowl|EastAsia|20030615|H5N1">
			<date value="2003.4520547945206" direction="forwards" units="years"/>
			<attr name="host">
				avian_waterfowl
			</attr>
		</taxon>
		<taxon id="1001160|human|EastAsia|20030615|H5N1">
			<date value="2003.4520547945206" direction="forwards" units="years"/>
			<attr name="host">
				human
			</attr>
		</taxon>
		<taxon id="1007818|avian_domesticbirds|EastAsia|20060615|H5N1">
			<date value="2006.4520547945206" direction="forwards" units="years"/>
			<attr name="host">
				avian_domesticbirds
			</attr>
		</taxon>
		<taxon id="1020974|avian_domesticbirds|NorthAfrica|20130131|H5N1">
			<date value="2013.0821917808219" direction="forwards" units="years"/>
			<attr name="host">
				avian_domesticbirds
			</attr>
		</taxon>
		<taxon id="1000626|avian_domesticbirds|EastAsia|20040615|H5N1">
			<date value="2004.4535519125684" direction="forwards" units="years"/>
			<attr name="host">
				avian_domesticbirds
			</attr>
		</taxon>
		<taxon id="1001268|avian_waterfowl|EastAsia|20040615|H5N1">
			<date value="2004.4535519125684" direction="forwards" units="years"/>
			<attr name="host">
				avian_waterfowl
			</attr>
		</taxon>
		<taxon id="1007837|avian_landbirds|EastAsia|20060615|H5N1">
			<date value="2006.4520547945206" direction="forwards" units="years"/>
			<attr name="host">
				avian_landbirds
			</attr>
		</taxon>
		<taxon id="1025444|human|SoutheastAsia|20111019|H5N1">
			<date value="2011.7972602739726" direction="forwards" units="years"/>
			<attr name="host">
				human
			</attr>
		</taxon>
		<taxon id="1014875|others|EastAsia|20110307|H5N1">
			<date value="2011.1780821917807" direction="forwards" units="years"/>
			<attr name="host">
				others
			</attr>
		</taxon>
		<taxon id="1025593|avian_waterfowl|SoutheastAsia|20140415|H5N1">
			<date value="2014.2849315068493" direction="forwards" units="years"/>
			<attr name="host">
				avian_waterfowl
			</attr>
		</taxon>
		<taxon id="1020857|avian_domesticbirds|EastAsia|20111215|H5N1">
			<date value="2011.9534246575342" direction="forwards" units="years"/>
			<attr name="host">
				avian_domesticbirds
			</attr>
		</taxon>
		<taxon id="1015468|avian_waterfowl|SoutheastAsia|20070615|H5N1">
			<date value="2007.4520547945206" direction="forwards" units="years"/>
			<attr name="host">
				avian_waterfowl
			</attr>
		</taxon>
		<taxon id="1000516|human|EastAsia|20060615|H5N1">
			<date value="2006.4520547945206" direction="forwards" units="years"/>
			<attr name="host">
				human
			</attr>
		</taxon>
		<taxon id="1026294|avian_domesticbirds|SoutheastAsia|20090601|H5N1">
			<date value="2009.4136986301369" direction="forwards" units="years"/>
			<attr name="host">
				avian_domesticbirds
			</attr>
		</taxon>
		<taxon id="1014102|human|SoutheastAsia|20050615|H5N1">
			<date value="2005.4520547945206" direction="forwards" units="years"/>
			<attr name="host">
				human
			</attr>
		</taxon>
		<taxon id="1026163|avian_waterfowl|SoutheastAsia|20130212|H5N1">
			<date value="2013.1150684931506" direction="forwards" units="years"/>
			<attr name="host">
				avian_waterfowl
			</attr>
		</taxon>
		<taxon id="1010439|avian_waterfowl|SoutheastAsia|20110615|H5N1">
			<date value="2011.4520547945206" direction="forwards" units="years"/>
			<attr name="host">
				avian_waterfowl
			</attr>
		</taxon>
		<taxon id="1012986|human|SoutheastAsia|20040615|H5N1">
			<date value="2004.4535519125684" direction="forwards" units="years"/>
			<attr name="host">
				human
			</attr>
		</taxon>
		<taxon id="1002099|avian_waterfowl|EastAsia|20050615|H5N1">
			<date value="2005.4520547945206" direction="forwards" units="years"/>
			<attr name="host">
				avian_waterfowl
			</attr>
		</taxon>
		<taxon id="1010270|avian_landbirds|EastAsia|20030416|H5N1">
			<date value="2003.2876712328766" direction="forwards" units="years"/>
			<attr name="host">
				avian_landbirds
			</attr>
		</taxon>
		<taxon id="1001265|avian_waterfowl|EastAsia|20030615|H5N1">
			<date value="2003.4520547945206" direction="forwards" units="years"/>
			<attr name="host">
				avian_waterfowl
			</attr>
		</taxon>
		<taxon id="1022194|avian_domesticbirds|EastAsia|20020715|H5N1">
			<date value="2002.5342465753424" direction="forwards" units="years"/>
			<attr name="host">
				avian_domesticbirds
			</attr>
		</taxon>
		<taxon id="1014869|avian_domesticbirds|WesternEurope|20100415|H6N1">
			<date value="2010.2849315068493" direction="forwards" units="years"/>
			<attr name="host">
				avian_domesticbirds
			</attr>
		</taxon>
		<taxon id="1016688|avian_domesticbirds|EastAsia|20101214|H6N1">
			<date value="2010.9506849315069" direction="forwards" units="years"/>
			<attr name="host">
				avian_domesticbirds
			</attr>
		</taxon>
		<taxon id="1021702|avian_domesticbirds|EastAsia|20130102|H6N1">
			<date value="2013.0027397260274" direction="forwards" units="years"/>
			<attr name="host">
				avian_domesticbirds
			</attr>
		</taxon>
		<taxon id="1021617|avian_landbirds|NorthAmerica|19940222|H7N1">
			<date value="1994.1424657534246" direction="forwards" units="years"/>
			<attr name="host">
				avian_landbirds
			</attr>
		</taxon>
		<taxon id="1007203|avian_waterfowl|EastAsia|20040615|H6N1">
			<date value="2004.4535519125684" direction="forwards" units="years"/>
			<attr name="host">
				avian_waterfowl
			</attr>
		</taxon>
		<taxon id="1013459|avian_waterfowl|CentralEurope|19830615|H2N1">
			<date value="1983.4520547945206" direction="forwards" units="years"/>
			<attr name="host">
				avian_waterfowl
			</attr>
		</taxon>
		<taxon id="1013488|avian_waterfowl|CentralEurope|19810615|H2N1">
			<date value="1981.4520547945206" direction="forwards" units="years"/>
			<attr name="host">
				avian_waterfowl
			</attr>
		</taxon>
		<taxon id="22411|avian_waterfowl|Oceania|19800615|H1N1">
			<date value="1980.4535519125684" direction="forwards" units="years"/>
			<attr name="host">
				avian_waterfowl
			</attr>
		</taxon>
		<taxon id="1010115|others|CentralEurope|19560611|H7N7">
			<date value="1956.4426229508197" direction="forwards" units="years"/>
			<attr name="host">
				others
			</attr>
		</taxon>
		<taxon id="1002305|others|SouthernSouthAmerica|19770615|H7N7">
			<date value="1977.4520547945206" direction="forwards" units="years"/>
			<attr name="host">
				others
			</attr>
		</taxon>
		<taxon id="24459|avian_domesticbirds|CentralEurope|19490615|H10N7">
			<date value="1949.4520547945206" direction="forwards" units="years"/>
			<attr name="host">
				avian_domesticbirds
			</attr>
		</taxon>
		<taxon id="26907|avian_domesticbirds|Oceania|19760115|H7N7">
			<date value="1976.0382513661202" direction="forwards" units="years"/>
			<attr name="host">
				avian_domesticbirds
			</attr>
		</taxon>
		<taxon id="1001238|avian_domesticbirds|Oceania|19850531|H7N7">
			<date value="1985.4109589041095" direction="forwards" units="years"/>
			<attr name="host">
				avian_domesticbirds
			</attr>
		</taxon>
		<taxon id="26905|avian_landbirds|Oceania|19850615|H7N7">
			<date value="1985.4520547945206" direction="forwards" units="years"/>
			<attr name="host">
				avian_landbirds
			</attr>
		</taxon>
		<taxon id="24517|avian_waterfowl|CentralEurope|19790615|H7N7">
			<date value="1979.4520547945206" direction="forwards" units="years"/>
			<attr name="host">
				avian_waterfowl
			</attr>
		</taxon>
		<taxon id="1011923|avian_shorebirds|NorthAmerica|19990524|H9N7">
			<date value="1999.3917808219178" direction="forwards" units="years"/>
			<attr name="host">
				avian_shorebirds
			</attr>
		</taxon>
		<taxon id="1015153|avian_shorebirds|NorthAmerica|19990524|H11N7">
			<date value="1999.3917808219178" direction="forwards" units="years"/>
			<attr name="host">
				avian_shorebirds
			</attr>
		</taxon>
		<taxon id="1026311|human|SouthernEurope|20130907|H7N7">
			<date value="2013.682191780822" direction="forwards" units="years"/>
			<attr name="host">
				human
			</attr>
		</taxon>
		<taxon id="1018850|avian_waterfowl|EastAsia|20120615|H7N7">
			<date value="2012.4535519125684" direction="forwards" units="years"/>
			<attr name="host">
				avian_waterfowl
			</attr>
		</taxon>
		<taxon id="1018904|avian_landbirds|EastAsia|20130615|H7N7">
			<date value="2013.4520547945206" direction="forwards" units="years"/>
			<attr name="host">
				avian_landbirds
			</attr>
		</taxon>
		<taxon id="1015562|avian_unknown|WesternEurope|19270615|H7N7">
			<date value="1927.4520547945206" direction="forwards" units="years"/>
			<attr name="host">
				avian_unknown
			</attr>
		</taxon>
		<taxon id="1018813|avian_waterfowl|NorthAmerica|19530615|H10N7">
			<date value="1953.4520547945206" direction="forwards" units="years"/>
			<attr name="host">
				avian_waterfowl
			</attr>
		</taxon>
		<taxon id="1018041|avian_waterfowl|NorthAmerica|19880615|H10N7">
			<date value="1988.4535519125684" direction="forwards" units="years"/>
			<attr name="host">
				avian_waterfowl
			</attr>
		</taxon>
		<taxon id="1004842|avian_domesticbirds|NorthAmerica|19950615|H10N7">
			<date value="1995.4520547945206" direction="forwards" units="years"/>
			<attr name="host">
				avian_domesticbirds
			</attr>
		</taxon>
		<taxon id="1016381|avian_shorebirds|NorthAmerica|19990524|H10N7">
			<date value="1999.3917808219178" direction="forwards" units="years"/>
			<attr name="host">
				avian_shorebirds
			</attr>
		</taxon>
		<taxon id="1016473|avian_shorebirds|NorthAmerica|20090520|H10N7">
			<date value="2009.3808219178081" direction="forwards" units="years"/>
			<attr name="host">
				avian_shorebirds
			</attr>
		</taxon>
		<taxon id="1026069|avian_waterfowl|NorthAmerica|20130515|H10N7">
			<date value="2013.3671232876711" direction="forwards" units="years"/>
			<attr name="host">
				avian_waterfowl
			</attr>
		</taxon>
		<taxon id="1010832|avian_waterfowl|NorthAmerica|20081207|H10N7">
			<date value="2008.931693989071" direction="forwards" units="years"/>
			<attr name="host">
				avian_waterfowl
			</attr>
		</taxon>
		<taxon id="1025627|avian_domesticbirds|NorthAmerica|20140402|H7N7">
			<date value="2014.2493150684932" direction="forwards" units="years"/>
			<attr name="host">
				avian_domesticbirds
			</attr>
		</taxon>
		<taxon id="22287|avian_shorebirds|NorthAmerica|19890426|H7N7">
			<date value="1989.3150684931506" direction="forwards" units="years"/>
			<attr name="host">
				avian_shorebirds
			</attr>
		</taxon>
		<taxon id="22055|avian_shorebirds|NorthAmerica|19860512|H2N7">
			<date value="1986.358904109589" direction="forwards" units="years"/>
			<attr name="host">
				avian_shorebirds
			</attr>
		</taxon>
		<taxon id="1023622|avian_waterfowl|NorthAmerica|19860615|H7N7">
			<date value="1986.4520547945206" direction="forwards" units="years"/>
			<attr name="host">
				avian_waterfowl
			</attr>
		</taxon>
		<taxon id="1002796|avian_landbirds|NorthAmerica|19940615|H5N9">
			<date value="1994.4520547945206" direction="forwards" units="years"/>
			<attr name="host">
				avian_landbirds
			</attr>
		</taxon>
		<taxon id="22379|avian_waterfowl|EastAsia|19780615|H2N9">
			<date value="1978.4520547945206" direction="forwards" units="years"/>
			<attr name="host">
				avian_waterfowl
			</attr>
		</taxon>
		<taxon id="22421|avian_shorebirds|Oceania|19830615|H15N9">
			<date value="1983.4520547945206" direction="forwards" units="years"/>
			<attr name="host">
				avian_shorebirds
			</attr>
		</taxon>
		<taxon id="22349|avian_landbirds|Oceania|19790615|H15N9">
			<date value="1979.4520547945206" direction="forwards" units="years"/>
			<attr name="host">
				avian_landbirds
			</attr>
		</taxon>
		<taxon id="1024654|avian_landbirds|Oceania|19830615|H15N9">
			<date value="1983.4520547945206" direction="forwards" units="years"/>
			<attr name="host">
				avian_landbirds
			</attr>
		</taxon>
		<taxon id="1015557|avian_shorebirds|Oceania|19790615|H15N9">
			<date value="1979.4520547945206" direction="forwards" units="years"/>
			<attr name="host">
				avian_shorebirds
			</attr>
		</taxon>
		<taxon id="22447|avian_waterfowl|WesternEurope|19990615|H11N9">
			<date value="1999.4520547945206" direction="forwards" units="years"/>
			<attr name="host">
				avian_waterfowl
			</attr>
		</taxon>
		<taxon id="1009817|avian_waterfowl|SouthAfrica|20090915|H11N9">
			<date value="2009.704109589041" direction="forwards" units="years"/>
			<attr name="host">
				avian_waterfowl
			</attr>
		</taxon>
		<taxon id="1019063|avian_waterfowl|EastAsia|20120615|H11N9">
			<date value="2012.4535519125684" direction="forwards" units="years"/>
			<attr name="host">
				avian_waterfowl
			</attr>
		</taxon>
		<taxon id="1024970|human|EastAsia|20130403|H7N9">
			<date value="2013.2520547945205" direction="forwards" units="years"/>
			<attr name="host">
				human
			</attr>
		</taxon>
		<taxon id="1024838|human|EastAsia|20140103|H7N9">
			<date value="2014.0054794520547" direction="forwards" units="years"/>
			<attr name="host">
				human
			</attr>
		</taxon>
		<taxon id="1008949|avian_waterfowl|Oceania|20050615|H6N9">
			<date value="2005.4520547945206" direction="forwards" units="years"/>
			<attr name="host">
				avian_waterfowl
			</attr>
		</taxon>
		<taxon id="1023768|avian_waterfowl|NorthAmerica|19790615|H11N9">
			<date value="1979.4520547945206" direction="forwards" units="years"/>
			<attr name="host">
				avian_waterfowl
			</attr>
		</taxon>
		<taxon id="1023720|avian_waterfowl|NorthAmerica|19750615|H11N9">
			<date value="1975.4520547945206" direction="forwards" units="years"/>
			<attr name="host">
				avian_waterfowl
			</attr>
		</taxon>
		<taxon id="1009521|avian_domesticbirds|NorthAmerica|19680611|H5N9">
			<date value="1968.4426229508197" direction="forwards" units="years"/>
			<attr name="host">
				avian_domesticbirds
			</attr>
		</taxon>
		<taxon id="1015553|avian_waterfowl|NorthAmerica|19740615|H11N9">
			<date value="1974.4520547945206" direction="forwards" units="years"/>
			<attr name="host">
				avian_waterfowl
			</attr>
		</taxon>
		<taxon id="1023746|avian_shorebirds|NorthAmerica|19760615|H1N9">
			<date value="1976.4535519125684" direction="forwards" units="years"/>
			<attr name="host">
				avian_shorebirds
			</attr>
		</taxon>
		<taxon id="1023747|avian_shorebirds|NorthAmerica|19760615|H1N9">
			<date value="1976.4535519125684" direction="forwards" units="years"/>
			<attr name="host">
				avian_shorebirds
			</attr>
		</taxon>
		<taxon id="1001074|avian_shorebirds|NorthAmerica|19770615|H2N9">
			<date value="1977.4520547945206" direction="forwards" units="years"/>
			<attr name="host">
				avian_shorebirds
			</attr>
		</taxon>
		<taxon id="1023925|avian_waterfowl|NorthAmerica|19780615|H11N9">
			<date value="1978.4520547945206" direction="forwards" units="years"/>
			<attr name="host">
				avian_waterfowl
			</attr>
		</taxon>
		<taxon id="1023770|avian_waterfowl|NorthAmerica|19790615|H11N9">
			<date value="1979.4520547945206" direction="forwards" units="years"/>
			<attr name="host">
				avian_waterfowl
			</attr>
		</taxon>
		<taxon id="1022109|avian_waterfowl|NorthAmerica|20111208|H11N9">
			<date value="2011.9342465753425" direction="forwards" units="years"/>
			<attr name="host">
				avian_waterfowl
			</attr>
		</taxon>
		<taxon id="1022206|avian_waterfowl|NorthAmerica|20130126|H11N9">
			<date value="2013.0684931506848" direction="forwards" units="years"/>
			<attr name="host">
				avian_waterfowl
			</attr>
		</taxon>
		<taxon id="1024669|avian_shorebirds|NorthAmerica|20000520|H7N9">
			<date value="2000.3825136612022" direction="forwards" units="years"/>
			<attr name="host">
				avian_shorebirds
			</attr>
		</taxon>
		<taxon id="1010777|avian_waterfowl|NorthAmerica|20081019|H5N9">
			<date value="2008.7978142076502" direction="forwards" units="years"/>
			<attr name="host">
				avian_waterfowl
			</attr>
		</taxon>
		<taxon id="1023767|avian_waterfowl|NorthAmerica|19790615|H11N9">
			<date value="1979.4520547945206" direction="forwards" units="years"/>
			<attr name="host">
				avian_waterfowl
			</attr>
		</taxon>
		<taxon id="1023664|avian_waterfowl|NorthAmerica|19820615|H11N9">
			<date value="1982.4520547945206" direction="forwards" units="years"/>
			<attr name="host">
				avian_waterfowl
			</attr>
		</taxon>
		<taxon id="24487|avian_waterfowl|NorthAmerica|19861004|H4N9">
			<date value="1986.7561643835616" direction="forwards" units="years"/>
			<attr name="host">
				avian_waterfowl
			</attr>
		</taxon>
		<taxon id="22409|avian_waterfowl|Oceania|19790101|H4N6">
			<date value="1979.0" direction="forwards" units="years"/>
			<attr name="host">
				avian_waterfowl
			</attr>
		</taxon>
		<taxon id="1003995|avian_waterfowl|Oceania|20040615|H4N6">
			<date value="2004.4535519125684" direction="forwards" units="years"/>
			<attr name="host">
				avian_waterfowl
			</attr>
		</taxon>
		<taxon id="1008937|avian_waterfowl|Oceania|20040615|H4N6">
			<date value="2004.4535519125684" direction="forwards" units="years"/>
			<attr name="host">
				avian_waterfowl
			</attr>
		</taxon>
		<taxon id="1021484|avian_waterfowl|EastAsia|20060914|H4N6">
			<date value="2006.7013698630137" direction="forwards" units="years"/>
			<attr name="host">
				avian_waterfowl
			</attr>
		</taxon>
		<taxon id="1021952|avian_waterfowl|NorthernEurope|20091116|H4N6">
			<date value="2009.8739726027397" direction="forwards" units="years"/>
			<attr name="host">
				avian_waterfowl
			</attr>
		</taxon>
		<taxon id="1012049|avian_waterfowl|EastAsia|20100315|H6N6">
			<date value="2010.2" direction="forwards" units="years"/>
			<attr name="host">
				avian_waterfowl
			</attr>
		</taxon>
		<taxon id="1012839|avian_waterfowl|EastAsia|20070615|H6N6">
			<date value="2007.4520547945206" direction="forwards" units="years"/>
			<attr name="host">
				avian_waterfowl
			</attr>
		</taxon>
		<taxon id="1025585|others|EastAsia|20131220|H5N6">
			<date value="2013.9671232876713" direction="forwards" units="years"/>
			<attr name="host">
				others
			</attr>
		</taxon>
		<taxon id="1025606|avian_waterfowl|SoutheastAsia|20140604|H6N6">
			<date value="2014.4219178082192" direction="forwards" units="years"/>
			<attr name="host">
				avian_waterfowl
			</attr>
		</taxon>
		<taxon id="1007015|avian_domesticbirds|EastAsia|20090315|H7N6">
			<date value="2009.2" direction="forwards" units="years"/>
			<attr name="host">
				avian_domesticbirds
			</attr>
		</taxon>
		<taxon id="28006|avian_waterfowl|EastAsia|20080317|H6N6">
			<date value="2008.207650273224" direction="forwards" units="years"/>
			<attr name="host">
				avian_waterfowl
			</attr>
		</taxon>
		<taxon id="1026043|avian_waterfowl|SoutheastAsia|20140708|H4N6">
			<date value="2014.5150684931507" direction="forwards" units="years"/>
			<attr name="host">
				avian_waterfowl
			</attr>
		</taxon>
		<taxon id="16784|avian_waterfowl|CentralEurope|19840615|H5N6">
			<date value="1984.4535519125684" direction="forwards" units="years"/>
			<attr name="host">
				avian_waterfowl
			</attr>
		</taxon>
		<taxon id="28252|avian_shorebirds|NorthAmerica|19900526|H3N6">
			<date value="1990.3972602739725" direction="forwards" units="years"/>
			<attr name="host">
				avian_shorebirds
			</attr>
		</taxon>
		<taxon id="1015606|avian_shorebirds|NorthAmerica|20090819|H13N6">
			<date value="2009.6301369863013" direction="forwards" units="years"/>
			<attr name="host">
				avian_shorebirds
			</attr>
		</taxon>
		<taxon id="1024409|avian_shorebirds|WestAsia|20120109|H13N6">
			<date value="2012.0218579234972" direction="forwards" units="years"/>
			<attr name="host">
				avian_shorebirds
			</attr>
		</taxon>
		<taxon id="24455|avian_waterfowl|NorthAmerica|19850818|H3N6">
			<date value="1985.627397260274" direction="forwards" units="years"/>
			<attr name="host">
				avian_waterfowl
			</attr>
		</taxon>
		<taxon id="1023628|avian_waterfowl|NorthAmerica|19790615|H12N6">
			<date value="1979.4520547945206" direction="forwards" units="years"/>
			<attr name="host">
				avian_waterfowl
			</attr>
		</taxon>
		<taxon id="1023727|avian_waterfowl|NorthAmerica|19750615|H4N6">
			<date value="1975.4520547945206" direction="forwards" units="years"/>
			<attr name="host">
				avian_waterfowl
			</attr>
		</taxon>
		<taxon id="1023819|avian_waterfowl|NorthAmerica|19750615|H4N6">
			<date value="1975.4520547945206" direction="forwards" units="years"/>
			<attr name="host">
				avian_waterfowl
			</attr>
		</taxon>
		<taxon id="1023675|avian_waterfowl|NorthAmerica|19830615|H4N6">
			<date value="1983.4520547945206" direction="forwards" units="years"/>
			<attr name="host">
				avian_waterfowl
			</attr>
		</taxon>
		<taxon id="1026068|avian_waterfowl|NorthAmerica|20130821|H4N6">
			<date value="2013.6356164383562" direction="forwards" units="years"/>
			<attr name="host">
				avian_waterfowl
			</attr>
		</taxon>
		<taxon id="1015375|avian_waterfowl|NorthAmerica|20070820|H4N6">
			<date value="2007.6328767123289" direction="forwards" units="years"/>
			<attr name="host">
				avian_waterfowl
			</attr>
		</taxon>
		<taxon id="1017953|avian_shorebirds|NorthAmerica|20000601|H16N3">
			<date value="2000.4153005464482" direction="forwards" units="years"/>
			<attr name="host">
				avian_shorebirds
			</attr>
		</taxon>
		<taxon id="1016357|avian_shorebirds|NorthAmerica|19880516|H16N3">
			<date value="1988.3715846994535" direction="forwards" units="years"/>
			<attr name="host">
				avian_shorebirds
			</attr>
		</taxon>
		<taxon id="1015787|avian_shorebirds|NorthAmerica|20100908|H16N3">
			<date value="2010.6849315068494" direction="forwards" units="years"/>
			<attr name="host">
				avian_shorebirds
			</attr>
		</taxon>
		<taxon id="1022256|avian_shorebirds|NorthAmerica|20130709|H16N3">
			<date value="2013.517808219178" direction="forwards" units="years"/>
			<attr name="host">
				avian_shorebirds
			</attr>
		</taxon>
		<taxon id="1024411|avian_shorebirds|WestAsia|20120109|H16N3">
			<date value="2012.0218579234972" direction="forwards" units="years"/>
			<attr name="host">
				avian_shorebirds
			</attr>
		</taxon>
		<taxon id="1019439|avian_shorebirds|NorthernEurope|20111016|H16N3">
			<date value="2011.7890410958903" direction="forwards" units="years"/>
			<attr name="host">
				avian_shorebirds
			</attr>
		</taxon>
		<taxon id="1024840|avian_waterfowl|EastAsia|20131018|H16N3">
			<date value="2013.7945205479452" direction="forwards" units="years"/>
			<attr name="host">
				avian_waterfowl
			</attr>
		</taxon>
		<taxon id="1015563|avian_domesticbirds|WesternEurope|19630615|H7N3">
			<date value="1963.4520547945206" direction="forwards" units="years"/>
			<attr name="host">
				avian_domesticbirds
			</attr>
		</taxon>
		<taxon id="24511|avian_shorebirds|SouthAfrica|19610615|H5N3">
			<date value="1961.4520547945206" direction="forwards" units="years"/>
			<attr name="host">
				avian_shorebirds
			</attr>
		</taxon>
		<taxon id="22385|avian_waterfowl|EastAsia|19780615|H5N3">
			<date value="1978.4520547945206" direction="forwards" units="years"/>
			<attr name="host">
				avian_waterfowl
			</attr>
		</taxon>
		<taxon id="1013494|avian_waterfowl|CentralEurope|19810615|H2N3">
			<date value="1981.4520547945206" direction="forwards" units="years"/>
			<attr name="host">
				avian_waterfowl
			</attr>
		</taxon>
		<taxon id="1013484|avian_waterfowl|CentralEurope|19800615|H2N3">
			<date value="1980.4535519125684" direction="forwards" units="years"/>
			<attr name="host">
				avian_waterfowl
			</attr>
		</taxon>
		<taxon id="22387|avian_waterfowl|EastAsia|19770615|H5N3">
			<date value="1977.4520547945206" direction="forwards" units="years"/>
			<attr name="host">
				avian_waterfowl
			</attr>
		</taxon>
		<taxon id="1024868|avian_waterfowl|EastAsia|20130315|H7N3">
			<date value="2013.2" direction="forwards" units="years"/>
			<attr name="host">
				avian_waterfowl
			</attr>
		</taxon>
		<taxon id="1024428|avian_waterfowl|WestAsia|20120129|H2N3">
			<date value="2012.0765027322404" direction="forwards" units="years"/>
			<attr name="host">
				avian_waterfowl
			</attr>
		</taxon>
		<taxon id="22045|avian_waterfowl|NorthAmerica|19770808|H2N3">
			<date value="1977.6" direction="forwards" units="years"/>
			<attr name="host">
				avian_waterfowl
			</attr>
		</taxon>
		<taxon id="1013508|avian_waterfowl|NorthAmerica|19780615|H2N3">
			<date value="1978.4520547945206" direction="forwards" units="years"/>
			<attr name="host">
				avian_waterfowl
			</attr>
		</taxon>
		<taxon id="1023823|avian_waterfowl|NorthAmerica|19760615|H2N3">
			<date value="1976.4535519125684" direction="forwards" units="years"/>
			<attr name="host">
				avian_waterfowl
			</attr>
		</taxon>
		<taxon id="1023635|avian_waterfowl|NorthAmerica|19760615|H4N3">
			<date value="1976.4535519125684" direction="forwards" units="years"/>
			<attr name="host">
				avian_waterfowl
			</attr>
		</taxon>
		<taxon id="1013513|avian_waterfowl|NorthAmerica|19800820|H2N3">
			<date value="1980.6338797814208" direction="forwards" units="years"/>
			<attr name="host">
				avian_waterfowl
			</attr>
		</taxon>
		<taxon id="1024634|avian_waterfowl|NorthAmerica|19760811|H7N3">
			<date value="1976.6092896174864" direction="forwards" units="years"/>
			<attr name="host">
				avian_waterfowl
			</attr>
		</taxon>
		<taxon id="1024635|avian_waterfowl|NorthAmerica|19810821|H7N3">
			<date value="1981.6356164383562" direction="forwards" units="years"/>
			<attr name="host">
				avian_waterfowl
			</attr>
		</taxon>
		<taxon id="1004860|avian_domesticbirds|NorthAmerica|19820615|H7N3">
			<date value="1982.4520547945206" direction="forwards" units="years"/>
			<attr name="host">
				avian_domesticbirds
			</attr>
		</taxon>
		<taxon id="22273|avian_waterfowl|NorthAmerica|19770901|H7N3">
			<date value="1977.6657534246576" direction="forwards" units="years"/>
			<attr name="host">
				avian_waterfowl
			</attr>
		</taxon>
		<taxon id="25155|avian_waterfowl|NorthAmerica|19861024|H11N3">
			<date value="1986.8109589041096" direction="forwards" units="years"/>
			<attr name="host">
				avian_waterfowl
			</attr>
		</taxon>
		<taxon id="1017049|avian_waterfowl|NorthAmerica|19870615|H2N3">
			<date value="1987.4520547945206" direction="forwards" units="years"/>
			<attr name="host">
				avian_waterfowl
			</attr>
		</taxon>
		<taxon id="22209|avian_waterfowl|NorthAmerica|19880904|H3N3">
			<date value="1988.6748633879781" direction="forwards" units="years"/>
			<attr name="host">
				avian_waterfowl
			</attr>
		</taxon>
		<taxon id="1011826|avian_waterfowl|NorthAmerica|19890903|H7N3">
			<date value="1989.6712328767123" direction="forwards" units="years"/>
			<attr name="host">
				avian_waterfowl
			</attr>
		</taxon>
		<taxon id="1013521|avian_waterfowl|NorthAmerica|19880903|H2N3">
			<date value="1988.672131147541" direction="forwards" units="years"/>
			<attr name="host">
				avian_waterfowl
			</attr>
		</taxon>
		<taxon id="28435|avian_domesticbirds|NorthAmerica|19930615|H11N3">
			<date value="1993.4520547945206" direction="forwards" units="years"/>
			<attr name="host">
				avian_domesticbirds
			</attr>
		</taxon>
		<taxon id="22067|avian_waterfowl|NorthAmerica|19960815|H2N3">
			<date value="1996.620218579235" direction="forwards" units="years"/>
			<attr name="host">
				avian_waterfowl
			</attr>
		</taxon>
		<taxon id="1017051|avian_waterfowl|NorthAmerica|19980901|H2N3">
			<date value="1998.6657534246576" direction="forwards" units="years"/>
			<attr name="host">
				avian_waterfowl
			</attr>
		</taxon>
		<taxon id="1017974|avian_shorebirds|NorthAmerica|20020530|H11N3">
			<date value="2002.4082191780822" direction="forwards" units="years"/>
			<attr name="host">
				avian_shorebirds
			</attr>
		</taxon>
		<taxon id="1004884|others|NorthAmerica|20070615|H5N3">
			<date value="2007.4520547945206" direction="forwards" units="years"/>
			<attr name="host">
				others
			</attr>
		</taxon>
		<taxon id="1022320|avian_waterfowl|NorthAmerica|20130914|H7N3">
			<date value="2013.7013698630137" direction="forwards" units="years"/>
			<attr name="host">
				avian_waterfowl
			</attr>
		</taxon>
		<taxon id="1014723|human|NorthAmerica|20120709|H7N3">
			<date value="2012.51912568306" direction="forwards" units="years"/>
			<attr name="host">
				human
			</attr>
		</taxon>
		<taxon id="1024662|avian_shorebirds|NorthAmerica|20000601|H7N3">
			<date value="2000.4153005464482" direction="forwards" units="years"/>
			<attr name="host">
				avian_shorebirds
			</attr>
		</taxon>
		<taxon id="1002709|avian_waterfowl|NorthAmerica|20000615|H2N3">
			<date value="2000.4535519125684" direction="forwards" units="years"/>
			<attr name="host">
				avian_waterfowl
			</attr>
		</taxon>
		<taxon id="1017312|avian_waterfowl|NorthAmerica|19980901|H6N3">
			<date value="1998.6657534246576" direction="forwards" units="years"/>
			<attr name="host">
				avian_waterfowl
			</attr>
		</taxon>
		<taxon id="1013504|avian_domesticbirds|NorthAmerica|19960615|H2N3">
			<date value="1996.4535519125684" direction="forwards" units="years"/>
			<attr name="host">
				avian_domesticbirds
			</attr>
		</taxon>
		<taxon id="1015095|avian_shorebirds|NorthAmerica|19940501|H6N3">
			<date value="1994.3287671232877" direction="forwards" units="years"/>
			<attr name="host">
				avian_shorebirds
			</attr>
		</taxon>
		<taxon id="1024638|avian_waterfowl|NorthAmerica|19960802|H7N3">
			<date value="1996.5846994535518" direction="forwards" units="years"/>
			<attr name="host">
				avian_waterfowl
			</attr>
		</taxon>
		<taxon id="1015076|avian_waterfowl|NorthAmerica|19900829|H6N3">
			<date value="1990.6575342465753" direction="forwards" units="years"/>
			<attr name="host">
				avian_waterfowl
			</attr>
		</taxon>
		<taxon id="1023572|avian_waterfowl|NorthAmerica|19850615|H2N3">
			<date value="1985.4520547945206" direction="forwards" units="years"/>
			<attr name="host">
				avian_waterfowl
			</attr>
		</taxon>
		<taxon id="1023718|avian_waterfowl|NorthAmerica|19850615|H10N3">
			<date value="1985.4520547945206" direction="forwards" units="years"/>
			<attr name="host">
				avian_waterfowl
			</attr>
		</taxon>
		<taxon id="1015057|avian_shorebirds|NorthAmerica|19890523|H6N3">
			<date value="1989.3890410958904" direction="forwards" units="years"/>
			<attr name="host">
				avian_shorebirds
			</attr>
		</taxon>
		<taxon id="1024648|avian_shorebirds|NorthAmerica|19850529|H7N3">
			<date value="1985.4054794520548" direction="forwards" units="years"/>
			<attr name="host">
				avian_shorebirds
			</attr>
		</taxon>
		<taxon id="1023696|avian_waterfowl|NorthAmerica|19830615|H7N3">
			<date value="1983.4520547945206" direction="forwards" units="years"/>
			<attr name="host">
				avian_waterfowl
			</attr>
		</taxon>
		<taxon id="22331|avian_waterfowl|NorthAmerica|19830823|H11N3">
			<date value="1983.641095890411" direction="forwards" units="years"/>
			<attr name="host">
				avian_waterfowl
			</attr>
		</taxon>
		<taxon id="1013509|avian_waterfowl|NorthAmerica|19790809|H2N3">
			<date value="1979.6027397260275" direction="forwards" units="years"/>
			<attr name="host">
				avian_waterfowl
			</attr>
		</taxon>
		<taxon id="1013981|avian_waterfowl|NorthAmerica|19780810|H2N3">
			<date value="1978.6054794520549" direction="forwards" units="years"/>
			<attr name="host">
				avian_waterfowl
			</attr>
		</taxon>
		<taxon id="1018448|avian_waterfowl|EastAsia|20111111|H5N2">
			<date value="2011.8602739726027" direction="forwards" units="years"/>
			<attr name="host">
				avian_waterfowl
			</attr>
		</taxon>
		<taxon id="1017011|avian_shorebirds|SoutheastAsia|20071115|H5N2">
			<date value="2007.8712328767124" direction="forwards" units="years"/>
			<attr name="host">
				avian_shorebirds
			</attr>
		</taxon>
		<taxon id="22395|avian_waterfowl|EastAsia|19760615|H4N2">
			<date value="1976.4535519125684" direction="forwards" units="years"/>
			<attr name="host">
				avian_waterfowl
			</attr>
		</taxon>
		<taxon id="26471|avian_domesticbirds|SouthernEurope|19800615|H5N2">
			<date value="1980.4535519125684" direction="forwards" units="years"/>
			<attr name="host">
				avian_domesticbirds
			</attr>
		</taxon>
		<taxon id="17511|avian_waterfowl|EastAsia|19750615|H3N2">
			<date value="1975.4520547945206" direction="forwards" units="years"/>
			<attr name="host">
				avian_waterfowl
			</attr>
		</taxon>
		<taxon id="1000449|avian_domesticbirds|EastAsia|20020615|H7N2">
			<date value="2002.4520547945206" direction="forwards" units="years"/>
			<attr name="host">
				avian_domesticbirds
			</attr>
		</taxon>
		<taxon id="1013458|avian_waterfowl|CentralEurope|19830615|H2N2">
			<date value="1983.4520547945206" direction="forwards" units="years"/>
			<attr name="host">
				avian_waterfowl
			</attr>
		</taxon>
		<taxon id="1013471|avian_domesticbirds|CentralEurope|19840615|H2N2">
			<date value="1984.4535519125684" direction="forwards" units="years"/>
			<attr name="host">
				avian_domesticbirds
			</attr>
		</taxon>
		<taxon id="1003326|swine|EastAsia|20060615|H1N2">
			<date value="2006.4520547945206" direction="forwards" units="years"/>
			<attr name="host">
				swine
			</attr>
		</taxon>
		<taxon id="28060|swine|EastAsia|20050615|H1N2">
			<date value="2005.4520547945206" direction="forwards" units="years"/>
			<attr name="host">
				swine
			</attr>
		</taxon>
		<taxon id="28057|swine|EastAsia|20040615|H1N2">
			<date value="2004.4535519125684" direction="forwards" units="years"/>
			<attr name="host">
				swine
			</attr>
		</taxon>
		<taxon id="28059|swine|EastAsia|20040615|H1N2">
			<date value="2004.4535519125684" direction="forwards" units="years"/>
			<attr name="host">
				swine
			</attr>
		</taxon>
		<taxon id="1002078|swine|SoutheastAsia|20040615|H3N2">
			<date value="2004.4535519125684" direction="forwards" units="years"/>
			<attr name="host">
				swine
			</attr>
		</taxon>
		<taxon id="1020821|swine|CentralEurope|20120119|H1N2">
			<date value="2012.049180327869" direction="forwards" units="years"/>
			<attr name="host">
				swine
			</attr>
		</taxon>
		<taxon id="1023399|human|SouthernEurope|20140115|H3N2">
			<date value="2014.0383561643835" direction="forwards" units="years"/>
			<attr name="host">
				human
			</attr>
		</taxon>
		<taxon id="1001516|swine|CentralEurope|20051213|H1N2">
			<date value="2005.9479452054795" direction="forwards" units="years"/>
			<attr name="host">
				swine
			</attr>
		</taxon>
		<taxon id="1001943|swine|SoutheastAsia|20050615|H3N2">
			<date value="2005.4520547945206" direction="forwards" units="years"/>
			<attr name="host">
				swine
			</attr>
		</taxon>
		<taxon id="1014797|swine|WesternEurope|19970211|H1N2">
			<date value="1997.1123287671232" direction="forwards" units="years"/>
			<attr name="host">
				swine
			</attr>
		</taxon>
		<taxon id="1014782|swine|WesternEurope|19931024|H3N2">
			<date value="1993.8109589041096" direction="forwards" units="years"/>
			<attr name="host">
				swine
			</attr>
		</taxon>
		<taxon id="1014811|swine|WesternEurope|20070615|H1N2">
			<date value="2007.4520547945206" direction="forwards" units="years"/>
			<attr name="host">
				swine
			</attr>
		</taxon>
		<taxon id="1004316|swine|CentralEurope|20030415|H3N2">
			<date value="2003.2849315068493" direction="forwards" units="years"/>
			<attr name="host">
				swine
			</attr>
		</taxon>
		<taxon id="1020820|swine|CentralEurope|20120222|H1N2">
			<date value="2012.1420765027322" direction="forwards" units="years"/>
			<attr name="host">
				swine
			</attr>
		</taxon>
		<taxon id="1018834|swine|NorthernEurope|20120221|H1N2">
			<date value="2012.139344262295" direction="forwards" units="years"/>
			<attr name="host">
				swine
			</attr>
		</taxon>
		<taxon id="1013292|human|NorthernEurope|19950615|H3N2">
			<date value="1995.4520547945206" direction="forwards" units="years"/>
			<attr name="host">
				human
			</attr>
		</taxon>
		<taxon id="1013297|human|WesternEurope|19951120|H3N2">
			<date value="1995.8849315068494" direction="forwards" units="years"/>
			<attr name="host">
				human
			</attr>
		</taxon>
		<taxon id="23605|human|NorthAmerica|19951214|H3N2">
			<date value="1995.9506849315069" direction="forwards" units="years"/>
			<attr name="host">
				human
			</attr>
		</taxon>
		<taxon id="1013296|human|EastAsia|19950901|H3N2">
			<date value="1995.6657534246576" direction="forwards" units="years"/>
			<attr name="host">
				human
			</attr>
		</taxon>
		<taxon id="23289|human|NorthAmerica|19970106|H3N2">
			<date value="1997.013698630137" direction="forwards" units="years"/>
			<attr name="host">
				human
			</attr>
		</taxon>
		<taxon id="1013306|human|WesternEurope|19960130|H3N2">
			<date value="1996.0792349726776" direction="forwards" units="years"/>
			<attr name="host">
				human
			</attr>
		</taxon>
		<taxon id="23773|human|NorthAmerica|19960122|H3N2">
			<date value="1996.0573770491803" direction="forwards" units="years"/>
			<attr name="host">
				human
			</attr>
		</taxon>
		<taxon id="1013289|human|EastAsia|19940802|H3N2">
			<date value="1994.5835616438355" direction="forwards" units="years"/>
			<attr name="host">
				human
			</attr>
		</taxon>
		<taxon id="1013295|human|EastAsia|19950124|H3N2">
			<date value="1995.0630136986301" direction="forwards" units="years"/>
			<attr name="host">
				human
			</attr>
		</taxon>
		<taxon id="23769|human|NorthAmerica|19960301|H3N2">
			<date value="1996.1639344262296" direction="forwards" units="years"/>
			<attr name="host">
				human
			</attr>
		</taxon>
		<taxon id="1014028|human|SouthAfrica|19940615|H3N2">
			<date value="1994.4520547945206" direction="forwards" units="years"/>
			<attr name="host">
				human
			</attr>
		</taxon>
		<taxon id="23969|human|NorthAmerica|19950218|H3N2">
			<date value="1995.131506849315" direction="forwards" units="years"/>
			<attr name="host">
				human
			</attr>
		</taxon>
		<taxon id="1013304|human|EastAsia|19961002|H3N2">
			<date value="1996.7513661202186" direction="forwards" units="years"/>
			<attr name="host">
				human
			</attr>
		</taxon>
		<taxon id="1013275|human|SouthernEurope|19930615|H3N2">
			<date value="1993.4520547945206" direction="forwards" units="years"/>
			<attr name="host">
				human
			</attr>
		</taxon>
		<taxon id="24149|human|NorthAmerica|19940114|H3N2">
			<date value="1994.035616438356" direction="forwards" units="years"/>
			<attr name="host">
				human
			</attr>
		</taxon>
		<taxon id="22013|human|EastAsia|19920615|H3N2">
			<date value="1992.4535519125684" direction="forwards" units="years"/>
			<attr name="host">
				human
			</attr>
		</taxon>
		<taxon id="1013264|human|Oceania|19920717|H3N2">
			<date value="1992.5409836065573" direction="forwards" units="years"/>
			<attr name="host">
				human
			</attr>
		</taxon>
		<taxon id="1013278|human|WesternEurope|19930305|H3N2">
			<date value="1993.172602739726" direction="forwards" units="years"/>
			<attr name="host">
				human
			</attr>
		</taxon>
		<taxon id="1013274|human|SouthernEurope|19930615|H3N2">
			<date value="1993.4520547945206" direction="forwards" units="years"/>
			<attr name="host">
				human
			</attr>
		</taxon>
		<taxon id="1013282|human|WesternEurope|19930615|H3N2">
			<date value="1993.4520547945206" direction="forwards" units="years"/>
			<attr name="host">
				human
			</attr>
		</taxon>
		<taxon id="1013104|human|SoutheastAsia|19931221|H3N2">
			<date value="1993.9698630136986" direction="forwards" units="years"/>
			<attr name="host">
				human
			</attr>
		</taxon>
		<taxon id="1013109|human|WesternEurope|19940615|H3N2">
			<date value="1994.4520547945206" direction="forwards" units="years"/>
			<attr name="host">
				human
			</attr>
		</taxon>
		<taxon id="1013329|human|WesternEurope|19910615|H3N2">
			<date value="1991.4520547945206" direction="forwards" units="years"/>
			<attr name="host">
				human
			</attr>
		</taxon>
		<taxon id="1013253|human|WesternEurope|19920101|H3N2">
			<date value="1992.0" direction="forwards" units="years"/>
			<attr name="host">
				human
			</attr>
		</taxon>
		<taxon id="1013249|human|WesternEurope|19911201|H3N2">
			<date value="1991.9150684931508" direction="forwards" units="years"/>
			<attr name="host">
				human
			</attr>
		</taxon>
		<taxon id="1013227|human|SouthernEurope|19910615|H3N2">
			<date value="1991.4520547945206" direction="forwards" units="years"/>
			<attr name="host">
				human
			</attr>
		</taxon>
		<taxon id="1013235|human|SouthernEurope|19920114|H3N2">
			<date value="1992.035519125683" direction="forwards" units="years"/>
			<attr name="host">
				human
			</attr>
		</taxon>
		<taxon id="1013261|human|WesternEurope|19911204|H3N2">
			<date value="1991.9232876712329" direction="forwards" units="years"/>
			<attr name="host">
				human
			</attr>
		</taxon>
		<taxon id="1013241|human|WesternEurope|19920207|H3N2">
			<date value="1992.1010928961748" direction="forwards" units="years"/>
			<attr name="host">
				human
			</attr>
		</taxon>
		<taxon id="1013213|human|Oceania|19900615|H3N2">
			<date value="1990.4520547945206" direction="forwards" units="years"/>
			<attr name="host">
				human
			</attr>
		</taxon>
		<taxon id="1013212|human|Oceania|19900615|H3N2">
			<date value="1990.4520547945206" direction="forwards" units="years"/>
			<attr name="host">
				human
			</attr>
		</taxon>
		<taxon id="1013231|human|CentralEurope|19920115|H3N2">
			<date value="1992.0382513661202" direction="forwards" units="years"/>
			<attr name="host">
				human
			</attr>
		</taxon>
		<taxon id="1003736|human|SouthernEurope|19911219|H3N2">
			<date value="1991.964383561644" direction="forwards" units="years"/>
			<attr name="host">
				human
			</attr>
		</taxon>
		<taxon id="16806|human|EastAsia|19890615|H3N2">
			<date value="1989.4520547945206" direction="forwards" units="years"/>
			<attr name="host">
				human
			</attr>
		</taxon>
		<taxon id="1013239|human|WesternEurope|19911219|H3N2">
			<date value="1991.964383561644" direction="forwards" units="years"/>
			<attr name="host">
				human
			</attr>
		</taxon>
		<taxon id="23941|human|NorthAmerica|19930203|H3N2">
			<date value="1993.0904109589042" direction="forwards" units="years"/>
			<attr name="host">
				human
			</attr>
		</taxon>
		<taxon id="1013204|human|SoutheastAsia|19890615|H3N2">
			<date value="1989.4520547945206" direction="forwards" units="years"/>
			<attr name="host">
				human
			</attr>
		</taxon>
		<taxon id="1013206|human|Oceania|19890615|H3N2">
			<date value="1989.4520547945206" direction="forwards" units="years"/>
			<attr name="host">
				human
			</attr>
		</taxon>
		<taxon id="1013197|human|WesternEurope|19890615|H3N2">
			<date value="1989.4520547945206" direction="forwards" units="years"/>
			<attr name="host">
				human
			</attr>
		</taxon>
		<taxon id="1013214|human|Oceania|19910615|H3N2">
			<date value="1991.4520547945206" direction="forwards" units="years"/>
			<attr name="host">
				human
			</attr>
		</taxon>
		<taxon id="21961|human|EastAsia|19850615|H3N2">
			<date value="1985.4520547945206" direction="forwards" units="years"/>
			<attr name="host">
				human
			</attr>
		</taxon>
		<taxon id="22533|human|EastAsia|19840615|H3N2">
			<date value="1984.4535519125684" direction="forwards" units="years"/>
			<attr name="host">
				human
			</attr>
		</taxon>
		<taxon id="1013186|human|WesternEurope|19850101|H3N2">
			<date value="1985.0" direction="forwards" units="years"/>
			<attr name="host">
				human
			</attr>
		</taxon>
		<taxon id="24689|human|NorthAmerica|19860615|H3N2">
			<date value="1986.4520547945206" direction="forwards" units="years"/>
			<attr name="host">
				human
			</attr>
		</taxon>
		<taxon id="22019|human|EastAsia|19830615|H3N2">
			<date value="1983.4520547945206" direction="forwards" units="years"/>
			<attr name="host">
				human
			</attr>
		</taxon>
		<taxon id="1013182|human|WesternEurope|19821201|H3N2">
			<date value="1982.9150684931508" direction="forwards" units="years"/>
			<attr name="host">
				human
			</attr>
		</taxon>
		<taxon id="1013179|human|WesternEurope|19801201|H3N2">
			<date value="1980.9153005464482" direction="forwards" units="years"/>
			<attr name="host">
				human
			</attr>
		</taxon>
		<taxon id="1013180|human|WesternEurope|19810615|H3N2">
			<date value="1981.4520547945206" direction="forwards" units="years"/>
			<attr name="host">
				human
			</attr>
		</taxon>
		<taxon id="22669|human|NorthAmerica|19800615|H3N2">
			<date value="1980.4535519125684" direction="forwards" units="years"/>
			<attr name="host">
				human
			</attr>
		</taxon>
		<taxon id="1013184|human|NorthernEurope|19830615|H3N2">
			<date value="1983.4520547945206" direction="forwards" units="years"/>
			<attr name="host">
				human
			</attr>
		</taxon>
		<taxon id="1014016|human|SoutheastAsia|19820615|H3N2">
			<date value="1982.4520547945206" direction="forwards" units="years"/>
			<attr name="host">
				human
			</attr>
		</taxon>
		<taxon id="1001055|human|SoutheastAsia|19790615|H3N2">
			<date value="1979.4520547945206" direction="forwards" units="years"/>
			<attr name="host">
				human
			</attr>
		</taxon>
		<taxon id="26117|human|NorthAmerica|19780615|H3N2">
			<date value="1978.4520547945206" direction="forwards" units="years"/>
			<attr name="host">
				human
			</attr>
		</taxon>
		<taxon id="22631|human|NorthAmerica|19770615|H3N2">
			<date value="1977.4520547945206" direction="forwards" units="years"/>
			<attr name="host">
				human
			</attr>
		</taxon>
		<taxon id="22621|human|NorthAmerica|19780615|H3N2">
			<date value="1978.4520547945206" direction="forwards" units="years"/>
			<attr name="host">
				human
			</attr>
		</taxon>
		<taxon id="1020931|human|WesternEurope|19760615|H3N2">
			<date value="1976.4535519125684" direction="forwards" units="years"/>
			<attr name="host">
				human
			</attr>
		</taxon>
		<taxon id="1014165|swine|EastAsia|20080715|H3N2">
			<date value="2008.535519125683" direction="forwards" units="years"/>
			<attr name="host">
				swine
			</attr>
		</taxon>
		<taxon id="1026396|human|EastAsia|19570615|H2N2">
			<date value="1957.4520547945206" direction="forwards" units="years"/>
			<attr name="host">
				human
			</attr>
		</taxon>
		<taxon id="26389|human|NorthAmerica|19770615|H3N2">
			<date value="1977.4520547945206" direction="forwards" units="years"/>
			<attr name="host">
				human
			</attr>
		</taxon>
		<taxon id="22659|human|EastAsia|19830615|H3N2">
			<date value="1983.4520547945206" direction="forwards" units="years"/>
			<attr name="host">
				human
			</attr>
		</taxon>
		<taxon id="1013194|human|WesternEurope|19880301|H3N2">
			<date value="1988.1639344262296" direction="forwards" units="years"/>
			<attr name="host">
				human
			</attr>
		</taxon>
		<taxon id="1013205|human|Oceania|19890615|H3N2">
			<date value="1989.4520547945206" direction="forwards" units="years"/>
			<attr name="host">
				human
			</attr>
		</taxon>
		<taxon id="1013195|human|NorthernEurope|19880615|H3N2">
			<date value="1988.4535519125684" direction="forwards" units="years"/>
			<attr name="host">
				human
			</attr>
		</taxon>
		<taxon id="1013216|human|CentralEurope|19910615|H3N2">
			<date value="1991.4520547945206" direction="forwards" units="years"/>
			<attr name="host">
				human
			</attr>
		</taxon>
		<taxon id="1013120|human|EastAsia|19950615|H3N2">
			<date value="1995.4520547945206" direction="forwards" units="years"/>
			<attr name="host">
				human
			</attr>
		</taxon>
		<taxon id="1025931|swine|SoutheastAsia|20140120|H3N2">
			<date value="2014.0520547945205" direction="forwards" units="years"/>
			<attr name="host">
				swine
			</attr>
		</taxon>
		<taxon id="1019147|swine|SoutheastAsia|20091117|H3N2">
			<date value="2009.876712328767" direction="forwards" units="years"/>
			<attr name="host">
				swine
			</attr>
		</taxon>
		<taxon id="1012649|swine|SoutheastAsia|20090715|H3N2">
			<date value="2009.5342465753424" direction="forwards" units="years"/>
			<attr name="host">
				swine
			</attr>
		</taxon>
		<taxon id="1025932|swine|SoutheastAsia|20131130|H3N2">
			<date value="2013.9123287671232" direction="forwards" units="years"/>
			<attr name="host">
				swine
			</attr>
		</taxon>
		<taxon id="1013300|human|EastAsia|19960224|H3N2">
			<date value="1996.1475409836066" direction="forwards" units="years"/>
			<attr name="host">
				human
			</attr>
		</taxon>
		<taxon id="1026281|swine|EasternSouthAmerica|20130605|H1N2">
			<date value="2013.4246575342465" direction="forwards" units="years"/>
			<attr name="host">
				swine
			</attr>
		</taxon>
		<taxon id="1021449|others|EasternSouthAmerica|20110725|H1N2">
			<date value="2011.5616438356165" direction="forwards" units="years"/>
			<attr name="host">
				others
			</attr>
		</taxon>
		<taxon id="1026261|swine|EasternSouthAmerica|20110225|H1N2">
			<date value="2011.150684931507" direction="forwards" units="years"/>
			<attr name="host">
				swine
			</attr>
		</taxon>
		<taxon id="1013628|human|SoutheastAsia|19960703|H3N2">
			<date value="1996.5027322404371" direction="forwards" units="years"/>
			<attr name="host">
				human
			</attr>
		</taxon>
		<taxon id="24119|human|NorthAmerica|19961112|H3N2">
			<date value="1996.863387978142" direction="forwards" units="years"/>
			<attr name="host">
				human
			</attr>
		</taxon>
		<taxon id="1014030|human|SouthAfrica|19960615|H3N2">
			<date value="1996.4535519125684" direction="forwards" units="years"/>
			<attr name="host">
				human
			</attr>
		</taxon>
		<taxon id="1002399|human|SouthernEurope|19970106|H3N2">
			<date value="1997.013698630137" direction="forwards" units="years"/>
			<attr name="host">
				human
			</attr>
		</taxon>
		<taxon id="1013303|human|EastAsia|19960719|H3N2">
			<date value="1996.5464480874316" direction="forwards" units="years"/>
			<attr name="host">
				human
			</attr>
		</taxon>
		<taxon id="28299|swine|NorthAmerica|20091206|H3N2">
			<date value="2009.9287671232876" direction="forwards" units="years"/>
			<attr name="host">
				swine
			</attr>
		</taxon>
		<taxon id="1020647|swine|NorthAmerica|20080730|H1N2">
			<date value="2008.5765027322404" direction="forwards" units="years"/>
			<attr name="host">
				swine
			</attr>
		</taxon>
		<taxon id="1020773|swine|NorthAmerica|20090721|H1N2">
			<date value="2009.5506849315068" direction="forwards" units="years"/>
			<attr name="host">
				swine
			</attr>
		</taxon>
		<taxon id="1021477|swine|NorthAmerica|20120914|H3N2">
			<date value="2012.7021857923498" direction="forwards" units="years"/>
			<attr name="host">
				swine
			</attr>
		</taxon>
		<taxon id="1021616|swine|NorthAmerica|20130313|H1N2">
			<date value="2013.194520547945" direction="forwards" units="years"/>
			<attr name="host">
				swine
			</attr>
		</taxon>
		<taxon id="1025162|swine|EastAsia|20111020|H1N2">
			<date value="2011.8" direction="forwards" units="years"/>
			<attr name="host">
				swine
			</attr>
		</taxon>
		<taxon id="1025272|swine|EastAsia|20120913|H1N2">
			<date value="2012.6994535519125" direction="forwards" units="years"/>
			<attr name="host">
				swine
			</attr>
		</taxon>
		<taxon id="1025206|swine|EastAsia|20120216|H1N2">
			<date value="2012.1256830601094" direction="forwards" units="years"/>
			<attr name="host">
				swine
			</attr>
		</taxon>
		<taxon id="1024993|swine|EastAsia|20110922|H1N2">
			<date value="2011.7232876712328" direction="forwards" units="years"/>
			<attr name="host">
				swine
			</attr>
		</taxon>
		<taxon id="1025208|swine|EastAsia|20120315|H1N2">
			<date value="2012.2021857923498" direction="forwards" units="years"/>
			<attr name="host">
				swine
			</attr>
		</taxon>
		<taxon id="1025000|swine|EastAsia|20111027|H1N2">
			<date value="2011.8191780821917" direction="forwards" units="years"/>
			<attr name="host">
				swine
			</attr>
		</taxon>
		<taxon id="1010033|swine|NorthAmerica|20100221|H1N2">
			<date value="2010.1397260273973" direction="forwards" units="years"/>
			<attr name="host">
				swine
			</attr>
		</taxon>
		<taxon id="1014753|swine|EastAsia|20090115|H1N2">
			<date value="2009.0383561643835" direction="forwards" units="years"/>
			<attr name="host">
				swine
			</attr>
		</taxon>
		<taxon id="1018300|swine|EastAsia|20130423|H1N2">
			<date value="2013.3068493150686" direction="forwards" units="years"/>
			<attr name="host">
				swine
			</attr>
		</taxon>
		<taxon id="1018297|swine|EastAsia|20111205|H1N2">
			<date value="2011.9260273972602" direction="forwards" units="years"/>
			<attr name="host">
				swine
			</attr>
		</taxon>
		<taxon id="1018289|swine|EastAsia|20120306|H1N2">
			<date value="2012.1775956284152" direction="forwards" units="years"/>
			<attr name="host">
				swine
			</attr>
		</taxon>
		<taxon id="1013132|human|Oceania|19970615|H3N2">
			<date value="1997.4520547945206" direction="forwards" units="years"/>
			<attr name="host">
				human
			</attr>
		</taxon>
		<taxon id="1013308|human|WesternEurope|19971223|H3N2">
			<date value="1997.9753424657533" direction="forwards" units="years"/>
			<attr name="host">
				human
			</attr>
		</taxon>
		<taxon id="1013637|human|SoutheastAsia|19970602|H3N2">
			<date value="1997.4164383561645" direction="forwards" units="years"/>
			<attr name="host">
				human
			</attr>
		</taxon>
		<taxon id="21753|human|NorthAmerica|19990209|H3N2">
			<date value="1999.1068493150685" direction="forwards" units="years"/>
			<attr name="host">
				human
			</attr>
		</taxon>
		<taxon id="1013309|human|WesternEurope|19981216|H3N2">
			<date value="1998.9561643835616" direction="forwards" units="years"/>
			<attr name="host">
				human
			</attr>
		</taxon>
		<taxon id="22569|human|NorthAmerica|19971226|H3N2">
			<date value="1997.9835616438356" direction="forwards" units="years"/>
			<attr name="host">
				human
			</attr>
		</taxon>
		<taxon id="1013331|human|WesternEurope|19980114|H3N2">
			<date value="1998.035616438356" direction="forwards" units="years"/>
			<attr name="host">
				human
			</attr>
		</taxon>
		<taxon id="1013332|human|WesternEurope|19991001|H3N2">
			<date value="1999.7479452054795" direction="forwards" units="years"/>
			<attr name="host">
				human
			</attr>
		</taxon>
		<taxon id="1020733|swine|NorthAmerica|20031003|H3N2">
			<date value="2003.7534246575342" direction="forwards" units="years"/>
			<attr name="host">
				swine
			</attr>
		</taxon>
		<taxon id="1013633|human|SoutheastAsia|19990218|H3N2">
			<date value="1999.131506849315" direction="forwards" units="years"/>
			<attr name="host">
				human
			</attr>
		</taxon>
		<taxon id="21945|human|NorthAmerica|19991217|H3N2">
			<date value="1999.958904109589" direction="forwards" units="years"/>
			<attr name="host">
				human
			</attr>
		</taxon>
		<taxon id="1013312|human|WesternEurope|20010321|H3N2">
			<date value="2001.2164383561644" direction="forwards" units="years"/>
			<attr name="host">
				human
			</attr>
		</taxon>
		<taxon id="1013635|human|SoutheastAsia|19990716|H3N2">
			<date value="1999.5369863013698" direction="forwards" units="years"/>
			<attr name="host">
				human
			</attr>
		</taxon>
		<taxon id="25905|human|Oceania|20000919|H3N2">
			<date value="2000.7158469945355" direction="forwards" units="years"/>
			<attr name="host">
				human
			</attr>
		</taxon>
		<taxon id="1012422|human|SoutheastAsia|20010615|H3N2">
			<date value="2001.4520547945206" direction="forwards" units="years"/>
			<attr name="host">
				human
			</attr>
		</taxon>
		<taxon id="1000347|human|EastAsia|20020615|H3N2">
			<date value="2002.4520547945206" direction="forwards" units="years"/>
			<attr name="host">
				human
			</attr>
		</taxon>
		<taxon id="1002763|human|EastAsia|20040102|H3N2">
			<date value="2004.0027322404371" direction="forwards" units="years"/>
			<attr name="host">
				human
			</attr>
		</taxon>
		<taxon id="1000665|human|EastAsia|20040615|H3N2">
			<date value="2004.4535519125684" direction="forwards" units="years"/>
			<attr name="host">
				human
			</attr>
		</taxon>
		<taxon id="1000664|human|EastAsia|20040615|H3N2">
			<date value="2004.4535519125684" direction="forwards" units="years"/>
			<attr name="host">
				human
			</attr>
		</taxon>
		<taxon id="1010430|human|SoutheastAsia|20040915|H3N2">
			<date value="2004.704918032787" direction="forwards" units="years"/>
			<attr name="host">
				human
			</attr>
		</taxon>
		<taxon id="1013319|human|WesternEurope|20060225|H3N2">
			<date value="2006.150684931507" direction="forwards" units="years"/>
			<attr name="host">
				human
			</attr>
		</taxon>
		<taxon id="1022415|human|NorthAmerica|20070305|H3N2">
			<date value="2007.172602739726" direction="forwards" units="years"/>
			<attr name="host">
				human
			</attr>
		</taxon>
		<taxon id="1005690|human|SoutheastAsia|20060615|H3N2">
			<date value="2006.4520547945206" direction="forwards" units="years"/>
			<attr name="host">
				human
			</attr>
		</taxon>
		<taxon id="21669|human|NorthAmerica|20041209|H3N2">
			<date value="2004.9371584699454" direction="forwards" units="years"/>
			<attr name="host">
				human
			</attr>
		</taxon>
		<taxon id="1022411|human|NorthAmerica|20070211|H3N2">
			<date value="2007.1123287671232" direction="forwards" units="years"/>
			<attr name="host">
				human
			</attr>
		</taxon>
		<taxon id="1012474|human|SoutheastAsia|20070310|H3N2">
			<date value="2007.186301369863" direction="forwards" units="years"/>
			<attr name="host">
				human
			</attr>
		</taxon>
		<taxon id="1010539|swine|SoutheastAsia|20100215|H3N2">
			<date value="2010.123287671233" direction="forwards" units="years"/>
			<attr name="host">
				swine
			</attr>
		</taxon>
		<taxon id="1025408|swine|EastAsia|20130615|H3N2">
			<date value="2013.4520547945206" direction="forwards" units="years"/>
			<attr name="host">
				swine
			</attr>
		</taxon>
		<taxon id="1014055|human|Oceania|20060615|H3N2">
			<date value="2006.4520547945206" direction="forwards" units="years"/>
			<attr name="host">
				human
			</attr>
		</taxon>
		<taxon id="1024479|human|NorthAmerica|20130101|H3N2">
			<date value="2013.0" direction="forwards" units="years"/>
			<attr name="host">
				human
			</attr>
		</taxon>
		<taxon id="1005653|human|EastAsia|20090410|H3N2">
			<date value="2009.2712328767122" direction="forwards" units="years"/>
			<attr name="host">
				human
			</attr>
		</taxon>
		<taxon id="1001418|human|NorthAmerica|20070305|H3N2">
			<date value="2007.172602739726" direction="forwards" units="years"/>
			<attr name="host">
				human
			</attr>
		</taxon>
		<taxon id="1010425|human|Oceania|20050619|H3N2">
			<date value="2005.4630136986302" direction="forwards" units="years"/>
			<attr name="host">
				human
			</attr>
		</taxon>
		<taxon id="1012452|human|SoutheastAsia|20051003|H3N2">
			<date value="2005.7534246575342" direction="forwards" units="years"/>
			<attr name="host">
				human
			</attr>
		</taxon>
		<taxon id="1015577|human|SouthAsia|20090824|H1N2">
			<date value="2009.6438356164383" direction="forwards" units="years"/>
			<attr name="host">
				human
			</attr>
		</taxon>
		<taxon id="1019318|swine|EastAsia|20100215|H3N2">
			<date value="2010.123287671233" direction="forwards" units="years"/>
			<attr name="host">
				swine
			</attr>
		</taxon>
		<taxon id="21337|human|NorthAmerica|20030219|H3N2">
			<date value="2003.1342465753426" direction="forwards" units="years"/>
			<attr name="host">
				human
			</attr>
		</taxon>
		<taxon id="1013142|human|WesternEurope|20030305|H3N2">
			<date value="2003.172602739726" direction="forwards" units="years"/>
			<attr name="host">
				human
			</attr>
		</taxon>
		<taxon id="25057|human|Oceania|20010824|H3N2">
			<date value="2001.6438356164383" direction="forwards" units="years"/>
			<attr name="host">
				human
			</attr>
		</taxon>
		<taxon id="21867|human|NorthAmerica|20020108|H3N2">
			<date value="2002.0191780821917" direction="forwards" units="years"/>
			<attr name="host">
				human
			</attr>
		</taxon>
		<taxon id="26887|human|Oceania|20011002|H3N2">
			<date value="2001.7506849315068" direction="forwards" units="years"/>
			<attr name="host">
				human
			</attr>
		</taxon>
		<taxon id="1012678|human|WesternEurope|20031120|H3N2">
			<date value="2003.8849315068494" direction="forwards" units="years"/>
			<attr name="host">
				human
			</attr>
		</taxon>
		<taxon id="1011671|human|EastAsia|20040304|H3N2">
			<date value="2004.172131147541" direction="forwards" units="years"/>
			<attr name="host">
				human
			</attr>
		</taxon>
		<taxon id="1000477|swine|NorthAmerica|20040615|H1N2">
			<date value="2004.4535519125684" direction="forwards" units="years"/>
			<attr name="host">
				swine
			</attr>
		</taxon>
		<taxon id="1020638|swine|NorthAmerica|20070405|H3N2">
			<date value="2007.2575342465752" direction="forwards" units="years"/>
			<attr name="host">
				swine
			</attr>
		</taxon>
		<taxon id="1020727|swine|NorthAmerica|20111201|H3N2">
			<date value="2011.9150684931508" direction="forwards" units="years"/>
			<attr name="host">
				swine
			</attr>
		</taxon>
		<taxon id="1012758|swine|NorthAmerica|20110616|H3N2">
			<date value="2011.454794520548" direction="forwards" units="years"/>
			<attr name="host">
				swine
			</attr>
		</taxon>
		<taxon id="1021481|swine|NorthAmerica|20121204|H3N2">
			<date value="2012.9234972677596" direction="forwards" units="years"/>
			<attr name="host">
				swine
			</attr>
		</taxon>
		<taxon id="1026276|swine|NorthAmerica|20140702|H3N2">
			<date value="2014.4986301369863" direction="forwards" units="years"/>
			<attr name="host">
				swine
			</attr>
		</taxon>
		<taxon id="1025302|human|NorthAmerica|20120615|H3N2">
			<date value="2012.4535519125684" direction="forwards" units="years"/>
			<attr name="host">
				human
			</attr>
		</taxon>
		<taxon id="1020711|swine|NorthAmerica|20111108|H3N2">
			<date value="2011.8520547945207" direction="forwards" units="years"/>
			<attr name="host">
				swine
			</attr>
		</taxon>
		<taxon id="1021665|swine|NorthAmerica|20130719|H3N2">
			<date value="2013.545205479452" direction="forwards" units="years"/>
			<attr name="host">
				swine
			</attr>
		</taxon>
		<taxon id="1001227|human|NorthAmerica|20050615|H3N2">
			<date value="2005.4520547945206" direction="forwards" units="years"/>
			<attr name="host">
				human
			</attr>
		</taxon>
		<taxon id="1018755|swine|EastAsia|20120423|H3N2">
			<date value="2012.308743169399" direction="forwards" units="years"/>
			<attr name="host">
				swine
			</attr>
		</taxon>
		<taxon id="1026389|swine|NorthAmerica|20121009|H3N2">
			<date value="2012.7704918032787" direction="forwards" units="years"/>
			<attr name="host">
				swine
			</attr>
		</taxon>
		<taxon id="1026363|swine|NorthAmerica|20121231|H3N2">
			<date value="2012.9972677595629" direction="forwards" units="years"/>
			<attr name="host">
				swine
			</attr>
		</taxon>
		<taxon id="20866|swine|NorthAmerica|20070615|H3N2">
			<date value="2007.4520547945206" direction="forwards" units="years"/>
			<attr name="host">
				swine
			</attr>
		</taxon>
		<taxon id="29015|swine|NorthAmerica|20090120|H1N2">
			<date value="2009.0520547945205" direction="forwards" units="years"/>
			<attr name="host">
				swine
			</attr>
		</taxon>
		<taxon id="1020690|swine|NorthAmerica|20110124|H3N2">
			<date value="2011.0630136986301" direction="forwards" units="years"/>
			<attr name="host">
				swine
			</attr>
		</taxon>
		<taxon id="1020556|swine|NorthAmerica|20101217|H3N2">
			<date value="2010.958904109589" direction="forwards" units="years"/>
			<attr name="host">
				swine
			</attr>
		</taxon>
		<taxon id="1025294|human|NorthAmerica|20100615|H3N2">
			<date value="2010.4520547945206" direction="forwards" units="years"/>
			<attr name="host">
				human
			</attr>
		</taxon>
		<taxon id="28819|swine|NorthAmerica|20120921|H1N2">
			<date value="2012.72131147541" direction="forwards" units="years"/>
			<attr name="host">
				swine
			</attr>
		</taxon>
		<taxon id="1024910|swine|NorthAmerica|20140512|H1N2">
			<date value="2014.358904109589" direction="forwards" units="years"/>
			<attr name="host">
				swine
			</attr>
		</taxon>
		<taxon id="1020627|swine|NorthAmerica|20070308|H1N2">
			<date value="2007.1808219178083" direction="forwards" units="years"/>
			<attr name="host">
				swine
			</attr>
		</taxon>
		<taxon id="1016505|swine|NorthAmerica|20100920|H3N2">
			<date value="2010.717808219178" direction="forwards" units="years"/>
			<attr name="host">
				swine
			</attr>
		</taxon>
		<taxon id="1020710|swine|NorthAmerica|20090924|H3N2">
			<date value="2009.7287671232878" direction="forwards" units="years"/>
			<attr name="host">
				swine
			</attr>
		</taxon>
		<taxon id="21549|human|NorthAmerica|20011229|H3N2">
			<date value="2001.9917808219177" direction="forwards" units="years"/>
			<attr name="host">
				human
			</attr>
		</taxon>
		<taxon id="1025188|swine|EastAsia|20120105|H1N2">
			<date value="2012.0109289617487" direction="forwards" units="years"/>
			<attr name="host">
				swine
			</attr>
		</taxon>
		<taxon id="1013301|human|EastAsia|19960304|H3N2">
			<date value="1996.172131147541" direction="forwards" units="years"/>
			<attr name="host">
				human
			</attr>
		</taxon>
		<taxon id="1015551|avian_domesticbirds|NorthAmerica|19660615|H9N2">
			<date value="1966.4520547945206" direction="forwards" units="years"/>
			<attr name="host">
				avian_domesticbirds
			</attr>
		</taxon>
		<taxon id="1023905|avian_waterfowl|NorthAmerica|19740615|H6N2">
			<date value="1974.4520547945206" direction="forwards" units="years"/>
			<attr name="host">
				avian_waterfowl
			</attr>
		</taxon>
		<taxon id="1023932|avian_waterfowl|NorthAmerica|19740615|H6N2">
			<date value="1974.4520547945206" direction="forwards" units="years"/>
			<attr name="host">
				avian_waterfowl
			</attr>
		</taxon>
		<taxon id="1023774|avian_waterfowl|NorthAmerica|19760615|H4N2">
			<date value="1976.4535519125684" direction="forwards" units="years"/>
			<attr name="host">
				avian_waterfowl
			</attr>
		</taxon>
		<taxon id="1015548|avian_domesticbirds|NorthAmerica|19650615|H6N2">
			<date value="1965.4520547945206" direction="forwards" units="years"/>
			<attr name="host">
				avian_domesticbirds
			</attr>
		</taxon>
		<taxon id="22425|avian_waterfowl|Oceania|19840209|H1N2">
			<date value="1984.1065573770493" direction="forwards" units="years"/>
			<attr name="host">
				avian_waterfowl
			</attr>
		</taxon>
		<taxon id="1005232|avian_waterfowl|NorthAmerica|20060306|H4N2">
			<date value="2006.1753424657534" direction="forwards" units="years"/>
			<attr name="host">
				avian_waterfowl
			</attr>
		</taxon>
		<taxon id="1023623|avian_shorebirds|NorthAmerica|19760615|H1N2">
			<date value="1976.4535519125684" direction="forwards" units="years"/>
			<attr name="host">
				avian_shorebirds
			</attr>
		</taxon>
		<taxon id="22241|avian_waterfowl|NorthAmerica|19840806|H4N2">
			<date value="1984.5956284153006" direction="forwards" units="years"/>
			<attr name="host">
				avian_waterfowl
			</attr>
		</taxon>
		<taxon id="1003321|avian_domesticbirds|NorthAmerica|19820615|H5N2">
			<date value="1982.4520547945206" direction="forwards" units="years"/>
			<attr name="host">
				avian_domesticbirds
			</attr>
		</taxon>
		<taxon id="1024762|avian_waterfowl|NorthAmerica|20130209|H6N2">
			<date value="2013.1068493150685" direction="forwards" units="years"/>
			<attr name="host">
				avian_waterfowl
			</attr>
		</taxon>
		<taxon id="1015191|avian_shorebirds|NorthAmerica|20090604|H6N2">
			<date value="2009.4219178082192" direction="forwards" units="years"/>
			<attr name="host">
				avian_shorebirds
			</attr>
		</taxon>
		<taxon id="1001707|avian_domesticbirds|NorthAmerica|20040615|H6N2">
			<date value="2004.4535519125684" direction="forwards" units="years"/>
			<attr name="host">
				avian_domesticbirds
			</attr>
		</taxon>
		<taxon id="1001853|avian_domesticbirds|NorthAmerica|20040615|H6N2">
			<date value="2004.4535519125684" direction="forwards" units="years"/>
			<attr name="host">
				avian_domesticbirds
			</attr>
		</taxon>
		<taxon id="26311|avian_waterfowl|NorthAmerica|20020819|H6N2">
			<date value="2002.6301369863013" direction="forwards" units="years"/>
			<attr name="host">
				avian_waterfowl
			</attr>
		</taxon>
		<taxon id="1004853|avian_domesticbirds|MiddleAmerica|20020615|H5N2">
			<date value="2002.4520547945206" direction="forwards" units="years"/>
			<attr name="host">
				avian_domesticbirds
			</attr>
		</taxon>
		<taxon id="1026189|avian_domesticbirds|NorthAmerica|20060615|H5N2">
			<date value="2006.4520547945206" direction="forwards" units="years"/>
			<attr name="host">
				avian_domesticbirds
			</attr>
		</taxon>
		<taxon id="1026183|avian_domesticbirds|NorthAmerica|20060615|H5N2">
			<date value="2006.4520547945206" direction="forwards" units="years"/>
			<attr name="host">
				avian_domesticbirds
			</attr>
		</taxon>
		<taxon id="1008508|avian_landbirds|NorthAmerica|20070615|H5N2">
			<date value="2007.4520547945206" direction="forwards" units="years"/>
			<attr name="host">
				avian_landbirds
			</attr>
		</taxon>
		<taxon id="1026274|avian_domesticbirds|NorthAmerica|20100415|H5N2">
			<date value="2010.2849315068493" direction="forwards" units="years"/>
			<attr name="host">
				avian_domesticbirds
			</attr>
		</taxon>
		<taxon id="1021673|avian_domesticbirds|EastAsia|20130129|H5N2">
			<date value="2013.0767123287671" direction="forwards" units="years"/>
			<attr name="host">
				avian_domesticbirds
			</attr>
		</taxon>
		<taxon id="1018430|avian_domesticbirds|EastAsia|20120105|H5N2">
			<date value="2012.0109289617487" direction="forwards" units="years"/>
			<attr name="host">
				avian_domesticbirds
			</attr>
		</taxon>
		<taxon id="1004318|avian_domesticbirds|NorthAmerica|20010615|H7N2">
			<date value="2001.4520547945206" direction="forwards" units="years"/>
			<attr name="host">
				avian_domesticbirds
			</attr>
		</taxon>
		<taxon id="1000781|avian_domesticbirds|NorthAmerica|20060615|H7N2">
			<date value="2006.4520547945206" direction="forwards" units="years"/>
			<attr name="host">
				avian_domesticbirds
			</attr>
		</taxon>
		<taxon id="1015477|avian_landbirds|EastAsia|20051105|H9N2">
			<date value="2005.8438356164384" direction="forwards" units="years"/>
			<attr name="host">
				avian_landbirds
			</attr>
		</taxon>
		<taxon id="1022337|avian_waterfowl|NorthAmerica|20130929|H3N2">
			<date value="2013.7424657534248" direction="forwards" units="years"/>
			<attr name="host">
				avian_waterfowl
			</attr>
		</taxon>
		<taxon id="1002992|avian_domesticbirds|NorthAmerica|19810615|H9N2">
			<date value="1981.4520547945206" direction="forwards" units="years"/>
			<attr name="host">
				avian_domesticbirds
			</attr>
		</taxon>
		<taxon id="1003357|avian_domesticbirds|NorthAmerica|19860615|H5N2">
			<date value="1986.4520547945206" direction="forwards" units="years"/>
			<attr name="host">
				avian_domesticbirds
			</attr>
		</taxon>
		<taxon id="1002797|avian_waterfowl|NorthAmerica|19860615|H5N2">
			<date value="1986.4520547945206" direction="forwards" units="years"/>
			<attr name="host">
				avian_waterfowl
			</attr>
		</taxon>
		<taxon id="22057|avian_shorebirds|NorthAmerica|19860601|H13N2">
			<date value="1986.4136986301369" direction="forwards" units="years"/>
			<attr name="host">
				avian_shorebirds
			</attr>
		</taxon>
		<taxon id="1024646|avian_shorebirds|NorthAmerica|19870519|H13N2">
			<date value="1987.3780821917808" direction="forwards" units="years"/>
			<attr name="host">
				avian_shorebirds
			</attr>
		</taxon>
		<taxon id="1001543|avian_domesticbirds|NorthAmerica|19920615|H5N2">
			<date value="1992.4535519125684" direction="forwards" units="years"/>
			<attr name="host">
				avian_domesticbirds
			</attr>
		</taxon>
		<taxon id="22233|avian_waterfowl|NorthAmerica|19780810|H4N2">
			<date value="1978.6054794520549" direction="forwards" units="years"/>
			<attr name="host">
				avian_waterfowl
			</attr>
		</taxon>
		<taxon id="22081|avian_waterfowl|NorthAmerica|19780807|H6N2">
			<date value="1978.5972602739726" direction="forwards" units="years"/>
			<attr name="host">
				avian_waterfowl
			</attr>
		</taxon>
		<taxon id="22237|avian_waterfowl|NorthAmerica|19790811|H4N2">
			<date value="1979.6082191780822" direction="forwards" units="years"/>
			<attr name="host">
				avian_waterfowl
			</attr>
		</taxon>
		<taxon id="1023779|avian_waterfowl|NorthAmerica|19760615|H3N2">
			<date value="1976.4535519125684" direction="forwards" units="years"/>
			<attr name="host">
				avian_waterfowl
			</attr>
		</taxon>
		<taxon id="1023612|avian_waterfowl|NorthAmerica|19830615|H6N2">
			<date value="1983.4520547945206" direction="forwards" units="years"/>
			<attr name="host">
				avian_waterfowl
			</attr>
		</taxon>
		<taxon id="1003987|avian_waterfowl|Oceania|19940615|H4N2">
			<date value="1994.4520547945206" direction="forwards" units="years"/>
			<attr name="host">
				avian_waterfowl
			</attr>
		</taxon>
		<taxon id="1000785|avian_landbirds|Oceania|19790615|H6N2">
			<date value="1979.4520547945206" direction="forwards" units="years"/>
			<attr name="host">
				avian_landbirds
			</attr>
		</taxon>
		<taxon id="1007275|avian_waterfowl|EastAsia|20050615|H6N2">
			<date value="2005.4520547945206" direction="forwards" units="years"/>
			<attr name="host">
				avian_waterfowl
			</attr>
		</taxon>
		<taxon id="1024943|avian_waterfowl|EastAsia|20090305|H6N2">
			<date value="2009.172602739726" direction="forwards" units="years"/>
			<attr name="host">
				avian_waterfowl
			</attr>
		</taxon>
		<taxon id="1012795|avian_waterfowl|EastAsia|20060915|H6N2">
			<date value="2006.704109589041" direction="forwards" units="years"/>
			<attr name="host">
				avian_waterfowl
			</attr>
		</taxon>
		<taxon id="1007179|avian_waterfowl|EastAsia|20010615|H6N2">
			<date value="2001.4520547945206" direction="forwards" units="years"/>
			<attr name="host">
				avian_waterfowl
			</attr>
		</taxon>
		<taxon id="1014161|avian_domesticbirds|EastAsia|20111129|H6N2">
			<date value="2011.9095890410958" direction="forwards" units="years"/>
			<attr name="host">
				avian_domesticbirds
			</attr>
		</taxon>
		<taxon id="1012057|avian_waterfowl|EastAsia|20081215|H6N2">
			<date value="2008.9535519125684" direction="forwards" units="years"/>
			<attr name="host">
				avian_waterfowl
			</attr>
		</taxon>
		<taxon id="26803|avian_domesticbirds|SouthernEurope|20050615|H5N2">
			<date value="2005.4520547945206" direction="forwards" units="years"/>
			<attr name="host">
				avian_domesticbirds
			</attr>
		</taxon>
		<taxon id="1019440|avian_shorebirds|NorthernEurope|20111016|H5N2">
			<date value="2011.7890410958903" direction="forwards" units="years"/>
			<attr name="host">
				avian_shorebirds
			</attr>
		</taxon>
		<taxon id="1012824|avian_waterfowl|EastAsia|20060215|H6N2">
			<date value="2006.123287671233" direction="forwards" units="years"/>
			<attr name="host">
				avian_waterfowl
			</attr>
		</taxon>
		<taxon id="1014660|avian_waterfowl|EastAsia|20111222|H3N2">
			<date value="2011.972602739726" direction="forwards" units="years"/>
			<attr name="host">
				avian_waterfowl
			</attr>
		</taxon>
		<taxon id="1014734|avian_waterfowl|SoutheastAsia|20110920|H3N2">
			<date value="2011.717808219178" direction="forwards" units="years"/>
			<attr name="host">
				avian_waterfowl
			</attr>
		</taxon>
		<taxon id="1016096|avian_waterfowl|SoutheastAsia|20120615|H3N2">
			<date value="2012.4535519125684" direction="forwards" units="years"/>
			<attr name="host">
				avian_waterfowl
			</attr>
		</taxon>
		<taxon id="1026270|avian_waterfowl|EastAsia|20130426|H3N2">
			<date value="2013.3150684931506" direction="forwards" units="years"/>
			<attr name="host">
				avian_waterfowl
			</attr>
		</taxon>
		<taxon id="1009516|avian_domesticbirds|EastAsia|20071124|H9N2">
			<date value="2007.8958904109588" direction="forwards" units="years"/>
			<attr name="host">
				avian_domesticbirds
			</attr>
		</taxon>
		<taxon id="1005753|avian_domesticbirds|EastAsia|20040615|H9N2">
			<date value="2004.4535519125684" direction="forwards" units="years"/>
			<attr name="host">
				avian_domesticbirds
			</attr>
		</taxon>
		<taxon id="1014117|avian_waterfowl|WesternEurope|19990615|H2N2">
			<date value="1999.4520547945206" direction="forwards" units="years"/>
			<attr name="host">
				avian_waterfowl
			</attr>
		</taxon>
		<taxon id="1024327|avian_waterfowl|NorthernEurope|20090926|H9N2">
			<date value="2009.7342465753425" direction="forwards" units="years"/>
			<attr name="host">
				avian_waterfowl
			</attr>
		</taxon>
		<taxon id="1021879|avian_waterfowl|NorthernEurope|20081114|H4N2">
			<date value="2008.8688524590164" direction="forwards" units="years"/>
			<attr name="host">
				avian_waterfowl
			</attr>
		</taxon>
		<taxon id="1021875|avian_waterfowl|NorthernEurope|20081114|H4N2">
			<date value="2008.8688524590164" direction="forwards" units="years"/>
			<attr name="host">
				avian_waterfowl
			</attr>
		</taxon>
		<taxon id="1021883|avian_waterfowl|NorthernEurope|20081115|H4N2">
			<date value="2008.8715846994535" direction="forwards" units="years"/>
			<attr name="host">
				avian_waterfowl
			</attr>
		</taxon>
		<taxon id="1021881|avian_waterfowl|NorthernEurope|20081114|H4N2">
			<date value="2008.8688524590164" direction="forwards" units="years"/>
			<attr name="host">
				avian_waterfowl
			</attr>
		</taxon>
		<taxon id="1021888|avian_waterfowl|NorthernEurope|20081115|H4N2">
			<date value="2008.8715846994535" direction="forwards" units="years"/>
			<attr name="host">
				avian_waterfowl
			</attr>
		</taxon>
		<taxon id="1021912|avian_waterfowl|NorthernEurope|20081119|H4N2">
			<date value="2008.8825136612022" direction="forwards" units="years"/>
			<attr name="host">
				avian_waterfowl
			</attr>
		</taxon>
		<taxon id="1021905|avian_waterfowl|NorthernEurope|20081119|H4N2">
			<date value="2008.8825136612022" direction="forwards" units="years"/>
			<attr name="host">
				avian_waterfowl
			</attr>
		</taxon>
		<taxon id="1012024|avian_domesticbirds|EastAsia|20070615|H6N2">
			<date value="2007.4520547945206" direction="forwards" units="years"/>
			<attr name="host">
				avian_domesticbirds
			</attr>
		</taxon>
		<taxon id="1026426|avian_waterfowl|EastAsia|20131215|H10N2">
			<date value="2013.9534246575342" direction="forwards" units="years"/>
			<attr name="host">
				avian_waterfowl
			</attr>
		</taxon>
		<taxon id="1021694|avian_waterfowl|EastAsia|20130718|H5N2">
			<date value="2013.5424657534247" direction="forwards" units="years"/>
			<attr name="host">
				avian_waterfowl
			</attr>
		</taxon>
		<taxon id="1024396|avian_waterfowl|WestAsia|20111107|H4N2">
			<date value="2011.849315068493" direction="forwards" units="years"/>
			<attr name="host">
				avian_waterfowl
			</attr>
		</taxon>
		<taxon id="1004263|avian_waterfowl|SoutheastAsia|20040615|H5N2">
			<date value="2004.4535519125684" direction="forwards" units="years"/>
			<attr name="host">
				avian_waterfowl
			</attr>
		</taxon>
		<taxon id="1014916|avian_waterfowl|EastAsia|20110115|H5N2">
			<date value="2011.0383561643835" direction="forwards" units="years"/>
			<attr name="host">
				avian_waterfowl
			</attr>
		</taxon>
		<taxon id="1014915|avian_waterfowl|EastAsia|20110115|H5N2">
			<date value="2011.0383561643835" direction="forwards" units="years"/>
			<attr name="host">
				avian_waterfowl
			</attr>
		</taxon>
		<taxon id="1014958|avian_waterfowl|EastAsia|20120118|H5N2">
			<date value="2012.0464480874316" direction="forwards" units="years"/>
			<attr name="host">
				avian_waterfowl
			</attr>
		</taxon>
		<taxon id="1007131|avian_waterfowl|EastAsia|20020615|H6N2">
			<date value="2002.4520547945206" direction="forwards" units="years"/>
			<attr name="host">
				avian_waterfowl
			</attr>
		</taxon>
		<taxon id="1012026|avian_waterfowl|EastAsia|20041115|H6N2">
			<date value="2004.8715846994535" direction="forwards" units="years"/>
			<attr name="host">
				avian_waterfowl
			</attr>
		</taxon>
		<taxon id="1008852|avian_waterfowl|NorthernEurope|20030615|H5N2">
			<date value="2003.4520547945206" direction="forwards" units="years"/>
			<attr name="host">
				avian_waterfowl
			</attr>
		</taxon>
		<taxon id="1003370|avian_waterfowl|WesternEurope|20070615|H9N2">
			<date value="2007.4520547945206" direction="forwards" units="years"/>
			<attr name="host">
				avian_waterfowl
			</attr>
		</taxon>
		<taxon id="26119|avian_domesticbirds|SouthernEurope|19970615|H5N2">
			<date value="1997.4520547945206" direction="forwards" units="years"/>
			<attr name="host">
				avian_domesticbirds
			</attr>
		</taxon>
		<taxon id="1023945|avian_domesticbirds|SouthAsia|20121125|H9N2">
			<date value="2012.8989071038252" direction="forwards" units="years"/>
			<attr name="host">
				avian_domesticbirds
			</attr>
		</taxon>
		<taxon id="1019116|avian_domesticbirds|SouthAsia|20090615|H9N2">
			<date value="2009.4520547945206" direction="forwards" units="years"/>
			<attr name="host">
				avian_domesticbirds
			</attr>
		</taxon>
		<taxon id="1023958|avian_domesticbirds|SouthAsia|20121115|H9N2">
			<date value="2012.8715846994535" direction="forwards" units="years"/>
			<attr name="host">
				avian_domesticbirds
			</attr>
		</taxon>
		<taxon id="1023942|others|SouthAsia|20130330|H9N2">
			<date value="2013.2410958904109" direction="forwards" units="years"/>
			<attr name="host">
				others
			</attr>
		</taxon>
		<taxon id="1015217|avian_domesticbirds|WestAsia|20101215|H9N2">
			<date value="2010.9534246575342" direction="forwards" units="years"/>
			<attr name="host">
				avian_domesticbirds
			</attr>
		</taxon>
		<taxon id="1020943|avian_domesticbirds|NorthAfrica|20130205|H9N2">
			<date value="2013.0958904109589" direction="forwards" units="years"/>
			<attr name="host">
				avian_domesticbirds
			</attr>
		</taxon>
		<taxon id="1020959|avian_domesticbirds|NorthAfrica|20120204|H9N2">
			<date value="2012.0928961748634" direction="forwards" units="years"/>
			<attr name="host">
				avian_domesticbirds
			</attr>
		</taxon>
		<taxon id="1019110|avian_domesticbirds|WestAsia|20100215|H9N2">
			<date value="2010.123287671233" direction="forwards" units="years"/>
			<attr name="host">
				avian_domesticbirds
			</attr>
		</taxon>
		<taxon id="1008549|avian_unknown|WestAsia|20060615|H9N2">
			<date value="2006.4520547945206" direction="forwards" units="years"/>
			<attr name="host">
				avian_unknown
			</attr>
		</taxon>
		<taxon id="1004357|avian_domesticbirds|WestAsia|20070306|H9N2">
			<date value="2007.1753424657534" direction="forwards" units="years"/>
			<attr name="host">
				avian_domesticbirds
			</attr>
		</taxon>
		<taxon id="1000310|avian_domesticbirds|EastAsia|19970615|H9N2">
			<date value="1997.4520547945206" direction="forwards" units="years"/>
			<attr name="host">
				avian_domesticbirds
			</attr>
		</taxon>
		<taxon id="1014158|avian_domesticbirds|EastAsia|20040302|H9N2">
			<date value="2004.1666666666667" direction="forwards" units="years"/>
			<attr name="host">
				avian_domesticbirds
			</attr>
		</taxon>
		<taxon id="22375|avian_domesticbirds|EastAsia|20010427|H9N2">
			<date value="2001.317808219178" direction="forwards" units="years"/>
			<attr name="host">
				avian_domesticbirds
			</attr>
		</taxon>
		<taxon id="28356|avian_domesticbirds|EastAsia|20080115|H9N2">
			<date value="2008.0382513661202" direction="forwards" units="years"/>
			<attr name="host">
				avian_domesticbirds
			</attr>
		</taxon>
		<taxon id="1016767|avian_waterfowl|EastAsia|20071225|H9N2">
			<date value="2007.9808219178083" direction="forwards" units="years"/>
			<attr name="host">
				avian_waterfowl
			</attr>
		</taxon>
		<taxon id="1018395|avian_domesticbirds|EastAsia|20130412|H5N2">
			<date value="2013.2767123287672" direction="forwards" units="years"/>
			<attr name="host">
				avian_domesticbirds
			</attr>
		</taxon>
		<taxon id="1026350|avian_domesticbirds|EastAsia|20101228|H9N2">
			<date value="2010.9890410958903" direction="forwards" units="years"/>
			<attr name="host">
				avian_domesticbirds
			</attr>
		</taxon>
		<taxon id="1018246|avian_domesticbirds|EastAsia|20130115|H9N2">
			<date value="2013.0383561643835" direction="forwards" units="years"/>
			<attr name="host">
				avian_domesticbirds
			</attr>
		</taxon>
		<taxon id="1026190|human|EastAsia|20131120|H9N2">
			<date value="2013.8849315068494" direction="forwards" units="years"/>
			<attr name="host">
				human
			</attr>
		</taxon>
		<taxon id="1024817|avian_domesticbirds|EastAsia|20140315|H9N2">
			<date value="2014.2" direction="forwards" units="years"/>
			<attr name="host">
				avian_domesticbirds
			</attr>
		</taxon>
		<taxon id="1025773|avian_domesticbirds|EastAsia|20101101|H9N2">
			<date value="2010.8328767123287" direction="forwards" units="years"/>
			<attr name="host">
				avian_domesticbirds
			</attr>
		</taxon>
		<taxon id="1025782|avian_domesticbirds|EastAsia|20111201|H9N2">
			<date value="2011.9150684931508" direction="forwards" units="years"/>
			<attr name="host">
				avian_domesticbirds
			</attr>
		</taxon>
		<taxon id="1000633|avian_domesticbirds|EastAsia|20010615|H9N2">
			<date value="2001.4520547945206" direction="forwards" units="years"/>
			<attr name="host">
				avian_domesticbirds
			</attr>
		</taxon>
		<taxon id="1001840|avian_domesticbirds|EastAsia|20060615|H9N2">
			<date value="2006.4520547945206" direction="forwards" units="years"/>
			<attr name="host">
				avian_domesticbirds
			</attr>
		</taxon>
		<taxon id="1015879|avian_domesticbirds|EastAsia|20081215|H9N2">
			<date value="2008.9535519125684" direction="forwards" units="years"/>
			<attr name="host">
				avian_domesticbirds
			</attr>
		</taxon>
		<taxon id="1000457|avian_domesticbirds|EastAsia|20000615|H9N2">
			<date value="2000.4535519125684" direction="forwards" units="years"/>
			<attr name="host">
				avian_domesticbirds
			</attr>
		</taxon>
		<taxon id="1000313|avian_domesticbirds|EastAsia|20010615|H9N2">
			<date value="2001.4520547945206" direction="forwards" units="years"/>
			<attr name="host">
				avian_domesticbirds
			</attr>
		</taxon>
		<taxon id="1018304|avian_waterfowl|EastAsia|20080115|H9N2">
			<date value="2008.0382513661202" direction="forwards" units="years"/>
			<attr name="host">
				avian_waterfowl
			</attr>
		</taxon>
		<taxon id="1008823|avian_waterfowl|EastAsia|20071215|H9N2">
			<date value="2007.9534246575342" direction="forwards" units="years"/>
			<attr name="host">
				avian_waterfowl
			</attr>
		</taxon>
		<taxon id="16773|avian_waterfowl|EastAsia|19970615|H9N2">
			<date value="1997.4520547945206" direction="forwards" units="years"/>
			<attr name="host">
				avian_waterfowl
			</attr>
		</taxon>
		<taxon id="1019009|avian_domesticbirds|EastAsia|20110615|H9N2">
			<date value="2011.4520547945206" direction="forwards" units="years"/>
			<attr name="host">
				avian_domesticbirds
			</attr>
		</taxon>
		<taxon id="1019012|avian_domesticbirds|EastAsia|20110615|H9N2">
			<date value="2011.4520547945206" direction="forwards" units="years"/>
			<attr name="host">
				avian_domesticbirds
			</attr>
		</taxon>
		<taxon id="1018998|avian_domesticbirds|EastAsia|20100615|H9N2">
			<date value="2010.4520547945206" direction="forwards" units="years"/>
			<attr name="host">
				avian_domesticbirds
			</attr>
		</taxon>
		<taxon id="1026044|avian_waterfowl|SoutheastAsia|20140708|H9N2">
			<date value="2014.5150684931507" direction="forwards" units="years"/>
			<attr name="host">
				avian_waterfowl
			</attr>
		</taxon>
		<taxon id="1012814|avian_waterfowl|EastAsia|20060415|H6N2">
			<date value="2006.2849315068493" direction="forwards" units="years"/>
			<attr name="host">
				avian_waterfowl
			</attr>
		</taxon>
		<taxon id="1026448|avian_waterfowl|SoutheastAsia|20121206|H5N2">
			<date value="2012.9289617486338" direction="forwards" units="years"/>
			<attr name="host">
				avian_waterfowl
			</attr>
		</taxon>
		<taxon id="1026135|avian_waterfowl|EastAsia|20070515|H1N2">
			<date value="2007.3671232876711" direction="forwards" units="years"/>
			<attr name="host">
				avian_waterfowl
			</attr>
		</taxon>
		<taxon id="1024842|others|EastAsia|20130310|H3N2">
			<date value="2013.186301369863" direction="forwards" units="years"/>
			<attr name="host">
				others
			</attr>
		</taxon>
		<taxon id="1023637|avian_shorebirds|NorthAmerica|19760615|H1N2">
			<date value="1976.4535519125684" direction="forwards" units="years"/>
			<attr name="host">
				avian_shorebirds
			</attr>
		</taxon>
		<taxon id="1011093|avian_waterfowl|SouthernSouthAmerica|20100629|H6N2">
			<date value="2010.490410958904" direction="forwards" units="years"/>
			<attr name="host">
				avian_waterfowl
			</attr>
		</taxon>
	</taxa>

	<!-- The sequence alignment (each sequence refers to a taxon above).         -->
	<!-- ntax=714 nchar=1524                                                     -->
	<alignment id="alignment" dataType="nucleotide">
		<sequence>
			<taxon idref="1020378|others|MidwestSouthAmerican|20100615|H18N11"/>
			ATGTCGTTTCAAACATCGACATGTCTGTTG---ATTGTTTCCCTAATATGTGGGATACTAACAGTCTGCCTTCAGGTACTGTTACCCTTCATATTGATATGGACAAATACAGAA------CCAAATTATTCCTGTGAGTGTCCAGCTCCCAACATC---------------AGTCTT---AGCTGTCCAAACGGGACTTCTGTA------ACATATGACAGTAAAAATATAACTGAA---------------------------AACAGCTTCTACAGT---TCAACAACAAACTACCTGTCCCCTGTCATTGCAACCCCTCTGGTGCTAGGAGAGAATCTGTGCAGCATAAATGGGTGGGTTCCAACCTACAGAGGAGAAGGAACAACCGGAAAAATTCCTGATGAACAAATGCTGACCAGACAGAACTTTGTATCCTGCTCAGATAAAGAGTGTCGAAGATTTTTTGTGAGTATGGGATACGGAACTACCACAAATTTTGCAGACCTAATTGTGTCAGAACAA---------ATGAATGTTTACAGTGTAAAGTTAGGAGACCCTCCAACACCTGACAAGTTAAAATTTGAAGCTGTTGGCTGGAGTGCCAGCTCGTGTCATGATGGCTTTCAGTGGACTGTCCTGTCCGTTGCAGGA---------GACGGTTTTGTGAGCATCCTTTATGGAGGAATTATAACTGATACAATTCATCCAACAAATGGAGGC---CCACTGAGAACACAAGCTTCATCTTGCATATGCAATGATGGAACTTGTTATACAATCATTGCTGATGGAACCACTTACACTGCATCTTCTCACAGACTTTACAGACTAGTCAATGGAACATCTGCCGGCTGGAAGGCCCTTGATACCACAGGG---TTCAATTTTGAGTTTCCGACTTGCTACTATACAAGTGGCAAAGTAAAATGTACCGGAACAAATCTTTGGAATGATGCCAAGAGGCCCTTTCTTGAATTTGAC---CAGTCCTTCACTTACACTTTCAAGGAGCCATGCTTGGGGTTCCTTGGGGACACCCCAAGAGGGATTGACACC------ACTAATTACTGTGACAAG------ACAACAACAGAGGGAGAG------GGTGGAATCCAAGGTTTCATGATTGAA---GGCTCAAACTCCTGGATAGGAAGAATTATTAATCCAGGATCCAAGAAAGGATTTGAAATTTATAAGTTCCTGGGAACATTGTTTTCTGTCCAAACTGTAGGAAATAGGAACTACCAATTGTTA------AGTAACAGCACAATTGGGAGATCAGGCCTGTATCAG------CCTGCTTATGAA---TCACGTGATTGTCAAGAGTTGTGTTTTTGGATTGAAATT------------GCTGCAACTACCAAA---GCAGGCTTGTCATCC---AATGATCTGATTACTTTTTGTGGGACAGGAGGCTCAATGCCAGATGTCAACTGGGGG------------------------------------TAA
		</sequence>
		<sequence>
			<taxon idref="1012636|others|MiddleAmerica|20100915|H17N10"/>
			ATGTCTATCAACGGGACAACATGTCTACTC---ACACTCAGTCTAATACTCAACATTGTAATGATAGGGCTCCAAGTCCTGATGCCCTTTGTCCTTTTATGGACCAACAGC------------------------------CCCCCACCCGAAATC---------TACAACAGTACC---AGCTGCTGCAACGGGACCTTTTTG------AATGAAACAAACAACAATATAACCAATATA------------TCACAAATAACCAATAACTTCCTCAAA---GAAGAGAAATTCTACTGGAAAGCA------------------------AGGTCCCAAATGTGCGAAGTCAAAGGCTGGGTTCCTACACATAGAGGTTTCCCTTGGGGTCCTGAGCTCCCTGGAGACTTGATTCTCAGTAGAAGAGCGTATGTTAGTTGTGACTTGACTTCCTGTTTCAAATTCTTTATTGCTTACGGCCTTAGTGCAAATCAGCACTTATTGAACACAAGTATGGAATGGGAG---------GAGAGCCTATACAAAACTCCAATTGGAAGCGCAAATACACTAAGCACTTCAGAAATGATCCTCCCGGGGAGGAGTTCATCAGCATGCTTCGACGGGTTAAAATGGACCGTCTTGGTGTCTAATGGCAGAGACCGGAACAGCTTCATAATGATCAAATATGGAGAGGAAATAACAGACACTTTCTCGGCCAGCAGAGGAGGT---CCCCTGCGACTTCCCAATTCAGAATGCATCTGTGTAGAAGGAAGTTGCTTTGTACTGGTAAGTGACGGGCCTAACGTGAATCAAAGTGTCCACCGGATCTATGAACTCCAAAACGGAACAGTCCAGAGGTGGAAGCAGCTAAATACGACTGGC---ATAAACTTTGAATACAGCACGTGCTATACAATCAACAACCTGATAAAGTGCACTGGAACAAATCTCTGGAATGATGCCAAAAGGCCTTTGCTCCGATTCACT---AAGGACCTCAACTATCAGATCGTAGAGCCCTGCAATGGAGCTCCTACAGATTTCCCCAGAGGCGGGCTGACC------ACCCCAAGTTGCAAGATG------GCTCAGGAAAAAGGAGAA------GGAGGGATCCAAGGTTTCATACTTGAC---GAGAAACCAGCCTGGACCTCAAAAACGAAGACTGAGTTATCTCAGAATGGGTTTGTATTAGAACAAATCCCTGACGGGATAGAAAGTGAGGGAACAGTT---TCATTAAGCTATGAACTTTTT------TCTAATAAGAGAACCGGAAGAAGCGGATTTTTTCAA------CCCAAAGGAGATCTCATTTCTGAATGCCAACGAGTCTGTTTCTGGCTGGAAATA------------GAAGACCAAACA------GTAGGCCTAGGAATGATTCAAGAGCTCAGCACCTTTTGTGGAATAAACTCACCTGTTCAGAATATAAATTGGGATTCA---------------------------------TGA
		</sequence>
		<sequence>
			<taxon idref="1012634|others|MiddleAmerica|20090515|H17N10"/>
			ATGTCTATCAACGGAACGACATGTCTACTC---ACACTCAGTCTAATACTCAATGTTATAATGATAGGGCTCCAAATCCTGATGCCCTTTATTCTTTTATGGACCAACAGC------------------------------CCCCCGCCAGAAATC---------TCCAACAGCACT---AGCTGCTGCAACGGAACCTTTCTG------AATGAAACAAACAACAATATAACCAATATA------------TCACAAATAACCAATAATTTCCTCAAA---GAAGAGAAATTCTACTGGAGGGCA------------------------AAATCCCAAATGTGCGAAGTCAAAGGTTGGGTTCCTACACATAGAGGGTTCCCTTGGGGTCCTGAGCTCCCCGGAGACTTAATTCTCAGTAGGAGGGCATACGTTAGCTGTGACTTGACATCCTGTTTCAAATTCTTTATTGCTTACGGCCTCAGTGCAAATCAGCACTTATTGAACACAAGTATGGAGTGGGAA---------GAAAGCCTGTACAAAACTCCAATTGGAAGTGCAAGCACCTTAAGCACTTCAGAAATGATTCTCCCCGGGAGAAGTTCATCAGCATGCTTCGACGGGCTAAAATGGACCGTCCTGGTAGCTAATGGCAGAGACCGGAACAGCTTCATAATGATCAAATATGGAGAGGAAGTAACAGACACTTTCTCGGCCAGCAGAGGAGGT---CCCCTGCGACTCCCCAACTCAGAATGCATCTGTATAGAAGGAAGTTGTTTTGTAATAGTAAGTGACGGACCCAATGTGAATCAGAGCGTCCACCGGATCTATGAACTCCAAAATGGAACAGTCCAGAGATGGAAGCAGCTAAATACAACTGGC---ATAAACTTTGAATACAGCACGTGCTATACAATCAACAACCTGATAAAGTGCACTGGGACAAATCTCTGGAATGATGCCAAAAGACCTTTGCTCCGATTCACT---AAGGAACTCAACTATCAGATTGTAGAGCCCTGCAATGGGGCTCCCACAGATTTCCCCAGAGGCGGGCTTACC------ACCCCAAGTTGCAAGATG------GCTCAAGAAAAAGGAGAA------GGAGGGATTCAGGGTTTCATACTTGAC---GAGAAACCAGCCTGGACCTCAAAAACAAAGGCTGAGTCATCTCAGAATGGTTTTGTATTAGAACAAATTCCTAACGGGATAGAAAGTGAAGGAACAGTT---TCATTAAGCTATGAACTTTTT------TCTAACAAGAGAACCGGAAGGAGTGGATTCTTTCAA------CCCAAAGGAGACCTCATTTCTGGATGCCAACGAATCTGTTTCTGGCTGGAAATA------------GAAGATCAAACA------GTAGGCCTAGGAATGATTCAAGAACTCAGCACTTTCTGTGGGATAAACTCACCTGTTCAGAATATAAATTGGGATTCA---------------------------------TGA
		</sequence>
		<sequence>
			<taxon idref="1015549|avian_shorebirds|Oceania|19730615|H6N5"/>
			ATGAATCCAAATCAGAAAATAATAACAATTGGCTCAGCATCGTTGGGATTAGTCATTTTCAACATTCTTCTTCATGTG---------GCATCAATAACCTTGGGAATAATATCA---------GTAACCAAA------------------GAC------------AACAAAGTACAT---ATC---TGTAATACGACTGAGGTG------------------TATAATGAAACGGTGAGAGTGGAAACAGTGGTAATCCCTGTCAACAACACCATA------TAT------------TTG---AATCATGAGCCAGAATTCCTCAACAACACGGAACCTCTCTGTGATGTATCGGGATTTGCCATTGTTTCCAAGGATAATGGGATCAGAATAGGTTCAAGAGGGCACATATTTGTTATAAGAGAGCCCTTTGTAGCTTGTGGCCCTTCAGAATGTAGGACCTTTTTCTTAACGCAGGGTGCCTTGCTGAATGACAAGCATTCAAATAACACAGTAAAAGACAGGAGTCCCTATCGGGCATTGATGAGTGTACCATTGGGATCCTCTCCTAATGCCTACCAAGCCAAATTCGAGTCCGTAGGATGGTCTGCAACAGCCTGCCATGATGGGAAAAAATGGATGGCCATAGGGGTGAGTGGTGCAGACGATGACGCTTATGCTGTTATTCATTATGGGGGAGTGCCGACAGATGTGATAAGGTCATGGAGGAAGCAA---ATACTAAGAACACAAGAGTCTTCGTGTGTTTGCATAAAGGGAGAGTGTTATTGGGTAATGACGGACGGTCCAGCGAATAATCAAGCAAGTTACAAAATCTTCAAATCTCAGAAGGGTATGGTAGTTGATGAAAAAGAAATTTCATTCCAAGGT---GGGCACATTGAAGAATGTTCCTGTTATCCCAACATGGGGAAAGTGGAGTGTGTTTGCAGGGACAATTGGAACGGAATGAATAGACCAATTCTGATATTCGAT---GAAAAGCTTGAGTATGAAGTCGGTTATCTATGCGCTGGAATTCCAACAGACACCCCAAGAGTTCAAGACAGCAGCTTCACTGGCTCATGCACCAATGCAGTTGGGGGG---AGTGGGACAAACAATTATGGAGTAAAGGGATTCGGCTTTAGACAAGGAAATAGTGTATGGGCGGGAAGAACAATTAGTGTTTCTTCACGGAGTGGCTTTGAGGTTCTATTGATAGAGGACGGGTGGATTAGACCGAGTAAAACCATT---AGCAAAAAGGTTGAGGTTTTGAACAATAAGAATTGGTCGGGATACAGCGGGGCTTTTACCATCCCCACTGCAATGACA---AGCAAGAACTGTATAGTTCCATGCTTTTGGCTGGAGATGATTAGGGGGAAACCAGAGGAGAGG------ACTAGCATTTGGACTTCAAGTAGCTCCACCGTGTTTTGTGGTGTTTCCAGTGAGGTCCCAGGATGGTCCTGGGATGATGGAGCAATTCTTCCATTTGACATCGATAAGATGTAG
		</sequence>
		<sequence>
			<taxon idref="22413|avian_waterfowl|Oceania|19800927|H6N5"/>
			ATGAATCCAAATCAGAAAATAATAACAATTGGCTCAGCATCATTAGGACTAGTTATTTTCAATATTCTCCTTCATGTG---------GCGTCAATAGCCTTGGGAGTAATATCA---------GCAACCAAA------------------GAC------------AACAAAGTACAT---GCT---TGCAATGTGACTAAGGTG------------------TATAATGAGACAGTGAGAGTGGAGACAGTGGTGATCCCTGTCAACAACACCATA------TACATAGAAAGAGAATTG---AATCATGAGCCAGAATTCCTCAACAACACAGAGCCTCTCTGTGATGTATCAGGATTTGCTATTGTTTCTAAGGACAATGGGATCAGAGTAGGTTCAAGAGGTCACGTATTTGTCATAAGAGAGCCTTTTGTGGCTTGTGGTCCTTCAGAATGTAGGACCTTTTTCTTAACACAAGGTGCTTTGCTGAATGACAAGCATTCGAATAACACAGTAAAAGACCGGAGTCCCTATCGGGCATTGATGAGTGTTCCATTAGGATCCTCTCCTAATGCTTATCAAGCCCAATTCGAGTCTGTAGGATGGTCTGCAACGGCCTGTCATGACGGGAAAGAATGGATGGCCATAGGAGTGAGTGGTGCAGACGATGATGCTTATGCTGTTATTCACTATGGGGGAGTGCCAACAGATGTGGTAAGATCATGGAGAAAGCAG---ATATTAAGAACACAAGAGTCTTCATGTGTTTGCATCAAGGGGGAGTGTTACTGGGTAATGACAGATGGTCCAGCAAATAGTCAAGCAAGCTACAAAATCTTCAAATCTCAGAGAGGAATGGTAGTTGATGAAAAGGAAATTTCATTTCAAGGT---GGGCACATAGAGGAATGCTCCTGTTACCCCAACATGGGGAAAGTAGAGTGTGTTTGCAGGGACAATTGGAATGGAATGAACAGACCAATCTTAGTATTCGAT---GAAAAGCTTGAGTATGAAGTCGGTTATCTTTGCGCTGGAATTCCAACAGACACCCCACGAGTTCAAGACAGCAGCTTCAGCGGCTCATGCACAAATGCAGTCGGGGGA---AGTGGAACAAACAATTATGGAGTAAAGGGATTCGGTTTTAGACAAGGAACTAGCGTATGGGCAGGAAGAACAATTAGTGTTTCTTCACGGAGTGGCTTTGAGGTCCTTTTCATAGAGGACGGGTGGGTTAGACCGAGTAAAACCATT---AGCAAAAGAGTTGAAGTTTTGAACAATAAGAATTGGTCAGGATATAGCGGGGCTTTTACAATCCCCACTGCAATGACA---GGCAAGGACTGTTTAGTTCCGTGCTTTTGGCTAGAGATGATTAGGGGGAAACCAGAGGAGAGG------AATAGTATTTGGACCTCAAGTAGTTCCACTGTGTTCTGTGGTGTTTCCAGTGAGGTCCCAGGATGGTCCTGGGATGATGGAGCAATTCTTCCCTTTGACATCGATAAGATGTAG
		</sequence>
		<sequence>
			<taxon idref="1015556|avian_waterfowl|EasternEurope|19820615|H14N5"/>
			ATGAATCCAAACCAGAAAATAATAACGATTGGCTCAATATCATTAGGATTGGTTGTTTTCAACATTCTTCTTCATGTG---------GCGTCGATAGTCCTAGGGATAATATCA---------GTAACCAAA------------------GAC------------CACGAAGCATAC---ACC---TGCAGCACAACAGAGGTG------------------TATAATGAGACAGTGAGAGTGGAAACAGTGACAATCCCTGTCAACAACACCATA------TACATAGAAAGGGAATTG---ACCCATGAACCAGAGTTCCTTAACAACACAGAACCTCTCTGTGAAGTGTCCGGTTTTGCCATTGTTTCTAAGGACAATGGAATCAGAATAGGTTCAAGAGGGCATGTCTTTGTTATAAGAGAGCCTTTTGTAGCCTGTGGCCCTTCAGAGTGCAGGACATTTTTCTTAACTCAGGGTGCTCTGCTGAATGACAAGCATTCAAATAATACAGTAAAAGACAGAAGTCCTTATCGAGCTTTAATGAGCGTACCGTTGGGATCCTCTCCCAATGCCTACCAAGCCAAATTTGAGTCTGTTGGATGGTCTGCTACAGCCTGCCATGACGGGAAAGAATGGATGGCTATAGGAGTGAGTGGTGCAGACGACGATGCTTATGCCGTTATTCATTATGGAGGGATACCAACAGATGTGGTAAGGTCATGGAGAAAGCAA---ATATTGAGGACACAGGAGTCTTCATGTGTTTGCATGAAAGGAGAGTGTTATTGGGTAATGACAGACGGTCCAGCAAATAATCAAGCAAGTTACAAAATCTTCAAGTCACAGAAGGGGCTAGTCGTAGATGAAAGGGAAATTTCATTCCAAGGT---GGACACATAGAGGAATGTTCCTGTTACCCCAACATGGGGAAAGTAGAATGTGTATGCAGAGACAATTGGAACGGAATGAATAGGCCAATTTTGACATTTGAT---GAAAACCTTGAGTACGAGGTCGGTTATCTGTGTGCTGGGATTCCAACGGACACTCCACGGGTTCAAGACGGCAGCTTCACCGGCTCTTGTACCAATGCGATTGGGGGA---AGTGGAACAAACAATTATGGGGTAAAGGGGTTTGCTTTTAGGCAAGGAAATAGTGTATGGGCAGGGAGGACAATAAGTATTTCCTCACGGAGTGGCTTCGAGGTCTTACTGATAGAAGATGGGTGGATTAGACCAAGTAAAACCGTC---AGCAAAAAAGTTGAGGTTTTGAATAATAAAAATTGGTCGGGATACAGCGGGTCTTTCACCATTCCCACTGCAATGACA---AGCAAGAGCTGTCTGGTTCCATGTTTCTGGCTGGAAATGATTCGGGGTAAACCGGAAGAGAGG------ACTAGCATTTGGACTTCAAGTAGCTCCACTGTGTTTTGTGGTGTTTCCAGTGAGGTCCCAGGATGGTCCTGGGATGATGGAGCAATTCTACCATTTGACATCGATAAGATGTAG
		</sequence>
		<sequence>
			<taxon idref="1014732|swine|EastAsia|20080430|H10N5"/>
			ATGAATCCAAATCAGAAAATAATAACGATTGGCTCAATATCATTAGGATTGGTTGTTTTCAACATTCTTCTTCATGTG---------GCGTCAATAGCCCTGGGGATAATATCA---------GTAACCAAA------------------GAC------------CACGAAGCATAC---ACC---TGCAACACAACCGAGGTG------------------TATAATGAGACAGTGAGAGTGGAAACAGTAACAATCCCTGTCAACAACACCATA------TACATAGAAAGGGAATTG---ACCCATGAACCAGAATTCCTTAACAACACAGAGCCTCTCTGTGAGGTATCAGGATTTGTCATTGTTTCCAAGGACAATGGAATCAGAATAGGTTCAAGGGGGCATGTCTTTGTTATAAGAGAGCCTTTTGTGGCCTGTGGCCCTTCAGAATGCAGGACATTTTTCTTAACTCAAGGTGCTCTGCTGAATGACAAGCATTCAAATAATACAGTAAAAGACAGAAGTCCCTATCGAGCTTTAATGAGTGTACCGTTAGGATCCTCTCCTAATGCCTACCAAGCCAAATTTGAGTCTGTCGGGTGGTCTGCTACGGCCTGTCATGATGGGAAAGAATGGATGGCTATAGGAGTGAGTGGTGCAGACGATGATGCTTATGCCGTTATTCATTATGGAGGGATACCAACAGACGTGATAAGGTCATGGAGAAAGCAA---ATACTGAGAACACAAGAGTCTTCATGTGTCTGCATGAAGGGAGAATGTTATTGGGTAATGACAGACGGTCCAGCAAATAATCAAGCAAGTTACAAAATCTTTAAGTCACAGAAGGGACTAGTCGTGGATGAAAAAGAAGTTTCATTCCAAGGT---GGACATATAGAGGAATGTTCCTGTTACCCCAACATGGGGAAAGTAGAATGTGTATGCAGAGACAATTGGAACGGAATGAATAGGCCAATTTTGACATTCAAT---GAAAATCTTGAGTACGAGGTCGGTTATCTGTGCGCTGGGATCCCAACAGACACTCCACGAGTTCAAGACAGCAGTTTCACAGGCTCATGCACCAATGCAATTGGGGGA---AGTGGGACAAACAATTATGGAGTAAAGGGGTTTGGTTTTAGGCAAGGAAATAGTGTATGGGCAGGGAGGACAGTAAGTATTTCTTCACGGAGTGGCTTCGAGGTCCTACTGATAGAAGACGGGTGGATTAGATCAAGTAAAACCATT---AGCAAAAAAGTTGAAGTTTTGAATAATAAGAATTGGTCAGGATACAGCGGGTCTTTCACTATCCCCACTGCAATGACT---GGCAAGAGCTGTCTGGTTCCATGTTTTTGGCTGGAGATGATTCGGGGTAAACAGGAAGAGAGA------ACTAGCATTTGGACCTCAAGTAGCTCCACTGTGTTTTGTGGTGTTTCCAGCGAGGTCCCAGGATGGTCCTGGGGTGATGGAGCAATTCTACCATTTGACATCGATAAGATGTAG
		</sequence>
		<sequence>
			<taxon idref="1014960|avian_waterfowl|EastAsia|20100328|H5N5"/>
			ATGAATCCAAATCAGAAAATAATAACGATTGGCTCAATATCATTAGGATTGGTTGTTTTCAACATTCTTCTTCATGTG---------GCGTCAATAGCCCTGGGGATAATATCA---------GTAACCAAA------------------GAC------------CACGAAGCATAC---ACC---TGCAACACAACCGAGGTG------------------TATAATGAGACAGTGAGAGTGGAAACAGTAACAATCCCTGTCAACAACACCATA------TACATAGAAAGGGAATTG---ACCCATGAACCAGAATTCCTTAACAACACAGAGCCTCTCTGTGAGGTATCAGGATTTGTCATTGTTTCCAAGGACAATGGAATCAGAATAGGTTCAAGGGGGCATGTCTTTGTTATAAGAGAGCCTTTTGTGGCCTGTGGCCCTTCAGAATGCAGGACATTTTTCTTAACTCAAGGTGCTCTGCTGAATGACAAGCATTCAAATAATACAGTAAAAGACAGAAGTCCCTATCGAGCTTTAATGAGTGTACCGTTAGGATCCTCTCCTAATGCCTACCAAGCCAAATTTGAGTCTGTCGGGTGGTCTGCTACGGCCTGTCATGATGGGAAAGAATGGATGGCTATAGGAGTGAGTGGTGCAGACGATGATGCTTATGCCGTTATTCATTATGGAGGGATACCAACAGACGTGATAAGGTCATGGAGAAAGCAA---ATACTGAGAACACAAGAGTCTTCATGTGTCTGCATGAAGGGAGAATGTTATTGGGTAATGACAGACGGTCCAGCAAATAATCAAGCAAGTTACAAAATCTTTAAGTCACAGAAGGGACTAGTCGTGGATGAAAAAGAAGTTTCATTCCAAGGT---GGACATATAGAGGAATGTTCCTGTTACCCCAACATGGGGAAAGTAGAATGTGTATGCAGAGACAATTGGAACGGAATGAATAGGCCAATTTTGACATTCAAT---GAAAATCTTGAGTACGAGGTCGGTTATCTGTGCGCTGGGATCCCAACAGACACTCCACGAGTTCAAGACAGCAGTTTCACAGGCTCATGCACCAATGCAATTGGGGGA---AGTGGGACAAACAATTATGGAGTAAAGGGGTTTGGTTTTAGGCAAGGAAATAGTGTATGGGCAGGGAGGACAGTAAGTATTTCTTCACGGAGTGGCTTCGAGGTCCTACTGATAGAAGACGGGTGGATTAGATCAAGTAAAACCATT---AGCAAAAAAGTTGAAGTTTTGAATAATAAGAATTGGTCAGGATACAGCGGGTCTTTCACTATCCCCACTGCAATGACT---GGCAAGAGCTGTCTGGTTCCATGTTTTTGGCTGGAGATGATTCGGGGTAAACCGGAAGAGAGA------ACTAGCATTTGGACCTCAAGTAGCTTCACTGTGTTTTGTGGTGTTTCCAGCGAGGTCCCAGGATGGTCCTGGGGTGATGGAGCAATTCTACCATTTGACATCGATAAGATGTAG
		</sequence>
		<sequence>
			<taxon idref="1009274|avian_waterfowl|EastAsia|20081215|H6N5"/>
			ATGAATCCGAATCAGAAAATAATAACAATTGGCTCAATATCATTAGGATTGGTTGTTTTCAACATTCTTCTTCATGTG---------GCGTCAATAGTTCTAGGGATAATATCA---------GTAACCAAA------------------GAT------------CACGAAGCATAT---ACA---TGCAACACAACTGAGGTG------------------TACAATGAGACAGTGAGAGTGGAAACAGTGACAATCCCTGTTAACAACACCATT------TACGTAGAGAGGGAATTG---ACCCATGAACCAGAATTCCTTAACAACACAGAACCTCTCTGTGAGGTATCAGGGTTTGCCATCGTTTCCAAAGACAATGGGATCAGAATAGGCTCAAGAGGGCATGTCTTCGTTATAAGAGAGCCCTTTGTAGCTTGTGGCCCTTCAGAATGCAGGACATTTTTCTTAACCCAAGGTGCTCTGCTAAATGATAAGCATTCAAACAATACAGTAAAGGACAGAAGTCCCTATCGGGCTTTAATGAGCGTACCATTGGGATCATCTCCCAATGCTTATCAAGCCAAATTTGAGTCCGTTGGATGGTCTGCCACAGCCTGCCATGATGGAAAGGAGTGGATGGCCATAGGGGTGAGTGGTGCAGATGATGATGCTTATGCCGTCATTCATTATGGAGGGATACCGACAGATGTAGTGAGGTCATGGAGAAAGCAA---ATACTGAGAACACAAGAGTCCTCATGTGTTTGCATGAAAGGAGAGTGTTATTGGGTAATGACAGACGGTCCAGCAAATAACCAAGCAAGTTACAAAATCTTTAAATCACAGAAAGGGCTAGTCGTAGATGAAAAGGAGATTTCATTTCAAGGT---GGACACATAGAGGAGTGTTCCTGCTATCCCAACATGGGGAAAGTGGAATGCGTTTGCAGGGACAATTGGAACGGAATGAATAGGCCAATTCTAACATTCAAT---GAAAACCTTGAATATGAGGTTGGTTATCTATGTGCTGGGATTCCGACAGACACTCCACGAGTTCAAGACAGCAGTTTCACTGGCTCATGCACCAATGCAGTTGGAGGA---AGTGGAACAAACAATTATGGAGTAAAGGGGTTTGGTTTTAGGCAAGGGACTAGTGTATGGGCAGGAAGGACAATAAGTATTTCTTCTCGGAGTGGCTTTGAGGTCTTGCTGATAGAAGATGGATGGATTAGACCAAGTAAAACCATT---AGCAAAAAAGTTGAGGTTTTAAATAACAAGAACTGGTCAGGATACAGTGGGTCTTTTACCATCCCCACTGCAATGACA---AGCAAGGGCTGTCTGGTTCCATGCTTTTGGCTGGAAATGATTCGAGGTAAACCGGAAGAGAGA------ACTAGCATTTGGACCTCAAGTAGTTCCACTGTGTTTTGTGGTGTTTCCAGTGAGGTCCCAGGGTGGTCCTGGGATGATGGAGCAATTCTACCATTTGACATCGATAAGATGTAG
		</sequence>
		<sequence>
			<taxon idref="1019460|avian_waterfowl|NorthernEurope|20111101|H6N5"/>
			ATGAATCCAAATCAGAAAATAATAACAATTGGCTCAATATCATTAGGATTGGTTGTTTTCAACATTCTTCTTCATGTG---------GCGTCAATAGTCCTAGGAATAATATCA---------GTAACCAAA------------------GAC------------CATGAAGCATAC---ACA---TGCAACACAACTGAGGTG------------------TATAATGAGACAGTGAGAGTGGAAACAATAACAATCCCTATCAACAACACCATT------TACATAGAAAGGGAATTG---ACCCATGAACCAGAATTTCTTAACAACACAGAACCGCTCTGTGAGGTGTCAGGGTTTGCCATCGTTTCCAAAGACAATGGGATCAGAATAGGTTCAAGAGGGCATGTCTTCGTCACAAGAGAGCCCTTTGTAGCTTGTGGCCCTTCAGAATGCAGGACATTTTTCTTAACCCAAGGTGCTCTGCTAAATGATAAGCACTCGAATAATACAGTGAAAGACAGAAGTCCCTATCGGGCTCTAATGAGCGTACCATTGGGATCCTCTCCCAATGCTTATCAAGCCAAATTTGAGTCCGTTGGATGGTCTGCTACAGCCTGCCATGATGGGAAGGAGTGGATGGCCATAGGGGTAAGTGGTGCAGACGATGATGCTTATGCCGTCATTCATTATGGAGGTATACCAACAGATGTAGTGAGGTCATGGAGAAAGCAA---ATACTGAGAACACAAGAGTCTTCATGTGTTTGCATGAAAGGAGAGTGTTATTGGGTAATGACAGACGGTCCAGCAAATAACCAAGCAAGTTACAAAATCTTTAAATCACAGAAAGGGCTAGTCATAGATGAAAAGGAAATTTCATTTCAAGGT---GGACACATAGAGGAGTGTTCCTGCTATCCCAACATGGGGAAGGTGGAATGCGTTTGCAGAGACAACTGGAACGGAATGAATAGGCCAATTCTAACATTCGAT---GAAAATCTTGAATATGAGGTCGGTTATCTGTGTGCCGGGATCCCGACAGACACTCCACGAGTTCAAGACAGCAGTTTCACTGGCTCATGCACCAATGCAGTAGGGGGA---AGTGGAACAAACAATTATGGAGTAAAGGGATTTGGTTTTAGACAAGGGACTAGTGTATGGGCAGGAAGGACAATAAGTATTTCTTCTCGGAGTGGCTTCGAGGTCTTGATGATAGAAGATGGATGGATTAGACCAAGTAAAACCATT---AGCAAAAAAGTTGAGGTTTTAAATAACAAAAACTGGTCAGGATACAGTGGGTCTTTTACCATCCCCACTGCAATGACA---AGCAAGAGCTGTCTGGTTCCATGCTTTTGGCTGGAGATGATTCGAGGTAAACCGGAAGAGAGA------ACTAGCATTTGGACCTCAAGTAGTTCCACTGTGTTTTGTGGTGTTTCCAGTGAGGTCCCAGGGTGGTCCTGGGATGATGGAGCAATTCTACCATTCGACATCGATAAGATGTAG
		</sequence>
		<sequence>
			<taxon idref="1016935|avian_waterfowl|EastAsia|20100127|H5N5"/>
			ATGAATCCAAATCAGAAAATAATAACAATTGGCTCAATATCATTAGGATTGGTTGTTCTCAACATTCTTCTTCATGTG---------GCGTCAATAGTCCTAGGGATAATATCA---------GTAACCAAA------------------GAC------------CACGGAGCATGC---ATA---TGCAACACAACTGAGGTG------------------TATAATGAAACAGTGACAGTGGAAACAGTAACAATCCCTGTCAACAACACTATT------TACATAGAAAGGGAATTG---ACCCATGAACCAGAATTCCTTAACAACACGGAACCTCTCTGTGAGGTATCAGGGTTTGCCATTGTTTCCAAGGACAATGGGATCAAAATAGGTTCAAGAGGGCATGTCTTCCTTATAAAAGAGCCCTTTGTAACTTGTACCCCTTCAGAATGCAGGACATTTTTCTTAACTCAAGGTGCCCTGCTAAACGATAAGCACTCAAATAATACAGTAAAAGACAGAAGTCCCCATCGAGCTTTAATGAGCGTACCATTGGGATCCTCTCCCAATGCCTACCAAGCTAAATTTGAGTCCGTTGGATGGTCTGCCACAGCCTGCCATGATGGGAAGGAGTGGATGGCCATAGGGGTGAGTGGTGCAGACGATGATGCTTATGCCGTCATTCATTATGGAGGAGTACCAACAGATGTGGTGAGATCATGGAGAAAGCAA---ATACTGATAACACAAGAGTCTTCATGTGTTTGCATGAAAGGAGAGTGTTATTGGGTAATGACAGACGGTCCAGCAAATAAACAAGCAAGCTACAAAATCTTTAAATCACAAAAAGGGCTTGTCGTAGATGAAAAAGAAATTTCATTTCAAGGT---GGAGACATAGAGGAGTGTTCCTGCTACCCCAACATGGGGAAAGTGGAATGCGTTTGCAGAGACAGCTGGAACGGAATGAATAGGCCAATTCTAACATTAGAT---GAAAATCTTAAATATGAGGTCGGTTATATGTGTGCAGGGATTCCGACTGACAATCCAAGAGTTCAAGACAGTAGTTTCACTGGTTCATGCACCAATGCAGCTGGAGGA---AATGGAACAGATAACTATGGAGTAAAGGGAATTGGTTGTAGGCAAGGAACTAATGTATGGGCAGGAAGGACAATAAGTATTTATTTTCGGAGTGGCTTCGAGGTCTTGCTGATAGAAGATGGGTGGATTAGACCAAGTAAAACCATT---TGCAAAAAAGTTGAAGTTTTGAATAGTAAGAATTGGTCAGGTTCCAGTGGGTCCTTTACCATCCCCACCGTAGTGACA---AGCAAGAGCTGTGGGGTTCCACGCTTTTGGCGGGAAATGATTAGAGGTAAACCGAAAGAGAGA------ATTAGCATTTGGACCTCAAGTAGTTCCACTGTGTTTTGTGGTGTTTCCAGTAAGGTCCCCGGGTGGTCCTGGAATGATGGAGCAATGCTCCCATCCGACATCGATAAGATGTAG
		</sequence>
		<sequence>
			<taxon idref="1010255|avian_waterfowl|SoutheastAsia|20090115|H12N5"/>
			ATGAATCCAAATCAGAAAATAATAACAATTGGCTCAATATCATTAGGATTAGTCGTTTTCAACATTCTTCTTCATGTG---------GCATCAATAGCCCTAGGGATAATATCA---------GTAATCAAA------------------GAC------------CACAAGGCATAC---ACA---TGCAACACAACTGAGGTG------------------TACAATGAGACAGTGAGGGTGGAAATAGCAACCATCCCTGTCAACAACACCATA------TACATAGAAAGGGAATTG---ATTCACGAACCCGAATTCCTTAACAACACAGAACCTCTCTGTGAGGTATCAGGGTTTGCCATTGTTTCCAAAGACAATGGAATCAGAATAGGTTCAAGGGGGCATGTCTTCGTTATAAGAGAGCCCTTTGTAGCTTGTGGCCCTTCAGAATGCAGGACATTTTTCTTAACCCAGGGTGCTCTGCTAAATGATAAGCACTCAAATAATACAGTAAAAGACAGAAGTCCCTACCGAGCTTTAATGAGCGTACCATTGGGATCCTCTCCCAATGCCTATCAAGCTAAATTTGAGTCCGTTGGATGGTCTGCTACAGCCTGCCATGATGGGAAGGAATGGATGGCTATAGGGGTGAGTGGTGCAGACGATGATGCTTATGCCGTCATTCATTATGGAGGGATACCAACAGATGTAGTAAGGTCATGGAGAAAGCAA---ATACTGAGGACACAAGAGTCTTCATGTGTTTGCATGAAAGGAGAATGTATTTGGGTAATGAAGGATGGTCCAGCAAGTAATCAAGCAAGTTACAAAATCTTTAAATCACAGAAAGGGCTAGTAGTAGATGAAAAGGAAATCTCATTCCAAGGT---GGACACATAGAGGAATGTTCCTGTTATCCCAACATGGGGAAAGTGGAATGCGTTTGCAGGGACAATTGGAACGGAATGAATAGGCCGATCTTGACATTCGAT---GAAAATCTTGAGTATGAGGTCGGTTATCTGTGTGCTGGGATTCCGACAGACACTCCACGAGTTCAAGACAGCAGCTTCACAGGCTCATGCACTAATGCAGTTGGGGGA---AGTGGAACAAATAACTATGGAGTAAAAGGATTTGGGTTTAGGCAAGGGAATAGTGTATGGGCAGGGAGGACAATAAGTATTTCCTCTCGGAGTGGCTTCGAGATCTTGCTGATAGAAGACGGATGGATTAGGCCAAGTAAAACAATT---AGCAAAAAAGTTGAGGTTTTGGATAACAAGAATTGGTCAGGATACAGTGGGTCTTTCACTATCCCCACTGCAATGACA---AGCAAGAGCTGTCTGGTTCCATGCTTTTGGCTGGAAATGATCCGGGGTAAACCGGAGGAGAGA------ACTAGCATTTGGACCTCAAGTAGTTCCACTGTGTTCTGTGGTGTTTCCAGTGAGGTCCCAGGATGGTCCTGGGATGATGGAGCAATTCTACCATTTGACATCGATAAGATGTAG
		</sequence>
		<sequence>
			<taxon idref="1024415|avian_shorebirds|WestAsia|20120222|H2N5"/>
			ATGAATCCAAATCAGAAAATAATAACGATTGGTTCAATATCATTGGGATTAGTCGTTTTCAACATTCTTCTTCATGTG---------GCATCAATAACCCTGGGGATAATATCA---------GTAACCAAA------------------GAC------------CACAAGGCATAC---ACA---TGCAACACAACTGAGGTG------------------TACAATGAGACAGTGAGGGTGGAAACAGTAATCGTCCCTGTCAACAACACCATA------TACATAGAAAGGGAATTG---ACCCACGAACCCGAATTTCTTAACAACACGGAACCTCTCTGTGAGGTATCAGGGTTTGCCATTGTTTCCAAAGACAATGGAATCAGAATAGGTTCAAGGGGACATGTCTTCGTTATAAGAGAGCCCTTTGTAGCTTGTGGCCCTTCAGAATGCAGGACATTTTTCTTAACTCAGGGTGCTCTGCTAAATGATAAGCACTCAAACAATACAGTAAAAGACAGAAGTCCCTACCGAGCTTTAATGAGCGTACCATTGGGATCCTCTCCCAATGCCTACCAAGCCAAATTTGAGTCCGTTGGATGGTCTGCTACAGCCTGCCATGATGGGAAGGAATGGATGGCTATAGGGGTAAGTGGTGCCGACGATGATGCTTATGCCGTCATTCATTATGGAGGGGTACCAACAGACGTAGTAAGGTCATGGAGAAAGCAG---ATATTGAGAACACAAGAGTCTTCATGTGTTTGCATAAAGGGAGAATGTTATTGGGTAATGACAGACGGTCCAGCAAGTAATCAAGCAAGTTACAAAATCTTTAAATCACAGAAAGGGCTAGTAGTAGATGAAAAGGAAATTTCATTCCAAGGT---GGGCACATAGAGGAGTGTTCCTGTTACCCCAATATGGGGAAAGTGGAATGTGTTTGTAGGGACAATTGGAATGGAATGAATAGGCCAATTTTGACATTTGAT---GAAAATCTCGAGTATGAGGTCGGTTATCTGTGTGCTGGGATTCCGACAGACACTCCACGAGTTCAAGACAGCAGTTTCACGGGCTCATGCACTAATGCAGTTGGGGGA---AGTGGAACAAATAACTATGGAGTAAAAGGGTTTGGGTTTAGGCAAGGGAATAGTGTATGGGCAGGGAGGACAATAAGTATCTCTTCTCGGAGTGGCTTCGAGGTCCTGCTGATAGAAGAAGGATGGATTAGGCCAAGTAAAACCATT---AGCAAAAAGGTTGAGGTTTTGAATAACAAGAATTGGTCAGGATACAGTGGGTCTTTCACCATCCCCACTGCAATGACA---AGCAAGAGCTGTTTGGTTCCATGCTTTTGGCTGGAAATGATCCGGGGTAAACCAGAGGAGAGA------ACTAGCATTTGGACCTCAAGTAGTTCCACTGTTTTTTGTGGTGTTTCCAGTGAGGTCCCAGGATGGTCCTGGGATGATGGAGCAATTCTACCATTTGACATCGATAAGATGTAG
		</sequence>
		<sequence>
			<taxon idref="1011874|avian_shorebirds|NorthAmerica|19940523|H7N5"/>
			ATGAATCCAAATCAGAAAATAATAACAATTGGTTCTATGTCATTGGCACTAGTTGTGTTCAACACACTGCTTCACATT---------GCATCAATAGTCATAGGAATAATATCA---------GTGACAAAA------------------GAA------------AGCAGTGTATCA---TCACCCTGCAACACCACTGAGATT------------------TACAATGAAACTGTCCGGCTGGAGACTATAACAATTCCTATCAATAACACTGTG------TACATAGAAAGAGAGTCA---CATCAAGAACCTGAATTCTTAAACAATACAGAACCTCTCTGTAATGTATCCGGGTTTGCAATAGTTTCCAAGGACAATGGGATCAGAATTGGGTCAAGGGGGCATGTGTTTGTCATAAGAGAACCATTTGTGGCATGTGGTCCCACAGAATGTAGGACATTTTTCCTAACGCAAGGTGCCTTGCTGAATGACAAACATTCCAACAATACAGTGAAAGATAGAAGTCCTTATCGTGCATTAATGAGTGTGCCATTAGGATCTTCACCCAATGCTTACCAGGCCAAGTTTGAGTCTGTTGCATGGTCGGCTACAGCATGCCATGATGGTAAAGAATGGCTGGCAGTAGGAGTAAGTGGTGCAGATGACGATGCTTATGCAGTAATCCATTATGGGGGGATGCCAACAGATGTGGTGAGGTCATGGAAAAAGCAA---ATTCTAAGAACACAAGAATCGTCATGTGTATGTGTAAAAGGAGACTGTTATTGGGTAATGACGGATGGTCCTGCGAACAACCAGGCTAGTTACAAGATTTTCAAGTCTCATAAGGGAGTGGTGACAAATGAGAGAGAAGTGTCATTTCAGGGA---GGTCACATTGAAGAGTGCTCTTGCTACCCCAACTTGGGTAAAGTGGAGTGCGTTTGCCGAGATAATTGGAATGGAATGAACAGACCAACTTTGATTTTTGAT---GAGGACCTGAACTATGAGGTGGGTTATTTATGTGCTGGAATACCGACAGACACCCCACGAGTTCAGGACAGTAGTTTCACTGGTTCCTGCACTAATGCTGTTGGAGGG---AGTGGAACGAACAACTATGGAGTGAAGGGATTTGGCTTCAGACAAGGTAATAGTGTGTGGGCAGGAAGAACAGTTAGCATTTCGTCCCGGAGTGGTTTTGAGATCCTACTGATAGAAGACGGTTGGACCAAAACAAGCAAAACCGTC---GTCAAAAAGGTGGAGGTCCTCAACAATAAGAATTGGTCAGGATACAGCGGAGCTTTCACCATCCCAATCACAATGACT---AGTAAACAATGCTTAGTTCCATGTTTCTGGCTAGAAATGATAAGAGGAAAACCAGAAGAGAGG------ACCAGTATTTGGACCTCTAGTAGTTCCACGGTATTTTGTGGTGTTTCAAGTGAGGTCCCAGGTTGGTCCTGGGATGATGGAGCAATTCTTCCCTTTGACATCGATAAGATGTAA
		</sequence>
		<sequence>
			<taxon idref="1019474|avian_shorebirds|NorthAmerica|20110720|H12N5"/>
			ATGAATCCAAATCAGAAAATAATAACAATTGGTTCTGTGTCATTGACATTAGTTGTATTCAACATACTGCTTCATATT---------GCATCAATAGTCATAGGAATAATATCA---------GTAACAAAA------------------GAG------------AGCAGTATATCA---TCACCCTGCAATACCACTGAGATT------------------TACAATGAAACTGTAAGACTGGAAACTATAACAATTCCCATCAATAACACTGTG------TACATAGAAAGAGAATCA---CATCAAGAACCTGATTTTTTAAACAATACAGAACCTCTCTGCAACGTATCCGGATTTGCAATAGTTTCCAAGGACAATGGAATCAGAATTGGGTCAAGGGGACATGTATTTGTCATAAGAGAACCATTTGTAGCATGTGGTCCCACAGAATGCAGGACATTTTTCCTAACGCAAGGTGCCTTATTGAATGATAAACATTCCAACAATACAGTGAAAGATAGAAGTCCTTATCGTGCATTGATGAGTGTTCCATTAGGATCTTCACCCAATGCTTACCAGGCCAAGTTTGAGTCTGTTGCATGGTCAGCCACAGCATGCCATGATGGCAGAGAATGGTTGGCAGTAGGGATAAGTGGTGCAGATGATGATGCATATGCAGTAATCCACTATGGAGGGATGCCAACAGATGTGGTGAGATCATGGAGAAAGCAA---ATTCTGAGAACACAAGAATCGTCATGTGTGTGTATGAAAGGAGATTGTTATTGGGTAATGACGGATGGTCCTGCGAACAATCAGGCTAGTTACAAGATTTTCAAGTCTCATAAGGGAATGGTAACAAATGAAAGAGAAGTGTCATTTCAGGGA---GGTCACATTGAAGAGTGTTCTTGTTACCCTAACTTGGGTAAAGTGGAGTGCGTTTGCCGAGACAATTGGAATGGAATGAATCGACCAATTTTGGTTTTTGAT---GAGGATCTGAACTATAAAGTAGGTTATTTATGTGCCGGAATACCAACAGACACCCCACGGATTCAAGACAACAGTTTCACTGGTTCCTGTACCAATGCTGTTGGAGGA---AGTGGAACAAACAACTATGGAGTGAAGGGATTTGGCTTCAGACAAGGTAATAGTGTGTGGGCAGGAAGAACAATTAGCATCTCATCCCGGAGTGGGTTTGAAGTCCTATTGATAGAAGACGGTTGGACCAAAACAAGCAAAAATGTC---GTCAAAAAGGTGGAGGTCCTTAACAATAAGAATTGGTCAGGATACAGCGGAGCTTTCACCATCCCAATCACAATGACT---AGTAAACAGTGCTTAGTTCCATGTTTCTGGTTGGAAATGATAAGAGGAAAACCAGAAGAGAGG------GCAAGCATTTGGACCTCTAGTAGCTCCACAGTATTTTGTGGTGTTTCAAGTGAGGTCCCAGGATGGTCCTGGGATGATGGAGCAATTCTTCCCTTTGACATCGATAAGATGTAA
		</sequence>
		<sequence>
			<taxon idref="1018018|avian_shorebirds|NorthAmerica|20070810|H12N5"/>
			ATGAATCCAAATCAGAAAATAATAACAATTGGTTCCGTGTCATTGGCACTAGTTGTACTCAACATACTGCTTCATATT---------GCATCAATAGTCATAGGAATAATATCA---------GTGACAAAA------------------GAA------------AGCAGTATATCA---TCACCCTGCAACACCACTGAGATT------------------TACAATGAAACTGTAAGGCTGGAAACTATAACAATCCCTATCAACAACACTGTT------TACATAGAAAGAGAGTCA---CATCAAGAACCTGAGTTTTTAAACAATACAGAACCTCTCTGCAATGTATCCGGGTTCGCAATAGTTTCCAAGGACAATGGAATCAGAATTGGATCAAGGGGACATGTGTTTGTCATAAGAGAACCATTTGTGGCATGTGGCCCCAAAGAATGTAGGACATTTTTCCTAACACAAGGTGCCCTACTGAATGATAAACATTCCAACAATACAGTGAAAGATAGAAGTCCTTACCGTGCATTGATGAGTGTGCCATTAGGGTCTTCACCCAATGCTTATCAGGCCAAGTTTGAGTCTGTTGCATGGTCAGCCACAGCATGCCATGATGGCAAAGAGTGGCTGGCAGTAGGGGTAAGTGGTGCAGATGACGATGCTTATGCAGTAATCCATTATGGGGGGATGCCAACAGATGTGGTGAGGTCATGGAGGAAGCAA---ATTCTAAGAACACAAGAATCGTCATGTGTGTGTATGAAGGGAGACTGTTATTGGGTAATGACGGATGGTCCTGCGAACAACCAGGCTAGTTACAAAATTTTCAAATCTCATAAGGGGGTAGTGACAAGTGAAAGAGAAGTGTCATTTCAGGGA---GGTCACATTGAAGAGTGCTCTTGCTACCCCAACTTGGGTAAAGTGGAGTGCGTTTGCCGAGATAACTGGAATGGAATGAATAGACCAATTTTGATTTTTGAT---GAGGACTTGAACTACGAGGTGGGTTATTTATGTGCCGGAATACCGACAGACACTCCACGAGTTCAAGACATTAGTTTCACTGGTTCCTGTACTAATGCTGTTGGAGGG---AGTGGAACAAACAACTATGGAGTGAAGGGTTTTGGCTTCAGACAAGGTAATAGTGTGTGGGCAGGAAGAACAGTTAGCATTTCATCCCGAAGTGGGTTTGAAATCCTATTGATAGAAGACGGTTGGACCAAAACAAGCAAAACCGTA---GTCAAAAAAGTGGAGGTCCTCGACAATAAGAATTGGTCAGGATACAGCGGAGCTTTCACCATCCCAATCACAATGACT---AGTAAACAGTGCTTAGTTCCATGTTTCTGGATGGAGATGATAAGAGGAAAACCAGAAGAGAGG------ACAAGCATTTGGACCTCTAGTAGCTCCACAGTATTTTGTGGTGTTTCAAGTGAGGTCCCAGGGTGGTCCTGGGATGATGGAGCAATTCTTCCCTTTGACATCGATAAGATGTAA
		</sequence>
		<sequence>
			<taxon idref="1018020|avian_shorebirds|NorthAmerica|20070816|H12N5"/>
			ATGAATCCAAATCAGAAAATAATAACAATTGGTTCCGTGTCATTGACACTAGTTGTACTCAACATACTGCTTCATATT---------GCATCAATAGTCATAGGAATAATATCA---------GTGACAAAA------------------GAA------------AGCAGTATATCA---TCACCCTGCAACACCACTGAGATT------------------TACAATGAAACTGTAAGGCTGGAAACTATAACAATCCCTATCAACAACACTGTT------TACATAGAAAGAGAGTCA---CATCAAGAACCTGAGTTTTTAAACAATACAGAACCTCTCTGCAATGTATCCGGGTTCGCAATAGTTTCCAAGGACAATGGAATCAGAATTGGATCAAGGGGACATGTGTTTGTCATAAGAGAACCATTTGTGGCATGTGGCCCCAAAGAATGTAGGACATTTTTCCTAACACAAGGTGCCCTACTGAATGATAAACATTCCAACAATACAGTGAAAGATAGAAGTCCTTACCGTGCATTGATGAGTGTGCCATTAGGGTCTTCACCCAATGCTTATCAGGCCAAGTTTGAGTCTGTTGCATGGTCAGCCACAGCATGCCATGATGGCAAAGAGTGGCTGGCAGTAGGGGTAAGTGGTGCAGATGACGATGCTTATGCAGTAATCCATTATGGGGGGATGCCAACAGATGTGGTGAGGTCATGGAGGAAGCAA---ATTCTAAGAACACAAGAATCGTCATGTGTGTGTATGAAGGGAGACTGTTATTGGGTAATGACGGATGGTCCTGCGAACAACCAGGCTAGTTACAAAATTTTCAAATCTCATAAGGGGGTAGTGACAAGTGAAAGAGAAGTGTCATTTCAGGGA---GGTCACATTGAAGAGTGCTCTTGCTACCCCAACTTGGGTAAAGTGGAGTGCGTTTGCCGAGATAACTGGAATGGAATGAATAGACCAATTTTGATTTTTGAT---GAGGACTTGAACTACGAGGTGGGTTATTTATGTGCCGGAATACCGACAGACACTCCACGAGTTCAAGACATTAGTTTCACTGGTTCCTGTACTAATGCTGTTGGAGGG---AGTGGAACAAACAACTATGGAGTGAAGGGTTTTGGCTTCAGACAAGGTAATAGTGTGTGGGCAGGAAGAACAGTTAGCATTTCATCCCGAAGTGGGTTTGAAATCCTATTGATAGAAGACGGTTGGACCAAAACAAGCAAAACCGTA---GTCAAAAAAGTGGAGGTCCTCGACAATAAGAATTGGTCAGGATACAGCGGAGCTTTCACCATCCCAATCACAATGACT---AGTAAACAGTGCTTAGTTCCATGTTTCTGGATGGAGATGATAAGAGGAAAACCAGAAGAGAGG------ACAAGCATTTGGACCTCTAGTAGCTCCACAGTATTTTGTGGTGTTTCAAGTGAGGTCCCAGGGTGGTCCTGGGATGATGGAGCAATTCTTCCCTTTGACATCGATAAGATGTAA
		</sequence>
		<sequence>
			<taxon idref="1025626|avian_domesticbirds|NorthAmerica|20140319|H6N5"/>
			ATGAACCCAAATCAGAAAATAATAACAATTGGTTCTGTGTCATTGGCACTAGTTGTATTCAACATACTGCTTCATATT---------GCATCAATAGTCATAGGAATAATATCA---------GTGACGAAA------------------GAA------------ATCAGTGTATCA---TCAACCTGCAATACCACTGAGGTT------------------TACAATGAAACTGTAAGGCTGGAAACTATCACAATTCCTATCAACAACACTGTT------TACATAGAAAGAGAGTCA---CATCAAGAACCTGATTTTTTGAACAATACAGAACCTCTCTGCAATGTGTCCGGGTTCGCAATAGTTTCCAAGGACAATGGAATCAGAATTGGGTCAAGAGGACATGTGTTTGTCATAAGAGAACCATTCGTGGCATGTGGTCCCACAGAATGTAGGACTTTTTTCCTAACTCAAGGTGCCCTATTGAACGATAAACACTCCAACAATACAGTAAAAGATAGGAGTCCTTACCGTGCATTGATGAGTGTGCCATTAGGATCTTCACCCAATGCTTATCAGGCCAAGTTTGAGTCTGTTGCATGGTCGGCCACAGCATGCCATGATGGCAAAGGGTGGCTGGCAGTAGGGATAAGTGGTGCAGATGACGATGCTTATGCTGTAATCCATTATGGGGGGATGCCAACAGATGTGGTGAGGTCATGGAGAAAGCAA---ATTCTAAGAACACAGGAATCGTCATGTGTGTGTATGAAAGGAAACTGTTATTGGGTAATGACGGATGGTCCTGCAAACAGTCAGGCTAGTTACAAGATTTTCAAGTCTCACAAGGGGATGGTGACAAATGAAAGAGAAGTGTCATTTCAGGGA---GGTCACATTGAAGAGTGCTCTTGCTATCCCAATTTGGGTAAAGTGGAGTGTGTTTGCCGAGATAATTGGAATGGAATGAATAGACCAGTTTTGACTTTTGAT---GAGGACTTGAATTATGAGGTGGGTTATTTATGTGCCGGAGTACCGACAGACACTCCACGGGTCCAAGACAATAGGTTCACTGGTTCCTGTACTAATGCTGTTGGAGGG---AGTGGAACGAACAACTATGGAGTGAAGGGTTTTGGCTTCAGACAAGGTAATAGTGTGTGGGCAGGAAGAACAGTTAGCATTTCATCCCGAAGTGGGTTTGAGATCCTATTGATAGAAGACGGTTGGATCAAAACAAGCAAAAATGTC---GTCAAAAAAGTGGAGGTCCTCAACAATAAGAATTGGTCAGGATACAGCGGAGCTTTCACCATCCCAATCACAATGACT---AGTAAACAATGCTTAGTTCCATGCTTCTGGCTGGAAATGATAAGAGGAAAGCCAGAAGAGAGG------ACAAGCATTTGGACCTCTAGTAGCTCCACGGTATTTTGTGGTGTTTCAAGTGAGGTCCCAGAGTGGTCCTGGGATGATGGCGCAATTCTTCCCTTTGACATCGATAAGACGTAA
		</sequence>
		<sequence>
			<taxon idref="1023754|avian_waterfowl|NorthAmerica|19790615|H6N5"/>
			ATGAATCCAAATCAGAAAATAATAACAATTGGTTCGGTGTCATTGGCACTAGTTATATTCAACATATTGCTCCATATT---------GCATCAATAGTCATAGGGATAATATCA---------GTGACAAAA------------------GAA------------AGCAGCATATCA---TCATCCTGCAACACCACTGAAGTT------------------TACAATGAAACTGTGAGACTGGAAACTATAACAATTCCCATCAATAACACTGTG------TATATAGAAAGAGAGTTA---CATCAAGAACCTGAGTTCTTAAACAACACAGAACCTCTCTGCAATGTGTCCGGATTTGCAATAGTTTCTAAGGACAATGGAATCAGAATAGGGTCAAGGGGGCATGTGTTTGTCATAAGAGAACCATTTGTGGCATGCGGTCCCACGGAATGTAGAACATTTTTCCTAACGCAAGGTGCCTTACTGAATGACAAACACTCCAATAATACAGTGAAAGACAGAAGTCCTTATCGTGCATTGATGAGTGTGCCATTAGGATCTTCACCCAATGCCTATCAGGCCAAGTTTGAGTCTGTTGCATGGTCAGCCACAGCATGCCATGATGGCAAAAAATGGCTGGCAGTAGGGATAAGTGGTGCTGATGACGATGCTTATGCTGTAATCCATTATGGGGGAGTGCCAACAGATGTGGTGAGATCATGGAGAAAGCAG---ATTCTAAGGACACAAGAATCGTCATGTGTATGTATGAATGGGGACTGCTATTGGGTAATGACGGATGGTCCTGCGAACAATCAGGCTAGTTACAAGATTTTCAAGTCTCGTGAGGGAATGGTGACAAATGAGAGAGAAGTGTCATTCCAGGGA---GGTCACATTGAAGAATGTTCTTGCTACCCCAACTTGGGTAAAGTGGAATGTGTTTGCCGAGATAATTGGAATGGAATGAATAGACCAATTTTGATCTTTGGT---GAAGATCTTAACTATGAGGTGGGTTATTTATGTGCTGGAATTCCGACAGATACTCCAAGGGTTCAGGACAGTAGTTTCACTGGTTCCTGCACTAATGCTGTTGGAGGG---AGTGGGACGAATAACTATGGGGTGAAAGGATTTGGCTTCAGACAAGGTAATAGTGTGTGGGCAGGAAGGACAGTTAGTATTTCGTCCCGAAGTGGTTTTGAGATCCTATTAATAGAAGACGGTTGGATTAGAACAAGCAAAACAATC---GTCAAAAAAGTGGAGGTCCTCAACAACAAGAATTGGTCAGGATACAGCGGAGCTTTCACCATCCCAATCACAATGACT---GGTAAACAATGCTTAGTTCCATGTTTCTGGTTAGAAATGATAAGAGGAAAACCAGAAGAGAGG------ACAAGCATTTGGACCTCTAGTAGCTCCACGGTATTTTGTGGTGTTTCAAGTGAGGTCCCAGGATGGTCCTGGGATGATGGAGCAATTCTTCCCTTTGACATCGATAAGATGTAA
		</sequence>
		<sequence>
			<taxon idref="1002156|others|EastAsia|19710615|H3N8"/>
			ATGAATCCAAATCAAAAGATAATAACAATTGGATCTGTATCATTAGGGCTTGTAATCCTCAGCGTCATTCTCCATGTG---------GTCAGCATTATAGTAACAGTACTGGTC---------CTCAGTAAC------------------AAT------------GGAACAGGTCTG---AAT---TGCAATGGGACGATTATA------------AGGGAGTACAATGAGACAGTAAGAATAGAAAGAATTACTCAATGGTATAATACTAATATAATCGAGTATATAGAGAGACAT---------TCAAATGAATACTACACGAACAACACCGAGCCACTGTGTGAAGCCCAGGGCTTTGCGCCATTTTCCAAAGATAATGGAATACGAATTGGATCAAGAGGCCATGTTTTTGTAATAAGAGAACCTTTTGTTTCATGTTCGCCGTTAGAATGTAGAACATTTTTCCTCACACAGGGCTCATTACTTAATGACAAGCATTCCAATGGCACAATGAAGGACCGAAGTCCATATAGGACTTTGATGAGTGTCGAAGTAGGGCAATCACCCAATGTGTATCAAGCTAAGTTTGAAGCGGTGGCATGGTCAGCAACAGCATGCCATGATGGGAAAAAGTGGATGACAGTTGGAGTCACAGGGCCCGACGCTCAAGCAATTGCAATAGTGCACTATGGAGGTGTTCCGGTTGACGTCATTAATTCATGGGCAGGGGAT---ATTCTAAGAACCCAAGAATCGTCATGCACCTGCATTAAAGGAGACTGTTATTGGGTGATGACTGACGGACCAGCGAACAGGCAAGCTCAATATAGGATATTCAAAGCAAAAGATGGGAGAATAATAGGGCAGACTGATATAAATTTCAATGGG---GGACACATAGAGGAGTGTTCGTGTTACCCCAATGAAGGGAAGGTGGAGTGCGTATGCAGGGACAACTGGACTGGAACAAATAGACCTATTCTGGTAATATCT---CCTGATCTATCGTACACAGTCGGATATTTGTGTGCTGGCATTCCCACTGACACTCCTAGGGGAGAGGATAGTCAATTCACAGGCTCATGCACAAGCCCTTTGGGAAGT---CAAGGA---------TATGGTGTAAAGGGTTTCGGGTTTCGACAAGGGAATGACGTGTGGGTTGGAAGGACAATTAATAGGACTTCCAGATCAGGGTTCGAAATACTAAAAATCAAGAATGGTTGGACACAAAACAGTAAAGACCAA---ATCCGAAAGCAGGTGATTGTTGATAACCTAAACTGGTCAGGATATAGTGGTTCTTTCACATTGCCGGTTGAACTAACA---AAGAAAGGATGTTTAGTCCCCTGTTTCTGGGTTGAAATGATCAGAGGTAAACCTGAAGAGGTA------ACA---ATATGGACCTCCAGCAGCTCCATTGTGATGTGTGGAGTAGACCATAAAGTTGCCAGTTGGTCATGGCACGATGGAGCTATTCTTCCTTTTGACATCGATAAGATGTAG
		</sequence>
		<sequence>
			<taxon idref="1026049|others|NorthAmerica|20130615|H3N8"/>
			ATGAATCCAAATCAAAAGATAATAGCAATTGGATCTGCATCATTGGGGATATTAATCATTAATATCATTCTCCATGTA---------GTCAGCATTATAGTAACAGTACTGATC---------CTCAATAGC------------------AAT------------AGAACAGATCTG---AAC---TGCAAAGGGACGATCATA------------AGAGAGTACAATGAAACAGTAAGAGTAGAAAAACTTACTCAATGGTACAACATCAGTACAACCAAGTACATAGAGAGACCT---------TCAAATGAATATTACATGAACAACACTGAACCACTTTGTGAGGCCCAAGGCTTTGCACCATTTTCCAAAGATAATGGAATACGAATCGGGTCGAGAGGCCATGTTTTTGTGATAAGAGAACCTTTTGTATCATGTTCACCCTCAGAATGTAGAACCTTTTTCCTCACACAGGGCTCATTACTCAATGACAAACATTCTAACGGCACAATAAAGGATCGAAGTCCGTATAGGACTCTGATGAGTGTCAAAATAGGGCAATCACCTAATGTATATCAAGCTAAATTTGAATCGGTGGCATGGTCAGCAACAGCATGCCATGATGGAAAAAAATGGATGACAGTTGGAGTCACAGGGCCCGACAATCAAGCAATTGCAGTAGTGAACTATGGAGGTATTCCGGTTGATATTATTAATTCATGGGCAGGGGAT---ATTTTAAGAACCCAAGAATCATCATGCACCTGCATTAAAGGAGACTGTTATTGGGTAATGACTGATGGTCCGGCAAATAGGCAAGCTAATTATAGGATATTCAAAGCAAAAGATGGAAGAGTAATTGGACAAACTGATATAAGTTTCAATGGG---GGACACATAGAGGAGTGTTCTTGTTACCCCAATGAAGGGAAGGTGGAATGCATATGCAGAGACAATTGGACTGGAACAAACAGACCAATTCTGGTAATATCT---TCTGATCTATCGTACACAGTTGGATATTTGTGTGCTGGCATTCCCACTGACACCCCTAGGGGAGAGGATAGTCAATTCACAGGCTCATGTACAAGTCCTTTGGGAAAT---AAAGGA---------TACGGTGTCAAAGGTTTCGGGTTTCGACAAGGAACTGACGTATGGGCCGGAAGGACAATTAGTAGGACTTCAAGATCAGGATTCGAAATAATAAAAATCAGGAATGGCTGGACACAGAATAGTAAGGACCAA---ATCAGAAGGCAAGTGATTATTGATGACCCAAATTGGTCAGGATATAGCGGTTCTTTCACATTGCCAGTTGAATTAACA---AAAAAAGGATGTTTGGTCCCCTGTTTCTGGGTTGAAATGATTAGAGGTAAACCTGAAGAAACA------ACA---ATATGGACCTCTAGCAGCTCCATTGTGATGTGTGGAGTAGATCATAAAATTGCCAGTTGGTCATGGCACGATGGAGCAATTCTTCCCTTTGACATCGATAAGATGTAA
		</sequence>
		<sequence>
			<taxon idref="1024364|avian_shorebirds|NorthernEurope|20080721|H13N8"/>
			ATGAATCCAAATCAGAAAATAATAACCATAGGCTCCGTATCATTGGGGTTGGTTGTATTCAATGTTCTATTGCATGTC---------GTGAGCATCATAGTAACAGTAGTGGTC---------CTGGGGAAT------------------GAC------------GGGGGCAATGGA---AGC---TGTAATGAGACGATAGTG------------AAGGAATACAATGAGACAGTCAGGATAGAAAAGGTGATTCAATGGCACAACACTAATGTAGTTGAATACATACCATATTTG---------AGTGGAGACAATTACACAAACAATACAGAAGCAATATGTGACGTCAAGGGCTTTGCACCTTTCTCAAAGGACAACGGAATAAGAATTGGCTCTAGGGGACATGTTTTTGTCATAAGGGAGCCCTTCGTCTCCTGTTCGCCCAGGGAGTGCAGAACTTTCTTCCTCACTCAGGGGTCCTTACTCAATGACAAACACTCGAATGGAACAGTGAAGGATAGAAGCCCATTCAGAACTCTTATGAGTGTCGAAGTAGGTCAATCACCCAATGTATACCAAGCCAGGTTTGAAGCTGTAGCGTGGTCAGCGACCGCCTGCCATGATGGAAAGAAGTGGATGACGATTGGAGTAACAGGGCCTGATTCCAAGGCAGTGGCAGTAGTCCATTATGGGGGGGTGCCCACTGATATTATTAATTCTTGGGCAGGAGAT---ATCTTGAGGACCCAGGAGTCATCTTGCACTTGCATACAGGGTGATTGCTACTGGGTGATGACTGACGGCCCTGCCAATAGGCAGGCGCAGTACAGAATATACAAAGCTAATCAAGGCAAGATAATTGGTCAGATGGATATTAACTTTAATGGG---GGTCATATTGAAGAGTGTTCTTGCTACCCTAATGAGGGTAAAGTGGAATGCGTTTGTAGAGACAACTGGACAGGGACCAACCGGCCTGTGCTGGTGATTTCG---CCTGATCTCTCTTACAGAGTTGGGTATCTGTGTGCAGGGCTGCCAAGCGACACCCCGAGAGGGGAAGATGCCCAATTCTCCGGTTCTTGCACCAGTCCCGTGGGGGGT---CAAGGG---------TATGGTGTAAAAGGTTTTGGATTCCGACAGGGAAATGATGTATGGATGGGGAGGACAATTAGTCGAACCTCCAGATCAGGATTTGAGGTAATAAGAGTAAAGAATGGTTGGACACAGACAAGTAAAGAACAG---ATTAGAAAACAAGTAGTTGTTGATAATTTGAATTGGTCGGGGTACAGTGGGTCTTTTACCCTGCCAATAGAGTTGTCT---GGGAAAAGTTGTTTGGTTCCCTGTTTTTGGGTAGAAACGATCAGAGGTAAACCGGAGGAGAAA------ACA---ATCTGGACCTCCAGCAGCTCCATTGTGATGTGTGGAGTTGATCATGAAGTCGCCGATTGGTCGTGGCATGATGGAGCTATTCTTCCTTTTGACATCGATAAGATGTGA
		</sequence>
		<sequence>
			<taxon idref="1024417|avian_shorebirds|WestAsia|20130307|H13N8"/>
			ATGAATCCAAATCAGAAAATAATAACCATTGGATCCGTATCATTGGGATTGGTTGTATTCAATGTTCTATTGCATATC---------GTGAGCATCATAGTAACAGTAGTGGTC---------CTGGGAAGT------------------AGC------------GGGGGTAATGGA---GTT---TGTAATGAGACGGTAGTG------------AAGGAATACAATGAGACAGTCAGAGTAGAAAAGGTGATCCAATGGCATAACACTAGCGTAGTTGAATACATACCACATTTA---------AGTGGAGACACTTACACAAACAATACTGAAGCAGTATGTGACGTCAAGGGCTTTGCCCCTTTCTCAAAGGACAATGGAATAAGAATTGGTTCTAGGGGACATGTTTTTGTTATAAGGGAACCCTTTGTCTCCTGTTCGCCCAGGGAGTGCAGAACTTTCTTCCTCACTCAAGGGTCCCTACTCAATGACAAACACTCGAATGGAACAGTAAAGGATAGAAGCCCATTCAGAACTCTTATGAGCGTTGAAGTAGGTCAATCACCCAATGTATACCAAGCCAAGTTTGAAGCTGTAGCGTGGTCAGCGACAGCTTGCCATGATGGAAAGAAGTGGATGACGGTTGGTGTTACAGGGCCTGACTCCAAGGCAGTGGCAGTAGTCCATTATGGGGGGGTGCCTATTGATATCATTAATTCTTGGGCAGGAGAT---ATCTTGAGGACCCAGGAGTCATCCTGCACCTGCATACAGGGTGATTGCTACTGGGTGATGACTGACGGCCCTGCCAATAGGCAGGCGCAGTACAGAATATACAAGGCTAATCAAGGCAAGATCATTGGTCAGATGGATATCAACTTTAGTGGG---GGTCATATTGAAGAGTGTTCTTGCTACCCTAATGACGGCAATGTGGAATGCGTTTGTAGAGACAACTGGACAGGAACCAACCGGCCTGTGCTGGTGATTTCG---CCTGATCTCTCTTACAGAGTTGGGTATTTGTGTGCAGGGCTGCCAAGCGACACTCCAAGAGGAGAAGATGCCCAATTCTCAGGTTCTTGCACCAGTCCCGTAGGGGGT---CAAGGG---------TACGGTGTAAAAGGTTTTGGGTTCAGACAGGGAAATGATGTATGGATGGGGAGGACAATTAGTCGTACCTCTAGGTCAGGATTTGAGATAATAAGAGTAAAGAATGGCTGGACACAGACAAGTAAAGAACAG---ATTAAAAAACAAGTAGTTGTTGATAATTTGAATTGGTCGGGTTACAGTGGGTCTTTTACCCTACCAACAGAGTTATCT---GGGAAAAGCTGTTTGGTTCCATGTTTTTGGGTAGAAACGATCAGAGGTAAACCGGAGGAGAGA------ACA---ATCTGGACCTCCAGCAGCTCCATTGTGATGTGTGGAGTTGATTATGAAGTCGCCGATTGGTCGTGGCACGATGGAGCTATTCTTCCTTTTGACATCGATAAGATGTGA
		</sequence>
		<sequence>
			<taxon idref="1024381|avian_waterfowl|NorthernEurope|20030525|H10N8"/>
			ATGAATCCAAATCAGAAAATAATAACCATTGGCTCCATATCATTGGGATTGGTTGTACTCAATGTTCTACTACATGTC---------GTGAGCATCGTAGTAACAGTATTAGTC---------CTGGGGAAG------------------GGT------------GAAAACAATGGG---GTT---TGTAATGAAACGATAGTG------------AGGGAATACAATGAAACAGTTAGAATAGAGAAAGTGACCCTATGGCACAATACTAGTGTAGTTGAATACGTACCGTATTGG---------AATGAAGGCACTTACATGAATAATACAGAATCAGTATGTGATGTCAAGGGCTTTGCACCTTTCTCCAAAGACAACGGAATAAGGATTGGTTCCAGAGGACATATTTTTGTCATAAGGGAACCCTTCGTCTCTTGTTCGCCTGTAGAGTGCAGAACTTTTTTCCTCACTCAGGGGGCCCTGCTCAATGACAAACACTCAAATGGGACAGTGAAAGATAGGAGCCCGTTCAGAACTCTCATGAGTGTCGAAGTGGGACAATCACCCAATGTGTATCAAGCCAGGTTTGAAGCTGTGGCGTGGTCAGCAACAGCCTGCCATGATGGAAAGAAGTGGATGACAATTGGTGTGACGGGGCCAGATTCCAAGGCAGTAGCTGTAATTCATTACGGAGGAGTGCCTACTGATATTGTTAACTCCTGGGCAGGAGAT---ATATTAAGGACCCAGGAGTCATCCTGCACTTGCATCCAAGGTGATTGTTATTGGGTGATGACTGACGGCCCCGCCAACAGACAAGCACAATATAGGATATACAAAGCAAGCCAAGGCAAGATAATTGGCCAGACAGATGTTAGCTTTAACGGA---GGACACATTGAAGAATGTTCTTGCTACCCTAATGAGGGTAAAGTGGAGTGCGTATGTAGAGACAACTGGACAGGAACTAACAGGCCTGTACTGGTTATTTCA---CCTGATCTCTCTTACAAGGTTGGTTATTTATGTGCTGGGTTGCCCAGTGACACCCCAAGAGGGGAAGATGCCCAATTTACCGGTTCTTGCACTAGCCCCATGGGGAAT---CAGGGG---------TATGGCGTAAAAGGTTTTGGATTTCGGCAAGGAACTGATGTATGGATGGGGCGGACAATCAGTCGGACCTCCAGATCAGGATTTGAGATAATAAGAATAAAGAATGGTTGGACACAAACAAGTAAAGAGCAG---ATTAGAAAACAGGTAGTTGTTGATAATTTGAATTGGTCGGGGTACAGTGGGTCTTTCACTCTGCCAGTGGAGTTGTCT---GGGAGAGATTGCTTGGTTCCCTGTTTTTGGGTCGAAATGATCAGAGGCAAGCCAGAAGAGAGA------ACG---ATTTGGACCTCCAGCAGCTCCATCGTGATGTGTGGAGTTGATTATGAAGTTGCCGATTGGTCGTGGCACGATGGAGCTATTCTTCCTTTCGACATCGATAAGATGTAG
		</sequence>
		<sequence>
			<taxon idref="1012793|avian_waterfowl|EastAsia|20060715|H6N8"/>
			ATGAATCCAAATCAGAAAATAATAACCATTGGCTCCATTTCATTAGGATTGGTTGTATTCAATGTTCTACTGCATGCC---------GTGAGCATCATAGTAACAGTGTTAGTC---------CTGGGGAAA------------------AGT------------GGGAACAATGGA---GTC---TGTAACGAAACGGTAGTG------------AGGGAATACAACGAGACAGTTAGAATAGAGAAAGTGACCCAATGGCACAATACTAATGTAGTTGAATATGTACCGTATTGG---------AATGAGGGCACTTACATGAATAACACAGAATCAATATGTGATGTCAAAGGCTTTGCACCTTTCTCCAAGGACAATGGGATAAGAATTGGTTCCAGGGGACATATTTTTATTATAAGAGAGCCTTTCGTCTCTTGTTCACCTGTAGAGTGCAGGACTTTCTTTCTCACTCAGGGGTCCCTACTCAATGACAAACACTCAAATGGAACAGTGAAGGATAGAAGCCCGTTCAGAACTCTCATGAGTGTCGAAGTGGGCCAATCACCCAATGTATATCAAGCCAGGTTTGAAGCTGTGGCATGGTCAGCAACAGCCTGCCACGATGGGAAGAAGTGGATGACGGTTGGTGTAACAGGGCCAGATTCTAAAGCAGTAGCAGTAATTCATTACGGAGGAGTGCCTACTGATGTTGTCAACTCCTGGGCAGGAGAT---ATATTAAGGACCCAGGAGTCATCTTGCACTTGTATCCAAGGTAATTGTTATTGGGTGATGACTGACGGTCCTGCCAATAGACAGGCACAGTATAGAATATACAAGGCAAATCAAGGCAGAATAATTGGCCAGACAGATGTTAGCTTTAGTGGG---GGACATATTGAAGAGTGTTCCTGTTATCCTAATGATGGTAAAGTGGAATGCGTGTGTAGAGACAACTGGACGGGAACTAACAGGCCTGTACTGGTTATCTCG---CCTGATCTCTCTTACAGGGTTGGTTATTTGTGTGCAGGACTGCCCAGCGACACTCCAAGAGGGGAAGATGCTCAATTTGTCGGTTCCTGCACTAGTCCCATGGGAAAT---CAGGGG---------TATGGCGTAAAAGGTTTTGGATTTCGACAGGGAACTGATGTGTGGATGGGGCGAACGATTAGTCGAACTTCCAGGTCAGGATTTGAAATAATAAGAGTAAAGAATGGTTGGACACAGACAAGCAAAGAACAG---ATTAAAAGACAGGTGGTTGTTGATAATTTGAATTGGTCGGGATACAGTGGGTCTTTCACTTTACCGGTAGAATTGTCT---GGGAGAGACTGCTTGGTTCCCTGTTTTTGGGTCGAAATGATCAGGGGCAAGCCAGAAGAGAAA------ACA---ATCTGGACCTCCAGCAGCTCCATTGTGATGTGTGGAGTTGATTATGTAGTTGCCGATTGGTCATGGCACGATGGAGCTATTCTTCCCTTTGACATCGATAAGATGTAA
		</sequence>
		<sequence>
			<taxon idref="1026209|avian_landbirds|EastAsia|20140122|H5N8"/>
			ATGAATCCAAATCAGAAAATAGTAACCATTGGCTCCATTTCATTAGGGTTGGTTGTATTCAATGTTCTACTGCATGCC---------GTGAGCATCATATTAACAGTGTTAGCC---------CTGGGGAAG------------------AGT------------GAAAACAATGGA---ATC---TGCAATGGAACTGTAGTG------------AGGGAATACAATGAAACAGTTAGAATAGAGAAAGTGACTCAATGGTACAATACTAGCGTAGTCGAATATGTACCGCATTGG---------AATGAGGGCACTTATATAAATAACACCGAACCAATATGTGATGTCAAGGGCTTTGCACCTTTTTCCAAGGACAACGGGATAAGAGTTGGCTCCAGGGGACATATTTTTGTCATAAGAGAGCCTTTCGTCTCTTGTTCACCTGTAGAGTGCAGGACTTTCTTCCTCACTCAGGGGTCTCTACTCAATGACAAACACTCAAATGGAACAGTGAAGGATAGAAGCCCATTCAGAACTCTCATGAGTGTCGAAGTGGGCCAATCACCCAATGTATATCAAGCCAGGTTTGAAGCTGTGGCATGGTCAGCAACAGCCTGTCATGATGGTAAGAAGTGGATGGCGATTGGTGTAACAGGGCCAGATTCTAAAGCAGTAGCAGTAGTTCATTACGGAGGGGTGCCTACTGACGTTGTTAACTCCTGGGCAGGAGAT---ATATTAAGAACTCAGGAGTCATCTTGTACTTGCATTCAAGGTAATTGTTATTGGGTAATGACTGACGGTCCTGCCAATAGACAGGCGCAGTATAGAATATACAAAGCAAATCAAGGCAAAATAATTGGCCGAACAGATGTTAGCTTTAGTGGA---GGACATATTGAGGAATGTTCTTGTTATCCAAATGATGGTAAAGTGGAATGCGTGTGTAGAGACAACTGGACGGGAACTAACAGGCCTGTGCTAATTATTTCG---CCTGATCTCTCTTACAGGGTTGGGTATTTATGTGCAGGGTTGCCCAGTGACACTCCAAGAGGGGAAGATACTCAATTTGTCGGTTCATGCACTAGTCCCATGGGAAAT---CAGGGA---------TATGGCGTAAAAGGGTTCGGGTTTCGACAGGGAACTGATGTGTGGGTGGGGCGGACAATTAGTCGAACCTCCAGATCAGGATTTGAAATAATAAGGATAAAGAATGGTTGGACGCAAACAAGCAAAGAACAG---ATTAGAAGACAGGTGGTTGTTGATAACTCGAATTGGTCGGGATACAGTGGGTCTTTCACTTTACCAGTAGAATTGTCT---GGGAGGGAATGTTTGGTTCCCTGTTTTTGGGTCGAAATGATCAGAGGTAGGCCAGAAGAGAGA------ACA---ATCTGGACCTCTAGTAGCTCCATTGTAATGTGTGGAGTTGATTATGAAATTGCCGATTGGTCATGGCACGATGGAGCTATTCTTCCCTTTGACATCGATAAGATGTAA
		</sequence>
		<sequence>
			<taxon idref="22431|avian_domesticbirds|SouthernEurope|19650615|H10N8"/>
			ATGAATCCAAATAAGAAAATAATAACCATTGGCTCCATATCACTGGGATTGGTTGTATTCAACGTCCTATTGCATATC---------GTGAGCATCATAGTAACGGTATTGGTC---------CTGGGGAAA------------------GGT------------GAGAAAAATGGA---AGC---TGCAACGAGACGGTGGTG------------AGGGAGTATAATGAGACAGTTAAAGTAGAAAAGGTAATTCAATGGCACAATACTAGTGTAATCGAACACATACCGTATTGG---------AATGGGGGCACTTACATGAACAATACAGAAGCAATATGTGATGTCAAGGGCTTTGCACCTTTCTCCAAAGACAATGGGATAAGAATTGGTTCCAGAGGACATGTTTTTGTCATAAGGGAGCCCTTCGTTTCTTGTTCGCCCAAAGAATGCAGAACTTTCTTCCTCACTCAGGGGTCCCTGCTCAATGACAAACACTCAAATGGAACAGTGAAGGATAGAAGCCCATTCAGAACTCTCATGAGTGTCGAAGTGGGCCAATCACCCAATGTATACCAAGCCAGATTTGAGGCTGTGGCGTGGTCAGCAACAGCATGCCACGATGGGAAGAAATGGATGACAATTGGTGTAACAGGGCCAGACTCTAAGGCAGTAGCAGTAATTCATTACGGGGGAGTGCCTACCGATGTCATTAATTCCTGGGCAGGAGAC---ATACTGAGGACTCAAGAGTCATCCTGCACTTGCATCCAAGGTGATTGCTATTGGGTGATGACTGACGGCCCCGCCAATAGGCAGGCACAGTATAGAATATACAAGGCAAACCAAGGCAGGATAATTGGGCAGATTGATGTAAGCTTTAATGGG---GGGCACATTGAAGAGTGTTCTTGCTACCCGAATGATGGTAAGGTGGAATGCGTATGTAGAGACAACTGGACTGGAACAAACAGGCCTATACTAGTCATATCG---CCTGATCTCTCTTACAGAGTTGGGTATTTATGTGCAGGGCTGCCCAGTGATACCCCAAGAGGGGTAGACGCCCAATTTACTGGTTCATGCACTAGTCCTATGGGGAAT---CAGGGA---------TATGGTGTGAAAGGCTTTGGATTTCGGCAGGGATCTGATGTATGGATGGGTCGAACGATTAGTCGAACTTCCAGGTCAGGATTTGAGATACTGAGGATAAAGAATGGTTGGACACAGACAAGTAAAGAACAG---GTTGGAAGACAGGTAGTTGTTGATAACTTGAATTGGTCGGGGTACAGTGGGTCTTTCACTCTACCAGTAGAAATGTCG---GGGAGAGATTGTCTGGTTCCATGTTTTTGGGTCGAAATGATCAGAGGCAAACCAGAAGAGAAA------ACA---ATCTGGACTTCCAGTAGCTCCATTGTAATGTGTGGAGTTGACTATAAAGTTGCCGATTGGTCATGGCACGATGGAGCTATTCTTCCCTTTGACATCGATAAGATGTAA
		</sequence>
		<sequence>
			<taxon idref="1010116|avian_shorebirds|Oceania|19720611|H10N8"/>
			ATGAATCCAAATAAGAAAATAATAACCATTGGCTCCATATCACTGGGATTGGTTGTATTCAACGTCCTATTGCATATC---------GTGAGCATCATAGTAACGGTATTGGTC---------CTGGGGAAA------------------GGT------------GAGAAAAATGGA---AGC---TGCAACGAGACGGTGGTG------------AGGGAGTATAATGAGACAGTTAAAGTAGAAAAGGTAATTCAATGGCACAATACTAGTGTAATCGAACACATACCGTATTGG---------AATGGGGGCACTTACATGAACAATACAGAAGCAATATGTGATGTCAAGGGCTTTGCACCTTTCTCCAAAGACAATGGGATAAGAATTGGTTCCAGAGGACATGTTTTTGTCATAAGGGAGCCCTTCGTTTCTTGTTCGCCCAAAGAATGCAGAACTTTCTTCCTCACTCAGGGGTCCCTGCTCAATGACAAACACTCAAATGGAACAGTGAAGGATAGAAGCCCATTCAGAACTCTCATGAGTGTCGAAGTGGGCCAATCACCCAATGTATACCAAGCCAGATTTGAGGCTGTGGCGTGGTCAGCAACAGCATGCCACGATGGGAAGAAATGGATGACAATTGGTGTAACAGGGCCAGACTCTAAGGCAGTAGCAGTAATTCATTACGGGGGAGTGCCTACCGATGTCATTAATTCCTGGGCAGGAGAC---ATACTGAGGACTCAAGAGTCATCCTGCACTTGCATCCAAGGTGATTGCTATTGGGTGATGACTGACGGCCCCGCCAATAGGCAGGCACAGTATAGAATATACAAGGCAAACCAAGGCAGGATAATTGGGCAGATTGATGTAAGCTTTAATGGG---GGGCACATTGAAGAGTGTTCTTGCTACCCGAATGATGGTAAGGTGGAATGCGTATGTAGAGACAACTGGACTGGAACAAACAGGCCTATACTAGTCATATCG---CCTGATCTCTCTTACAGAGTTGGGTATTTATGTGCAGGGCTGCCCAGTGATACCCCAAGAGGGGTAGACGCCCAATTTACTGGTTCATGCACTAGTCCTATGGGGAAT---CAGGGA---------TATGGTGTGAAAGGCTTTGGATTTCGGCAGGGATCTGATGTATGGATGGGTCGAACGATTAGTCGAACTTCCAGGTCAGGATTTGAGATACTGAGGATAAAGAATGGTTGGACACAGACAAGTAAAGAACAG---GTTGGAAGACAGGTAGTTGTTGATAACTTGAATTGGTCGGGGTACAGTGGGTCTTTCACTCTACCAGTAGAAATGTCG---GGGAGAGATTGTCTGGTTCCATGTTTTTGGGTCGAAATGATCAGAGGCAAACCAGAAGAGAAA------ACA---ATCTGGACTTCCAGTAGCTCCATTGTAATGTGTGGAGTTGACTATAAAGTTGCCGATTGGTCATGGCACGATGGAGCTATTCTTCCCTTTGACATCGATAAGATGTAA
		</sequence>
		<sequence>
			<taxon idref="24525|avian_domesticbirds|WesternEurope|19830615|H5N8"/>
			ATGAATCCAAATCAGAAAATAATAACCATTGGCTCCATATCATTGGGATTGGTTGTGTTCAATGTTCTATTGCATGTC---------GTTAGCATTATAGTAACAGTATTAATC---------TTAGGGAAG------------------GGT------------GAAAACAATGGA---ATC---TGTAATGGGACGGTAGTG------------AGGGAATATAACGAGACAGTTAGGATCGAGAGGGTAACTCAATGGCACAATACTAATGTAGTCGAATATGTGCCGTATTGG---------AATGGGGGAACTTACATGAACAATACCGAGGCAATATGTGATGTCAAGGGCTTTGCACCTTTTTCCAATGACAATGGGATAAGAATTGGTTCCAGGGGACATGTCTTTGTTATAAGAGAGCCCTTCGTCTCCTGTTCGCCCATAGAGTGCAGAGCTTTCTTTCTCACTCAAGGGTCCCTGCTTAACGACAAACACTCGAACGGAACAGTGAAGGATAGGAGCCCATTCAGAACTCTCATGAGTGTCGAAGTGGGCCAATCACCCAATGTATATCAAGCCAGATTTGAAGCTGTGGCGTGGTCAGCGACTGCCTGCCACGACGGGAAGAAATGGATGACAGTTGGTGTAACAGGGCCAGATTCAAAGGCAGTTGCAGTAATCCACTATGGAGGAGTGCCTACTGATGTCGTTAATTCCTGGGTAGGAGAC---ATATTGAGAACCCAAGAATCATCTTGTACTTGCATCCAAGGTGATTGCTATTGGGTAATGACTGACGGTCCTGCCAACAGACAGGCACAGTATAGAATATACAAGGCAAATCAAGGCAGAATAATTGGTCAGACGGATGTAAGTTTTAATGGA---GGGCACATTGAAGAATGTTCTTGCTATCCTAATGATGGCAAAGTGGAATGTGTGTGTAGAGACAATTGGACAGGAACCAACAGGCCTGTACTAGTCATCTCG---CCTGATCTCTCTTACAGGGTTGGGTACTTATGTGCTGGAATTCCTAGTGATACCCCAAGAGGGGAAGATGCCCAATTTACGGGTTCTTGCACTAGTCCAATAGGGAAT---CAAGGG---------TACGGTGTAAAAGGCTTTGGATTTCGGCAGGGAACTGATGTATGGATGGGGCGAACAATTAGTCGAACCTCCAGGTCAGGGTTTGAGATATTAAGGATAAAAAATGGCTGGACACAGACAAGTAAAGAGCAG---GTTAAGAGACAGGTAGTTGTTGATAATTTGAATTGGTCAGGATACAGTGGATCTTTCACTCTGCCAGTAGAATTGTCT---GGGAAAGACTGCCTGGTTCCCTGTTTTTGGGTTGAGATGATCAGGGGTAAGCCAGAAGAGAAA------ACA---ATTTGGACCTCCAGCAGCTCCATTGTGATGTGTGGAGTTGATTATGAAGTTGCCGATTGGTCATGGCACGATGGAGCTATTCTTCCCTTTGACATCGATAAGATGTAA
		</sequence>
		<sequence>
			<taxon idref="1015546|avian_waterfowl|EasternEurope|19630615|H3N8"/>
			ATGAATCCAAATCAGAAAATAATAACCATTGGCTCCATATCATTGGGATTGGTTGTATTCAATGTTCTACTGCATGTC---------GTGAGCATCACAATAACAGTATTGGCC---------CTGGGGAAA------------------GGT------------GGAAACAATGGA---ATC---TGTAATGAGACAGTAGTG------------AGGGAATACAACGAGACAGTTAGGATCGAGAAGGTAACTCAATGGCACAATGCTAATGTAGTCGAATATGTGCCGTATTGG---------AATGGGGGCACTTACATGAATAATACAGAAGCAATATGTGATGTCAAAGGCTTTGCACCTTTTTCCAAGGACAATGGGATAAGAATTGGTTCCAGGGGACATATTTTTGTTATAAGGGAGCCTTTCGTCTCTTGTTCGCCCATAGAGTGCAGAACCTTCTTCCTCACTCAGGGGTCTCTGCTCAATGACAAACACTCAAATGGAACAGTGAAGGATAGGAGCCCATTCAGAACTCTCATGAGTGTCAAAGTGGGCCAATCACCCAATGTATATCAAGCCAGATTTGAAGCTGTTGCGTGGTCAGCAACGGCCTGCCATGATGGGAAGAAGTGGATGACAGTTGGTGTAACAGGGCCAGATTCCAAGGCAGTGGCAGTAATTCACTATGGAGGAGTACCTACTGATGTCATTAATTCCTGGGCAGGAGAT---ATATTGAGAACTCAAGAGTCATCTTGCACCTGCATCCAAGGTGATTGCTATTGGGTAATGACTGACGGCCCTGCCAATAGGCAGGCACAGTATAGAATATACAAAGCAAATCAAGGCAGGATAATTGGCCAGGCGGATATCAGTTTTAATGGA---GGACATATTGAAGAGTGTTCTTGCTATCCTAATGATGGTAAAGTGGAATGTGTATGTAGAGACAATTGGACTGGAACCAACAGGCCTGTACTAGTCATCTCG---CCTGATCTCTCTTACAGAGTTGGGTACTTATGTGCAGGGATTCCTAGTGATACTCCAAGAGGGGAAGATGCCCAATTTACTGGTTCGTGCACTAGTCCCATGGGGAAT---CAGGGG---------TATGGTGTAAAAGGCTTTGGATTTCGGCAGGGAACTGATGTATGGATGGGGCGGACAATTAGTCGAACCTCCAGGTCAGGATTTGAGATATTGAGGATAAAGAATGGTTGGACACAGACAAGTAAAGAGCAG---GTTAGAAAGCAGGTAGTTGTTGATAACTTGAATTGGTCGGGGTACAGTGGATCTTTCACTCTGCCAGTAGAATTGTCT---GGGAAAGACTGCCTGGTTCCCTGTTTTTGGGTCGAAATGATCAGGGGCAAGCCAGAAGAGAAA------ACA---ATCTGGACCTCCAGCAGCTCAATTGTGATGTGTGGAGTTGATTATGAAATTGCCGATTGGTCATGGCACGATGGAGCTATTCTTCCCTTTGACATCGATAAGATGTAA
		</sequence>
		<sequence>
			<taxon idref="1001166|avian_shorebirds|Oceania|19840615|H4N8"/>
			ATGAATCCAAATCAAAAAATAATAACCATTGGCTCCATATCATTAGGATTGGTTGTATTCAATGTTCTATTGCATATC---------GTGAGCATCATAGTAACAGTATTAGTC---------CTTGGGAGA------------------GGT------------GGAAACAATGGG---ATC---TGTAACGAGACAGTAGTG------------AGGGAATACAATGAGACAGTCAGGATAGAGAAGATAACTCAATGGCACAATACTAGTGTAGTCGAATATGTGCCGTATTGG---------AATGAAGGCACTTACATGAATAATACAGAAGCAATATGTGATGTAAAGGGCTTTGCACCTTTCTCCAAGGACAATGGAATAAGAATTGGTTCCAGGGGACATGTTTTTGTTATAAGGGAGCCCTTCGTTTCTTGTTCGCCCACGGAATGCAGAACTTTCTTCTTAACTCAGGGGTCCTTGCTCAATGACAAACACTCAAATGGAACAGTGAAAGATAGAAGCCCATTTAGGACTCTCATGAGTGTCGAAGTGGGCCAATCACCCAATGTTTATCAAGCCAGATTTGAAGCTGTAGCATGGTCAGCAACTGCCTGCCACGATGGAAAGAAGTGGATGACAATTGGTGTCACAGGGCCAGATTCCAAGGCAGTAGCAGTAGTTCATTATGGAGGGGTGCCTACTGATGTCGTTAATTCCTGGGCAGGGGAT---ATATTGAGGACACAAGAATCATCCTGCACTTGCATCCAAGGTGATTGCTATTGGGTAATGACTGACGGCCCCGCCAATAGGCAGGCACAGTATAGGATATACAAAGCAAATCAAGGTAAAATAGTTGCCCAAACGGATGTCAGCTTTAATGAA---GGACATATTGAAGAGTGTTCTTGCTACCCCAATGATGGGAAAGTAGAATGCGTATGTAGAGACAATTGGACAGGAACCAACAGGCCTGTACTGGTTATCTCA---CCGGACCTCTCTTACAGAGTTGGGTACCTATGTGCAGGGCTGCCCAGTGATACTCCAAGAGGGGAAGATGCCCAATTTACTGGGTCATGCACTAGCCCCATGGGGAAT---AAGGGG---------TACGGTGTAAAAGGCTTCGGATTTCGACAGGGAACTGATGTATGGATGGGGCGGACAATTAGTCAAACCTCCAGGTCAGGATTTGAGATACTAAGAGTAAAGAACGGCTGGACACAGACAAGTAAAGAGCTG---GTTAGGAAACAGGTAGTTGTTGATAATTTAAACTGGTCGGGATACAGTGGGTCTTTCACCTTGCCAGTAGAATTATCT---GGGAAAGATTGCTTGGTCCCTTGTTTTTGGGTTGAAATGATCAGGGGCAAGCCAGAAGAGGAA------ACA---ATCTGGACTTCCAGCAGCTCCATTGTGATGTGTGGAGTTGATTATGAAGTTGCCGATTGGTCATGGCACGATGGAGCTATTCTTCCCTTTGACATCGATAAGATGTAA
		</sequence>
		<sequence>
			<taxon idref="1001351|avian_shorebirds|Oceania|19830615|H3N8"/>
			ATGAATCCAAATCAAAAAATAATAACCATTGGCTCCATATCATTAGGATTGGTTGTATTCAATGTTCTATTGCATATC---------GTGAGCATCATAGTAACAGTATTAGTC---------CTTGGGAGA------------------GGT------------GGAAACAACGGG---ATC---TGTAACGAGACAGTAGTG------------AGGGAATACAATGAGACAGTCAGGATAGAGAAGATAACTCAATGGCACAATACTAGTGTAGTCGAATATGTGCCGTATTGG---------AATGAAGGCACTTACATGAATAATACAGAAGCAATATGTGATGTAAAGGGCTTTGCACCTTTCTCCAAGGACAATGGAATAAGAATTGGTTCCAGGGGACATGTTTTTGTTATAAGGGAGCCCTTCGTTTCTTGTTCGCCCACGGAATGCAGAACTTTCTTCTTAACTCAGGGGTCCTTACTCAATGACAAACACTCAAATGGAACAGTGAAAGATAGAAGCCCATTTAGGACTCTCATGAGTGTCGAAGTGGGCCAATCACCCAATGTTTATCAAGCCAGATTTGAAGCTGTAGCATGGTCAGCAACTGCCTGCCACGATGGAAAGAAGTGGATGACAATTGGTGTCACAGGGCCAGATTCCAAGGCAGTAGCAGTAGTTCATTATGGAGGGGTGCCTACTGATGTCGTTAATTCCTGGGCAGGGGAT---ATATTGAGGACACAAGAATCATCCTGCACTTGCATCCAAGGTGATTGCTATTGGGTAATGACTGACGGCCCCGCCAATAGGCAGGCACAGTATAGGATATACAAAGCAAATCAAGGTAAAATAGTTGCCCAAACGGATGTCAGCTTTACTGAA---GGACATATTGAAGAGTGTTCTTGCTACCCCAATGATGGGAAAGTAGAATGCGTATGTAGAGACAATTGGACAGGAACCAACAGGCCTGTACTGGTTATCTCA---CCGGACCTCTCTTACAGAGTTGGGTACCTATGTGCAGGGCTGCCCAGTGATACTCCAAGAGGGGAAGATGCCCAATTTACTGGGTCATGCACTAGCCCCATGGGGAAT---AAGGGG---------TACGGTGTAAAAGGCTTCGGATTTCGACAGGGAACTGATGTATGGATGGGGCGGACAATTAGTCAAACCTCCAGGTCAGGATTTGAGATACTAAGAGTAAAGAACGGCTGGACACAGACAAGTAAAGAGCTG---GTTAGGAAACAGGTAGTTGTTGATAATTTAAACTGGTCGGGATACAGTGGGTCTTTCACCTTGCCAGTAGAATTATCT---GGGAAAGATTGCTTGGTCCCTTGTTTTTGGGTTGAAATGATCAGGGGCAAGCCAGAAGAGGAA------ACA---ATCTGGACTTCCAGCAGCTCCATTGTGATGTGTGGAGTTGATTATGAAGTTGCAGATTGGTCATGGCACGATGGAGCTATTCTTCCCTTTGACATCGATAAGATGTAA
		</sequence>
		<sequence>
			<taxon idref="1018864|avian_waterfowl|EastAsia|20090615|H7N8"/>
			ATGAATCCAAATCAAAAAATAATAACCATTGGCTCCATATCATTAGGATTGGTTGTATTCAATGTTCTGCTGCATGTC---------GTAAGCATCATAGTGACAGTATTAGTC---------CTTGGGAGA------------------GGT------------GGAAACAGCGGG---ATC---TGTAACGAGACAGTAGTG------------AGGGAATACAATGAGACAGTCAGGATAGAGAAGATAACTCAATGGCACAATACTAGTGTGGTCGAATACGTGCCATATTGG---------AGTGAAGGCAATTACATGAATAATACAGAGGCAATATGTGATGTCAAGGGCTTTGCACCTTTCTCCAAAGACAATGGGATAAGAATTGGTTCCAGAGGACATGTTTTTGTCATAAGGGAGCCCTTCGTCTCTTGTTCGCCCACGGAATGCAGAACTTTCTTCCTCACTCAGGGGTCCTTGCTCAATGACAAACACTCAAATGGAACAGTGAAAGATAGAAGCCCATTCAGGACTCTCATGAGCGTCGAAGTGGGCCAATCACCCAATGTTTATCAAGCCAGATTTGAAGCTGTGGCGTGGTCAGCAACTGCCTGCCATGATGGGAAGAAGTGGATGACAATTGGTGTAACAGGGCCGGATTCCAAGGCAGTAGCAGTAGTTCATTATGGAGGGGTGCCTACTGATGTCGTCAATTCCTGGGCAGGGGAT---ATATTAAGGACCCAAGAATCATCCTGCACTTGCATTCAAGGTAATTGCTATTGGGTGATGACTGACGGTCCCGCCAATAGGCAGGCACAGTATAGGATATACAAAGCAAATCAGGGTAAAATAGTTGGCCAAACGGATATCAGCTTTAATGGA---GGACATATTGAAGAGTGTTCTTGCTACCCTAATGATGGGAAAGTGGAATGCGTATGTAGAGACAATTGGACAGGAACCAACAGGCCTGTACTGGTTATCTCA---CCGGATCTCTCTTACAGAGTTGGGTATTTATGTGCAGGGCTGCCCAGCGATACTCCAAGAGGGGAAGATGCCCAATTTACTGGGTCATGCACTAGCCCCATGGGGAAT---CAGGGG---------TATGGTGTAAAAGGCTTCGGATTTCGGCAGGGAACCGATGTATGGATGGGGCGAACGATTAGTCGAACCTCCAGATCAGGATTTGAGATACTAAGAATAAAGAACGGTTGGACACAGACGAGTAAAGAGCAG---GTTAGGAAGCAAGTAGTTGTTGACAATTTGAACTGGTCGGGGTACAGTGGGTCTTTCACCCTGCCAGTAGAATTGTCT---GGAAAAGATTGCTTGGTCCCTTGTTTTTGGGTTGAAATGATCAGGGGCAAGCCAGAAGAGAAA------ACA---ATCTGGACTTCCAGCAGCTCCATTGTGATGTGTGGAGTTGATTATGAAGTTGCCGATTGGTCATGGCACGATGGAGCTATTCTTCCCTTTGACATCGATAAGATGTAA
		</sequence>
		<sequence>
			<taxon idref="1024921|avian_waterfowl|EastAsia|20131114|H3N8"/>
			ATGAATCCAAATCAGAAAATAATAGCCATTGGCTCTATATCATTGGGATTGGTTGTATTCAATGTTCTATTGCATGTC---------GTAAGCATCATAGTAACAGTATTAGTC---------CTTAGGGGA------------------GGC------------GGCAACAATGGG---ATT---TGTAACGAGACGGTAGTA------------AGGGAATACAATGAGACAGTTAGGATAGAGAAGGTAATTCAATGGCACAATACTAGTGTAATCGAACACGTGCCATATTGG---------AATGAAGGCACTTACATGAATAACACAGAAGCAATATGTGATGTCAAGGGCTTTGCACCTTTCTCCAAGGACAATGGAATAAGAATTGGTTCCAGAGGGCATGTCTTTGTCATAAGGGAGCCTTTCGTTTCTTGTTCGCCCACGGAATGCAGAACTTTCTTCCTCACTCAGGGGTCCCTGCTCAATGATAAGCACTCAAATGGAACAGTGAAAGATAGAAGCCCATTCAGGACTCTCATGAGTGTAGAGGTGGGTCAATCACCCAATGTCTACCAAGCCAGATTCGAAGCTGTGGCGTGGTCAGCAACTGCTTGCCATGATGGGAAGAAGTGGATGACAGTTGGTGTGACAGGGCCAGATTCTAAGGCAGTAGCAGTAGTTCATTATGGAGGGGTGCCTACTGATGTTGTAAATTCCTGGGCAGGGGAT---ATATTGAGAACTCAAGAATCATCCTGTACTTGCATTCAAGGTGATTGCTATTGGGTGATGACTGACGGTCCAGCCAATAGGCAGGCACAGTATAGAATATTCAAAGCAAATCAAGGCAAGATAGTTGGCCAAACGGATGTTAGCTTTAATGGA---GGGCATATTGAAGAGTGTTCTTGCTACCCTAACGATGGGAAAGTGGAATGTGTGTGTAGGGATAATTGGACAGGGACTAACAGACCAGTTCTGGTTATCTCG---CCTGATCTCTCTTACAGAGTTGGGTACTTATGTGCGGGGCTGCCCAGTGATACTCCAAGAGGGGAGGATGCTCAATTTACTGGTTCATGCACTAGCCCCATGGGGAAT---CAGGGG---------TATGGTGTAAAAGGCTTCGGATTCCGGCAGGGAACTGATGTATGGATGGGGCGGACAATTAGTCGAACCTCCAGATCAGGCTTTGAGATACTAAGGGTAAGGAATGGTTGGACACAAACAAGTAAAGAGCAG---ATTAGGAAACAGGTAGTTGTTGATAATTTGAACTGGTCGGGATACAGTGGGTCTTTCACCCTGCCAATAGAATTGTCA---GGAAAAGACTGCTTAGTTCCTTGTTTTTGGGTTGAAATGATCAGAGGCAAGCCAGAGGAAAAA------ACA---ATCTGGACTTCCAGTAGCTCCATTGTAATGTGTGGAGTTGATGATGAAGTTGCCGATTGGTCGTGGCACGACGGAGCTATTCTTCCCTTTGACATCGATAAGATGTAA
		</sequence>
		<sequence>
			<taxon idref="1024378|avian_waterfowl|NorthernEurope|20021025|H10N8"/>
			ATGAATCCAAATCAGAAAATAATAACCATTGGCTCCATATCATTGGGATTGGTTGTATTCAATGTCCTACTGCATGTC---------GCAAGCATCATAGTAACAGTATTAGTC---------CTGGGGAAA------------------GGT------------GGAAACAATGGA---ATT---TGTAATGAGACGGTAGTG------------AGGGAATACAACGAGACAGTTAGGATAGAAAAGGTAACCCAATGGCACAATACTAGTGTAGTCGAATATGTGCCATATTGG---------AATGAAGGCACTTACATGAATAATACCGAAACAATATGTGATGTCAAGGGTTTTGCTCCTTTCTCCAAAGACAATGGGATAAGAATTGGTTCCAGAGGACATGTCTTCGTTATAAGAGAGCCCTTTGTTTCCTGTTCGCCCAGAGAGTGTAGAACCTTTTTCCTCACTCAGGGGTCCCTGCTCAATGACAAACACTCAAATGGGACGGTTAAAGACAGAAGCCCATTCAGAACTCTCATGAGTGTCGAAGTGGGCCAATCACCCAATGTATATCAAGCCAGATTTGAAGCTGTGGCGTGGTCAGCAACTGCCTGCCACGATGGGAAGAAGTGGATGACAGTTGGTGTAACAGGACCTGATTCCAAAGCAGTAGCAGTAGTTCATTACGGGGGAGTGCCTACTGATATCGTTAATTCTTGGGCAGGAGAT---ATATTGAGAACTCAAGAGTCATCCTGCACTTGTATCCAAGGTGATTGCTATTGGGTAATGACTGACGGCCCCGCCAATAGACAGGCACAGTATAGAATATACAAAGCGAATCAAGGAAAAATAATTGGTCAGACGGATGTCAGCTTTAATGGA---GGACATATTGAAGAATGTTCCTGCTACCCTAATGATGGTAAAGTGGAATGCGTATGTAGAGACAATTGGACAGGAACCAACAGACCTATACTGGTTATTTCG---CCTGATCTCTCTTACAGAGTTGGGTATTTATGTGCAGGGCTGCCCAGTGATACTCCAAGAGGAGAAGATGCCCAGTTCACTGGTTCATGCACTAGTCCCATGGGGAAT---CAGGGG---------TATGGTGTAAAAGGCTTCGGATTCAGGCAGGGAACTGATGTATGGATGGGGCGAACAATCAGTCGAACCTCCAGATCAGGATTTGAAATACTAAGGATAAAGAATGGTTGGACACAAACAAGTAAAGAGCAG---GTGAGAAAACAGGTAGTTGTTGATAATTTGAATTGGTCAGGATACAGTGGGTCGTTCACTCTGCCAGTGGAATTAACT---GGGAAAGGCTGCCTGGTTCCCTGTTTTTGGGTAGAAATGATCAGAGGCAAGCCGGAAGAGAAA------ACA---ATCTGGACCTCCAGCAGCTCCATTGTGATGTGTGGAGTTGATTATGAAGTTGCCGATTGGTCATGGCACGATGGAGCTGTTCTTCCCTTTGACATCGATAAGATGTAA
		</sequence>
		<sequence>
			<taxon idref="1024394|avian_waterfowl|WestAsia|20110919|H3N8"/>
			ATGAATCCAAATCAGAAAATAATAACCATTGGGTCCATATCATTGGGGTTGGTTGTATTCAATGTTCTACTGCATGTC---------GTGAGCATCATAGTAACAGTATTGGTC---------CTGGGGAAA------------------GGT------------GGAAACAATGGG---GTC---TGCAACGAAACAATAGTG------------AGGGAATACAACGAGACAGTTAGAGTAGAGAAGGTAACCCAATGGCACAATACTAGTGTAGTCGAGTACGTGCCATATTGG---------AATGAGGGCACTTACATGAATAACACAGAGGCAATATGTGATGTCAAGGGTTTTGCTCCTTTCTCCAAGGACAATGGAATAAGAGTTGGTTCCAGGGGACATGTCTTTGTCATAAGGGAGCCCTTTGTTTCTTGTTCGCCCATAGAGTGTAGAACTTTCTTCCTCACTCAGGGGTCTTTACTCAATGACAAACACTCGAATGGGACGGTAAAGGATAGAAGCCCATTTAGGACTCTCATGAGTGTCGAAGTGGGCCAATCACCCAATGTATACCAAGCCAGGTTTGAAGCTGTGGCATGGTCAGCAACAGCCTGCCATGATGGAAAGAAGTGGATGACGATTGGTGTGACAGGGCCTGATTCCAAAGCAGTAGCAGTAGTTCATTATGGGGGAGTGCCTACTGACGTCATTAATTCCTGGGCAGGAGAT---ATATTGAGAACTCAGGAGTCTTCTTGCACTTGCATCCAAGGTAATTGCTATTGGGTAATGACTGATGGCCCCGCCAATAGGCAGGCACAGTATAGAATATACAAAGCGAATCAAGGCAGAATAGTTGGCCAAACAGATGTCAACTTTAATGGA---GGACACATTGAAGAGTGTTCTTGCTACCCTAATGATGGTAAAGTGGAATGCGTGTGTAGAGACAATTGGACAGGAACCAACAGGCCTGTACTGGTTATCTCG---CCTGATCTCTCTTACAGAGTTGGGTATTTATGTGCAGGGCTACCCAGTGATACTCCAAGAGGGGAAGATGCCCAATTTACTGGTTCATGCACTAGTCCCATGGGGAAT---CAGGGG---------TATGGGGTAAAAGGTTTCGGATTTCGGCAGGGAACTGATGTCTGGATGGGGCGAACAATTAGTCGAACATCTAGGTCAGGATTTGAAATACTGAGAGTAAAGAATGGTTGGACACAGACAAGTAAAGAGCAA---GTGAGAAAACAGATAGTTGTTGATAATTTGAATTGGTCAGGGTACAGTGGATCTTTCACCCTGCCAGTTGAATTGACC---GGGAAAGACTGCCTGGTTCCCTGTTTTTGGGTCGAGATGATCAGGGGCAAGCCAGAAGAGAAA------ACA---ATCTGGACTTCTAGCAGCTCCATTGTGATGTGTGGAGTAGATTATGAAGTTGCCGATTGGTCATGGCACGATGGAGCTATTCTTCCCTTTGACATCGATAAGATGTAA
		</sequence>
		<sequence>
			<taxon idref="1009815|avian_waterfowl|SouthAfrica|20080615|H3N8"/>
			ATGAATCCAAATCAGAAAATAATAACCATTGGGTCCATATCATTGGGATTGGTTGTATTCAATGTTCTACTACATGTC---------GTGAGCATCATAGTAACAGTATTGGTC---------CTGGGGAGA------------------GGT------------GGAAACAATGGG---GTC---TGCAACGAAACAATAGTG------------AGGGAATACAACGAGACAGTTAGAATAGAGAAGGTAACTCAATGGCACAATACTAGTGTAGTTGAATACGTGCCATATTGG---------AATGAAGGCACTTACATGAATAATACAGAAGCAATATGTGATGTCAAGGGCTTTGCTCCTTTCTCCAAAGACAATGGAATAAGAATTGGCTCCAGGGGGCATGTCTTTGTTATAAGGGAGCCCTTTGTTTCTTGTTCGCCCATAGAGTGTAGAACTTTCTTCCTCACTCAGGGGTCTTTGCTCAATGACAAACACTCGAATGGGACTGTAAAGGACAGAAGCCCATTTAGGACTCTCATGAGTGTCGAAGTGGGCCAATCACCCAATGTATACCAAGCCAGATTTGAAGCTGTGGCATGGTCAGCAACGGCCTGCCATGATGGAAAGAAGTGGATGACAGTTGGTGTGACAGGGCCTGATTCCAAAGCAGTAGCAGTAGTTCATTATGGGGGAGTGCCTACTGACGTTATCAATTCCTGGGCAGGAGAT---ATATTGAGAACTCAGGAGTCTTCCTGCACTTGCATCCAAGGTAGTTGCTATTGGGTAATGACTGATGGCCCCGCCAATAGGCAGGCACAGTATAGAATATACAAAGCGAATCAAGGCAGAATAGTTGGCCAAACAGATGTCAACTTTAATGGA---GGACACATTGAAGAATGTTCTTGCTACCCTAATGATGGTAAAGTGGAATGCGTGTGTAGAGACAATTGGACAGGAACCAACAGGCCTGTACTGGTTATCTCG---CCTGATCTCTCTTACAGAGTTGGGTATTTATGTGCAGGGCTGCCCAGTGATACTCCAAGAGGAGAAGATGCCCAATTTACCGGTTCATGCACTAGTCCCATGGGGAAT---CAGGGA---------TATGGGGTAAAAGGCTTCGGATTTCGGCAGGGAACTGATGTATGGATGGGGCGAACAATTAGTCGAACCTCTAGATCAGGATTTGAAATACTAAGAATAAAGAATGGTTGGACACAAACAAGTAAAGAGCAG---GTGAGAAGACAGGTAATTGTTGATAATTTAAATTGGTCAGGGTACAGTGGATCTTTCACCCTGCCAGTTGAATTAACT---GAGAAAGACTGCCTAGTTCCCTGTTTTTGGGTTGAGATGATCAGGGGCAAGCCAGAAGAGAAA------ACA---ATCTGGACTTCCAGCAGCTCCATTGTGATGTGTGGAGTGGATTATGAAGTTGCCGATTGGTCATGGCACGATGGAGCTATTCTTCCTTTTGACATCGATAAGATGTGA
		</sequence>
		<sequence>
			<taxon idref="1009873|avian_waterfowl|SouthAfrica|20080715|H3N8"/>
			ATGAATCCAAATCAGAAAATAATAACCATTGGGTCCATATCATTGGGATTGGTTGTATTAAATGTTCTACTGCATGTG---------GTGGGCATCATAGTGACAGTATTGGTC---------CTGGGGAAA------------------AGT------------GGAAACAATAGG---GTC---TGCAACGAAACAGTAATG------------AGGGAATACAACGAGACAGTTAGAATAGAAAAGGTAACTCAATGGCACAATACTAGTGTAGTCGAATACGTGCCATATTGG---------AATGAGGGCACTTACATGAATAATACAGAAGCAATATGTGATGTCAAGGGCTTTGCTCCTTTCTCCAAGGACAATGGAATAAGAATTGGTTCCAGAGGACATGTCTTTGTTATAAGGGAGCCCTTTGTTTCTTGTTCGCCCATAGAGTGTAGAACTTTCTTTCTCACTCAGGGGTCTTTGCTCAATGACAAACACTCGAGTGGGACAGTAAAGGATAGAAGCCCATTTAGGACTCTCATGAGTGTCGAAGTGGGCCAATCACCTAATGTATACCAAGCCAGATTTGAAGCTGTGGCATGGTCGGCAACGGCCTGCCATGATGGAAAGAAGTGGATGACGGTTGGTGTTACAGGGCCTGATTCCAAAGCAGTAGCAGTAGTTCATTATGGGGGAGTGCCTACTAGCGTCATTAATTCCTGGGCAGGAGAT---ATATTAAGAACTCAGGAGTCTTCCTGCACTTGCATCCAAGGTAATTGCTATTGGGTAATGACTGATGGCCCCGCCAATAGGCAGGCACAGTACAGAATATACAAAGCGAACCAAGGCAGAATAGTTGGTCAAACAGATGTCAACTTTAATGGA---GGACACATTGAAGAGTGTTCTTGCTACCCTAATGATGGTAAAGTGGAATGCGTGTGTAGAGACAATTGGACAGGAACCAATAGGCCTGTGCTGATTATCTCG---CCTGATCTCTCTTACAAAGTTGGGTATTTGTGTGCAGGGCTGCCCAGTGATACTCCAAGAGGAGAAGATGCCCAATTTACTGGTTCATGCACTAGTCCCATGGGGAAT---CAGGGA---------TATGGGGTAAAAGGCTTCGGATTTCGGCAGGGAACTGATGTCTGGATGGGGCGAACAATTAGTCGAACCTCTAGGTCAGGGTTTGAAATACTGAGAATAAAGAATGGTTGGACACAGACAAGTAAGGAGCAG---GTGAAAAAACAGGTAATTGTTGATAATTTAAATTGGTCAGGGTACAGTGGATCTTTCACCCTGCCAGTTGAATTGACT---GGGAAAGACTGCCTAGTTCCCTGTTTTTGGGTTGAGATGATCAGGGGCAAACCAGAAGAGGAA------ACA---ATCTGGACTTCCAGCAGCTCCATTGTGATGTGTGGAGTAGATTATGAAATTGCCGATTGGTCATGGCACGATGGAGCTATTCTTCCTTTTGACATCGATAAGATGTGA
		</sequence>
		<sequence>
			<taxon idref="1024395|avian_waterfowl|WestAsia|20110920|H3N8"/>
			ATGAATCCAAATCAGAAAATAATAACCATTGGGTCCATATCATTGGGGTTGGTTGTATTCAATGTCCTACTACATGTC---------GTGAGCATCATAGTAACAGTATTGATC---------CTGGGGAAA------------------GGT------------GGAAGCAATGGG---GTC---TGCAACGAAACAATAGTA------------AGGGAATACAATGAGACAGTGAGAATAGAGACGGTAACTCAATGGCACAATACTAGTGTAGTCGAATACGTGCCATATTGG---------AATGAGGGCGCTTACACGAATAATACGGAAGCAGTATGTGATGTCAAGGGCTTTGCTCCTTTTTCCAAGGATAATGGAATAAGAATTGGGTCCAGGGGTCATGTCTTTGTTATAAGAGAGCCCTTTGTTTCTTGTTCGCCCTCAGAGTGCAGAACTTTCTTCCTCACTCAGGGGTCTTTGCTCAATGACAAACACTCAAATGGAACAGTAAAGGATAGAAGCCCATTTAGGACTCTCATGAGTGTCGAAGTGGGCCAATCACCCAATGTGTACCAAGCCAGATTTGAAGCTGTGGCATGGTCAGCAACGGCCTGCCACGATGGAAAGAAGTGGATGACGATTGGTGTGACAGGGCCTGATTCCAAAGCAGTAGCAGTAGTTCATTATGGGGGAGTGCCTACTGACGTCATTAACTCCTGGGCAGGAGAT---ATATTGAGAACTCAGGAGTCTTCCTGCACTTGCATCCAAGGTAATTGCTATTGGGTAATGACTGATGGCCCCGCCAATAGGCAGGCACAGTATAGAATATACAAGGCGAATCAAGGCAGAATAATTGGCCAAACAGATGTGAATTTTAATGGA---GGACACATTGAAGAGTGTTCTTGCTATCCCAATGATGGCAAAGTGGAATGCGTGTGTAGAGACAATTGGACAGGAACCAACAGACCTGTGCTGGTTATCTCG---CCTGATCTCTCTTACAGAGTTGGGTATTTATGTGCAGGGCTGCCCAGTGATACTCCAAGAGGGGAAGATGCCCAATTTACTGGTTCATGCACTAGTCCCATGGGGAAT---CAGGAG---------TATGGGGTAAAAGGCTTCGGATTTCGGCAGGGAACTGATGTATGGATGGGCCGAACAATCAGTCGAACATCTAGATCAGGATTTGAAATACTGAGAATAAGAAATGGTTGGACACAGACTAGTAAAGAGCAG---GTGAGAAAACAGATAGTTGTTGATAATTTGAATTGGTCAGGATATAGTGGATCTTTCACCCTGCCAGTTGAGTTGACT---GGGAAAGACTGCCTGGTTCCCTGTTTTTGGGTTGAGATGATCAGGGGCAAGCCAGAAGAGAAA------ACA---ATCTGGACTTCTAGCAGCTCCATTGTGATGTGTGGAGTAGATTATGAAGTTGCCGATTGGTCATGGCACGATGGAGCTATTCTTCCCTTTGACATCGATAAGATGTAA
		</sequence>
		<sequence>
			<taxon idref="1021491|avian_waterfowl|EastAsia|20100315|H2N8"/>
			ATGAATCCAAATCAGAAAATAATAACCATTGGGTCCATATCATTAGGACTGGTTGTATTCAATGTCCTACTGCATGTC---------GTGAGCATCATAGTAACAGTATTGGTC---------CTGGGGAAA------------------AGT------------GGAAACAATGGG---GTC---TGCAACGAAACAATAGTG------------AGGGAATACAACGAGACAGTTAGAATAGAGAAGGTAACTCAATGGCACAATACTAGCGTAGTCGAATATGTGCCATATTGG---------AATGAAGGCACTTACATGAATAATACAGAAGCAATATGTGATGTCAAGGGCTTTGCTCCTTTCTCCAAGGACAATGGAATAAGAATTGGTTCCAGGGGACATGTCTTTGTTATAAGGGAACCTTTTGTCTCTTGTTCGCCCATAGAGTGCAGAACCTTCTTCCTAACTCAAGGATCTTTGCTCAATGACAAACACTCGAATGGTACGGTAAAGGATAGAAGCCCATTTAGGACTCTAATGAGTGTAGAAGTGGGCCAATCACCCAATGTATACCAGGCCAGATTTGAAGCTGTGGCATGGTCAGCAACGGCCTGCCACGATGGAAAGAAGTGGATGACAGTTGGTGTGACAGGGCCTGATTCCAAGGCAGTAGCAGTAGTTCATTATGGGGGAGTACCTACTGACATCATTAATTCCTGGGCAGGAGAT---ATATTGAGAACTCAGGAGTCTTCCTGCACTTGCATCCAAGGTGATTGCTATTGGGTAATGACTGATGGCCCCGCCAATAGGCAGGCACAGTATAGAATATACAAAGCGAATCAAGGCAGAATAATTGGTCAAACAGATGTAAACTTTAATGGA---GGCCACATTGAAGAGTGTTCTTGCTACCCTAATGATGGCAAAGTGGAATGTGTGTGTCGAGACAATTGGACAGGAACCAACAGGCCTGTACTGGTCATCTCC---TCTGATCTCTCTTACAGAGTTGGGTATCTATGTGCAGGACTGCCTAGTGATACTCCAAGAGGGGAAGATGCCCAATTTACTGGTTCATGCACTAGTCCCATGGGGAAT---CAGGGA---------TATGGGGTAAAAGGCTTCGGATTCCGGCAGGGAACTGACGTATGGATGGGGCGAACAATTAGTCGAACCTCTAGGTCAGGATTTGAAATACTGAGAGTAAAGAATGGTTGGACACAGACGAGTAAAGAGCAG---GTGAGAAAACAGATAGTTGTTGATAATTTGAATTGGTCAGGATACAGTGGATCTTTCACCCTGCCAGTTGAATTGACT---GGGAGAGACTGCCTGGTTCCCTGTTTTTGGGTTGAGATGATCAGGGGCAAACCAGAAGAGAAA------ACA---ATCTGGACTTCTAGCAGCTCCATTGTGATGTGTGGAGTAGATTATGAAGTTGCCGATTGGTCATGGCACGATGGAGCTATTCTTCCCTTTGACATCGATAAGATGTAG
		</sequence>
		<sequence>
			<taxon idref="1002438|avian_waterfowl|NorthAmerica|19870615|H3N8"/>
			ATGAATCCAAACCAGAAAATAATAACCATTGGGTCAGTATCATTGGGATTGGTGATTCTTAACATCCTTCTGCATATA---------GTCAGCATTACAATAACAGTATTAGTT---------TTCCCGGGG------------------AAC------------ACAAATGATGGA---CTC---TGCAACGGAACAATCCTA------------AAGGAATACAATGAAACAGTGAGAGTTGAAAAAGTTATACAGTGGCACAACAGCAGCATTATTGAATACGTAGATCGACCA---------AAAAATGACCATTTTATGAATAATACAGAATCATTGTGCAATGTCAAAGGTTTTGCACCTTTTTCTAAAGACAATGGAATAAGAATTGGGTCAAGGGGCCATATATTTGTTATCAGGGAACCGTTCGTCTCTTGTTCTCCTAGAGAATGCAGAACATTCTTTCTCACACAAGGCTCTCTACTTAATGACAAACACTCCAATGGAACAGTGAAAGATCGGAGCCCTTATAGAACACTAATGAGTGTAGAAGTAGGACAGTCTCCTAATGTATACCAGTCAAGGTTCGAAGCTGTAGCTTGGTCAGCAACTGCATGTCATGATGGTAAGAAATGGATGACAATTGGGGTTACAGGGCCAGATGCGGAAGCAGTAGCAGTAGTCCATTATGGGGGTATTCCAACTGATATGATTAATTCTTGGGCTGGTAAT---ATATTAAGGACTCAAGAATCATCTTGCACATGCATCCAAGGTGATTGTTATTGGGTGATGACAGACGGGCCTGCAAACAATCAAGCACAGTACAAAATATTTAAAGCTAATCAGGGAAAAATAATAGATCAAGTTGAAATTAGCTTTGATGGA---GGTCATATTGAAGAATGCTCATGTTATCCCAATGAGGGGAAAGTGGAATGTGTGTGTAGAGATAATTGGACTGGGACCAATAGACCAGTTTTAGTGATATCT---ACAGATCTGTCCTATCAGGTTGGATATCTTTGTGCAGGTCTCCCTAGTGACACTCCAAGGGGAGAGGACAATCAATTCATAGGTTCATGCATTAGCCCCAGTGGGAAT---CAGGGA---------TATGGAGTAAAGGGGTTTGGATTCAGACAAGGAAATGATGTGTGGATGGGAAGAACCATTAGTCGGACATCAAGATCCGGATTTGAGATTCTAAAAGTCAAAAATGGCTGGATACAAAACAGTAAAGAACAA---ATCAAGAAACAGGTGGTGGTCGACAATTCAAATTGGTCAGGATATAGTGGCTCGTTTACACTACCAATTGAATTGACA---GGAAGAGACTGTCTGGTTCCCTGTTTTTGGGTTGAGATGATCAGAGGAAAGCCAGAAGAGAAT------ACA---ATATGGACCTCTAGCAGCTCTATTGTAATGTGTGGAGTAGACCATGAGGTTGCCGATTGGTCATGGCACGATGGAGCTATTCTTCCTTTTGACATCGATAAGATGTGA
		</sequence>
		<sequence>
			<taxon idref="1011291|avian_waterfowl|NorthAmerica|20100114|H3N8"/>
			ATGAATCCAAACCAGAAAATAATAACCATTGGGTCAGTATCATTGGGATTGGTTACTCTTAACATCCTTCTGCATATA---------GTCAGTATCACAATAACAGTATTAGTT---------TTCCCGAGG------------------AAA------------ACAAATGATGAA---CTC---TGCAACGGAACAATCCTA------------AAGGAATATAATGAAACAGTGAGAATTGAAAAGGTGGTACAATGGCACAACAGCAGCATTATTGAATATGTAGATCGACCA---------AAGAATCTCCCCTTTATGAACAATACAGAGCCATTGTGCAATGTCAAAGGCTTTGCACCCTTTTCTAAAGATAATGGAATAAGAATTGGGTCAAGGGGTCATATATTTGTTATCAGGGAACCGTTTGTCTCCTGTTCTCCTAGCGAATGCAGAACATTCTTTCTCACACAAGGCTCTCTACTTAACGACAAACACTCCAATGGAACAGTGAAGGACCGGAGCCCTTATAGGACACTAATGAGTGTAGAAATAGGACAGTCTCCTAATGTGTATCAGTCAAGGTTTGAAGCTGTAGCTTGGTCAGCAACTGCATGTCATGATGGGAAGAAATGGATGACAATTGGAGTTACAGGGCCAGATGCTGAAGCCGTAGCAGTAGTCCATTATGGGGGGATTCCAACTGATGTGGTTAATTCCTGGGCTGGTAAT---ATATTAAGGACTCAAGAATCATCTTGCACATGCATCCAAGGTGATTGTTACTGGGTGATGACAGACGGGCCAGCAAACAATCAAGCACAGTACAAAATATTTAAAGCTAATCAGGGGAAAGTAATAGATCAAGCTGAAATTAAGTTTGATGGA---GGTCATATTGAAGAATGCTCATGCTATCCCAATGAGGGGAAAGTGGAATGTGTGTGTAGAGATAATTGGACTGGGACCAATAGACCAGTTTTAGTGATATCT---ACAGATCTATCCTATCAGGTTGGGTATCTTTGTGCAGGTCTCCCTAGTGACACTCCAAGGGGAGAGGACAATCAATTTATAGGTTCATGCATTAACCCCAGTGGGAAT---CAGGGA---------TATGGAGTAAAGGGTTTTGGATTCAGACAAGGAAATGATGTGTGGATAGGAAGAACCATTAGTCGGACATCAAGATCCGGATTCGAGATTCTGAAGGTCAAAAATGGCTGGATACAAAACAGTAAAGAACAA---ATCAAAAAACAGGTGGTGATTGACAATTCAAATTGGTCAGGATATAGTGGCTCGTTTACATTACCAATTGAATTGACA---GGAAGAAACTGTCTGGTTCCCTGTTTTTGGGTTGAGATGATCAGAGGAAAGCCAGAAGAAAAT------ACA---ATATGGACCTCTAGTAGCTCTGTTGTGATGTGTGGAGTAGACCATGAGGTTGCCGATTGGTCATGGCACGATGGAGCTATTCTTCCTTTTGACATCGATAAGATGTGA
		</sequence>
		<sequence>
			<taxon idref="1013522|avian_waterfowl|EastAsia|20000101|H2N8"/>
			ATGAATCCAAATCAGAAAATAATAACAATTGGGTCACTATCCTTGGGATTGGTAGTCCTTAATATCCTCTTACATATA---------GTTAGCATTACAATAACAGTGTTAGTT---------CTCCCTGAA------------------AAT------------GGAAGTAATAGA---AAT---TGCAATGAAACGGTCATC------------AGGGAATACAATGAGACAATAAGGATTGAGAAGGTAACACAATGGCACAATACCAGTGTCATTGAGTATATAGAGAGACAA---------GAGAGCGGACATTTCATGAACAACACAGAGCCATTGTGTGATGCTAAGGGTTTCGCACCTTTCTCCAAAGACAATGGAATAAGAATTGGATCAAGAGGTCATGTTTTTGTTATACGGGAACCATTTGTTTCTTGCTCGCCAACAGAATGCAGGACATTCTTTCTTACTCAAGGTTCCCTACTCAATGACAAACATTCTAATGGCACAGTGAAAGACCGAAGCCCCTATAGAACCCTAATGAGTGTAGAAATAGGGCAATCACCCAATGTGTATCAAGCAAGGTTTGAGGCAGTAGCATGGTCAGCTACTGCATGTCATGATGGAAAGAAATGGATGACAATTGGAGTAACTGGGCCTGATGCCAAAGCAGTGGCAGTGGTGCATTATGGGGGAGTTCCCACTGATGTAATTAATTCCTGGGCAGGAGAT---ATTCTAAGGACTCAGGAATCATCATGCACTTGCATTCAAGGTGAGTGTTATTGGGTGATGACAGATGGGCCAGCAAACAGACAAGCACAATACAGAGCATTCAAAGCCAAACAGGGAAAAATAATTGGGCATATTGAAATCAGTTTCAATGGA---GGCCATATAGAAGAATGCTCATGTTACCCAAATGAAGGTAAGGTAGAATGTGTTTGTAGGGACAACTGGACTGGAACCAACAGGCCAGTATTGGTTATCTCT---CCAGATTTGTCTTATAGAGTAGGATATTTATGTGCAGGTCTTCCTAGCGACACTCCAAGAGGAGAGGATAATCAATTCACGGGGTCATGCACTAGTCCCATGGGAAAC---CAGGGA---------TATGGAGTTAAGGGATTTGGATTCAGGCAGGGCAATGATGTATGGATGGGAAGGACCATTAGCAGGACATCAAGATCAGGATTTGAAATCCTGAAAGTCAGAAATGGCTGGGTACAAAATAGTAAGGAGCAG---ATCAAAAGGCAAGTTGTGATCGATAATTTAAATTGGTCAGGATATAGTGGTTCCTTCACACTACCAGTGGAATTGACA---AAAAGAAAATGTCTGGTTCCATGCTTTTGGGTTGAAATGATAAGGGGCAAGCCAGAAGAAAAA------ACG---ATATGGACCTCAAGTAGCTCCATTGTGATGTGTGGAGTAGACCATGAGATTGCCGACTGGTCGTGGCATGATGGAGCTATTCTTCCCTTTGACATCGATAAGATGTAA
		</sequence>
		<sequence>
			<taxon idref="1010250|avian_domesticbirds|SoutheastAsia|20080115|H3N8"/>
			ATGAATCCAAATCAAAAAATAATAACCATTGGGTCACTATCCTTAGGATTGGTAGTCCTTAACATCCTCCTACATATA---------GTTAGCATTACAATAACAGTGTTGGTT---------CTCCCTGGA------------------AAT------------GGAAATAATGGG---AGC---TGCAATGAAACAGTCATT------------AAGGAATACAATGAAACAGTAAGGATTGAGAAAGTAACACAATGGCACAATACCAATGTCATTGAGTATATAGAGAGACCA---------GAGAATGATCCTTTCATGAACAACACGGAACCATTGTGTGATGCTAGGGGTTTTGCACCCTTTTCTAAAGACAACGGAATAAGAATTGGATCAAGGGGTCATGTTTTTGTTATAAGAGAGCCATTTGTTTCTTGCTCACCAACAGAATGCAGGACATTCTTTCTTACTCAGGGTTCCTTACTCAATGACAAACACTCTAACGGCACAGTGAAAGACCGAAGCCCCTATAGAACCCTAATGAGCGTAGAAATAGGGCAGTCACCTAGTGTGTATCAAGCAAGGTTTGAGGCAGTAGCGTGGTCAGCTACTGCATGTCATGATGGGAAGAAATGGATGACAATTGGAGTAACTGGCCCAGATGCCAAAGCAGTGGCAGTGGTGCATTACGGGGGCATTCCCACTGATGTAATTAATTCCTGGGCCGGAGAT---ATCCTAAGAACTCAGGAGTCATCATGCACCTGCATTCAAGGTGAGTGTTATTGGGTGATGACAGATGGGCCAGCAAACAGACAAGCACAATACAGAGCGTTCAAGGCCAAACAGGGAAAGATAATTGGGCAAACTGAAATCAGTTTCAATGGA---GGCCATATAGAAGAATGCTCATGCTACCCAAATGAAGGTAAAGTGGAATGTGTTTGTAGGGACAACTGGACTGGAACCAACAGGCCAGTATTGATGATTTCT---TCAGATTTGTCTTACAGAGTAGGATACTTATGTGCAGGCCTCCCCAGTGACACTCCAAGAGGGGAAGATAGTCAATTCACAGGGTCATGCACTAGTCCCATGGGAAAT---CAGGGG---------TACGGAGTTAAGGGGTTTGGATTCAGGCAGGGCAATGATGTATGGATGGGAAGGACCATTAGCAGGACATCAAGGTCAGGGTTTGAGATCCTGAAAATCAGAAATGGCTGGATACAAAATAGTAAAGAGCAG---ATCAGAAGACAAGTTGTGGTCGATAATTCAAATTGGTCGGGATACAGTGGTTCCTTCACACTACCGGTGGAGTTAACA---AAAAGAAATTGTTTAGTTCCATGTTTTTGGGTTGAGATGATAAGGGGCAAGCCAGAAGAAAGA------ACG---ATATGGACCTCAAGTAGCTCCATTGTGATGTGTGGAGTAGATCATGAGATTGCCGACTGGTCGTGGCACGATGGAGCTATTCTTCCTTTTGACATCGATAAGATGTAA
		</sequence>
		<sequence>
			<taxon idref="1016214|avian_waterfowl|SoutheastAsia|20120615|H3N8"/>
			ATGAATCCAAATCAGAAAATAATAACCATTGGGTCACTATCCTTAGGATTGGTAGTTCTTAATATTCTTCTACATATA---------GTTAGCATTACAGTAACAGTTTTGGTT---------CTCCCGGGG------------------AAT------------GAAAATAATGGG---AAC---TGCAGTGAAGTAATCATT------------AGAGAATACAATGAAACAATAAGGATTGAGAAGGTGACACAATGGCACAATACCAATGTCATTGAATATATAGAAAGACCA---------GAGAATGATCCCTTCATGAACAATACGGAACCATTGTGTGACGCTAAAGGTTTTGCACCTTTTTCCAAAGACAACGGAATAAGAATTGGATCAAGGGGTCACGTTTTCGTCATAAGGGAACCATTTGTTTCTTGTTCACCAACAGAATGTAGGACATTCTTCCTTACTCAAGGTTCCCTACTCAATGATAAACACTCTAATGGCACAGTAAAGGACCGAAGCCCCTATAGAACTCTAATGAGCGTGGAAATAGGGCAATCACCCAATGTGTACCAGGCAAGGTTTGAGGCAGTGGCTTGGTCAGCTACTGCATGTCATGATGGGAAGAGATGGATGACAATTGGAGTAACTGGGCCTGATGCTAAAGCAGTGGCAGTAGTGCATTATGGGGGAATCCCAACTGATGTGATTAACTCCTGGGCCGGAGAT---ATTCTAAGAACCCAAGAATCATCATGCACTTGCATTCAAGGTGAGTGTTATTGGGTCATGACAGATGGGCCAGCAAATAGGCAAGCACAATACAGAGCATTCAAAGCCAAGCAGGGAAAGATAATTGGGCAAACTGAAATCAATTTCAATGGA---GGCCACATAGAAGAATGCTCATGCTACCCAAATGAAGGCAAAGTGGAATGTGTTTGTAGGGACAACTGGACAGGAACCAACAGGCCAGTGTTGGTGATCTCT---ACAGATTTGTCTTATAGAGTGGGATACTTATGTGCAGGTCTCCCCAGTGACACTCCAAGAGGAGAAGATAGTCAGTTCACGGGGTCATGCACCAGTCCCATGGGGAAT---CAGGGA---------TACGGAGTTAAGGGATTTGGATTCAGACAAGGCAATGATGTATGGATGGGAAGGACCATTAGTAGGACATCAAGGTCAGGGTTTGAAATTCTGAGAGTCAGAAATGGCTGGGTGCAAAATAGTAAAGAGCAA---ATCAAGAGGCAAGTCGTGGTTGATAATCTGAATTGGTCAGGATACAGTGGTTCTTTCACACTACCGGTGGAATTAACA---AAAAGAAATTGCCTAGTTCCTTGCTTTTGGGTTGAGATGATTAGGGGCAAGCCGGAAGAAAGG------ACG---ATATGGACCTCAAGTAGCTCCATTGTAATGTGTGGAGTAGACTATGAGATTGCCGACTGGTCGTGGCACGATGGAGCTATTCTTCCTTTTGACATCGATAAGATGTGA
		</sequence>
		<sequence>
			<taxon idref="1023398|avian_landbirds|EastAsia|20130803|H3N8"/>
			ATGAATCCAAATCAGAAAATAATAACCATTGGATCACTATCCTTAGGATTGGTAGTCCTTAATATTCTCCTACATATA---------GTTAGCATTACAATAACAGTGTTGGTT---------CTCCCCGGA------------------GAT------------GGGAATAATGGG---AAC---TGCAGTGGAACAGTCATT------------AGAGAATACAATGAAACAGTAAGGATTGAGAAAGTAACACAATGGCACAATACCAATGTCATTGAGTATGTAGAGAGACCA---------GAGAATGATCTTTTCATGAACAACACAGAGCCATTGTGTGATGCTAAGGGTTTTGCCCCCTTTTCCAAAGACAACGGGATAAGGATTGGGTCAAGGGGTCATGTTTTTGTTATAAGAGAGCCATTTGTTTCTTGCTCACCAACAGAGTGCAGGACGTTCTTCCTTACTCAAGGTTCCCTACTCAATGACAAACACTCCAATGGCACAGTGAAAGACCGAAGCCCCTATAGAACCTTAATGAGCGTAGAAGTAGGGCAATCACCCAATGTGTACCAGGCAAGGTTTGAGGCAGTAGCGTGGTCAGCTACTGCATGTCATGATGGGAAGAAATGGATGACAATTGGAGTAACTGGCCCTGATGCCAAGGCAGTGGCTGTGGTGCATTATGGGGGAATTCCCACTGATGTAATTGATTCCTGGGCCGGAGAT---ATTCTAAGAACTCAGGAATCATCATGCACTTGCATTCAAGGTGAGTGTTATTGGGTGATGACGGATGGGCCAGCAAACAGGCAAGCACAATACAGAGCATTTAAGGCCAAGCAGGGGAAGATAATTGGGCAAACTGAAATCAGTTTCAATGGA---GGCCATATAGAAGAATGTTCATGCTACCCAAATGAAGGTAAAGTGGAGTGTGTTTGTAGGGACAACTGGACTGGAACCAACAGGCCAGTGTTGGTAATTTCT---TCAGATTTGTCTTACAGGGTAGGATACCTATGTGCAGGCCTCCCCAGTGACACTCCAAGAGGAGAAGATAGTCAGTTCACAGGGTCATGCACTAATCCCGTGGGAAAT---CAGGGG---------TATGGAGTTAAGGGATTTGGATTCAGGCAGGGCAATGATGTATGGATGGGAAGGACCATTAGCAGGACATCAAGGTCAGGGTTTGAAATCCTGAAAGTCAGAAATGGCTGGGTACAAAATAGTAAAGAGCAG---ATCAAAAGGCAAGTTGTGGTTGATAATTTAAATTGGTCAGGATACAGTGGTTCCTTCACACTACCGGTGGAGTTAACA---AAAAGGAATTGTCTAGTTCCATGCTTCTGGGTTGAGATGATAAGGGGCAAGCCAGAAGAAAAG------ACG---ATATGGACCTCAAGTAGCTCCATTGTGATGTGTGGAGTAGACCATGAGATTGCCGACTGGTCGTGGCACGATGGAGCTATC---TCCTTTGACATCGAAAAGATGTAA
		</sequence>
		<sequence>
			<taxon idref="1018445|avian_waterfowl|EastAsia|20120324|H3N8"/>
			ATGAATCCAAATCAGAAAATAATAACCATTGGGTCACTATCCTTAGGGCTAGTAGTCCTTAACACCCTCTTACATATA---------ATTAGCATTACAATAACAGTGTTAGTT---------ATACCTAGA------------------AAT------------GGAAACACTGGG---AGT---TGCAATGAAACAGTCATT------------AGGGAATACAACGAAACAGTAAGAATTGAGAAAATAACACAGTGGCACAACACCAACATCATTGAGTATATAGAGAAGTCA---------GAGAATGATCTTTTCATGAACAACACGGAACCGCTGTGTGACGCTAAGGGTTTTGCACCCTTCTCCAAAGACAACGGAATAAGGATTGGGTCAAAGGGTCATGTTTTTGTTATAAGGGAGCCATTTGTTTCTTGCTCGCCAACAGAATGCAGGACGTTCTTCCTTACTCAAGGTTCCCTACTCAATGACAAACATTCCAATGGCACAGTGAAAGACCGAAGCCCCTATAGAACTCTAATGAGCGTAGAAATAGGACAATCACCCAATGTGTACCAGGCAAGGTTCGAGGCAGTAGCGTGGTCAGCTACTGCATGTCATGATGGGAGGAAATGGATGACAATTGGAGTAACTGGCCCTGATGCCAAAGCAGTAGCAGTAGTGCATTATGGGGGAATTCCAACTGATGTAATTAACTCTTGGGCCGGAGAT---ATTCTAAGGACTCAGGAATCATCATGCACTTGCATTCAAGGTGAGTGTTATTGGGTGATGACAGATGGGCCAGCAAACAGACAAGCACAATACAGAGCTTTCAAGGCCAAGCAGGGGAAGATAATTGGGCAAACTGAGATCAGTTTCAATGGA---GGTCATATAGAAGAATGCTCATGCTACCCAAATGAGGGTAAAGTGGAGTGTGTTTGCAGGGACAACTGGACTGGAACCAACAGGCCAGTATTGGTGATTTCT---TCAGATTTGTCTTACAGAGTAGGATACTTATGTGCAGGTCTCCCTAGTGACACTCCAAGAGGAGAAGATAGTCAGTTCACGGGATCATGCATTAGTCCTATGGGGAAC---CAGGGG---------TATGGAGTTAAGGGGTTCGGATTCAAACAAGGCAATGATGTGTGGATGGGGAGAACCATTAGCAGGACATCAAGGTCAGGGTTTGAAATCCTGAAAATCAGAAATGGCTGGATACAAAATAGTAAAGAACAG---ATCAAAAGGCAAGTTGTGGTAGATAACTCAAATTGGTCAGGATACAGTGGTTCCTTTACACTACCAGTAGAGTTAACA---AGAAAAAATTGTCTGGTTCCATGTTTTTGGGTTGAGATGATAAGAGGTAGGCCAGAAGAAAAG------ACA---ATATGGACCTCAAGTAGCTCCATTGTGATGTGTGGAGTGGACCATGAGATTGCCGATTGGTCGTGGCACGATGGAGCTATTCTTCCTTTTGACATCGATAAGATGTAA
		</sequence>
		<sequence>
			<taxon idref="1023661|avian_waterfowl|NorthAmerica|19830615|H4N8"/>
			ATGAATCCAAATCAGAAAATAATAACCATTGGGTCAGTATCCTTAGGATTGGTAGTCCTTAATATTCTCCTACATATA---------GTTAGCATTACAATAACAGTGTTAGTT---------CTCCCTGGA------------------AAT------------GGAAATAATGGG---AGT---TGCAATGAAACAGTCATT------------AGGGAATACAATGAAACAGTAAGGATTGAGAAGGTAACACAATGGCACAATACCAATGTCATTGAGTATATAGAGAGACCA---------GAGAGTGATCATTTCATGAACAATACAGAACCATTGTGTGATGCTAAGGGTTTTGCACCCTTTTCCAAAGACAACGGAATAAGAATTGGATCGAGAGGTCATGTTTTTGTTATAAGGGAACCATTTGTTTCTTGCTCGCCAACAGAGTGCAGGACGTTCTTCCTTACTCAAGGTTCCCTACTCAATGACAAACATTCTAATGGCACAGTGAAAGACCGGAGCCCCTATAGAACTCTAATGAGTGTAGAAATAGGGCAATCACCCAATGTGTACCAGGCAAGGTTTGAGGCAGTAGCGTGGTCAGCTACTGCATGTCATGATGGGAAGAAATGGATGACAATTGGAGTAACGGGCCCTGATGCCCAAGCAGTAGCAGTGGTGCATTATGGGGGAATTCCCACTGATGTAATCAATTCCTGGGCAGGAGAT---ATTCTAAGAACTCAGGAATCATCATGCACTTGCATTCAAGGTGAGTGTTATTGGGTAATGACGGATGGGCCAGCAAACAGACAAGCACAATACAGAGCATTCAAAGCCAAGCAGGGAAAAATAATTGGGCAAACTGAAATCAGTTTCAATGGA---GGCCATATAGAAGAATGCTCATGCTACCCCAATGAAGGTAAAGTGGAATGTGTTTGTAGGGACAACTGGACTGGAACCAACAGGCCAGTATTGGTGATTTCT---CCAGATTTGTCTTACAGAGTCGGATACTTATGTGCAGGTCTCCCCAGTGACACTCCAAGAGGAGAAGATAGTCAGTTCACGGGGTCATGCACTAGTCCCATGGGAAAC---CAGGGG---------TATGGAGTTAAGGGATTTGGATTCAGGCAGGGCAATGATGTATGGATGGGAAGGACCATTAGCAGGACATCAAGATCAGGATTTGAAATCCTGAAAGTCAGAAATGGCTGGGTACAAAATAGTAAAGAGCAG---ATCAAAAGGCAAGTTGTGGTCGATAACTTAAATTGGTCAGGATACAGTGGTTCCTTCACACTACCGGTGGAGTTAACA---AAAAGAAATTGTCTGGTTCCATGCTTTTGGGTTGAGATGATAAGGGGCAAGCCAGAAGAAAAG------ACG---ATATGGACCTCAAGTAGCTCCATTGTGATGTGTGGAGTAGACCATGAGATTGCCGACTGGTCGTGGCACGATGGAGCTATTCTTCCTTTTGACATCGATAAGATGTAA
		</sequence>
		<sequence>
			<taxon idref="1023660|avian_waterfowl|NorthAmerica|19770615|H4N8"/>
			ATGAATCCAAATCAGAAAATAATAACCATTGGGTCAGTATCCTTAGGATTGGTAGTCCTTAATATTCTCCTACATATA---------GTTAGCATTACAATAACAGTGTTAGTT---------CTCCCTGGA------------------AAT------------GGAAATAATGGG---AGT---TGCAATGAAACAGTCATT------------AGGGAATACAATGAAACAGTAAGGATTGAGAAGGTAACACAATGGCACAATACCAATGTCATTGAGTATATAGAGAGACCA---------GAGAGTGATCATTTCATGAACAATACAGAACCATTGTGTGATGCTAAGGGTTTTGCACCCTTTTCCAAAGACAACGGAATAAGAATTGGATCGAGAGGTCATGTTTTTGTTATAAGGGAACCATTTGTTTCTTGCTCGCCAACAGAGTGCAGGACGTTCTTCCTTACTCAAGGTTCCCTACTCAATGACAAACATTCTAATGGCACAGTGAAAGACCGGAGCCCCTATAGAACTCTAATGAGTGTAGAAATAGGGCAATCACCCAATGTGTACCAGGCAAGGTTTGAGGCAGTAGCGTGGTCAGCTACTGCATGTCATGATGGGAAGAAATGGATGACAATTGGAGTAACGGGCCCTGATGCCCAAGCAGTAGCAGTGGTGCATTATGGGGGAATTCCCACTGATGTAATCAATTCCTGGGCAGGAGAT---ATTCTAAGAACTCAGGAATCATCATGCACTTGCATTCAAGGTGAGTGTTATTGGGTAATGACGGATGGGCCAGCAAACAGACAAGCACAATACAGAGCATTCAAAGCCAAGCAGGGAAAAATAATTGGGCAAACTGAAATCAGTTTCAATGGA---GGCCATATAGAAGAATGCTCATGCTACCCCAATGAAGGTAAAGTGGAATGTGTTTGTAGGGACAACTGGACTGGAACCAACAGGCCAGTATTGGTGATTTCT---CCAGATTTGTCTTACAGAGTCGGATACTTATGTGCAGGTCTCCCCAGTGACACTCCAAGAGGAGAAGATAGTCAGTTCACGGGGTCATGCACTAGTCCCATGGGAAAC---CAGGGG---------TATGGAGTTAAGGGATTTGGATTCAGGCAGGGCAATGATGTATGGATGGGAAGGACCATTAGCAGGACATCAAGATCAGGATTTGAAATCCTGAAAGTCAGAAATGGCTGGGTACAAAATAGTAAAGAGCAG---ATCAAAAGGCAAGTTGTGGTCGATAACTTAAATTGGTCAGGATACAGTGGTTCCTTCACACTACCGGTGGAGTTAACA---AAAAGAAATTGTCTGGTTCCATGCTTTTGGGTTGAGATGATAAGGGGCAAGCCAGAAGAAAAG------ACG---ATATGGACCTCAAGTAGCTCCATTGTGATGTGTGGAGTAGACCATGAGATTGCCGACTGGTCGTGGCACGATGGAGCTATTCTTCCTTTTGACATCGATAAGATGTAA
		</sequence>
		<sequence>
			<taxon idref="1023917|avian_waterfowl|NorthAmerica|19780615|H3N8"/>
			ATGAATCCAAATCAGAAAATAATAACCATTGGGTCAGTATCCTTAGGATTGGTAGTCCTTAATATTCTCCTACATATA---------GTTAGCATTACAATAACAGTGTTAGTT---------CTCCCTGGC------------------AAT------------GGAAATAATGGG---AGT---TGCAATGAGACAGTCATT------------AGGGAATACAATGAAACAGTAAGGATTGAGAAGGTAACACAATGGCACAATACCAATGTCATTGAGTATATAGAGAGACCA---------GAGAGTGATCATTTCATGAACAATACAGAACCATTGTGTGATGCTAAGGGTTTTGCACCCTTTTCCAAAGACAACGGGATAAGAATTGGATCGAGAGGTCATGTTTTTGTTATAAGGGAACCATTTGTTTCTTGCTCGCCAACAGAGTGCAGGACGTTCTTCCTTACTCAAGGTTCCCTACTCAATGACAAACATTCTAATGGCACAGTGAAAGACCGGAGCCCCTATAGAACTCTAATGAGTGTAGAAATAGGGCAATCACCCAATGTGTACCAGGCAAGGTTTGAGGCAGTAGCGTGGTCAGCTACTGCATGTCATGATGGGAAGAAATGGATGACAATTGGAGTAACGGGCCCTGATGCCAAAGCAGTAGCAGTGGTGCATTATGGGGGAATTCCCACTGATGTAATCAATTCCTGGGCAGGAGAT---ATTCTAAGAACTCAGGAATCATCATGCACTTGCATTCAAGGTGAGTGTTATTGGGTAATGACGGATGGACCAGCAAACAGACAAGCACAATACAGAGCATTCAAAGCAAAGCAGGGAAAAATAATTGGGCAAACTGAAATCAGTTTCAATGGA---GGCCATATAGAAGAATGCTCATGCTACCCCAATGAAGGTAAAGTGGAATGTGTTTGTAGGGACAACTGGACTGGAACCAACAGGCCAGTATTGGTGATTTCT---CCAGATTTGTCTTACAGAGTCGGATACTTATGTGCAGGTCTCCCCAGTGATACTCCAAGAGGAGAAGATAGTCAGTTCACGGGGTCATGCACTAGTCCCATGGGAAAC---CAGGGG---------TATGGAGTTAAGGGATTTGGATTCAGGCAGGGCAATGATGTATGGATGGGAAGGACCATTAGCAGGACATCAAGATCAGGATTTGAAATCCTGAAAGTCAGAAATGGCTGGGTACAAAATAGTAAAGAGCAG---ATCAAAAGGCAAGTTGTGGTCGATAACTTAAATTGGTCAGGATACAGTGGTTCCTTCACACTACCGGTGGAGTTAACA---AAAAGAAATTGTCTGGTTCCATGCTTTTGGGTTGAGATGATAAGGGGCAAGCCAGAAGAAAAG------ACG---ATATGGACCTCAAGTAGCTCCATTGTGATGTGTGGAGTAGACCATGAGATTGCCGACTGGTCGTGGCACGATGGAGCTATTCTTCCTTTTGACATCGATAAGATGTAA
		</sequence>
		<sequence>
			<taxon idref="1023870|avian_waterfowl|NorthAmerica|19800615|H4N8"/>
			ATGAATCCAAATCAGAAAATAATAACCATTGGGTCAGTATCCTTAGGATTGGTAGTCCTTAATATTCTCCTACATATA---------GTTAGCATTACAATAACAGTATTAGTT---------CTCCCTGGA------------------AAT------------GAAAATAATGGG---AGT---TGCAATGAAACAGTCATT------------AGGGAATACAATGAAACAGTAAGGATTGAGAAGGTAACACAATGGCACAACACCAATGTCATTGAGTATATAGAGAGACCA---------GAGAGTGATCATTTCATGAACAATACAGAACCATTGTGTGATGCTGAGGGTTTTGCACCCTTTTCCAAAGACAACGGAATAAGAATTGGATCGAGAGGTCATGTTTTTGTTATAAGGGAACCATTTGTTTCTTGCTCGCCAACAGAGTGCAGGACGTTCTTCCTTACTCAAGGTTCCCTACTCAATGACAAACATTCTAATGGCACAGTGAAAGACCGGAGCCCCTATAGAACTCTAATGAGTGTAGAAATAGGGCAATCACCCAATGTGTACCAGGCAAGGTTTGAGGCGGTAGCGTGGTCAGCTACTGCATGTCATGATGGGAAGAAATGGATGACAATTGGAGTAACGGGCCCTGATGCCAAAGCAGTAGCAGTGGTGCATTATGGGGGAGTTCCCACTGATGTAATCAATTCCTGGGCGGGAGAT---ATTCTAAGAACTCAGGAATCATCATGCACTTGCATTCAAGGTGAGTGTTATTGGGTCATGACGGATGGACCAGCAAACAGACAAGCACAATACAGAGCATTCAAAGCCAAGCAGGGAAAAATAATTGGGCAAACTGAAATCAGTTTCAATGGA---GGCCATATAGAAGAATGCTCATGCTACCCCAATGAAGGTAAAGTGGAATGTGTTTGTAGGGACAACTGGACTGGAACCAACAGGCCAGTATTGGTGATTTCT---CCAGATTTGTCTTACAGAGTCGGATACTTATGTGCAGGTCTCCCCAGTGACACTCCAAGAGGAGAAGATAGTCAGTTCACGGGGTCATGCACTAGTCCCATGGGAAAC---CAGGGG---------TATGGAGTTAAGGGATTTGGATTCAGGCAAGGCAATGATGTATGGATGGGAAGGACCATTAGCAGAACATCAAGATCAGGGTTTGAAATCCTGAAAATCAGAAATGGCTGGGTGCAAAATAGTAAAGAGCAG---ATCAAAAGGCAAGTTGTGGTCGATAACTTAAATTGGTCAGGATACAGTGGTTCCTTCACACTACCGGTGGAGTTAACA---AAAAGAAATTGTCTGGTTCCATGCTTTTGGGTTGAGATGATAAGGGGCAAGCCAGAAGAAAAG------ACG---ATATGGACCTCAAGTAGCTCCATTGTGATGTGTGGAGTAGACCATGAGATTGCCGACTGGTCGTGGCACGATGGAGCTATTCTTCCTTTTGACATCGATAAGATGTAA
		</sequence>
		<sequence>
			<taxon idref="1023777|avian_waterfowl|NorthAmerica|19760615|H3N8"/>
			ATGAATCCAAATCAGAAAATAATAACCATTGGGTCAGTATCCTTAGGATTGGTAGTCCTTAATATTCTCCTACATATA---------GTTAGCATTACAATAACAGTGTTAGTT---------CTCCCTGGA------------------AAT------------GGAAATAATGGG---AGT---TGCAATAAAACAGTCATT------------AGGGAATACAATGAAACAGTAAGGATTGAGAAGGTAACACAATGGCACAATACCAATGTCATTGAGTATATAGAAAGACCA---------GAGAGTGATCATTTCATGAACAATACAGAACCATTGTGTGATGCTAAGGGTTTTGCACCCTTTTCCAAAGACAACGGAATAAGAATTGGATCGAGAGGTCATGTTTTTGTTATAAGGGAACCATTTGTTTCTTGCTCGCCAACAGAGTGCAGGACGTTCTTCCTTACTCAAGGTTCCCTACTCAATGACAAGCATTCTAATGGCACAGTGAAAGACCGGAGCCCCTATAGAACTCTAATGAGTGTAGAAATAGGGCAATCACCCAATGTGTACCAGGCAAGGTTTGAGGCAGTAGCGTGGTCAGCTACTGCATGTCATGATGGGAAGAAATGGATGACAATTGGAGTAACGGGCCCTGATGCCGAAGCAGTAGCAGTGGTGCATTATGGGGGAATTCCCACTGATGTAATCAATTCCTGGGCAGGAGAT---ATTCTAAGAACTCAGGAATCATCATGCACTTGCATTCAAGGTGAGTGTTATTGGGTAATGACGGATGGACCAGCAAACAGACAAGCACAATACAGAGCATTCAAAGCCAGGCAGGGAAGAATAATTGGGCAAACTGAAATCAGTTTCAATGGA---GGCCATATAGAAGAATGCTCATGCTACCCCAATGAAGGTAAAGTGGAATGTGTTTGTAGGGACAACTGGACTGGAACCAACAGGCCAGTATTGGTGATTTCT---CCAGATTTGTCTTACAGAGTCGGATACTTATGTGCAGGTCTCCCCAGTGACACTCCAAGAGGAGAAGATAGTCAGTTCACGGGGTCATGCACTAGTCCCATGGGAAAC---CAGGGG---------TATGGAGTTAAGGGATTTGGATTCAGGCAGGGCAATGATGTATGGATGGGAAGGACCATTAGCAGAACATCAAGATCAGGGTTTGAAATCCTGAAAGTCAGAAATGGCTGGGTACAAAATAGTAAAGAGCAG---ATCAAAAGGCAAGTTGTGGTCGATAACTTAAATTGGTCAGGATACAGTGGTTCCTTCACACTACCGGTGGAGTTAACA---AAAAGAAATTGTCTGGTTCCATGCTTTTGGGTTGAGATGATAAGGGGCAAGCCAGAAGAAAAG------ACG---ATATGGACCTCAAGTAGCTCCATTGTGATGTGTGGAGTAGACCATGAGATTGCCGACTGGTCGTGGCACGATGGAGCTATTCTTCCTTTTGACATCGATAAGATGTAA
		</sequence>
		<sequence>
			<taxon idref="1000329|avian_waterfowl|NorthAmerica|19780825|H6N8"/>
			ATGAATCCAAATCAGAAAATAATAACCATTGGATCAGTATCCTTAGGATTGGTAGTCCTTAATATTCTCCTACATATA---------GTTAGCATTACAATAACAGTGTTGGTT---------CTCCCTGGA------------------AAT------------GGAAATAATGGG---AGT---TGCAGTGAAACAATCATT------------AGGGAATACAATGAAACAGTAAGGATTGAGAAGGTAACACAATGGCAAAATACCAATGTCATTGAGTATATAGAGAGACCA---------GAGAGTGATCATTTCATGAACAATACAGAACCATTGTGTGATGCTAAGGGTTTTGCACCTTTTTCCAAAGACAACGGAATAAGAATTGGGTCGAGAGGTCATGTTTTTGTTATAAGGGAACCATTTGTTTCTTGCTCGCCAACAGAGTGCAGGACGTTCTTCCTTACTCAAGGTTCCCTACTCAATGACAAACATTCTAATGGCACAGTGAAAGACCGGAGCCCCTATAGAACTCTAATGAGTGTAGAAATAGGGCAATCACCCAATGTGTACCAGGCAAGGTTTGAGGCAGTAGCGTGGTCAGCTACTGCATGTCATGATGGGAAGAAATGGATGACAATTGGAGTAACGGGCCCTGATGCCAAAGCAGTAGCAGTGGTGCATTATGGGGGAATTCCCACTGATGTAATCAATTCCTGGGCAGGAGAT---ATTCTAAGAACTCAGGAATCATCATGCACTTGCATTCAAGGTGAGTGTTATTGGGTAATGACGGATGGACCAGCAAACAGACAAGCACAATACAGAGCATTCAAAGCCAAACAGGGAAAAATAATTGGGCAAAATGAAATCAGTTTCAATGGA---GGCCATATAGAAGAATGCTCATGCTACCCCAATGAAGGTAAAGTGGAATGTGTTTGTAGGGACAACTGGACTGGAACCAACAGGCCAGTATTGGTGATTTCT---CCAGATTTGTCTTACAGAGTCGGATACTTATGTGCAGGTCTCCCCAGTGACACTCCAAGAGGAGAAGACAGTCAGTTCACGGGGTCATGCACTAGTCCCATGGGAAAC---CAGGGA---------TATGGAGTTAAGGGATTTGGATTCAGGCAGGGCAATGATGTATGGATGGGGAGGACCATTAGCAGAACATCAAGATCAGGGTTTGAAATCCTGAAAGTCAGAAATGGCTGGGTACAAAATAGTAAGGAGCAG---ATCAAAAGGCAAGTTGTGGTCGATAACTTAAATTGGTCAGGATACAGTGGTTCCTTCACACTACCAGTGGAGTTAACA---AAAAGAAATTGTCTGGTTCCATGCTTTTGGGTTGAGATGATAAGGGGAAAGCCAGAAGAAAAG------ACG---ATATGGACCTCAAGTAGCTCCATTGTGATGTGTGGAGTAGACCATGAGATTGCCGACTGGTCGTGGCACGATGGAGCTATTCTTCCTTTTGACATCGACAAGATGTAA
		</sequence>
		<sequence>
			<taxon idref="1011893|avian_shorebirds|NorthAmerica|19980519|H3N8"/>
			ATGAATCCAAATCAGAAAATAATAACCATTGGGTCAGTATCCCTAGGATTGGTAGTCCTTAATATTCTCCTACATATA---------GTTAGCATCACAATAACAGTGTTGGTC---------CTCCCTGGA------------------AAT------------GGAAACAATGGG---AGA---TGCAATGAAACAGTCATT------------AGAGAATACAATGAAACAGTAAGGATTGAAAAGGTAACACAGTGGCACAACACCAATGTCATTGAATATATAGAGAGGCCA---------GAGAGTGATCATTTCATGAACAATACAGAGCCATTGTGTGACGCGAAGGGTTTTGCACCCTTTTCCAAAGACAACGGAATAAGAATTGGATCGAGAGGTCATGTTTTTGTTATAAGGGAACCATTTGTTTCTTGTTCGCCAACAGAATGCAGAACGTTCTTTCTTACTCAAGGTTCCCTACTCAATGACAAGCATTCTAATGGCACAGTGAAGGACCGAAGCCCCTATAGAACTCTAATGAGTGTAGAAATAGGGCAATCACCCAATGTGTACCAGGCAAGGTTCGAAGCAGTAGCGTGGTCAGCCACTGCATGTCATGATGGGAAGAAATGGATGACAATTGGAGTAACGGGCCCTGATGCCAAAGCAGTAGCAGTGGTGCACTATGGGGGAATTCCCACTGACGTAATCAATTCCTGGGCAGGGGAC---ATTCTAAGAACTCAGGAATCATCATGCACTTGCATTCAAGGTGAGTGTTATTGGGTAATGACGGATGGACCAGCAAACAGACAAGCACAATACAGAGCATTCAAAGCCAAGCAGGGGAAAATAATTGGGCAAACTGAAATTAGTTTCAATGGA---GGCCATATAGAAGAATGCTCATGCTATCCCAATGAGGGTAAAGTGGAATGTGTTTGCAGAGACAACTGGACTGGAACCAACAGACCAGTATTGGTGATTTCT---CCAGATTTGTCCTACAGTGTCGGATACTTATGTGCAGGTCTCCCCAGCGATACTCCAAGAGGAGAGGATAGTCAGTTCACGGGGTCGTGCACCAGCCCCATGGGGAAC---CAGGGG---------TATGGAGTTAAGGGATTTGGATTCAGACAGGGCAATGATGTATGGATAGGAAGGACCATTAGCAGAACATCAAGATCAGGGTTTGAAATCATGAAGATCAGAAATGGCTGGGTACAGAATAGCAAGGAGCAG---GTCAAAAGACAAATTGTGGTCGATAAATTGAATTGGTCAGGATACAGTGGCTCTTTCACATTACCGGTGGAGTTAACA---AAAAGAAATTGTCTGGTTCCATGCTTTTGGGTTGAGATGATAAGGGGTAAGCCAGAAGAGAAG------ACG---GTATGGACCTCCAGTAGCTCCATTGTGATGTGTGGAGTAGACTATGAGATTGCCGATTGGTCATGGCACGATGGAGCTATTCTTCCTTTTGACATCGATAAGATGTAG
		</sequence>
		<sequence>
			<taxon idref="1011898|avian_shorebirds|NorthAmerica|19980519|H3N8"/>
			ATGAATCCAAATCAGAAAATAATAACCATTGGGTCAGTATCCCTAGGATTGGTAGTCCTTAATATTCTCCTACATATA---------GTTAGCATCACAATAACAGTGTTGGTC---------CTCCCTGGA------------------AAT------------GGAAACAATGGG---AGA---TGCAATGAAACAGTCATT------------AGAGAATACAATGAAACAGTAAGGATTGAAAAGGTAACACAGTGGCACAACACCAATGTCATTGAATATATAGAGAGGCCA---------GAGAGTGATCATTTCATGAACAATACAGAGCCATTGTGTGACGCGAAGGGTTTTGCACCCTTTTCCAAAGACAACGGAATAAGAATTGGATCGAGAGGTCATGTTTTTGTTATAAGGGAACCATTTGTTTCTTGTTCGCCAACAGAATGCAGAACGTTCTTTCTTACTCAAGGTTCCCTACTCAATGACAAGCATTCTAATGGCACAGTGAAGGACCGAAGCCCCTATAGAACTCTAATGAGTGTAGAAATAGGGCAATCACCCAATGTGTACCAGGCAAGGTTCGAAGCAGTAGCGTGGTCAGCCACTGCATGTCATGATGGGAAGAAATGGATGACAATTGGAGTAACGGGCCCTGATGCCAAAGCAGTAGCAGTGGTGCACTATGGGGGAATTCCCACTGACGTAATCAATTCCTGGGCAGGGGAC---ATTCTAAGAACTCAGGAATCATCATGCACTTGCATTCAAGGTGAGTGTTATTGGGTAATGACGGATGGACCAGCAAACAGACAAGCACAATACAGAGCATTCAAAGCCAAGCAGGGGAAAATAATTGGGCAAACTGAAATTAGTTTCAATGGA---GGCCATATAGAAGAATGCTCATGCTATCCCAATGAGGGTAAAGTGGAATGTGTTTGCAGAGACAACTGGACTGGAACCAACAGACCAGTATTGGTGATTTCT---CCAGATTTGTCCTACAGTGTCGGATACTTGTGTGCAGGTCTCCCCAGCGATACTCCAAGAGGAGAGGATAGTCAGTTCACGGGGTCGTGCACCAGCCCCATGGGGAGC---CAGGGG---------TATGGAGTTAAGGGATTTGGATTCAGACAGGGCAATGATGTATGGATAGGAAGGACCATTAGCAGAACATCAAGATCAGGGTTTGAAATCATGAAGATCAGAAATGGCTGGGTACAGAATAGCAAGGAGCAG---GTCAAAAGACAAATTGTGGTCGATAACTTGAATTGGTCAGGATACAGTGGCTCTTTCACATTACCGGTGGAGTTAACA---AAAAGAAATTGTCTGGTTCCATGCTTTTGGGTTGAGATGATAAGGGGTAAGCCAGAAGAGAAG------ACG---GTATGGACCTCCAGTAGCTCCATTGTGATGTGTGGAGTAGACTATGAGATTGCCGATTGGTCATGGCACGATGGAGCTATTCTTCCTTTTGACATCGATAAGATGTAG
		</sequence>
		<sequence>
			<taxon idref="1011928|avian_waterfowl|NorthAmerica|19990730|H3N8"/>
			ATGAATCCAAATCAGAAAATAATAACCATTGGATCAGTATCCCTAGGGTTGGTAGTCCTTAATATTCTTCTGCATATA---------GTTAGCATTACAATAACAGTATTGGTT---------CTCCCTGGA------------------AAT------------GGAAACAATGGG---AGC---TGCAATGAAACAGTCATT------------AGAGAATACAATGAAACAGTGAGGATTGAAAGGGTAACACAATGGCACAACACCAATGTCATTGAGTATATAGAGAGGCCA---------GATAGTGATCATTTCGTGAACAACACAGAGCCATTATGTGATGCGAAGGGTTTTGCACCCTTTTCCAAAGACAACGGAATAAGAATTGGATCGAGAGGTCATGTTTTTGTTATAAGGGAGCCATTTGTTTCTTGCTCGCCAACAGAATGCAGGACGTTCTTTCTTACTCAAGGTTCCCTACTCAATGACAAGCACTCTAATGGCACAGTGAAAGATCGGAGCCCCTATAGAACTCTAATGAGTGTAGAAATAGGGCAATCCCCCAATGTGTACCAGGCAAGGTTCGAAGCAGTAGCATGGTCAGCTACTGCATGTCATGATGGGAAGAAATGGATGACAATTGGAGTGACGGGCCCTGATGCCAATGCAGTAGCAGTGGTGCATTACGGGGGAATTCCCACTGATGTAATCAATTCCTGGGCAGGGGAC---ATTCTAAGAACTCAGGAATCATCATGCACTTGCATTCAAGGTGAATGTTATTGGGTAATGACAGACGGACCAGCAAACAGACAAGCACAATACAGAGCATTCAAAGCCAAGCAGGGGAAAATAATTGGGCAAACTGAAATTAGTTTCAACGGG---GGCCATATAGAAGAATGCTCATGCTACCCCAATGAGGGTAAAGTGGAATGTGTTTGTAGAGATAACTGGACTGGAACCAATAGGCCAGTATTGGTGATTTCT---CCAGATTTGTCTTACAGTGTCGGATACTTATGTGCAGGTCTCCCCAGCGACACTCCAAGGGGAGAGGATAGCCAGTTCACGGGGTCATGCACCAGTCCCATGGGGAAC---CAGGGG---------TACGGAGTTAAAGGATTTGGATTCAGGCAAGGCAATGATGTATGGATGGGAAGGACCATTAGCAGAACATCAAGATCAGGGTTTGAAGTCCTGAAGATCAGAAATGGCTGGGTACAGAATAGCAAGGAGCAG---ATCAAAAGGCAAGTTGTGGTCGATAACTTGAATTGGTCAGGATACAGTGGCTCTTTCACATTACCGGTGGAGCTAACA---AAAAGAAATTGTCTGGTTCCATGCTTTTGGGTTGAGATGATAAGGGGTAAGCCAGAAGAGAAG------ACG---ATATGGACCTCCAGTAGCTCCATTGTGATGTGTGGAGTAGACTATGAGATTGCCGATTGGTCATGGCACGATGGAGCTATTCTTCCTTTTGACATCGATAAGATGTAA
		</sequence>
		<sequence>
			<taxon idref="1003281|avian_waterfowl|NorthAmerica|19950615|H3N8"/>
			ATGAATCCAAATCAGAAAATAATAACTCTTGGATTAGTATCTTTAGGATTGGTAGTCCTCAACATTCTCCTACATATA---------GTTAGCATCACAATAACAGTGTTGATT---------CTCCCTGGA------------------AAT------------GGAAATAATGGG---AAC---TGCAATGAAACAGTCATT------------AGGGAATACAATGAAACAGTAAGAATTGAAAGGGTAACACAATGGCATAATACCAGTGTTATTGAGTATCTAGAAAAGTCA---------GGGAGTGATCATTTCATGAACAATACAGAACCATTGTGTGATGCCAAGGGTTTTGCACCTTTTTCCAAAGACAACGGAATAAGAATTGGGTCGAGGGGTCATGTTTTTGTCATAAGGGAACCGTTTGTTTCTTGCTCGCCAACAGAGTGCAGGACATTCTTTCTTACTCAAGGTTCCCTACTCAATGATAAACATTCTAATGGAACAGTGAAAGACCGGAGCCCCTATAGAACTCTAATGAGTGTAGAAATAGGACAATCACCCAATGTGTACCAGGCAAGATTTGAAGCAGTAGCTTGGTCAGCTACTGCATGTCACGATGGGAAGAAATGGATGACAATTGGGGTGACGGGCCCTGATGCTAAAGCAGTAGCAGTGGTGCATTATGGAGGAGTTCCCACTGATGTGATCAATTCCTGGGCAGGAAAT---ATTTTAAGAACTCAGGAATCATCATGCACTTGCATTCAAGGTGAGTGTTATTGGGTAATGACGGATGGACCAGCAAACAAACAGGCACAATACAGAGCGTTTAAGGCCAAGCAAGGAAAAATAATTGGGCAAACTGAAATTAGCTTCAATGGA---GGCCACATAGAAGAATGCTCATGCTACCCCAATGAAGGTAAAGTGGAATGTGTTTGTAGAGACAACTGGACAGGAACCAACAGACCAGTACTGGTTATTTCT---CCAGATTTGTCTTACAGAGCCGGATATTTATGTGCAGGTCTCCCCAGCGATACTCCAAGAGGAGAGGATAGTCAGTTCACGGGGTCGTGTACTAACCCCATGGGTAAC---CAAGGG---------TATGGAGTTAAGGGATTCGGATTCAGGCAGGGCAATGATGTGTGGATGGGAAGAACCATTAGCAGGACATCAAGATCAGGGTTTGAAATCTTGAAAATCAGGAATGGTTGGATACAAAATAGTAAAGAGCAG---ATCAAAAGGCAAATTGTGGTCGACAATTCAAATTGGTCAGGATACAGTGGCTCTTTCACACTACCGGTGGAGTTAACA---AAAAGAAATTGTCTGGTTCCCTGCTTTTGGGTTGAGATGATAAGAGGCAAACCCGAAGAAAGG------ACG---ATATGGACCTCAAGTAGCTCCATTGTAATGTGTGGAGTAAACCATGAGATTGCCGACTGGTCGTGGCATGATGGAGCTATTCTTCCTTTTGACATCGATAAGATGTAG
		</sequence>
		<sequence>
			<taxon idref="1015135|avian_shorebirds|NorthAmerica|19980518|H6N8"/>
			ATGAATCCAAATCAGAAAATAATAACCATTGGATCAGTATCCTTAGGATTGGTAGTTTTTAATATTCTCCTACATATA---------GTTAGTATTACAATAACAGTGTTGGTT---------CTCCATGGA------------------AAT------------GGAAATAATGGG---GGC---TGCAATGAAACAGTCATT------------AGAGAATACAATGAGACGGTAAGGATTGAAAGGATAACACAATGGCACAATACCAATGTCATTGAGTATCTAGAGAGACCA---------GAGAGTGATCATTTCATGAACAATACAGAGTCATTGTGTGATGCTAAGGGTTTTGCACCCTTTTCCAAAGACAATGGAATAAGAATTGGGTCAAGGGGTCATGTTTTTGTTATAAGAGAACCATTTGTTTCTTGTTCACCAACAGAATGCAGGACGTTCTTTCTTACTCAAGGTTCCCTCCTCAATGACAAACATTCTAATGGCACAGTGAAAGATCGGAGCCCCTATAGAACTCTAATGAGTGTAGAGATAGGGCAATCACCCAATGTGTACCAGGCAAGATTTGAGGCAGTAGCGTGGTCAGCTACTGCATGTCATGATGGAAAGAAATGGATGACAATTGGAGTAACGGGGCCTGATTCCAAAGCAGTAGCAGTGGTGCATTATGGGGGAATTCCCACTGATGTAATCAATTCCTGGGCAGGAGAT---ATTCTAAGGACTCAGGAATCATCATGCACTTGCATTCAAGGTGAGTGTTATTGGGTAATGACAGATGGACCAGCAAACAGACAAGCACAATACAGAGCATTCAAAGCCAAAGAGGGGAAAATAATTGGGCAGGCTGAAGTCATTTTCAATGGA---GGCCATATAGAAGAATGCTCATGCTACCCCAATGAGGGTAAAGTGGAATGTGTTTGTAGAGACAACTGGACTGGAACCAACAGACCGGTGTTGGTTATTTCT---CCAGATTTATCTTACAAAGTTGGATACTTATGTGCAGGTCTTCCCAGCGACACTCCAAGAGGAGAGGATAGCCAGTTCACGGGGTCATGCACTAATCCTATGGGAAAC---CAGGGG---------TACGGAGTTAAGGGGTTTGGATTCAGGCAAGGCAATGATGTATGGATGGGAAGGACCATTAGCAGAACATCAAGATCAGGGTTTGAAATCCTAAAAGTCAGAAATGGCTGGGTACAAAATAGTAAAGAGCAG---ATCAGAAAGCAAGTTGTGGTTGATAACTTAAATTGGTCAGGATACAGTGGTTCCTTCACACTACCTGTAGAATTGACC---AAAAGAAATTGTCTGGTCCCATGCTTTTGGGTTGAGATGATAAGGGGCAAACCAGAAGAAAAG------ACA---ATATGGACCTCAAGTAGCTCCATTGTGATGTGTGGGGTGGACCATGAGGTTGCCGATTGGTCGTGGCACGATGGAGCTATTCTTCCTTTTGACATCGATAAGATGTAA
		</sequence>
		<sequence>
			<taxon idref="24531|avian_shorebirds|NorthAmerica|19980518|H6N8"/>
			ATGAATCCAAATCAGAAAATAATAACCATTGGATCAGTATCCTTAGGATTGGTAGTTTTTAATATTCTCCTACATATA---------GTTAGTATTACAATAACAGTGTTGGTT---------CTCCATGGA------------------AAT------------GGAAATAATGGG---GGC---TGCAATGAAACAGTCATT------------AGAGAATACAATGAGACGGTAAGGATTGAAAGGATAACACAATGGCACAATACCAATGTCATTGAGTATCTAGAGAGACCA---------GAGAGTGATCATTTCATGAACAATACAGAGTCATTGTGTGACGCTAAGGGTTTTGCACCCTTTTCCAAAGACAATGGAATAAGAATTGGATCAAGGGGTCATGTTTTTGTTATAAGAGAACCATTTGTTTCTTGTTCACCAACAGAATGCAGGACGTTCTTTCTTACTCAAGGTTCCCTCCTCAATGACAAACATTCTAATGGCACAGTGAAAGATCGGAGCCCCTATAGAACTCTAATGAGTGTAGAGATAGGGCAATCACCCAATGTGTACCAGGCAAGGTTTGAGGCAGTAGCGTGGTCAGCTACTGCATGTCATGATGGAAAGAAATGGATGACAATTGGAGTAACGGGGCCTGATTCCAGAGCAGTAGCAGTGGTGCATTATGGGGGAATTCCCACTGATGTAATCAATTCCTGGGCAGGAGAT---ATTCTAAGGACTCAGGAATCATCATGCACTTGCATTCAAGGTGAGTGTTATTGGGTAATGACAGATGGACCAGCAAACAGACAAGCACAATACAGAGCATTCAAAGCCAAAGAGGGGAAAATAATTGGGCAGGCTGAAGTCATTTTCAATGGA---GGCCATATAGAGGAATGCTCATGCTACCCCAATGAGGGTAAAGTGGAATGTGTTTGTAGAGACAACTGGACTGGAACCAACAGACCGGTGTTGGTTATTTCT---CCAGATTTATCTTACAAAGTTGGATACTTATGTGCAGGTCTTCCCAGCGACACTCCAAGAGGAGAGGATAGCCAGTTCATGGGGTCATGCACTAATCCTATGGGAAAC---CAGGGG---------TACGGAGTTAAGGGGTTTGGATTCAGGCAAGGCAATGATGTATGGATGGGAAGGACCATTAGCAGAACATCAAGATCAGGGTTTGAAATCCTAAAAGTCAGAAATGGCTGGGTACAAAATAGTAAAGAGCAG---ATCAGAAAGCAAGTTGTGGTTGATAACTTAAATTGGTCAGGATACAGTGGTTCCTTCACACTACCTGTAGAATTGACC---AAAAGAAATTGTCTGGTCCCATGCTTTTGGGTTGAGATGATAAGGGGCAAACCAGAAGAAAAG------ACA---ATATGGACCTCAAGTAGCTCCATTGTGATGTGTGGGGTGGACCATGAGGTTGCCGATTGGTCATGGCACGATGGAGCTATTCTTCCTTTTGACATCGATAAGATGTAA
		</sequence>
		<sequence>
			<taxon idref="1003400|avian_shorebirds|NorthAmerica|20060522|H6N8"/>
			ATGAATCCAAATCAGAAAATAATAACCATTGGGTCAGTATCCTTAGGATTGGTAGTCCTTAATATTCTCCTACATATA---------GTTAGCATCACAATAACAGTTTTGGTT---------CTCCCTGGA------------------AAT------------GGAAACAATGGG---AAC---TGCAATGAGACAGTCATT------------AGAGAATACAATGAAACAGTAAGGGTTGAAAAGGTAACACAATGGCACAATACCAATGTCATTGAGTACATAGAGAGACCA---------GAGAGTGATCATTTCATGAACAATACAGAACCATTGTGTGATGCTAAGGGGTTTGCACCCTTTTCCAAAGACAATGGAATAAGAATTGGATCGAGGGGTCATGTTTTTGTTATAAGGGAACCATTTATTTCTTGCTCACCAACAGAGTGCAGGACATTCTTTCTTACTCAAGGTTCCCTACTCAATGACAAACATTCTAATGGCACAGTGAAAGACCGAAGCCCCTATAGAACTCTAATGAGTGTAGAAATAGGGCAATCACCCAATGTGTACCAGGCAAGGTTTGAAGCAGTAGCTTGGTCAGCCACTGCGTGTCATGATGGGAAGAAATGGATGACAATTGGAGTAACGGGCCCTGATGCTAAAGCAGTGGCAGTGGTGCATTATGGGGGAGTTCCCACTGATGTAATCAACTCCTGGGCAGGAGAT---ATTCTAAGAACCCAGGAATCATCATGCACTTGCATTCAAGGTGAGTGTTATTGGGTAATGACGGATGGACCAGCAAACAGGCAAGCGCAATATAAAGCATTCAAAGCCAAGCAGGGAAAAATAACTGGGCAAACTGAAATCAGTTTCACTGGA---GGCCACATAGAAGAATGCTCATGCTACCCCAATGAAGGTAAAGTGGAGTGTGTTTGTAGAGACAATTGGACTGGAACCAACAGGCCAGTATTGATTATCTCT---CCAGATTTATCTTACAGAGTCGGGTACTTATGCGCAGGTCTCCCCAGCGATACTCCAAGAGGGGAGGATAGTCAGTTCACGGGGTCATGCAATAGTCCAATGGGAAAC---CAGGGG---------TATGGAGTTAAAGGATTTGGATTCAGACAGGGCAATGATGTATGGATGGGAAGGACCATTAGCAGAACATCAAGATCAGGGTTTGAAATCCTGAAAGTCAGAAATGGCTGGGTTCAAAATAGTAAAGAGCAG---ATCAAAAAGCAAGTTGTGGTTGATAACTTAAATTGGTCAGGATACAGCGGCTCCTTCACACTACCGGTAGAGTTAACA---AAAAGAAACTGTCTGGTTCCATGTTTTTGGGTTGAGATGATAAGGGGCAAGCCAGAAGAAAAG------ACG---ATATGGACCTCAAGTAGCTCCATTGTGATGTGTGGAGTAGACCATGAGATTGCCGACTGGTCGTGGCACGATGGAGCAATTCTTCCTTTTGACATCGATAAGATGTAA
		</sequence>
		<sequence>
			<taxon idref="1022300|avian_waterfowl|NorthAmerica|20130908|H3N8"/>
			ATGAATCCAAATCAGAAAATAATAACCATTGGGTCGGTATCCCTAGGATTGGTAGTCCTTAATATTCTCCTACATATA---------GCTAGCATCACAATAACAGTGTTGGTT---------CTCCCTGGA------------------AAT------------GTGAATAATGGG---AGC---TGCAATGAGACAGTCATT------------AGAGAATACAATGAAACAGTAAGGGTTGAAAAGGTAACACAATGGCACAATACCAGTGTCATTGAATATATAGAGAGGCCA---------GGGAGTGATCATTTCATGAACAATACAGAACCGTTGTGTGATGCTAAGGGGTTTGCACCCTTTTCCAAAGACAATGGAATAAGAATTGGATCGAGGGGTCATGTTTTTGTTATAAGGGAACCATTTGTTTCTTGCTCACCAATAGAGTGCAGGACGTTCTTTCTTACTCAAGGTTCCCTACTCAATGACAAACATTCTAATGGCACAGTGAAAGACCGAAGCCCTTATAGAACTCTAATGAGTGTAGAAATAGGGCAATCACCCAATGTGTATCAGGCAAGGTTTGAAGCAGTAGCGTGGTCAGCCACTGCGTGTCACGATGGGAAGAAATGGATGACAATTGGAGTAACGGGCCCTGATGCCAAAGCAGTGGCAGTGGTGCATTATGGGGGAATTCCCACTGATGTGATCAACTCCTGGGCAGGAGAC---ATTCTAAGAACCCAGGAATCATCATGCACTTGCATTCAAGGTGATTGTTATTGGGTAATGACGGATGGACCAGCAAACAGGCAAGCGCAATATAAAGCATTCAAGGCCAAGCAGGGGAAAATAATTGGGCAAACTGAAATCAGTTTCAATGGA---GGCCATATAGAAGAATGCTCATGCTACCCCAATGAAGGTAAAGTGGAGTGTGTTTGTAGAGACAACTGGACTGGAACCAACAGGCCAGTATTGGTTATCTCT---CCAGATTTGTCTTACAGAGTCGGGTACTTGTGTGCAGGTCTCCCCAGCGACACTCCAAGAGGAGAGGACAGTCAGTTCACGGGGTCATGCACTAGTCCCATGGGAAAC---CAGGGG---------TATGGAGTTAAGGGATTTGGATTCAGACAGGGCAATGATGTATGGATGGGAAGGACCATTAGCAGAACATCAAGATCAGGGTTTGAAATCCTGAAAGTCAGAAATGGCTGGGTTCAAAATAGTAAAGAGCAG---ATTAAAAAGCAAGTTGTGGTTGATAACTTAAATTGGTCAGGATACAGCGGCTCCTTCACACTACCAGTGGAGTTAACA---AAAAGAAACTGTCTGGTTCCATGTTTTTGGGTTGAGATGATAAGGGGCAAGCCAGAAGAAAAG------ACA---ATATGGACCTCAAGCAGCTCCATTGTGATGTGTGGAGTAGACCATGAGATTGCCGACTGGTCGTGGCACGATGGAGCTATTCTTCCTTTTGACATCGATAAGATGTAA
		</sequence>
		<sequence>
			<taxon idref="1023659|avian_waterfowl|NorthAmerica|19770615|H6N8"/>
			ATGAATCCAAATCAGAAAATAATAACCATTGGGTCAGTATCCTTAGGATTGGTAGTCCTTAATATTCTCCTACATATA---------GTTAGCATTACAATAACAGTGTTAGTT---------CTTCCTGGA------------------AAT------------GGAAATAATGGG---AGT---TGCAATGAAACAGTCATT------------AGGGAGTACAATGAAACAGTAAGGATTGAGAAGGTAACACAATGGCACAATACCAATGTCATTGAATATATAGGGAGGCCA---------GAGAGTGATCATTTCATGAACAATACAGAACCATTGTGTGATGCTAAGGGTTTTGCACCCTTTTCCAAAGACAACGGAATAAGAATTGGATCGAGAGGTCATGTTTTTGTTATAAGGGAACCATTTGTTTCTTGCTCGCCAACAGAGTGCAGGACGTTCTTCCTTACTCAAGGTTCCCTACTCAATGACAAACATTCTAATGGCACAGTGAAAGACCGGAGCCCCTATAGAACTCTAATGAGTGTAGAAATAGGGCAATCACCCAATGTGTACCAGGCAAGGTTTGAGGCAGTAGCGTGGTCAGCTACTGCATGTCATGATGGGAAGAAATGGATGACAATTGGAGTAACGGGCCCTGATGCCAAAGCAGTAGCAGTGGTGCATTATGGGGGAATTCCCACTGATGTAATCAATTCCTGGGCAGGAGAT---ATTCTAAGAACTCAGGAATCATCATGCACTTGCATTCAAGGTGAGTGTTATTGGGTAATGACTGATGGACCAGCAAACAGACAAGCACAATACAGAGCATTCAAAGCCAAGCAGGGAAAAATAATTGGGCAAACTGAAATCAGTTTCAATGGA---GGCCATATAGAAGAATGCTCATGCTACCCCAATGAAGGTAAAGTGGAATGTGTTTGTAGGGACAACTGGACTGGAACCAACAGGCCAGTATTGGTGATTTCT---CCAGATTTGTCTTACAGAGTCGGATACTTATGTGCAGGTCTCCCCAGTGACACTCCAAGAGGAGAAGATAGTCAGTTCACGGGGTCATGCACTAGTCCCATGGGAAAC---CAGGGG---------TATGGAGTTAAGGGATTTGGATTCAGGCAGGGCAATGATGTATGGATGGGAAGGACCATTAGCAGAACATCAAGATCAGGGTTTGAAATCTTGAAAGTCAGAAATGGCTGGGTACAAAATAGTAAAGAGCAG---ATCAAAAGGCAAGTTGTGGTCGATAACTTAAATTGGTCAGGATACAGTGGTTCCTTCACACTACCGGTGGAGTTAACA---AAAAGAAATTGTTTGGTTCCATGCTTTTGGGTTGAGATGATAAGGGGCAAGCCAGAAGAAAAG------ACG---ATATGGACCTCAAGTAGCTCCATTGTGATGTGTGGAGTAGACCATGAGATTGCCGACTGGTCGTGGCACGATGGAGCTATTCTTCCTTTTGACATCGATAAGATGTAA
		</sequence>
		<sequence>
			<taxon idref="22091|avian_waterfowl|NorthAmerica|19790811|H3N8"/>
			ATGAATCCAAATCAGAAAATAATAACCATTGGGTCAGTATCCTTAGGATTGGTAGTCCTTAATATTCTCCTACATATA---------GTTAGCATTACAATAACAGTGTTAGTT---------CTCCCTGGA------------------AAT------------GGAAATAATGGG---AGT---TGCAATGAAACAGTCATT------------AGGGAATACAATGAAACAGTAAGGATTGAGAAGGTAACACAATGGCACAATACCAATGTCATTGAATATATAGAGAGACCA---------GAAAGTGATCATTTCATGAACAATACAGAACCATTGTGTGATGCCAAGGGTTTTGCACCCTTTTCCAAAGACAACGGAATAAGAATTGGATCGAGAGGTCATGTTTTTGTTATAAGGGAACCATTTGTTTCTTGCTCGCCAACAGAGTGCAGGACGTTCTTCCTTACTCAAGGTTCCCTACTCAATGACAAACATTCTAATGGCACAGTGAAAGACCGGAGCCCCTATAGAACTCTAATGAGTGTAGAAATAGGGCAATCACCCAATGTGTACCAGGCAAGGTTTGAGGCAGTAGCGTGGTCAGCTACTGCATGTCATGATGGGAAGAAATGGATGACAATTGGAGTAACGGGCCCGGATGCCAAAGCAGTAGCAGTGGTGCATTATGGGGGAATTCCCACTGATGTAATCAATTCCTGGGCAGGAGAT---ATTCTAAGAACTCAGGAATCATCATGCACTTGCATTCAAGGTGAGTGTTATTGGGTAATGACGGATGGACCAGCAAATAGACAAGCACAATACAGAGCATTCAAAGCCAAGCAGGGAAAAATAATTGGGCAAACTGAAATCAGTTTCAATGGA---GGCCATATAGAAGAATGCTCATGCTACCCCAATGAAGGTAAAGTGGAATGTGTTTGTAGGGACAACTGGACTGGAACCAACAGGCCAGTATTGGTGATTTCT---CCAGATTTGTCTTACAGAGTCGGATACTTATGTGCAGGTCTCCCCAGTGACACTCCAAGAGGAGAAGATAGTCAGTTCACGGGTTCATGCACTAGTCCCATGGGAAAC---CAGGGG---------TATGGAGTTAAGGGATTTGGATTCAGGCAGGGCAATGATGTATGGATGGGAAGGACCATTAGCAGAACATCAAGATCAGGGTTTGAAATCCTGAAAGTCAGAAATGGCTGGGTACAAAATAGTAAAGAGCAG---ATCAAAAGGCAAGTTGTGGTTGATAACTTAAATTGGTCAGGATACAGTGGTTCCTTCACACTACCGGTGGAGTTAACA---AAAAGAAATTGTCTGGTTCCATGCTTTTGGGTTGAGATGATAAGGGGCAAGCCAGAAGAAAAG------ACG---ATATGGACCTCAAGTAGCTCCATTGTGATGTGTGGAGTAGACCATGAGATTGCCGACTGGTCGTGGCACGATGGAGCTATTCTTCCTTTTGACATCGATAAGATGTAA
		</sequence>
		<sequence>
			<taxon idref="1023535|avian_waterfowl|NorthAmerica|19830615|H6N8"/>
			ATGAATCCAAATCAGAAAATAATAACCATCGGGTCAGCATCCTTAGGATTGGTAGTCCTTAACATTCTCTTACATATA---------GTTAGCATTACAATAACAGTGTTAGTT---------CTCCCTGGA------------------AAT------------GGAAATAATGGG---AGT---TGCAATGAAACAGTCATT------------AGGGAGTACAATGAAACAGTAAGGATTGAGAAGGTAACACAATGGCACAATACCAATGTCATTGAGTATATAGAGAGACCA---------GAGAGTGATCATTTCATGAACAATACAGAACCATTGTGTGATGCTAAGGGTTTTGCACCCTTTTCCAAAGACAACGGAATAAGAATTGGATCGAGAGGTCACGTTTTTGTTATAAGGGAACCATTTGTTTCTTGCTCGCCAACAGAGTGCAGGACATTCTTCCTTACTCAAGGTTCCCTACTCAATGACAAACATTCTAATGGTACAGTGAAAGACCGGAGTCCCTATAGAACTCTAATGAGTGTAGAAATAGGGCAATCACCCAATGTGTACCAGGCAAGGTTTGAGGCAGTAGCGTGGTCAGCTACTGCATGTCATGATGGGAAGAAATGGATGACAATTGGAGTAACGGGCCCTGATGCCAAAGCAGTAGCAGTAGTGCATTATGGGGGAATTCCCACTGATGTAATCAATTCCTGGGCAGGAGAT---ATTCTAAGAACTCAGGAATCATCATGCACTTGCATTCAAGGTGAGTGTTATTGGGTAATGACGGATGGACCAGCAAACAGACAAGCACAATACAGAGCATTCAAAGCCAAGCAGGGAAAAATAATTGGGCAAACTGAAATCAGTTTCAATGGA---GGCCATATAGAAGAATGCTCATGTTACCCCAATGAAGGTAAAGTGGAATGTGTTTGTAGGGACAACTGGACTGGAACCAACAGGCCAGTATTGGTGATTTCT---CCAGATTTGTCTTACAGAGTCGGATACTTATGTGCAGGTCTCCCTAGTGACACTCCAAGAGGAGAAGATAGTCAGTTCACGGGATCATGCACTAGTCCCATGGGGAAT---CAGGGG---------TATGGAGTTAAGGGGTTTGGATTCAGGCAGGGCAATGATGTATGGATGGGAAGGACCATTAGCAGAACATCAAGATCAGGGTTTGAAATTCTGAAAGTCAGAAATGGCTGGGTACAAAATAGTAAAGAGCAG---ACCAAAAGGCAAGTTGTGGTAGATAACTTAAATTGGTCAGGATACAGTGGTTCCTTCACACTACCGGTGGAGTTAACA---AAAAGAAATTGTCTGGTTCCATGCTTTTGGGTTGAGATGATAAGGGGCAAGCCAGAAGAAAAG------ACG---ATATGGACCTCAAGTAGCTCCATTGTGATGTGTGGAGTAGACCATGAGATTGCCGATTGGTCGTGGCACGATGGAGCTATTCTTCCTTTTGACATCGATGGGATGTAG
		</sequence>
		<sequence>
			<taxon idref="1023667|avian_waterfowl|NorthAmerica|19810615|H3N8"/>
			ATGAACCCAAATCAGAAAATAATAACCATTGGGTCAGTATCATTAGGACTGGTAGTCCTTAATATTCTCTTACATATA---------GTTAGCATTACAATAACAGTGTTAGTC---------CTCCCTGGA------------------AAT------------GGGAATAATGGG---AGT---TGCAATGAAACAGTCATT------------AGGGAATACAATGAAACAGTAAGGATTGAGAAGGTAACACAATGGCACAATACCAATGTCATTGAGTATATAGAGAGACCA---------GAGAGTGATCATTTCATGAACAATACAGAACCATTGTGTGATGCTAAGGGTTTTGCACCCTTTTCCAAAGACAACGGAATAAGAATCGGATCGAGAGGTCATGTTTTTGTTATAAGGGAACCATTTGTTTCTTGCTCGCCAACAGAGTGCAGGACGTTCTTCCTTACTCAAGGTTCCCTACTCAATGACAAACATTCTAATGGCACAGTGAAAGACCGGAGTCCCTATAGAACTCTAATGAGTGTAGAAATAGGGCAATCACCCAATGTGTACCAGGCAAGGTTTGAGGCAGTAGCGTGGTCAGCTACTGCATGTCATGATGGGAGGAAATGGATGACAATTGGAGTAACGGGCCCTGATGCCAAAGCAGTAGCAGTAGTGCATTATGGGGGAATTCCCACTGATGTAATCAATTCCTGGGCAGGAGAT---ATTCTAAGAACTCAGGAATCATCATGCACTTGCATTCAAGGTGAGTGTTATTGGGTAATGACGGATGGACCAGCAAACAGACAAGCGCAATACAGAGCATTCAAAGCCAAGCAGGGAAAAATAATTGGGCAAACTGAAATCAGTTTCAATGGA---GGCCATATAGAAGAATGCTCATGCTACCCCAATGAAGGTAAAGTGGAATGTGTTTGTAGGGACAACTGGACTGGGACCAACAGGCCAGTATTGGTGATTTCT---CCAGATTTGTCTTACAGAGTCGGATACTTATGTGCAGGTCTCCCCAGTGACACTCCAAGAGGAGAAGATAGTCAGTTCACGGGGTCATGCACTAGTCCCATGGGAAAC---CAGGGG---------TATGGAGTTAAGGGATTTGGATTCAGGCAGGGCAATGATGTATGGATGGGAAGGACCATTAGCAGAACATCAAGATCAGGGTTTGAAATCCTGAAAGTCAGAAATGGCTGGGTACAAAATAGTAAAGAGCAG---ATCAAAAGGCAAGTTGTGGTAGATAACTTAAATTGGTCAGGATACAGTGGTTCCTTCACATTACCGGTGGAGTTGACA---AAAAGAAATTGTCTGGTTCCATGCTTTTGGGTTGAGATGATAAGGGGCAAGCCAGAAGAAAAG------ACG---ATATGGACCTCAAGTAGCTCCATTGTGATGTGTGGAGTAGACCATGAGATTGCCGACTGGTCGTGGCACGATGGAGCTATTCTTCCTTTTGACATCGATAAGATGTAA
		</sequence>
		<sequence>
			<taxon idref="1023911|avian_waterfowl|NorthAmerica|19780615|H6N8"/>
			ATGAATCCAAATCAGAAAATAATAACCATTGGGTCAGTATCCTTAGGATTGGTAGTCCTTAATATTCTCCTACATATA---------ATTAGCATTACAATAACAGTGTTAGTT---------CTCCCTGGA------------------AAT------------GGAAATAATGGG---AGT---TGCAATGAAACAATCATT------------AGGGAATACAATGAAACAGTAAGGATTGAGAAGGTAACACAATGGCACAATACCAATGTCATTGAGTATATAGAGAGACCA---------GAGAATGATCATTTCATGAACAATACAGAACCATTGTGTGATGCTAAGGGTTTTGCACCCTTTTCCAAAGACAACGGAATAAGAATTGGATCGAGAGGTCATGTTTTTGTTATAAGGGAACCATTTGTTTCTTGCTCGCCAACAGAGTGCAGGACGTTCTTCCTTACTCAAGGTTCCCTACTCAATGACAAACATTCTAATGGCACAGTGAAAGACCGGAGCCCCTATAGAACTCTAATGAGTGTAGAAATAGGGCAATCACCCAATGTGTACCAGGCAAGGTTTGAGGCAGTAGCGTGGTCAGCTACTGCATGTCATGATGGGAAGAAATGGATGACAATTGGAATAACGGGCCCTGATGCCAAATCAGTAGCAGTGGTGCATTATGGGGGAATTCCCACTGATGTAATCAATTCCTGGGCAGGAGAT---ATTCTAAGAACTCAGGAATCATCATGCACTTGCATTCAAGGTGAGTGTTATTGGGTAATGACGGATGGACCAGCAGACAGACAAGCACAATACAGAGCATTCAAAGCCAAGCAGGGGAAAATAATTGGGCAAACTGAAATCAGTTTCAATGGA---GGCCATATAGAAGAATGCTCATGCTACCCCAATGAAGGTAAAGTGGAATGTGTTTGTAGGGACAACTGGACTGGAACCAACAGACCAGTATTGGTGATTTCT---CCAGATTTGTCTTACAGAGTCGGATACTTATGTGCAGGTCTCCCCAGTGACACTCCAAGAGGAGAAGATAGTCAGTTCACGGGGTCATGCACTAGTCCCATGGGAAAC---CAGGGG---------TATGGAGTTAAGGGATTTGGATTCAGGCAGGGCAATGATGTATGGATGGGAAGGACCATTAGCAGAACATCAAGATCAGGGTTTGAAATTCTGAAAGTCAGAAATGGCTGGGTACAAAATAGTAAAGAGCAG---ATCAAAAGGCAAGTTGTGATCGATAACTTAAATTGGTCAGGATACAGTGGTTCTTTCACACTACCGGTGGAATTAACA---AAAAGAAATTGTCTGGTTCCATGCTTTTGGGTTGAGATGATAAGGGGCAAGCCAGAAGAAAAG------ACG---ATATGGACCTCAAGTAGCTCCATTGTGATGTGTGGAGTAGACCATGAGATTGCCGACTGGTCATGGCACGATGGAGCTATTCTTCCTTTTGACATCGATGAGATGTAA
		</sequence>
		<sequence>
			<taxon idref="22093|avian_waterfowl|NorthAmerica|19790813|H6N8"/>
			ATGAATCCAAATCAGAAAATAATAACCATTGGGTCAGTATCCTTAGGATTGGTAGTCCTTAATATTCTCCTACATATA---------GTTAGCATTACAATAACAGTGTTAGTT---------CTCCCTGGA------------------AAT------------GGAAATAATGGG---AGC---TGCAATGAAACAATCATT------------AGGGAATACAATGAAACAGTAAGGATTGAGAAGGTAACACAATGGCACAATACCAATGTCATTGAGTATATAGAGAGACCA---------GAGAATGATCATTTCATGAACAATACAGAACCATTGTGTGATGCTAAGGGTTTTGCACCCTTTTCCAAAGACAACGGAATAAGAATTGGATCGAGAGGTCATGTTTTTGTTATAAGGGAACCATTTGTTTCTTGCTCGCCAACAGAGTGCAGGACGTTCTTCCTTACTCAAGGTTCCCTACTCAATGACAAACATTCTAATGGCACAGTGAAAGACCGGAGCCCCTATAGAACTCTAATGAGTGTAGAAATAGGGCAATCACCCAATGTGTACCAGGCAAGGTTTGAGGCAGTAGCGTGGTCAGCTACTGCATGTCATGATGGGAAGAAATGGATGACAATTGGAATAACGGGCCCTGATGCCAAAGCAGTAGCAGTGGTGCATTATGGGGGAATTCCCACTGATGTAATCAATTCCTGGGCAGGAGAT---ATTCTAAGAACTCAGGAATCATCATGCACTTGCATTCAAGGTGAGTGTTATTGGGTAATGACGGATGGACCAGCAAACAGACAAGCACAATACAGAGCATTTAAAGCCAAGCAGGGGAAAATAATTGGGCAAACTGAAATCAGTTTCAATGGA---GGCCATATAGAAGAATGCTCATGCTACCCCAATGAAGGTAAAGTGGAATGTGTTTGTAGGGACAACTGGACTGGGACCAACAGACCAGTATTGGTGATTTCT---CCAGATTTGTCTTACAGAGTCGGATACTTATGTGCAGGTCTCCCCAGTGACACTCCAAGAGGAGAGGATAGTCAGTTCACGGGGTCATGCACTAGTCCCATGGGAAAC---CAGGGG---------TATGGAGTTAAGGGATTTGGATTCAGGCAGGGCAATGATGTATGGATGGGAAGGACCATTAGCAGAACATCAAGATCAGGGTTTGAAATTCTGAAAGTCAGAAATGGCTGGGTACAAAATAGTAAAGAGCAG---ATCAAAAGGCAAGTTGTGGTCGATAACTTAAATTGGTCAGGATACAGTGGTTCCTTCACACTACCGGTGGAATTAACA---AAAAGAAATTGTCTGGTTCCATGCTTTTGGGTTGAGATGATAAGGGGCAAGCCAGAAGAAAAG------ACG---ATATGGACCTCAAGTAGCTCCATTGTGATGTGTGGAGTAGACCATGAGATTGCCGACTGGTCATGGCACGATGGAGCTATTCTTCCTTTTGACATCGATAAGATGTAA
		</sequence>
		<sequence>
			<taxon idref="1012851|avian_waterfowl|EastAsia|20070515|H6N8"/>
			ATGAATCCAAATCAGAAAATAATAACCATTGGGTCGGTATCCTTAGGGTTGGTGGTCCTTAATATTCTCTTACATATA---------GTTAGCATTACAGTAACAGTGTTGGTT---------CTCCCTGGA------------------AAT------------GGAAATGATGGT---AAT---TGCAATGGAACAATCATT------------AGGGAATACAATGAAACGGTAAGGGTTGAGAAGATAACACAATGGCACAATACCAATGTCATTGAGTATACAGAGAAACCA---------GAGAATGATCATTTCATGAACAATACAGAAGCACTGTGTGATGCTAAGGGTTTCGCACCCTTTTCCAAAGACAACGGAATAAGAATTGGATCGAGAGGTCATGTTTTTGTCATAAGGGAACCGTTTGTTTCTTGCTCGCCAACAGAGTGTAGGACGTTCTTCCTTACTCAAGGTTCCCTACTCAATGATAAGCATTCTAATGGCACAGTTAAAGACCGGAGCCCCTATAGAACTCTAATGAGTGTAGAAATAGGGCAATCACCCAATGTGTACCAGGCAAGGTTTGAGGCAGTAGCGTGGTCAGCTACTGCATGTCATGACGGGAAGAAATGGATGACGATCGGAGTAACAGGCCCTGATGCCAAAGCAGTAGCAGTGGTGCATTATGGGGGAGTCCCTACTGATGTAATCAATTCCTGGGCGGGAGAT---ATTCTAAGAACTCAGGAATCATCATGCACTTGCATTCAAGGTGAATGTTTTTGGGTAATGACAGATGGGCCAGCAAACAGACAAGCACAATACAGGGCATTCAAAGCCAAACAGGGGAAAATAGTTGGGCAAGCTGAAATCAGTTTCAATGGA---GGCCATATTGAAGAATGCTCATGCTACCCCAATGAAGGTAAAGTGGAATGTGTTTGTAGGGACAATTGGACCGGAACCAACAGGCCGATATTGGTGATTTCT---CCAGATTTGTCTTACAGAGTCGGATACCTGTGTGCAGGTCTCCCCAGTGACACTCCAAGAGGAGAAGATAGTCAGTTCACAGGATCATGCACTAGCCCCATGGGAGAC---CAGGGA---------TATGGAGTTAAGGGATTTGGATTCAGGCAGGGCAATGATGTATGGATGGGAAGGACCATTAGCAGAACATCAAGATCAGGGTTTGAAATCCTGAAAGTCAGAGATGGCTGGGTGCAAAACAGTAAAGAACAG---ATCAAAAGGCAAGTTGTGGTCGATAATTCAAATTGGTCAGGATACAGTGGTTCTTTCACACTACCAGTGGAGTTAACA---AAAAGAAATTGTCTGGTCCCATGTTTCTGGGTTGAGATGATAAGGGGGAAGCCGGAAGAAAGG------ACG---ATATGGACCTCAAGTAGCTCCCTTGTGATGTGTGGAGTAGACTATGAGATTGCCGACTGGTCATGGCACGATGGAGCTATTCTTCCTTTTGACATCGATAAGATGTAA
		</sequence>
		<sequence>
			<taxon idref="1014162|avian_waterfowl|EastAsia|20120110|H10N8"/>
			ATGAATCCAAATCAGAAAATAATAACCATTGGGTCGGTATCTTTGGGATTGGTAATCCTAAACATTCTCCTACACATA---------GTTAACATTACAGTAACAGTGTTGGTT---------CTCCCTGGA------------------AAT------------GGAAATAATGGG---AAC---TGCAATGGAACAGTCATT------------AGGGAATACAATGAAACAATAAGGGTTGAGAAAATAACACAATGGCACAACACCAATGTTGTTGAGTACATAGAGAGGCCA---------GAGAATAATCATTTCATGAACAATACAGAGGCATTGTGTGATGCTAAGGGTTTCGCACCTTTTTCCAAAGACAATGGAATAAGAATTGGATCGAGAGGTCATGTATTTGTCATAAGGGAACCATTTGTTTCTTGCTCACCAACAGAATGCAGGACATTCTTTCTTACTCAAGGCTCCCTGCTCAATGACAAACATTCCAATGGCACCGTTAAAGACCGGAGCCCCTATAGAACTCTAATGAGTGTAGAAATAGGACAATCACCCAATGTATACCAGGCAAGGTTTGAGGCGGTAGCATGGTCAGCTGCTGCATGTCATGATGGGAAGAAATGGATGACAATTGGAGTAACGGGCCCTGATGCCAAAGCAGTGGCAGTGGTGCATTATGGGGGAATTCCTACTGATGTAATCAATTCCTGGGCAGGAGAT---ATTCTAAGAACTCAGGAATCATCATGCACTTGCATTCAAGGTGAATGTTTTTGGGTAATGACAGATGGACCAGCAAATAGACAAGCGCAATACAGGGCATTCAAAGCCAAACAGGGGAAAATAGTTGGGCAAGCTGAAATCAGTTTCAATGGA---GGCCATATAGAGGAATGCTCATGCTATCCCAATGAAGGGAAAGTAGAATGTGTCTGTAGGGACAATTGGACCGGAACCAACAGGCCAGTGTTGGTGATTTCT---CCAGATTTGTCTTACAAAGTCGGATACTTGTGTGCAGGCCTCCCCAGTGACACCCCAAGGGGAGAAGATAGCCAGTTCACAGGATCATGCACTGGTCCCATGGGAAAT---CAGGGG---------TATGGAGTTAAGGGATTTGGATTCAGGCAGGGCAATGATGTGTGGATGGGAAGAACTATTAGCAGAACATCAAGATCAGGGTTTGAAATCTTGAAAGTCAGAAATGGTTGGGTACAAAATAGTAAGGAGCAG---ATCAAAAGGCAAGTTGTGGTCGATAACTCAAACTGGTCAGGATACAGTGGTTCTTTTACATTACCTGTGGAGTTAACG---AAAAGAAATTGTCTGGTTCCATGTTTTTGGGTTGAGATGATAAGGGGGAAGCCGGAAGAAAAG------ACG---ATATGGACCTCAAGTAGCTCCATTGTAATGTGTGGAGTAGACCACGAGATTGCCGATTGGTCATGGCACGATGGAGCTATTCTTCCCTTTGACATCGATAAAGGGTAA
		</sequence>
		<sequence>
			<taxon idref="1024871|human|EastAsia|20131219|H10N8"/>
			ATGAATCCAAATCAGAAAATAATAACCATTGGGTCAGTATCCTTAGGATTGGTAATCCTTAATATTCTCCTACACATA---------GTTAGCATTACAGTAACAGTATTGGTT---------CTCCCAGGG------------------AAT------------GGAAATAATGAG---AGT---TGCAATGAAACAGTCATT------------AGGGAATACAATGAAACAGTAAGGGTTGAGAAGGTAACACAATGGCACAATACCAATGTTATTGAGTATATAGAGAGACCG---------GAGAATGATCATTTCATGAACAATACAGAAGCATTGTGTGATGCTAAGGGTTTCGCACCCTTTTCCAAAGACAACGGAATAAGAATTGGATCGAGGGGTCATGTTTTTGTCATAAGGGAACCGTTTGTTTCTTGCTCGCCAACAGAGTGCAGGACGTTCTTCCTTACTCAAGGTTCCCTACTCAATGACAAACATTCTAATGGCACAGTTAAAGACCGGAGCCCCTATAGAACTCTAATGAGTGTAGAAATAGGGCAATCACCCAATGTGTACCAGGCAAGGTTTGAGGCAGTAGCGTGGTCAGCTACTGCATGTCATGATGGGAAGAAATGGATGACAATTGGAGTAACGGGCCCTGATGCCAAAGCGGTGGCAGTGGTGCATTATGGGGGAATTCCTACTGATGTAATCAATTCCTGGGCGGGAGAT---ATTTTAAGAACTCAGGAATCATCATGCACTTGCATTCAAGGTGAATGTTTTTGGGTAATGACAGATGGACCAGCAAACAGACAAGCGCAATACAGGGCGTTCAAAGCCAAACAGGGGAAAATAGTTGGGCAAGCTGAAATCAGTTTCAATGGA---GGCCATATAGAAGAATGCTCATGCTACCCCAATGAAGGTAAAGTGGAATGTGTTTGTAGGGACAATTGGACCGGAACCAACAGGCCAGTGTTGGTGATTTCT---CCAGATTTGTCTTACAGAGTCGGATATTTGTGTGCAGGTCTCCCCAGTGACACCCCAAGAGGAGAAGATAGTCAGTTCACGGGATCATGCACTAGCCCAATGGGAAAT---CAGGGA---------TACGGAGTTAAGGGATTTGGATTCAGGCAGGGCAATGATGTATGGATGGGAAGGACCATTAGCAGAACATCAAGATCAGGGTTTGAAATCCTGAAAGTCAGAAATGGCTGGGTACAAAACAGTAAAGAGCAG---ATCAAGAGGCAAGTTGTGGTCGATAACTTGAATTGGTCAGGATACAGTGGTTCTTTCACACTACCAGCGGAGTTAACA---AAGAGAAATTGTTTGGTTCCATGTTTTTGGGTTGAGATGATAAGGGGGAATCCGGAAGAAAAG------ACG---ATATGGACATCAAGTAGCTCCATTGTGATGTGTGGAGTAGACCATGAGATTGCCGACTGGTCATGGCACGATGGAGCTATTCTTCCTTTTGACATCGATAAGATGTAA
		</sequence>
		<sequence>
			<taxon idref="1026405|avian_domesticbirds|NorthAmerica|20140415|H5N8"/>
			ATGAATCCAAATCAGAAAATAATAACCATTGGGTCGATATCCTTAGGATTGGTAGTTCTTAATATTCTCCTACATATA---------GTTAGCATTACTGTAACAGTGTTGGTT---------CTCCCTGGA------------------AAT------------GGAAGTAATGGG---AGT---TGCAATGAAACAGTCATT------------AGGGAT---------------------------------------------------------------ATAGAGAGACCA---------GAGAAGGATCATTTCATGAACAATACAGAAGCATTGTGTGATGCTGAGGGTTTCGCACCCTTTTCCAAAGACAACGGAATAAGAATTGGATCGAGAGGTCATGTTTTTGTCATAAGGGAACCGTTTGTTTCTTGCTCGCCAACAGAATGCAGGACGTTCTTCCTTACTCAAGGTTCCCTACTCAATGACAAACATTCTAATGGCACAGTTAAAGACCGGAGCCCCTATAGAACTCTAATGAGTGTAGAAATAGGGCAATCACCCAATGTGTACCAGGCAAGGTTTGAGGCAGTAGCGTGGTCAGCTACTGCATGTCATGACGGGAAGAAATGGATGACAATTGGAGTAACAGGCCCCGATGCCAAAGCAGTGGCAGTGGTGCATTATGGGGGAATTCCTACTGATGTAATCAATTCCTGGGCGGGAGAT---ATTCTAAGAACTCAGGAATCATCATGCACTTGCATTCAAGGTGAATGTTTTTGGGTAATGACAGATGGACCAGCAAACAGGCAAGCGCAATACAGAGCGTTCAAAGCCAAGCAGGGGAAAATAGTTGGGCAAGCTGAAATCAGCTTCAATGGA---GGCCATATAGAAGAATGCTCATGCTACCCCAATGAAGGTAAAGTGGAGTGTGTTTGTAGGGACAATTGGACCGGAACCAACAGGCCAGTGTTGGTGATTTCT---CCAGATTTGTCTTACAGAGTTGGGTACTTGTGTGCAGGTCTCCCCAGTGACACTCCAAGAGGAGAAGACAGTCAGTTCACGGGATCATGCACTAGCCCCATGGGAAAC---CAGGGG---------TACGGAGTTAAGGGATTTGGATTCAGGCAGGGCAATGATGTATGGATGGGAAGGACCATTAGCAGAACATCAAGGTCAGGGTTTGAAATCCTGAAAGTCAGAAATGGCTGGGTACAGAACAGTAAAGAGCAG---ATCAAAAGGCAAGTTGTGGTCGACAATTTAAATTGGTCAGGGTACAGTGGTTCCTTCACACTACCAGTGGAGTTGACC---AAAAGAAATTGTCTGGTTCCATGTTTTTGGGTTGAGATGATAAGAGGGAAGCCGGAAGAAAAT------ACG---ATATGGACCTCAAGTAGCTCCATTGTGATGTGTGGAGTAGACCATGAGATTGCCGACTGGTCATGGCACGATGGAGCTATTCTTCCTTTTGACATCGATAAGATGTAA
		</sequence>
		<sequence>
			<taxon idref="1017960|avian_shorebirds|NorthAmerica|20010615|H5N8"/>
			ATGAATCCAAATCAAAAGATAATAACAATCGGGTCAGTATCCTTGGGATTGGTAGTCCTTAATATTCTCCTACATATA---------GTTAGTATTACAGTAACAGTGTTAGTC---------CTCCCTGGA------------------AAT------------GAAAATAATGGG---AAT---TGCAATGAGACAATAATT------------AGGGAATACAATGAAACAGTAAGAATTGAGAAAGTAACACAATGGTACAATACCAGTGTTATTGAGTATGTAGAGAGACCA---------GAGAATAACAATTTCACGAACAATACAGAAGCATTGTGTGATGTTAAAGGTTTTGCACCCTTTTCCAAAGACAACGGAATAAGAATTGGATCGAGGGGTCATGTTTTTGTCATAAGGGAACCATTTGTTTCTTGTTCGCCAACAGAATGCAGGACGTTCTTCCTTACTCAAGGTTCCCTACTTAATGACAAACATTCTAATGGCACAGTGAAAGACCGAAGCCCCTATAGAACTCTAATGAGTGTGGAAATAGGGCAATCACCCAATGTGTATCAGGCAAGGTTCGAGGCAGTAGCATGGTCAGCTACAGCATGTCATGATGGGAAGAAATGGATGACAATTGGAGTAACGGGCCCTGATGCCAAGGCAGTAGCGGTAGTGCATTATGGAGGAATTCCCACCGATGTAATCAACTCCTGGGCTGGGGAT---ATTCTGAGAACTCAGGAATCATCATGCACTTGCATCCAAGGTGAATGTTATTGGGTAATGACGGACGGACCAGCAAACAGACAAGCACAATATAGAGCATTCAAAGCCAAGCAGGGAAAAATAATTGGGCAAGCTGAAATCAGTTTTAATGGA---GGTCATATAGAAGAATGTTCATGCTATCCAAATGAAGGTAAAGTGGAATGTGTTTGTAGGGACAACTGGACAGGAACCAATAGGCCAGTATTGGTGATTTCT---CCAGATATGTCTTACAGAGTCGGATACTTATGTGCAGGTATACCCAGTGACACCCCAAGAGGGGAAGATAGTCAGTTCACGGGATCTTGCACTAGCCCCATGGGAAGC---CAGGGG---------TATGGAGTTAAGGGATTTGGATTCAGACAGGGCAATGATGTATGGATGGGAAGAACCATTAGCAGAACATCAAGATCAGGATTTGAAATCCTGAGGGTCAGAAATGGCTGGGTACAAAACAGTAAAGAGCAG---ATCAAAAGGCAAGTTGTGGTCGATAATTTAAATTGGTCTGGATACAGTGGTTCTTTCACACTGCCGGTGGAGTTAACA---AAAAGAAATTGTCTGGTTCCATGCTTTTGGGTTGAAATGATAAGGGGCAAGCCGGAAGAAAAG------ACG---ATATGGACCTCAAGTAGCTCCATCGTGATGTGTGGAGTAGACCATGAGATTGCCGACTGGTCATGGCACGATGGAGCTATTCTTCCTTTTGACATCGATAAGATGTAA
		</sequence>
		<sequence>
			<taxon idref="1011855|avian_shorebirds|NorthAmerica|19940522|H3N8"/>
			ATGAATCCAAATCAGAAAATAATAACCATTGGGTCAGTATCCCTAGGATTGGTAGTCCTTAATATCCTCCTACATATA---------GTTAGCATTACAATAACAGTGTTGATT---------CTCCCTGGA------------------AAT------------GGAAGTAATGGG---AAT---TGCAATGAAACAGTCATT------------AGGGAATACAATGAAACAGTAAGGATTGAGAAGGTAACACAATGGCACAATACCAATGTCATTGAGTATATAGAAAGACCA---------GAGAGTAATCATTTCATGAACAATACAGAAGCATTGTGTGATGCTAAGGGTTTTGCACCCTTTTCCAAAGACAATGGAATAAGAATTGGATCGAGAGGTCATGTTTTCGTTATAAGGGAACCATTTGTTTCTTGCTCGCCAACAGAGTGCAGGACGTTCTTTCTTACCCAAGGTTCCCTACTCAATGACAAGCATTCTAATGGCACGGTGAAAGACCGGAGCCCCTATAGAACCCTGATGAGTGTAGAAATAGGGCAATCACCAAATGTGTACCAAGCAAGGTTTGAGGCAGTAGCGTGGTCAGCCACTGCATGTCATGATGGGAAGAAATGGATGACGATTGGAGTAACGGGCCCTGATGCCCAAGCAGTAGCAGTGGTGCATTATGGGGGAATTCCTACTGATGTAATCAATTCCTGGGCAGGGGAT---ATTCTAAGAACTCAGGAATCATCATGCACTTGCATTCAAGGTGAATGTTATTGGGTAATGACGGATGGACCAGCAAACAGACAAGCACAATACAGAGCATTCAAGGCCAAGCAGGGAAAAATAGTTGGGCAAATTGAAATAAATTTCAATGGA---GGCCATATAGAAGAATGCTCCTGCTACCCTAATGAAGGTAAAGTGGAATGTGTTTGTAGAGACAACTGGACTGGAACCAACAGACCAGTATTGGTGATTTCG---CCAGATTTGTCTTACAGAGTCGGATACTTATGTGCAGGTCTCCCCAGTGACACTCCAAGAGGAGAAGATAGTCAGTTCACGGGATCATGCAATAGCCCCATGGGAGAC---CAGGGG---------TATGGAGTCAAGGGATTTGGATTCAGGCAGGGCAATGACGTATGGATGGGAAGGACCATCAGCAGGACATCAAGATCAGGGTTTGAAATCCTGAAAGTCAGAAATGGCTGGGTGCAAAATAGTAAAGAACAG---ATAAAAAGGCAAGTTGTGGTCGATAACTTGAATTGGTCAGGATACAGTGGTTCCTTCACACTACCGGTGGAGTTAACA---AAAAGAAATTGTCTGGTTCCATGCTTTTGGGTTGAGATGATAAGGGGCAAACCGGAAGAAAAG------ACG---ATATGGACCTCAAGTAGCTCCATTGTAATGTGTGGAGTAGACCATGAGGTTGCCGACTGGTCATGGCACGATGGAGCTATTCTTCCTTTTGACATCGATAAGATGTAA
		</sequence>
		<sequence>
			<taxon idref="1011876|avian_shorebirds|NorthAmerica|19940523|H3N8"/>
			ATGAATCCAAATCAGAAAATAATAACCATTGGGTCAGTATCCCTAGGATTGGTAGTCCTTAATATCCTCCTACATATA---------GTTAGCATTACAATAACAGTGTTGATT---------CTCCCTGGA------------------AAT------------GGAAGTAATGGG---AAT---TGCAATGAAACAGTCATT------------AGGGAATACAATGAAACAGTAAGGATTGAGAAGGTAACACAATGGCACAATACCAATGTCATTGAGTATATAGAAAGACCA---------GAGAGTAATCATTTCATGAACAATACAGAAGCATTGTGTGATGCTAAGGGTTTTGCACCCTTTTCCAAAGACAATGGAATAAGAATTGGATCGAGAGGTCATGTTTTCGTTATAAGGGAACCATTTGTTTCTTGCTCGCCAACAGAGTGCAGGACGTTCTTTCTTACCCAAGGTTCCCTACTCAATGACAAGCATTCTAATGGCACGGTGAAAGACCGGAGCCCCTATAGAACCCTGATGAGTGTAGAAATAGGGCAATCACCAAATGTGTACCAAGCAAGGTTTGAGGCAGTAGCGTGGTCAGCCACTGCATGTCATGATGGGAAGAAATGGATGACGATTGGAGTAACGGGCCCTGATGCCCAAGCAGTAGCAGTGGTGCATTATGGGGGAATTCCTACTGATGTAATCAATTCCTGGGCAGGGGAT---ATTCTAAGAACTCAGGAATCATCATGCACTTGCATTCAAGGTGAATGTTATTGGGTAATGACGGATGGACCAGCAAACAGACAAGCACAATACAGAGCATTCAAGGCCAAGCAGGGAAAAATAGTTGGGCAAATTGAAATAAATTTCAATGGA---GGCCATATAGAAGAATGCTCCTGCTACCCTAATGAAGGTAAAGTGGAATGTGTTTGTAGAGACAACTGGACTGGAACCAACAGACCAGTATTGGTGATTTCG---CCAGATTTGTCTTACAGAGTCGGATACTTATGTGCAGGTCTCCCCAGTGACACTCCAAGAGGAGAAGATAGTCAGTTCACGGGATCATGCAATAGCCCCATGGGAGAC---CAGGGG---------TATGGAGTCAAGGGATTTGGATTCAGGCAGGGCAATGACGTATGGATGGGAAGGACCATCAGCAGGACATCAAGATCAGGGTTTGAAATCCTGAAAGTCAGAAATGGCTGGGTGCAAAATAGTAAAGAACAG---ATAAAAAGGCAAGTTGTGGTCGATAACTTGAATTGGTCAGGATACAGTGGTTCCTTCACACTACCGGTGGAGTTAACA---AAAAGAAATTGTCTGGTTCCATGCTTTTGGGTTGAGATGATAAGGGGCAAACCGGAAGAAAAG------ACG---ATATGGACCTCAAGTAGCTCCATTGTAATGTGTGGAGTAGACCATGAGGTTGCCGACTGGTCATGGCACGATGGAGCTATTCTTCCTTTTGACATCGATAAGATGTAA
		</sequence>
		<sequence>
			<taxon idref="1011860|avian_shorebirds|NorthAmerica|19940522|H3N8"/>
			ATGAATCCAAATCAGAAAATAATAACCATTGGGTCAGTATCCCTAGGATTGGTAGTCCTTAATATCCTCCTACATATA---------GTTAGCATTACAATAACAGTGTTGATT---------CTCCCTGGA------------------AAT------------GGAAGTAATGGG---AAT---TGCAATGAAACAGTCATT------------AGGGAATACAATGAAACAGTAAGGATTGAGAAGGTAACACAATGGCACAATACCAATGTCATTGAGTATATAGAAAGACCA---------GAGAGTAATCATTTCATGAACAATACAGAAGCATTGTGTGATGCTAAGGGTTTTGCACCCTTTTCCAAAGACAATGGAATAAGAATTGGATCGAGAGGTCATGTTTTCGTTATAAGGGAACCATTTGTTTCTTGCTCGCCAACAGAGTGCAGGACGTTCTTTCTTACCCAAGGTTCCCTACTCAATGACAAGCATTCTAATGGCACGGTGAAAGACCGGAGCCCCTATAGAACCCTGATGAGTGTAGAAATAGGGCAATCACCAAATGTGTACCAAGCAAGGTTTGAGGCAGTAGCGTGGTCAGCCACTGCATGTCATGATGGGAAGAAATGGATGACGATTGGAGTAACGGGCCCTGATGCCCAAGCAGTAGCAGTGGTGCATTATGGGGGAATTCCTACTGATGTAATCAATTCCTGGGCAGGGGAT---ATTCTAAGAACTCAGGAATCATCATGCACTTGCATTCAAGGTGAATGTTATTGGGTAATGACGGATGGACCAGCAAACAGACAAGCACAATACAGAGCATTCAAGGCCAAGCAGGGAAAAATAGTTGGGCAAATTGAAATAAATTTCAATGGA---GGCCATATAGAAGAATGCTCCTGCTACCCTAATGAAGGTAAAGTGGAATGTGTTTGTAGAGACAACTGGACTGGAACCAACAGACCAGTATTGGTGATTTCG---CCAGATTTGTCTTACAGAGTCGGATACTTATGTGCAGGTCTCCCCAGTGACACTCCAAGAGGAGAAGATAGTCAGTTCACGGGATCATGCAATAGCCCCATGGGAGAC---CAGGGG---------TATGGAGTCAAGGGATTTGGATTCAGGCAGGGCAATGACGTATGGATGGGAAGGACCATCAGCAGGACATCAAGATCAGGGTTTGAAATCCTGAAAGTCAGAAATGGCTGGGTGCAAAATAGTAAAGAACAG---ATAAAAAGGCAAGTTGTGGTCGATAACTTGAATTGGTCAGGATACAGTGGTTCCTTCACACTACCGGTGGAGTTAACA---AAAAGAAATTGTCTGGTTCCATGCTTTTGGGTTGAGATGATAAGGGGCAAACCGGAAGAAAAG------ACG---ATATGGACCTCAAGTAGCTCCATTGTAATGTGTGGAGTAGACCATGAGGTTGCCGACTGGTCATGGCACGATGGAGCTATTCTTCCTTTTGACATCGATAAGATGTAA
		</sequence>
		<sequence>
			<taxon idref="28250|avian_shorebirds|NorthAmerica|19940522|H3N8"/>
			ATGAATCCAAATCAGAAAATAATAACCATTGGGTCAGTATCCCTAGGATTGGTAGTCCTTAATATCCTCCTACATATA---------GTTAGCATTACAATAACAGTGTTGATT---------CTCCCTGGA------------------AAT------------GGAAGTAATGGG---AAT---TGCAATGAAACAGTCATT------------AGGGAATACAATGAAACAGTAAGGATTGAGAAGGTAACACAATGGCACAATACCAATGTCATTGAGTATATAGAAAGACCA---------GAGAGTAATCATTTCATGAACAATACAGAAGCATTGTGTGATGCTAAGGGTTTTGCACCCTTTTCCAAAGACAATGGAATAAGAATTGGATCGAGAGGTCATGTTTTCGTTATAAGGGAACCATTTGTTTCTTGCTCGCCAACAGAGTGCAGGACGTTCTTTCTTACCCAAGGTTCCCTACTCAATGACAAGCATTCTAATGGCACGGTGAAAGACCGGAGCCCCTATAGAACCCTGATGAGTGTAGAAATAGGGCAATCACCAAATGTGTACCAAGCAAGGTTTGAGGCAGTAGCGTGGTCAGCCACTGCATGTCATGATGGGAAGAAATGGATGACGATTGGAGTAACGGGCCCTGATGCCCAAGCAGTAGCAGTGGTGCATTATGGGGGAATTCCTACTGATGTAATCAATTCCTGGGCAGGGGAT---ATTCTAAGAACTCAGGAATCATCATGCACTTGCATTCAAGGTGAATGTTATTGGGTAATGACGGATGGACCAGCAAACAGACAAGCACAATACAGAGCATTCAAGGCCAAGCAGGGAAAAATAGTTGGGCAAATTGAAATAAATTTCAATGGA---GGCCATATAGAAGAATGCTCCTGCTACCCTAATGAAGGTAAAGTGGAATGTGTTTGTAGAGACAACTGGACTGGAACCAACAGACCAGTATTGGTGATTTCG---CCAGATTTGTCTTACAGAGTCGGATACTTATGTGCAGGTCTCCCCAGTGACACTCCAAGAGGAGAAGATAGTCAGTTCACGGGATCATGCAATAGCCCCATGGGAGAC---CAGGGG---------TATGGAGTCAAGGGATTTGGATTCAGGCAGGGCAATGACGTATGGATGGGAAGGACCATCAGCAGGACATCAAGATCAGGGTTTGAAATCCTGAAAGTCAGAAATGGCTGGGTGCAAAATAGTAAAGAACAG---ATAAAAAGGCAAGTTGTGGTCGATAACTTGAATTGGTCAGGATACAGTGGTTCCTTCACACTACCGGTGGAGTTAACA---AAAAGAAATTGTCTGGTTCCATGCTTTTGGGTTGAGATGATAAGGGGCAAACCGGAAGAAAAG------ACG---ATATGGACCTCAAGTAGCTCCATTGTAATGTGTGGAGTAGACCATGAGGTTGCCGACTGGTCATGGCACGATGGAGCTATTCTTCCTTTTGACATCGATAAGATGTAA
		</sequence>
		<sequence>
			<taxon idref="1024765|avian_waterfowl|NorthAmerica|20121111|H1N8"/>
			ATGAATCCAAATCAGAAAATAATAACCATTGGTTCAGTGTCTTTAGGATTGGTAGTCATTAATATTCTCCTACATATA---------GTTAGCATTACAGTGACAGTGTTAGTT---------CTTCCTGGA------------------AAT------------GGAAATAATGGA---AAT---TGCAATGAAACAATCATT------------AGGGAATACAATGAAACAGTAAGGGTTGAGAAGGTAACACAATGGCACAATACCAATGTCATTGAGTATATAGAAAGACCA---------GAAAGTGCTCATTTTATGAACAATACAGAAGCATTGTGTGATGCCAAGGGATTTGCACCCTTTTCCAAAGACAATGGAATAAGAATTGGATCGAGAGGTCATGTTTTTGTTATAAGGGAACCATTTGTTTCTTGCTCTCCAACAGAGTGCAGGACGTTCTTCCTTACCCAGGGTTCCTTACTCAATGACAAACACTCCAATGGCACAGTGAAAGACCGGAGCCCCTATAGAACTCTAATGAGTGTAGAAATAGGGCAATCACCCAATATTTACCAGGCAAGGTTTGAGGCAGTAGCGTGGTCAGCCACTGCATGCCATGATGGGAAGAAATGGATGACAATTGGAGTGACGGGCCCTGATGCCAAAGCAGTAGCAGTGGTGCACTATGGGGGAGTCCCTACTGATGTAATCAATTCCTGGGCAGGAGAT---ATTTTAAGAACTCAGGAATCATCATGCACTTGCATTCAAGGTGAATGTTATTGGGTAATGACGGATGGACCAGCAAACAGACAAGCACAATACAGAGCATTCAAGGCCAAGCAGGGAAAAATAGTTGGACAAACTGAAATCAGTTTCAATGGG---GGTCACATAGAAGAATGCTCATGCTACCCCAATGAAGGTAAAGTGGAATGTGTTTGTAGGGATAACTGGACTGGAACCAACAGACCAGTGTTGGTGATTTCT---CCAGACTTGTCTTACAGAGTCGGATACTTGTGTGCAGGTCTCCCCAGTGACACTCCAAGAGGAGAAGATAGTCAGTTCACAGGATCCTGCACTAGCCCGATGGGAAAT---CAAGGG---------TATGGGGTTAAGGGATTTGGATTCAGGCAGGGCAATGATGTATGGATGGGGAGGACCATTAGCAGGACATCAAGATCAGGGTTTGAAATCCTGAAAGTCAGAAATGGCTGGGTACAAAATAGTAAAGAGCAG---ATCAAAAGGCAAGTTGTGGTCGATAACTTAAATTGGTCAGGATACAGTGGTTCCTTCACACTACCGGTGGAGTTAACA---AAAAGGGATTGTCTGGTTCCATGCTTTTGGGTTGAGATGATAAGGGGGAAGCCAGAAGAAAAG------ACT---ATATGGACCTCAAGTAGCTCCATTGTGATGTGTGGAGTAGACCATGAGATTGCCGACTGGTCGTGGCACGATGGAGCTATTCTTCCCTTTGACATCGATAAGATGTAA
		</sequence>
		<sequence>
			<taxon idref="1022294|avian_waterfowl|NorthAmerica|20130806|H4N8"/>
			ATGAATCCAAATCAGAAAATAATAACCATTGGTTCAGTGTCCTTAGGATTGGTAGTCATTAATATTCTCCTACATATA---------GTTAGCATTACAGTGACAGTGTTAGTT---------CTTCCTGGA------------------AAT------------GGAAATAATGGG---AAT---TGCAATGAAACAGTCATT------------AGGGAATACAATGAAACAGTAAGGGTTGAGAAGGTAACACAATGGCACAATACCAACGTCATTGAGTATATAGAAAGACCA---------GAAAGTGATCATTTCATGAACAATACAGAAGCATTGTGTGATGCCAAGGGATTTGCACCCTTTTCCAAAGACAATGGAATAAGAATTGGATCGAGAGGTCATGTTTTTGTTATAAGGGAACCATTTGTTTCTTGCTCTCCGACAGAGTGCAGGACGTTCTTCCTTACCCAGGGTTCCTTACTCAATGACAAACACTCCAATGGCACAGTGAAAGACCGGAGCCCCTATAGAACTCTAATGAGTGTAGAAATAGGGCAATCACCCAATGTTTACCAGGCAAGGTTTGAGGCAGTAGCGTGGTCAGCCACTGCATGCCATGATGGGAAGAAATGGATGACAATTGGAGTGACGGGCCCTGATGCCAAAGCAGTAGCAGTGGTGCACTATGGGGGAGTCCCTACTGATGTAATCAATTCCTGGGCAGGAGAT---ATTTTAAGAACTCAGGAATCATCATGCACTTGCATTCAAGGTGAATGTTATTGGGTAATGACGGATGGACCAGCAAACAGACAAGCACAATACAGAGCATTCAAGGCCAAGCAGGGAAAAATAGTTGGACAAACTGAAATCAGTTTCAATGGA---GGTCACATAGAAGAATGCTCATGCTACCCCAATGAAGGTAAAGTGGAGTGTGTTTGTAGGGACAACTGGACTGGAACCAACAGACCAGTGTTGGTGATTTCT---CCAGACTTGTCTTACAGAGTCGGATACTTGTGTGCAGGTCTCCCCAGTGACACTCCAAGAGGAGAAGATAGTCAGTTCACAGGATCCTGCACTAGCCCAATGGGAAAT---CAAGGG---------TATGGAGTTAAGGGATTTGGATTCAGGCAGGGCAATGATGTATGGATGGGGAGAACCATTAGCAGGACATCAAGATCAGGGTTTGAAATCCTGAAGGTCAGAAATGGTTGGGTACAAAATAGTAAGGAGCAG---ATCAAAAGGCAAGTTGTGGTCGATAACTTAAATTGGTCAGGATACAGTGGTTCCTTCACACTACCGGTGGAGTTAACA---AAAAGAAATTGTCTGGTTCCATGCTTTTGGGTTGAGATGATAAGGGGGAAGCCAGAAGAAAAA------ACT---ATATGGACCTCAAGTAGCTCCATTGTGATGTGTGGAGTAGACCATGAGATTGCCGACTGGTCATGGCACGATGGAGCTATTCTTCCCTTTGACATCGATAAGATGTAA
		</sequence>
		<sequence>
			<taxon idref="1023897|avian_waterfowl|NorthAmerica|19820615|H3N8"/>
			ATGAATCCAAATCAGAAAATAATAACCATTGGGTCAGTATCCTTAGGATTGGTAGTCATTAATATTCTCCTACATATA---------GTTAGCATTACAATAACAGTGTTAGTT---------CTCCCTGGA------------------AAT------------GGAAATAATGGG---AAT---TGCAATGAAACAGTCATT------------AGGGAATACAATGAAACAGTAAGGATTGAGAAGGTAACACAATGGCACAATACCAATGTCATTGAGTATATAGAGAGACCA---------GAGAGTGATCATTTCATGAACAATACGGAACCATTGTGTGATGCTAAGGGTTTTGCACCCTTTTCCAAAGACAACGGAATAAGAATTGGATCGAGAGGTCATGTTTTTGTTATAAGGGAACCATTTGTTTCTTGCTCGCCAACAGAGTGCAGGACGTTCTTCCTTACCCAAGGTTCCCTACTCAATGACAAACATTCTAATGGCACAGTGAAAGACCGGAGCCCCTATAGAACTCTAATGAGTGTAGAAATAGGGCAATCACCCAATGTGTATCAGGCAAGGTTTGAGGCAGTAGCGTGGTCAGCTACTGCATGTCATGATGGGAAGAAATGGATGACAATTGGAGTAACAGGCCCTGATGCCAAAGCAGTAGCAGTGGTGCATTATGGGGGAATTCCCACTGATGTAATCAATTCCTGGGCAGGAGAT---ATTCTAAGAACTCAGGAATCGTCATGCACTTGCATTCAAGGTGAGTGTTATTGGGTAATGACGGATGGACCAGCAAACAGACAAGCACAATACAGAGCATTCAAAGCCAAGCAGGGAAAAATAATTGGGCAAGCTGAAATCAGTTTCAATGGA---GGTCATATAGAAGAATGCTCATGTTACCCCAATGAAGGTAGAGTGGAATGTGTTTGTAGGGACAACTGGACTGGAACCAACAGGCCAATATTGGTGATTTCT---CCAGATTTGTCTTACAGAGTCGGATATCTATGTGCAGGTCTCCCCAGTGACACTCCAAGAGGAGAAGATAGTCAGTTCACGGGGTCATGCACTAGTCCCATGGGAAAC---CAGGGG---------TATGGAGTTAAGGGATTTGGATTCAGGCAGGGCAATGATGTATGGATGGGAAGGACCATTAGCAGAACATCAAGATCAGGGTTTGAAATCCTGAAAGTCAGGAATGGCTGGGTACAAAATAGTAAAGAGCAG---ATCAAAAGGCAAGTTGTGGTCGATAACTTAAATTGGTCAGGATACAGTGGTTCCTTCACACTACCGGTGGAGTTAACA---AAAAGAAATTGTCTGGTCCCATGCTTTTGGGTTGAGATGATAAGGGGCAAGCCGGAAGAAAAG------ACA---ATATGGACCTCAAGTAGCTCCATTGTGATGTGTGGAGTAGACCATGAGATTGCCGACTGGTCGTGGCACGATGGAGCTATTCTTCCTTTTGACATCGATAAGATGTAA
		</sequence>
		<sequence>
			<taxon idref="22277|avian_waterfowl|NorthAmerica|19800805|H3N8"/>
			ATGAATCCAAATCAGAAAATAATAACCATTGGATCAGTGTCCTTAGGATTGGTAGTTCTCAATATTCTCCTGCATATA---------GTTAGCATTACAATAACAGTGTTGATT---------CTCCCTGGA------------------AAC------------GGAAACAATGGG---AAT---TGCAATGAAACAATTATC------------AGGGAATACAATGAGACAGTAAGGATCGAGAGAGTAACACAATGGCACAATACTAATGTCATTGAGTATGTAGAGAGGCCA---------GAAAGTGATCATTTCATGAACAATACCGAACCACTGTGTGATGCCAAGGGTTTTGCACCTTTTTCCAAAGATAACGGAATAAGAATTGGATCGAGGGGTCATGTCTTTGTTATAAGAGAACCATTTGTTTCTTGCTCTCCAACAGAGTGCAGAACGTTCTTCCTTACTCAAGGTTCCCTACTCAATGATAAACATTCTAATGGCACAGTGAAGGACCGAAGTCCCTATAGAACTCTGATGAGTGTAGAAATAGGGCAGTCACCCAATGTATATCAGGCAAGATTTGAAGCCGTAGCATGGTCAGCCACTGCATGCCATGATGGAAAGAAGTGGATGACAATTGGAGTAACAGGCCCTGATGCCAAAGCAGTGGCAGTGGTGCATTATGGGGGAGTTCCCTCTGATGTAATTAATTCCTGGGCCGGAGAT---ATTCTAAGAACTCAGGAATCATCATGCACTTGCATTCAAGGTGAATGTTATTGGGTAATGACGGACGGGCCGGCAAACAGGCAAGCACAATACAGGGCGTTTAAAGCCAAGCAAGGGAAAATAATTGGGCAAACTGAAATCAGCTTCAATGGA---GGCCATATAGAAGAATGCTCATGCTACCCCAATGAAGGGAAAGTGGAGTGTGTTTGCAGAGACAACTGGACTGGAACTAACAGGCCGGTATTGGTAATATCC---TCAGATTTGTCATACAGAGTTGGGTACTTGTGTGCAGGTCTTCCCAGTGACACTCCAAGAGGAGAAGATGGTCAATTCACGGGATCATGCACTAGTCCAATGGGAAAT---CAGGGA---------TATGGGGTTAAGGGATTTGGATTCAGACAGGGTAATGATGTGTGGATGGGGAGGACAATTAGCAGAACATCAAGGTCAGGATTTGAAATCCTGAAAATCAAAAATGGCTGGATACAAAATAGTAAAGAGCAG---GTCAAAAGACAAGTCGTGGTTGACAATTTAAATTGGTCAGGATACAGCGGTTCCTTCACACTACCGGTTGAATTAACA---GGAAGAGACTGCTTGGTCCCATGTTTTTGGGTTGAAATGATAAGGGGTAAGCCAGAAGAAAAG------ACA---ATATGGACTTCAAGTAGCTCCATTGTGATGTGTGGAGTAGACCATGAGATTGCCGACTGGTCATGGCACGATGGAGCTATTCTTCCCTTTGACATCGATAAGATGTAG
		</sequence>
		<sequence>
			<taxon idref="1001349|avian_waterfowl|Oceania|19830615|H3N8"/>
			ATGAACCCAAATCAGAAAATAATAACCATTGGGTCGGTATCCTTAGGATTGGTAGTCCTTAATATTCTCCTACACATA---------ATTAGCATTACAATAACAGTGTTAGTT---------CTCCCTAAA------------------GAC------------GGAAACAACGGG---AGT---TGCAATGAGACAGTCATT------------AGGGAATACAATGAGACCGTGAGGATTGAAAGGGTAACACAATGGCACAATACCAATGTCATTGAGTATATAGAGAGATCA---------GAGGGTGATCATTTCATGAACAATACAGAACCATTGTGTGATGCTAAGGGTTTTGCCCCTTTTTCCAAGGATAACGGAATAAGAATTGGATCGAGGGGCCATATCTTTGTTATAAGGGAACCATTTGTTTCTTGTTCGCCAACAGAATGCAGGACGTTTTTCCTTACTCAAGGTTCCCTACTCAATGACAAACATTCTAATGGCACAGTGAAAGACAGGAGCCCCTATAGAACTCTAATGAGTGTAGAGATAGGGCAATCACCCAATGTATACCAGGCAAGGTTTGAAGCAGTAGCGTGGTCAGCTACTGCATGCCATGATGGAAAGAAATGGATGACAATTGGAGTAACGGGCCCCGATGCCCAAGCAGTAGCAGTGGTGCATTATGGGGGAATTCCCACTGATGTGATCAATTCTTGGGCCGGAGAT---ATTTTAAGAACTCAGGAATCATCATGCACTTGCATTCAAGGTGAATGTTATTGGGTAATGACAGATGGACCAGCAAACAGACAAGCACAATACAAAGCATTCAAGGCCAAACAGGGGAAAATAATTGGGCAAACTGAAATCAGCTTCAGCGGA---GGCCATATAGAAGAATGCTCATGCTACCCCAATGAAGGTAAGGTGGAATGCGTTTGCAGAGACAACTGGACTGGAACCAACAGGCCGGTTTTAGTGATTTCT---TCAGATTTGTCCTACAAAGTCGGATACTTGTGCGCAGGTATCCCCAGTGACACTCCAAGAGGGGAAGATAATCAGTTCACAGGGTCATGCACTAGTCCCATGGGAAAT---CAGGGG---------TACGGAGTTAAAGGATTTGGATTCAGACAGGGCAATGATGTATGGATGGGAAGAACCATTAGCAGAACATCAAGATCAGGGTTTGAAATCCTGAAAGTTAGGAATGGTTGGGTGCAAAATAGTAAAGAGCAG---ATCAAAAGGCAAGTTGTGGTTGACAATTTAAATTGGTCAGGATACAGTGGTTCCTTCACATTACCTGTGGAGTTAACA---AAGAGAAGTTGTTTGGTTCCATGCTTTTGGGTTGAGATGATAAGGGGCAAGCCAGAGGAAAAG------ACA---ATATGGACCTCAAGTAGCTCCATTGTGATGTGTGGAGTAGATCATGAGATTGCCGACTGGTCGTGGCACGATGGAGCAATTCTTCCTTTTGACATCGATAAGATGTAA
		</sequence>
		<sequence>
			<taxon idref="1011094|avian_waterfowl|SouthernSouthAmerica|20070513|H6N8"/>
			ATGAATCCAAATCAGAAAATAATAACCATTGGATCAGTATCCTTAGGACTGGTAGTCCTCAACATTCTCCTACATATA---------GTTAGCATTACAATAACGGTAATAGTT---------CTCCCTGGA------------------AAT------------GGAAATAATGGA---ATT---TACAATGAAACAATCATT------------AGGGAATACAATGAAACAGTGAGAATTGAGAAAGTGACACAATGGCACAATAGCAATGTCATTGAGTACATAGAGAGACCA---------GAGAGCGATCAATTCATGAACAATACAGAATCATTATGTGATGCTAAGGGTTTTGCACCCTTTTCTAAGGACAATGGGATAAGAATTGGATCAAGGGGTCATATTTTTGTTATAAGGGAACCATTTGTTTCTTGCTCGCCAACAGAGTGCAGGACGTTCTTCCTTACTCAAGGCTCCCTCCTCAACGACAAACACTCTAATGGCACAGTGAAAGACCGAAGCCCCTATAGGACCCTAATGAGTGTGGAAATAGGGCAGTCACCTAATGTGTACCAAGCAAGGTTTGAAGCAGTAGCTTGGTCAGCTACTGCATGTCATGATGGGAAAAAATGGATGACAGTTGGAGTAACAGGTCCTGATACTAAAGCAGTAGCGGTGGTGCACTATGGGGGAATTCCTACTGATGTGATCAATTCCTGGGCGGGAGAT---ATATTGAGAACTCAGGAATCATCATGCACTTGCATTCAGGGTGAGTGTTATTGGGTGATGACAGATGGGCCAGCAAATAGACAAGCACAATACAAAGTGTTCAAAGCCAAGCAGGGAAAGATAATTGGACAAACTGAAATCAGTTTCAATGGA---GGCCACATAGAAGAATGCTCATGCTATCCCAATGAAGGTAAAGTGGAATGTGTTTGTAGGGACAACTGGACTGGAACTAATAGACCAGTGTTGGTGATATCT---CCAGATTTGTCCTACAGAGTAGGGTATTTATGTGCAGGTCTTCCTAGTGACACCCCCAGAGGAGAAGACAATCAGTTCACAGGATCATGCACAAGCCCCATGGGGAAT---CAGGGG---------TATGGTGTTAAAGGATTTGGATTCAGGCAAGGAAATGATGTCTGGATGGGAAGGACCATTAGCAGGACGTCAAGATCAGGATTTGAAATCCTGAAGGTCAGAAATGGATGGGTACAAAATAGTAAAGAGCAG---ATCAAAAGGCAAATTGTGGTCGATAACTTGAATTGGTCGGGATACAGTGGCTCTTTCACACTACCAGTGGAATTGACA---AAAAGAAATTGTCTGGTTCCATGTTTTTGGGTTGAGATGATAAGGGGCAAGCCGGAAGAAAAG------ACG---ATATGGACTTCAAGTAGCTCCATTGTGATGTGTGGAGTAGATCATGAGATTGCCGATTGGTCATGGCACGATGGAGCTATTCTTCCTTTTGACATCGATAAGATGTGA
		</sequence>
		<sequence>
			<taxon idref="1001167|avian_waterfowl|Oceania|20020615|H4N8"/>
			ATGAATCCAAATCAGAAAATAATAACTATCGGAGCAATATCCCTAGGATTAGTGGTCCTTAATATTTTATTGCATATA---------ATTAGTATTACAATAACAGTATTGGTT---------TTCCCTAAG------------------AAT------------AAAAGTAATGGA---AGT---TGCAATGAGATAGTCATC------------AGGGAGTACAATGAAACAGTGAGGGTCGAGAAAGTAACACAATGGCACAATACTAGTGTCATTGAATATATAGAGAAACCA---------GAGAGTGGGCATTTCATAAATAATACAGAACCATTGTGTGACGCTAAGGGTTTTGCTCCTTTTTCCAAGGACAATGGAATAAGAATTGGATCGAGAGGTCATGTTTTTGTTATAAGGGAACCATTTGTTTCTTGTTCGCCAACAGAGTGCAGGACGTTCTTCCTTACTCAGGGTTCCCTGCTCAATGACAAACATTCTAATGGCACGGTAAAAGACAGGAGTCCCTATAGGACTCTAATGAGTGTAGAAATAGGGCAATCACCAAATGTATACCAAGCAAGGTTTGAAGCAGTAGCATGGTCAGCCACTGCATGCCATGACGGAAAGAAGTGGATGACAATTGGAGTAACGGGGCCTGATACCAAAGCGGTTGCAGTAGTGCATTATGGGGGAGTTCCCACTGATGTGATCAATTCTTGGGCAGGGGAC---ATATTAAGGACTCAAGAATCATCATGCACTTGCATTCAGGGCGAGTGTTATTGGGTAATGACAGATGGGCCAGCGAACAGACAAGCACAATACAGAATATTCAAGGCTAAGCAAGGGAAAATAATTGGGCAAACTGAGATCAGTTTCAATGGA---GGCCATATAGAAGAATGTTCATGTTATCCCAATAATGGTAAGGTGGAGTGTATCTGTAGGGATAATTGGACCGGAACCAACAGGCCTGTTTTAGTGATTTCC---CCAGATCTGTCTTACAAAGTTGGGTATTTGTGTGCAGGTATTCCCAGTGATACTCCAAGAGGAGAAGATAATCAGTTCACAGGGTCATGCACCAGTCCCATGGGGAAT---CAAGGA---------TATGGAGTTAAGGGCTTTGGATTCAGACAAGGCAACGATGTATGGATGGGGAGAACTATCAGCAGAACATCGAGATCAGGATTTGAAATCCTTAAAGTTAGAAATGGTTGGGTACAAAATAGTAAAGAGCAA---ATCAAAAGACAGGTTATAATTGACAATTCAAATTGGTCAGGATACAGTGGTTCTTTCACATTACCTGTGGAATTAACA---GGAAAGAGTTGTCTAGTCCCATGTTTTTGGGTTGAGATGATAAGAGGCAGACCAGAAGAGAGG------GTA---ATATGGACCTCAAGCAGCTCCATTGTGATGTGTGGAGTAGATCATGAGATTGCCGATTGGTCATGGCACGATGGAGCTATTCTTCCCTTTGACATCGATAAGATGTAA
		</sequence>
		<sequence>
			<taxon idref="1024399|avian_waterfowl|WestAsia|20110211|H10N4"/>
			ATGAATCCGAACCAAAAGATCATAACTATCGGTAGTGTCAGTATTGTACTAACAACAGTAGGGTTGCTCCTCCAAATAACAAGCTTGTGCTCGATATGGTTCAGTCATTATAAC---------CAGGTG---------------------ACT------------CAAACAAGCGAA---CAACCCTGTTCGAACAACACAACA------------AACTATTACAATGAGACTTTTGTAAATGTCACAAATGTGCAGAACAATTATACCACTATA------ACTGAGCCCCCAAGC---------CCCCAGATGATTCACTATTCCAGTGGGAAAGACCTATGTCCAGTGAAAGGATGGGCACCTTTGAGCAAGGACAATGGAATCAGAATTGGATCCAGGGGCGAGGTATTTGTCATAAGGGAGCCCTTCATATCGTGTTCCATTAGTGAATGCAGAACATTTTTCTTGACCCAAGGTGCTCTTCTCAATGACAAGCACTCAAATGGAACAGTAAAAGATAGAAGTCCCTTTCGCACACTAATGAGTTGCCCCATTGGGGTTGCTCCTTCTCCTAGCAACAGTCGGTTTGAATCTGTAGCTTGGTCTGCCACTGCATGCAGCGACGGACCCGGTTGGTTGACATTAGGAATTACTGGTCCCGATTCCACTGCCGTTGCGGTAATAAAATACAATGGTATCATCACTGACACATTAAAGAGCTGGAAAGGCAAC---ATTATGCGAACACAAGAGTCCGAATGTGTATGTCAGGATGAGTTTTGTTACACTTTGATTACGGATGGGCCGTCTGATGCGCAGGCTTTTTACAAGATATTAAAGATAAGGAAGGGGAAAATAGTGAGTGTAAGAGATGTAGATGCAACAGGA---TTCCACTTTGAGGAGTGTTCCTGTTACCCAAATAGGGAAAATGTCGAATGCGTGTGTAGAGACAATTGGAGAGGAAGTAATAGACCGTGGATACGATTCAAC---AGCGATCTTGATTATCAAATCGGATATATATGTAGTGGAGTGTTTGGAGACAATCCCAGGCCAGTAGATGGT------ACAGGATCGTGCAATGGCCCAATCAACAATGGGAAAGGAAGA------TACGGGGTAAAAGGATTCAGCTTTAGATATGGGGATGGAGTTTGGATAGGGAGAACGAAAAGCTTGGAATCCAGGAGCGGGTTCGAGATGGTTTGGGATGCAAATGGGTGGGTGTCAACGGATAAGGATTCA---AATGGTGTGCAGGACATTATAGACAATGACAATTGGTCTGGTTATAGTGGGAGTTTCAGCATTAGAGGAGAAACAACT---GGTAGGAACTGCACTGTACCGTGTTTTTGGGTTGAGATGATAAGGGGGCAGCCTAAGGAAAAA------ACC---ATATGGACTAGCGGTAGTAGTATTGCATTTTGTGGTGTTAATTCTGATACCACAGGTTGGTCGTGGCCTGATGGCGCTCTGTTGCCTTTTGACATAGACAAG---TGA
		</sequence>
		<sequence>
			<taxon idref="1000887|avian_waterfowl|EastAsia|20050615|H8N4"/>
			ATGAATCCAAATCAGAAAATCATAACCATCGGTAGTGCGAGTATTGTATTAACAACAATAGGACTGCTCCTCCAAATAACAAGCTTGTGCTCAATATGGTTTAGCCATTACAAC---------CAGGTA---------------------ACA------------CAAACACATGAA---CAACCCTGTTCGAACAACACAACA------------AATTACTACAATGAGACTTTTGTAAATGTCACCAATGTGCAGAACAATTATACCACAGTA------ACTGAGCCCTCAAGC---------CCTCAGGTAATTCACTATTCCAGTGGAAAAGACCTATGCCCAGTAAAAGGATGGGCACCTTTGAGCAAAGATAATGGAATTAGAATTGGATCCAGGGGCGAGGTATCTGTCATACGGGAGCCTTTCATATCGTGTTCCATTCATGAATGCCGAACATTTTTCTTGACCCAAGGTGCTCTCCTCAATGATAAGCACTCGAATGGGACAGTAAAAGACAGAAGTCCTTTTCGCACATTAATGAGTTGCCACATTGGAGTTGCTCCTTCCCCTAGCAACAGTCGGTTCGAATCTGTGGCTTGGTCTGCCACTGCATGCAGCGATGGACCCGGTTGGTTGACATTAGGAATTACTGGCCCTGATTCTACTGCTGTTGCGGTGATAAAATACAATGGTATCATCACCGATACATTAAAAAGCTGGAAAGGCAAC---ATCATGCGAACACAAGAGTCTGAATGTGTGTGTCAGGATGAATTTTGTTACACTTTAATTACAGACGGGCCGTCTGATGCACAGGCCTTCTACAAGATACTAAAGATAAGGAAAGGGAAAATAATGGGTGTGAAAGATGTAGATGCAACAGGG---TTTCATTTTGAAGAGTGTTCCTGTTACCCAAGTGGAGAAAATGTCGAGTGCGTGTGTAGAGACAATTGGAGGGGAAGTAATAGACCGTGGATACGATTCAAC---AGTGATCTTGACTATCAAATTGGTTATGTATGTAGTGGAGTGTTTGGAGACAATCCCAGACCAGTGGATGGC------ACCGGATCGTGTAGTGGACCAATCAACAATGGGAAGGGAAGA------TACGGAGTAAAAGGATTCAGCTTTAGATATGGAGATGGAGTTTGGATAGGGAGAACAAAAAGCTTGGAATCCAGGAGCGGGTTTGAAATGGTCTGGGATGCAAATGGGTGGGTGTCAACAGATAAGGACTCA---AATGGTGTGCAGGACATTATAGACAATGATAATTGGTCTGGATACAGTGGGAGTTTCAGTATTAGAGGAGAAACAACT---GGTAGGAATTGCACTGTGCCGTGCTTCTGGGTTGAGATGATAAGGGGGCAGCCCAAAGAGAAA------ACC---ATATGGACTAGCGGTAGTAGCATCGCATTTTGTGGTGTTGATTCTGATACCACAGGTTGGTCGTGGCCTGATGGCGCTCTGTTGCCTTTTGACATAGACAAG---TAA
		</sequence>
		<sequence>
			<taxon idref="1003988|avian_waterfowl|Oceania|19790615|H4N4"/>
			ATGAACCCAAATCAAAAGATTATAACCATTGGTAGTGTGAGCATTGTACTGACAACAGTAGGATTGCTACTCCAAATAACAAGCTTGTGTTCAATATGGTTCAGTCATTACAAC---------CAGGTA---------------------ACC------------CAAACAAACGGA---CAACCATGTTCGAACGACACGATA------------AATTACTACAATGAGACTTTTGTCAATGTCACAAACGTGCAGAACAATTATACCACCATC------ACTGAACCTTCAATC---------CCCCAGGCAATTCACTATTCCAGTGGGAGAGACCTATGCCCGGTGAAAGGATGGGCACCTTTGAGCAAGGACAATGGGATCAGAATTGGATCCAGGGGCGAGGTATTTGTCATACGAGAGCCCTTCATATCATGTTCCATTAATGAATGCAGAACTTTTTTCCTGACCCAAGGTGCTCTCCTCAATGACAAACACTCGAATGGGACAGTAAAAGATAGGAGTCCTTTTCGCACACTAATGAGTTGCCCTATAGGGGTTGCCCCTTCCCCTAGTAACAGTCGTTTTGAGTCTGTAGCTTGGTCTGCCACTGCATGCAGCGATGGACCCGGCTGGTTGACATTAGGAATTACAGGTCCTGATACTACTGCTGTTGCAGTATTGAAGTACAATGGTGTTATCACAGACACACTAAAGAGCTGGAAAGGCAAC---ATTATGCGAACACAAGAGTCTGAATGCGTGTGTCAGGATGAGTTTTGTTACACTCTAGTTACAGACGGACCGTCCGATGCACAGGCTTTCTACAAGATATTAAAGATCAAAAAAGGGAAAATAGTAGGTGCAAAAGATGTAGATGCAACAGGA---TTCCATTTCGAGGAGTGTTCCTGTTACCCAAGTGGGGAAAATGTCGAGTGTGTGTGCAGAGACAACTGGAGAGGGAGTAATAGACCATGGATAAGATTCAAC---AGTGACCTTGACTATCAAATTGGCTATGTATGTAGTGGGGTGTTCGGAGACAACCCCAGGCCTGTGGATGGT------ACAGGGTCGTGCAACAGCCCAGTCAACAATGGGAAGGGAAGA------TACGGAGTGAAAGGGTTCAGTTTTAGATATGGAGATGGAGTTTGGATAGGGAGGACAAAAAGCTTGGAGTCCAGAAGTGGGTTTGAGATGGTTTGGGACGCAAACGGGTGGGTTTCAACAGACAAGGACTCA---AATGGTGTACAGGATATTATAGACAATGACAATTGGTCTGGCTATAGTGGAAGTTTCAGCATTAGGGGAGAAACAACT---GGCAGGAACTGCACTGTACCGTGTTTTTGGGTTGAAATGATAAGGGGACAGCCTAAGGAGAAA------ACC---ATATGGACTAGCGGTAGTAGTATTGCATTCTGTGGTGTTAATTCTGATACCACAAGTTGGTCATGGCCTGATGGCGCTCTGTTGCCATTTGACATAGACAAG---TAA
		</sequence>
		<sequence>
			<taxon idref="26823|avian_landbirds|Oceania|19971208|H7N4"/>
			ATGAATCCAAATCAAAAGATCATAACCATTGGTAGTGTAAGCATTTTACTGACAACAATAGGACTGCTACTCCAAATAACAAGCTTGTGCTCAATATGGTTCAGTCACTACAAT---------CAGGTA---------------------ACC------------CAAACAACCGGG---AAACCATGTTCGAACGACACGATA------------AATTATTACAATGAGACTTTTGTCAATGTTACAAATGTGCAGAACAATTATACCACCATC------ACTGAACCTCCAATT---------CCCCAGGCGATCCACTATTCAAGTGGGAGGGATCTATGCCCGGTGAAAGGGTGGGCACCTTTGAGCAAGGACAATGGGATCAGAATTGGATCTAGGGGTGAGGTATTTGTTATACGAGAGCCCTTCATATCGTGTTCCATTGATGAATGCAGAACTTTTTTCTTAACTCAAGGTGCCCTCCTCAATGACAAACACTCGAATGGAACAGTGAAAGATAGGAGCCCTTTTCGCACACTAATGAGCTGCCCTATAGGGGTTGCTCCTTCCCCTAGTAACAGTCGCTTTGAGTCTGTTGCTTGGTCTGCCACTGCTTGCAGCGATGGACCCGGCTGGTTGACGTTGGGAATTACCGGTCCTGATACTACTGCTGTTGCAGTATTAAAATACAATGGTATTATCACAGACACACTCAAGAGCTGGAAAGGCAAC---ATTATGCGAACACAAGAGTCTGAGTGCGTGTGTCAGGATGAGTTTTGCTACACTCTAATTACAGACGGACCATCCGATGCACAGGCTTTTTACAAGATATTAAAGATCAAAAAAGGGAAGATAGTAAACACAAAGGATGTGGATGCTACAGGG---TATCACTTTGAGGAATGTTCCTGCTATCCAAGTGGGGAAAATGTCGAGTGTGTGTGCAGGGACAATTGGAGAGGGAGTAATAGGCCATGGATAAGGTTCAAC---AGTAATCTTGACTATCAAATTGGCTATGTGTGCAGTGGGGTATTCGGAGATAATCCCAGGCCTGTGGATGGT------ACTGGGTCATGCGACAGTCCAGTCAATAATGGGAAGGGGAGA------TACGGAGTAAAAGGATTTAGTTTCAGGTATGGAGATGGGGTCTGGATAGGGAGGACAAAAAGCTTGGAGTCCAGGAGTGGGTTTGAAATGGTTTGGGATGCAAACGGATGGGTTTCAACAGACAAGAACTCA---AATGGCGTGCAGGATATTATAGACAATGACAATTGGTCTGGCTACAGTGGGAGTTTCAGTATTAGGGGGGAGACAACC---GGCAGGAACTGCACTATACCATGCTTTTGGGTTGAAATGATAAGGGGACAACCTAAGGAGAAA------ACC---ATATGGACTAGTGGTAGTAGTATTGCATTTTGTGGTGTTGATTCTGATACCACAAGTTGGTCATGGCCCGATGGCGCTCTGTTGCCATTTGACATAGACAAG---TAA
		</sequence>
		<sequence>
			<taxon idref="1015550|avian_domesticbirds|NorthAmerica|19680615|H8N4"/>
			ATGAATCCAAATCAGAAAATCATAACCATCGGTAGTGCGAGTATTGTATTAACAACAATAGGGTTGCTCCTCCAGATAACAAGTTTATGCTCAATATGGTTTAGCCATTACAAC---------CAAGTG---------------------ACC------------CAACCGCATGAA---CAAGCCTGTTCGAACAACACAACG------------AATTACTATAATGAGACCTTTGTCAATGTCACCAATGTGCAGAACAACTATACCACAATA------ATTGAACCCTCAGCC---------CCCAATGTGGTTCACTACTCTAGTGGAAGAGACTTGTGCCCAGTAAAGGGGTGGGCACCTCTGAGTAAGGACAATGGAATTAGAATTGGATCCCGAGGCGAAGTATTTGTCATACGGGAGCCTTTCATATCATGTTCCATTAGTGAATGCAGGACTTTTTTCTTAACTCAGGGAGCCCTCCTCAATGACAAGCACTCAAATGGAACAGTAAAAGACAGGAGTCCCTTTCGTACATTAATGAGTTGTCCTATGGGAGTTGCCCCCTCTCCTAGCAACAGCCGCTTTGAATCTGTGGCATGGTCTGCCACTGCATGCAGTGATGGACCCGGTTGGTTAACATTAGGGATCACTGGCCCAGATGCTACTGCTGTGGCAGTACTGAAATACAATGGTATAATAACAGACACGTTAAAAAGCTGGAAGGGTAAT---ATTATGCGAACACAAGAGTCTGAATGCGTATGCCAGGATGAATTTTGTTATACCTTAATAACAGACGGACCGTCCAACGCACAAGCTTTCTATAAGATACTAAAGATCAGAAAAGGGAAAATAGTAAGTGTGAAGGATGTGAATGCAACAGGG---TTTCATTTTGAAGAATGTTCCTGTTACCCGAGCGGGACAGATGTTGAATGTGTCTGCAGGGACAATTGGCGGGGGAGCAATCGACCGTGGATAAGATTCAAC---AGTGATCTTGATTACCAAATTGGCTATGTATGTAGTGGGATATTTGGGGACAATCCCAGGCCTGTGGATGGC------ATAGGCTCGTGTAACAGCCCAGTCAACAATGGGAAAGGAAGA------TATGGAGTGAAGGGATTCAGCTTTAGATATGGGGATGGTGTTTGGATAGGGAGGACAAAAAGCTTGGAATCCAGAAGCGGTTTTGAGATGGTCTGGGATGCTAATGGGTGGGTATCGACAGACAAGGATTCA---AATGGTGTACAGGATATTATAGACAACAACAATTGGTCTGGTTACAGCGGAAGCTTCAGCATTAGATGGGAGACAACA---GGCAGGAATTGCACTGTCCCATGTTTTTGGGTTGAGATGATAAGAGGGCAGCCTAAAGAAAAA------ACC---ATATGGACTAGTGGTAGTAGCATTGCATTCTGTGGTGTTAATTCTGATACCACAGGTTGGTCATGGCCCGATGGCGCTCTGTTGCCCTTTGACATAGACAAG---TAA
		</sequence>
		<sequence>
			<taxon idref="1016364|avian_shorebirds|NorthAmerica|19940522|H1N4"/>
			ATGAATCCAAATCAGAAAATCATAACCATCGGCAGTGCTAGTATTATATTGACAACAATAGGCCTGCTCCTCCAAATAACAAGTTTATGCTCAATATGGTTTAGCCATTACAAT---------CAAGTG---------------------ACA------------CAAACGCATGAA---CAACCCTGTTCCAACAACACAAAA------------AATTACTACAATGAAACCTTTGTTAATGTCACCAATGTGCAAAACAACTATACTACAGTA------ATCGAACCCTCAGTC---------CCCAATGTGATTCACTACTCTAGTGGAAGAGACTTGTGCCCAACAAAAGGGTGGGCACCTCTGAGTAAGGACAATGGGATTAGAATTGGATCCCGAGGCGAAGTATTTGTCATACGGGAGCCTTTCATATCATGTTCCATTAGTGAATGCAGGACCTTTTTCTTAACTCAGGGAGCCCTCCTTAATGACAAGCATTCAAATGGAACAGTAAAAGACAGGAGTCCCTTTCGCACATTAATGAGTTGTCCTATAGGGGTTGCTCCCTCTCCTAGTAACAGTCGCTTTGAATCTGTGGCATGGTCTGCCACTGCATGTAGCGATGGACCTGGTTGGCTAACACTGGGAATCACTGGCCCAGATGCGAATGCTGTAGCAGTGCTGAAATACAATGGTATAATAACAGACACGTTAAAAAGCTGGAAGGGAAAT---ATTATGCGAACACAAGAGTCTGAGTGTGTGTGCCAGGATGAATTTTGTTATACTTTAATAACAGATGGACCGTCCGACGCACAAGCTTTCTATAAGATACTAAAAATCAGAAAGGGGAAGATAGTAAGTATAAAAGATGTGGATGCCACAGGT---TTCCATTTTGAAGAATGTTCCTGTTACCCAAGCGGGACAGATGTTGAATGTGTCTGTAGGGACAATTGGCGAGGAAGCAATCGGCCATGGATAAGGTTCAAC---AGTGCTCTTGATTATCAAATTGGCTATGTATGTAGTGGGATATTTGGGGACAATCCCAGGCCTGTGGATGGC------ACAGGCTCCTGTAACAGCCCAGTCAACAATGGGAAAGGAAGA------TATGGGGTGAAGGGGTTCAGCTTTAGATATGGGGATGGTGTTTGGATAGGAAGGACAAAGAGCTTGGAATCCAGAAGCGGCTTTGAAATGGTGTGGGATGCTAATGGATGGGTGTCTACAGACAAGGATTCA---AATGGTGTGCAGGATATTATAGACAACGACAATTGGTCTGGTTACAGCGGAAGTTTCAGCATTAGAGGAGAGACAACA---GGTAGGAATTGCACTGTCCCGTGTTTTTGGGTTGAGATGATAAGAGGGCAGCCTAAAGAAAAA------ACC---ATATGGACTAGTGGTAGTAGTATTGCGTTCTGTGGTGTTAATTCTGATACCACAGGTTGGTCATGGCCCGATGGCGCTCTATTGCCCTTTGACATAGACAAG---TAA
		</sequence>
		<sequence>
			<taxon idref="1016363|avian_shorebirds|NorthAmerica|19940522|H1N4"/>
			ATGAATCCAAATCAGAAAATCATAACCATCGGCAGTGCTAGTATTATATTGACAACAATAGGCCTACTCCTCCAAATAACAAGTTTATGCTCAATATGGTTTAGCCATTACAAT---------CAAGTG---------------------ACA------------CAAACGCATGAA---CAACCCTGTTCCAACAACACAACA------------AATTACTACAATGAAACCTTTGTTAATGTCACCAATGTGCAAAACAACTATACTACAGTA------ATCGAACCCTCAGTC---------CCCAATGTGATTCACTACTCTAGTGGAAGAGACTTGTGCCCAACAAAAGGGTGGGCACCTCTGAGTAAGGACAATGGGATTAGAATTGGATCCCGAGGCGAAGTATTTGTCATACGGGAGCCTTTCATATCATGTTCCATTAGTGAATGCAGGACCTTTTTCTTAACTCAGGGAGCCCTCCTTAATGACAAGCATTCAAATGGAACAGTAAAAGACAGGAGTCCCTTTCGCACATTAATGAGTTGTCCTATAGGGGTTGCTCCCTCTCCTAGTAACAGTCGCTTTGAATCTGTGGCATGGTCTGCCACTGCATGTAGCGATGGATCCGGTTGGCTAACACTGGGAATCACTGGCCCAGATGCGAATGCTGTAGCAGTGCTGAAATACAATGGTATAATAACAGACACGTTAAAAAGCTGGAAGGGAAAT---ATTATGCGAACACAAGAGTCTGAGTGTGTGTGCCAGGATGAATTTTGTTATACTTTAATAACAGATGGACCGTCCGACGCACAAGCTTTCTATAAGATACTAAAAATCAGAAAGGGGAGGATAGTAAGTATAAAAGATGTGGATGCCACAGGT---TTCCATTTTGAAGAATGTTCCTGTTACCCAAGCAGGACAGATGTTGAATGTGTCTGTAGGGACAATTGGCGAGGAAGCAATCGACCATGGATAAGGTTCAAC---AGTGCTCTTGATTATCAAATTGGCTATGTATGTAGCGGGATATTTGGGGACAATCCCAGGCCTGTGGATGGC------ACAGGCTCCTGTAACAGCCCAGTCAACAATGGGAAAGGAAGA------TATGGGGTGAAGGGATTCAGCTTTAGATATGGGGATGGTGTTTGGATAGGAAGGACAAAGAGCTTGGAATCCAGAAGCGGCTTTGAAATGGTGTGGGATGCTAATGGATGGGTGTCTACAGACAAGGATTCA---AATGGTGTGCAGGATATTATAGACAACGACAATTGGTCTGGTTACAGCGGAAGTTTCAGCATTAGAGGAGAGACAACA---GGTAGGAATTGCACTGTCCCGTGTTTTTGGGTTGAGATGATAAGAGGGCAGCCTAAAGAAAAA------ACC---ATATGGACTAGTGGTAGTAGTATTGCGTTCTGTGGTGTTAATTCTGATACCACAGGTTGGTCATGGCCCGATGGCGCTCTATTGCCCTTTGACATAGACAAG---TAA
		</sequence>
		<sequence>
			<taxon idref="25087|avian_waterfowl|NorthAmerica|20050819|H8N4"/>
			ATGAATCCAAATCAAAAAATCATAACCATCGGCAGTGTCAGTATTATATTAACGACGATAGGCCTTCTCCTCCAAATAACAAGTTTATGCTCAATATGGTTTAGCCATTACAAC---------CAGGTG---------------------ACA------------CAGACGCACGAA---CAACCTTGTTCCAACAACACAACA------------AATTACTACAATGAGACTTTTGTTAATGTCACCAATGTGCAGAACAATTATACCACAGTA------ACTGAGCCCTCAGCC---------CCTGATGTGATTCACTACTCTAGTGGAAGAGACTTGTGCCCAATAAAGGGATGGGCACCTCTGAGTAAGGACAATGGAATTAGAATTGGATCCCGAGGCGAGGTATTTGTTATACGGGAGCCCTTCATATCATGCTCCATTAGTGAATGTAGGACCTTTTTCTTAACTCAGGGAGCCCTTCTCAATGACAAACACTCAAATGGGACAGTAAAAGACAGGAGTCCCTTTCGCACATTGATGAGTTGTCCCATAGGAGTTGCCCCCTCTCCTAGCAATAGCCGCTTTGAATCGGTGGCATGGTCTGCTACTGCATGTAGCGACGGACCCGGTTGGCTAACGCTAGGAATCACTGGCCCAGATGCTACTGCTGTAGCAGTGCTGAAATATAATGGTATAATAACAGACACATTGAAAAGCTGGAAGGGGAAT---ATTATGCGAACACAAGAGTCCGAGTGCGTATGCCAAGATGAATTTTGTTATACTCTGATAACAGATGGACCATCCGATGCGCAAGCTTTCTATAAGATACTGAAAATCAGAAAGGGGAAAATAGTAAGTATGAAAGATGTGGATGCAACAGGG---TTCCATTTCGAAGAATGTTCCTGTTACCCGAGTGGGACAGATATTGAGTGTGTCTGTCGGGACAATTGGCGGGGAAGCAATCGACCATGGATAAGATTCAAC---AGTGATCTTGATTACCAAATCGGCTATGTATGTAGTGGGATATTTGGGGACAACCCCAGGCCCGTGGATGGC------ACAGGCTCATGTAATAGTCCAGTTAATAATGGAAAAGGAAGA------TATGGAGTAAAGGGTTTCAGCTTTAGGTATGGGGATGGTGTTTGGATAGGAAGGACAAAGAGCTTGGAATCCAGAAGCGGCTTTGAGATGGTATGGGATGCCAATGGATGGGTGTCAACAGACAAGAGTTCA---AATGGTGTACAGGATATTATAGACAACGACAATTGGTCTGGTTACAGCGGGAGTTTCAGCATTAGAGGAGAGACAACA---GGTAGGAATTGCACTGTCCCGTGTTTCTGGGTTGAGATGATAAGAGGGCAGCCTAAAGAAAAG------ACT---ATATGGACAAGCGGTAGTAGTATTGCGTTCTGTGGTGTTAATTCTGATACCACAGGTTGGTCATGGCCCGATGGCGCTCTATTGCCCTTTGACATAGACAAG---TGA
		</sequence>
		<sequence>
			<taxon idref="1018029|avian_shorebirds|NorthAmerica|20000525|H10N4"/>
			ATGAATCCAAATCAGAAAATCATAACCATTGGCAGTGTTAGCATTATATTAACGACGATAGGCCTTCTCCTCCAAATAACAAGTTTATGCTCAATATGGTTTAGCCATTATAAC---------CAGGTG---------------------ACA------------CAGACACATGAA---CAACCTTGTTCCAACAACACAACA------------AATTACTACAATGAGACTTTTGTTAATGTCACCAATGTGCAGAACAATTATACCACAGTA------ATTGAGCCCTCAGCC---------CCTGATGTTGTTCACTACTCTAGTGGAAGAGACTTGTGCCCAATAAGGGGATGGGCACCTCTGAGTAAGGACAATGGGATTAGAATTGGATCCCGAGGCGAAGTATTTGTCATACGGGAGCCTTTCATATCATGCTCCATTAGTGAATGCAGGACCTTTTTCTTAACTCAGGGAGCCCTTCTCAATGACAAACACTCAAATGGGACAGTAAAAGACCGGAGTCCCTTCCGCACATTAATGAGTTGTCCCATAGGAGTTGCCCCCTCTCCTAGCAATAGCCGCTTTGAATCTGTGGCATGGTCTGCTACTGCATGTAGTGACGGACCCGGTTGGCTAACACTAGGGATCACTGGCCCAGATGCTACTGCTGTAGCAGTGCTGAAATACAATGGTATAATAACAGACACATTAAAAAGCTGGAAGGGAAAT---ATTATGCGAACACAAGAGTCCGAATGCGTGTGTCAGGATGAATTTTGTTATACTCTGATAACAGACGGACCATCTGACGCACAAGCTTTCTATAAGATACTAAAAATCAGAAAAGGGAAAATAGTAAGTATGAAAGATGTGGATGCAACAGGG---TTCCATTTCGAAGAATGTTCCTGTTATCCGAGCGGGACAGATATTGAGTGTGTATGTCGGGACAATTGGCGGGGAAGCAATCGACCATGGATAAGATTCAAC---AGTAATCTTGATTATCAAATCGGCTATGTATGTAGTGGGATATTTGGGGACAATCCCAGGCCCATGGATGGC------ACAGGCTCATGTAATAGCCCAGTCAATAATGGGAAAGGAAGA------TATGGAGTGAAGGGGTTCAGCTTTAGGTATGGGGATGGTGTCTGGATAGGAAGGACAAAGAGCTTGGAATCCAGAAGCGGCTTTGAAATGGTGTGGGATGCTAATGGATGGGTGTCGACAGACAAGGATTCA---AATGGTGTACAGGACATTATAGACAACGACAATTGGTCTGGTTACAGCGGGAGTTTCAGCATTAGAGGTGAGACAACA---GGCAGGAATTGCACTGTCCCATGTTTCTGGGTTGAAATGATAAGAGGGCAGCCTAAAGAAAAG------ACT---ATATGGACCAGTGGTAGTAGTATTGCGTTCTGTGGTGTTAATTCTGATACCACAGGTTGGTCATGGCCCGATGGCGCTCTGCTGCCCTTTGACATAGACAAG---TGA
		</sequence>
		<sequence>
			<taxon idref="1017955|avian_shorebirds|NorthAmerica|20000516|H12N4"/>
			ATGAATCCAAATCAGAAAATCATAACCATCGGCAGTGTTAGCATTATATTAACGACGATAGGCCTTCTCCTCCAAATAACAAGTTTATGCTCAATATGGTTTAGCCATTATAAC---------CAGGTG---------------------ACA------------CAGACACATGAA---CAACCTTGTTCCAACAACACAACA------------AATTATTACAATGAGACTTTTGTTAATGTCACCAATGTGCAGAACAATTATACCACAGTA------ATTGAGTCCTCAGCC---------CCTGATGTTGTTCACTACTCTAGTGGAAGAGACTTGTGCCCAATAAGGGGATGGGCACCTCTGAGTAAGGACAATGGGATTAGAATTGGATCCCGAGGCGAAGTATTTGTCATACGGGAGCCTTTCATATCATGCTCCATTAGTGAATGCAGGACCTTTTTCTTAACTCAGGGAGCCCTTCTCAATGACAAACACTCAAATGGGACAGTAAAAGACCGGAGTCCCTTCCGCACATTAATGAGTTGTCCCATAGGAGTTGCCCCCTCTCCTAGCAATAGCCGCTTTGAATCTGTGGCATGGTCTGCTACTGCATGTAGTGACGGACCCGGTTGGCTAACACTAGGGATCACTGGCCCAGATGCTACTGCTGTAGCAGTGCTGAAATACAATGGTATAATAACAGACACATTAAAAAGCTGGAAGGGAAAT---ATTATGCGAACACAAGAGTCCGAATGCGTGTGTCAGGATGAATTTTGTTATACTCTGATAACAGACGGACCATCTGACGCACAAGCTTTCTATAAGATACTAAAAATCAGGAAAGGGAAAATAGTAAGTATGGAAGATGTGGATGCAACAGGG---TTCCATTTCGAAGAATGTTCCTGTTATCCGAGCGGGACAGATATTGAGTGTGTATGTCGGGACAATTGGCGGGGAAGCAATCGACCATGGATAAGATTCAAC---AGTAATCTTGATTACCAAATCGGCTATGTATGTAGTGGGATATTTGGGGACAATCCCAGGCCCATGGATGGC------ACAGGCTCATGTAATAGCCCAGTCAATAATGGGAAGGGAAGA------TATGGAGTGAAGGGGTTCAGCTTTAGGTATGGGGATGGTGTCTGGATAGGAAGGACAAAGAGCTTGGAATCCAGAAGCGGCTTTGAAATGGTGTGGGATGCTAATGGATGGGTGTCGACAGACAAGGATTCA---AATGGTGTACAGGACATTATAGACAACGACAATTGGTCTGGTTACAGCGGGAGTTTCAGCATTAGAGGTGAGACAACA---GGCAGGAATTGCACTGTCCCATGTTTCTGGGTTGAAATGATAAGAGGGCAGCCTAAAGAAAAG------ACT---ATATGGACCAGTGGTAGTAGTATTGCGTTCTGTGGTGTTAATTCTGATACCACAGGTTGGTCATGGCCCGATGGCGCTCTGCTGCCCTTTGACATAGACAAG---TGA
		</sequence>
		<sequence>
			<taxon idref="1022132|avian_waterfowl|NorthAmerica|20110910|H12N4"/>
			ATGAATCCAAATCAGAAAATCATAACCATAGGCAGTATTAGTATTATATTAACAACGGTAGGTCTTCTTCTCCAAATAACAAGTTTATGCTCAATATGGTTTAGCCATTACAAC---------CAGGTG---------------------ACA------------CAGACACACGAA---CAACCTTGTTCTAACAACACGACG------------AATTACTACAATGAGACTTTTGTCAATGTTACCAACGTGCAGAACAATTATACCACAATA------ACTGAGCCCTCAGCT---------CCTGATGTAGTTCACTACTCTAGTGGAAGAGATTTGTGCCCAATAAGGGGATGGGCACCACTGAGCAAGGACAATGGAATTAGGATTGGATCTCGAGGCGAAGTATTTGTCATACGGGAGCCCTTCATATCATGCTCCATCAGTGAATGCAGAACTTTTTTCTTAACTCAGGGAGCCCTTCTCAATGACAAACACTCAAATGGGACAGTGAAAGACAGGAGTCCCTTCCGCACATTGATGAGTTGTCCCATAGGAGTAGCCCCTTCTCCTAGTAATAGCCGCTTTGAATCTGTGGCATGGTCTGCTACTGCGTGTAGCGACGGACCCGGTTGGCTAACATTAGGAATCACTGGCCCAGATGCTACTGCTGTAGCAGTATTGAAATATAATGGTATAATAACAGACACATTAAAAAGCTGGAAGGGGAAC---ATTATGCGAACACAAGAGTCCGAGTGCGTGTGCCAGGATGAATTTTGTTATACTCTGATAACAGATGGGCCGTCCGATGCGCAAGCTTTCTATAAAATACTGAAGATCAGAAAGGGGAAGATAGTAAGTATGAAAGATGTGGATGCAACAGGT---TTCCACTTCGAAGAGTGTTCCTGTTACCCAAGTGGAACGAATATTGAGTGTGTCTGTCGGGACAATTGGCGGGGAAGCAATCGACCATGGATAAGATTCAAC---AGTGATCTTGATTACCAGATCGGTTATGTATGTAGTGGGATATTTGGGGACAACCCCAGACCCGTGGATGGC------ACAGGCTCATGTAATAGTCCAGTGAATAATGGGAAAGGTAGA------TATGGAGTGAAGGGGTTCAGCTTCAGGTATGGGGATGGTGTTTGGATAGGAAGGACAAAGAGCTTGGAATCCAGAAGCGGTTTTGAGATGGTGTGGGATGCTAACGGATGGGTGTCGACAGACAAGGATTCA---AATGGTGTTCAGGATATTATAGATAACGATAATTGGTCTGGTTACAGCGGGAGCTTCAGCATTAGAGGGGAAACAACA---GGCAGGAATTGCACTGTACCATGTTTTTGGGTTGAAATGATAAGAGGGCAGCCCAAAGAAAAG------ACC---ATATGGACCAGTGGTAGTAGTATTGCGTTCTGTGGTGTTAATTCTGATACCACAGGTTGGTCATGGCCCGATGGCGCTCTGTTGCCCTTTGACATAGACAAG---TAA
		</sequence>
		<sequence>
			<taxon idref="22269|avian_waterfowl|NorthAmerica|19921201|H8N4"/>
			ATGAATCCAAATCAGAAAATCATAACCATCGGCAGTGCTAGTATTATATTAACAACAATAGGCCTTCTTCTCCAAATAACAAGTTTATGCTCAATATGGTTTAGTCATTACAAC---------CAAGTG---------------------ACG------------CAAACGCATGGA---CAACCCTGTTCCAACAACACAACA------------AATTACTATAATGAGACCTTTGTTAATGTCACCAATGTGCAAAACAACTATACCACAGTA------GTTGAGCCCTCAGCC---------CCCAATGCGGTTCACTACTCTGGTGGAAGAGACTTGTGCCCAATAAAGGGATGGGCACCTTTGAGTAAGGACAACGGAATTAGAATTGGATCCCGAGGCGAAGTATTTGTCATACGGGAGCCTTTCATATCATGCTCCATTAGTGAATGCAGGACTTTCTTCTTAACTCAGGGAGCCCTTCTCAATGACAAGCATTCAAATGGGACAGTAAAAGACAGGAGTCCATTCCGCACATTAATGAGTTGTCCCATAGGAGTTGCCCCCTCTCCTAGCAATAGCCGCTTTGAATCTGTGGCATGGTCTGCTACTGCATGTAGCGACGGACCCGGTTGGCTAACACTAGGGATCACTGGCCCAGATGCTACTGCTGTGGCAGTGCTGAAATATAATGGTATAATAACAGACACATTAAAAAGCTGGAAGGGAAAT---ATTATGCGAACACAAGAGTCCGAGTGCGTATGCCAGGATGAATTTTGTTATACTCTGGTAACAGACGGACCGTCCGATGCACAAGCTTTCTATAAGATACTGAAAATCAGAAAGGGGAAAATAGTAAGTATGAAAGATGTGGACGCAACAGGG---TTCCATTTTGAAGAATGTTCCTGTTACCCGAGTGGGACAGATGTTGAATGTGTCTGTAGGGACAATTGGCGGGGAAGCAATCGACCATGGATAAGATTCAAC---AGTGATCTTGATTACCAAATTGGCTATGTATGTAGTGGGATATTTGGGGACAATCCCAGACCTGTAGATGGC------ACAGGCTCATGTAACAGCCCGATCAATAATGGGAAAGGAAGA------TATGGGGTGAAGGGGTTCAGCTTCAGATATGGGGATGGTGTTTGGATAGGAAGGACGAAGAGCTTGGAATCCAGGAGCGGTTTTGAGATGGTGTGGGATGCTAATGGATGGGTGTCGACAGACAAGGATTCA---AATGGTGTACAGGATATTATAGACAACGACAATTGGTCTGGTTACAGCGGAAGTTTCAGCATTAGAGGAGAGACAACA---GGCAGGAATTGCACTGTCCCATGTTTCTGGGTTGAGATGATAAGAGGGCAGCCTAAAGAAAAA------ACC---ATATGGACTAGTGGTAGTAGTATTGCGTTCTGTGGTGTTAATTCTGATACCACAGGTTGGTCATGGCCCGATGGCGCTCTGTTGCCCTTTGACATAGACAAG---TAA
		</sequence>
		<sequence>
			<taxon idref="1016362|avian_shorebirds|NorthAmerica|19940522|H6N1"/>
			ATGAATCCAAATCAGAAAATAATAACCATTGGTTACGTTTGCATGACACTTGGGGCAATCAGCTTAATACTTCAATTAGGGAACATAATTTCCATATGGGTCAGCCACTCAATT---------CAAACTGGA------------------GAC------------CAAAAATATCCA---GAAACATGTAATCAGAGTATCATT------------ACCTATGAAAATAATACCTGGGTCAATAAGACGTATCTGAACATCAGCATCACGAATTTG------GCTGTTGAACAGGAC---------ATAACCCCAAGAGTATTAGCTGGTAACTCCTCCCTTTGCCCTATCAGTGGTTGGGCCATATACAGCAAAGACAATGGCATAAGAATCGGTTCTAAAGGGGACGTTTTTGTTATAAGAGAGCCATTCATTTCGTGTTCCCATCTGGAATGCAGAACTTTTTTCTTGACCCAAGGTGCCTTGTTAAATGACAAGCATTCAAATGGGACCGTCAAAGACAGAAGCCCTTACCGAACTTTGATGAGTTGTCCTGTTGGTGAAGCTCCCTCTCCATACAATTCGAGATTTGAGTCGGTTGCCTGGTCAGCAAGCGCATGCCATGATGGTGTGAGCTGGCTAACAATTGGGATTTCTGGCCCCGATAATGGGGCGGTGGCTGTACTAAAATACAATGGTATAATAACAGACACCATTAAGAGCTGGAGGGGCGAC---ATATTAAGGACACAGGAGTCTGAATGTGCTTGCATAAATGGTTCATGTTTTACTGTGATGACTGATGGCCCGAGTAATGGGCAGGCTTCATACAAAGTTTTCAAGATAGAGAAAGGGAAAGTTGTTAAATCAGTTGAGTTAGAAGCACCTAAT---TATCACTATGAGGAATGCTCCTGTTACCCTGATTCAGGGAAAGTGATGTGCGTTTGTAGGGATAATTGGCACGGTTCGAATCGACCATGGGTGTCTTTCAAC---CAAGACCTGGAGTATCAGATAGGATACATTTGCAGTGGAGTATTTGGTGATAATCCTCGTCCTAATGATGGG------ACTGGGAGCTGT---GGCCCGATGACCTCT---AGTGGAGCA------TATGGAGTGAAAGGATTTTCATTTAGGTATGGTAGTGGCGTTTGGATAGGTAGAACCAAAAGCACTAGTTCCAGGAGCGGATTTGAAATGATTTGGGATCCCAATGGCTGGACAGAGACTGATGGTAGCTTC---TCTGTGAAACAGGATATTGTAGCGATTACTGATTGGTCAGGCTATAGTGGGAGCTTTGTACAGCATCCAGAGCTGACA---GGGCTGAGCTGCATGAGGCCTTGCTTCTGGGTGGAACTAATAAGGGGGAGACCTAAAGAGAAA------ACT---ATCTGGACTAGTGGGAGTAGCATTTCCTTTTGTGGTGTGAATGGTGACACTGTGGGTTGGTCTTGGCCAGACGGTGCTGAGTTGCCATTCACTATTGACAAG---TAG
		</sequence>
		<sequence>
			<taxon idref="22301|avian_shorebirds|NorthAmerica|19870527|H9N1"/>
			ATGAATCCAAATCAGAAAATAATAACCATTGGATACGTTTGCATGACACTCGGGACAATCAGCTTAATACTGCAATTAGGAAACATAATTTCTATATGGATTAGCCACTCAATT---------CAAACTGGA------------------GAC------------CAAAAACGCCCA---GAAACATGTAATCAGAGTACCATT------------ACCTATGAAAATAATACCTGGGTCAATCAGACGTATTTGAACATCAGTGTCACGAATTTG------GCTGCTGAACAGGAC---------AGAACCCCAAAAGTATTAGCTGGTAACTCCTCCCTTTGCCCCATCAGTGGATGGGCCATATACAGTAAGGACAACGGCATAAGAATCGGTTCTAAAGGGGACGTTTTTGTCATAAGAGAGCCATTTATTTCGTGTTCTCATCTGGAATGTAGAACCTTTTTCTTAACCCAAGGTGCCTTGTTGAATGACAAACATTCAAATGGGACCGTTAAAGACAGAAGCCCTTATCGAACATTAATGAGCTGTCCTGTTGGTGAAGCCCCTTCCCCATACAATTCGAGATTTGAATCGGTTGCATGGTCAGCAAGCGCATGCCATGATGGTGTGAGCTGGTTAACAATTGGGGTTTCTGGGCCAGATGATGGGGCGGTGGCTGTACTAAAATACAATGGTATAATAACCGACACCATTAAAAGCTGGAGGGGTGAC---ATACTAAGAACACAGGAGTCTGAATGTGCCTGCATAAATGGTTCATGTTTTACTGTGATGACTGATGGCCCGAGCAATAGGCAGGCTTCATACAGGATTTTCAGGATAGAGAAAGGGAGAGTCATCAAATCAGTTGAGTTAAAAGCACCTAAT---TATCACTACGAGGAATGTTCCTGTTACCCTGATTCAGGGAAAGTGATGTGCGTCTGTAGGGATAATTGGCACGGTTCGAATCGACCATGGGTGTCTTTCAAT---CAAGACCTAGAGTATCAGATAGGATACATCTGCAGCGGGGTGTTTGGTGATAATCCTCGTCCTAATGATGGG------ACAGGGAGCTGT---GGCCCGGTGTCCTCT---AATGGAGCA------TACGGAGTGAAAGGATTTTCATTTAGGTATGGTAGTGGCGTCTGGATAGGTAGAACCAAGAGCACTAGTTCCAGGAGCGGTTTTGAAATGATTTGGGACCCCAATGGCTGGACAGAGACTGATGGTAGCTTC---TCTGTGAAACAGGATATTGTAGCAATTACTGATTGGTCAGGCTATAGTGGGAGCTTCGTGCAGCATCCAGAGCTGACA---GGGCTGGACTGCATGAGGCCTTGCTTCTGGGTGGAACTAATAAGGGGACGACCTAAAGAGAAA------ACA---ATCTGGACTAGTGGGAGTAGCATTTCCTTCTGTGGTGTAAGTGGTGACACTGTGGGTTGGTCTTGGCCAGACGGTGCTGAGTTGCCATTCACCATTGACAAG---TAG
		</sequence>
		<sequence>
			<taxon idref="1015042|avian_shorebirds|NorthAmerica|19870520|H11N1"/>
			ATGAATCCAAATCAGAAAATAATAACCATTGGATACGTTTGCATGACACTCGGGACAATCAGCTTAATACTGCAATTAGGAAACATAATTTCTATATGGATTAGCCACTCAATT---------CAAACTGGA------------------GAC------------CAAAAACGCCCA---GAAACATGTAATCAGAGTACCATT------------ACCTATGAAAATAATACCTGGGTCAATCAGACGTATTTGAACATCAGTGTCACGAATTTG------GCTGCTGAACAGGAC---------AGAACCCCAAAAGTATTAGCTGGTAACTCCTCCCTTTGCCCCATCAGTGGATGGGCCATATACAGTAAGGACAACGGCATAAGAATCGGTTCTAAAGGGGACGTTTTTGTCATAAGAGAGCCATTTATTTCGTGTTCTCATCTGGAATGTAGAACCTTTTTCTTAACCCAAGGTGCCTTGTTGAATGACAAACATTCAAATGGGACCGTTAAAGACAGAAGCCCTTATCGAACATTAATGAGCTGTCCTGTTGGTGAAGCCCCTTCCCCATACAATTCGAGATTTGAATCGGTTGCATGGTCAGCAAGCGCATGCCATGATGGTGTGAGCTGGTTAACAATTGGGGTTTCTGGGCCAGATGATGGGGCGGTGGCTGTACTAAAATACAATGGTATAATAACCGACACCATTAAAAGCTGGAGGGGTGAC---ATACTAAGAACACAGGAGTCTGAATGTGCCTGCATAAATGGTTCATGTTTTACTGTGATGACTGATGGCCCGAGCAATAGGCAGGCTTCATACAGGATTTTCAGGATAGAGAAAGGGAGAGTCATCAAATCAGTTGAGTTAAAAGCACCTAAT---TATCACTACGAGGAATGTTCCTGTTACCCTGATTCAGGGAAAGTGATGTGCGTCTGTAGGGATAATTGGCACGGTTCGAATCGACCATGGGTGTCTTTCAAT---CAAGACCTAGAGTATCAGATAGGATACATCTGCAGCGGGGTGTTTGGTGATAATCCTCGTCCTAATGATGGG------ACAGGGAGCTGT---GGCCCGGTGTCCTCT---AATGGAGCA------TACGGAGTGAAAGGATTTTCATTTAGGTATGGTAGTGGCGTCTGGATAGGTAGAACCAAGAGCACTAGTTCCAGGAGCGGTTTTGAAATGATTTGGGACCCCAATGGCTGGACAGAGACTGATGGTAGCTTC---TCTGTGAAACAGGATATTGTAGCAATTACTGATTGGTCAGGCTATAGTGGGAGCTTCGTGCAGCATCCAGAGCTGACA---GGGCTGGACTGCATGAGGCCTTGCTTCTGGGTGGAACTAATAAGGGGACGACCTAAAGAGAAA------ACA---ATCTGGACTAGTGGGAGTAGCATTTCCTTCTGTGGTGTAAGTGGTGACACTGTGGGTTGGTCTTGGCCAGACGGTGCTGAGTTGCCATTCACCATTGACAAG---TAG
		</sequence>
		<sequence>
			<taxon idref="1015157|avian_shorebirds|NorthAmerica|20000514|H6N1"/>
			ATGAATCCAAATCAGAAAATAATAACCATTGGGTCTGTTTGCATGATACTCGGGATAATCAGCTTAATACTGCAAGTAGGGAACATAATTTCTATATGGGTTAGCCACTCAATT---------CAAACTGGA------------------GAC------------AAAAAACACCCA---GAAACATGTAATCAGAGCATCATT------------ACCTATGAGAACAATACATGGGTGAACCAGACATATTTAAACATCAGTGTTACGAATTTG------TTTGCCGAGCAGGAC---------GGAACCCCAAAGGTGTTAGCTGGTAATTCATCCCTTTGCCCCATCAGTGGATGGGCCATATATAGCAAAGACAACGGCATAAGGATTGGTTCTAAAGGGGACGTTTTTGTCATAAGAGAGCCATTTATCTCGTGTTCTCGTCTGGAATGTAGAACCTTTTTCTTAACCCAGGGTGCTTTATTGAATGACAAACATTCAAATGGGACCGTTAAAGACAGAAGTCCCTATAGAACATTAATGAGCTGCCCTGTTGGTGAAGCTCCTTCCCCATACAATTCAAGATTTGAATCGGTTGCCTGGTCAGCAAGCGCATGCCATGATGGTGTAAGCTGGTTAACAATTGGGATCTCTGGACCAGATAATGGGGCAGTGGCTGTACTTAAGTACGATGGTATAATAACAGACACCGTTAAAAGCTGGAGGGGCGAC---ATACTAAGGACTCAAGAGTCTGAATGTGCTTGCATAAATGGTTCGTGCTTTACCCTGATGACTGATGGTCCGAGCAATGGGCAGGCTTCATACAAGATTTTCAGAATAGAGAAAGGGAAAGTTGTCAAATCAGTCGAGTTACAAGCACCTAAT---TATCACTACGAGGAATGCTCCTGTTATCCTGATGCAGGGAAAGTGATGTGCGTCTGTAGAGATAATTGGCACGGTTCAAATCGGCCATGGGTGTCTTTTGAT---CAAGACCTAGAGTACAAAATGGGATACATCTGCAGCGGTGTGTTTGGAGACAATCCTCGGCCTAATGATGGA------ACAGGGAGCTGT---GGCCCGGTGTCTTCT---AATGGTGCA------TACGGGGTAAAAGGGTTTTCATTTAGGTATGGTAGTGGTGTTTGGATAGGTAGAACCAAGAGTACTAGTTCTAGAAGCGGGTTTGAAATGATTTGGGACCCCAATGGCTGGACAGAAACTGATGGTAGTTTC---TCCGTGAAACAGGATATTGTAGCAATTACTGATTGGTCGGGCTATAGTGGAAGTTTCGTACAGCATCCAGAGCTAACA---GGGCTGGATTGCATGAGGCCTTGTTTCTGGGTAGAATTGATAAGGGGACGGCCTAAAGAGAAC------ACG---ATATGGACCAGTGGTAGTAGCATTTCCTTCTGTGGTGTAAGTAGCGACACTGTGGGTTGGTCTTGGCCAGACGGAGCTGAGTTGCCATTCACCATTGACAAG---TAG
		</sequence>
		<sequence>
			<taxon idref="1010340|human|WesternEurope|19330601|H1N1"/>
			ATGAATCCAAACCAGAAAATAATAACCATTGGGTCAATCTGTATGGTAGTCGGAATAATTAGCCTAATATTGCAAATAGGGAATATAATCTCAATATGGATTAGCCATTCAATT---------CAAACCGGA------------------AAT------------CAAAACCAT------------------------------------------------------ACTGGAATATGCAACCAAGGCATCATT---------ACCTATAACGTT------GTTGCTGGGCAGGAC---------TCAACTTCAGTGATATTAACCGGCAATTCATCTCTTTGTCCCATCCGTGGGTGGGCTATACACAGCAAAGACAATGGCATAAGAATTGGTTCCAAAGGAGACGTTTTTGTCATAAGAGAGCCTTTTATTTCATGTTCTCACTTGGAATGCAGGACCTTTTTTCTGACTCAAGGCGCCTTACTGAATGACAAGCATTCAAATGGGACCGTTAAGGACAGAAGCCCTTATAGGGCCTTAATGAGCTGCCCTGTCGGTGAAGCTCCGTCCCCGTACAATTCAAGGTTTGAATCGGTTGCTTGGTCAGCAAGTGCATGTCATGATGGCATGGGCTGGCTAACAATCGGAATTTCTGGTCCAGATAATGGAGCAGTGGCTGTATTAAAATACAACGGCATAATAACTGAAACCATAAAAAGTTGGAGGAAGAAA---ATATTGAGAACACAAGAGTCTGAATGTACCTGTGTAAATGGTTCATGTTTTACCATAATGACCGATGGCCCAAGTGATGGGCTGGCCTCGTACAAAATTTTCAAGATCGAGAAGGGGAAGGTTACTAAATCAATAGAGTTGAATGCACCTAAT---TCTCACTACGAGGAATGTTCCTGTTACCCTGATACCGGCAAAGTGATGTGTGTGTGCAGAGACAATTGGCACGGTTCGAACCGACCATGGGTGTCCTTCGAC---CAAAACCTAGATTATCAAATAGGATACATCTGCAGTGGGGTTTTCGGTGACAACCCGCGTCCCAAAGATGGA------ACAGGCAGCTGT---GGCCCAGTGTCTGCT---GATGGAGCA------AACGGAGTAAAGGGATTTTCATATAGGTATGGTAATGGTGTTTGGATAGGAAGGACTAAAAGTGACAGTTCCAGACATGGGTTTGAGATGATTTGGGATCCTAATGGATGGACAGAGACTGATAGTAGGTTC---TCTGTGAGACAAGATGTTGTGGCAATGACTGATCGGTCAGGGTACAGCGGAAGTTTCGTTCAACATCCTGAGCTAACA---GGGCTAGACTGTATGAGGCCTTGCTTCTGGGTTGAATTAATCAGGGGACGACCTGAGGAGAAA------ACA---ATCTGGACTAGTGGGAGCATCATTTCTTTTTGTGGCGTGAATAGTGATACTGTAGATTGGTCTTGGCCAGACGGTGCTGAGTTGCCGTTCACCATTGACAAG---TAG
		</sequence>
		<sequence>
			<taxon idref="16804|human|WesternEurope|19330615|H1N1"/>
			ATGAATCCAAACCAGAAAATAATAACCATTGGGTCAATCTGTATGGTAGTCGGAATAATTAGCCTAATATTGCAAATAGGAAATATAATCTCAATATGGATTAGCCATTCAATT---------CAAACCGGA------------------AAT------------CAAAACCAT------------------------------------------------------ACTGGAATATGCAACCAAGGCAGCATT---------ACCTATAAAGTT------GTTGCTGGGCAGGAC---------TCAACTTCAGTGATATTAACCGGCAATTCATCTCTTTGTCCCATCCGTGGGTGGGCTATACACAGCAAAGACAATGGCATAAGAATTGGTTCCAAAGGAGACGTTTTTGTCATAAGAGAGCCTTTTATTTCATGTTCTCACTTGGAATGCAGGACCTTTTTTCTGACTCAAGGCGCCTTACTGAATGACAAGCATTCAAAGGGGACCGTTAAGGACAGAAGCCCTTATAGGGCCTTAATGAGCTGCCCTGTCGGTGAAGCTCCGTCCCCGTACAATTCAAGGTTTGAATCGGTTGCTTGGTCAGCAAGTGCATGTCATGATGGAATGGGCTGGCTAACAATCGGAATTTCTGGTCCAGATGATGGAGCAGTGGCTGTATTAAAATACAACGGCATAATAACTGAAACCATAAAAAGTTGGAGGAAGAAT---ATATTGAGAACACAAGAGTCTGAATGTACCTGTGTAAATGGTTCATGTTTTACCATAATGACCGATGGCCCAAGTGATGGGCTGGCCTCGTACAAAATTTTCAAGATCGAGAAGGGGAAGGTTACTAAATCAATAGAGTTGAATGCACCTAAT---TCTCACTACGAGGAATGTTCCTGTTACCCTGATACCGGCAAAGTGATGTGTGTGTGCAGAGACAATTGGCATGGTTCGAACCGACCATGGGTGTCCTTCGAC---CAAAACCTAGATTATAAAATAGGATACATCTGCAGTGGGGTTTTCGGTGACAACCCGCGTCCCAAAGATGGA------ACAGGCAGCTGT---GGCCCAGTGTCTGCT---GATGGAGCA------AACGGAGTAAAGGGATTTTCATATAAGTATGGTAATGGTGTTTGGATAGGAAGGACTAAAAGTGACAGTTCCAGACATGGGTTTGAGATGATTTGGGATCCTAATGGATGGACAGAGACTGATAGTAGGTTC---TCTATGAGGCAAGATGTTGTGGCAATGACTGATCGGTCAGGGTACAGCGGAAGTTTCGTTCAACATCCTGAGCTAACA---GGGCTAGACTGTATGAGGCCTTGCTTCTGGGTTGAATTAATCAGGGGGCTACCTGAGGAGGAC------GCG---GTCTGGACTAGTGGGAGCATCATTTCTTTTTGTGGTGTGAATAGTGATACTGTGGATTGGTCTTGGCCAGACGGTGCTGAGTTGCCGTTCACCATTGACAAG---TAG
		</sequence>
		<sequence>
			<taxon idref="25897|human|NorthAmerica|19350615|H1N1"/>
			ATGAATCCAAATCAGAAAATAATAACCATTGGATCAATCTGTCTGGTAGTCGGACTAATTAGCCTAATATTGCAAATAGGGAATATAATCTCAATATGGATTAGCCATTCAATT---------CAAACTGGA------------------AGT------------CAAAACCATACT---GGAATATGCAACCAAAACATCATT------------ACCTATAAAAATAGCACCTGGGTA---------------------------------------------------AAGGAC---------ACAACTTCAGTGATATTAACCGGCAATTCATCTCTTTGTCCCATCCGTGGGTGGGCTATATACAGCAAAGACAATAGCATAAGAATTGGTTCCAAAGGAGACGTTTTTGTCATAAGAGAGCCCTTTATTTCATGTTCTCACTTGGAATGCAGGACCTTTTTTCTGACCCAAGGTGCCTTACTGAATGACAAGCATTCAAGTGGGACTGTTAAGGACAGAAGCCCTTATAGGGCCTTAATGAGCTGCCCTGTCGGTGAAGCTCCGTCCCCGTACAATTCAAGATTTGAATCGGTTGCTTGGTCAGCAAGTGCATGTCATGATGGCATGGGCTGGCTAACAATCGGAATTTCAGGTCCAGATAATGGAGCAGTGGCTGTATTAAAATACAACGGCATAATAACTGAAACCATAAAAAGTTGGAGGAAGAAA---ATATTGAGGACACAAGAGTCTGAATGTGCCTGTGTAAATGGTTCATGTTTTACTATAATGACTGATGGCCCGAGTGATGGGCTGGCCTCGTACAAAATTTTCAAGATCGAAAAGGGGAAGGTTACTAAATCAATAGAGTTGAATGCACCTAAT---TCTCACTATGAGGAATGTTCCTGTTACCCTGATACCGGCAAAGTGATGTGTGTGTGCAGAGACAATTGGCATGGTTCGAACCGGCCATGGGTGTCTTTCGAT---CAAAACCTGGATTATCAAATAGGATACATCTGCAGTGGGGTTTTCGGTGACAACCCGCGTCCCGAAGATGGA------ACAGGCAGCTGT---GGTCCAGTGTATGTT---GATGGAGCA------AACGGAGTAAAGGGATTTTCATATAGGTATGGTAATGGTGTTTGGATAGGAAGGACCAAAAGTCACAGTTCCAGACATGGGTTTGAGATGATTTGGGATCCTAATGGATGGACAGAGACTGATAGTAAGTTC---TCTGTGAGGCAAGATGTTGTGGCAATGACTGATTGGTCAGGGTATAGCGGAAGTTTCGTTCAACATCCTGAGCTGACA---GGGCTAGACTGTATGAGGCCGTGCTTCTGGGTTGAATTAATCAGGGGACGACCTAAAGAAAAA------ACA---ATCTGGACTAGTGCGAGCAGCATTTCTTTTTGTGGCGTGAATAGTGATACTGTAGATTGGTCTTGGCCAGACGGTGCTGAGTTGCCATTCAGCATTGACAAG---TAG
		</sequence>
		<sequence>
			<taxon idref="1009772|human|TheCaribbean|19340615|H1N1"/>
			ATGAATCCAAATCAGAAAATAATAACCATTGGATCAATCTGTCTGGTAGTCGGACTAATTAGCCTAATATTGCAAATAGGGAATATAATCTCAATATGGATTAGCCATTCAATT---------CAAACTGGA------------------AGT------------CAAAACCATACT---GGAATATGCAACCAAAACATCATT------------ACCTATAAAAATAGCACCTGGGTA---------------------------------------------------AAGGAC---------ACAACTTCAGTGATATTAACCGGCAATTCATCTCTTTGTCCCATCCGTGGGTGGGCTATATACAGCAAAGACAATAGCATAAGAATTGGTTCCAAAGGAGACGTTTTTGTCATAAGAGAGCCCTTTATTTCATGTTCTCACTTGGAATGCAGGACCTTTTTTCTGACCCAAGGTGCCTTACTGAATGACAAGCATTCAAGTGGGACTGTTAAGGACAGAAGCCCTTATAGGGCCTTAATGAGCTGCCCTGTCGGTGAAGCTCCGTCCCCGTACAATTCAAGATTTGAATCGGTTGCTTGGTCAGCAAGTGCATGTCATGATGGCATGGGCTGGCTAACAATCGGAATTTCAGGTCCAGATAATGGAGCAGTGGCTGTATTAAAATACAACGGCATAATAACTGAAACCATAAAAAGTTGGAGGAAGAAA---ATATTGAGGACACAAGAGTCTGAATGTGCCTGTGTAAATGGTTCATGTTTTACTATAATGACTGATGGCCCGAGTGATGGGCTGGCCTCGTACAAAATTTTCAAGATCGAAAAGGGGAAGGTTACTAAATCAATAGAGTTGAATGCACCTAAT---TCTCACTATGAGGAATGTTCCTGTTACCCTGATACCGGCAAAGTGATGTGTGTGTGCAGAGACAATTGGCATGGTTCGAACCGGCCATGGGTGTCTTTCGAT---CAAAACCTGGATTATCAAATAGGATACATCTGCAGTGGGGTTTTCGGTGACAACCCGCGTCCCGAAGATGGA------ACAGGCAGCTGT---GGTCCAGTGTATGTT---GATGGAGCA------AACGGAGTAAAGGGATTTTCATATAGGTATGGTAATGGTGTTTGGATAGGAAGGACCAAAAGTCACAGTTCCAGACATGGGTTTGAGATGATTTGGGATCCTAATGGATGGACAGAGACTGATAGTAAGTTC---TCTGTGAGGCAAGATGTTGTGGCAATGACTGATTGGTCAGGGTATAGCGGAAGTTTCGTTCAACATCCTGAGCTGACA---GGGCTAGACTGTATGAGGCCGTGCTTCTGGGTTGAATTAATCAGGGGACGACCTAAAGAAAAA------ACA---ATCTGGACTAGTGCGAGCAGCATTTCTTTTTGTGGCGTGAATAGTGATACTGTAGATTGGTCTTGGCCAGACGGTGCTGAGTTGCCATTCAGCATTGACAAG---TAG
		</sequence>
		<sequence>
			<taxon idref="26551|human|NorthAmerica|19450615|H1N1"/>
			ATGAATCCAAATCAGAAAATAATAACCATTGGATCAATCTGTATGGTAGTCGGAATAATTAGCCTAATATTGCAAATAGGGAATATTATCTCAATATGGATTAGCCATTCAATT---------CAAACTGGA------------------AGT------------CAAAACCATACT---GGAATATGCAACCAAAGCATCATT------------ACCTATAAAAATAGCACCTGGGTAAATCAAACATATGTTAATATTAGCAACACTAACGTT------GTTGCTGGAAAAGGC---------ACAACTCCAGTGATATTAGCCGGCAATTCATCTCTTTGTCCTATCCGTGGGTGGGCTATATACAGCAAAGATAACGGCATAAGAATTGGTTCCAAAGGAGATGTTTTTGTCATAAGAGAGCCTTTTATTTCATGTTCTCACTTGGAATGCAGGACTTTTTTTCTGACCCAAGGCGCCCTGTTGAATGACAAGCATTCAAATGGGACCGTTAAGGACAGAAGCCCTTATAGGGCCTTGATGAGCTGCCCTGTCGGTGAAGCTCCGTCCCCGTACAATTCAAGGTTTGAATCGGTTGCTTGGTCAGCATGTGCATGTCATGATGGCATGGGCTGGCTAACAATCGGAATTTCTGGTCCAGATGATGAAGCAGTGGCTGTGTTAAAATACAACGGCATAATAACTGAAACCATAAAAAGTTGGAGGAAGAAA---ATATTGAGAACACAAGAGTCTGAATGTGTCTGTGTAAATGGTTCATGTTTTACTATAATGACCGACGGCCCGAGTGATGGGCCGGCCTCGTACAAAATTTTCAAGATCGAGAAGGGGAAGGTTACTAAATCAATAGAGTTGGATGCACCTAAT---TCTCACTACGAGGAATGTTCCTGTTACCCTGATACCGGCAAGGTGATGTGTGTGTGCAGAGACAATTGGCACGGTTCGAACCGACCATGGGTGTCTTTCGAT---CAAAATCTGGATTATCAAATAGGATACATCTGCAGTGGGGTTTTCGGTGACAATCCGCGTCCCAAAGATGGA------AAAGGCAGCTGT---GGTCCGGTGTATGTT---GATGGAGCA------AACGGAGTAAAGGGATTTTCATACAGGTATGGTAATGGTGTTTGGATAGGAAGGATTAAAAGTAACAGTTCCAGACAGGGGTTTGAGATGATTTGGGATCCTAATGGGTGGACAGAGACTGATAGTAGTTTC---TTTGTGAAACAAGATGTAGTGGCTATGACTGATTGGTCAGGGTACAGCGGAAGTTTCGTTCAACATCCTGAGCTAACA---GGGCTGGACTGTATGAGGCCTTGCTTCTGGGTTGAATTAATCAGGGGACGACCTAAAGAAAAA------ACA---ATCTGGACTAGTGGGAGCAGCATTTCTTTTTGTGGCGTGAATAGTGATACTGTAGATTGGTCTTGGCCAGACGGTGCCGAATTGCCATTCACCATTGACAAG---TAG
		</sequence>
		<sequence>
			<taxon idref="26147|human|NorthAmerica|19430615|H1N1"/>
			ATGAATCCAAATCAGAAAATAATAACCATTGGATCAATCTGTATGGTAGTCGGAATAATTAGCCTAATATTGCAAATAGGGAATATTATCTCAATATGGATCAGCCATTCAATT---------CAAACTGGA------------------AGT------------CAAAACCATACT---GGAACTTGCAACCAAAGCATCATT------------ACATATAAAAATAGCACCTGGGTAAATCAAACATATGTTAATATTAGCAACACTAACGTT------GTTGCTGGAAAGGAT---------ACAACTTCAGTGATATTAGCCGGCAATTCATCTCTTTGTCCTATCCGTGGGTGGGCTATATACAGCAAAGATAATGGCGTAAGAATTGGTTCCAAAGGAGATGTTTTTGTCATAAGAGAACCCTTTATTTCATGTTCTCACTTGGAATGCAGGACCTTTTTTCTGACCCAAGGCGCCCTGTTGAATGACAAGCATTCAAATGGGACCGTTAAGGACAGAAGCCCTTATAGGGCCTTAATGAGCTGCCCTGTCGGTGAAGCTCCGTCCCCGTACAATTCAAGGTTTGAATCGGTTGCTTGGTCAGCAAGTGCATGTCATGATGGCATGGGCTGGCTAACAATCGGAATTTCTGGTCCAGATGATGGAGCAGTGGCTGTGTTAAAATACAACGGTATAATAACTGAAACCATAAAAAGTTGGAGGAAGGAA---ATATTGAGAACACAAGAGTCTGAATGTGCCTGCGTAAATGGTTCATGTTTCACTATAATGACCGACGGCCCGAGTGGTGGGCCGGCCTCGTACAAAATTTTCAAGATCGAGAAGGGGAAGGTTACTAAATCAATAGAATTGGATGCACCTAAT---TCTCACTATGAGGAATGTTCCTGTTACCCTGATACCGGCAAGGTGATGTGTGTGTGCAGAGACAATTGGCACGGTTCGAACCGACCATGGGTGTCTTTCGAT---CAAAATCTGGATTATCAAATGGGATACATCTGCAGTGGGGTTTTCGGTGACAATCCGCGTCCCAAAGATGGA------AAAGGCAACTGT---GGTCCAGTGTATGTT---GATGGAGCA------AACGGAGTAAAGGGATTTTCATACAGGTATGGTAATGGTGTTTGGATAGGAAGGACTAAAAGTAACAGTTCCAGACAGGGGTTTGAGATGATTTGGGATCCCAATGGGTGGACAGAGACTGATAGTAATTTC---TTTGTGAAACAAGATGTAGTGGCAGTGACTGATTGGTCAGGGTACAGCGGAAGTTTCGTTCAACATCCTGAGTTAACA---GGGCTGGACTGTATGAGGCCTTGCTTCTGGGTTGAATTAATCAGGGGACGGCCTAAAGAAAAA------ACA---ATCTGGACCAGTGGGAGCAGCATTTCTTTTTGTGGCGTGAATAGTGATACTGTAGATTGGTCTTGGCCAGACGGTGCCGAGTTGCCATTCACCATTGACAAG---TAG
		</sequence>
		<sequence>
			<taxon idref="1018537|human|NorthAmerica|19470615|H1N1"/>
			ATGAATCCAAATCAGAAAATAATAACCATTGGATCAATCTGTATGGTAGTCGGAATAATTAGCCTAATATTGCAAATAGGGAATATTGTCTCAATATGGATTAGCCATTCAATT---------CAAACTGGA------------------AAT------------CAAAACCATACT---GGAACTTGCGACCAAAGCATCATT------------ACCTATAAAAATAGCACCTGGGTAAATCAAACATATGTCAATATTAGCAACACTAACGTT------GTTGCTGGGAAGGAT---------ACAACTTCAGTGATATTAGCCGGCAATTCATCTCTTTGCCCTATCCGTGGGTGGGCTATATACAGCAAAGATAATGGCGTAAGAATTGGTTCCAAAGGAGATGTTTTTGTCATAAGAGAACCCTTTATTTCATGTTCTCACTTGGAATGCAGGACCTTTTTTCTGACCCAAGGCGCCCTGTTGAATGACAAGCATTCAAATGGGACCGTTAAGGACAGAAGCCCTTATAGGGCCTTAATGAGCTGCCCTGTTGGTGAAGCTCCGTCCCCGTACAACTCAAGGTTTGAATCGGTTGCTTGGTCAGCAAGTGCATGTCATGATGGCATGGGCTGGCTAACAATCGGAATTTCTGGTCCAGATGATGGAGCAGTGGCTGTGTTAAAATACAACGGCATAATAACTGAAACCATAAAAAGTTGGAGGAAGGAA---ATATTGAGAACACAAGAGTCTGAATGTGTCTGCGTAAATGGTTCATGTTTCACTATAATGACCGACGGCCCGAGTGGTGGGCCGGCCTCGTACAAAATTTTCAAGATCGAGAAGGGGAAGGTTACTAAATCAATAGAGTTGGATGCACCTAAT---TCTCACTACGAGGAATGTTCCTGTTACCCTGATACCAGCAAAGTGATGTGTGTGTGCAGAGACAATTGGCACGGTTCGAACCGACCATGGGTGTCTTTCGAT---CAAAATCTGGATTATCAAATGGGATACATCTGCAGTGGGGTTTTCGGTGACAATCCGCGTCCCAAAGATGGA------AAAGGCAGCTGT---GGTCCAGTGTATGTT---GATGGAGCA------AACGGAGTAAAGGGATTTTCATACAAGTATGGTAATGGTGTTTGGATAGGGAGGACTAAAAGTAACAGTTCCAGACAGGGGTTCGAGATGATTTGGGATCCTAATGGGTGGACAGAGACTGATAGTAATTTC---TTTACGAAACAAGATGTAGTGGCAGTAACCGATTGGTCAGGGTACAGCGGAAGTTTCGTTCAACATCCTGAGCTAACA---GGGCTGGACTGTATGAGGCCTTGCTTCTGGGTTGAATTAATCAGGGGACGACCTAAAGAAAAT------ACA---ATCTGGACCAGTGGGAGCAGCATTTCTTTTTGTGGTGTGAATAGTGATACTGTAGATTGGTCTTGGCCAGACGGTGCCGAGTTGCCATTCACCATTGACAAG---TAG
		</sequence>
		<sequence>
			<taxon idref="26579|human|NorthAmerica|19510615|H1N1"/>
			ATGAATCCAAATCAGAAAATAATAACCATTGGATCAATCTGTATGGCAATCGGAACAATTAGTCTAATATTGCAAATAGGGAATATTATCTCAATATGGGTTAGCCACTCAATT---------CAAACTGGA------------------AGT------------CAAAACCATACT---GGAATATGCAACCAAAGAATCATT------------ACCTATGAAAATAACACCTGGGTAAATCAAACATATGTTAATATTAGCAACACTAATGTT------GTTGCTGGAAAGGAC---------ACAACTTCAATGATATTAGCCGGCAATTCATCTCTTTGTCCTATCCGTGGGTGGGCTATATACAGCAAAGACAACAGCATAAGAATTGGTTCCAAAGGAGATGTTTTTGTCATAAGAGAACCTTTTATATCATGCTCTCACTTGGAATGCAGAACCTTTTTTCTGACCCAAGGCGCTCTATTAAATGACAAGCATTCAAATGGGACCGTTAAAGACAGAAGCCCTTATAGGGCCTTAATGAGCTGTCCTATCGGTGAAGCTCCGTCTCCGTACAATTCAAGATTTGAATCGGTTGCTTGGTCAGCGAGTGCATGTCATGATGGCATGGGCTGGCTAACTATCGGAATTTCTGGTCCAGATGATGGAGCAGTGGCTGTATTAAAATACAACGGCATAATAACTGAAATCATAAAAAGTTGGAGGAAGCAA---ATATTAAGAACACAAGAGTCTGAATGTGTCTGTGTAAACGGTTCATGTTTTACCATAATGACCGATGGCCCGAGTGATGGGCCGGCCTCGTACAGAATCTTCAAAATCGAGAAGGGGAAGATTACTAAATCAATAGAGTTGGATGCACCTAAT---TCTCATTACGAGGAATGTTCCTGTTACCCAGACACCGGCAAAGTGATGTGTGTGTGCAGAGACAATTGGCATGGTTCGAATCGACCATGGGTGTCTTTTAAT---CAAAACCTGGATTATCAAATAGGATACATCTGCAGTGGGGTTTTCGGTGACAATCCGCGTCCCAAAGATGGA------AAAGGCAGCTGT---GATCCAGTAAATGTT---GATGGAGCA------GACGGAGTAAAGGGGTTTTCATACAGGTATGGTAATGGTGTTTGGATAGGAAGGACTAAAAGTAACAGTTCCAGAAAGGGGTTTGAGATGATTTGGGATCCTAATGGGTGGACAGATACCGATGGTAATTTC---TTAGTGAAACAGGATGTAGTGGCAATGACTGATTGGTCAGGGTATAGCGGAAGTTTCGTTCAACATCCTGAGCTAACA---GGATTGGACTGTATGAGGCCTTGCTTCTGGGTTGAATTAATCAGAGGACGACCCAGAGAAAAAACA---ACA---ATCTGGACTAGTGGGAGCAGCATTTCTTTTTGTGGCGTGAATAGTGATACTGTAAATTGGTCTTGGCCAGACGGTGCCGAGTTGCCATTCACCATTGACAAG---TAG
		</sequence>
		<sequence>
			<taxon idref="26377|human|SoutheastAsia|19540615|H1N1"/>
			ATGAATCCAAATCAGAAAATAATAACCATTGGATCAATCTGTATGACAATCGGAACAATTAGTCTAATATTGCAAATAGGGAATATTATCTCAATATGGATTAGCCACTCAATT---------CAAACTGGA------------------AGT------------CAAAACCATACT---GGAATATGCAACCAAAGAATCATT------------ACCTATGAAAATAACACCTGGGTAAATCAAACATATGTTAATATTAGCAACACCAACGTT------GTTGCTGGAAAGGAC---------ACAACTTCAATGATATTAGCCGGCAATTCATCTCTTTGTCCTATCCGTGGGTGGGCTATATACAGCAAAGACAACAGCATAAGGATTGGTTCCAAAGGAGATGTTTTTGTCATAAGAGAACCTTTTATATCATGCTCTCACTTGGAATGCAGAACCTTTTTTCTGACCCAAGGCGCTCTATTAAATGACAAGCATTCAAACGGGACCGTTAAAGACAGAAGCCCTTATAGGGCCTTAATGAGCTGTCCTATCGGTGAAGCTCCGTCTCCGTACAATTCAAGATTTGAATCGGTTGCTTGGTCAGCGAGTGCATGTCATGATGGCATGGGCTGGCTAACTATCGGAATTTCTGGTCCAGATGATGGAGCAGTGGCTGTATTAAAATACAATGGCATAATAACTGAAATCATAAAAAGTTGGAGGAAGCAA---ATATTAAGAACACAAGAGTCTGAATGTGTCTGTGTAAACGGTTCATGTTTTACCATAATGACCGATGGCCCGAGTGATGGGCCGGCCTCGTACAGAATCTTCAAAATCGAAAAGGGGAAGATTACTAAATCAATAGAGTTGGATGCACCTAAT---TCTCATTACGAGGAATGTTCCTGTTACCCAGACACCGGCAAAGTGATGTGTGTGTGCAGAGACAATTGGCATGGTTCGAATCGACCATGGGTGTCTTTTAAT---CAAAACCTGGATTATCAAATAGGATACATCTGCAGTGGGGTTTTCGGTGACAATCCGCGTCCCAAAGATGGA------AAAGGCAGCTGT---GATCCAGTAAATGTT---GATGGAGCA------GACGGAGTAAAGGGGTTTTCATACAGGTATGGTGATGGTGTTTGGATAGGAAGGACTAAAAGTAACAGTTCCAGAAAGGGGTTTGAGATGATTTGGGATCCTAATGGGTGGACAGATACCGATGATAATTTC---TTAGTGAAACAGGATGTAGTGGCAATGACTGATTGGTCAGGGTATAGCGGAAGTTTCGTTCAACATCCTGAGCTAACA---GGATTGGACTGTATGAGGCCTTGCTTCTGGGTTGAATTAATCAGAGGACGACCCAGAGAAAAAACA---ACA---ATCTGGACTAGTGGGAGCAGCATTTCTTTTTGTGGCGTGAATAGTGATACTGTAAATTGGTCTTGGCCAGACGGTGCCGAGTTGCCATTCACAATTGACATG---TAG
		</sequence>
		<sequence>
			<taxon idref="23265|human|NorthAmerica|19500615|H1N1"/>
			ATGAACCCAAATCAGAAAATAATAACCATTGGATCAATCTGTATGGCAATCGGAACAATCAGTCTAATACTGCAAATAGGGAATATTATCTCAATATGGATTAGCCACTCAATT---------CAAACTGGA------------------AGT------------CAAAACCATACT---GGAATATGCAACCGAAGAATCGTT------------ACCTATGAAAATAATACCTGGGTAAATCAAACATATGTTAATATTAGCAACACTAACGTT------GTTGCTGAAAAGGAC---------ACAACTTCAATGATATTAGCCGGCAATTCATCTCTTTGTCCTATCCGTGGGTGGGCTATATACAGCAAGGACAACAGCATAAGAATTGGTTCCAAAGGAGATGTTTTTGTCATAAGAGAACCTTTTATATCATGCTCTCACTTGGAATGCAGAACCTTTTTTCTGACCCAAGGCGCTCTATTAAATGACAAGCATTCAAATGGGACCGTTAAGGACAGAAGCCCTTATAGGGCCTTAATGAGCTGTCCTATCGGTGAAGCTCCGTCTCCGTACAATTCAAGATTTGAATCGGTTGCTTGGTCAGCGAGTGCATGTCATGATGGCATGGGCTGGCTAACAATCGGAATTTCTGGTCCAGATGATGGAGCAGTGGCTGTATTAAAATACAACGGCATAATAACTGAAATCATAAAAAGTTGGAGGAAGCAA---ATATTAAGAACACAAGAGTCTGAATGTGTCTGTGTAAACGGTTCATGTTTTACCATAATGACCGATGGTCCGAGTAATGGGCCGGCCTCGTACAGAATCTTCAAAATCAAGAAGGGGAAGATTACTAAATCAATAGAGTTGGATGCACCTAAT---TCTCATTACGAGGAATGTTCCTGTTACCCAGACACCGGCAAAGTGATGTGTGTGTGCAGAGACAATTGGCATGGTTCGAATCGACCATGGGTGTCTTTTAAT---CAAAACCTGGATTATCAAATAGGATACATCTGCAGTGGGGTTTTCGGTGACAATCCGCGTCCCAAAGATGGA------AAAGGCAGCTGT---GATCCAGTAAATGTT---GATGGAGCA------GACGGAGTAAAGGGGTTTTCATACAGGTATGGTAATGGTGTTTGGATAGGAAGGACTAAAAGTACCAGTTCCAGAAAGGGGTTTGAGATGATTTGGGATCCTAATGGGTGGACAGATACCGATGGTAATTTC---TTAGTGAAACAGGATGTAGTGGCAATGACTGATTGGTCAGGGTATAGCGGAAGTTTCGTTCAACATCCTGAGCTAACA---GGATTGGACTGTATGAGGCCTTGCTTCTGGGTTGAATTAATCAGAGGACGACCCAGAGAAAAAACA---ACA---ATCTGGACTAGTGGGAGCAGCATTTCTTTTTGTGGCGTGAATAGTGATACTGTAAATTGGTCTTGGCCAGACGGTGCCGAGTTGCCATTCACCATTGACAAG---TAG
		</sequence>
		<sequence>
			<taxon idref="1014950|human|EastAsia|19570615|H1N1"/>
			ATGAACCCAAATCAGAAAATAATAACCATTGGATCAATCTGTATGGCAATCGGAACAATCAGTCTAATACTGCAAATAGGGAATATTATCTCAATATGGATTAGCCACTCAATT---------CAAACTGGA------------------AGT------------CAAAACCATACT---GGAATATGCAACCAAAGAATCATT------------ACCTATGAAAATAATACCTGGGTAAATCAAACCTATGTTAATATTAGCAACACTAACGTT------GTTGCTGGAAAGGAC---------ACAACTTCAATGATATTAGCCGGCAATTCATCTCTTTGTCCTATCCGTGGGTGGGCTATATACAGCAAGGACAACAGCATAAGAATTGGTTCCAAAGGAGATGTTTTTGTCATAAGAGAACCTTTTATATCATGCTCTCACTTGGAATGCAGAACCTTTTTTCTGACCCAAGGCGCTCTGTTAAATGACAAGCATTCAAATGGGACCGTTAAGGACAGAAGCCCTTATAGGGCCTTAATGAGCTGTCCTATTGGTGAAGCTCCGTCTCCGTACAATTCAAGATTTGAATCGGTTGCTTGGTCAGCGAGTGCATGTCATGATGGCATGGGCTGGCTAACAATCGGAATTTCTGGTCCAGATGATGGAGCAGTGGCTGTATTAAAATACAACGGCATAATAACTGAAATCATAAAAAGTTGGAGGAAACAA---ATATTAAGAACACAAGAGTCTGAATGTGTCTGTGTAAACGGTTCATGTTTTACCATAATGACCGATGGTCCGAGTAATAGGCCGGCCTCGTACAGAATCTTCAAAATCGAGAAGGGGAAGATTACTAAATCAATAGAGTTGGATGCACCTAAT---TCTCATTACGAGGAATGTTCCTGTTACCCAGACACCGGCAAAGTGATGTGTGTGTGCAGAGACAATTGGCATGGTTCGAATCGACCGTGGGTGTCTTTTAAC---CAAAACCTGGATTATCAAATAGGATACATCTGCAGTGGGGTTTTCGGTGACAATCCGCGTCCCAAAGATGGA------AAGGGCAGCTGT---GATCCAGTAAATGTT---GATGGAGCA------GACGGAGTAAAGGGGTTTTCATACAGGTATGGTAATGGTGTTTGGATAGGAAGGACTAAAAGTAACAGTTCCAGAAAGGGGTTTGAGATGATTTGGGATCCTAATGGGTGGACAAATACCGATGGTAATTTC---TCAGTGAAACAGGATGTGGTGGCAATGACTGATTGGTCAGGGTATAGTGGAAGTTTCGTTCAACATCCTGAGCTAACA---GGATTGGACTGTATAAGACCTTGCTTCTGGGTTGAATTAATCAGAGGACGACCCAGAGAAGAAACA---ACT---ATCTGGACTAGTGGGAGCAGCATTTCTTTTTGTGGCGTGAATAGTGATACTGTAAATTGGTCTTGGCCAGACGGTGCCGAGTTGCCATTCACCATTGACAAG---TAG
		</sequence>
		<sequence>
			<taxon idref="25895|human|NorthAmerica|19480615|H1N1"/>
			ATGAATCCAAATCAGAAAATAATAACCATTGGATCAATCTGTATGGCAATCGGAATAATTAGTCTAATATTGCAAATAGGGAATATTATCTCAATATGGGTTAGCCACTCAATT---------CAAACTGGA------------------AGT------------CAAAACCATACT---GGAATATGCAACCAAAGAATCATT------------ACCTATGAAAATAACACCTGGGTAAATCAAACATATGTTAATATTAGCAACACTAACGTT------GTTGCTGGAAAGGAC---------ACAACTTCAATGATATTAGCCGGCAATTCATCTCTTTGTCCTATCCGTGGGTGGGCTATATACAGCAAAGACAACAGCATAAGAATTGGTTCCAAAGGAGATGTTTTTGTCATAAGAGAACCTTTTATATCATGTTCTCACTTGGAATGCAGAACCTTTTTTCTGACCCAAGGCGCTCTATTAAATGACAAGCATTCAAATGGGACCGTTAAGGACAGAAGCCCTTATAGGGCCTTAATGAGCTGTCCTATCGGTGAAGCTCCGTCTCCGTACAATTCAAGGTTTGAATCGGTTGCTTGGTCAGCAAGTGCATGTCATGATGGCATGGGCTGGCTAACAATCGGAATTTCTGGTCCAGATGATGGAGCAGTGGCTGTACTAAAATACAACGGCATAATAACTGAAACCATAAAAAGTTGGAGGAAGCAA---ATATTAAGAACACAAGAGTCTGAATGTGTCTGTGTAAACGGTTCATGTTTTACCATAATGACCGATGGCCCGAGTGATGGGCCGGCCTCGTACAGAATCTTCAAAATCGAGAAGGGGAAGATTACTAAATCAATAGAGTTGGATGCACCTAAT---TCTCATTACGAGGAATGTTCCTGTTACCCAGACACCGGCAAAGTGATGTGTGTGTGCAGAGACAATTGGCATGGTTCGAATCGACCATGGGTGTCTTTTAAT---CAAAACCTGGATTATCAAATAGGATACATCTGCAGTGGGGTTTTCGGTGACAATCCGCGTCCCAAAGATGGA------AAAGGCAGCTGT---GATCCAGTAAATGTT---GATGGAGCA------GACGGAGTAAAGGGGTTTTCATACAGGTATGGTAATGGTGTTTGGATAGGAAGGACTAAAAGTAACAGTTCCAGAAAGGGGTTTGAGATGATTTGGGATCCTAATGGGTGGACAGATACCGATGGTAATTTC---TTAGTGAAACAGGATGTAGTGGCAATGACTGATTGGTCAGGGTACAGCGGAAGTTTCGTTCAACATCCTGAGCTAACA---GGATTGGACTGTATGAGGCCTTGCTTCTGGGTTGAATTAATCAGAGGACGACCCAGAGAAAAAACA---ACA---ATCTGGACTAGTGGGAGCAGCATTTCTTTTTGTGGCGTGAATAGTGATACTGTAAATTGGTCTTGGCCAGACGGTGCCGAGTTGCCATTCACCATTGACAAG---TAG
		</sequence>
		<sequence>
			<taxon idref="1018539|human|SouthernEurope|19490615|H1N1"/>
			ATGAATCCAAATCAGAAAATAATAACCATTGGATCAATCTGTATGGCAATCGGAATAATTAGTCTAATATTGCAAATAGGGAATATTATCTCAATATGGGTTAGCCACTCAATT---------CAAACTGGA------------------AGT------------CAAAACCATACT---GGAATATGCAACCAAAGAATCATT------------ACCTATGAAAATAACACCTGGGTAAATCAAACACATGTTAATATTAGCAACACTAACGTT------GTTGCTGGAAAGGAC---------ACAACTTCAATGATATTAGCCGGCAATTCATCTCTTTGTCCTATCCGTGGGTGGGCTATATACAGCAAAGACAACAGCATAAGAATTGGTTCCAAAGGAGATGTTTTTGTCATAAGAGAACCTTTTATATCATGTTCTCACTTGGAATGCAGAACCTTTTTTCTGACCCAAGGCGCTCTATTAAATGACAAGCATTCAAATGGGACCGTTAAGGACAGAAGCCCTTATAGGGCCTTAATGAGCTGTCCTATAGGTGAAGCTCCGTCTCCGTACAATTCAAGGTTTGAATCGGTTGCTTGGTCAGCAAGTGCATGTCATGATGGCATGGGCTGGCTAACAATCGGAATTTCTGGTCCAGATGATGGAGCAGTGGCTGTACTAAAATACAACGGCATAATAACTGAAACCATAAAAAGTTGGAAGAAGCAA---ATATTAAGAACACAAGAGTCTGAATGTGTCTGTGTAAACGGTTCATGTTTTACCATAATGACCGATGGCCCGAGTGATGGGCCGGCCTCGTACAGAATCTTCAAAATCGAGAAGGGGAAGATTACTAAATCAATAGAGTTGGATGCACCTAAT---TCTCATTACGAGGAATGTTCCTGTTACCCAGACACCGGCACAGTGATGTGTGTGTGCAGAGACAATTGGCATGGTTCGAATCGACCTTGGGTGTCTTTTAAT---CAAAACCTGGATTATCAAATAGGATACATCTGCAGTGGGGTTTTCGGTGACAATCCGCGTCCCAAAGATGGA------AAAGGCAGCTGT---GATCCAGTAAATGTT---GATGGAGCA------GACGGAGTAAAGGGGTTTTCATACAGGTATGGTAATGGTGTTTGGATAGGAAGGACTAAAAGTAACAGCTCCAGAAAGGGGTTTGAGATGATTTGGGATCCTAATGGGTGGACAGATACCGATGGTAATTTC---TTAGTGAAACAGGATGTAGTGGCAATGACTGATTGGTCAGGGTACAGCGGAAGTTTCGTTCAACATCCTGAGCTAACA---GGATTGGACTGTATGAGGCCTTGCTTCTGGGTTGAATTAATCAGAGGACGACCCAGAGAAAAAACA---ACA---ATCTGGACTAGTGGGAGCAGCATTTCTTTTTGTGGCGTGAATAGTGATACTGTAAATTGGTCTTGGCCAGACGGTGCCGAGTTGCCATTCACCATTGACAAG---TAG
		</sequence>
		<sequence>
			<taxon idref="16779|human|EasternEurope|19770615|H1N1"/>
			ATGAATCCAAATCAGAAAATAATAACCATTGGATCAATCTGTATGGCAATCGGAATAATTAGTCTAATATTGCAAATAGGGAATATTATCTCAATATGGGTTAGCCACTCAATT---------CAAACTGGA------------------AGT------------CAAAACCATACA---GGAATATGCAACCAAAGAATCATT------------ACCTATGAAAATAGCACCTGGGTAAATCAAACATATGTTAATATTAGCAACACTAACGTT------GTTGCTGGAAAGGAC---------ACAACTTCAATGACATTAGCCGGCAATTCATCTCTTTGTCCTATCCGTGGGTGGGCTATATACAGCAAAGACAACAGCATAAGAATTGGTTCCAAAGGAGATGTTTTTGTCATAAGAGAACCTTTTATATCATGTTCTCACTTGGAATGCAGAACCTTTTTTCTGACCCAAGGCGCTCTATTAAATGACAAGCATTCAAATGGGACCGTTAAGGACAGAAGCCCTTATAGGGCCTTAATGAGCTGTCCTATAGGTGAAGCTCCGTCTCCATACAATTCAAGGTTTGAATCGGTTGCTTGGTCAGCAAGTGCATGTCACGATGGCATGGGCTGGCTAACAATCGGAATTTCTGGTCCAGATGATGGAGCAGTGGCTGTACTAAAATACAACGGCATAATAACTGAAACCATAAAAAGTTGGAGGAAGCAA---ATATTAAGAACACAAGAGTCTGAATGTGTCTGTGTAAACGGTTCATGTTTTACCATAATGACCGATGGCCCGAGTGATGGGCCGGCCTCGTACAGAATCTTCAAAATCGAGAAGGGGAAGATTACTAAATCAATAGAGTTGGATGCACCCAAT---TCTCATTACGAGGAATGTTCCTGTTACCCAGACACCGGCACAGTGATGTGTGTGTGCAGAGACAATTGGCATGGTTCGAATCGACCTTGGGTGTCTTTTAAT---CAAAACCTGGATTATCAAATAGGATACATCTGCAGTGGGGTTTTCGGTGACAATCCGCGTCCCAAAGATGGA------AAAGGCAGTTGT---GATCCAGTAAATGTT---GATGGAGCA------GACGGAGTAAAGGGGTTTTCATACAGATATGGTAATGGTGTTTGGATAGGAAGGACTAAAAGTAACAGCTCCAGAAAGGGATTTGAGATGATTTGGGATCCTAATGGATGGACAGATACCGATAGTAATTTC---TTAGTGAAACAGGATGTAGTGGCAATGACTGATTGGTCAGGGTACAGCGGAAGTTTCGTTCAACATCCTGAGCTAACA---GGATTGGACTGTATGAGGCCTTGCTTCTGGGTTGAATTAATCAGAGGACGACCCAGAGAAAAAACA---ACA---ATCTGGACTAGTGGGAGCAGCATTTCTTTTTGTGGCGTGAATAGTGATACTGTAAATTGGTCTTGGCCAGACGGTGCCGAGTTGCCATTCACCATTGACAAG---TAG
		</sequence>
		<sequence>
			<taxon idref="1000748|human|NorthAmerica|19790615|H1N1"/>
			ATGAATCCAAATCAGAAAATAATAACCATTGGATCAATCTGTATGGCAATCGGAATAATTAGTCTAATATTGCAAATAGGGAATATTATCTCAATATGGGTTAGCCACTCAATT---------CAAACTGGA------------------AGT------------CAAAACCATACT---GGAATATGCAACCAAAGAATCATT------------ACCTATGAAAATAGCACCTGGGTAAATCAAACATATGTTAATATTAGCAACACTAACGTT------GTTGCTGGAAAGGAC---------ACAACTTCAATGACATTAGCTGGCAATTCATCTCTTTGTCCTATCCGTGGGTGGGCTATATACAGCAAAGACAACAGCATAAGAATTGGTTCCAAAGGAGATGTTTTTGTCATAAGAGAACCTTTTATATCATGTTCTCACTTGGAATGCAGAACCTTTTTTCTGACCCAAGGCGCTCTATTAAATGACAAGCATTCAAATGGGACCGTTAAGGACAGAAGCCCTTATAGGGCCTTAATGAGCTGTCCTATAGGTGAAGCTCCGTCTCCATACAATTCAAGGTTTGAATCGGTTGCTTGGTCAGCAAGTGCATGTCATGATGGCATGGGCTGGCTAACAATCGGAATTTCTGGTCCAGATGATGGAGCAGTGGCTGTACTAAAATACAACGGCATAATAACTGAAACCATAAAAAGTTGGAGGAAGCAA---ATATTAAGAACACAAGAGTCTGAATGTGTCTGTGTAAACGGTTCATGTTTTACCATAATGACCGATGGCCCGAGTGATGGGCAGGCCTCGTACAGAATCTTCAAAATCGAGAAGGGGAAGATTACTAAATCAATAGAGTTGGATGCACCCAAT---TTTCATTACGAGGAATGTTCCTGTTACCCAGACACCGGCACAGTGATGTGTGTGTGCAGAGACAATTGGCATGGTTCGAATCGACCTTGGGTGTCTTTTAAT---CAAAACCTGGATTATCAAATAGGATACATCTGCAGTGGGGTTTTCGGTGACAATCCGCGTCCCAAAGATGGA------AAAGGCAGCTGT---GATCCAGTAAATGTT---GATGGAGCA------GACGGAGTAAAGGGGTTTTCATACAGGTATGGTAATGGTGTTTGGATAGGAAGGACTAAAAGTAACAGCTCCAGAAAGGGATTTGAGATGATTTGGGATCCTAATGGATGGACAGATACCGATAGTAATTTC---TTAGTGAAACAGGATGTAGTGGCAATGACTGATTGGTCAGGGTACAGCGGAAGTTTCGTTCAACATCCTGAGTTAACA---GGATTGGACTGTATGAGGCCTTGCTTCTGGGTTGAATTAATCAGAGGACGACCCAGAGAAAAAACA---ACG---ATCTGGACTAGTGGGAGCAGCATTTCTTTTTGTGGCGTGAATAGTGATACTGTAAATTGGTCTTGGCCAGACGGTGCTGAGTTGCCATTCACCATTGACAAG---TAG
		</sequence>
		<sequence>
			<taxon idref="26107|human|NorthAmerica|19800615|H1N1"/>
			ATGAATCCAAACCAGAAAATAATAACCATTGGATCAATCTGTATGGCAATCGGAATGATTAGTCTAATATTGCAAATAGGGAATATTATCTCAATATGGGTTAGCCACTCAATT---------CAAACTGGA------------------AGT------------CAAAACCATACT---GGGATATGCAACCAAAGAATCATT------------ACCTATGAAAATAGCACCTGGGTAAATCAAACATATGTTAATATTAGCAACACTAACGTT------GTTGCTGGAAAGGAC---------ACAACTTCAATGACATTAGCCGGCAATTCATCTCTTTGTCCTATCCGTGGGTGGGCTATATACAGCAAAGACAACAGCATAAGAATTGGTTCCAAAGGAGATGTTTTTGTCATAAGAGAACCTTTTATATCATGTTCTCACTTGGAATGCAGAACCTTTTTTCTGACCCAAGGCGCTCTGTTAAATGACAAGCATTCAAATGGGACCGTTAAGGACAGAAGCCCTTATAGGGCCTTAATGAGCTGCCCTATAGGTGAAGCTCCGTCTCCATACAATTCAAGGTTTGAATCAGTTGCTTGGTCAGCAAGTGCATGTCATGATGGCATGGGCTGGCTAACAATCGGAATTTCTGGTCCAGATGATGGAGCAGTGGCTGTACTAAAATACAACGGCATAATAACTGAAACCATAAAAAGTTGGAGGAAGCAA---ATATTAAGAACACAAGAGTCTGAATGTGTCTGTGTAAACGGTTCATGTTTTACCATAATGACCGATGGCCCGAGTGATGGGCCGGCCTCGTACAGAATCTTCAAAATCGAGAAGGGGAAGATTACTAAATCAATAGAGTTGGATGCACCCAAT---TCTCATTACGAGGAATGTTCCTGTTACCCAGACACCGGCACAGTGATGTGTGTGTGCAGAGACAATTGGCATGGTTCGAATCGACCTTGGGTGTCTTTTAAT---CAAAACCTGGATTATCAAATAGGATACATCTGCAGTGGGGTTTTCGGTGACAATCCGCGTCCCAAAGATGGA------AAAGGCAGCTGT---GATCCAGTAAATGTT---GATGGAGCA------GACGGAGTAAAGGGGTTTTCATACAGGTATGGTAATGGTGTTTGGATAGGAAGGACTAAAAGTAACAGCTCCAGAAAGGGATTTGAGATGATTTGGGATCCTAATGGATGGACAGATACCGACAGTAATTTC---TTAGTGAAACAGGATGTAGTGGCAATGACTGATTGGTCAGGGTACAGCGGAAGTTTCGTTCAACATCCTGAGCTAACA---GGATTGGACTGTATGAGGCCTTGCTTCTGGGTTGAATTAATCAGAGGACGACCCAGAGAAAAAACA---ACA---ATCTGGACTAGTGGGAGCAGCATTTCTTTTTGTGGCGTGAATAGTGATACTGTAAATTGGTCTTGGCCAGACGGTGCCGAGTTGCCATTCACCATTGACAAG---TAG
		</sequence>
		<sequence>
			<taxon idref="26373|human|NorthAmerica|19810615|H1N1"/>
			ATGAATCCAAATCAGAAAATAATAACCATTGGATCAATCTGTATGGCAATCGGAATAATTAGTCTAATATTGCAAATAGGAAATATTATTTCAATATGGGTTAGCCACTCAATC---------CAAACTGGA------------------AGT------------CAAAACCACACT---GGAATATGCAACCAAAGAATCATT------------ACCTACGAAAATAGCACCTGGGTAAATCAAACATATGTTAATATTAACAACACTAACGTT------GTTGCTGGAAAGGAC---------ACAACTTCAGTGACATTAGCCGGCAATTCATCTCTTTGTCCTATCCGTGGGTGGGCTATATACAGCAAAGACAACAGCATAAGAATTGGTTCCAAAGGAGATGTTTTTGTCATAAGAGAACCTTTTATATCATGTTCTCACTTGGAATGCAGAACCTTTTTTCTGACCCAAGGTGCTCTATTAAATGACAAGCATTCAAATGGGACCGTTAAGGACAGAAGCCCTTATAGGGCCTTAATGAGCTGTCCTATAGGTGAAGCTCCGTCTCCATACAATTCAAGGTTTGAATCAGTTGCTTGGTCAGCAAGCGCATGTCATGATGGCATGGGCTGGCTAACAATCGGAATTTCTGGTCCAGATGATGGAGCAGTGGCTGTACTAAAATACAACGGCATAATAACTGAAACCATAAAAAGTTGGAGGAAGCGA---ATATTAAGAACACAAGAGTCTGAATGTGTCTGTGTAAACGGTTCATGTTTTACCATAATGACCGATGGCCCGAGTAATGGGCCGGCCTCGTACAGAATCTTCAAAATCGAGAAGGGGAAGATTACTAAATCAATAGAGTTGGATGCACCCAAT---TCTCATTACGAGGAATGTTCCTGTTACCCAGACACCGGCACAGTGATGTGTGTGTGCAGAGACAATTGGCATGGTTCGAATCGACCTTGGGTGTCTTTTAAT---CAAAACCTGGATTATCAAATAGGATACATCTGCAGTGGGGTTTTCGGTGACAATCCGCGTCCCAAAGATGGA------AAAGGCAGCTGT---GATCCAGTAACTGTT---GATGGAGCA------GACGGAGTAAAGGGGTTTTCATACAGGTATGGTAATGGTGTTTGGATAGGAAGGACTAAAAGTAACAGCTCCAGAAAGGGATTTGAGATGATTTGGGATCCTGATGGATGGACAGATACCGATAGTAATTTC---TTAGTGAAACAGGATGTAGTGGCAATGACTGATTGGTCAGGGTACAGCGGAAGTTTCGTTCAACATCCTGAGCTAACA---GGATTGGACTGTATAAGGCCTTGCTTCTGGGTTGAATTAATCAGAGGACGACCTAGAGAAAAGACA---ACA---ATCTGGACTAGTGGGAGCAGCATTTCTTTTTGTGGCGTGAATAGTGATACTGTAAATTGGTCTTGGCCAGACGGTGCCGAGTTGCCATTCACCATTGACAAG---TAG
		</sequence>
		<sequence>
			<taxon idref="1002397|human|SouthernEurope|19890102|H1N1"/>
			ATGAATCCAAATCAGAAAATAATAACCATTGGATCAATCAGTATGGCAATCGGAATAATTAGCCTAATATTGCAAATAGTAAATATTATTTCAATATGGGTTAGCCACTCAATC---------CAAACTGGA------------------AGT------------CAAAACCACACT---GGAATATGCAACCAAAGAATCATT------------ACATATGAAAATAGCACCTGGGTAAATCAAACATATGTTAATATTAACAACACTAATGTT------GTTGCTGGAAAGGAC---------AAAACTTCAGTGACATTGGCCGGCAATTCATCTCTTTGTCCTATCCGTGGGTGGGCTATATACACAAAAGACAACAGCATAAGAATTGGTTCCAAAGGAGATGTTTTTGTCATAAGAGAACCTTTTATATCATGTTCCCACTTGGAATGCAGAACCTTTTTTCTGACCCAAGGTGCTCTATTAAATGACAAGCATTCAAATGGGACCGTTAAGGACAGAAGCCCTTATAGGGCCTTAATGAGCTGTCCTCTAGGTGAAGCTCCGTCTCCATACAATTCAAGGTTTGAATCAGTTGCTTGGTCAGCAAGCGCATGCCATGATGGCATGGGCTGGCTAACAATCGGAATTTCTGGTCCAGATGATGGAGCAGTGGCTGTACTAAAATACAACGGCATAATAACTGAAACCATAAAAAGTTGGAAGAAGCGA---ATATTAAGAACACAAGAGTCTGAATGTGTCTGTGTAAACGGTTCATGTTTTACCATAATGACCGATGGCCCGAGTAATGGGGCCGCCTCGTACAGAATCTTCAAAATCGAGAAGGGGAAGGTTACTAAATCAATAGAGTTGGATGCACCCAAT---TCTCATTACGAGGAATGTTCCTGTTACCCAGACACCGGCACAGTGATGTGTGTGTGCAGAGACAATTGGCATGGTTCAAATCGACCTTGGGTGTCTTTTAAT---CAAAACCTGGATTATCAAATAGGATACATCTGCAGTGGGGTGTTCGGTGACAATCCGCGTCCCAAAGATGGA------AAAGGCAGCTGT---GATCCAGTGACTGTT---GATGGAGCA------GACGGAGTAAAGGGGTTTTCATACAGATATGGTAATGGTGTTTGGATAGGAAGGACCAAAAGTAACAGATTCAGAAAGGGATTTGAGATGATTTGGGATCCTAATGGATGGACAGATACCGACAGTGATTTC---TCAGTGAAACAGGATGTAGTGGCAATGACTGATTGGTCAGGGTATAGCGGAAGTTTCGTTCAACATCCTGAGCTAACA---GGATTGGACTGTATGAGACCTTGCTTCTGGGTTGAATTAGTCAGAGGGCGGCCTAGAGAAAATACA---ACA---ATCTGGACTAGTGGGAGCAGCATTTCTTTTTGTGGCGTGAATAGTGATACTGCAAACTGGTCTTGGCCAGACGGTGCCGAGTTGCCATTCACCATCGACAAG---TAG
		</sequence>
		<sequence>
			<taxon idref="1014398|human|NorthAmerica|19930615|H1N1"/>
			ATGAATCCAAATCAAAAAATAATAACCATTGGGTCAATCAGTATGGCAATCGGAATAATTAGTCTAATATTGCAAATAGGAAATATTATTTCAATATGGGCTAGCCACTCAATC---------CAAACCGGA------------------AGT------------CAAAACCACACT---GGAATATGCAACCAAAGAATCATT------------ACATATGAAAATAGCACCTGGGTGAATCAAACATATGTTAATATTAACAACACTAATGTT------GTTGCTGGAAAGGAC---------AAAACTTCAGTGACATTGGCCGGCAATTCATCTCTTTGTCCTATCCGTGGGTGGGCTATATACACAAAAGACAACAGCATAAGAATTGGTTCCAAAGGAGATGTTTTTGTCATAAGAGAGCCTTTTATATCATGTTCTCACTTGGAATGCAGAACCTTTTTTCTGACCCAAGGTGCTCTATTAAATGACAAGCATTCAAATGGGACCGTTAAGGACAGAAGCCCTTATAGGGCCTTAATGAGCTGTCCTCTAGGTGAAGCTCCGTCTCCATACAATTCAAGGTTTGAATCAGTTGCTTGGTCAGCAAGCGCATGCCATGATGGCATGGGCTGGCTAACAATCGGAATTTCTGGTCCAGATAATGGAGCAGTGGCTGTACTAAAATACAACGGCATAATAACTGAAACCATAAAAAGTTGGAAGAAGCAA---ATATTAAGAACACAAGAGTCTGAATGTGTCTGTGTGAACGGTTCATGTTTTACCATAATGACTGATGGCCCGAGTAATGGGGCCGCCTCGTACAGAATCTTCAAAATTGAGAAGGGGAAGATTACTAAATCAATAGAGTTGGATGCACCCAAT---TCTCATTACGAGGAATGTTCCTGTTACCCAGACACCGGCACAGTGATGTGTGTGTGCAGGGACAATTGGCACGGTTCAAATCGACCTTGGGTGTCTTTCAAT---CAAAACCTGGATTATCAAATAGGATACATCTGCAGTGGGGTGTTCGGTGACAATCCGCGTCCCAAAGATGGA------GAAGGCAGCTGT---AATCCAGTGACTGTT---GATGGAGCA------GACGGAGTAAAGGGGTTTTCATACAGATATGGTAATGGTGTTTGGATAGGAAGGACTAAAAGTAACAGACTCAGAAAGGGATTTGAGATGATTTGGGATCCTAATGGATGGACAGATACCGACAGTGATTTC---TCAGTGAAACAGGATGTCGTGGCAATGACTGATTGGTCAGGGTACAGCGGAAGTTTCGTTCAACATCCTGAGCTAACA---GGATTGGACTGTATGAGACCTTGCTTCTGGGTTGAATTAGTCAGGGGGCGACCTAGAGAAAATGCA---ACA---ATCTGGACTAGTGGGAGCAGCATTTCTTTTTGTGGCGTAAATAGTGATACTGCAAACTGGTCTTGGCCAGACGGTGCCGAGTTGCCATTCACCATTGACAAG---TAG
		</sequence>
		<sequence>
			<taxon idref="24233|human|NorthAmerica|19950731|H1N1"/>
			ATGAATCCAAATCAAAAAATAATAACCATTGGATCGATCAGTATGGCAATCGGAATAATTAGTCTAACATTGCAAATAGGAAATATTATCTCAATATGGGCTAGCCACTCAATC---------CAAACTGGA------------------AGT------------CAAAACCACACT---GGAATATGCAACCAAAGAATCATT------------ACATATGAAAATAGCACCTGGGTGAATCAAACATATGTTAATATTAACAACACTAATGTT------GTTGCTGAAAAGGAC---------AAAACTTCAGTGACATTGGCCGGCAATTCATCTCTTTGCCCTATCCGTGGGTGGGCTATATACACAAAAGACAACAGCATAAGAATTGGTTCCAAAGGAGATGTTTTTGTCATAAGAGAGCCTTTTATATCATGTTCTCACTTGGAATGCAGAACCTTTTTTCTGACCCAAGGTGCTCTATTAAATGACAAGCATTCAAATGGGACCGTTAAGGACAGAAGCCCTTATAGGGCCTTAATGAGCTGTCCTCTAGGTGAAGCTCCGTCTCCATACAATTCAAGGTTCGAATCAGTTGCTTGGTCAGCAACCGCATGCCATGATGGAATAGGCTGGCTAACAATCGGAATTTCTGGTCCAGATAATGGAGCAGTGGCTGTACTAAAATACAACGGCGTAATAACTGAAACCATAAAAAGTTGGAAGAAGCAA---ATATTAAGAACACAAGAGTCTGAATGTGTCTGTGTGAACGGTTCATGTTTTACCATAATGACCGATGGCCCGAGTAATGGGGCCGCCTCGTACAGAATCTTCAAAATTGAGAAGGGGAAGATTACCAAATCAATAGAATTGGATGCACCCAAT---TTTCATTACGAGGAATGTTCCTGTTACCCAGACACCGGCACAGTGATGTGTGTGTGCAGGGACAATTGGCACGGTTCAAATCGACCTTGGGTGTCTTTCAAT---CAAAACCTGGATTATCAAATAGGATATATCTGCAGTGGGGTGTTCGGTGACAATCCGCGTCCCAAAGATGGA------GAAGGTAGCTGT---AATCCAGTGACTGTT---GATGGAGCA------GACGGAGTAAAGGGGTTTTCATACAGATATGGCAATGGTGTTTGGATAGGAAGGACTAAAAGTAACAGACTCAGAAAGGGATTTGAGATAATTTGGGATCCTAATGGATGGACAGATACCGACAGTGATTTT---TCAGTGAAACAGGATGTCGTGGCAATGACTGATTGGTCAGGGTACAGCGGAAGTTTCGTTCAACATCCTGAGCTAACA---GGATTGGACTGTATGAGACCTTGCTTCTGGGTTGAATTAGTCAGAGGGCTACCTAGAGAAAATGCA---ACA---ATCTGGACTAGTGGGAGCAGCATTTCTTTTTGTGGCGTAAATAGTGATACTGCAAACTGGTCTTGGCCAGACGGTGCCGAGTTGCCATTCACCATTGACAAG---TAG
		</sequence>
		<sequence>
			<taxon idref="1014409|human|SouthernSouthAmerica|20000615|H1N1"/>
			ATGAATCCAAATCAAAAAATAATAACCATTGGATCAATCAGTGTGGCAATCGGAATAATTAGTCTAATATTGCAAATAGGAAATATTATTTCAATATGGGCTAGCCACTCAATC---------CAAACTGGA------------------AGT------------CAAAACTACACT---GGAATATGCAACCAAAGAATCATT------------ACATATGAAAATAGGACCTGGGTAAATCAAACATATGTTAATATTAACAACACTAATGTT------GTTGCTGGAAAGGAC---------AAAACCTCGATGACATTGGCCGGCAATTCATCTCTTTGCCCTATCCGTGGATGGGCAATATACACAAAAGACAACAGCATAAGAATTGGTTCCAAAGGAGATGTTTTTGTCATAAGAGAGCCTTTTATATCATGTTCTCACTTGGAATGCAGAACCTTTTTTCTGACCCAAGGTGCTCTATTAAATGACAAGCATTCAAATGGGACCATTAAGGACAGAAGCCCTTTTAGGGCCTTAATGAGCTGTCCTCTGGGTGAAGCTCCGTCTCCATACAATTCAAGATTTGAATCAGTTGCTTGGTCAGCAAGCGCATGCCATGATGGCCTGGGCTGGCTAACAATCGGAATTTCTGGTCCAGATAATGGAGCAGTGGCTGTACTAAAATACAACGGCATAATAACTGAAACCATAAAAAGTTGGAAAAAGCAA---ATCCTAAGAACACAAGAGTCTGAATGTGTCTGTGTGAACGGTTCATGTTTTACCATAATGACCGATGGCCCGAGTAACAGGGCCGCATCGTACAGAATCTTCAAAATTGAGAAGGGGAGAGTTACTAAATCAATAGAGTTGGATGCACCCAAT---TATCATTACGAGGAATGTTCCTGTTATCCAGACACCGGCACAGTAATGTGTGTGTGCAGGGACAATTGGCACGGTTCAAATCGACCTTGGGTGTCCTTTAAT---CAAAACCTGGATTATCAAATAGGATACATCTGCAGTGGGGTGTTCGGTGACAATCCGCGTCCCAAAGATGGA------GAAGGCAGCTGT---AATCCAGTGACTGTT---GATGGAGCA------GACGGAGTAAAGGGGTTTTCATACAGATATGGTAATGGTGTTTGGATAGGAAGGACTAAGAGTAACAGAATAAGAAAGGGATTTGAGATGATTTGGGATCCTAATGGATGGACAGATACCGACAGTGATTTC---TCAATGAAACAGGATGTCGTGGCAATGACTGATTGGTCAGGGTACAGCGGAAGTTTTGTTCAACATCCTGAGCTAACA---GGATTGGACTGTATGAGACCTTGCTTCTGGGTTGAATTAGTCAGAGGGCTACCTAGAGAAAACACA---ACA---ATCTGGACTAGTGGGAGCAGCATTTCTTTTTGTGGCGTGAATAGCGAGACTGCAAACTGGTCTTGGCCAGACGGTGCTGAGTTGCCATTCACCATTGACAAG---TAG
		</sequence>
		<sequence>
			<taxon idref="1002065|human|EastAsia|19950615|H1N1"/>
			ATGAATCCAAATCAAAAAATAATAACCATTGGATCAATCAGTATAGTAATCGGGATAATTAGTCTAATGTTGCAAATAGGAAATATTATTTCAATATGGGCTAGTCACTCAATC---------CAAACTGGA------------------AGT------------CAAAACCACACT---GGAATATGCAACCAAAGAATCATC------------ACATATGAAAATAGCACCTGGGTGAATCACACATATGTTAATATTAACAACACTAATGTT------GTTGCTGGAAAGGAC---------AAAACTTCAGTGACATTGGCCGGCAATTCATCACTTTGTTCTATCAGTGGATGGGCTATATACACAAAAGACAACAGCATAAGAATTGGTTCCAAAGGAGATGTTTTTGTCATAAGAGAGCCTTTTATATCATGTTCTCACTTGGAATGCAGAACCTTTTTTCTGACCCAAGGTGCTCTATTAAATGACAAACATTCAAATGGGACCGTTAAGGACAGAAGTCCTTATAGGGCCTTAATGAGCTGTCCTCTAGGCGAAGCTCCGTCTCCATATAATTCAAAGTTTGAATCAGTTGCTTGGTCAGCAAGCGCATGTCATGATGGCATGGGCTGGTTAACAATCGGAATTTCTGGTCCAGATAATGGAGCAGTGGCTGTACTAAAATACAACGGCATAATAACTGAAACCATAAAAAGTTGGAAAAAGCGA---ATATTAAGAACACAAGAGTCTGAATGTGTCTGTGTGAACGGGTCATGTTTTACCATAATGACCGATGGCCCGAGTAATGGGGCCGCCTCGTACAAAATCTTCAAGATTGAGAAGGGGAAGGTTACTAAATCAATAGAGTTGAATGCACCCAAT---TCTCATTATGAGGAATGTTCCTGTTACCCAGACACTGGCACAGTGATGTGTGTATGCAGGGACAATTGGCACGGTTCAAATCGACCTTGGGTGTCTTTTAAT---CAAAACCTGGATTATCAAATAGGATACATCTGCAGTGGGGTGTTCGGTGACAATCCGCGTCCCAAAGATGGA------GAGGGCAGCTGT---AATCCAGTGACTGTT---GATGGAGCA------GACGGAGTAAAGGGGTTTTCATACAGATATGGTAATGGTGTTTGGATAGGAAGGACTAAAAGTAACAGACTCAGAAAGGGATTTGAGATGATTTGGGATCCTAATGGATGGACAGATACCGACAGTGATTTC---TCAGTGAAACAGGATGTTGTGGCAATGACTGATTGGTCAGGGTACAGCGGAAGTTTCGTTCAACATCCTGAGCTAACA---GGATTGGACTGTATAAGACCTTGCTTCTGGGTTGAATTAGTCAGAGGACGGCCTAGAGAAAATACA---ACA---ATCTGGACTAGTGGGAGCAGCATTTCTTTTTGTGGCGTAAATAGTGATACTGCAAACTGGTCTTGGCCAGACGGTGCTGAGTTGCCATTCACCATTGACAAG---TAG
		</sequence>
		<sequence>
			<taxon idref="24365|human|EastAsia|19960615|H1N1"/>
			ATGAATCCAAATCAAAAAATAATAACCATTGGATCAATCAGTATAGCAATCGGAATAATTAGTCTAATGTTGCAAATAGGAAATATTATTTCAATATGGGCTAGTCACTCAATC---------CAAACTGGA------------------AGT------------CAAAACCACACT---GGAATATGCAACCAAAGAATCATC------------ACATATGAAAACAGCACCTGGGTGAATCACACATATGTTAATATTAACAACACTAATGTT------GTTGCTGGAAAGGAC---------AAAACTTCAGTGACATTGGCCGGCAATTCATCTCTTTGTTCTATCAGTGGATGGGCTATATACACAAAAGACAACAGCATAAGAATTGGTTCCAAAGGAGATGTTTTTGTCATGAGAGAGCCTTTCATATCATGTTCTCACTTGGAATGCAGAACCTTTTTTCTGACCCAAGGTGCTCTATTAAATGACAAACATTCAAATGGGACCGTTAAGGACAGAAGTCCTTATAGGGCCTTAATGAGTTGTCCTCTAGGTGAAGCTCCGTCTCCATATAATTCAAAGTTTGAATCAGTTGCTTGGTCAGCAAGCGCATGCCATGATGGCATGGGCTGGTTAACAATCGGAATTTCTGGTCCAGATAATGGAGCAGTGGCTGTACTAAAATACAACGGCATAATAACTGAAACCATAAAAAGTTGGAAAAAGCGA---ATATTAAGAACACAAGAGTCTGAATGTGTCTGTGTGAACGGGTCATGTTTTACCATAATGACCGATGGCCCGAGTAATGGGGCCGCCTCGTACAAAATCTTCAAGATCGAAAAGGGGAAGGTTATTAAATCAATAGAGTTGAATGCACCCAAT---TCTCATTATGAGGAATGTTCCTGTTACCCAGACACTGGCACAGTGATGTGTGTATGCAGGGACAACTGGCACGGTTCAAATCGACCTTGGGTGTCTTTTAAT---CAAAACCTGGATTATCAAATAGGATACATCTGCAGTGGGGTGTTCGGTGACAATCCGCGTCCCAAAGATGGA------GAGGGCAGCTGT---AATCCAGTGACTGTT---GATGGAGCA------GACGGAGTAAAGGGGTTTTCATACAAATATGGTAATGGTGTTTGGATAGGAAGGACTAAAAGTAACAGACTCAGAAAGGGGTTTGAGATGATTTGGGATCCTAATGGATGGACAGATACCGACAGTGATTTC---TCAGTGAAACAGGATGTTGTGGCAATAACTGATTGGTCAGGGTACAGCGGAAGTTTCGTTCAACATCCTGAGTTAACA---GGATTGGACTGTATAAGACCTTGCTTCTGGGTTGAGTTAGTCAGAGGACGGCCTAGAGAAAATACA---ACA---ATCTGGACTAGTGGGAGCAGCATTTCTTTTTGTGGCGTAAATAGTGATACTGCAAACTGGTCTTGGCCAGACGGTGCTGAGTTGCCATTCACCATTGACAAG---TAG
		</sequence>
		<sequence>
			<taxon idref="1014402|human|EastAsia|19970615|H1N1"/>
			ATGAATCCAAATCAAAAAATAATAACCATTGGATCAATCAGTGTAGCAATCGGAATAATTAGTCTAATGTTGCAAATAGGAAATATTATTTCAATATGGGCTAGTCACTCAATC---------CAAACTGGA------------------AGT------------CAAAACCACACT---GGAATATGCAACCAAAGAATCATC------------ACATATGAAAACAGCACCTGGGTGAATCACACATATGTCAATATTAACAACACTAATGTT------GTTGCTGGAAAGGAC---------AAAACTTCAGTGACATTGGCCGGCAATTCATCTCTTTGTTCTATCAGTGGATGGGCTATATACACAAAAGACAACAGCATAAGAATTGGTTCCAAAGGAGATGTTTTTGTCATAAGAGAGCCTTTCATATCATGTTCTCATTTGGAATGCAGAACCTTTTTTCTGACCCAAGGTGCTCTATTAAATGACAAACATTCAAATGGGACCGTTAAGGACAGAAGTCCTTATAGGGCCTTAATGAGCTGTCCTCTAGGTGAAGCTCCGTCTCCATATAATTCAAAGTTTGAATCAGTTGCTTGGTCAGCAAGCGCATGCCATGATGGCATGGGCTGGTTAACAATCGGAATTTCTGGTCCAGACAATGGAGCAGTGGCTGTACTAAAATACAACGGCATAATAACTGAAACCATAAAAAGTTGGAAAAAGCGA---ATATTAAGAACACAAGAGTCTGAATGTGTCTGTGTGAACGGGTCATGTTTTACCATAATGACCGATGGCCCGAGTGATGGGGCCGCCTCGTACAAAATCTTCAAGATCGAAAAGGGGAAGGTTACTAAATCAATAGAGTTGAATGCACCCAAT---TCTCATTATGAGGAATGTTCCTGTTACCCAGACACTGGCACAGTGATGTGTGTATGCAGGGACAACTGGCACGGTTCAAATCGACCTTGGGTGTCTTTTAAT---CAAAACCTGGATTATCAAATAGGGTACATCTGCAGTGGGGTGTTCGGTGACAACCCGCGTCCCAAAGATGGA------GAGGGCAGCTGT---AATCCAGTGACTGTT---GATGGAGCA------GACGGAGTAAAGGGGTTTTCATACAAATATGGTAATGGTGTTTGGATAGGAAGGACTAAAAGTAACAGATTTAGAAAGGGGTTTGAGATGATTTGGGATCCTAATGGATGGACAGATACCGACAGTGATTTC---TCAGTGAAACAGGATGTTGTGGCAATAACTGATTGGTCAGGGTACAGCGGAAGTTTCGTTCAACATCCTGAGTTAACA---GGATTGGACTGTATAAGACCTTGCTTCTGGGTTGAGTTAGTCAGAGGACGGCCTAGAGAAAATACA---ACA---ATCTGGACTAGTGGGAGCAGCATTTCTTTTTGTGGCGTAAATAGTGATACTGCAAACTGGTCTTGGCCAGACGGTGCTGAGTTGCCATTCACCATTGACAAG---TAG
		</sequence>
		<sequence>
			<taxon idref="1014401|human|SouthAfrica|19970615|H1N1"/>
			ATGAATCCAAATCAAAAAATAATAACCATTGGATCAATCAGTATAGCAATCGGAATAATTAGTCTAATGTTGCAAATAGGAAATATTATTTCAATATGGGCTAGTCACTCAATC---------CAAACTGGA------------------AGT------------CAAAACCACACT---GGAATATGCAACCAAAGAATCATC------------ACATATGAAAACAGCACCTGGGTGAATCACACATATGTTAATATTAACAACACTAATGTT------GTTGCTGGAAAGGAC---------AAAACTTCAGTGACATTGGCCGGCAATTCATCTCTTTGTTCTATCAGTGGATGGGCTATATACACAAAAGACAACAGCATAAGAATTGGTTCCAAAGGAGATGTTTTTGTCATAAGAGAGCCTTTCATATCATGTTCTCACTTGGAATGCAGAACCTTTTTTCTGACCCAAGGTGCTCTATTAAATGACAAACATTCAAATGGGACCGTTAAGGACAGAAGTCCTTATAGGGCCTTAATGAGCTGTCCTCTAGGTGAAGCTCCGTCTCCATATAATTCAAAGTTTGAATCAGTTGCTTGGTCAGCAAGCGCATGCCATGATGGCATGGGCTGGTTAACAATCGGAATTTCCGGTCCAGACAATGGAGCTGTGGCTGTACTAAAATACAACGGCATAATAACTGAAACCATAAAAAGTTGGAAAAAGCGA---ATATTAAGAACACAAGAGTCTGAATGTGTCTGTGTGAACGGGTCATGTTTTACCATAATGACCGATGGCCCGAGTAATGGGGCCGCCTCGTACAAAATCTTCAAGATCGAAAAGGGGAAGGTTACTAAATCAATAGAGTTGAATGCACCCAAT---TCTCATTATGAAGAGTGTTCCTGTTACCCAGACACTGGCACAGTGATGTGTGTATGCAGGGACAACTGGCACGGTTCAAATCGACCTTGGGTGTCTTTTAAT---CAAAACCTGGATTATCAAATAGGATACATCTGCAGTGGGGTGTTCGGTGACAATCCGCGTCCCAAAGATGGA------GAGGGCAGCTGT---AATCCAGTGACTGTT---GATGGAGCA------GACGGAGTAAAGGGGTTTTCATACAAATATGGTAATGGTGTTTGGATAGGAAGGACTAAAAGTAACAGACTTAGAAAGGGGTTTGAGATGATTTGGGATCCTAATGGATGGACAGATACCGACAGTGATTTC---TCAGTGAAACAGGATGTTGTGGCAATAACTGATTGGTCAGGGTACAGCGGAAGTTTCGTTCAACATCCTGAGTTAACA---GGGTTGGACTGTATAAGACCTTGCTTCTGGGTTGAGTTAGTCAGAGGACGGCCTAGAGAAAATACA---ACA---ATCTGGACTAGTGGGAGCAGCATTTCTTTTTGTGGCGTAAATAGTGATACTGCAAACTGGTCTTGGCCAGACGGTGCTGAGTTGCCATTCACCATTGACAAG---TAG
		</sequence>
		<sequence>
			<taxon idref="1014394|human|EastAsia|19990615|H1N1"/>
			ATGAATCCAAATCAAAAAATAATAACCATTGGATCAATCAGTATAGCAATCGGAATAATTAGTCTAATGTTGCAAATAGGAAATATTATTTCAATATGGGCTAGTCACTCAATC---------CAAACTGGA------------------AGT------------CAAAACCACACT---GGAATATGCAACCAAAGAATCATC------------ACATATGAAAACAGCACCTGGGTGAATCACACATATGTTAATATTAACAACACTAATGTT------GTTGCTGGAAAGGAC---------AAAACTTCAGTGACATTGGCCGGCAATTCATCTCTTTGTTCTATCAGTGGATGGGCTATATACACAAAAGACAACAGCATAAGAATTGGTTCCAAAGGAGATGTTTTTGTCATAAGAGAGCCTTTCATATCATGTTCTCACTTGGAATGCAGAACCTTTTTTCTGACCCAAGGTGCTCTATTAAATGACAAACATTCAAATGGGACCGTTAAGGACAGAAGTCCTTATAGGGCCTTAATGAGCTGTCCTCTAGGTGAAGCTCCGTCCCCATATAATTCAAAGTTTGAATCAGTTGCTTGGTCAGCAAGCGCATGCCATGATGGCATGGGCTGGTTAACAATCGGAATTTCTGGTCCAGACAATGGAGCAGTGGCTGTACTAAAATACAACGGCATAATAACTGAAACCATAAAAAGTTGGAAAAAGCGA---ATATTAAGAACACAAGAGTCTGAATGTGTCTGTGTGAACGGGTCATGTTTTACCATAATGACCGATGGCCCGAATAATGGGGCCGCCTCGTACAAAATCTTCAAGATCGAAAAGGGGAAGGTTACTAAATCAATAGAGTTGAATGCACCCAAT---TCTCATTATGAGGAATGTTCCTGTTACCCAGACACTGGCACAGTGATGTGTGTATGCAGAGACAACTGGCACGGTTCAAATCGACCTTGGGTGTCTTTTAAT---CAAAACCTGGATTATCAAATAGGATACATCTGCAGTGGGGTGTTCGGTGACAATCCGCGTCCCAAAGATGGA------GAGGGCAGCTGT---AATCCAGTGACTGTT---GATGGAGCA------GACGGAGTAAAGGGATTTTCATACAAATATGGTAATGGTGTTTGGATAGGAAGGACTAAAAGTAACAGACTTAGAAAGGGGTTTGAGATGATTTGGGATCCTAATGGATGGACAGATACCGACAGTGATTTC---TCAGTGAAACAGGATGTTGTGGCAATAACTGATTGGTCTGGGTACAGCGGAAGTTTCGTTCAACATCCTGAGTTAACA---GGATTGGACTGTATAAGACCTTGCTTCTGGGTTGAGTTAGTCAGAGGACTGCCTAGAGAAAATACA---ACA---ATCTGGACTAGTGGGAGCAGCATTTCTTTTTGTGGCGTAAATAGTGATACTGCAAACTGGTCTTGGCCAGACGGTGCTGAGTTGCCATTCACCATTGACAAG---TAG
		</sequence>
		<sequence>
			<taxon idref="1000662|human|EastAsia|19970615|H1N1"/>
			ATGAATCCAAATCAAAAAATAATAACCATTGGGTCAATCAGTATAGCAATCGGAATAATTAATCTAATGGTGCAAATAGGAAATATTATTTCAATATGGGCTAGTCACTCAATC---------CAAACTGGA------------------AGT------------CAAAACCACACT---GGAATATGCAACCAAAGAATCATC------------ACATATGAAAACAGCACCTGGGTGAATCACACATATGTTAATATTAACAACACTAATGTT------GTTGCTGGAAAGGAC---------AAAACTTCAGTGACATTGGCCGGCAATTCATCTCTTTGTTCTATCAGTGGATGGGCTATATACACAAAAGACAACAGCATAAGAATTGGTTCCAAAGGAGATGTTTTTGTCATAAGAGAGCCTTTCATATCATGTTCTCACATGGAATGCAGAACCTTTTTTCTAACCCAAGGTGCTCTATTAAATGACAAACATTCAAATGGGACCGTTAAGGACAGAAGTCCTTATAGGGCCTTAATGAGCTGTCCTCTAGGTGAAGCTCCGTCCCCATATAATTCAAAGTTTGAATCAGTTGCTTGGTCAGCAAGCGCATGCCATGATGGCATGGGCTGGTTAACAATCGGAATTTCTGGTCCAGACAATGGAGCAGTGGCTGTACTAAAATACAACGGCATAATAACTGAAACCATAAAAAGTTGGAAAAAGCGA---ATATTAAGAACACAAGAGTCTGAATGTGTCTGTGTGAACGGGTCATGTTTTACCATAATGACCGATGGCCCGAGTAATGGGGCCGCCTCGTACAAAATCTTCAAGATCGAAAAGGGGAAGGTTACTAAATCAATAGAGTTGAATGCACCCAAT---TCTCATTATGAGGAATGTTCCTGTTACCCAGACACTGGCACAGTGATGTGTGTATGCAGGGACAACTGGCACGGTTCAAATCGACCTTGGGTGTCTTTTAAT---CAAAACCTGGATTATCAAATAGGATACATCTGCAGTGGGGTGTTCGGTGACAATCCGCGTCCCAGAGATGGA------GAGGGCAGCTGT---AATCCAGTGACTGTT---GATGGAGCA------GACGGAGTAAAGGGGTTTTCATACAAATATGGTAATGGTGTTTGGATAGGAAGGACTAAAAGTAACAGACTTAGAAAGGGGTTTGAGATGATTTGGGATCCTAATGGATGGACAGATACCGACAGTGATTTC---GCAGTGAAACAGGATGTTGTGGCAATAACTGATTGGTCAGGATACAGCGGAAGTTTCGTTCAACATCCTGAGTTAACA---GGATTGGACTGTATAAGACCTTGCTTCTGGGTTGAGTTAGTCAGAGGACTGCCTAGAGAAAATACA---ACA---ATCTGGACTAGTGGGAGCAGCATTTCTTTTTGTGGCGTAAATAGTGATACTGCAAACTGGTCTTGGCCAGACGGTGCTGAGTTGCCATTCACCATTGACAAG---TAG
		</sequence>
		<sequence>
			<taxon idref="1013709|human|SoutheastAsia|20000504|H1N1"/>
			ATGAATCCAAATCAAAAAATAATAACCATTGGATCAATCAGTATAGCAATCGGAATAATTAGTCTAATGTTGCAAATAGGAAATATTATTTCAATATGGGCTAGTCACTCAATC---------CAAACTGGA------------------AGT------------CAAAACCATACT---GGAATATGCAACCAAAGAATCATC------------ACATATGAAAACAGCACCTGGGTGAATCACACATATGTCAATATTAACAACACTAATGTT------GTTGTTGGAAAGGAC---------AAAACTTCAGTGACATTGGCCGGCAATTCATCTCTTTGTTCTATCAGTGGATGGGCTATATACACAAAAGACAACAGCATAAGAATTGGTTCCAAAGGAGATGTTTTTGTCATAAGAGAGCCTTTCATATCATGTTCTCACTTGGAATGCAGAACCTTTTTTCTGACCCAAGGTGCTCTATTAAATGACAAACATTCAAATGGGACCGTCAAGGACAGAAGTCCCTATAGGGCCTTAATGAGCTGTCCTCTAGGTGAAGCTCCGTCCCCATACAATTCAAAGTTTGAATCAGTTGCTTGGTCAGCAAGCGCATGCCATGATGGCATGGGCTGGTTAACAATCGGAATTTCTGGTCCAGACAATGGAGCAGTGGCTGTACTAAAATACAACGGCATAATAACTGAAACCATAAAAAGTTGGAAAAAGCAA---ATATTAAGAACACAAGAGTCTGAATGTGTCTGTGTGAACGGGTCATGTTTCACCATAATGACCGATGGCCCGAGTAATGGGGCCGCCTCGTACAAAATCTTCAAGATCGAAAAGGGGAAGGTTACTAAATCAATAGAGTTGAATGCACCCAAT---TTTCATTATGAGGAATGTTCCTGTTACCCAGACACTGGCACAGTGATGTGTATATGCAGGGACAACTGGCATGGTTCAAACCGACCTTGGGTGTCTTTTAAT---CAAAACCTGGATTATCAAATAGGATACATCTGCAGTGGGGTGTTCGGTGACAATCCGCGTCCCAAAGATGGA------GAGGGCAGCTGT---AATCCAGTGACTGTT---GATGGAGCA------GACGGAGTAAAGGGGTTTTCATACAAATATGGTAATGGTGTTTGGATAGGAAGGACTAAAAGTAACAGACTTAGAAAGGGGTTTGAGATGATTTGGGATCCTAATGGATGGACAGATACCGACAGTGATTTC---TCAGTGAAACAGGATGTTGTGGCAATAACTGATTGGTCAGGGTACAGCGGAAGTTTCGTTCAACATCCTGAGTTAACA---GGATTGGACTGTATAAGGCCTTGTTTCTGGGTTGAGTTAGTCAGAGGACTGCCTAGAGAAAATACA---ACA---ATCTGGACTAGTGGGAGCAGCATTTCCTTTTGTGGCGTAAATAGTGATACTGCAAACTGGTCTTGGCCAGACGGTGCTGAGTTGCCGTTCACCATTGACAAG---TAG
		</sequence>
		<sequence>
			<taxon idref="1010686|human|EastAsia|20090113|H1N1"/>
			ATGAACCCAAATCAAAAGATAATAACCATTGGATCAATCAGTATAGCAATCGGAATAATCAGTCTAATGTTGCAAATAGGAAACATTATTTCAATATGGGCTAGTCACTCAATC---------CAAACTGGA------------------AGT------------CAAAACAACACT---GGAATATGTAACCAAAGAATCATC------------ACATATGAAAACAGTACCTGGGTGAATCACACATATGTTAATATTAACAACACTAATGTT------GTTGCTGGAGAAGAC---------AAAACTTCAGTGACATTGGCCGGCAATTCTTCTCTTTGTTCTATCAGTGGATGGGCCATATACACAAAAGACAACAGCATAAGAATTGGCTCCAAAGGAGATGTTTTTGTCATAAGAGAACCTTTCATATCATGTTCTCACTTGGAATGCAGAACCTTTTTTCTGACCCAAGGCGCTCTATTAAATGACAAACATTCAAATGGGACCGTAAAGGACAGAAGTCCTTATAGGGCCTTAATGAGCTGTCCTCTAGGTGAAGCTCCGTCCCCATACAATTCAAAGTTCGAATCAGTTGCATGGTCAGCAAGCGCATGCCACGATGGCATAGGCTGGTTAACAATCGGAATTTCTGGTCCAGACAATGGAGCTGTGGCTGTACTAAAATACAACGGAATAATAACTGGAACCATAAAAAGTTGGAAAAAGCAA---ATATTAAGAACACAAGAGTCTGAATGTGTCTGTATGAACGGGTCATGTTTCACCATAATGACCGATGGCCCGAGTAATAAGGCCGCCTCGTACAAAATTTTCAAGATCGAAAAGGGGAAGGTTACTAAATCAATAGAGTTGAATGCACCCAAT---TTTTATTATGAGGAATGCTCCTGTTACCCAGACACTGGCATAGTGATGTGTGTATGCAGGGACAACTGGCATGGTTCAAATCGACCTTGGGTGTCTTTTAAT---CAAAACTTGGATTATCAAATAGGATACATCTGCAGTGGAGTGTTTGGTGACAATCCGCGTCCAGAAGATGGA------GAGGGCAGCTGC---AATCCAGTGACTGTT---GATGGAGCA------AACGGAGTAAAAGGGTTTTCATACAAATATGGTAATGGTGTTTGGATAGGAAGGACCAAAAGTAACAGACTTAGAAAGGGGTTTGAGATGATTTGGGATCCTAATGGATGGACAAATACCGACAGTGATTTC---TCAGTGAAACAGGATGTTGTAGCAATAACTGATTGGTCAGGGTACAGCGGAAGTTTCGTCCAACATCCTGAGTTAACA---GGATTGGACTGTATAAGACCTTGCTTCTGGGTTGAGTTAGTCAGAGGGCTGCCTAGAGAAAATACA---ACA---GTCTGGACTAGTGGGAGCAGCATTTCTTTTTGTGGCGTTAATAGTGATACTGCAAACTGGTCTTGGCCAGACGGTGCTGAGTTGCCGTTCACCATTGACAAG---TAG
		</sequence>
		<sequence>
			<taxon idref="1005700|human|SoutheastAsia|20060615|H1N1"/>
			ATGAACCCAAATCAAAAAATAATAACCATTGGATCAATCAGTATAGCAATTGGAATAATTAGTCTAATGTTGCAAATAGGAAATATTATTTCAATATGGGCTAGTCACTCAATC---------CAAACTGGA------------------AGT------------CAAAACCACACT---GGAATATGCAACCAGAGAATCATC------------ACATATGAAAACAACACCTGGGTGAATCACACATATGTTAATATTAACAACACTAATGTT------GTTGCTGGAAAGGAC---------AAAACTTCAGTGACATTGGCCGGCAATTCATCTCTTTGTTCTGTCAGTGGATGGGCTATATACACAAAAGACAACAGCATAAGAATTGGCTCCAAAGGAGATGTTTTTGTCATAAGAGAACCTTTCATATCATGTTCTCACTTGGAATGCAGAACCTTTTTTCTGACCCAAGGTGCTCTATTAAATGACAAACATTCAAATGGGACCGTAAAGGACAGAAGTCCCTATAGGGCCTTAATGAGCTGTCCTCTAGGTGAAGCTCCGTCCCCATACAATTCAAAGTTCGAATCAGTTGCATGGTCAGCAAGCGCATGCCATGATGGCATGGGCTGGTTAACAATCGGAATTTCTGGTCCAGACAATGGAGCTGTGGCTGTACTAAAATACAACGGAATAATAACTGGAACCATAAAAAGTTGGAAAAAGCGA---ATATTAAGAACACAAGAGTCTGAATGTGTCTGTATGAACGGGTCATGTTTCACCATAATGACCGATGGCCCTAGTAATGGGGCCGCCTCGTACAAAATTTTCAAGATTGAGAAGGGGAAAGTTACTAAATCAATAGAGTTGAATGCACCCAGT---TTTCATTATGAGGAATGTTCCTGTTACCCAGACACTGGCACAGTGATGTGTGTATGCAGGGACAACTGGCATGGTTCAAATCGACCTTGGGTATCTTTTAAT---CAAAACTTGGATTATCAAATAGGATACATCTGCAGTGGAGTGTTCGGTGACAATCCGCGTCCCAAAGATGGA------GAGGGCAGCTGC---AATCCAGTGACTGTT---GATGGAGCA------GACGGAGTAAAAGGGTTTTCATACAAATATGGTAATGGTGTTTGGTTAGGGAGGACCAAAAGTAACAGACTTAGAAAGGGGTTTGAGATGATTTGGGATCCTAATGGATGGACAAATACCGACAGTGATTTC---TCAGTGAAACAGGATGTTGTAGCAATAACTGATTGGTCGGGGTACAGTGGAAGTTTCGTTCAACATCCTGAGTTAACA---GGATTGGACTGTATAAGACCTTGCTTCTGGGTTGAGTTAGTCAGAGGGCTTCCTAGAGAAAATACA---ACA---ATCTGGACTAGTGGGAGCAGCATTTCTTTTTGTGGCGTTAATAGTAATACTGCAAACTGGTCTTGGCCAGACGGTGCTGAGTTGCCGTTCACCATTGACAAG---TAG
		</sequence>
		<sequence>
			<taxon idref="1014404|human|CentralEurope|19980615|H1N1"/>
			ATGAATCCAAATCAAAAAATAATAACCATTGGATCAATCAGTATAGCAATCGGAATAATTAGTCTAATGTTGCAAATAGGAAATATTATTTCAATATGGGCTAGTCATTCAATC---------CAAACTGGA------------------AGT------------CAAAACCACACT---GGAATATGCAACCAAAGAATCATC------------ACATATGAAAACAGCACCTGGGTGAATCATACATATGTTAATATTAACAACACTAATGTT------GTTGCTGGAAAGGAC---------AAAACTTCAGTGACATTGGCCGGCAATTCATCTCTTTGTTCTATCAGTGGATGGGCTATATACACAAAAGACAACAGCATAAGAATTGGTTCCAAAGGAGATGTTTTTGTCATAAGAGAGCCTTTCATATCATGTTCTCACTTGGAATGCAGAACCTTTTTTCTGACCCAAGGTGCTCTATTAAATGACAAACATTCAAATGGGACCGTTAAGGACAGAAGTCCTTATAGGGCCTTAATGAGCTGTCCTCTAGGTGAAGCTCCGTCTCCATATAATTCAAAGTTTGAATCAGTTGCTTGGTCAGCAAGCGCATGCCATGATGGCATGGGCTGGTTAACAATCGGAATTTCTGGTCCAGACAATGGAGCAGTGGCTGTACTAAAATACAACGGCATAATAACTGAAACCATAAAAAGTTGGAAAAAGCGA---ATATTAAGAACACAAGAGTCTGAATGTGTCTGTGTGAACGGGTCATGTTTTACCATAATGACCGATGGCCCGAGTAATGGGGCCGCCTCGTACAAAATCTTCAAGATCGAAAAGGGGAAGGTTACTAAATCAATAGAGTTGAACGCACCCAAT---TCTCATTATGAGGAATGTTCCTGTTACCCAGACACTGGCACAGTGATGTGTGTATGCCGGGACAACTGGCACGGTTCAAATCGGCCTTGGGTGTCTTTTAAT---CAAAACCTGGATTATCAAATAGGATACATCTGCAGTGGGGTGTTCGGTGACAATCCGCGTCCCAAAGATGGA------GAGGGCAGCTGT---AATCCAGTGACTGCT---GATGGAGCA------GACGGAGTAAAGGGGTTTTCATACAAATATGGTAATGGTGTTTGGATAGGAAGGACTAAAAGTAACAGACTTAGAAAGGGGTTCGAGATGATTTGGGATCCTAATGGATGGACAGATACCGACAGTGATTTC---TCAGTGAAACAAGATGTTGTGGCAATAACTGATTGGTCAGGGTACAGCGGAAGTTTCGTTCAACATCCTGAGTTAACA---GGATTGGACTGTATAAGGCCTTGCTTCTGGGTTGAGTTAGTCAGAGGACGGCCTAGAGAAAATACA---ACA---ATCTGGACTAGTGGGAGCAGCATTTCTTTTTGTGGCGTAAATAGTGATACTGCAAACTGGTCTTGGCCAGACGGTGCTGAGTTGCCATTCACCATTGACAAG---TAG
		</sequence>
		<sequence>
			<taxon idref="23641|human|NorthAmerica|19800615|H1N1"/>
			ATGAATCCAAATCAGAAAATAATAACCATTGGATCAATCTGTATGGCAATCGGAATAATTAGTCTAATATTGCAAATAGGAAATATTATTTCAATATGGGTTAGCCACTCAATC---------CAAACTGGA------------------AGT------------CAAAACCACACT---GGAATATGCAACCAAAGAATCATT------------ACCTATGAAAATAGCACCTGGGTAAATCAAACATATGTTAATATTAACAACACTAACGTT------GTTGCTGGAAAGGAC---------ACAACTTCAGTGACATTAGCCGGCAATTCATCTCTTTGTCCTATCCGTGGGTGGGCTATATACAGCAAAGACAACAGCATAAGAATTGGTTCCAAAGGAGATGTTTTTGTCATAAGAGAACCTTTTATATCATGTTCTCACTTGGAATGCAGAACCTTTTTTCTGACTCAAGGTGCTCTATTAAATGACAAGCATTCAAATGGGACCGTTAAGGACAGAAGCCCTTATAGGGCCTTAATGAGCTGTCCTATAGGTGAAGCTCCGTCTCCATACAATTCAAGGTTTGAATCAGTTGCTTGGTCAGCAAGCGCATGTCATGATGGCATGGGCTGGCTAACAATCGGAATTTCTGGTCCAGATGATGGAGCAGTGGCTGTACTAAAATACAACGGCATAATAACTGAAACCATAAAAAGTTGGAGGAAGCGA---ATATTAAGAACACAAGAGTCTGAATGTGTCTGTGTAAACGGTTCATGTTTTACCATAATGACCGATGGCCCGAGTAATGGGCCTGCCTCGTACAGAATCTTCAAAATCGAGAAGGGGAAGATTACTAAATCAATAGAGTTGGATGCACCCAAT---TCTCATTACGAGGAATGTTCCTGTTACCCAGACACCGGCACAGTGATGTGTGTGTGCAGAGACAATTGGCATGGTTCGAATCGACCTTGGGTGTCTTTTAAT---CAAAACCTGGATTATCAAATAGGATACATCTGCAGTGGGGTTTTCGGTGACAATCCGCGTCCCAAAGATGGA------AAAGGCAGCTGT---GATCCAGTAACTGTT---GATGGAGCA------GACGGAGTAAAGGGGTTTTCATACAGGTATGGCAATGGTGTTTGGATAGGAAGGACTAAAAGTAACAGCTCCAGAAAGGGATTTGAGATGATTTGGGATCCTAATGGATGGACAGATACCGATAGTAATTTC---TTAGTGAAACAGGATGTAGTGGCAATGACTGATTGGTCAGGGTACAGCGGAAGTTTCGTTCAACATCCTGAGCTAACA---GGATTGGACTGTATGAGGCCTTGCTTCTGGGTTGAATTAATCAGAGGACGACCTAGAGAAAAGACA---ACA---ATCTGGACTAGTGGGAGCAGCATTTCTTTTTGTGGCGTGAATAGTGATACTGCAAATTGGTCTTGGCCAGACGGTGCCGAGTTGCCATTCACCATTGACAAG---TAG
		</sequence>
		<sequence>
			<taxon idref="1000980|swine|EastAsia|20040615|H1N1"/>
			ATGAATCCAAATCAGAAAATAATAACCATAGGATCAATCTGTATGGCAATAGGAATAATTAGTCTAATATTGCAAATAGGAAATATTGTTTCAATATGGATCAGCCACTCAATC---------CAAACTGGA------------------AGT------------CAAAACTACACT---GGAATATGCAACCAAAGAATCATT------------ACCTATGAAAATAGCACCTGGGTAAATCAAACATATGTTAATATCAACAACACTAATGTT------GTTGCTGGACAGGAC---------ACAACTTCAGTGGCATTAGCCGGCAATTCATCTCTTTGTCCTATCAGTGGGTGGGCTATATACAGCAAAGACAACAGCATAAGAATTGGTTCCAAAGGAGATGTTTTTGTCATAAGAGAACCTTTTATATCATGTTCTCACTTGGAATGCAGAACCTTTTTTCTGACCCAAGGTGCTCTATTAAATGACAAGCATTCAAATGGAACCGTTAAGGACAGAAGCCCTTATAGGGCCTTAATGAGCTGTCCTATAGGTGAAGCTCCGTCTCCCTACAATTCAAGGTTTGAATCAGTTGCTTGGTCAGCAAGCGCATGTCATGATGGCATGGGCTGGCTAACAATCGGAATTTCTGGTCCAGATGATGGAGCAGTGGCTGTACTAAAATACAACGGTATAATAACTGAAACCATAAAAAGTTGGAGGAAGCGA---ATATTAAGAACACAAGAGTCTGAATGTGTCTGTGTAAACGGTTCATGTTTTACCATAATGACCGATGGCCCGAATAATGGGCCTGCCTCGTACAAAATCTTCAAAATCGAGAAGGGGAAGATTACTAAATCAATAGAGTTGGATGCACCCAAT---TCTCATTACGAGGAATGTTCCTGTTACCCAGACGCCGGCACAGTGATGTGTGTGTGCAGAGACAATTGGCGTGGTTCGAATCGACCTTGGGTGTCTTTTAAT---CAAAGCCTGGATTATCAAATAGGATACATCTGCAGTGGTGTTTTTGGTGACAATCCGCGTCCCAAAGATGGA------AAAGGCAGCTGT---GATCCAGTAACTGTT---GATGGAGCA------GACGGAGTAAAGGGGTTTTCATACAGGTATGGTAATGGTGTTTGGATAGGAAGGACTAAAAGTAACAGCTCCAGAAGAGGATTTGAGATGATTTGGGATCCTAATGGATGGACAGATACCGATAGTAAATTC---TTAGTGAAACAGGATGTAGTGGCAATGACTGATTGGTCAGGGTACAGCGGAAGCTTCGTTCAACATCCTGAACTAACA---GGATTGGATTGTATGAGGCCTTGCTTCTGGGTTGAATTGATCAGAGGACGACCTAGAGAAAATACA---ACA---ATCTGGACTAGTGGGAGCAGCATTTCTTTTTGTGGCGTGAATGGTGATACTGCAAATTGGTCTTGGCCAGACGGTTCCGAGTTGCCATTCACCATTGACAAG---TAG
		</sequence>
		<sequence>
			<taxon idref="25769|human|NorthAmerica|19870615|H1N1"/>
			ATGAATCCAAATCAGAAAATAATAACCATAGGATCAATCTGTATGGCAATAGGAATAATTAGTCTAATATTGCAAATAGGAAATATTGTTTCAATATGGATCAGCCACTCAATC---------CAAACTGGA------------------AGT------------CAAAACTACACT---GGAATATGCAACCAAAGAATCATT------------ACCTATGAAAATAGCACCTGGGTAAATCAAACATATGTTAATATCAACAACACTAATGTT------GTTGCTGGACAGGAC---------ACAACTTCAGTGGCATTAGCCGGCAATTCATCTCTTTGTCCTATCAGTGGGTGGGCTATATACAGCAAAGACAACAGCATAAGAATTGGTTCCAAAGGAGATGTTTTTGTCATAAGAGAACCTTTTATATCATGTTCTCACTTGGAATGCAGAACCTTTTTTCTGACCCAAGGTGCTCTATTAAATGACAAGCATTCAAACGGAACCGTTAAGGACAGAAGCCCTTATAGGGCCTTAATGAGCTGTCCTATAGGTGAAGCTCCGTCTCCCTACAATTCAAGGTTTGAATCAGTTGCTTGGTCAGCAAGCGCATGTCATGATGGCATGGGCTGGCTAACAATCGGAATTTCTGGTCCAGATGATGGAGCAGTGGCTGTACTAAAATACAACGGTATAATAACTGAAACCATAAAAAGTTGGAGGAAGCGA---ATATTAAGAACACAAGAGTCTGAATGTGTCTGTGTAAACGGTTCATGTTTTACCATAATGACCGATGGCCCGAATAATGGGCCTGCCTCGTACAAAATCTTCAAAATCGAGAAGGGGAAGATTACTAAATCAATAGAGTTGGATGCACCCAAT---TCTCATTACGAGGAATGTTCCTGTTACCCAGACGCCGGCACAGTGATGTGTGTGTGCAGAGACAATTGGCATGGTTCGAATCGACCTTGGGTGTCTTTTAAT---CAAAACCTGGATTATCAAATAGGATACATCTGCAGTGGTGTTTTTGGTGACAATCCGCGTCCCAAAGATGGA------AAAGGCAGCTGT---GGTCCAGTAACTGTT---GATGGAGCA------GACGGAGTAAAGGGGTTTTCATACAGGTATGGTAATGGTGTTTGGATAGGAAGGACTAAAAGTAACAGCTCCAGAAGAGGATTTGAGATGATTTGGGATCCTAATGGATGGACAGATACCGATAGTAAATTC---TTAGTGAAACAGGATGTAGTGGCAATGACTGATTGGTCAGGGTACAGCGGAAGCTTCGTTCAACATCCTGAACTAACA---GGATTGGATTGTATGAGGCCTTGCTTCTGGGTTGAATTGATCAGAGGACGACCTAGAGAAAATACA---ACA---ATCTGGACTAGTGGGAGCAGCATTTCTTTTTGTGGAGTGAATGGTGATACTGCAAATTGGTCTTGGCCAGACGGTGCCGAGTTGCCATTCACCATTGACAAG---TAG
		</sequence>
		<sequence>
			<taxon idref="25433|human|NorthAmerica|19860615|H1N1"/>
			ATGAATCCAAATCAGAAAATAATAACCATAGGATCAATCTGTATGGCAATAGGAATAATTAGTCTAATATTGCAAATAGGAAATATTGTTTCAATATGGATCAGCCACTCAATC---------CAAACTGGA------------------AGT------------CAAAACTACACT---GGAATATGCAACCAAAGAATCATT------------ACCTATGAAAATAGCACCTGGGTAAATCAAACATATGTTAATATCAACAACACTAATGTT------GTTGCTGGACAGGAC---------ACAACTTCAGTGGCATTAGCCGGCAATTCATCTCTTTGTCCTATCAGTGGGTGGGCTATATACAGCAAAGACAACAGCATAAGAATTGGTTCCAAAGGGGATGTTTTTGTCATAAGAGAACCTTTTATATCATGTTCTCACTTGGAATGCAGAACCTTTTTTCTGACCCAAGGTGCTCTATTAAATGACAAGCATTCAAACGGAACCGTTAAGGACAGAAGCCCTTATAGGGCCTTAATGAGCTGTCCTATAGGTGAAGCTCCGTCTCCCTACAATTCAAGATTTGAATCAGTTGCTTGGTCAGCAAGCGCATGTCATGATGGCATGGGCTGGCTAACAATCGGAATTTCTGGTCCAGATGATGGAGCAGTGGCTGTACTAAAATACAACGGTATAATAACTGAAACCATAAAAAGTTGGAGGAAGCGA---ATATTAAGAACACAAGAGTCTGAATGTGTCTGTGTAAACGGTTCATGTTTTACCATAATGACCGATGGCCCGAATAATGGGCCTGCCTCGTACAAAATCTTCAAAATCGAGAAGGGGAAGATTACTAAATCAATAGAGTTGGATGCACCCAAT---TCTCATTACGAGGAATGTTCCTGTTACCCAGACGCCGGCACAGTGATGTGTGTGTGCAGAGACAATTGGCATGGTTCGAATCGACCTTGGGTGTCTTTTAAT---CAAAACCTGGATTATCAAATAGGATACATCTGCAGTGGTGTTTTTGGTGACAATCCGCGTCCCAAAGATGGA------AAAGGCAGCTGT---GGTCCAGTAACTGTT---GATGGAGCA------GACGGAGTAAAGGGGTTTTCATACAGGTATGGTAATGGTGTTTGGATAGGAAGGACTAAAAGTAACAGCTCCAGAAGAGGATTTGAAATGATTTGGGATCCTAATGGATGGACAGATACCGATAGTAAATTC---TTAGTGAAACAGGATGTAGTGGCAATTACTGATTGGTCAGGGTACAGCGGAAGCTTCGTTCAACATCCTGAACTAACA---GGATTGGATTGTATGAGGCCTTGCTTCTGGGTTGAATTGATCAGAGGACGACCTAGAGAAAATACA---ACA---ATCTGGACTAGTGGGAGCAGCATTTCTTTTTGTGGCGTGAATGGTGATACTGCAAATTGGTCTTGGCCAGACGGTGCCGAGTTGCCATTCACCATTGACAAG---TAG
		</sequence>
		<sequence>
			<taxon idref="24127|human|NorthAmerica|19830615|H1N1"/>
			ATGAATCCAAATCAGAAAATAATAACCATTGGATCAATCTGTATGGCAATCGGGATAATTAGTCTAATATTGCAGATAGGAAATATTATTTCAATATGGGTTAGCCACTCAATC---------CAAACTGGA------------------AAT------------CAAAACCACACT---GGAATATGCAACCAAAGAATCATC------------ACCTATGAAAATAGCACCTGGGTAAATCAAACATATGTTAATATTAACAACACTAACGTT------GTTGCTGGAAAGGAC---------ACAACTTCAGTGACACTAGCCGGCAATTCATCTCTTTGTCCTGTCCGTGGGTGGGCTATATACAGCAAAGACAACAGCATAAGAATTGGTTCCAAAGGAGATGTTTTTGTCATAAGAGAACCTTTTATATCATGTTCTCACTTGGAATGCAGAACCTTTTTTCTAACCCAAGGTGCTCTATTAAATGACAAGCATTCAAATGGGACCGTTAAGGACAGAAGCCCTTATAGGGCCTTAATGAGCTGTCCTATAGGTGAAGCTCCGTCTCCATACAATTCAAGGTTTGAATCAGTTGCTTGGTCAGCAAGCGCATGTCATGATGGCATGGGCTGGCTAACAATCGGAATTTCTGGACCAGATGATGGAGCAGTGGCTGTACTAAAATACAATGGCATAATAACTGAAACCATAAAAAGTTGGAGGAAGCGA---ATATTAAGAACACAAGAGTCTGAATGTGTCTGTGTAAACGGTTCATGTTTTACCATAATGACCGATGGCCCAAGTAATGGGCCGGCCTCGTACAAGATCTTCAAAATCGAGAAGGGGAAAATTACTAAATCAATAGAGTTGGATGCACCCAAT---TCTCACTACGAGGAATGTTCCTGTTACCCAGACACCGGCACAGTGATGTGTGTGTGCAGAGACAATTGGCATGGTTCGAATCGACCTTGGGTGTCTTTTAAT---CAAAACCTGGATTATCAATTAGGATACATCTGCAGTGGGATTTTCGGTGACAATCCGCGTCCCAAAGATGGA------AAAGGCAGCTGT---GGTCCAGTAACTGTT---GATGGAGCA------GACGGAGTAAAGGGATTTTCATACAGATATGGTAATGGTGTTTGGATAGGAAGGACTAAAAGTAACAGCTCCAGAAAGGGATTTGAGATGATTTGGGATCCTAACGGATGGACAGATACCGATAGTAATTTC---TTAGTGAAACAGGATGTAGTGGCAATGACTGATTGGTCAGGGTACAGCGGAAGTTTCGTTCAACATCCTGAACTAACA---GGATTGGACTGTATGAGGCCTTGCTTCTGGGTTGAATTAATCAGAGGACGACCTAGAGAAACGACA---ACA---ATCTGGACTAGTGGGAGCAGCATTTCTTTTTGTGGCGTGAATAGTGATACTGTAAATTGGTCTTGGCCAGACGGTGCCGAGTTGCCATTCACCATTGACAAG---TAG
		</sequence>
		<sequence>
			<taxon idref="1004050|human|Oceania|19460615|H1N1"/>
			ATGAATCCAAATCAGAAAATAATAACCATTGGGTCAATCTGTATGGTAGTCGGAATAATTAGCCTAATATTGCAAATAGGGAATATAATCTCAATATGGATTAGCCATTCAATT---------CAAGCTGGG------------------AGT---------------------------------------------------------------------------AGCACCTGGGTGAATCAAACATATGTTAATATTAGCAACACTAACGTT------GTCGCTGGACAGGAC---------GCAACTTCAGTGATATTAACCGGCAATTCATCTCTTTGTCCCATCCGTGGGTGGGCTATATACAGCAAAGACAATGGCATAAGAATTGGTTCCAAAGGAGACATTTTTGTCATAAGAGAGCCTTTTATTTCATGTTCTCACTTGGAATGCAGGGCCTTTTTTCTGACTCAAGGCGCCTTACTGAATGACAAGCATTCAAATGGGACCGTTAAGGACAGAAGCCCTTATAGGGCCTTAATGAGCTGCCCTGTCGGTGAAGCTCCGTCCCCGTACAATTCAAGGTTTGAATCGGTTGCTTGGTCAGCAAGTGCATGTCATGATGGCATGGGCTGGCTAACAATCGGAATTTCTGGTCCAGATAATGGGGCAGTGGCTGTATTAAAATACAACGGCATAATAACTGAAACCATAAAAAGTTGGAGGAAGAAA---ATATTGAGAACACAAGAGTCTGAATGTGCCTGTGTAAATGGTTCATGTTTTACTATAATGACCGATGGCCCAAGTGATGGGCCGGCCTCGTACAAAATTTTCAAGATCGAGAAGGGGAAGGTTACTAAATCAATAGAGTTGGATGCACCTAAC---TCTCACTACGAGGAGTGTTCCTGTTACCCTGATACCGGCAAAGTGATGTGTGTGTGCAGAGACAATTGGCACGGTTCGAACCGACCATGGGTGTCTTTCGAT---CAAAACCTGGATTATCAAATAGGATACATCTGCAGTGGGGTTTTCGGTGACACTCCGCGTCCCAAAGATGGA------ACAGGCAGCTGT---GGTCCAGTGTCTGTT---GATGGAGCA------AACGGAGTGAAGGGATTTTCATATAGGTATGGTGATGGTGTTTGGATAGGAAGGACTAAAAGTCAAAGTTCCAGACATGGGTTTGAGATGATTTGGGATCCTAATGGATGGACAGAGACTGATAGTAGGTTC---TCTGTGAGACAAGATGTTGTGGCAATAACTGATTGGTCAGGGTACAGCGGAAGTTTCGTTCAACATCCTGAGCTAACA---GGGCTAGACTGTATGAGGCCTTGCTTCTGGGTTGAATTAATCAGGGGGCAACCTAAAGAGAAA------ACA---ATCTGGACTAGTGGGAGCAGCATTTCTTTTTGTGGCGTGAATAGTGATACTGTAGACTGGTCTTGGCCAGACGGTGCTGAGTTGCCATTCACCATTGACAAG---TAG
		</sequence>
		<sequence>
			<taxon idref="1004062|swine|NorthAmerica|19310615|H1N1"/>
			ATGAATACAAATCAAAAAATAATAACCATTGGGTCAATCTGTCTAATAGTTGGAATAACTAGCCTAATATTACAAATAGGGAATATAATCTCAATATGGATTAGCCATTCAATT---------CAAACTAGA------------------GAT------------CAAAACCATCCT---GAAACATGCAACCAAAGCATCATT------------ACCTATGAAAACAACACATGGGTGAATCAAACATATGCTAACATTAGCAATGCTAACATT------ATTGCTGGAAAGGAT---------GCAACTTCAATGATATTAGCCGGCAATTCCTCTCTTTGCCCCATCAGTGGGTGGGCTATATACAGCAAAGACAATGGCATAAGAATTGGTTCCAAAGGAGACATTTTTGTCATAAGAGAGCCGTTTATTTCATGCTCTCACTTGGAATGCAGAACCTTTTTTCTGACTCAAGGCGCTTTGCTGAATGACAAGCATTCAAATGGAACCGTCAAGGACAGAAGCCCTTATAGAACCTTAATGAGCTGCCCTATTGGTGAAGCTCCATCTCCGTACAATTCAAGGTTCGAATCGGTTGCTTGGTCAGCAAGTGCATGCCATGATGGCATGAGCTGGCTAACAATCGGAATTTCCGGTCCAGATAATGGAGCAGTGGCTGTATTAAAATACAATGGTATAATAACAGATACCATCAAAAGTTGGAGGAACAAA---ATACTGAGAACGCAAGAGTCTGAATGTGCCTGTGTAAATGGTTCATGTTTTACTATAATGACCGATGGCCCAAGTAATGGGCAGGCCTCGTACAAAATCTTCAAGATAGAGAAGGGGAGGATTATTAAATCAATTGAGTTGAATGCACCTAAT---TACCACTACGAGGAATGCTCCTGTTATCCTGATGCAAGTAAAGTAATGTGTGTGTGCAGAGACAACTGGCATGGTTCGAACCGACCATGGGTGTCTTTCGAT---CAAAATCTGGATTATCAAATAGGGTACATCTGCAGTGGGGTTTTCGGTGACAACCCGCGTTCCAATGATGGA------ACAGGCAGCTGT---GGTCCAGTGTCTTCT---AATGGAGCA------AATGGGGTAAAAGGATTTTCGTTTAGATATGGCAATGGTGTTTGGATAGGAAGAACTAAAAGTATCAGTTCCAGAAACGGATTTGAGATGATTTGGGATCCTAATGGGTGGACAGAGACTGATAGTAGTTTC---TCTGTGAAACAAGATATTGTAGCAATAACTGATTGGTCAGGGTACAGCGGGAGTTTCGTTCAACATCCTGAACTAACA---GGACTGGACTGCATAAGGCCTTGCTTCTGGGTTGAGTTAATCAGAGGACAACCTAAGGAGAAC------ACA---ATCTGGACTAGTGGGAGCAGCATTTCCTTTTGTGGCGTGAATAGTGATACTGTAGGCTGGTCTTGGCCAGACGGCGCTGAGTTGCCATTCACCATTGACAAG---TAG
		</sequence>
		<sequence>
			<taxon idref="1000675|swine|NorthAmerica|19420615|H1N1"/>
			ATGAATACAAATCAAAAAATAATAACCATTGGGTCAATCTGTCTAATAGTTGGAATAACTAGCTTAATATTACAAATAGGGAATATAATCTCAATATGGATTAGCCATTCAATT---------CAAACTAGA------------------GAT------------CAAAACCATCCT---GAAACATGCAACCAAAGCATCATT------------ACCTATGAAAACAACACATGGGTGAATCAAACATATGTTAACATTAGCAATGCTAACATT------GTTGCTGGACAGGAT---------GCAACTTCAATGATATTAGCCGGCAATTCCTCTCTTTGCCCCATCAGTGGGTGGGCTATATACAGCAAAGACAATGGCATAAGAATTGGTTCCAAAGGAGACATTTTTGTCATAAGAGAGCCGTTTATTTCATGCTCTCACTTGGAATGCAGAACCTTTTTTCTGACTCAAGGCGCTTTGCTGAATGACAAGCATTCAAATGGAACCGTCAAGGACAGAAGCCCTTATAGAACCTTAATGAGCTGCCCTATTGGTGAAGCTCCATCTCCGTACAATTCAAGGTTCGAATCGGTTGCTTGGTCAGCAAGTGCATGCCATGATGGCATGAGCTGGCTAACAATCGGAATCTCCGGTCCAGATAATGGAGCAGTGGCTGTATTAAAATACAATGGTATAATAACAGATACCATCAAAAGTTGGAGGAACAAA---ATATTGAGAACGCAAGAGTCTGAATGTGCCTGTGTAAATGGTTCATGTTTTACTATAATGACCGATGGCCCAAGTAATGGGCAGGCCTCGTACAAAATCTTCAAGATAGAGAAGGGGAGGATTATTAAATCAATTGAGTTGAATGCACCTAAT---TACCACTACGAGGAATGCTCCTGTTATCCTGATGCAAGTAAAGTAATGTGTGTGTGCAGAGACAACTGGCATGGTTCGAACCGACCATGGGTGTCTTTCGAT---CAAAATCTGGATTATCAAATAGGGTACATCTGCAGTGGGGTTTTCGGTGACAACCCGCGTTCCAATGATGGA------ACAGGCAGCTGT---GGTCCAGTGTCTTCT---AATGGAGCA------AATGGAGTAAAAGGATTTTCGTTTAGATATGGCAATGGTGTTTGGATAGGAAGAACTAAAAGTATCAGTTCCAGAAGCGGATTTGAGATGATTTGGGATCCTAATGGGTGGACAGAGACTGATAGTAGTTTC---TCTGTGAAACAAGATATTGTAGCAATAACTGATTGGTCAGGGTACAGCGGGAGTTTCGTTCAACACCCTGAACTAACA---GGACTGGACTGCATAAGGCCTTGCTTCTGGGTTGAGTTAATCAGAGGACAACCTAAGGAGAAC------ACA---ATCTGGACTAGTGGGAGCAGCATTTCCTTTTGTGGCGTGAATAGTGATACTGTAGGCTGGTCTTGGCCGGACGGCGCTGAGTTGCCATTCACCATTGACAAG---TAG
		</sequence>
		<sequence>
			<taxon idref="28056|swine|EastAsia|20050615|H1N1"/>
			ATGAATACAAACCAAAGAATGACAACCATTGGGACAATCTGCCTAACAATTGGAATAATTAGCCTATTATTACAGATAGGAAATATAGTCTCTCTATGGATAAGCCATTCAATT---------CAGACTGGA------------------GGG------------AGAAACCATCCT---GAAGCATGCAACCAAAGTATCATT------------ACATATGAGAACAACACATGGGTTAACCAAACTTACGTAAACATCAGCAATACCAAGATC------GCTGCTGAACAGAGT---------GGGATTCCAATAATACTCGCCGGCAACTCCTCTCTTTGCCCAATCAGTGGATGGGCTATATACAGCAAAGACAATAGTATCAGGATTGGTTCAAAAGGGGACATTTTTGTCATAAGGGAGCCATTCATCTCATGCTCTCACTTGGAGTGCAGGACCTTTTTTCTGACTCAAGGCGCTTTGCTGAATGACAGGCATTCTAATGGAACCATTAAGGACAGGAGTCCTTATAGAACTCTAATGAGCTGCCCAATAGGTGAAGCTCCATCCCCATACAATTCAAAATTCGAATCAGTTGCTTGGTCAGCAAGTGCATGCCATGATGGAATGGGATGGCTGACAATCGGGATTTCCGGTCCAGACAACGGAGCAGTGGCTGTCTTAAAGTACAATGGTATAATAACAGATACAGTGAAAAGTTGGAAAAGTAGA---ATATTAAGAACACAAGAATCTGAATGTGTTTGTATAAATGGTTCGTGTTTCACTATAATGACTGACGGTCCAAGCAATGGACAAGCCTCATACAAAATTTTTAAAATAGAGAAAGGGAGGGTTATTAAGTCAATAGAGCTGGATGCACCTAAC---TACCACTATGAGGAATGCTCCTGTTACCCCGATACAAGCAGAGTGATGTGTGTTTGCAGAGATAATTGGCATGCTTCGAACCGACCATGGGTTTTGTTCGAT---AATAATCTTGATTATCAAATAGGGTACATATGCAGTGGTGTATTCGGTGATAACCCCCGTCCTAATGATGGG------ATTGGCAATTGT---GGACCAGTACTTTCG---AATGGGGCA------AATGGAGTGAAAGGGTTTTCATTTAGATATGACAATGGTGTTTGGATAGGAAGAACTAAAAGTATCAACTCTAGGAGTGGGTTTGAGATGATTTGGGATCCTAATGGTTGGACAGAAACTGATAGTAGTTTC---TCCACAAAACAAGATATTATAGCATTAACTGATTGGTCGGGATACAGTGGAAGTTTTGTTCAACACCCTGAATTAACA---GGAATGAATTGCATAAGGCCTTGTTTCTGGGTGGAGTTAATTAGAGGGCAGCCCAAGGAGAAC------ACA---ATCTGGACTAGTGGGAGCAGCATCTCATTTTGTGGCGTGAGTAGTGACACAGCAAGCTGGTCATGGCCAGATGGTGCCAACCTGCCATTCACCATTGACAAG---TAG
		</sequence>
		<sequence>
			<taxon idref="1014764|swine|WesternEurope|19901207|H1N1"/>
			ATGAATACAAATCAAAGAATAATAACCATTGGGACAATCTGTTTAATAGTTGGAATAATTAGTCTATTATTGCAGATAGGAAATATAATCTCGTTATGGATAAGCCATTCAATC---------CAGACCGGA------------------GAA------------AAAAATCATTTT---GAGGTATGCAACCAAAGTGTCATT------------ATCTATGAAAACAACACATGGGTGAACCAAACTTATGTAAACATTAGCAATACCAATATT------GCTGCTAAACAGGGT---------GTGGCTCCAATTATACTAGCCGGCAATTCCTCTCTTTGCCCTATCAGTGGATGGGCTATATACAGCAAAGACAATAGTATAAGAATTGGTTCCAAAGGAGACATTTTTGTCATAAGAGAGCCATTCATTTCATGCTCTCACTTGGAATGCAGAACTTTTTTTCTGACCCAAGGCGCTTTACTAAATGACAGGCATTCTAATGGAACCGTCAAGGACAGAAGTCCTTATAGGACTTTAATGAGCTGCCCCATCGGTGAAGCACCATCTCCATACAATTCAAGGTTTGAATCAGTTGCTTGGTCAGCAAGTGCATGCCATGATGGGATGGGGTGGCTAACGATCGGAATTTCCGGTCCTGATAATGGAGCAGTGGCTGTCTTAAAATACAATGATATAATAACAGATACAATAAAAAGTTGGAGAAACAAA---ATATTAAGAACACAAGAGTCTGAATGTGTTTGTATAAACGGTTCGTGTTTCACTATAATGACTGACGGTCCGAGCAATGGGCAAGCCTCGTACAAAATATTCAAGATGGAGAAAGGGAAGATTGTCAAATCGATTGAGATGGATGCACCTAAT---TACCACTATGAGGAATGCTCCTGTTATCCTGATGCAGGCAAAGTGGTGTGTGTGTGCAGAGACAATTGGCATGCTTCAAACAGACCATGGGTCTCTTTCGAT---CAGAATCTTGATTATCAAATAGGGTACATATGCAGTGGGGTTTTCGGTGATAATCCGCGTTCTAATGATGGG------AAAGGCAATTGT---GGTCCAGTACTTTCT---AATGGAGCA------AATGGAGTGAAAGGGTTTTCATTTAGATATGGCAATGGCGTTTGGATAGGAAGAACTAAAAGTATCAGTTCTAGAAGTGGTTTTGAAATGATTTGGGATCCTAATGGATGGACAGAAACTGATGGTAGTTTC---TCTCTGAAGCAAGATATCGTAGCATTAACTGATTGGTCGGGATACAGTGGGAGTTTTGTCCAGCATCCTGAATTAACA---GGAATGAACTGCATAAGGCCTTGTTTCTGGGTAGAGTTAATTAGAGGGCAACCAAAGGAGAGC------ACA---ATTTGGACTAGTGGAAGCAGCATTTCTTTCTGTGGCGTGAACAGTGGCACTGCAAGCTGGTCATGGCCAGACGGATCTGATCTGCCATTCACTATTGACAAG---TAG
		</sequence>
		<sequence>
			<taxon idref="1018546|human|NorthAmerica|19760615|H1N1"/>
			ATGAATACAAATCAAAGAACAATAACCATTGGGACAATCTGTCTAATAGTTGGAATAATTAGTCTATTATTGCAGATAGGAAATATAATCTTGTTATGGATGAGCCATTCAATT---------CAGACTGGA------------------GAA------------AAAAGCCATCCT---AAGGTATGCAACCAAAGTGTCATT------------ACCTATGAAAACAACACATGGGTGAACCAGACTTATGTAAACATTAGCAATACCAATATT------GCTGCTGGACAGGGT---------GTGACTCCAATAATACTAGCCGGCAATTCCTCTCTTTGCCCAATCAGTGGGTGGGCTATATACAGCAAAGACAATAGCATAAGGATTGGTTCCAAAGGAGACATTTTTGTCATGAGAGAGCCATTCATTTCATGCTCTCACTTGGAATGCAGAACCTTTTTTCTGACCCAAGGCGCTTTGCTGAATGACAGGCATTCTAATGGAACCGTCAAGGACAGGAGTCCTTATAGAACCTTAATGAGCTGCCCCATCGGTGAAGCTCCATCTCCGTACAATTCAAGGTTCGAATCAGTTGCTTGGTCAGCAAGTGCATGCCATGATGGAATGGGATGGCTAACAATCGGGATTTCCGGTCCAGATAATGGAGCAGTGGCTGTTTTAAAATACAATGGTATAATAACAGATACAATAAAAAGTTGGAGAAACAAA---ATATTAAGAACACAAGAGTCTGAATGTGTTTGTATAAACGGTTCGTGTTTTACTATAATGACTGACGGCCCAAGCAATGGGCAAGCCTCGTACAAATTATTCAAAATGGAGAAAGGGAAGATTATTAAGTCAATTGAGCTGGATGCACCTAAT---TACCACTATGAGGAATGCTCCTGTTACCCTGATACAGGCAAAGTGGTGTGTGTGTGCAGAGACAATTGGCATGCTTCGAATCGACCATGGGTCTCTTTCGAT---CAGAATCTTGATTATCAAATAGGGTACATATGCAGTGGGGTTTTCGGTGATAATCCGCGTTCTAATGATGGG------AAAGGCAATTGT---GGCCCAGTACTTTCT---AATGGAGCA------AATGGAGTGAAGGGGTTTTCATTTAGATATGGCAATGGTGTTTGGATAGGAAGAACTAAAAGTATCAGCTCTAGAAGTGGATTTGAGATGATTTGGGATCCTAATGGATGGACAGAAACTGATAGTAGTTTC---TCTATGAAGCAAGATATTATAGCATTAACTGATTGGTCGGGATACAGTGGAAGTTTTGTCCAACATCCTGAATTAACA---GGAATGAACTGCATAAGGCCTTGTTTCTGGGTAGAGTTAATCAGAGGGCAACCCAAGGAGAGC------ACA---ATCTGGACTAGTGGAAGCAGCATTTCTTTCTGTGGCGTGAACAGTGGCACTGCAAGCTGGTCATGGCCAGACGGAGCTGATCTGCCATTCACCATTGACAAG---TAG
		</sequence>
		<sequence>
			<taxon idref="26719|swine|NorthAmerica|19750615|H1N1"/>
			ATGAATACAAATCAAAGAATAATAACCATTGGGACAATCTGTCTAATAGTTGGAATAATTAGTCTATTATTGCAGATAGGGAATATAATCTCGTTATGGTTAAGCCATTCAATT---------CAGACTAGA------------------GAA------------AAAAGCCATCTT---GAGGTATGCAAACAAAGTGTCATT------------ACCTATGAAAACAACACATGGGTGAACCAAACTTATGTAAACATAAGCAATACCAATATT------GCTGCTGGACAAGGT---------GTGACTTCAATAACACTAGCTGGCAACTCCTCTCTTTGCCCAATCAGTGGATGGGCTATATACAGCAAAGACAATAGCATAAGGATTGGTTCCAAAGGAGACATTTTTGTCATGAGAGAGCCATTCATTTCATGCTCTCACTTGGAATGCAGAACCTTTTTTCTGACTCAAGGCGCTTTGCTGAATGACAGGCATTCTAATGGAACTGTCAAGGACAGGAGTCCTTATAGAACCTTAATGAGCTGCCCCATTGGTGAAGCTCCATCTCCGTACAATTCAAGGTTCGAATCGGTTGCTTGGTCAGCAAGTGCATGCCATGATGGAATGGGATGGCTAACAATTGGGATTTCCGGTCCAGATAATGGAGCAGTGGCTGTTTTAAAATACAATGGTATAATAACAGATACAATAAAAAGCTGGAGAAGCAAA---ATATTAAGAACACAAGAGTCTGAATGTGTTTGTATAAACGGTTCGTGTTTTACTATAATGACTGACGGCCCAAGCAATGGGCAAGCCTCGTACAAAATATTCAAAATGGAGAAAGGGAGGATTATTAAGTCAATTGAGCTGGATGCACCTAAT---TACCATTATGAGGAATGCTCCTGTTACCCTGATACAGGTAAAGTGGTGTGTGTGTGCAGAGACAACTGGCATGCTTCGAATCGACCATGGGTCTCTTTCGAT---CAAAATCTTGATTATCAAATAGGGTACATATGCAGTGGGGTTTTCGGTGATAATCCGCGTTCTAATGATGGG------AAAGGCAATTGT---GGCCCAGTACTTTCT---AATGGAGCA------AATGGAGTAAAGGGGTTTTCATTTAGATATGGCAATGGTGTTTGGATAGGAAGAACTAAAAGTATCAGTTCTAGAAGTGGATTTGAGATGATTTGGGATCCTAATGGATGGACAGAAACAGATAGTAGTTTC---TCTATAAAACAAGACATTATAGCATTAACTGATTGGTCGGGATACAGTGGAAGTTTTGTCCAACACCCTGAATTAACA---GGAATGGACTGCATAAGGCCTTGTTTCTGGGTTGAGTTAATCAGAGGACAACCCAAGGAGAGC------ACA---ATCTGGACTAGTGGGAGCAGCATTTCCTTTTGTGGCGTGAACAGTGGCACTGCAAGCTGGTCATGGCCAGATGGAGCTGATCTGCCATTCACCATTGACAAG---TAG
		</sequence>
		<sequence>
			<taxon idref="26737|swine|NorthAmerica|19710615|H1N1"/>
			ATGAATACAAATCAAAGAATAATAACCATTGGGACAATCTGTCTGATAGTTGGAATAATTAGTCTATTATTGCAGATAGGGAATGTGATCTCGTTATGGATAAGCCATTCAATT---------CAGACTAGA------------------GAA------------AAAAGCCATCCT---GAAGTATGCAACCAAAGTGTCATT------------ACATATGAAAACAATACATGGGTGAACCAAACTTATGTAAACATCAGCAATGCTAATATT------GTTGCTGGACAGGGT---------GTGACTTCAATAATATTAGCTGGCAATTCCTCTCTTTGCCCAATCAGTGGGTGGGCTATATACAGCAAGGACAATAGCATAAGGATTGGTTCCAAAGGAGACATTTTTGTCATAAGAGAGCCGTTCATTTCATGTTCTCACTTGGAATGCAGAACCTTTTTTCTGACTCAAGGCGCTTTGCTGAATGACAGGCATTCCAATGGAACCGTCAAGGACAGGAGTCCTTATAGAACCTTAATGAGCTGCCCCATTGGTGAAGCTCCATCTCCGTACAATTCAAGATTCGAATCGGTTGCTTGGTCAGCAAGTGCATGCCATGATGGCATGGGGTGGCTAACAATTGGGATTTCCGGTCCAGATAATGGAGCAGTAGCTGTGTTAAAATACAACGGTATAATAACTGATACAATAAAAAGTTGGAGGAACAAA---ATATTGAGAACACAAGAATCTGAATGTGTTTGTATAAACGGCTCGTGTTTTACTATAATGACCGACGGTCCAAGCAATGGGCAAGCCTCGTACAAAATCTTTAAAGTGGAAAAAGGAAGGATTATCAAGTCAATTGAGCTGAATGCACCTAAT---TACCACTATGAGGAATGCTCCTGTTACCCTGATACAGGCAAAGTGATGTGTGTGTGCAGAGACAATTGGCACGCGTCGAATCGGCCATGGGTTTCTTTCGAT---CAAGATCTTGATTATCAAATAGGGTACATTTGCAGTGGGGTTTTCGGTGATAATCCGCGTTCTAATGATGGG------AAAGGCAATTGT---GGGCCGGTACTTTCT---AATGGAGCA------AATGGAGTAAAGGGGTTTTCGTTTAGATATGGCAATGGTGTTTGGATAGGAAGAACTAAAAGTATTAGCTCTAGAAGTGGATTTGAGATGATTTGGGATCCTAATGGATGGACAGAAACTGATAGTAGTTTC---TCTATGAAACAAGATATTATAGCATTAACTGATTGGTCGGGATACAGTGGAAGTTTTGTCCAACATCCTGAATTAACA---GGAATGGACTGCATAAGGCCTTGTTTCTGGGTTGAGTTAATCAGAGGACAACCAAAGGAGAGC------ACA---ATCTGGACTAGTGGGAGCAGCATTTCCTTCTGTGGCGTGAACAGTGGCACTGCAAGCTGGTCATGGCCAGACGGCGCTGATCTGCCATTCACCATTGACAAG---TAG
		</sequence>
		<sequence>
			<taxon idref="1001282|human|NorthAmerica|19760615|H1N1"/>
			ATGAATACAAATCAAAGAATAATAACCATTGGGACAATCTGTCTAATAGTTGGAATAATTAGTCTATTATTGCAGATAGGAAATATAGTCTCGTTATGGATAAGCCATTCAATT---------CAGACTGAA------------------GAA------------AAAAGCCACCCT---GAGGTATGCAACCAAAGTGTCATT------------ACATATGAAAACAACACATGGGTGAACCAAACTTATATAAACATTAGCAATACCAATATT------GCTGCTGGACAGGGT---------GTGACTCCAATAATACTAGCCGGCAATTCCTCTCTTTGCCCAATCAGTGGGTGGGCTATATACAGCAAAGACAATAGCATAAGGATTGGTTCCAAAGGAGACATTTTTGTCATGAGAGAGCCATTCATTTCATGCTCTCACTTGGAGTGCAGAACCTTTTTTCTGACCCAAGGCGCTTTGCTGAATGACAGGCATTCTAATGGAACCGTCAAGGACAGGAGTCCTTATAGAACCTTAATGAGCTGCCCGATCGGTGAAGCTCCATCTCCGTACAATTCAAGGTTCGAATCAGTTGCTTGGTCAGCAAGTGCATGCCATGATGGAATGGGATGGCTAACAATCGGGATTTCCGGTCCAGATAATGGAGCAGTGGCTGTTTTAAAATACAATGGTATAATAACAGATACAATGAAAAGTTGGAGAAACAAA---ATATTAAGAACACAAGAGTCTGAATGTGTTTGTATAAACGGTTCGTGTTTTACTATAATGACTGACGGCCCAAGCAATGGGCAAGCCTCGTACAAAATATTCAAAATGGAGAAAGGGAAGATTATTAAGTCAATTGAGCTGGATGCACCTAAT---TACCACTATGAGGAATGCTCCTGTTACCCTGATACAGGCAAAGTGGTGTGTGTGTGCAGAGATAATTGGCATGCTTCGAATCGACCATGGGTCTCTTTCGAT---CAGAATCTTGATTATCAAATAGGGTACATATGCAGTGGGGTTTTCGGTGATAACCCGCGTTCTAATGATGGG------AAAGGCAATTGT---GGCCCAGTACTTTCT---AATGGAGCA------AATGGAGTGAAGGGGTTTTCATTTAGATATGGCAATGGTGTTTGGATAGGAAGAACTAAAAGTATCAGCTCTAGAAGTGGATTTGAGATGATTTGGGATCCTAATGGATGGACAGAAACTGATAGTAGTTTC---TCTATGAAGCAAGATATTATAGCATTAACTGATTGGTCGGGATACAGTGGAAGTTTTGTCCAACATCCTGAATTAACA---GGAATGAACTGCATAAGGCCTTGTTTCTGGGTAGAGTTAATCAGAGGGCAACCCAAGGAGAGC------ACA---ATCTGGACTAGTGGAAGCAGCATTTCTTTCTGTGGCGTGAACAGTGAAACTGCAAGCTGGTCATGGCCAGACGGAGCTGATCTGCCATTCACCATTGACAAG---TAG
		</sequence>
		<sequence>
			<taxon idref="1001240|swine|EastAsia|19810615|H1N1"/>
			ATGAATACAAATCAAAGAATAATAACCATTGGGACAATCTGTCTAATAGTTGGAATAATTAGTCTATTATTGCAGATAGGGAATATAGTCTCGTTATGGATAAGCCATTCAATT---------CAGACAGGA------------------GAA------------AGAAGCCACCCT---GAGGTATGCAACCAAAGTGTCATT------------ACATATGAAAACAACACATGGGTGAACCAAACTTATGTAAACATTAGCAATACCAATATT------GCTGCTGAGCAAGGT---------GTGACTCCAATAATACTAGCCGGCAATTCCTCTCTTTGCCCAATCAGTGGGTGGGCTATATACAGCAAAGATAATAGCATAAGGATTGGTTCCAAAGGAGACATTTTTGTCATGAGAGAGCCATTCATTTCATGCTCTCACTTGGAGTGCAGAACCTTTTTTCTGACCCAAGGCGCTTTGCTGAATGACAGGCATTCTAATGGAACCGTCAAGGACAGAAGTCCTTATAGAACTTTAATGAGCTGCCCGATCGGTGAAGCTCCATCTCCGTACAATTCAAGGTTCGAATCAGTTGCTTGGTCAGCAAGTGCATGCCATGATGGAATGGGATGGCTGACAATCGGGATTTCCGGTCCAGATAATGGAGCAGTGGCTGTTTTAAAATACAATGGCATAATAACAGATACAATAAAAAGTTGGAGAAACAAA---ATATTAAGAACACAAGAGTCTGAATGTGTTTGTATGAACGGTTCGTGTTTTACTATAATGACTGACGGCCCAAGCAATGGGCAAGCCTCGTACAAAATATTTAGAATGGAGAAAGGGAAGATTATTAAGTCAATTGAGCTGGATGCACCTAAT---TACCACTATGAGGAATGCTCCTGTTACCCTGATACAGGCAAAGTGGTGTGTGTGTGCAGAGATAATTGGCATGCTTCGAATCGACCATGGGTCTCTTTCGAT---CAGAATCTTGAATATCAAATAGGGTACATATGCAGTGGGGTTTTCGGTGATAACCCTCGTTCTAATGATGGG------AAAGGCAATTGT---GGCCCAGTACTTTCT---AATGGAGCA------AATGGGGTGAAGGGGTTTTCATTTAGGTATGGCAATGGTGTTTGGATAGGAAGAACTAAAAGTATCAGCTCTAGAAGCGGATTTGAGATGATTTGGGATCCTAATGGTTGGACAGAAACTGATAGTAGCTTC---TCTACGAAGCAAGATATTATAGCATTAACTGATTGGTCGGGGTACAGTGGAAGTTTTGTCCAACACCCTGAATTAACA---GGAATGAATTGCATAAGGCCTTGTTTCTGGGTAGAATTAATCAGAGGGCAACCCAAGGAGAGT------ACA---ATCTGGACTAGTGGAAGCAGCATTTCTTTCTGTGGCGTGAACAGTGAAACTGCAAGCTGGTCATGGCCAGACGGAGCTGATCTGCCATTCACCATTGACAAG---TAG
		</sequence>
		<sequence>
			<taxon idref="1001687|swine|NorthAmerica|19780615|H1N1"/>
			ATGAATACAAATCAAAGAATAATAACCATTGGGACAATCTGTCTAATAGTTGGAATAGTTAGTCTATTATTGCAGATAGGAAATATAGTCTCGTTATGGATAAGCCATTCAATT---------CAGACTGGA------------------GAA------------AAAAGCCACCCT---GAGGTATGCAACCAAAGTGTCATT------------ACATATGAAAACAACACATGGGTGAACCAAACTTATGTAAACATTAGCAATACCAATATC------GCTGCTGGACAGGGT---------GTGACTCCAATAATACTAGCCGGCAATTCCTCTCTTTGCCCAATCAGTGGGTGGGCTATATACAGCAAAGACAATAGCATAAGGATTGGTTCCAAAGGAGACATTTTTGTCATGAGAGAGCCATTCATTTCATGCTCTCACTTGGAGTGCAGAACCTTTTTTCTGACCCAAGGCGCTTTGCTGAATGACAGGCATTCTAATGGAACCGTCAAGGACAGGAGTCCTTATAGAACCTTAATGAGCTGCCCCATCGGTGAAGCTCCATCTCCGTACAATTCAAGGTTCGAATCAGTTGCTTGGTCAGCAAGTGCATGCCATGATGGAATGGGATGGCTAACAATCGGGATTTCCGGTCCAGATAATGGAGCAGTGGCTGTTTTAAAATACAATGGTATAATAACAGATACAATAAAAAGTTGGAGAAACAAA---ATATTAAGAACACAAGAGTCTGAATGTGTTTGTATAAACGGTTCGTGTTTTACTATAATGACTGACGGCCCAAGCAATGGGCAAGCCTCGTACAAAATATTCAAAATGGAGAAAGGGAAGATTATTAAGTCGATTGAGCTGGATGCACCTAAT---TACCACTATGAGGAATGCTCCTGTTACCCTGATACAGGCAAAGTGGTGTGTGTGTGCAGAGACAATTGGCATGCTTCGAATCGACCATGGGTCTCTTTCGAT---CAGAATCTTGATTATCAAATAGGGTACATATGCAGTGGGGTTTTCGGTGATAACCCGCGTTCTAATGATGGG------AAAGGCAATTGT---GGCCCAGTACTTTCT---AATGGAGCA------AATGGAGTGAAGGGGTTTTCATTTAGATATGGCAATGGTGTTTGGATAGGAAGAACTAAAAGTATCAGCTCTAGAAGTGGATTTGAAATGATTTGGGATCCTAATGGATGGACAGAAACTGATAGTAGTTTC---TCTATGAAGCAAGATATTATAGCATTAACTGATTGGTCGGGATACAGTGGAAGTTTTGTCCAACATCCTGAATTAACA---GGAATGAACTGCATAAGGCCTTGTTTCTGGGTAGAGTTAATCAGAGGGCAACCCAAGGAGAGC------ACA---ATCTGGACTAGTGGAAGCAGCATTTCTTTCTGTGGCGTGAACAGTGAAACTGCAAGCTGGTCATGGCCAGACGGAGCTGATCTGCCATTCACCATTGACAAG---TAG
		</sequence>
		<sequence>
			<taxon idref="26709|swine|NorthAmerica|19770615|H1N1"/>
			ATGAATACAAATCAAAGAATAATAACCATTGGGACAATCTGTCTAATAGTTGGAATAGTTAGTCTATTATTGCAGATAGGAAATATAGTCTCGTTATGGATAAGCCATTCAATT---------CAGACTGGA------------------GAA------------AAAAGCCACCCT---GAGGTATGCAACCAAAGTGTCATT------------ACATATGAAAACAACACATGGGTGAACCAAACTTATGTAAACATTAGCAATACCAATATT------GCTGCTGGACAGGGT---------GTGACTCCAATAATACTAGCCGGCAATTCCTCTCTTTGCCCAATCAGTGGGTGGGCCATATACAGCAAAGACAATAGCATAAGGATTGGTTCCAAAGGAGACATTTTTGTCATGAGAGAGCCATTCATTTCATGCTCTCACTTGGAGTGCAGAACCTTTTTTCTGACCCAAGGCGCTTTGCTGAATGACAGGCATTCTAATGGAACCGTCAAGGACAGGAGTCCTTATAGAACCTTAATGAGCTGCCCCATCGGTGAAGCTCCATCTCCGTACAATTCAAGGTTCGAATCAGTTGCTTGGTCAGCAAGTGCATGCCATGATGGAATGGGATGGCTAACAATCGGGATTTCCGGTCCAGATAATGGAGCAGTGGCTGTTTTAAAATACAATGGTATAATAACAGATACAATAAAAAGTTGGAGAAACAAA---ATATTAAGAACACAAGAGTCTGAATGTGTTTGTATAAACGGTTCGTGTTTTACTATAATGACTGACGGCCCAAGCAATGGGCAAGCCTCGTACAAAATATTCAAAATGGAGAAAGGGAAGATTATTAAGTCGATTGAGCTGGATGCACCTAAT---TACCACTATGAGGAATGCTCCTGTTACCCTGATACAGGCAAAGTGGTGTGTGTGTGCAGAGACAATTGGCATGCTTCGAATCGACCATGGGTCTCTTTCGAT---CAGAATCTTGATTATCAAATAGGGTACATATGCAGTGGGGTTTTCGGTGATAACCCGCGTTCTAATGATGGG------AAAGGCAATTGT---GGCCCAGTACTTTCT---AATGGAGCA------AATGGAGTGAAGGGGTTTTCATTTAGATATGGCAATGGTGTTTGGATAGGAAGAACTAAAAGTATCAGCTCTAGAAGTGGATTTGAGATGATTTGGGATCCTAATGGATGGACAGAAACTGATAGTAGTTTC---TCTATGAAGCAAGATATTATAGCATTAACTGATTGGTCGGGATACAGTGGAAGTTTTGTCCAACATCCTGAATTAACA---GGAATGAACTGCATAAGGCCTTGTTTCTGGGTAGAGTTAATCAGAGGGCAACCCAAGGAGAGC------ACA---ATCTGGACTAGTGGAAGCAGCATTTCTTTCTGTGGCGTGAACAGTGAAACTGCAAGCTGGTCATGGCCAGACGGAGCTGATCTGCCATTCACCATTGACAAG---TAG
		</sequence>
		<sequence>
			<taxon idref="1023938|avian_waterfowl|NorthAmerica|19830615|H1N1"/>
			ATGAATACAAATCAAAGAATAATAACCATTGGGACAATCTGTCTAATAGTTGGAATAGTTAGTCTATTATTGCAGATAGGAAATATAGTCTCGTTATGGATAAGCCATTTAATT---------CAGACTGGA------------------GAA------------AGAAGCCACCCT---GAGGTATGCACCCAAAGTGTCATT------------ACATATGAAAACAACACATGGGTGAACCAAACTTACGTAAACATTAGCAATACCAATATT------GCTGCTGGACAGGGT---------GTGACTCCAATAATACTAGCCGGCAATTCCTCCCTTTGTCCAATCAGTGGATGGGCTATATACAGCAAAGACAATAGCATAAGGATAGGTTCCAAGGGAGACATTTTTGTTATGAGGGAGCCATTCATTTCATGCTCTCACTTGGAGTGCAGAACCTTTTTTCTGACCCAAGGCGCTTTGCTGAATGACAGGCATTCTAATGGAACCGTCAAGGACAGGAGTCCTTATAGAACCTTAATGAGCTGCCCCATTGGTGAAGCTCCATCTCCGTACAATTCAAGGTTCGAGTCAGTTGCTTGGTCAGCAAGTGCATGCCATGATGGAGTGGGATGGTTAACAATCGGGATTTCCGGTCCAGATAATGGAGCAGTGGCTGTTTTAAAATACAACGGTATAATAACAGATACAATAAAAAGTTGGAGAAACAAA---ATATTAAGAACACAAGAGTCTGAATGTGTTTGTATAAACGGTTCGTGTTTTACTATAATGACCGACGGCCCAAGCAATGGGCAAGCCTCGTACAAAATATTCAAAATGGAGAAAGGGAAGGTTATTAAGTCGATTGAGCTGGATGCACCTAAT---TACCACTATGAGGAATGCTCCTGTTATCCTGATACAGGCAAAGTGGTGTGTGTGTGCAGAGACAATTGGCGTGCTTCAAATCGACCATGGGTCTCTTTCGAT---CAGAATCTTGATTATCAAATAGGGTACATATGCAGTGGGGTTTTCGGTGATAACCCGCGTTCTAACGATGGG------AAAGGCAATTGT---GGCCCAGTACTTTCT---AATGGAGCA------AATGGAGTGAAGGGGTTTTCATTCAGATATGGCAATGGTGTTTGGATAGGAAGGACTAAAAGTATCAACTCTAGAAGTGGCTTTGAGATGATTTGGGATCCCAATGGATGGACAGAAACTGATAGTAGTTTC---TCTATGAAGCAAGACATTATAGCATCAGCTGATTGGTCGGGATACAGTGGAAGTTTTGTCCAACATCCTGAATTAACA---GGAATGAACTGCATAAGGCCTTGTTTCTGGGTAGAGTTAATCAGAGGGCAACCCAAGGAGGGC------ACA---ATCTGGACTAGTGGAAGCAGCATTTCTTTCTGTGGCGTGAATAGTGAAACTGCAAGCTGGTCATGGCCAGACGGAGCTGATCTGCCATTCACCATTGACAAG---TAG
		</sequence>
		<sequence>
			<taxon idref="26713|swine|NorthAmerica|19850615|H1N1"/>
			ATGAATACAAATCAAAGAATAATAACCATTGGGACAGTCTGTCTGATAGTTGGAATAGTTAGTCTATTATTGCAGATAGGAAATATAGTCTCGTTATGGATAAGCCATTCAATT---------CAGACTGGA------------------GAA------------AAAAATCACCCT---GAGATATGCAACCAAAATGTCATT------------ACATATGAAAACAACACATGGGTGAATCAAACTTATGTAAACATTAGCAATACCAACATT------GCTGCTGGACAGGGT---------GTGACTTCAATAATACTAGCCGGCAATTCCTCTCTTTGCCCAATAAGTGGGTGGGCTATATACAGCAAAGACAATAGCATAAGGATTGGTTCCAAAGGAGACATTTTTGTCATAAGAGAACCATTCATTTCATGCTCTCACTTGGAGTGCAGAACTTTTTTTCTGACCCAAGGCGCTTTGCTGAATGACAGGCATTCTAATGGAACAGTCAAGGACAGGAGTCCTTATAGAACCTTAATGAGCTGCCCCATCGGTGAAGCTCCATCTCCGTATAATTCAAGGTTCGAATCAGTTGCTTGGTCAGCAAGTGCATGCCATGATGGAATGGGATGGCTTACAATCGGGATTTCCGGTCCAGATAATGGAGCAGTGGCTGTTTTAAAATACAATGGTATAATAACAGATACAATAAAAAGTTGGAGAAACAAA---ATATTAAGAACACAAGAGTCAGAATGTGTTTGTATAAACGGTTCATGTTTTACTATAATGACTGACGGCCCAAGCAATGGGCAAGCCTCGTACAAAATATTCAAAATGGAGAAAGGGAAGATTATTAAATCGATTGAGCTGGATGCACCTAAT---TACCACTATGAGGAATGCTCCTGTTACCCTGATACAGGCAAAGTGGTGTGTGTGTGCAGAGACAATTGGCATGCTTCGAACCGACCATGGGTCTCTTTCGAT---CATAATCTTGATTATCAGATAGGGTACATATGCAGTGGGGTTTTCGGCGATAACCCGCGTTCTAATGATGGG------AAAGGCAATTGT---GGCCCAGTACTTTCT---AATGGAGCA------AATGGAGTGAAGGGATTCTCATTTAGATATGGCAATGGTGTTTGGATAGGAAGAACTAAAAGTATCAGCTCTAGAAGTGGATTTGAGATGATTTGGGATCCAAATGGATGGACGGAGACTGATAGTAGTTTC---TCTATGAAGCAGGATATTATAGCATTAACTGATTGGTCAGGATACAGTGGAAGTTTTGTCCAACATCCTGAATTAACA---GGAATGAACTGCATAAGGCCTTGTTTCTGGGTAGAGTTAATCAGAGGACAACCCAAGGAGAGC------ACA---ATCTGGACTAGTGGAAGCAGCATTTCTTTCTGTGGCGTGGACAGTGAAACCGCAAGCTGGTCATGGCCAGACGGAGCTGATCTGCCATTCACCATTGACAAG---TAG
		</sequence>
		<sequence>
			<taxon idref="1001520|swine|NorthAmerica|19870615|H1N1"/>
			ATGAATACAAATCAAAGAATAATAACCATTGGGACAGTCTGTCTGATAGTTGGAATAGTTAGTCTATTATTGCAGATAGGAAATATAGTCTCGTTATGGATAAGCCATTCAATT---------CAGACTGGA------------------GAA------------AAAAACCACCCT---GAGATATGCAACCAAAATGTCATT------------ACATATGAAAACAACACATGGGTGAACCAAACTTATGTAAACATTAGCAATACCAACATT------GCTGCTGGACAGGGC---------GTGACTTCAATGATATTAGCCGGCAATTCCTCTCTTTGCCCAATAAGTGGGTGGGCTATATACAGCAAAGACAATAGCATAAGGATTGGTTCCAAAGGAGACATTTTTGTCATAAGAGAACCATTCATTTCATGCTCTCACTTGGAGTGCAGAACTTTTTTTCTGACCCAAGGCGCTTTGCTGAATGACAGGCATTCTAATGGAACCGTCAAGGACAGGAGTCCTTATAGAACCTTAATGAGCTGCCCCATCGGTGAAGCTCCATCTCCGTATAATTCAAGGTTCGAATCAGTTGCTTGGTCAGCAAGTGCATGCCATGATGGAGTGGGATGGCTAACAATCGGGATTTCCGGTCCAGATAATGGAGCAGTGGCTGTTTTGAAATACAATGGTATAATAACAGATACAATAAAAAGTTGGAGAAACAAA---ATATTAAGGACACAAGAGTCAGAATGTGTTTGTATAAACGGTTCATGTTTTACTATAATGACTGATGGCCCAAGCAATGGGCAAGCCTCGTACAAAATATTCAAAATGGAGAAAGGGAAGATTATTAAGTCGATTGAGCTTGATGCACCTAAT---TACCACTATGAGGAATGCTCCTGTTACCCTGATACAGGCAAAGTGGTGTGTGTGTGCAGAGACAATTGGCATGCTTCGAACCGACCATGGGTCTCTTTCGAT---CAGAATCTTGATTATCAGATAGGGTACATATGCAGTGGGGTTTTCGGTGATAACCCGCGTTCTAATGATGGG------AAAGGCAATTGT---GGCCCAGTACTTTCT---AATGGAGCA------AATGGAGTGAAAGGATTCTCATTTAGATATGGCAATGGTGTTTGGATAGGAAGAACTAAAAGTATCAGCTCTAGAAGTGGATTTGAGATGATTTGGGATCCAAATGGATGGACGGAAACTGATAGTAGTTTC---TCTATGAAGCAGGATATTATAGCATTAACTGATTGGTCAGGATACAGTGGAAGTTTTGTCCAACATCCTGAATTAACA---GGAATGGACTGCATAAGGCCTTGTTTTTGGGTAGAGTTAATAAGAGGACAACCCAAGGAGAGC------ACA---ATCTGGACTAGTGGAAGCAGCATTTCTTTCTGTGGCGTGGACAGTGAAACCGCAAGCTGGTCATGGCCAGATGGAGCTGATCTGCCATTCACCATTGACAAG---TAG
		</sequence>
		<sequence>
			<taxon idref="1002802|avian_domesticbirds|NorthAmerica|19870615|H1N1"/>
			ATGAATACAAATCAAAGAATAATAACCATTGGGACAATCTGTCTGATAGTTGGAATAGTTAGTCTATTATTGCAAATAGGAAATATAGTCTCGTTATGGATAAGCCATTCAATT---------CAGACTGGA------------------GAA------------AAAAACCACCCT---GAGATATGCAACCAAAATGTCATT------------ACATATGAAAACAACACATGGGTGAACCAAACTTATGTAAACATTAGCAATACCAACATT------GCTGCTGGACAGGGC---------GTGACTTCAATAATACTAGCCGGCAATTCCTCTCTTTGCCCAATAAGTGGGTGGGCTATATACAGCAAAGACAATAGCATAAGGATTGGTTCCAAAGGAGACATTTTTGTCATAAGAGAACCATTCATTTCATGCTCTCACTTGGAGTGCAGAACTTTTTTTCTGACCCAAGGCGCTTTGCTGAATGACAGGCATTCTAATGGAACCGTCAAGGACAGGAGTCCTTATAGAACCTTAATGAGCTGCCCCATCGGTGAAGCTCCATCTCCGTATAATTCAAGGTTCGAATCAGTTGCTTGGTCAGCAAGTGCATGCCATGATGGAATGGGATGGCTAACAATCGGGATTTCCGGTCCAGATAATGGAGCAGTGGCTGTTTTGAAATACAATGGTATAATAACAGATACAATAAGAAGTTGGAGAAACAAA---ATATTAAGAACACAAGAGTCAGAATGTGTTTGTATAAACGGTTCATGTTTTACTATAATGACTGATGGCCCAAGCAATGGGCAAGCCTCGTACAAAATATTCAAAATGGAGAAAGGGAAGATTATTAAGTCGATTGAGCTGGATGCACCTAAT---TACCATTATGAGGAATGCTCCTGTTACCCTGATACAGGCAAAGTAGTGTGTGTGTGCAGAGACAATTGGCATGCTTCGAACCGACCATGGGTCTCTTTCGAT---CAGAATCTTGATTATCAGATAGGGTACATATGCAGTGGGGTTTTCGGTGATAACCCGCGTTCTAATGATGGG------AAAGGCAATTGT---GGTCCAGTACTTTCT---AATGGAGCA------AATGGAGTGAAAGGATTCTCATTTAGATATGGCAATGGTGTTTGGATAGGAAGAACTAAAAGTATCAGCTCTAGAAGTGGGTTTGAGATGATTTGGGATCCAAATGGATGGACGGAAACTGATAGTAGTTTC---TCTATGAAGCAGGATATTATAGCATCAACTGATTGGTCAGGATACAGTGGAAGTTTTGTCCAACATCCTGAATTAACA---GGAATGGACTGCATAAGGCCTTGTTTTTGGGTAGAGTTAATCAGAGGACAACCCAAGGAGAGC------ACA---ATCTGGACTAGTGGAAGCAGCATTTCTTTCTGTGGCGTGGACAGTGAAACCGCAAGCTGGTCATGGCCAGACGGAGCTGATCTGCCATTCACCATTGACAAG---TAA
		</sequence>
		<sequence>
			<taxon idref="1000770|swine|NorthAmerica|19870615|H1N1"/>
			ATGAATACAAATCAAAGAATAATAACCATTGGGACAGTCTGTCTGATAGTTGGAATAGTTAGTCTATTATTGCAGATAGGAAATATAGTCTCGTTATGGATAAGCCATTCAATT---------CAGACTGAA------------------GAA------------AAAAACCACCCT---GAGATATGCAGCCAAAATGTCATT------------ACATATGAAAACAACACATGGGTGAACCAAACTTATGTAAACATTAGCAATACCAACATT------GCTGCTGGACAGGGC---------GTGACTTCAATAATACTAGCCGGCAATTCCTCTCTTTGCCCAATAAGCGGGTGGGCTATATACAGCAAAGACAATAGCATAAGGATTGGTTCCAAAGGAGACATTTTTGTCATAAGAGAACCATTCATTTCATGCTCTCACTTGGAATGCAGAACTTTTTTTCTGACCCAAGGCGCTTTGCTGAATGACAGGCATTCTAATGGAACCGTCAAGGACAGGAGCCCTTATAGAACCTTAATGAGCTGCCCGATCGGTGAAGCTCCATCTCCGTATAATTCAAGGTTCGAATCAGTTGCTTGGTCAGCAAGTGCATGCCATGATGGAATGGGATGGCTAACAATCGGGATTTCCGGTCCAGATAATGGAGCAGTGGCTGTTTTGAAATACAATGGTATAATAACAGATACAATAAAAAGTTGGAGAAACAAA---ATATTAAGAACACAAGAGTCAGAATGTGTTTGTATAAACGGTTCATGTTTTACTATAATGACTGATGGCCCAAGCAATGGGCAAGCCTCGTACAAAATATTCAAAATGGAGAAAGGGAAGATTATTAAGTCAATTGAGCTGGATGCACCTAAT---TACCACTATGAGGAATGCTCCTGTTACCCTGATACAGGCAAAGTAGTGTGTGTGTGCAGAGACAATTGGCATGCTTCGAACCGACCATGGGTCTCTTTCGAT---CAGAATCTTGATTATCAGATAGGGTACATATGCAGTGGGGTTTTCGGTGATAACCCGCGTTCTAATGATGGG------AAAGGCAATTGT---GGCCCAGTACTTTCT---AATGGAGCA------AATGGAGTGAAAGGATTCTCATTTAGATATGGCAATGGTGTTTGGATAGGAAGAACTAAAAGTATCAGCTCTAGAAGTGGATTTGAGATGATTTGGGATCCAAATGGATGGACGGAAACTGATAGTAGTTTC---TCTATGAAGCAGGATATTATAGCATTAACTGATTGGTCAGGGTACAGTGGAAGTTTTGTCCAACATCCTGAATTAACA---GGAATGAACTGCATAAGGCCTTGTTTCTGGGTAGAGTTAATCAGAGGACAACCCAAGGAGAGC------ACA---ATCTGGACTAGTGGAAGCAGCATTTCTTTCTGTGGCGTGGACAGTGAAACCGCAAGCTGGTCATGGCCAGACGGAGCTGATCTGCCATTCACCATTGACAAG---TAG
		</sequence>
		<sequence>
			<taxon idref="29018|swine|NorthAmerica|20031009|H1N1"/>
			ATGAATACAAACCAAAGAATAATAACCATCGGAACAGCCTGTCTGATAGTTGGACTAGTTAGTCTATTATTGCAGATAGGAAATATAGTCTCGTTATGGATAAGTCATCTAATT---------CAAACTGGG---------------------------------AAAAACCATTCT---GAGATATGCAATCAAAATATCATT------------ACATATGAAAACAAAACATGGGTGAACCAAACTTATGTGAACATTAGCAATACAAACATT------GACAAAGGACAGGAC---------GTGACTTCAATAATACTAGCTGGCAATTCCTCTCTTTGCCCAATAAGCGGGTGGGCTATATACAGCAAAGACAATAGCATAAGAATTGGTTCCAAAGGAGACATTTTTGTCATAAGAGAACCATTCATTTCGTGTTCCAATTTAGAATGCAGAACCTTTTTTCTGACCCAAGGTGCTTTGCTAAATGACAGGCATTCTAATGGAACCGTCAAAGACAGGAGCCCTTACCGAACCTTAATGAGCTGCCCGATCGGTGAAGCCCCATCTCCATACAATTCAAGATTTGAATCAGTTGCTTGGTCAGCAAGTGCGTGCCATGATGGAATGGGGTGGCTAACAATCGGGATTTCCGGGCCAGATAATGGAGCAGTGGCTGTTTTGAAGTACAATGGTATAATAACAGACACAGTAAAAAGCTGGAGAAACAAA---ATACTAAGGACACAAGAATCAGAATGTGTTTGTATAAACGGTTCATGTTTTACCATAATGACTGATGGCCCAAGCAATGGGCAGGCCTCGTACAAAATCTTCAAAATGGAGAAAGGGAAGATCATTAAGTCAGTTGAGCTGGATGCACCTAAT---TACCACTATGAGGAATGCTCCTGTTACCCTGATACAGGCAAAGTAGTGTGTGTGTGCAGAGACAATTGGCATGCTTCAAATCGACCTTGGGTCTCTTTTGAT---CAAAACCTTGATTATCAGATAGGGTACATATGCAGTGGGGTTTTCGGTGATAATCCGCGTTCTAATGATGGG------AAAGGCAACTGT---GGCCCAGTACTTTCT---AATGGAGCA------AATGGAGTAAAGGGATTCTCATTTAGATATGACAATGGTGTTTGGATAGGAAGAACTAAAAGTATTAACTCTAGAAGTGGATTTGAGATGATTTGGGATCCAAATGGATGGACGGAAACTGATAGTAGTTTC---TCTATAAAGCAGGATATTATAGCATTAACTGATTGGTCAGGATACAGTGGAAGTTTTGTCCAACATCCCGAATTAACA---GGAATGAACTGCATAAGGCCTTGCTTCTGGGTAGAGTTAATCAGAGGACAACCCAAGGAGAGC------ACA---ATCTGGACTAGTGGAAGCAGTGTTTCTTTCTGTGGCGTAGACAGTGAAACCGCAAGCTGGTCATGGCCAGACGGGGCTAATCTGCCATTCACCATTGACAAG---TAG
		</sequence>
		<sequence>
			<taxon idref="1009932|swine|EastAsia|20010327|H1N1"/>
			ATGAATACAAATCAAAGAATAATAACCATAGGGACAGTCTGTCTGATAGTTGGAATAGTTAGCCTATTGTTGCAGATAGGAAATATAGTCTCATTATGGATAAGCCATTCAATT---------CAAATTGGA------------------GAA------------AGAAATCACTCT---GAGATATGCAACCAAAATACCATT------------ATATATGAAAACAACACATGGATTAACCAAACTTATGTAAACATTAGCAATACCAACATT------GCTGATAAACAGGGC---------ATGACTTCAATAATACTAGCCGGCAATTCCTCTCTTTGCCCAATAAGTGGGTGGGCTATATATAGCAAAGACAATAGCATAAGGATTGGTTCCAAAGGAGACATTTTTGTCATAAGAGAACCATTCATTTCATGTTCTCACTTTGAGTGCAGAACCTTTTTTCTGACCCAAGGTGCTTTGCTAAATGACAAGCACTCTAATGGAACCGTCAAGGACAGGAGCCCCTACCGGACCTTAATGAGCTGCCCAATCGGTGAAGCTCCATCCCCGTATAATTCAAAATTCGAATCAGTTGCTTGGTCAGCAAGTGCATGCCATGATGGAATGGGATGGCTAACAATCGGGATTTCCGGTCCAGATAATGGAGCAGTGGCTGTCTTGAAATACAATGGTATAATAACAGATACAATAAAAAGTTGGAGAAACAAA---ATACTAAGAACACAAGAGTCAGAATGTGTTTGTATCAACGGTTCATGTTTTACTGTAATGACTGATGGCCCAAGTAATGGGCAAGCCTCATACAAAATATTCAAAATGGAGAAAGGGAAGATTATTAAGTCAGTTGAGCTGGATGCACCCAAT---TATCACTATGAGGAGTGCTCCTGTTACCCTGATACAGGCAAAGTGGTGTGTGTGTGCAGAGACAATTGGCATGCTTCAAATCGACCGTGGGTCTCTTTCGAT---CAGAATCTTGATTATCAGATAGGGTACATATGTAGTGGGGTTTTCGGTGATAACCCGCGTTCTAATGATGGG------AAAGGCAATTGT---GGCCCAGTATTTTCT---AATGGAGCA------AATGGAGTGAAAGGATTCTCATTTAGATATGGCAATGGTGTTTGGATAGGAAGAACTAAAAGTATCAACTCTAGAAGTGGATTTGAGATGATTTGGGATCCAAATGGATGGACGGAAACTGATAGTGGTTTC---TCCATGAAGCAGGATATCATAGCAGCAACTGATTGGTCAGGATATAGTGGAAGTTTTGTCCAACATCCTGAGTTAACA---GGAATGAACTGCATAAGGCCTTGTTTTTGGGTAGAGTTAATTAGAGGACAACCCAAGGAAAGC------ACA---ATCTGGACTAGTGGAAGCAGCATTTCTTTCTGTGGCGTGGACAGTGAAACCACAAGCTGGTCATGGCCAGACGGAGCTGATTTGCCATTCACCATTGACAAG---TAG
		</sequence>
		<sequence>
			<taxon idref="1015566|swine|EastAsia|20051115|H1N1"/>
			ATGAATACAAACCAAAGAATAATAACTATCGGAACAGCCTGCCTGATAATTGGAATAGTTAGTCTATTGTTGCAGATAGGAAATATAGTCTCATTATGGATAAGCCATTCGATT---------CAGACTGGA------------------GAA------------AAAAATCACTCT---GAGACATGCAACCGAAATACCATT------------ACATATGAAAACAGCACATGGGTGAACCAAACTTATGTAAACATTAGCAATATCAACATT------GCTGGTGGACAGGGC---------GTGGCTTCAATAATACTTGCTGGCAATTCCTCTCTTTGTCCAATAAGTGGGTGGGCTATATACAGTAAAGACAATAGCACAAGAATTGGTTCCAAAGGAGACATTTTTGTCATAAGAGAACCATTCATCTCATGCTCTCACTTGGAGTGCAGAACCTTTTTTCTGACCCAAGGTGCCTTGTTAAATGACAGGCATTCTAATGGAACTGTCAAGGACAGGAGCCCCTACCGAACCTTAATGAGCTGCCCGATTGGTGAAGCTCCATCTCCGTATAATTCAAAATTCGAATCAGTTGCTTGGTCAGCAAGTGCATGCCATGATGGGATGGGATGGCTAACAATCGGGATTTCCGGTCCAGATAATGGAGCAGTGGCTGTTTTGAAATACAATGGTATAATAACAGATACAATAAAAAGTTGGAGAAACAGA---ATACTAAGAACACAAGAGTCAGAATGTGTTTGTATAAACGGTTCATGTTTTACCATAATGACTGATGGCCCAAGCAATGGGCAAGCCTCCTACAAAATATTCAAAATGGAGAGAGGGAAGATTATTAAGTCAGTTGAACTGGATGCACCTAAT---TACCACTATGAGGAATGCTCCTGTTATCCTGATACAGGCAAAGTGGTGTGTGTGTGCAGAGACAACTGGCATGCTTCAAATCGACCGTGGGTCTCCTTCGAT---CAGAATCTTGATTATCAAATAGGGTACATATGCAGTGGGGTTTTTGGTGATAACCCGCGTTCTAATGATGGG------AAGGGCAATTGT---GGCCCAGTACTTTCT---AATGGAGCA------AATGGAGTGAAGGATGTCTCATTTAGATATGGCAATGGTGTCTGGATAGGAAGAACTAAAAGTACCAACTCTAGAAGTGGATTTGAGATGATTTGGGATCCAAATGGATGGACGGAAACTGATAGTAATTTT---TCTATGAAGCAAGATATTATAGCATTAACTGATTGGTCAGGATATAGTGGAAGTTTTGTCCAACACCCCGAATTAACA---GGAATGAATTGCATAAAGCCTTGTTTCTGGGTAGAGTTGATCAGAGGACAACCCAAGGAGAGC------ACA---ATCTGGACTAGTGGAAGCAGCATTTCTTTCTGTGGCGTGGACAGTGAAACCGCAAGCTGGTCATGGCCAGACGGAGCTGATCTGCCATTCACCATTGACAAG---TAG
		</sequence>
		<sequence>
			<taxon idref="1007002|swine|EastAsia|20090604|H1N1"/>
			ATGAATACAAACCAAAGAATAATAACTATCGGGACAGCCTGCCTGATAATTGGAATAGTTAGTCTATTGTTGCAGATAGGAAATATAGTTTCATTATGGATAAGCCATTCGATT---------CAGACTGGA------------------GAA------------AAAAATCACTCT---GAGACATGCAACCGAAATACCATT------------ACATATGAAAACAGCACATGGGTGAACCAAACTTATGTAAACATTAGCAATATCAACATT------GTTGGTGGACAGGGC---------GTGGCTTCAATAATACTTGCTGGCAATTCCTCTCTTTGCCCAGTAAATGGGTGGGCTATATACAGTAAAGACAACAGCATAAGGATTGGTTCCAAAGGAGACATTTTTGTCATAAGAGAACCATTCATCTCATGCTCTCACTTGGAGTGCAGAACCTTTTTTCTGACCCAAGGTGCCTTGTTAAATGACAGGCATTCTAATGGAACTGTCAAGGACAGGAGCCCCTACCGAACCTTAATGAGCTGCCCGATTGGTGAAGCTCCATCTCCGTATAATTCAAAATTCGAATCAGTTGCTTGGTCAGCAAGTGCATGCCATGATGGGATGGGATGGCTAACAATTGGGATTTCCGGTCCAGATAATGGAGCAGTGGCTGTTTTGAAATACAATGGTATAATAACAGATACGATAAAAAGTTGGAGAAACAGA---ATACTAAGAACACAAGAGTCAGAATGTGTTTGTATAAACGGTTCATGTTTTACCATAATGACTGATGGCCCAAGCAATGGGCAAGCCTCCTACAAAATATTCAAAATGGAGAGAGGGAAGATTATTAAGTCAGTTGAACTGGATGCACCTAAT---TACCACTATGAGGAATGCTCCTGTTATCCTGATACAGGCAAAGTGGTGTGTGTGTGCAGAGACAACTGGCATGCTTCAAATCGACCGTGGGTCTCCTTCGAT---CAGAATCTTGATTATCAAATAGGGTACATATGCAGTGGGGTTTTTGGTGATAACCCGCGTTCTAATGATGGG------AAGGGCAATTGT---GGCCCAGTACTTTCT---AATGGAGCA------AATGGAGTGAAAGGATTCTCATTTAGATATGGCAATGGTGTCTGGATAGGAAGAACTAAAAGTACCAACTCTAGAAGTGGATTTGAGATGATTTGGGATCCAAATGGATGGACGGAAACTGATAGTAATTAT---TCTATGAAGCAAGATATTATAGCATTAACTGATTGGTCAGGATATAGTGGAAGTTTTGTTCAACACCCTGAGTTAACA---GGAATGAATTGCATAAGGCCTTGTTTTTGGGTAGAATTGATCAGAGGACAACCCAAGGAGAGC------ACA---ATCTGGACTAGTGGAAGCAGCATTTCTTTCTGTGGCGTGGACAGTGAAACCGCAAGCTGGTCATGGCCAGACGGAGCTGATCTGCCATTCACCATTGACAAG---TAG
		</sequence>
		<sequence>
			<taxon idref="1009957|swine|EastAsia|20000915|H1N1"/>
			ATGAATACAAATCAAAGAATAATAACCATTGGGACAGTCTGTTTGATAATTGGAATAGTTAGTCTATTATTGCAGATAGGAAATTTAGTCTCATTATGGATAAGCCATTCAATT---------CAGGCTGGA------------------GAA------------AAAAATCACTCT---GAGATCTGCAACCAAAATATCATT------------ACATATGAAAACAACACATGGGTGAACCAAACTTATGTAAACATTAGCAATGTCAACATT------GCTGATGGACAGGGC---------GTGACTTCAATAATGTTAGCCGGCAATTCCTCCCTTTGCCCAATAAGTGGGTGGGCTATATACAGCAAAGACAATAGCATAAGGATTGGTTCCAAAGGAGACATTTTTGTCATAAGAGAACCATTCATTTCATGCTCTCACTTGGAATGCAGAACCTTTTTTCTGACCCAAGGTGCTTTGCTAAATGACAAGCATTCTAATGGAACCGTCAAGGACAGGAGCCCCTACCGAACCTTAATGAGCTGCCCGATCGGTGAAGCTCCATCTCCGTATAATTCAAGATTCGAATCAGTTGCCTGGTCAGCAAGTGCATGCCACGATGGAATGGGATGGATAACAATCGGGATTTCTGGTCCAGATAATGGAGCAGTGGCTGTTTTGAAATACAATGGCATAATAACAGATACAATAAAAAGTTGGAGAAACAAA---ATACTAAGAACACAAGAGTCAGAATGTGTTTGTATAAACGGTTCATGTTTTACTATAATGACTGATGGCCCAAGCAATGGGCAAGCCTCGTACAGAATATTCAAAATGGAGAAAGGGAAGATTATTAAGTCAGTTGAGCTGGATGCACCTAAT---TACCACTATGAGGAATGCTCCTGCTACCCTGATACAGGCAAAGTGATGTGTGTGTGCAGAGATAATTGGCATGCTTCAAATCGACCGTGGGTCTCCTTCGAT---CAGAATCTTGATTATCAGATAGGGTACATATGCAGTGGGGTTTTCGGTGATAACCCACGTTCTAATGATGGG------AAAGGCAATTGT---GGCCCAGCACTTTCT---AATGGAGCA------AATGGAGTGAAAGGATTCTCATTTAGGTATGGCAATGGTGTTTGGATAGGAAGAACGAAAAGTATCAGCTCTAGAAGTGGATTTGAGATGATTTGGGATCCAAATGGGTGGACGGAAACCGATAGTAGTTTT---TCTATGAAACAGGATATTATAGCATTAACTGATTGGTCAGGATATAGTGGAAGTTTTGTCCAACATCCTGAATTAACA---GGAATGAACTGCATAAGGCCTTGTTTTTGGGTAGAGTTAATCAGAGGGCAGCCCAAGGAGAGC------ACA---GTCTGGACTAGTGGAAGCAGCATTTCTTTCTGTGGTGTGGACAGTAAAACCGCAAGCTGGTCATGGCCAGATGGAGCTGATCTGCCATTCACCATTGACAAG---TAG
		</sequence>
		<sequence>
			<taxon idref="1020816|swine|NorthAmerica|20051108|H1N1"/>
			ATGAATACAAATCAAAGAATAATAACCATTGGAACAGTCTGTTTGATAGTTGGAATAGTTAGTCTATTATTGCAGATAGGAAACATAGTCTCGTTATGGATAAGCCATTCAATT---------CAGACTGGA------------------GAA------------AGAAACCACCCT---GAAACATGCAGCCAAAATATCATT------------ACATATGAAAACAACACATGGGTGAACCAAACTTATGTAAACATCAGCAATACCAACATT------GCTGATGGACAGGGC---------GTGACTTCAATAATACTAGCCGGCAATTCCTCTCTTTGTCCAATAAGTGGGTGGGCTATATACAGCAAAGACAATAGCATAAGAATTGGTTCCAAAGGAGACATTTTTGTCATAAGAGAGCCTTTCATTTCATGTTCTCAAGTGGAGTGCAGAACTTTTTTTCTGACCCAAGGTGCTTTGCTGAATGACAGGCATTCTAATGGAACCGTCAAGGACAGGAGTCCTTATAGAACCTTAATGAGCTGCCCGATTGGTGAGGCTCCATCTCCGTATAATTCAAGGTTCGAATCAGTTGCTTGGTCAGCAAGTGCATGCCATGATGGAATGGGATGGCTAACAATCGGGATTTCCGGTCCAGATAATGGAGCAGTAGCTGTTTTGAAATACAATGGTATAATAACAGATACAATAAAAAGTTGGAGAAACAAA---ATACTAAGAACACAAGAGTCAGAATGTGTTTGTATAAACGGTTCATGTTTTACTATAATGACTGATGGCCCAAGCAATGGGCAGGCCTCGTACAAAATATTCAAAATGGAGAAAGGGAAGATTATTAAGTCAGTTGAGCTGGATGCACCTAAT---TACCACTATGAGGAATGCTCCTGTTACCCTGATACAGGCAAGGTGGTGTGTGTGTGCAGAGACAATTGGCATGCTTCGAATCGACCATGGGTTTCTTTCGAT---CAGAATCTTAATTATCAGATAGGGTACATATGCAGTGGGGTTTTCGGTGATAACCCGCGTTCTAATGATGGG------AAAGGCAATTGT---GGCCCAGTACTTTCA---AATGGAGCA------AATGGAGTGAAAGGATTTTCATTTAGATATGGCAATGGTGTTTGGATAGGAAGAACTAAAAGTATCAGCTCTAGAAGTGGATTTGAGATGATTTGGGATCCAAATGGATGGACGGAAACTGATAGTAGTTTC---TCTACAAAACAGGATATTATAGCATTAACTGATTGGTCAGGATACAGTGGAAGTTTTGTCCAGCACCCCGAATTAACA---GGAATGAACTGCATAAAGCCTTGTTTCTGGGTAGAGTTAATCAGAGGACAACCCAAGGAGAGC------ACA---ATCTGGACTAGTGGAAGCAGCATTTCTTTTTGTGGCGTGGACAGTGAAACCGCAAGCTGGTCATGGCCAGACGGGGCTGATCTGCCATTCACCATTGACAAG---TAG
		</sequence>
		<sequence>
			<taxon idref="1011478|swine|NorthAmerica|20090112|H1N1"/>
			ATGAATACAAATCAAAGAATAATAACCATTGGGACAATCTGTATGATAGTTGGAATAGTTAGTCTATTATTGCAGATAGGAAATATAGTCTCATTCTGGATAAGCCATTCAATT---------CAGACTGGA------------------GAA------------AGAAACCACCCT---GAAACATGCAGCCAAAATGTCATT------------ACATATGAAAACAACACATGGGTGAACCAAACCTATGTAAACATCAGCAATACCAACATT------GTTGATGGACAGGGC---------GTAACTTCAATAATAATAACCGGCAATTCCTCTCTTTGTCCAATAAGTGGATGGGCTATATACAGCAAAGACAACAGCATAAGAATTGGTTCCAAAGGAGACATTTTTGTCATAAGAGAACCATTCATTTCATGCTCTCTCTTGGAGTGCAGAACTTTTTTTCTGACCCAAGGTGCTTTGCTGAATGACAGGCATTCTAATGGAACCGTCAAGGACAGGAGTCCTTATAGAACCTTGATGAGCTGCCCGATTGGTGAAGCTCCATCTCCTTATAATTCAAGGTTCGAATCAGTTGCTTGGTCAGCAAGTGCATGCCATGATGGAATGGGGTGGCTAACAATCGGGATTTCCGGCCCAGATAATGGAGCAGTAGCTGTTTTGAAATACAATGGCATAATAACAGATACAATAAAAAGCTGGAGAAACCAA---ATACTAAGAACACAAGAATCAGAATGTGTTTGTATAAACGGTTCATGTTTCACTATAATGACTGATGGCCCAAGCAATGGGCAGGCCTCGTACAAGATATTCAAAATGGAGAAAGGGAAGATTGTTAAGTCAGTTGAGCTAGATGCACCTAAC---TACCACTATGAGGAATGCTCCTGTTACCCTGATACAGGCAAGGTAGTGTGTGTGTGCAGAGACAATTGGCATGCTTCGAATCGACCATGGGTTTCTTTTGAT---CAGAATCTTAATTATCAAATAGGGTACATATGCAGTGGGGTTTTCGGTGATAATCCGCGTTCTAATGATGGG------GAAGGCAATTGT---GGCCCAGTAACTTCT---AATGGAGCA------AATGGAGTGAAAGGGTTTTCATTTAGATATGGCAATGGTGTTTGGATAGGAAGAACTAAAAGTAACAGTTCTAGAAGTGGATTTGAGATGATTTGGGATCCAAATGGATGGACAGAAACTGATAGTAGTTTC---TCTATGAAGCAGGATATTATATCATTAACTGATTGGTCAGGATACAGTGGAAGTTTTGTCCAGCATCCTGAATTAACA---GGAATGAACTGCATAAGGCCTTGTTTCTGGGTAGAGTTAATCAGAGGACAACCCAAGGAGAGC------ACA---ATCTGGACTAGTGGAAGCAGCATTTCTTTCTGTGGCGTGGACAGTGAAACCGCAAGCTGGTCATGGCCAGACGGGGCTGATCTGCCATTCACCATTGACAAG---TAG
		</sequence>
		<sequence>
			<taxon idref="1020869|swine|NorthAmerica|20030122|H1N1"/>
			ATGAATACAAATCAACGAATAATAACCATTGGAACATTCTGTCTGATAGTCGGAATAGTTAGTCTATTATTGCAGATAGGAAATATAGTCTCGTTATGGATAAGCCATTCAATT---------CAGACTGGA------------------GAG------------AAAAACTACTCC---AAGATATGCAGTAAAAGTGTCATT------------ACATATGAAAACAAAACATGGGTGAACCAAACTTACGTAAACATTAGCAATATCAACATT------GCTAATGAACAGGGA---------GTAAGTTCAATAATACTAGCCGGCAATTCCTCTCTTTGCCCAATAAGTGGATGGGCTATATACAGCAAAGACAATAGCATAAGGATCGGTTCCAAAGGAGACATTTTTGTCATAAGAGAACCATTCATTTCATGCTCTCATTTGGAGTGCAGGACCTTTTTTCTAACCCAAGGTGCTTTGCTGAATGACAGGCATTCTAATGGAACTGTCAAAGACAGGAGCCCCTATAGGACATTAATGAGTTGCCCGATTGGTGAAGCTCCATCTCCGTACAATTCAAGATTCGAATCAGTTGCTTGGTCAGCAAGTGCATGTCATGATGGAGTGGGATGGCTAACAATCGGGATTTCCGGTCCAGATAATGGAGCAGTGGCTGTCTTGAAATACAATGGGATAATAACAGATACAATAAAAAGTTGGAAGAACAAA---ATACTAAGAACACAAGAGTCAGAATGTGTCTGTATCAACGGTTCATGTTTTACTGTAATGACTGATGGCCCAAGCAATGGACAGGCCTCATACAAAATATTCAAAATGGAGAAAGGAAAGATTATTAAATCAGTTGAGCTGGATGCACCTAAT---TACCACTATGAGGAATGCTCCTGTTACCCTGATACAGGCAAAGTGGTGTGCGTGTGCAGAGACAATTGGCATGCTTCGAATCGACCATGGGTCTCTTTCGAT---CAGAATCTTGATTATCAGATAGGGTACATATGCAGTGGGGTTTTTGGTGATAACCCGCGTTCTAATGATGGG------GGAGGCAATTGT---GGCCCAGTGCATTCT---AATGGAGCG------AATGGAGTGAAAGGATTCTCATTTAGATATGGCAATGGTGTCTGGATAGGAAGAACTAAAAATATCAGCTCTAGAAGGGGATTTGAGATGATTTGGGATCCAAATGGATGGACGGAAACTGATAGTAGCTTC---TCTATAAGGCAGGATGTAATAGCATTAACTGATTGGTCAGGATACAGTGGGAGCTTTGTCCAACATCCCGAATTAACA---GGAATGAACTGCATAAGGCCTTGTTTCTGGGTAGAGTTAATCAGAGGACAGCCTAAGGAAAGC------ACA---ATCTGGACTAGTGGAAGCAGCATTTCTTTCTGTGGCGTAGACAGTGAAACCGCAAGCTGGTCATGGCCAGACGGAGCTGATCTGCCATTCACTATTGACAAG---TAG
		</sequence>
		<sequence>
			<taxon idref="1020867|swine|NorthAmerica|20031015|H1N1"/>
			ATGAATACAAATCAAAGAATAATAACAATTGGGACAGTCTGTCTAATAATCGGAATAATTAGCCTATTGTTGCAGATAGGCAATATAGTCTCGTTATGGATAAGCCATTCAATT---------CAGACTGGA------------------CAG------------AAAAACTACTCC---AAGATCTGCAGTCAAAGTGTCATT------------ACATATGAAAACAACACATGGGTGAACCAAACTTATGTAAACATTAGCAATATCAACATT------GCTGATGAACAGGGA---------GTAAATTCAATAATACTAGCCGGCAATTCCTCTCTTTGCCAAATAAGTGGATGGGCTATATACAGCAAAGACAATAGTATAAGGATCGGTTCCAAAGGAGACATTTTTGTCATAAGAGAACCATTCATTTCATGCTCTCATTTGGAGTGCAGGACCTTTTTTCTGACCCAAGGTGCTTTGCTGAATGACAGGCATTCTAATGGGACCGTCAAAGACAGAAGTCCTTATAGGACCTTAATGAGTTGCCCGATTGGTGAAGCTCCATCCCCGTACAATTCAAGGTTCGAATCAGTTGCCTGGTCGGCAAGTGCTTGCCATGATGGAATGGGATGGCTAACAATCGGGATTTCCGGTCCAGATAATGGGGCAGTGGCTGTTTTGAAATACAATGGGATAATAACAGATACAATAAAAAGTTGGAGGAACAAA---ATACTAAGAACACAAGAGTCAGAATGTGTCTGTATCAACGGTTCATGTTTTACTATAATGACTGATGGCCCAAGCAATGGGCAGGCCTCATACAAAATATTCAAAATAGAGAAAGGGAAGATTATTAAATCAGTTGAGCTGAATGCACCTAAT---TACCACTATGAGGAATGCTCCTGTTACCCTGATACAGGCAAAGTGATGTGCGTATGCAGAGACAATTGGCATGCTTCGAATCGACCATGGGTCTCTTTCGAT---CAGGATCTTGATTATCAGATAGGATACATATGCAGTGGGGTTTTTGGTGACAACCCGCGTTCTAATGATGGG------AGAGGCAGTTGT---GGCCCAGTGCTTTCT---AATGGAGCG------AATGGTGTGAAAGGATTCTCATTTAGATATGGCAATGGTGTTTGGATAGGGAGAACTAAAAGTATCAGCTCTAGAAGTGGATTTGAGATGATTTGGGATCCAAATGGATGGACGGGAACTGATAGTAGTTTC---TCCATAAAACAAGATGTCGTAGCATTGACCGATTGGTCAGGATACAGTGGGAGCTTTGTCCAACATCCCGAATTAACA---GGAATGAACTGCATAAGGCCTTGTTTCTGGGTAGAGTTAATCAGAGGACAGCCCAAGGAGAGC------ACA---ATTTGGACTAGTGGAAGCAGCATTTCTTTCTGTGGCGTAGACAGTGAAACCGCAAGCTGGTCATGGCCAGACGGAGCTGATCTGCCATTCACTATTGACAAG---TAG
		</sequence>
		<sequence>
[truncated: 913,078 more chars]
